# Supplementary material for: Prominent gamma band activity during visual motion perception in early-stage Alzheimer’s disease
Source: PLoS One. 2022 Apr 18;17(4):e0266693. doi: 10.1371/journal.pone.0266693 (PMC9015152; doi:10.1371/journal.pone.0266693)
Supplement: S1 File — (ZIP) [file pone.0266693.s001.zip › PloseOneé╠âfü[â^âVü[âgùp/Old09 L hemisphere.txt]

-1.32818e-015	-7.05071e-016	2.35271e-015	-1.74979e-014	-1.28647e-014	-2.02013e-014	-1.04951e-014	7.74429e-015	-8.57113e-016	-1.05936e-015	-3.69659e-015	-1.15417e-015	-3.31053e-015	-5.53464e-015	-3.78698e-015	-3.66862e-015	6.73822e-015	-4.3836e-015	6.41741e-015	1.6318e-014	-4.28952e-015	-3.86312e-015	5.36233e-015	3.25976e-015	8.85414e-015
-1.43948e-015	-3.2874e-016	2.56737e-015	-1.77094e-014	-1.2755e-014	-1.97425e-014	-1.0263e-014	7.40783e-015	-1.20349e-015	-1.36379e-015	-3.65343e-015	-9.71692e-016	-2.92445e-015	-5.28967e-015	-3.55713e-015	-3.28376e-015	6.538e-015	-4.32237e-015	6.81686e-015	1.56463e-014	-4.29908e-015	-3.83945e-015	4.85585e-015	3.08047e-015	8.69231e-015
-1.53669e-015	5.20693e-017	2.77394e-015	-1.79272e-014	-1.26396e-014	-1.92775e-014	-1.0037e-014	7.07839e-015	-1.53771e-015	-1.6438e-015	-3.59902e-015	-7.68683e-016	-2.53175e-015	-5.04244e-015	-3.31967e-015	-2.89906e-015	6.33916e-015	-4.26459e-015	7.22193e-015	1.49784e-014	-4.29744e-015	-3.80118e-015	4.36627e-015	2.8914e-015	8.54509e-015
-1.61814e-015	4.34651e-016	2.97102e-015	-1.81516e-014	-1.25199e-014	-1.88109e-014	-9.81852e-015	6.75688e-015	-1.85691e-015	-1.8971e-015	-3.53313e-015	-5.45963e-016	-2.1344e-015	-4.7935e-015	-3.07592e-015	-2.51745e-015	6.14287e-015	-4.21096e-015	7.63016e-015	1.43196e-014	-4.2837e-015	-3.74786e-015	3.89715e-015	2.69414e-015	8.41371e-015
-1.68293e-015	8.16385e-016	3.15744e-015	-1.8383e-014	-1.23979e-014	-1.83464e-014	-9.60945e-015	6.44352e-015	-2.15867e-015	-2.12115e-015	-3.45578e-015	-3.04669e-016	-1.73437e-015	-4.54365e-015	-2.82709e-015	-2.14234e-015	5.95013e-015	-4.1624e-015	8.03914e-015	1.36746e-014	-4.25733e-015	-3.6797e-015	3.45188e-015	2.48995e-015	8.29968e-015
-1.72997e-015	1.19464e-015	3.33233e-015	-1.86217e-014	-1.22753e-014	-1.78883e-014	-9.41107e-015	6.13865e-015	-2.44026e-015	-2.314e-015	-3.3668e-015	-4.59638e-017	-1.33367e-015	-4.29358e-015	-2.57454e-015	-1.77618e-015	5.76232e-015	-4.11988e-015	8.44684e-015	1.30483e-014	-4.21812e-015	-3.59707e-015	3.0335e-015	2.28034e-015	8.20464e-015
-1.75843e-015	1.56655e-015	3.49512e-015	-1.88684e-014	-1.21542e-014	-1.74407e-014	-9.22483e-015	5.84311e-015	-2.70017e-015	-2.47408e-015	-3.26585e-015	2.28613e-016	-9.34608e-016	-4.04436e-015	-2.31999e-015	-1.42172e-015	5.58033e-015	-4.08425e-015	8.85093e-015	1.24452e-014	-4.1652e-015	-3.50033e-015	2.64501e-015	2.06727e-015	8.12992e-015
-1.76725e-015	1.92908e-015	3.64561e-015	-1.91232e-014	-1.20364e-014	-1.70078e-014	-9.0522e-015	5.55683e-015	-2.93632e-015	-2.59964e-015	-3.15284e-015	5.17436e-016	-5.39082e-016	-3.79657e-015	-2.06553e-015	-1.08169e-015	5.40562e-015	-4.05594e-015	9.24923e-015	1.18699e-014	-4.09762e-015	-3.38928e-015	2.28958e-015	1.85247e-015	8.07612e-015
-1.75585e-015	2.27978e-015	3.78357e-015	-1.93861e-014	-1.19239e-014	-1.65934e-014	-8.89434e-015	5.27903e-015	-3.14691e-015	-2.68987e-015	-3.028e-015	8.18576e-016	-1.48812e-016	-3.55095e-015	-1.81292e-015	-7.58043e-016	5.23895e-015	-4.0357e-015	9.63956e-015	1.13269e-014	-4.01542e-015	-3.26391e-015	1.96956e-015	1.63801e-015	8.04428e-015
-1.72389e-015	2.61652e-015	3.90933e-015	-1.96574e-014	-1.18187e-014	-1.6201e-014	-8.75194e-015	5.00884e-015	-3.3306e-015	-2.74366e-015	-2.89155e-015	1.13055e-015	2.33977e-016	-3.30805e-015	-1.56376e-015	-4.53344e-016	5.08155e-015	-4.02407e-015	1.00201e-014	1.08201e-014	-3.91796e-015	-3.12474e-015	1.68741e-015	1.42653e-015	8.03467e-015
-1.67158e-015	2.93739e-015	4.02326e-015	-1.99373e-014	-1.17232e-014	-1.58345e-014	-8.62599e-015	4.74571e-015	-3.48644e-015	-2.76105e-015	-2.74398e-015	1.45125e-015	6.07999e-016	-3.06823e-015	-1.32007e-015	-1.69354e-016	4.93424e-015	-4.0218e-015	1.03882e-014	1.03529e-014	-3.80544e-015	-2.97215e-015	1.44464e-015	1.22053e-015	8.04772e-015
-1.59889e-015	3.24006e-015	4.12577e-015	-2.02254e-014	-1.16394e-014	-1.54961e-014	-8.51693e-015	4.4894e-015	-3.6137e-015	-2.74255e-015	-2.58566e-015	1.77826e-015	9.71965e-016	-2.83187e-015	-1.08376e-015	9.12704e-017	4.79792e-015	-4.02942e-015	1.07421e-014	9.92909e-015	-3.6776e-015	-2.8069e-015	1.24285e-015	1.02206e-015	8.08286e-015
-1.50638e-015	3.52248e-015	4.21748e-015	-2.05217e-014	-1.15689e-014	-1.51887e-014	-8.42518e-015	4.23902e-015	-3.71205e-015	-2.68856e-015	-2.41718e-015	2.10949e-015	1.32416e-015	-2.59897e-015	-8.56746e-016	3.27105e-016	4.67308e-015	-4.04703e-015	1.10799e-014	9.55107e-015	-3.53439e-015	-2.62932e-015	1.08339e-015	8.3368e-016	8.13995e-015
-1.39453e-015	3.78311e-015	4.29921e-015	-2.08266e-014	-1.1514e-014	-1.49146e-014	-8.35085e-015	3.99347e-015	-3.78137e-015	-2.60009e-015	-2.23919e-015	2.44231e-015	1.66296e-015	-2.36969e-015	-6.41141e-016	5.36984e-016	4.56002e-015	-4.0745e-015	1.13996e-014	9.22112e-015	-3.37667e-015	-2.44021e-015	9.66791e-016	6.58052e-016	8.21805e-015
-1.26427e-015	4.02065e-015	4.37181e-015	-2.11397e-014	-1.14764e-014	-1.46761e-014	-8.29425e-015	3.75197e-015	-3.82208e-015	-2.47885e-015	-2.05246e-015	2.7749e-015	1.98721e-015	-2.14392e-015	-4.3867e-016	7.20141e-016	4.4594e-015	-4.11215e-015	1.16991e-014	8.94111e-015	-3.20449e-015	-2.24012e-015	8.93952e-016	4.97285e-016	8.31632e-015
-1.11598e-015	4.23388e-015	4.43661e-015	-2.14607e-014	-1.14572e-014	-1.44741e-014	-8.25475e-015	3.51368e-015	-3.83471e-015	-2.32629e-015	-1.85749e-015	3.10567e-015	2.29631e-015	-1.92172e-015	-2.51295e-016	8.75857e-016	4.37122e-015	-4.16017e-015	1.19773e-014	8.71228e-015	-3.01832e-015	-2.02927e-015	8.64844e-016	3.53414e-016	8.43396e-015
-9.50929e-016	4.42206e-015	4.49539e-015	-2.17895e-014	-1.14581e-014	-1.43098e-014	-8.23141e-015	3.2774e-015	-3.82009e-015	-2.14475e-015	-1.65489e-015	3.43198e-015	2.58946e-015	-1.70295e-015	-8.11797e-017	1.00387e-015	4.29543e-015	-4.21812e-015	1.22325e-014	8.53511e-015	-2.81899e-015	-1.80827e-015	8.79203e-016	2.28783e-016	8.56902e-015
-7.70888e-016	4.58474e-015	4.5494e-015	-2.21253e-014	-1.14801e-014	-1.4184e-014	-8.22358e-015	3.04191e-015	-3.77926e-015	-1.93611e-015	-1.44578e-015	3.75195e-015	2.86605e-015	-1.48746e-015	6.98103e-017	1.10411e-015	4.23239e-015	-4.28552e-015	1.24636e-014	8.40952e-015	-2.60741e-015	-1.5778e-015	9.36001e-016	1.25571e-016	8.72003e-015
-5.77421e-016	4.7217e-015	4.6002e-015	-2.24674e-014	-1.15242e-014	-1.40964e-014	-8.22981e-015	2.80664e-015	-3.71307e-015	-1.70285e-015	-1.23053e-015	4.0641e-015	3.12574e-015	-1.27484e-015	2.00323e-016	1.177e-015	4.18183e-015	-4.36199e-015	1.26694e-014	8.33571e-015	-2.38408e-015	-1.33857e-015	1.03405e-015	4.57575e-017	8.88469e-015
-3.72409e-016	4.83315e-015	4.64942e-015	-2.28151e-014	-1.15914e-014	-1.40462e-014	-8.24902e-015	2.57111e-015	-3.62356e-015	-1.44783e-015	-1.01021e-015	4.36726e-015	3.36856e-015	-1.06459e-015	3.08942e-016	1.22336e-015	4.14358e-015	-4.44683e-015	1.28489e-014	8.31237e-015	-2.14985e-015	-1.09112e-015	1.17199e-015	-9.39032e-018	9.06071e-015
-1.57822e-016	4.91945e-015	4.6988e-015	-2.31674e-014	-1.16821e-014	-1.40326e-014	-8.27973e-015	2.33442e-015	-3.51258e-015	-1.17424e-015	-7.8559e-016	4.65985e-015	3.59453e-015	-8.5614e-016	3.94481e-016	1.24417e-015	4.11748e-015	-4.5391e-015	1.30018e-014	8.33763e-015	-1.90604e-015	-8.35282e-016	1.34829e-015	-3.78511e-017	9.24541e-015
6.47886e-017	4.98162e-015	4.75033e-015	-2.35235e-014	-1.17964e-014	-1.40536e-014	-8.32003e-015	2.09605e-015	-3.38218e-015	-8.85232e-016	-5.57749e-016	4.94084e-015	3.80381e-015	-6.48888e-016	4.56183e-016	1.24082e-015	4.10306e-015	-4.63746e-015	1.31275e-014	8.40998e-015	-1.65387e-015	-5.71589e-016	1.56052e-015	-3.85146e-017	9.43629e-015
2.93127e-016	5.02066e-015	4.80572e-015	-2.38821e-014	-1.1934e-014	-1.41071e-014	-8.36825e-015	1.85561e-015	-3.23468e-015	-5.83471e-016	-3.27641e-016	5.20922e-015	3.99706e-015	-4.42283e-016	4.92941e-016	1.21554e-015	4.09922e-015	-4.74103e-015	1.32262e-014	8.52695e-015	-1.3951e-015	-3.00808e-016	1.80634e-015	-1.07519e-017	9.63093e-015
5.24987e-016	5.03767e-015	4.86655e-015	-2.42417e-014	-1.20948e-014	-1.41907e-014	-8.4228e-015	1.61263e-015	-3.07228e-015	-2.72438e-016	-9.62433e-017	5.46453e-015	4.17493e-015	-2.3559e-016	5.04165e-016	1.16997e-015	4.10599e-015	-4.84866e-015	1.32982e-014	8.68606e-015	-1.13078e-015	-2.29958e-017	2.08275e-015	4.61276e-017	9.82626e-015
7.5819e-016	5.03465e-015	4.93444e-015	-2.46008e-014	-1.22784e-014	-1.4301e-014	-8.48186e-015	1.36737e-015	-2.89749e-015	4.43798e-017	1.35791e-016	5.70651e-015	4.33814e-015	-2.85872e-017	4.89593e-016	1.1066e-015	4.12241e-015	-4.95892e-015	1.33442e-014	8.88382e-015	-8.61829e-016	2.61383e-016	2.38682e-015	1.32838e-016	1.00195e-014
9.90916e-016	5.01343e-015	5.01084e-015	-2.49577e-014	-1.24837e-014	-1.44352e-014	-8.54311e-015	1.12022e-015	-2.71317e-015	3.63763e-016	3.67358e-016	5.9349e-015	4.48752e-015	1.79927e-016	4.48715e-016	1.02799e-015	4.14772e-015	-5.07012e-015	1.33647e-014	9.117e-015	-5.89901e-016	5.51867e-016	2.71578e-015	2.49486e-016	1.02083e-014
1.22085e-015	4.97589e-015	5.09689e-015	-2.53112e-014	-1.27097e-014	-1.45898e-014	-8.60423e-015	8.70955e-016	-2.52177e-015	6.82463e-016	5.98106e-016	6.15012e-015	4.62405e-015	3.90508e-016	3.81578e-016	9.36499e-016	4.18035e-015	-5.18086e-015	1.33613e-014	9.38184e-015	-3.16629e-016	8.48518e-016	3.06637e-015	3.95863e-016	1.03898e-014
1.44566e-015	4.92402e-015	5.19376e-015	-2.56591e-014	-1.29545e-014	-1.47609e-014	-8.6631e-015	6.20256e-016	-2.32588e-015	9.97598e-016	8.27366e-016	6.35322e-015	4.74857e-015	6.03806e-016	2.88627e-016	8.34835e-016	4.21906e-015	-5.28949e-015	1.33355e-014	9.67435e-015	-4.37501e-017	1.15154e-015	3.43524e-015	5.71272e-016	1.05613e-014
1.66363e-015	4.86027e-015	5.30247e-015	-2.59999e-014	-1.32166e-014	-1.49445e-014	-8.71793e-015	3.69016e-016	-2.12765e-015	1.30624e-015	1.05444e-015	6.54469e-015	4.862e-015	8.20249e-016	1.69703e-016	7.25877e-016	4.26274e-015	-5.39381e-015	1.32892e-014	9.9908e-015	2.27154e-016	1.46057e-015	3.81888e-015	7.74957e-016	1.07199e-014
1.87308e-015	4.78682e-015	5.42373e-015	-2.63322e-014	-1.34942e-014	-1.51369e-014	-8.76649e-015	1.18852e-016	-1.92955e-015	1.60622e-015	1.27857e-015	6.72559e-015	4.96546e-015	1.04043e-015	2.53316e-017	6.12457e-016	4.31044e-015	-5.49221e-015	1.32239e-014	1.03269e-014	4.95004e-016	1.77584e-015	4.21338e-015	1.0059e-015	1.08633e-014
2.07192e-015	4.70642e-015	5.55795e-015	-2.6654e-014	-1.37853e-014	-1.53339e-014	-8.80658e-015	-1.29306e-016	-1.73437e-015	1.89446e-015	1.49958e-015	6.89755e-015	5.06032e-015	1.26448e-015	-1.43624e-016	4.97995e-016	4.36103e-015	-5.58281e-015	1.31422e-014	1.06785e-014	7.58444e-016	2.09711e-015	4.61501e-015	1.26243e-015	1.09891e-014
2.25858e-015	4.62174e-015	5.70517e-015	-2.69636e-014	-1.40874e-014	-1.55311e-014	-8.8366e-015	-3.74371e-016	-1.54422e-015	2.16873e-015	1.71716e-015	7.06188e-015	5.14766e-015	1.49287e-015	-3.36227e-016	3.85743e-016	4.41345e-015	-5.66383e-015	1.30463e-014	1.10415e-014	1.01607e-015	2.42348e-015	5.01981e-015	1.5424e-015	1.10956e-014
2.43189e-015	4.53547e-015	5.86551e-015	-2.72596e-014	-1.43977e-014	-1.57251e-014	-8.85527e-015	-6.15444e-016	-1.36064e-015	2.4269e-015	1.9308e-015	7.22024e-015	5.22809e-015	1.72588e-015	-5.51423e-016	2.78054e-016	4.46642e-015	-5.73326e-015	1.2939e-014	1.1412e-014	1.26662e-015	2.75503e-015	5.42407e-015	1.8439e-015	1.11809e-014
2.59034e-015	4.44954e-015	6.03883e-015	-2.75401e-014	-1.47141e-014	-1.59118e-014	-8.86078e-015	-8.5084e-016	-1.18504e-015	2.66743e-015	2.13979e-015	7.37467e-015	5.30273e-015	1.96346e-015	-7.87641e-016	1.77845e-016	4.51894e-015	-5.78948e-015	1.2823e-014	1.17859e-014	1.50886e-015	3.09159e-015	5.8245e-015	2.16443e-015	1.12435e-014
2.73286e-015	4.36617e-015	6.22436e-015	-2.78039e-014	-1.50342e-014	-1.60871e-014	-8.85169e-015	-1.07882e-015	-1.01942e-015	2.88944e-015	2.34372e-015	7.52761e-015	5.37221e-015	2.20528e-015	-1.04343e-015	8.82552e-017	4.56991e-015	-5.83058e-015	1.27015e-014	1.21596e-014	1.74151e-015	3.43303e-015	6.21767e-015	2.50155e-015	1.1282e-014
2.85834e-015	4.28754e-015	6.42108e-015	-2.80492e-014	-1.5355e-014	-1.62479e-014	-8.82708e-015	-1.29792e-015	-8.64772e-016	3.09216e-015	2.54219e-015	7.68094e-015	5.43751e-015	2.45129e-015	-1.31702e-015	1.15999e-017	4.61796e-015	-5.85501e-015	1.25779e-014	1.25294e-014	1.9636e-015	3.77923e-015	6.5999e-015	2.85236e-015	1.12953e-014
2.96591e-015	4.21599e-015	6.62772e-015	-2.82749e-014	-1.56741e-014	-1.63911e-014	-8.7859e-015	-1.50623e-015	-7.22101e-016	3.27491e-015	2.73482e-015	7.83665e-015	5.49972e-015	2.70105e-015	-1.60607e-015	-5.02786e-017	4.66139e-015	-5.86138e-015	1.2455e-014	1.28922e-014	2.17399e-015	4.12938e-015	6.96795e-015	3.21407e-015	1.12831e-014
3.05531e-015	4.15309e-015	6.8431e-015	-2.84801e-014	-1.59894e-014	-1.65141e-014	-8.72762e-015	-1.70233e-015	-5.92321e-016	3.43742e-015	2.92145e-015	7.99645e-015	5.5594e-015	2.95383e-015	-1.90891e-015	-9.56145e-017	4.69909e-015	-5.84845e-015	1.2336e-014	1.3245e-014	2.37163e-015	4.48262e-015	7.31903e-015	3.58371e-015	1.12454e-014
3.12593e-015	4.10059e-015	7.06544e-015	-2.86642e-014	-1.6298e-014	-1.66144e-014	-8.65187e-015	-1.88416e-015	-4.75879e-016	3.57988e-015	3.10223e-015	8.1615e-015	5.61683e-015	3.20878e-015	-2.22339e-015	-1.22885e-016	4.73038e-015	-5.81471e-015	1.22238e-014	1.35849e-014	2.55575e-015	4.83876e-015	7.65053e-015	3.95759e-015	1.11821e-014
3.17757e-015	4.05976e-015	7.29293e-015	-2.88265e-014	-1.65973e-014	-1.66901e-014	-8.55858e-015	-2.05017e-015	-3.73007e-016	3.70304e-015	3.27709e-015	8.33379e-015	5.67233e-015	3.46507e-015	-2.54713e-015	-1.30822e-016	4.75431e-015	-5.75894e-015	1.21213e-014	1.39094e-014	2.72576e-015	5.19679e-015	7.95962e-015	4.33226e-015	1.10936e-014
3.21046e-015	4.03116e-015	7.5234e-015	-2.89661e-014	-1.68848e-014	-1.67402e-014	-8.44786e-015	-2.19881e-015	-2.84029e-016	3.80709e-015	3.44584e-015	8.51532e-015	5.72589e-015	3.7214e-015	-2.87757e-015	-1.18665e-016	4.77016e-015	-5.68031e-015	1.20314e-014	1.42169e-014	2.8811e-015	5.55594e-015	8.24447e-015	4.70441e-015	1.09811e-014
3.22443e-015	4.01574e-015	7.75521e-015	-2.90832e-014	-1.71581e-014	-1.67634e-014	-8.32088e-015	-2.32908e-015	-2.08447e-016	3.89306e-015	3.60803e-015	8.70793e-015	5.77757e-015	3.97656e-015	-3.21252e-015	-8.64357e-017	4.77673e-015	-5.57818e-015	1.19569e-014	1.45059e-014	3.02088e-015	5.91491e-015	8.50305e-015	5.0705e-015	1.08456e-014
3.21995e-015	4.01427e-015	7.98531e-015	-2.91778e-014	-1.74151e-014	-1.67592e-014	-8.1786e-015	-2.43914e-015	-1.45709e-016	3.96182e-015	3.76327e-015	8.91266e-015	5.82679e-015	4.22917e-015	-3.5496e-015	-3.40877e-017	4.77332e-015	-5.45255e-015	1.19002e-014	1.47751e-014	3.14449e-015	6.27286e-015	8.7336e-015	5.42712e-015	1.06883e-014
3.19766e-015	4.02747e-015	8.21118e-015	-2.925e-014	-1.76542e-014	-1.67277e-014	-8.02216e-015	-2.52772e-015	-9.54796e-017	4.01505e-015	3.91123e-015	9.13058e-015	5.87312e-015	4.47753e-015	-3.88607e-015	3.78686e-017	4.75932e-015	-5.3025e-015	1.18633e-014	1.50234e-014	3.25235e-015	6.62859e-015	8.93513e-015	5.77101e-015	1.05111e-014
3.15847e-015	4.05519e-015	8.43046e-015	-2.93003e-014	-1.78736e-014	-1.66691e-014	-7.85323e-015	-2.59388e-015	-5.73228e-017	4.05485e-015	4.05172e-015	9.36224e-015	5.91659e-015	4.71994e-015	-4.21947e-015	1.28577e-016	4.73448e-015	-5.12804e-015	1.18477e-014	1.52508e-014	3.34389e-015	6.98058e-015	9.10682e-015	6.09886e-015	1.0316e-014
3.10336e-015	4.0973e-015	8.64055e-015	-2.93296e-014	-1.80722e-014	-1.65847e-014	-7.67354e-015	-2.63725e-015	-3.05023e-017	4.08252e-015	4.18484e-015	9.60786e-015	5.95657e-015	4.9549e-015	-4.54752e-015	2.37003e-016	4.69802e-015	-4.92975e-015	1.18554e-014	1.54571e-014	3.4186e-015	7.32744e-015	9.24756e-015	6.40751e-015	1.01052e-014
3.03323e-015	4.15313e-015	8.83868e-015	-2.93383e-014	-1.8249e-014	-1.64764e-014	-7.48483e-015	-2.65755e-015	-1.39371e-017	4.10003e-015	4.31024e-015	9.86758e-015	5.99232e-015	5.18046e-015	-4.8677e-015	3.61354e-016	4.64966e-015	-4.70791e-015	1.18871e-014	1.56423e-014	3.47674e-015	7.66789e-015	9.35746e-015	6.6943e-015	9.88112e-015
2.94907e-015	4.22187e-015	9.02255e-015	-2.93278e-014	-1.84028e-014	-1.63457e-014	-7.28873e-015	-2.65492e-015	-6.58925e-018	4.10937e-015	4.42728e-015	1.01406e-014	6.02334e-015	5.39457e-015	-5.17744e-015	4.9952e-016	4.58971e-015	-4.46372e-015	1.19433e-014	1.58075e-014	3.5186e-015	7.99968e-015	9.43687e-015	6.95649e-015	9.64645e-015
2.85201e-015	4.30266e-015	9.18988e-015	-2.92995e-014	-1.8533e-014	-1.61949e-014	-7.08792e-015	-2.62972e-015	-7.61826e-018	4.11299e-015	4.53609e-015	1.04263e-014	6.04903e-015	5.59567e-015	-5.47465e-015	6.49167e-016	4.51778e-015	-4.19822e-015	1.2024e-014	1.5953e-014	3.54428e-015	8.32094e-015	9.48562e-015	7.19197e-015	9.40372e-015
2.74339e-015	4.39413e-015	9.33831e-015	-2.92547e-014	-1.86391e-014	-1.60264e-014	-6.88478e-015	-2.58167e-015	-1.54311e-017	4.11306e-015	4.63575e-015	1.07234e-014	6.0683e-015	5.78197e-015	-5.75729e-015	8.0763e-016	4.43415e-015	-3.91255e-015	1.21296e-014	1.608e-014	3.55445e-015	8.62967e-015	9.50416e-015	7.39902e-015	9.15584e-015
2.62449e-015	4.49498e-015	9.46556e-015	-2.91949e-014	-1.87208e-014	-1.58433e-014	-6.6823e-015	-2.51174e-015	-2.88897e-017	4.11172e-015	4.726e-015	1.10305e-014	6.08027e-015	5.95157e-015	-6.02358e-015	9.72223e-016	4.33917e-015	-3.60815e-015	1.22595e-014	1.61893e-014	3.54981e-015	8.92392e-015	9.4937e-015	7.5756e-015	8.9059e-015
2.49686e-015	4.60373e-015	9.57011e-015	-2.91221e-014	-1.87787e-014	-1.56484e-014	-6.48295e-015	-2.42116e-015	-4.6772e-017	4.11115e-015	4.80662e-015	1.13454e-014	6.08379e-015	6.10264e-015	-6.27199e-015	1.13959e-015	4.23302e-015	-3.28713e-015	1.24132e-014	1.62816e-014	3.53093e-015	9.20124e-015	9.45581e-015	7.72038e-015	8.65673e-015
2.36144e-015	4.71843e-015	9.65028e-015	-2.9038e-014	-1.88129e-014	-1.54449e-014	-6.28954e-015	-2.3115e-015	-6.78238e-017	4.11387e-015	4.87694e-015	1.1666e-014	6.07811e-015	6.23377e-015	-6.50149e-015	1.30661e-015	4.11587e-015	-2.95141e-015	1.25893e-014	1.63585e-014	3.49832e-015	9.46001e-015	9.39159e-015	7.83235e-015	8.41159e-015
2.21939e-015	4.83707e-015	9.70465e-015	-2.89442e-014	-1.88243e-014	-1.52363e-014	-6.1045e-015	-2.18384e-015	-9.07258e-017	4.12212e-015	4.93633e-015	1.19897e-014	6.06249e-015	6.34268e-015	-6.71041e-015	1.46993e-015	3.98855e-015	-2.60311e-015	1.27857e-014	1.64224e-014	3.45307e-015	9.69844e-015	9.30285e-015	7.91046e-015	8.17327e-015
2.07251e-015	4.95793e-015	9.73208e-015	-2.88427e-014	-1.8814e-014	-1.50259e-014	-5.93057e-015	-2.03973e-015	-1.14202e-016	4.13723e-015	4.98444e-015	1.23136e-014	6.0363e-015	6.42853e-015	-6.89749e-015	1.62594e-015	3.85166e-015	-2.2444e-015	1.3e-014	1.64746e-014	3.39605e-015	9.91453e-015	9.19165e-015	7.95494e-015	7.94435e-015
1.92221e-015	5.07933e-015	9.73213e-015	-2.87354e-014	-1.87829e-014	-1.4817e-014	-5.77021e-015	-1.88141e-015	-1.37186e-016	4.16068e-015	5.0208e-015	1.26346e-014	5.99907e-015	6.49008e-015	-7.06161e-015	1.77114e-015	3.70615e-015	-1.87806e-015	1.32289e-014	1.65167e-014	3.32824e-015	1.01062e-014	9.06015e-015	7.96601e-015	7.72707e-015
1.76981e-015	5.1991e-015	9.70413e-015	-2.8624e-014	-1.87324e-014	-1.46134e-014	-5.62627e-015	-1.71128e-015	-1.58645e-016	4.19427e-015	5.04528e-015	1.29494e-014	5.95024e-015	6.52615e-015	-7.2021e-015	1.90202e-015	3.55312e-015	-1.50642e-015	1.34694e-014	1.65503e-014	3.25103e-015	1.02719e-014	8.91054e-015	7.94387e-015	7.52377e-015
1.61625e-015	5.31528e-015	9.64814e-015	-2.8511e-014	-1.86639e-014	-1.44182e-014	-5.50127e-015	-1.53142e-015	-1.77671e-016	4.23941e-015	5.05752e-015	1.32542e-014	5.88938e-015	6.53589e-015	-7.3187e-015	2.01518e-015	3.3931e-015	-1.13221e-015	1.37181e-014	1.65769e-014	3.16548e-015	1.04103e-014	8.74479e-015	7.88927e-015	7.33693e-015
1.46233e-015	5.42628e-015	9.56466e-015	-2.83976e-014	-1.85789e-014	-1.42345e-014	-5.3969e-015	-1.34424e-015	-1.93486e-016	4.2969e-015	5.05736e-015	1.35454e-014	5.81609e-015	6.51883e-015	-7.41106e-015	2.10738e-015	3.22735e-015	-7.58514e-016	1.39713e-014	1.65975e-014	3.07284e-015	1.05203e-014	8.56542e-015	7.80344e-015	7.16834e-015
1.30918e-015	5.53006e-015	9.45429e-015	-2.82856e-014	-1.84791e-014	-1.40652e-014	-5.31505e-015	-1.15261e-015	-2.05486e-016	4.36743e-015	5.04411e-015	1.38195e-014	5.73001e-015	6.4747e-015	-7.47909e-015	2.17652e-015	3.05713e-015	-3.87707e-016	1.42255e-014	1.66136e-014	2.97431e-015	1.06008e-014	8.37477e-015	7.68773e-015	7.01965e-015
1.15789e-015	5.62484e-015	9.31789e-015	-2.81766e-014	-1.83662e-014	-1.39132e-014	-5.25749e-015	-9.5893e-016	-2.13122e-016	4.45156e-015	5.01752e-015	1.40726e-014	5.63182e-015	6.40319e-015	-7.52309e-015	2.21961e-015	2.88371e-015	-2.24324e-017	1.44768e-014	1.66266e-014	2.87127e-015	1.06509e-014	8.17489e-015	7.54367e-015	6.89234e-015
1.00932e-015	5.70932e-015	9.157e-015	-2.80721e-014	-1.82423e-014	-1.37805e-014	-5.22554e-015	-7.65365e-016	-2.1599e-016	4.54976e-015	4.97782e-015	1.43014e-014	5.52164e-015	6.30443e-015	-7.54321e-015	2.23399e-015	2.70759e-015	3.34739e-016	1.47207e-014	1.66378e-014	2.76494e-015	1.06701e-014	7.96823e-015	7.37371e-015	6.78765e-015
8.64349e-016	5.78207e-015	8.97342e-015	-2.79729e-014	-1.8109e-014	-1.3669e-014	-5.22031e-015	-5.74221e-016	-2.14605e-016	4.66204e-015	4.92503e-015	1.45021e-014	5.3999e-015	6.17886e-015	-7.5404e-015	2.21763e-015	2.53023e-015	6.80594e-016	1.49532e-014	1.66476e-014	2.6572e-015	1.06581e-014	7.75774e-015	7.18e-015	6.70624e-015
7.23495e-016	5.842e-015	8.76896e-015	-2.78797e-014	-1.79682e-014	-1.35797e-014	-5.24225e-015	-3.88592e-016	-2.08809e-016	4.78858e-015	4.85888e-015	1.46715e-014	5.26742e-015	6.02738e-015	-7.51542e-015	2.16889e-015	2.35302e-015	1.01256e-015	1.51698e-014	1.6656e-014	2.54954e-015	1.06153e-014	7.54577e-015	6.96492e-015	6.6484e-015
5.87315e-016	5.88825e-015	8.54591e-015	-2.77938e-014	-1.78217e-014	-1.35143e-014	-5.29164e-015	-2.10617e-016	-1.98246e-016	4.92843e-015	4.77952e-015	1.48063e-014	5.12512e-015	5.85135e-015	-7.469e-015	2.08647e-015	2.17721e-015	1.32818e-015	1.53667e-014	1.66632e-014	2.44369e-015	1.05416e-014	7.33434e-015	6.73137e-015	6.61444e-015
4.56555e-016	5.92056e-015	8.30692e-015	-2.77154e-014	-1.76712e-014	-1.34735e-014	-5.36871e-015	-4.25622e-017	-1.83054e-016	5.08103e-015	4.68713e-015	1.49041e-014	4.9741e-015	5.65247e-015	-7.40249e-015	1.96967e-015	2.00407e-015	1.62572e-015	1.55399e-014	1.66695e-014	2.3413e-015	1.04382e-014	7.1254e-015	6.48231e-015	6.60384e-015
3.31421e-016	5.9378e-015	8.05524e-015	-2.76451e-014	-1.75184e-014	-1.34579e-014	-5.47286e-015	1.13843e-016	-1.6388e-016	5.24611e-015	4.58232e-015	1.49623e-014	4.816e-015	5.43226e-015	-7.31729e-015	1.81816e-015	1.83453e-015	1.90278e-015	1.56855e-014	1.66746e-014	2.24406e-015	1.03056e-014	6.92075e-015	6.22098e-015	6.61608e-015
2.12206e-016	5.93972e-015	7.79412e-015	-2.75831e-014	-1.73649e-014	-1.34669e-014	-5.60355e-015	2.56378e-016	-1.40509e-016	5.4227e-015	4.46579e-015	1.49786e-014	4.65203e-015	5.19258e-015	-7.215e-015	1.63213e-015	1.66977e-015	2.15751e-015	1.58e-014	1.66785e-014	2.15396e-015	1.0145e-014	6.72185e-015	5.9501e-015	6.65025e-015
9.919e-017	5.92647e-015	7.52628e-015	-2.75293e-014	-1.72121e-014	-1.35e-014	-5.75955e-015	3.82966e-016	-1.13275e-016	5.6096e-015	4.33843e-015	1.49509e-014	4.48405e-015	4.93507e-015	-7.09714e-015	1.41229e-015	1.51041e-015	2.38806e-015	1.58804e-014	1.66802e-014	2.07257e-015	9.95786e-015	6.53072e-015	5.67321e-015	6.70521e-015
-7.55897e-018	5.89852e-015	7.25519e-015	-2.74834e-014	-1.70619e-014	-1.35565e-014	-5.93986e-015	4.92582e-016	-8.29852e-017	5.80535e-015	4.20107e-015	1.48785e-014	4.31365e-015	4.66221e-015	-6.96577e-015	1.15943e-015	1.35786e-015	2.59335e-015	1.59239e-014	1.66791e-014	2.00112e-015	9.74612e-015	6.34898e-015	5.39346e-015	6.7796e-015
-1.07804e-016	5.85609e-015	6.98344e-015	-2.74454e-014	-1.69155e-014	-1.36352e-014	-6.14231e-015	5.84449e-016	-5.00995e-017	6.00853e-015	4.05478e-015	1.4761e-014	4.14249e-015	4.37625e-015	-6.82254e-015	8.7509e-016	1.21342e-015	2.77195e-015	1.59285e-014	1.66747e-014	1.94177e-015	9.51199e-015	6.17747e-015	5.11364e-015	6.87197e-015
-2.01291e-016	5.79951e-015	6.71467e-015	-2.74146e-014	-1.67737e-014	-1.37346e-014	-6.36494e-015	6.57632e-016	-1.46891e-017	6.21775e-015	3.90082e-015	1.4598e-014	3.9728e-015	4.07995e-015	-6.6695e-015	5.61003e-016	1.07788e-015	2.92301e-015	1.58927e-014	1.66659e-014	1.89553e-015	9.25799e-015	6.01706e-015	4.83691e-015	6.98022e-015
-2.88021e-016	5.7297e-015	6.4522e-015	-2.73903e-014	-1.66378e-014	-1.38531e-014	-6.6052e-015	7.1144e-016	2.31916e-017	6.43181e-015	3.74062e-015	1.43905e-014	3.80637e-015	3.77611e-015	-6.5087e-015	2.19402e-016	9.5253e-016	3.04624e-015	1.58153e-014	1.66518e-014	1.86406e-015	8.98714e-015	5.86886e-015	4.56633e-015	7.1024e-015
-3.67814e-016	5.64728e-015	6.19925e-015	-2.73715e-014	-1.65091e-014	-1.39885e-014	-6.86021e-015	7.45853e-016	6.28927e-017	6.64881e-015	3.57587e-015	1.41395e-014	3.64535e-015	3.46787e-015	-6.34195e-015	-1.47111e-016	8.37963e-016	3.14142e-015	1.56955e-014	1.66309e-014	1.84867e-015	8.70259e-015	5.73313e-015	4.30484e-015	7.23647e-015
-4.41125e-016	5.55354e-015	5.95898e-015	-2.73577e-014	-1.63879e-014	-1.41381e-014	-7.12759e-015	7.60676e-016	1.03749e-016	6.86703e-015	3.40794e-015	1.38464e-014	3.49158e-015	3.15854e-015	-6.17131e-015	-5.35349e-016	7.34825e-016	3.20875e-015	1.55331e-014	1.66022e-014	1.85069e-015	8.40732e-015	5.61012e-015	4.05549e-015	7.3805e-015
-5.08124e-016	5.44972e-015	5.73429e-015	-2.73479e-014	-1.6274e-014	-1.42994e-014	-7.40425e-015	7.56577e-016	1.45359e-016	7.08487e-015	3.23856e-015	1.35134e-014	3.34704e-015	2.85098e-015	-5.99904e-015	-9.41882e-016	6.44211e-016	3.2483e-015	1.53286e-014	1.65642e-014	1.87149e-015	8.10413e-015	5.49984e-015	3.82074e-015	7.53215e-015
-5.68843e-016	5.33726e-015	5.5275e-015	-2.73413e-014	-1.61681e-014	-1.44692e-014	-7.68703e-015	7.34729e-016	1.87657e-016	7.30035e-015	3.06931e-015	1.31435e-014	3.21422e-015	2.54844e-015	-5.82722e-015	-1.36351e-015	5.66523e-016	3.26094e-015	1.50839e-014	1.65159e-014	1.91236e-015	7.79625e-015	5.40233e-015	3.60276e-015	7.68864e-015
-6.23509e-016	5.21719e-015	5.34097e-015	-2.73365e-014	-1.60704e-014	-1.46448e-014	-7.97263e-015	6.95766e-016	2.29977e-016	7.51234e-015	2.90229e-015	1.274e-014	3.09505e-015	2.25359e-015	-5.65767e-015	-1.79637e-015	5.02115e-016	3.24795e-015	1.48004e-014	1.64562e-014	1.97376e-015	7.48743e-015	5.3171e-015	3.40361e-015	7.84768e-015
-6.72271e-016	5.09099e-015	5.17713e-015	-2.73324e-014	-1.59813e-014	-1.48233e-014	-8.25752e-015	6.40714e-016	2.72177e-016	7.72011e-015	2.73944e-015	1.23071e-014	2.99088e-015	1.96949e-015	-5.49245e-015	-2.23709e-015	4.51158e-016	3.21054e-015	1.4481e-014	1.63839e-014	2.05635e-015	7.18099e-015	5.24396e-015	3.22504e-015	8.0072e-015
-7.15476e-016	4.95973e-015	5.03783e-015	-2.7328e-014	-1.59012e-014	-1.50015e-014	-8.53832e-015	5.71563e-016	3.14655e-016	7.92235e-015	2.58253e-015	1.18491e-014	2.90356e-015	1.69934e-015	-5.33368e-015	-2.68195e-015	4.13832e-016	3.15048e-015	1.41285e-014	1.62979e-014	2.16055e-015	6.88069e-015	5.18183e-015	3.06835e-015	8.16503e-015
-7.53233e-016	4.82482e-015	4.92426e-015	-2.73222e-014	-1.58297e-014	-1.51768e-014	-8.81243e-015	4.89613e-016	3.57231e-016	8.11829e-015	2.4337e-015	1.13704e-014	2.8341e-015	1.44561e-015	-5.18304e-015	-3.12666e-015	3.89858e-016	3.06956e-015	1.37468e-014	1.61975e-014	2.28698e-015	6.58987e-015	5.12944e-015	2.93471e-015	8.3184e-015
-7.85971e-016	4.68742e-015	4.83756e-015	-2.73141e-014	-1.57669e-014	-1.53466e-014	-9.07626e-015	3.9675e-016	3.99366e-016	8.30664e-015	2.29453e-015	1.08761e-014	2.7838e-015	1.21087e-015	-5.04231e-015	-3.5678e-015	3.79293e-016	2.96983e-015	1.33399e-014	1.60822e-014	2.43632e-015	6.31158e-015	5.08588e-015	2.82487e-015	8.46508e-015
-8.13413e-016	4.54915e-015	4.77849e-015	-2.73023e-014	-1.57121e-014	-1.55082e-014	-9.3267e-015	2.95131e-016	4.41125e-016	8.48659e-015	2.1669e-015	1.03714e-014	2.75399e-015	9.97175e-016	-4.91282e-015	-4.00165e-015	3.82135e-016	2.85304e-015	1.29123e-014	1.59514e-014	2.60876e-015	6.04903e-015	5.05021e-015	2.73975e-015	8.60301e-015
-8.35727e-016	4.41124e-015	4.74708e-015	-2.72864e-014	-1.56654e-014	-1.56587e-014	-9.56103e-015	1.87183e-016	4.82649e-016	8.65754e-015	2.05292e-015	9.86212e-015	2.74539e-015	8.06907e-016	-4.79621e-015	-4.42451e-015	3.98346e-016	2.72167e-015	1.24686e-014	1.58048e-014	2.80388e-015	5.80505e-015	5.02116e-015	2.67987e-015	8.73064e-015
-8.53668e-016	4.27456e-015	4.74289e-015	-2.72655e-014	-1.56264e-014	-1.57963e-014	-9.77645e-015	7.52927e-017	5.24466e-016	8.8195e-015	1.95416e-015	9.35368e-015	2.75839e-015	6.4217e-016	-4.69349e-015	-4.83292e-015	4.2704e-016	2.57872e-015	1.20137e-014	1.56426e-014	3.0213e-015	5.58238e-015	4.99754e-015	2.64542e-015	8.84621e-015
-8.67399e-016	4.14017e-015	4.76586e-015	-2.72391e-014	-1.55944e-014	-1.59188e-014	-9.97015e-015	-3.83747e-017	5.67136e-016	8.97256e-015	1.8723e-015	8.85205e-015	2.79333e-015	5.04327e-016	-4.60613e-015	-5.22359e-015	4.67947e-016	2.42686e-015	1.15536e-014	1.54647e-014	3.26064e-015	5.38366e-015	4.97831e-015	2.63573e-015	8.94833e-015
-8.77021e-016	4.00924e-015	4.81508e-015	-2.72068e-014	-1.55689e-014	-1.60248e-014	-1.01403e-014	-1.51309e-016	6.11022e-016	9.11654e-015	1.8087e-015	8.36293e-015	2.85019e-015	3.94357e-016	-4.5352e-015	-5.59408e-015	5.20437e-016	2.26862e-015	1.10946e-014	1.52715e-014	3.52161e-015	5.21084e-015	4.96164e-015	2.65034e-015	9.0358e-015
-8.8258e-016	3.8826e-015	4.8897e-015	-2.71685e-014	-1.55499e-014	-1.61125e-014	-1.02851e-014	-2.61296e-016	6.566e-016	9.25127e-015	1.76455e-015	7.89181e-015	2.92876e-015	3.13462e-016	-4.48172e-015	-5.94155e-015	5.83858e-016	2.10721e-015	1.06425e-014	1.50636e-014	3.80304e-015	5.06593e-015	4.94666e-015	2.68838e-015	9.10771e-015
-8.84378e-016	3.76041e-015	4.98803e-015	-2.71243e-014	-1.5537e-014	-1.61812e-014	-1.04024e-014	-3.6572e-016	7.04275e-016	9.37701e-015	1.74068e-015	7.44437e-015	3.0288e-015	2.62348e-016	-4.4462e-015	-6.26372e-015	6.57538e-016	1.94561e-015	1.02033e-014	1.4842e-014	4.10325e-015	4.95035e-015	4.93207e-015	2.74879e-015	9.16321e-015
-8.8268e-016	3.6431e-015	5.10862e-015	-2.7074e-014	-1.55296e-014	-1.62303e-014	-1.04913e-014	-4.62488e-016	7.54483e-016	9.49418e-015	1.73762e-015	7.02631e-015	3.14921e-015	2.41287e-016	-4.42882e-015	-6.55914e-015	7.40402e-016	1.78671e-015	9.78229e-015	1.46082e-014	4.42113e-015	4.86515e-015	4.91672e-015	2.83045e-015	9.20199e-015
-8.77378e-016	3.53128e-015	5.24943e-015	-2.70183e-014	-1.55274e-014	-1.62594e-014	-1.05514e-014	-5.49751e-016	8.0754e-016	9.60327e-015	1.75597e-015	6.64284e-015	3.28941e-015	2.50196e-016	-4.43027e-015	-6.82644e-015	8.31804e-016	1.63281e-015	9.38555e-015	1.43629e-014	4.75438e-015	4.81078e-015	4.89919e-015	2.93175e-015	9.22352e-015
-8.68591e-016	3.42498e-015	5.40804e-015	-2.69579e-014	-1.55305e-014	-1.62681e-014	-1.05817e-014	-6.2585e-016	8.63712e-016	9.70485e-015	1.79612e-015	6.29835e-015	3.4477e-015	2.88766e-016	-4.45123e-015	-7.06461e-015	9.30382e-016	1.48686e-015	9.01866e-015	1.41077e-014	5.10098e-015	4.78758e-015	4.87837e-015	3.05057e-015	9.22771e-015
-8.56477e-016	3.32441e-015	5.58172e-015	-2.68934e-014	-1.55382e-014	-1.62566e-014	-1.05823e-014	-6.88998e-016	9.23447e-016	9.79962e-015	1.85789e-015	5.99634e-015	3.6225e-015	3.56306e-016	-4.4915e-015	-7.27338e-015	1.0349e-015	1.35125e-015	8.68685e-015	1.38442e-014	5.45882e-015	4.79522e-015	4.85351e-015	3.18567e-015	9.21452e-015
-8.41322e-016	3.2292e-015	5.76724e-015	-2.68252e-014	-1.55509e-014	-1.62253e-014	-1.05534e-014	-7.37812e-016	9.8709e-016	9.88848e-015	1.94102e-015	5.74081e-015	3.81191e-015	4.51495e-016	-4.55093e-015	-7.45316e-015	1.1447e-015	1.2283e-015	8.39479e-015	1.35741e-014	5.82535e-015	4.83299e-015	4.82398e-015	3.33507e-015	9.18456e-015
-8.23475e-016	3.13883e-015	5.96158e-015	-2.67545e-014	-1.55685e-014	-1.61752e-014	-1.04957e-014	-7.71414e-016	1.05514e-015	9.97232e-015	2.0451e-015	5.53531e-015	4.0145e-015	5.73002e-016	-4.62938e-015	-7.60461e-015	1.25881e-015	1.12015e-015	8.14666e-015	1.32992e-014	6.19825e-015	4.90012e-015	4.78907e-015	3.49639e-015	9.13853e-015
-8.02665e-016	3.05313e-015	6.16213e-015	-2.66819e-014	-1.55909e-014	-1.61072e-014	-1.04104e-014	-7.89118e-016	1.12827e-015	1.00522e-014	2.16902e-015	5.38172e-015	4.22774e-015	7.18947e-016	-4.72675e-015	-7.72912e-015	1.37584e-015	1.02884e-015	7.94684e-015	1.30219e-014	6.5749e-015	4.99535e-015	4.7487e-015	3.66786e-015	9.07672e-015
-7.78976e-016	2.97121e-015	6.36613e-015	-2.66087e-014	-1.56184e-014	-1.60231e-014	-1.02989e-014	-7.90084e-016	1.20669e-015	1.01289e-014	2.31177e-015	5.28222e-015	4.44955e-015	8.87682e-016	-4.84276e-015	-7.82788e-015	1.49479e-015	9.55768e-016	7.79881e-015	1.27447e-014	6.95247e-015	5.11639e-015	4.70232e-015	3.84742e-015	8.99969e-015
-7.52367e-016	2.89268e-015	6.57067e-015	-2.65363e-014	-1.56506e-014	-1.59247e-014	-1.01629e-014	-7.73877e-016	1.28981e-015	1.0203e-014	2.47231e-015	5.23755e-015	4.67742e-015	1.07721e-015	-4.97685e-015	-7.90281e-015	1.61448e-015	9.0241e-016	7.70548e-015	1.24693e-014	7.328e-015	5.2617e-015	4.65001e-015	4.03271e-015	8.90895e-015
-7.22894e-016	2.81698e-015	6.77288e-015	-2.64661e-014	-1.56881e-014	-1.58134e-014	-1.00049e-014	-7.40789e-016	1.37794e-015	1.02752e-014	2.64913e-015	5.24801e-015	4.9089e-015	1.28505e-015	-5.12884e-015	-7.95607e-015	1.73323e-015	8.69851e-016	7.66886e-015	1.21974e-014	7.69834e-015	5.42874e-015	4.59201e-015	4.22125e-015	8.80568e-015
-6.90625e-016	2.74344e-015	6.96957e-015	-2.63989e-014	-1.57313e-014	-1.56912e-014	-9.8276e-015	-6.91529e-016	1.47085e-015	1.03464e-014	2.84049e-015	5.31359e-015	5.1411e-015	1.50861e-015	-5.29798e-015	-7.99017e-015	1.85043e-015	8.59099e-016	7.69074e-015	1.1931e-014	8.06029e-015	5.61426e-015	4.52892e-015	4.41072e-015	8.69093e-015
-6.55586e-016	2.67155e-015	7.15804e-015	-2.63356e-014	-1.57805e-014	-1.55597e-014	-9.63324e-015	-6.26746e-016	1.56814e-015	1.04171e-014	3.04425e-015	5.43265e-015	5.37127e-015	1.74525e-015	-5.48402e-015	-8.00793e-015	1.96493e-015	8.70715e-016	7.77184e-015	1.1672e-014	8.41063e-015	5.81526e-015	4.46106e-015	4.59901e-015	8.5656e-015
-6.17796e-016	2.60065e-015	7.33614e-015	-2.6278e-014	-1.5836e-014	-1.54209e-014	-9.42473e-015	-5.47285e-016	1.66985e-015	1.0488e-014	3.25821e-015	5.60298e-015	5.59687e-015	1.99231e-015	-5.68602e-015	-8.0127e-015	2.07518e-015	9.04801e-016	7.91161e-015	1.14222e-014	8.7465e-015	6.02902e-015	4.38911e-015	4.78377e-015	8.43113e-015
-5.77364e-016	2.53018e-015	7.50148e-015	-2.62272e-014	-1.58979e-014	-1.52772e-014	-9.20548e-015	-4.54635e-016	1.77548e-015	1.05594e-014	3.47967e-015	5.82191e-015	5.81573e-015	2.24659e-015	-5.90349e-015	-8.00839e-015	2.17987e-015	9.61055e-016	8.10908e-015	1.11834e-014	9.06509e-015	6.25219e-015	4.31393e-015	4.96255e-015	8.28893e-015
-5.34054e-016	2.4595e-015	7.6521e-015	-2.61839e-014	-1.59672e-014	-1.5131e-014	-8.97895e-015	-3.50018e-016	1.88421e-015	1.06312e-014	3.70625e-015	6.08644e-015	6.02534e-015	2.50543e-015	-6.13576e-015	-7.99827e-015	2.27842e-015	1.03903e-015	8.36305e-015	1.09569e-014	9.36322e-015	6.48138e-015	4.23646e-015	5.13359e-015	8.1403e-015
-4.87709e-016	2.38806e-015	7.7861e-015	-2.6149e-014	-1.60438e-014	-1.49839e-014	-8.74833e-015	-2.35259e-016	1.99549e-015	1.07034e-014	3.93538e-015	6.39317e-015	6.22354e-015	2.76586e-015	-6.38172e-015	-7.98621e-015	2.37028e-015	1.13785e-015	8.67136e-015	1.07444e-014	9.6377e-015	6.71304e-015	4.15788e-015	5.29471e-015	7.98652e-015
-4.38126e-016	2.31561e-015	7.90223e-015	-2.61234e-014	-1.6128e-014	-1.48379e-014	-8.51674e-015	-1.12593e-016	2.10886e-015	1.07764e-014	4.16434e-015	6.73749e-015	6.40795e-015	3.02494e-015	-6.64051e-015	-7.97591e-015	2.45399e-015	1.25611e-015	9.03129e-015	1.05469e-014	9.8857e-015	6.94349e-015	4.07963e-015	5.44416e-015	7.82855e-015
-3.85286e-016	2.24185e-015	7.99962e-015	-2.61077e-014	-1.62206e-014	-1.46952e-014	-8.28762e-015	1.59671e-017	2.22359e-015	1.08501e-014	4.39025e-015	7.11425e-015	6.57606e-015	3.28002e-015	-6.91139e-015	-7.97105e-015	2.52889e-015	1.39242e-015	9.43962e-015	1.03654e-014	1.01044e-014	7.16914e-015	4.00263e-015	5.58014e-015	7.66778e-015
-3.28897e-016	2.16677e-015	8.07729e-015	-2.61024e-014	-1.63217e-014	-1.45572e-014	-8.06445e-015	1.48497e-016	2.33848e-015	1.0924e-014	4.61046e-015	7.51769e-015	6.72609e-015	3.52841e-015	-7.19398e-015	-7.97537e-015	2.59432e-015	1.54569e-015	9.89196e-015	1.02008e-014	1.02916e-014	7.38601e-015	3.92861e-015	5.70126e-015	7.50558e-015
-2.68404e-016	2.0903e-015	8.13476e-015	-2.61081e-014	-1.64317e-014	-1.44255e-014	-7.85053e-015	2.82481e-016	2.45294e-015	1.09974e-014	4.82278e-015	7.94163e-015	6.85674e-015	3.76752e-015	-7.48726e-015	-7.99246e-015	2.64953e-015	1.71373e-015	1.03835e-014	1.00531e-014	1.04448e-014	7.5911e-015	3.8591e-015	5.80624e-015	7.34306e-015
-2.03626e-016	2.01267e-015	8.17211e-015	-2.61248e-014	-1.65511e-014	-1.43012e-014	-7.64935e-015	4.15299e-016	2.56608e-015	1.10699e-014	5.02454e-015	8.37968e-015	6.96619e-015	3.99474e-015	-7.79062e-015	-8.02573e-015	2.69422e-015	1.89415e-015	1.09088e-014	9.92237e-015	1.05623e-014	7.78125e-015	3.79513e-015	5.89398e-015	7.1816e-015
-1.34426e-016	1.93383e-015	8.18947e-015	-2.6153e-014	-1.66798e-014	-1.41859e-014	-7.46398e-015	5.4468e-016	2.6769e-015	1.11408e-014	5.21283e-015	8.825e-015	7.05299e-015	4.20763e-015	-8.10363e-015	-8.07842e-015	2.72829e-015	2.08477e-015	1.14621e-014	9.80915e-015	1.06422e-014	7.95342e-015	3.73816e-015	5.96371e-015	7.02195e-015
-6.01378e-017	1.85463e-015	8.18727e-015	-2.61925e-014	-1.68181e-014	-1.40806e-014	-7.29726e-015	6.68146e-016	2.78426e-015	1.12091e-014	5.38511e-015	9.27049e-015	7.11611e-015	4.40386e-015	-8.42563e-015	-8.15317e-015	2.75166e-015	2.28313e-015	1.2038e-014	9.71301e-015	1.06833e-014	8.10507e-015	3.6899e-015	6.01458e-015	6.86497e-015
1.95079e-017	1.77517e-015	8.16657e-015	-2.62436e-014	-1.69663e-014	-1.39865e-014	-7.15158e-015	7.8359e-016	2.88762e-015	1.12735e-014	5.53932e-015	9.70936e-015	7.15461e-015	4.58169e-015	-8.75582e-015	-8.25325e-015	2.76371e-015	2.48648e-015	1.26306e-014	9.63271e-015	1.06847e-014	8.23377e-015	3.65198e-015	6.04599e-015	6.71147e-015
1.04721e-016	1.69632e-015	8.12856e-015	-2.63054e-014	-1.71245e-014	-1.39037e-014	-7.02915e-015	8.88749e-016	2.98627e-015	1.13326e-014	5.67295e-015	1.01346e-014	7.16788e-015	4.73936e-015	-9.09375e-015	-8.38116e-015	2.76438e-015	2.69226e-015	1.32333e-014	9.56776e-015	1.06451e-014	8.33751e-015	3.62554e-015	6.05766e-015	6.56251e-015
1.95824e-016	1.61905e-015	8.07404e-015	-2.63774e-014	-1.7293e-014	-1.38328e-014	-6.93208e-015	9.80698e-016	3.07931e-015	1.13854e-014	5.78398e-015	1.05394e-014	7.15562e-015	4.87521e-015	-9.43866e-015	-8.53871e-015	2.75402e-015	2.89803e-015	1.38393e-014	9.5169e-015	1.05638e-014	8.41431e-015	3.61182e-015	6.04904e-015	6.4181e-015
2.93429e-016	1.5439e-015	8.00499e-015	-2.64586e-014	-1.74714e-014	-1.37738e-014	-6.86243e-015	1.05723e-015	3.16642e-015	1.14304e-014	5.8707e-015	1.09173e-014	7.11762e-015	4.9878e-015	-9.79007e-015	-8.72718e-015	2.73233e-015	3.10124e-015	1.44424e-014	9.47822e-015	1.04412e-014	8.46282e-015	3.6115e-015	6.02014e-015	6.27878e-015
3.97748e-016	1.47189e-015	7.92345e-015	-2.65482e-014	-1.76593e-014	-1.37263e-014	-6.82129e-015	1.11665e-015	3.24662e-015	1.14667e-014	5.93143e-015	1.12615e-014	7.05418e-015	5.07644e-015	-1.01475e-014	-8.94858e-015	2.69981e-015	3.29883e-015	1.50362e-014	9.44981e-015	1.02781e-014	8.48167e-015	3.62548e-015	5.97095e-015	6.14488e-015
5.08455e-016	1.40446e-015	7.83117e-015	-2.66451e-014	-1.78562e-014	-1.369e-014	-6.80949e-015	1.15731e-015	3.31895e-015	1.14927e-014	5.96497e-015	1.15663e-014	6.96544e-015	5.14034e-015	-1.05099e-014	-9.20352e-015	2.65736e-015	3.48828e-015	1.56146e-014	9.43019e-015	1.00752e-014	8.47016e-015	3.65454e-015	5.90189e-015	6.01669e-015
6.26464e-016	1.34249e-015	7.7304e-015	-2.6748e-014	-1.80621e-014	-1.36643e-014	-6.82769e-015	1.1777e-015	3.38262e-015	1.1507e-014	5.9707e-015	1.18256e-014	6.85218e-015	5.17914e-015	-1.08767e-014	-9.49205e-015	2.60515e-015	3.66717e-015	1.6172e-014	9.41762e-015	9.83409e-015	8.42834e-015	3.69898e-015	5.81349e-015	5.89471e-015
7.52262e-016	1.28695e-015	7.62318e-015	-2.68559e-014	-1.82762e-014	-1.36491e-014	-6.8759e-015	1.17679e-015	3.43739e-015	1.15078e-014	5.94791e-015	1.20344e-014	6.71515e-015	5.19259e-015	-1.12474e-014	-9.81422e-015	2.54365e-015	3.83349e-015	1.67026e-014	9.40984e-015	9.55612e-015	8.35593e-015	3.75899e-015	5.70673e-015	5.77903e-015
8.85767e-016	1.23914e-015	7.51217e-015	-2.69672e-014	-1.84978e-014	-1.36434e-014	-6.95388e-015	1.15378e-015	3.48318e-015	1.14945e-014	5.89602e-015	1.2188e-014	6.55548e-015	5.18064e-015	-1.16209e-014	-1.01694e-014	2.47354e-015	3.98485e-015	1.72012e-014	9.40476e-015	9.24333e-015	8.2533e-015	3.83475e-015	5.58194e-015	5.66929e-015
1.0267e-015	1.20024e-015	7.39949e-015	-2.70808e-014	-1.87265e-014	-1.36465e-014	-7.06166e-015	1.1081e-015	3.51947e-015	1.14657e-014	5.81486e-015	1.22828e-014	6.3742e-015	5.14357e-015	-1.19967e-014	-1.05564e-014	2.39494e-015	4.11927e-015	1.76626e-014	9.39998e-015	8.89744e-015	8.12141e-015	3.92622e-015	5.44019e-015	5.56538e-015
1.17532e-015	1.17128e-015	7.28723e-015	-2.71951e-014	-1.89614e-014	-1.3657e-014	-7.19893e-015	1.03862e-015	3.54624e-015	1.14202e-014	5.70496e-015	1.23147e-014	6.17239e-015	5.08224e-015	-1.23739e-014	-1.09739e-014	2.30877e-015	4.23497e-015	1.80826e-014	9.39333e-015	8.52135e-015	7.96111e-015	4.03289e-015	5.2828e-015	5.46758e-015
1.33184e-015	1.15322e-015	7.17759e-015	-2.73093e-014	-1.92013e-014	-1.3674e-014	-7.36397e-015	9.45065e-016	3.56309e-015	1.13571e-014	5.56653e-015	1.22812e-014	5.95207e-015	4.99711e-015	-1.27515e-014	-1.14201e-014	2.21544e-015	4.32993e-015	1.84571e-014	9.38302e-015	8.1182e-015	7.7738e-015	4.15453e-015	5.11082e-015	5.37645e-015
1.49576e-015	1.14707e-015	7.07257e-015	-2.7422e-014	-1.94456e-014	-1.36966e-014	-7.5555e-015	8.27374e-016	3.56994e-015	1.12753e-014	5.39996e-015	1.21804e-014	5.71511e-015	4.88898e-015	-1.31288e-014	-1.1893e-014	2.11528e-015	4.4031e-015	1.87829e-014	9.36724e-015	7.69074e-015	7.56119e-015	4.29018e-015	4.92616e-015	5.29144e-015
1.66683e-015	1.15408e-015	6.97425e-015	-2.75319e-014	-1.96935e-014	-1.37239e-014	-7.77135e-015	6.85772e-016	3.56713e-015	1.1174e-014	5.20643e-015	1.20105e-014	5.46286e-015	4.75906e-015	-1.35054e-014	-1.23901e-014	2.00909e-015	4.45357e-015	1.90571e-014	9.34354e-015	7.24213e-015	7.32551e-015	4.43904e-015	4.73032e-015	5.21276e-015
1.84466e-015	1.17483e-015	6.88423e-015	-2.76378e-014	-1.99442e-014	-1.37548e-014	-8.00994e-015	5.20975e-016	3.55465e-015	1.10528e-014	4.98726e-015	1.17717e-014	5.19707e-015	4.60869e-015	-1.38799e-014	-1.29086e-014	1.89773e-015	4.48027e-015	1.9278e-014	9.30962e-015	6.77618e-015	7.06929e-015	4.5999e-015	4.5251e-015	5.14018e-015
2.02829e-015	1.20981e-015	6.8042e-015	-2.7739e-014	-2.01963e-014	-1.37875e-014	-8.26951e-015	3.33145e-016	3.53267e-015	1.09107e-014	4.74355e-015	1.14645e-014	4.92008e-015	4.43915e-015	-1.42517e-014	-1.34456e-014	1.78174e-015	4.48249e-015	1.94446e-014	9.26394e-015	6.29737e-015	6.79469e-015	4.77078e-015	4.31216e-015	5.07366e-015
2.2173e-015	1.25915e-015	6.73518e-015	-2.78346e-014	-2.04487e-014	-1.38212e-014	-8.54719e-015	1.23284e-016	3.50163e-015	1.0748e-014	4.47731e-015	1.10898e-014	4.63371e-015	4.25209e-015	-1.46196e-014	-1.39975e-014	1.66195e-015	4.46015e-015	1.95561e-014	9.20426e-015	5.80966e-015	6.50412e-015	4.95042e-015	4.09344e-015	5.01293e-015
2.41131e-015	1.32267e-015	6.67768e-015	-2.79232e-014	-2.07004e-014	-1.38549e-014	-8.84027e-015	-1.07398e-016	3.46202e-015	1.05638e-014	4.1899e-015	1.065e-014	4.33993e-015	4.04912e-015	-1.4983e-014	-1.45611e-014	1.53901e-015	4.41351e-015	1.96121e-014	9.12907e-015	5.317e-015	6.20004e-015	5.13768e-015	3.87126e-015	4.95787e-015
2.60899e-015	1.40072e-015	6.63262e-015	-2.80048e-014	-2.09509e-014	-1.38882e-014	-9.14675e-015	-3.57705e-016	3.41442e-015	1.03588e-014	3.88362e-015	1.0147e-014	4.04074e-015	3.832e-015	-1.53406e-014	-1.51329e-014	1.414e-015	4.34323e-015	1.96135e-014	9.03718e-015	4.82334e-015	5.88601e-015	5.33014e-015	3.64719e-015	4.9086e-015
2.80885e-015	1.49369e-015	6.60088e-015	-2.80789e-014	-2.11993e-014	-1.39204e-014	-9.46317e-015	-6.25987e-016	3.35894e-015	1.01326e-014	3.56067e-015	9.58458e-015	3.73838e-015	3.60182e-015	-1.56909e-014	-1.57093e-014	1.28729e-015	4.24988e-015	1.95608e-014	8.92773e-015	4.33269e-015	5.56453e-015	5.52603e-015	3.42328e-015	4.865e-015
3.00996e-015	1.60098e-015	6.58215e-015	-2.81447e-014	-2.14446e-014	-1.39511e-014	-9.7871e-015	-9.10598e-016	3.29659e-015	9.88595e-015	3.22304e-015	8.96737e-015	3.43431e-015	3.3603e-015	-1.60327e-014	-1.62866e-014	1.15887e-015	4.134e-015	1.94552e-014	8.79935e-015	3.84887e-015	5.23829e-015	5.72354e-015	3.2016e-015	4.827e-015
3.21107e-015	1.72149e-015	6.57577e-015	-2.82016e-014	-2.16863e-014	-1.39795e-014	-1.01158e-014	-1.2094e-015	3.22805e-015	9.61943e-015	2.87287e-015	8.30027e-015	3.13076e-015	3.10928e-015	-1.63652e-014	-1.68613e-014	1.02933e-015	3.99703e-015	1.92986e-014	8.65066e-015	3.37596e-015	4.90977e-015	5.92129e-015	2.98478e-015	4.79531e-015
3.41096e-015	1.85415e-015	6.58164e-015	-2.82501e-014	-2.19231e-014	-1.40056e-014	-1.04466e-014	-1.52083e-015	3.15376e-015	9.33408e-015	2.51251e-015	7.58843e-015	2.82977e-015	2.85012e-015	-1.66873e-014	-1.74301e-014	8.99172e-016	3.8407e-015	1.90938e-014	8.48105e-015	2.91764e-015	4.58213e-015	6.11716e-015	2.77479e-015	4.76919e-015
3.60828e-015	1.99835e-015	6.59893e-015	-2.8291e-014	-2.21548e-014	-1.40289e-014	-1.0777e-014	-1.84241e-015	3.07427e-015	9.03096e-015	2.14443e-015	6.83766e-015	2.53287e-015	2.58477e-015	-1.69987e-014	-1.79895e-014	7.68039e-016	3.66669e-015	1.8844e-014	8.29003e-015	2.47748e-015	4.25788e-015	6.30931e-015	2.57413e-015	4.74855e-015
3.80143e-015	2.15283e-015	6.62686e-015	-2.83241e-014	-2.23808e-014	-1.40489e-014	-1.11042e-014	-2.17206e-015	2.98962e-015	8.7111e-015	1.77099e-015	6.05477e-015	2.24196e-015	2.31523e-015	-1.72985e-014	-1.85358e-014	6.36736e-016	3.47653e-015	1.85524e-014	8.07821e-015	2.0588e-015	3.93944e-015	6.49612e-015	2.38446e-015	4.73392e-015
3.98884e-015	2.3167e-015	6.66408e-015	-2.83504e-014	-2.26009e-014	-1.40659e-014	-1.14261e-014	-2.50676e-015	2.90075e-015	8.37628e-015	1.39509e-015	5.24675e-015	1.959e-015	2.04316e-015	-1.75849e-014	-1.90665e-014	5.0529e-016	3.27224e-015	1.82221e-014	7.8459e-015	1.66482e-015	3.62906e-015	6.67651e-015	2.20764e-015	4.72561e-015
4.16893e-015	2.48845e-015	6.70928e-015	-2.83702e-014	-2.28145e-014	-1.40787e-014	-1.17404e-014	-2.84466e-015	2.80726e-015	8.02812e-015	1.01881e-015	4.42043e-015	1.68497e-015	1.76988e-015	-1.78565e-014	-1.95782e-014	3.73828e-016	3.05556e-015	1.78572e-014	7.5934e-015	1.29877e-015	3.3288e-015	6.84826e-015	2.04521e-015	4.72322e-015
4.33979e-015	2.66568e-015	6.76109e-015	-2.83843e-014	-2.30216e-014	-1.40874e-014	-1.20457e-014	-3.18422e-015	2.70965e-015	7.66817e-015	6.44507e-016	3.58335e-015	1.42104e-015	1.4966e-015	-1.81128e-014	-2.00685e-014	2.41833e-016	2.82876e-015	1.74621e-014	7.32165e-015	9.63072e-016	3.04036e-015	7.01031e-015	1.89905e-015	4.72678e-015
4.49946e-015	2.84679e-015	6.81716e-015	-2.83938e-014	-2.32214e-014	-1.40933e-014	-1.234e-014	-3.52336e-015	2.60841e-015	7.29757e-015	2.74101e-016	2.74239e-015	1.16915e-015	1.22474e-015	-1.8353e-014	-2.0535e-014	1.08876e-016	2.59414e-015	1.70402e-014	7.03163e-015	6.59408e-016	2.76549e-015	7.16101e-015	1.77146e-015	4.73659e-015
4.64616e-015	3.02943e-015	6.87571e-015	-2.83998e-014	-2.34135e-014	-1.40971e-014	-1.26211e-014	-3.85935e-015	2.50342e-015	6.91804e-015	-8.96552e-017	1.90449e-015	9.29921e-016	9.55714e-016	-1.85762e-014	-2.09757e-014	-2.45069e-017	2.35357e-015	1.65964e-014	6.7246e-015	3.89028e-016	2.50564e-015	7.29957e-015	1.66336e-015	4.75288e-015
4.77804e-015	3.21152e-015	6.9342e-015	-2.84037e-014	-2.35977e-014	-1.40984e-014	-1.28885e-014	-4.19087e-015	2.39455e-015	6.5317e-015	-4.44769e-016	1.07728e-015	7.04438e-016	6.90562e-016	-1.87815e-014	-2.13889e-014	-1.5916e-016	2.10883e-015	1.61345e-014	6.40165e-015	1.54025e-016	2.26179e-015	7.42452e-015	1.57602e-015	4.77534e-015
4.89337e-015	3.39086e-015	6.99055e-015	-2.84062e-014	-2.37745e-014	-1.40978e-014	-1.31415e-014	-4.51562e-015	2.28191e-015	6.14004e-015	-7.88414e-016	2.67793e-016	4.93289e-016	4.30237e-016	-1.89682e-014	-2.1773e-014	-2.95439e-016	1.86206e-015	1.56589e-014	6.06503e-015	-4.50382e-017	2.03459e-015	7.53482e-015	1.51049e-015	4.80396e-015
4.99091e-015	3.56588e-015	7.04303e-015	-2.84093e-014	-2.3944e-014	-1.40959e-014	-1.33789e-014	-4.83245e-015	2.16565e-015	5.74467e-015	-1.11895e-015	-5.17244e-016	2.97451e-016	1.75209e-016	-1.9136e-014	-2.21276e-014	-4.33768e-016	1.61553e-015	1.51735e-014	5.71651e-015	-2.0762e-016	1.82529e-015	7.6303e-015	1.46804e-015	4.83909e-015
5.0699e-015	3.7339e-015	7.08869e-015	-2.84141e-014	-2.41061e-014	-1.40935e-014	-1.36006e-014	-5.13993e-015	2.04525e-015	5.34705e-015	-1.43516e-015	-1.27149e-015	1.17666e-016	-7.31872e-017	-1.92846e-014	-2.24518e-014	-5.74658e-016	1.37093e-015	1.46823e-014	5.35849e-015	-3.3397e-016	1.63481e-015	7.71071e-015	1.44901e-015	4.88058e-015
5.12905e-015	3.89266e-015	7.1255e-015	-2.84216e-014	-2.42614e-014	-1.40915e-014	-1.38062e-014	-5.43582e-015	1.92022e-015	4.9489e-015	-1.73519e-015	-1.98839e-015	-4.49472e-017	-3.14708e-016	-1.94137e-014	-2.27451e-014	-7.18452e-016	1.13019e-015	1.41884e-014	4.99303e-015	-4.24344e-016	1.46272e-015	7.77583e-015	1.45445e-015	4.92804e-015
5.16702e-015	4.04032e-015	7.15124e-015	-2.8433e-014	-2.44093e-014	-1.409e-014	-1.39958e-014	-5.7183e-015	1.79053e-015	4.55168e-015	-2.01791e-015	-2.66167e-015	-1.89989e-016	-5.48546e-016	-1.95232e-014	-2.30076e-014	-8.65611e-016	8.94807e-016	1.36959e-014	4.6221e-015	-4.79584e-016	1.30852e-015	7.82572e-015	1.48493e-015	4.98142e-015
5.18308e-015	4.17472e-015	7.16408e-015	-2.84492e-014	-2.45499e-014	-1.40897e-014	-1.417e-014	-5.98625e-015	1.656e-015	4.15755e-015	-2.28184e-015	-3.28644e-015	-3.17551e-016	-7.73975e-016	-1.9613e-014	-2.32393e-014	-1.0168e-015	6.66061e-016	1.32075e-014	4.24786e-015	-5.00557e-016	1.17226e-015	7.86062e-015	1.5409e-015	5.0409e-015
5.17658e-015	4.29445e-015	7.16208e-015	-2.84716e-014	-2.46839e-014	-1.40913e-014	-1.43295e-014	-6.23818e-015	1.51632e-015	3.7681e-015	-2.52508e-015	-3.85814e-015	-4.27245e-016	-9.90592e-016	-1.96834e-014	-2.34404e-014	-1.17265e-015	4.45031e-016	1.27261e-014	3.87163e-015	-4.88674e-016	1.05435e-015	7.88102e-015	1.62223e-015	5.10593e-015
5.14694e-015	4.39754e-015	7.14394e-015	-2.85012e-014	-2.48119e-014	-1.4095e-014	-1.44751e-014	-6.47249e-015	1.37061e-015	3.38425e-015	-2.74661e-015	-4.37284e-015	-5.19142e-016	-1.19754e-015	-1.97342e-014	-2.36121e-014	-1.33321e-015	2.32637e-016	1.22542e-014	3.49553e-015	-4.45944e-016	9.54037e-016	7.88714e-015	1.72816e-015	5.17626e-015
5.09381e-015	4.48308e-015	7.10843e-015	-2.85388e-014	-2.4934e-014	-1.41021e-014	-1.46075e-014	-6.68862e-015	1.21855e-015	3.0073e-015	-2.94528e-015	-4.82709e-015	-5.92918e-016	-1.39463e-015	-1.97661e-014	-2.37549e-014	-1.49949e-015	2.95518e-017	1.17948e-014	3.12246e-015	-3.74555e-016	8.70308e-016	7.87941e-015	1.85829e-015	5.25183e-015
5.01722e-015	4.5496e-015	7.05432e-015	-2.85851e-014	-2.50507e-014	-1.41124e-014	-1.47278e-014	-6.8859e-015	1.06019e-015	2.63909e-015	-3.11993e-015	-5.21796e-015	-6.48675e-016	-1.58186e-015	-1.97797e-014	-2.38706e-014	-1.67198e-015	-1.63381e-016	1.13496e-014	2.75492e-015	-2.77302e-016	8.0169e-016	7.85864e-015	2.01158e-015	5.33234e-015
4.91706e-015	4.59591e-015	6.97992e-015	-2.86404e-014	-2.51619e-014	-1.41256e-014	-1.48375e-014	-7.0638e-015	8.9496e-016	2.28012e-015	-3.2698e-015	-5.54346e-015	-6.86434e-016	-1.75882e-015	-1.97758e-014	-2.39608e-014	-1.85125e-015	-3.45536e-016	1.09198e-014	2.39483e-015	-1.56989e-016	7.47247e-016	7.82602e-015	2.18642e-015	5.4172e-015
4.79352e-015	4.62124e-015	6.885e-015	-2.87055e-014	-2.52679e-014	-1.41422e-014	-1.4938e-014	-7.22155e-015	7.22344e-016	1.93189e-015	-3.39482e-015	-5.80218e-015	-7.06339e-016	-1.92512e-015	-1.97549e-014	-2.40271e-014	-2.03777e-015	-5.17163e-016	1.05072e-014	2.04382e-015	-1.64829e-017	7.05932e-016	7.78199e-015	2.38162e-015	5.50634e-015
4.64752e-015	4.62468e-015	6.7695e-015	-2.87806e-014	-2.53687e-014	-1.41626e-014	-1.50312e-014	-7.35864e-015	5.422e-016	1.59483e-015	-3.49435e-015	-5.99357e-015	-7.08307e-016	-2.08058e-015	-1.97182e-014	-2.40717e-014	-2.23174e-015	-6.78686e-016	1.01122e-014	1.7035e-015	1.4077e-016	6.76229e-016	7.7283e-015	2.5956e-015	5.60029e-015
4.48074e-015	4.60564e-015	6.63332e-015	-2.8865e-014	-2.54649e-014	-1.41866e-014	-1.51181e-014	-7.47507e-015	3.54457e-016	1.26948e-015	-3.56787e-015	-6.11817e-015	-6.93209e-016	-2.22529e-015	-1.96667e-014	-2.40963e-014	-2.43349e-015	-8.30231e-016	9.73549e-015	1.37623e-015	3.1191e-016	6.57894e-016	7.66613e-015	2.82641e-015	5.69801e-015
4.29422e-015	4.56421e-015	6.47682e-015	-2.89589e-014	-2.55561e-014	-1.42136e-014	-1.52003e-014	-7.57014e-015	1.58303e-016	9.56723e-016	-3.61524e-015	-6.17709e-015	-6.61879e-016	-2.35894e-015	-1.96012e-014	-2.41033e-014	-2.64338e-015	-9.72311e-016	9.37741e-015	1.06402e-015	4.93498e-016	6.49703e-016	7.59641e-015	3.07239e-015	5.79914e-015
4.08899e-015	4.50063e-015	6.30028e-015	-2.9062e-014	-2.56421e-014	-1.42435e-014	-1.52796e-014	-7.64394e-015	-4.58819e-017	6.57179e-016	-3.63644e-015	-6.17177e-015	-6.14524e-016	-2.48107e-015	-1.95235e-014	-2.40947e-014	-2.86113e-015	-1.10586e-015	9.0377e-015	7.68192e-016	6.81879e-016	6.50453e-016	7.5213e-015	3.33135e-015	5.90354e-015
3.86707e-015	4.41619e-015	6.10457e-015	-2.91733e-014	-2.57235e-014	-1.42755e-014	-1.53568e-014	-7.69623e-015	-2.57662e-016	3.70592e-016	-3.63098e-015	-6.10453e-015	-5.52182e-016	-2.5916e-015	-1.94354e-014	-2.40724e-014	-3.08684e-015	-1.23172e-015	8.71588e-015	4.90217e-016	8.7364e-016	6.58659e-016	7.44197e-015	3.60103e-015	6.01126e-015
3.63004e-015	4.31094e-015	5.89109e-015	-2.92926e-014	-2.58004e-014	-1.43087e-014	-1.54327e-014	-7.72729e-015	-4.76755e-016	9.78099e-017	-3.59861e-015	-5.97782e-015	-4.75164e-016	-2.69065e-015	-1.93379e-014	-2.4039e-014	-3.32075e-015	-1.35101e-015	8.41172e-015	2.31048e-016	1.06533e-015	6.73683e-016	7.35917e-015	3.87877e-015	6.12237e-015
3.38023e-015	4.18585e-015	5.66156e-015	-2.94187e-014	-2.58728e-014	-1.43421e-014	-1.55085e-014	-7.73704e-015	-7.03169e-016	-1.61113e-016	-3.53995e-015	-5.79486e-015	-3.83681e-016	-2.77793e-015	-1.92325e-014	-2.39968e-014	-3.56278e-015	-1.46506e-015	8.12546e-015	-8.98487e-018	1.25393e-015	6.94346e-016	7.27457e-015	4.16218e-015	6.23614e-015
3.11942e-015	4.04192e-015	5.41747e-015	-2.95496e-014	-2.59408e-014	-1.43756e-014	-1.55855e-014	-7.72547e-015	-9.35585e-016	-4.06321e-016	-3.45539e-015	-5.55972e-015	-2.78894e-016	-2.85339e-015	-1.91205e-014	-2.39478e-014	-3.8125e-015	-1.57483e-015	7.85633e-015	-2.2886e-016	1.4351e-015	7.19288e-016	7.18904e-015	4.44896e-015	6.35274e-015
2.84938e-015	3.87993e-015	5.1605e-015	-2.96844e-014	-2.60035e-014	-1.44078e-014	-1.56651e-014	-7.6927e-015	-1.17397e-015	-6.37757e-016	-3.34578e-015	-5.27629e-015	-1.61434e-016	-2.91701e-015	-1.90034e-014	-2.38933e-014	-4.06979e-015	-1.68138e-015	7.60365e-015	-4.27871e-016	1.60531e-015	7.47902e-016	7.10325e-015	4.73604e-015	6.47189e-015
2.57306e-015	3.70188e-015	4.89323e-015	-2.98218e-014	-2.60608e-014	-1.44378e-014	-1.57486e-014	-7.63921e-015	-1.4174e-015	-8.55112e-016	-3.21112e-015	-4.94954e-015	-3.21617e-017	-2.96876e-015	-1.88827e-014	-2.38348e-014	-4.33407e-015	-1.78657e-015	7.36623e-015	-6.05715e-016	1.76206e-015	7.80256e-016	7.01835e-015	5.02049e-015	6.59324e-015
2.29221e-015	3.50942e-015	4.61803e-015	-2.99603e-014	-2.61121e-014	-1.44646e-014	-1.58359e-014	-7.56569e-015	-1.66449e-015	-1.05904e-015	-3.05236e-015	-4.58398e-015	1.07873e-016	-3.00877e-015	-1.87599e-014	-2.37742e-014	-4.60493e-015	-1.89168e-015	7.14266e-015	-7.62536e-016	1.90304e-015	8.15813e-016	6.93529e-015	5.29985e-015	6.71684e-015
2.00948e-015	3.30539e-015	4.33702e-015	-3.00974e-014	-2.61568e-014	-1.44864e-014	-1.5928e-014	-7.47285e-015	-1.91416e-015	-1.25038e-015	-2.87063e-015	-4.18455e-015	2.57929e-016	-3.03712e-015	-1.86359e-014	-2.37127e-014	-4.88211e-015	-1.99782e-015	6.93217e-015	-8.98634e-016	2.02583e-015	8.53439e-016	6.85485e-015	5.57102e-015	6.84304e-015
1.72781e-015	3.09164e-015	4.05271e-015	-3.02313e-014	-2.61947e-014	-1.45023e-014	-1.60248e-014	-7.36135e-015	-2.16601e-015	-1.42886e-015	-2.66635e-015	-3.75759e-015	4.16801e-016	-3.05374e-015	-1.85117e-014	-2.36516e-014	-5.1642e-015	-2.10716e-015	6.73327e-015	-1.01351e-015	2.12802e-015	8.93167e-016	6.77734e-015	5.83129e-015	6.97126e-015
1.4495e-015	2.86992e-015	3.76725e-015	-3.036e-014	-2.62251e-014	-1.45114e-014	-1.61264e-014	-7.23192e-015	-2.41775e-015	-1.5946e-015	-2.44039e-015	-3.30897e-015	5.83818e-016	-3.05945e-015	-1.8388e-014	-2.35916e-014	-5.45019e-015	-2.22117e-015	6.5456e-015	-1.10797e-015	2.20792e-015	9.35168e-016	6.70271e-015	6.07879e-015	7.10216e-015
1.17693e-015	2.64261e-015	3.48364e-015	-3.04811e-014	-2.6247e-014	-1.45123e-014	-1.62323e-014	-7.08535e-015	-2.66842e-015	-1.74808e-015	-2.19433e-015	-2.8447e-015	7.57065e-016	-3.05436e-015	-1.82661e-014	-2.35338e-014	-5.73864e-015	-2.34099e-015	6.3679e-015	-1.18262e-015	2.26427e-015	9.79145e-016	6.63141e-015	6.31093e-015	7.23584e-015
9.12637e-016	2.41205e-015	3.20493e-015	-3.05926e-014	-2.62597e-014	-1.45043e-014	-1.63417e-014	-6.92255e-015	-2.91647e-015	-1.8895e-015	-1.93013e-015	-2.37027e-015	9.3529e-016	-3.03906e-015	-1.81471e-014	-2.34782e-014	-6.02848e-015	-2.46747e-015	6.19939e-015	-1.23821e-015	2.2963e-015	1.02548e-015	6.56385e-015	6.52534e-015	7.37158e-015
6.58782e-016	2.18084e-015	2.93346e-015	-3.06928e-014	-2.62626e-014	-1.44856e-014	-1.64549e-014	-6.74467e-015	-3.16018e-015	-2.01891e-015	-1.64846e-015	-1.8915e-015	1.11767e-015	-3.01366e-015	-1.80313e-014	-2.34252e-014	-6.31906e-015	-2.60163e-015	6.03895e-015	-1.27517e-015	2.30298e-015	1.0743e-015	6.50003e-015	6.71999e-015	7.50992e-015
4.16889e-016	1.95168e-015	2.67149e-015	-3.07799e-014	-2.62552e-014	-1.44558e-014	-1.65705e-014	-6.55281e-015	-3.39763e-015	-2.13682e-015	-1.35094e-015	-1.41397e-015	1.30336e-015	-2.97864e-015	-1.79192e-014	-2.33746e-014	-6.60962e-015	-2.74453e-015	5.88548e-015	-1.29467e-015	2.28448e-015	1.12628e-015	6.43916e-015	6.89301e-015	7.65074e-015
1.89021e-016	1.72769e-015	2.422e-015	-3.08515e-014	-2.62369e-014	-1.44136e-014	-1.66873e-014	-6.34762e-015	-3.62794e-015	-2.24332e-015	-1.03951e-015	-9.4205e-016	1.49069e-015	-2.93413e-015	-1.78113e-014	-2.33264e-014	-6.89956e-015	-2.89654e-015	5.73852e-015	-1.29773e-015	2.24045e-015	1.18162e-015	6.3813e-015	7.04291e-015	7.79397e-015
-2.3102e-017	1.51113e-015	2.18682e-015	-3.09052e-014	-2.62065e-014	-1.43576e-014	-1.68047e-014	-6.12975e-015	-3.84901e-015	-2.33852e-015	-7.15531e-016	-4.80959e-016	1.67805e-015	-2.88062e-015	-1.77075e-014	-2.32805e-014	-7.18715e-015	-3.05832e-015	5.5981e-015	-1.2856e-015	2.17128e-015	1.24079e-015	6.32597e-015	7.1685e-015	7.93948e-015
-2.17562e-016	1.30383e-015	1.96815e-015	-3.09393e-014	-2.61637e-014	-1.4287e-014	-1.69212e-014	-5.90019e-015	-4.05833e-015	-2.42267e-015	-3.81291e-016	-3.53099e-017	1.86481e-015	-2.81845e-015	-1.76072e-014	-2.32359e-014	-7.47155e-015	-3.23012e-015	5.46406e-015	-1.25955e-015	2.07733e-015	1.30556e-015	6.27293e-015	7.26884e-015	8.08732e-015
-3.93104e-016	1.10876e-015	1.76805e-015	-3.09522e-014	-2.61079e-014	-1.42011e-014	-1.70348e-014	-5.66086e-015	-4.25494e-015	-2.49575e-015	-3.85982e-017	3.90702e-016	2.0494e-015	-2.74872e-015	-1.75107e-014	-2.3192e-014	-7.75148e-015	-3.41159e-015	5.33542e-015	-1.22088e-015	1.95935e-015	1.37602e-015	6.22162e-015	7.34278e-015	8.237e-015
-5.48576e-016	9.28164e-016	1.58826e-015	-3.09419e-014	-2.60384e-014	-1.40997e-014	-1.71442e-014	-5.41342e-015	-4.43759e-015	-2.55793e-015	3.10579e-016	7.93024e-016	2.23128e-015	-2.67243e-015	-1.74178e-014	-2.3148e-014	-8.02539e-015	-3.60316e-015	5.21159e-015	-1.17102e-015	1.81917e-015	1.45328e-015	6.17074e-015	7.38996e-015	8.38879e-015
-6.82604e-016	7.63622e-016	1.43069e-015	-3.09064e-014	-2.59549e-014	-1.39815e-014	-1.7248e-014	-5.15831e-015	-4.60434e-015	-2.60923e-015	6.638e-016	1.16863e-015	2.40946e-015	-2.58982e-015	-1.73278e-014	-2.31026e-014	-8.29247e-015	-3.8047e-015	5.09233e-015	-1.11103e-015	1.65927e-015	1.53716e-015	6.11954e-015	7.41008e-015	8.54258e-015
-7.951e-016	6.17577e-016	1.29645e-015	-3.08436e-014	-2.58567e-014	-1.38459e-014	-1.73442e-014	-4.8967e-015	-4.75347e-015	-2.64949e-015	1.01877e-015	1.51448e-015	2.58245e-015	-2.50243e-015	-1.72392e-014	-2.30544e-014	-8.55153e-015	-4.01561e-015	4.9778e-015	-1.04216e-015	1.48051e-015	1.62837e-015	6.06768e-015	7.40291e-015	8.6979e-015
-8.8608e-016	4.92315e-016	1.18637e-015	-3.0752e-014	-2.5743e-014	-1.36935e-014	-1.74317e-014	-4.62981e-015	-4.88404e-015	-2.67815e-015	1.37357e-015	1.82791e-015	2.74925e-015	-2.41159e-015	-1.71518e-014	-2.30018e-014	-8.80124e-015	-4.23503e-015	4.86763e-015	-9.65883e-016	1.28489e-015	1.72774e-015	6.01454e-015	7.36894e-015	8.85409e-015
-9.55359e-016	3.89737e-016	1.10062e-015	-3.06313e-014	-2.56135e-014	-1.35246e-014	-1.75083e-014	-4.35911e-015	-4.99463e-015	-2.69558e-015	1.72545e-015	2.10782e-015	2.90871e-015	-2.31798e-015	-1.70643e-014	-2.2944e-014	-9.04114e-015	-4.46216e-015	4.76215e-015	-8.83888e-016	1.07531e-015	1.83608e-015	5.95952e-015	7.3096e-015	9.0107e-015
-1.00277e-015	3.11837e-016	1.03948e-015	-3.04804e-014	-2.54681e-014	-1.33394e-014	-1.75731e-014	-4.0858e-015	-5.08421e-015	-2.70192e-015	2.07231e-015	2.35273e-015	3.0604e-015	-2.22263e-015	-1.69759e-014	-2.28792e-014	-9.27063e-015	-4.69609e-015	4.66138e-015	-7.97721e-016	8.5395e-016	1.95419e-015	5.90176e-015	7.22583e-015	9.16733e-015
-1.02891e-015	2.5912e-016	1.00311e-015	-3.0299e-014	-2.53066e-014	-1.31383e-014	-1.76249e-014	-3.81119e-015	-5.15194e-015	-2.69711e-015	2.412e-015	2.56176e-015	3.2034e-015	-2.12652e-015	-1.68856e-014	-2.28059e-014	-9.48894e-015	-4.93531e-015	4.56558e-015	-7.08332e-016	6.23369e-016	2.0822e-015	5.84066e-015	7.11884e-015	9.32366e-015
-1.03404e-015	2.32398e-016	9.9127e-016	-3.00867e-014	-2.51291e-014	-1.29224e-014	-1.76627e-014	-3.53668e-015	-5.19723e-015	-2.68119e-015	2.74227e-015	2.73538e-015	3.33758e-015	-2.03138e-015	-1.6792e-014	-2.27234e-014	-9.69582e-015	-5.17905e-015	4.47351e-015	-6.16598e-016	3.87001e-016	2.22034e-015	5.7753e-015	6.99027e-015	9.47891e-015
-1.0185e-015	2.33311e-016	1.00347e-015	-2.98442e-014	-2.4936e-014	-1.26921e-014	-1.7685e-014	-3.26353e-015	-5.21888e-015	-2.65406e-015	3.06029e-015	2.87355e-015	3.46184e-015	-1.93831e-015	-1.66943e-014	-2.26302e-014	-9.89088e-015	-5.42597e-015	4.38535e-015	-5.24369e-016	1.47141e-016	2.36916e-015	5.70574e-015	6.84227e-015	9.63195e-015
-9.83304e-016	2.62281e-016	1.03942e-015	-2.9571e-014	-2.47278e-014	-1.24483e-014	-1.76909e-014	-2.99276e-015	-5.21726e-015	-2.61624e-015	3.36395e-015	2.97667e-015	3.57611e-015	-1.84869e-015	-1.65917e-014	-2.25251e-014	-1.00739e-014	-5.6745e-015	4.30217e-015	-4.32206e-016	-9.34471e-017	2.52926e-015	5.63195e-015	6.6773e-015	9.78139e-015
-9.29261e-016	3.20248e-016	1.09848e-015	-2.92676e-014	-2.45049e-014	-1.21929e-014	-1.76795e-014	-2.72499e-015	-5.19298e-015	-2.56779e-015	3.65116e-015	3.04608e-015	3.68027e-015	-1.76334e-015	-1.64829e-014	-2.24072e-014	-1.02445e-014	-5.92201e-015	4.22448e-015	-3.41079e-016	-3.31758e-016	2.70056e-015	5.55375e-015	6.49762e-015	9.92601e-015
-8.57506e-016	4.07671e-016	1.17917e-015	-2.89351e-014	-2.4268e-014	-1.19268e-014	-1.76499e-014	-2.46135e-015	-5.14609e-015	-2.50846e-015	3.91971e-015	3.08291e-015	3.77392e-015	-1.68315e-015	-1.63669e-014	-2.22749e-014	-1.04026e-014	-6.16693e-015	4.15143e-015	-2.51737e-016	-5.6528e-016	2.88281e-015	5.47144e-015	6.30503e-015	1.00649e-014
-7.69321e-016	5.24223e-016	1.27998e-015	-2.85746e-014	-2.40177e-014	-1.16519e-014	-1.76018e-014	-2.20271e-015	-5.07671e-015	-2.4381e-015	4.16728e-015	3.08924e-015	3.85744e-015	-1.60882e-015	-1.62425e-014	-2.21279e-014	-1.05492e-014	-6.40852e-015	4.08314e-015	-1.64087e-016	-7.91287e-016	3.0766e-015	5.38517e-015	6.10254e-015	1.01968e-014
-6.66326e-016	6.69566e-016	1.39981e-015	-2.81877e-014	-2.37548e-014	-1.13701e-014	-1.75355e-014	-1.9505e-015	-4.98548e-015	-2.35635e-015	4.3926e-015	3.06749e-015	3.93067e-015	-1.54193e-015	-1.61091e-014	-2.19653e-014	-1.06841e-014	-6.64471e-015	4.01923e-015	-7.92566e-017	-1.00741e-015	3.28087e-015	5.29507e-015	5.89308e-015	1.03204e-014
-5.49804e-016	8.4283e-016	1.53701e-015	-2.77759e-014	-2.34798e-014	-1.10831e-014	-1.74502e-014	-1.70557e-015	-4.87363e-015	-2.26387e-015	4.5937e-015	3.02014e-015	3.99405e-015	-1.48358e-015	-1.5966e-014	-2.17871e-014	-1.08078e-014	-6.87386e-015	3.95948e-015	2.43243e-018	-1.21166e-015	3.49486e-015	5.20175e-015	5.67967e-015	1.04338e-014
-4.21739e-016	1.04324e-015	1.6901e-015	-2.73414e-014	-2.31944e-014	-1.07935e-014	-1.73474e-014	-1.46838e-015	-4.74164e-015	-2.16117e-015	4.7693e-015	2.95007e-015	4.04767e-015	-1.43473e-015	-1.58121e-014	-2.15928e-014	-1.09209e-014	-7.09492e-015	3.90361e-015	8.03869e-017	-1.40202e-015	3.71886e-015	5.10548e-015	5.46463e-015	1.05352e-014
-2.83186e-016	1.27e-015	1.85706e-015	-2.68863e-014	-2.28999e-014	-1.05038e-014	-1.72277e-014	-1.23946e-015	-4.59054e-015	-2.04893e-015	4.91785e-015	2.86005e-015	4.09227e-015	-1.39618e-015	-1.56478e-014	-2.13822e-014	-1.10239e-014	-7.30561e-015	3.85163e-015	1.54549e-016	-1.57673e-015	3.95162e-015	5.00714e-015	5.25073e-015	1.06228e-014
-1.35645e-016	1.52253e-015	2.03599e-015	-2.64132e-014	-2.25979e-014	-1.02165e-014	-1.70916e-014	-1.01964e-015	-4.42209e-015	-1.92788e-015	5.03853e-015	2.75357e-015	4.12813e-015	-1.36839e-015	-1.54729e-014	-2.11556e-014	-1.11181e-014	-7.50473e-015	3.80256e-015	2.24968e-016	-1.73416e-015	4.19233e-015	4.90732e-015	5.04076e-015	1.0695e-014
1.94613e-017	1.79923e-015	2.22504e-015	-2.59247e-014	-2.22904e-014	-9.93353e-015	-1.69403e-014	-8.09492e-016	-4.23805e-015	-1.79901e-015	5.13059e-015	2.63406e-015	4.15626e-015	-1.35269e-015	-1.52871e-014	-2.09134e-014	-1.12039e-014	-7.69169e-015	3.7565e-015	2.91621e-016	-1.87325e-015	4.44017e-015	4.80665e-015	4.83731e-015	1.075e-014
1.8054e-016	2.09825e-015	2.42203e-015	-2.54233e-014	-2.19786e-014	-9.65732e-015	-1.6775e-014	-6.09431e-016	-4.0393e-015	-1.66322e-015	5.19283e-015	2.50461e-015	4.17769e-015	-1.34924e-015	-1.50905e-014	-2.06564e-014	-1.12824e-014	-7.86489e-015	3.71313e-015	3.55039e-016	-1.99342e-015	4.69403e-015	4.70624e-015	4.64268e-015	1.07866e-014
3.464e-016	2.41765e-015	2.62513e-015	-2.49118e-014	-2.1664e-014	-9.39068e-015	-1.65971e-014	-4.19552e-016	-3.8278e-015	-1.52075e-015	5.22436e-015	2.36751e-015	4.19296e-015	-1.35808e-015	-1.48838e-014	-2.03858e-014	-1.13549e-014	-8.02312e-015	3.67171e-015	4.15678e-016	-2.09395e-015	4.95195e-015	4.6071e-015	4.45975e-015	1.08028e-014
5.15485e-016	2.75571e-015	2.83225e-015	-2.43943e-014	-2.13488e-014	-9.13612e-015	-1.64083e-014	-2.39746e-016	-3.60525e-015	-1.37319e-015	5.22559e-015	2.22499e-015	4.20257e-015	-1.38021e-015	-1.46681e-014	-2.0103e-014	-1.14221e-014	-8.16587e-015	3.63163e-015	4.73642e-016	-2.17446e-015	5.21207e-015	4.51066e-015	4.29018e-015	1.0797e-014
6.86502e-016	3.11014e-015	3.04147e-015	-2.38742e-014	-2.10343e-014	-8.89559e-015	-1.62102e-014	-7.02822e-017	-3.37387e-015	-1.22188e-015	5.1967e-015	2.08056e-015	4.20804e-015	-1.41593e-015	-1.44443e-014	-1.98096e-014	-1.14854e-014	-8.29238e-015	3.59289e-015	5.29722e-016	-2.23506e-015	5.47254e-015	4.41826e-015	4.13625e-015	1.07679e-014
8.58538e-016	3.4781e-015	3.25111e-015	-2.33545e-014	-2.07227e-014	-8.67173e-015	-1.60051e-014	8.94895e-017	-3.13525e-015	-1.06788e-015	5.13833e-015	1.93702e-015	4.21056e-015	-1.46454e-015	-1.42139e-014	-1.95075e-014	-1.15465e-014	-8.40221e-015	3.55452e-015	5.84017e-016	-2.27564e-015	5.73137e-015	4.33117e-015	3.99997e-015	1.07139e-014
1.03112e-015	3.85795e-015	3.4594e-015	-2.28394e-014	-2.04155e-014	-8.46692e-015	-1.57951e-014	2.3984e-016	-2.89153e-015	-9.12477e-016	5.05109e-015	1.79618e-015	4.21142e-015	-1.52578e-015	-1.39782e-014	-1.91975e-014	-1.16063e-014	-8.49488e-015	3.5162e-015	6.37005e-016	-2.29664e-015	5.9877e-015	4.25067e-015	3.88256e-015	1.06337e-014
1.20314e-015	4.24757e-015	3.6648e-015	-2.23318e-014	-2.01143e-014	-8.28341e-015	-1.55827e-014	3.81251e-016	-2.64502e-015	-7.56745e-016	4.93597e-015	1.66024e-015	4.21165e-015	-1.59979e-015	-1.37386e-014	-1.88819e-014	-1.16654e-014	-8.57014e-015	3.47715e-015	6.89073e-016	-2.29925e-015	6.23949e-015	4.17816e-015	3.78534e-015	1.05264e-014
1.37307e-015	4.64422e-015	3.86578e-015	-2.18349e-014	-1.98208e-014	-8.12284e-015	-1.53695e-014	5.13728e-016	-2.39698e-015	-6.0163e-016	4.79486e-015	1.53075e-015	4.21179e-015	-1.68579e-015	-1.34965e-014	-1.85625e-014	-1.17252e-014	-8.62837e-015	3.43678e-015	7.41289e-016	-2.28381e-015	6.48524e-015	4.11485e-015	3.70926e-015	1.03916e-014
1.5405e-015	5.04493e-015	4.0613e-015	-2.13512e-014	-1.95375e-014	-7.98694e-015	-1.51581e-014	6.38025e-016	-2.14861e-015	-4.48442e-016	4.62876e-015	1.40958e-015	4.21258e-015	-1.78321e-015	-1.32539e-014	-1.82412e-014	-1.17865e-014	-8.67038e-015	3.39478e-015	7.94648e-016	-2.25137e-015	6.72403e-015	4.06164e-015	3.65455e-015	1.02285e-014
1.70448e-015	5.44722e-015	4.25026e-015	-2.08849e-014	-1.92663e-014	-7.87843e-015	-1.49502e-014	7.55241e-016	-1.90163e-015	-2.98415e-016	4.43916e-015	1.29898e-015	4.21567e-015	-1.89139e-015	-1.30133e-014	-1.79208e-014	-1.18498e-014	-8.69679e-015	3.35157e-015	8.49873e-016	-2.20389e-015	6.95343e-015	4.0195e-015	3.62158e-015	1.00372e-014
1.86488e-015	5.84822e-015	4.43119e-015	-2.0439e-014	-1.90082e-014	-7.79844e-015	-1.47483e-014	8.66696e-016	-1.65835e-015	-1.52537e-016	4.22836e-015	1.19954e-015	4.22177e-015	-2.00901e-015	-1.2777e-014	-1.76033e-014	-1.19165e-014	-8.70792e-015	3.30698e-015	9.07121e-016	-2.14299e-015	7.17077e-015	3.98969e-015	3.61041e-015	9.81764e-015
2.02087e-015	6.24474e-015	4.60354e-015	-2.0017e-014	-1.87645e-014	-7.74829e-015	-1.45546e-014	9.73502e-016	-1.41971e-015	-1.16464e-017	3.99862e-015	1.1118e-015	4.23107e-015	-2.13591e-015	-1.25467e-014	-1.72917e-014	-1.19871e-014	-8.70431e-015	3.26047e-015	9.67234e-016	-2.0703e-015	7.37471e-015	3.97319e-015	3.62023e-015	9.57023e-015
2.17185e-015	6.63413e-015	4.76672e-015	-1.96218e-014	-1.8537e-014	-7.72872e-015	-1.43708e-014	1.07669e-015	-1.18711e-015	1.23409e-016	3.75289e-015	1.0362e-015	4.24441e-015	-2.27104e-015	-1.23249e-014	-1.69886e-014	-1.20625e-014	-8.6873e-015	3.21109e-015	1.03069e-015	-1.98735e-015	7.5637e-015	3.97115e-015	3.65111e-015	9.29502e-015
2.31751e-015	7.01377e-015	4.9207e-015	-1.92558e-014	-1.83274e-014	-7.73972e-015	-1.41989e-014	1.17764e-015	-9.6196e-016	2.51036e-016	3.49356e-015	9.72627e-016	4.26288e-015	-2.41281e-015	-1.21138e-014	-1.66956e-014	-1.21437e-014	-8.6584e-015	3.1594e-015	1.0988e-015	-1.89661e-015	7.73608e-015	3.98445e-015	3.70199e-015	8.99314e-015
2.45741e-015	7.38172e-015	5.06506e-015	-1.89214e-014	-1.81368e-014	-7.78167e-015	-1.40406e-014	1.27712e-015	-7.45296e-016	3.69994e-016	3.22342e-015	9.20039e-016	4.28702e-015	-2.55994e-015	-1.19159e-014	-1.64148e-014	-1.22309e-014	-8.61822e-015	3.10559e-015	1.17202e-015	-1.7992e-015	7.89024e-015	4.01369e-015	3.77131e-015	8.66562e-015
2.59072e-015	7.73463e-015	5.19959e-015	-1.86204e-014	-1.79664e-014	-7.85462e-015	-1.38973e-014	1.37589e-015	-5.37971e-016	4.79168e-016	2.94587e-015	8.78582e-016	4.31704e-015	-2.7116e-015	-1.17332e-014	-1.61486e-014	-1.23248e-014	-8.56857e-015	3.04958e-015	1.25056e-015	-1.69693e-015	8.02497e-015	4.05969e-015	3.85827e-015	8.31398e-015
2.71715e-015	8.07033e-015	5.3246e-015	-1.83547e-014	-1.78175e-014	-7.95901e-015	-1.37704e-014	1.47477e-015	-3.41057e-016	5.77799e-016	2.66395e-015	8.47627e-016	4.35303e-015	-2.8669e-015	-1.15683e-014	-1.58994e-014	-1.24249e-014	-8.51053e-015	2.99198e-015	1.33452e-015	-1.59251e-015	8.13891e-015	4.1228e-015	3.96123e-015	7.94026e-015
2.836e-015	8.38598e-015	5.44047e-015	-1.8126e-014	-1.76906e-014	-8.09416e-015	-1.36604e-014	1.57466e-015	-1.55177e-016	6.65939e-016	2.38019e-015	8.25045e-016	4.39558e-015	-3.02411e-015	-1.1423e-014	-1.56683e-014	-1.25311e-014	-8.44557e-015	2.93307e-015	1.42489e-015	-1.48778e-015	8.23063e-015	4.20312e-015	4.07832e-015	7.54673e-015
2.94699e-015	8.67912e-015	5.54737e-015	-1.79357e-014	-1.75861e-014	-8.25895e-015	-1.35678e-014	1.67662e-015	1.88336e-017	7.43152e-016	2.09727e-015	8.10002e-016	4.44431e-015	-3.18227e-015	-1.12991e-014	-1.54571e-014	-1.26428e-014	-8.3754e-015	2.87321e-015	1.52172e-015	-1.38464e-015	8.30026e-015	4.30067e-015	4.2073e-015	7.1355e-015
3.04882e-015	8.94805e-015	5.64541e-015	-1.77847e-014	-1.75047e-014	-8.45204e-015	-1.34938e-014	1.78118e-015	1.80582e-016	8.08791e-016	1.81877e-015	8.01997e-016	4.49964e-015	-3.33995e-015	-1.11986e-014	-1.52675e-014	-1.27597e-014	-8.30126e-015	2.81317e-015	1.62567e-015	-1.28457e-015	8.34617e-015	4.41494e-015	4.3454e-015	6.70954e-015
3.14058e-015	9.19081e-015	5.7349e-015	-1.76731e-014	-1.74466e-014	-8.67175e-015	-1.34387e-014	1.88868e-015	3.30008e-016	8.62748e-016	1.54739e-015	7.99699e-016	4.56085e-015	-3.49576e-015	-1.11228e-014	-1.51008e-014	-1.28811e-014	-8.2247e-015	2.75373e-015	1.73717e-015	-1.18982e-015	8.36836e-015	4.54502e-015	4.49079e-015	6.27166e-015
3.22154e-015	9.40516e-015	5.81651e-015	-1.76008e-014	-1.74118e-014	-8.91591e-015	-1.34023e-014	1.99969e-015	4.67089e-016	9.05103e-016	1.2864e-015	8.01175e-016	4.627e-015	-3.64886e-015	-1.1073e-014	-1.49579e-014	-1.30063e-014	-8.14728e-015	2.69471e-015	1.85633e-015	-1.10212e-015	8.36614e-015	4.69001e-015	4.64125e-015	5.82514e-015
3.29065e-015	9.58996e-015	5.89117e-015	-1.75671e-014	-1.73995e-014	-9.1831e-015	-1.33846e-014	2.11425e-015	5.91754e-016	9.35675e-016	1.03861e-015	8.04764e-016	4.69786e-015	-3.79746e-015	-1.10502e-014	-1.48397e-014	-1.3134e-014	-8.07015e-015	2.63628e-015	1.98289e-015	-1.02216e-015	8.33953e-015	4.84904e-015	4.79397e-015	5.37281e-015
3.34708e-015	9.74452e-015	5.95952e-015	-1.75719e-014	-1.74099e-014	-9.47112e-015	-1.33846e-014	2.23264e-015	7.04049e-016	9.54537e-016	8.06295e-016	8.08688e-016	4.77274e-015	-3.94039e-015	-1.10543e-014	-1.47466e-014	-1.32634e-014	-7.99466e-015	2.57935e-015	2.1165e-015	-9.51206e-016	8.28909e-015	5.02164e-015	4.94598e-015	4.91863e-015
3.38997e-015	9.86746e-015	6.02196e-015	-1.7614e-014	-1.74429e-014	-9.77839e-015	-1.34015e-014	2.35503e-015	8.04109e-016	9.62573e-016	5.91946e-016	8.11508e-016	4.85097e-015	-4.07676e-015	-1.10863e-014	-1.46788e-014	-1.3393e-014	-7.92275e-015	2.52471e-015	2.25779e-015	-8.90361e-016	8.21537e-015	5.206e-015	5.09541e-015	4.46626e-015
3.41835e-015	9.9584e-015	6.07896e-015	-1.76914e-014	-1.74976e-014	-1.01021e-014	-1.34347e-014	2.48159e-015	8.92163e-016	9.60558e-016	3.97769e-016	8.12315e-016	4.93114e-015	-4.20558e-015	-1.11458e-014	-1.4636e-014	-1.35213e-014	-7.85501e-015	2.4734e-015	2.40609e-015	-8.40091e-016	8.11905e-015	5.40068e-015	5.23969e-015	4.01934e-015
3.43093e-015	1.00165e-014	6.13178e-015	-1.78029e-014	-1.75734e-014	-1.04397e-014	-1.34828e-014	2.61169e-015	9.69237e-016	9.49714e-016	2.25842e-016	8.09534e-016	5.0117e-015	-4.32617e-015	-1.12329e-014	-1.46181e-014	-1.3647e-014	-7.79255e-015	2.42626e-015	2.56128e-015	-8.01215e-016	8.00088e-015	5.60399e-015	5.37627e-015	3.58211e-015
3.4268e-015	1.00411e-014	6.18074e-015	-1.79466e-014	-1.76692e-014	-1.07879e-014	-1.35443e-014	2.74468e-015	1.03478e-015	9.31381e-016	7.82361e-017	8.01326e-016	5.09226e-015	-4.43772e-015	-1.13465e-014	-1.46243e-014	-1.3769e-014	-7.7358e-015	2.38397e-015	2.72225e-015	-7.74454e-016	7.86217e-015	5.81406e-015	5.50253e-015	3.15824e-015
3.40444e-015	1.00329e-014	6.22624e-015	-1.81195e-014	-1.77832e-014	-1.11439e-014	-1.36174e-014	2.87948e-015	1.08923e-015	9.05806e-016	-4.34295e-017	7.8751e-016	5.17186e-015	-4.53964e-015	-1.14859e-014	-1.46534e-014	-1.38861e-014	-7.68512e-015	2.3475e-015	2.88902e-015	-7.59993e-016	7.70371e-015	6.02914e-015	5.61626e-015	2.75154e-015
3.36252e-015	9.99179e-015	6.26854e-015	-1.83186e-014	-1.79143e-014	-1.15048e-014	-1.37001e-014	3.01521e-015	1.13289e-015	8.74496e-016	-1.38077e-016	7.67339e-016	5.24912e-015	-4.63139e-015	-1.16491e-014	-1.47049e-014	-1.39961e-014	-7.6412e-015	2.31819e-015	3.06183e-015	-7.57596e-016	7.52714e-015	6.24695e-015	5.71591e-015	2.36556e-015
3.30021e-015	9.91833e-015	6.30823e-015	-1.85407e-014	-1.80611e-014	-1.18668e-014	-1.37901e-014	3.15155e-015	1.16579e-015	8.38643e-016	-2.04772e-016	7.40805e-016	5.32223e-015	-4.71222e-015	-1.18352e-014	-1.47769e-014	-1.40977e-014	-7.60422e-015	2.29629e-015	3.23962e-015	-7.67045e-016	7.33468e-015	6.46549e-015	5.80025e-015	2.0034e-015
3.21638e-015	9.81336e-015	6.34578e-015	-1.87828e-014	-1.82217e-014	-1.22276e-014	-1.38849e-014	3.28759e-015	1.18797e-015	7.99432e-016	-2.42886e-016	7.07277e-016	5.39081e-015	-4.78179e-015	-1.2042e-014	-1.48678e-014	-1.41893e-014	-7.5747e-015	2.28115e-015	3.42202e-015	-7.8772e-016	7.12847e-015	6.6832e-015	5.8677e-015	1.66887e-015
3.1099e-015	9.67788e-015	6.38196e-015	-1.90413e-014	-1.83945e-014	-1.25845e-014	-1.39827e-014	3.42231e-015	1.19991e-015	7.57643e-016	-2.52264e-016	6.65912e-016	5.45393e-015	-4.84008e-015	-1.22667e-014	-1.49752e-014	-1.42694e-014	-7.55225e-015	2.2733e-015	3.60897e-015	-8.1898e-016	6.91e-015	6.89796e-015	5.91645e-015	1.3654e-015
2.97937e-015	9.51364e-015	6.41709e-015	-1.93124e-014	-1.85777e-014	-1.29341e-014	-1.4081e-014	3.55353e-015	1.2022e-015	7.14171e-016	-2.32299e-016	6.16974e-016	5.51031e-015	-4.88654e-015	-1.25075e-014	-1.5098e-014	-1.43365e-014	-7.53632e-015	2.27311e-015	3.79912e-015	-8.59863e-016	6.68144e-015	7.1075e-015	5.94506e-015	1.09651e-015
2.82419e-015	9.32177e-015	6.45074e-015	-1.95928e-014	-1.87695e-014	-1.32739e-014	-1.41775e-014	3.67947e-015	1.19538e-015	6.70571e-016	-1.83893e-016	5.61872e-016	5.5585e-015	-4.92065e-015	-1.27617e-014	-1.52341e-014	-1.43893e-014	-7.52674e-015	2.28093e-015	3.99201e-015	-9.0941e-016	6.4459e-015	7.30977e-015	5.95299e-015	8.64448e-016
2.64381e-015	9.10315e-015	6.4831e-015	-1.98791e-014	-1.89684e-014	-1.36014e-014	-1.427e-014	3.79831e-015	1.17974e-015	6.28819e-016	-1.07444e-016	5.01529e-016	5.59799e-015	-4.94249e-015	-1.30262e-014	-1.53813e-014	-1.44274e-014	-7.52311e-015	2.29663e-015	4.18702e-015	-9.66632e-016	6.20608e-015	7.50275e-015	5.94005e-015	6.71667e-016
2.43775e-015	8.85973e-015	6.51422e-015	-2.01677e-014	-1.91718e-014	-1.39145e-014	-1.43562e-014	3.90818e-015	1.15515e-015	5.89967e-016	-4.40817e-018	4.36891e-016	5.62792e-015	-4.95282e-015	-1.32974e-014	-1.55368e-014	-1.44496e-014	-7.52507e-015	2.31985e-015	4.3844e-015	-1.03018e-015	5.96422e-015	7.68491e-015	5.90636e-015	5.20372e-016
2.20583e-015	8.59422e-015	6.5442e-015	-2.04552e-014	-1.93784e-014	-1.4211e-014	-1.44339e-014	4.00715e-015	1.12093e-015	5.55004e-016	1.23943e-016	3.69813e-016	5.64673e-015	-4.95169e-015	-1.35722e-014	-1.56988e-014	-1.44547e-014	-7.53196e-015	2.35102e-015	4.58365e-015	-1.09824e-015	5.72313e-015	7.85456e-015	5.85153e-015	4.12429e-016
1.94847e-015	8.30918e-015	6.57307e-015	-2.07374e-014	-1.95854e-014	-1.44885e-014	-1.45011e-014	4.09354e-015	1.07748e-015	5.2505e-016	2.7603e-016	3.01742e-016	5.65338e-015	-4.93952e-015	-1.38475e-014	-1.58639e-014	-1.4442e-014	-7.54317e-015	2.39035e-015	4.78386e-015	-1.16974e-015	5.48553e-015	8.00999e-015	5.776e-015	3.49035e-016
1.66596e-015	8.00673e-015	6.60094e-015	-2.10107e-014	-1.97907e-014	-1.47451e-014	-1.45561e-014	4.16533e-015	1.02511e-015	5.0049e-016	4.49903e-016	2.34058e-016	5.64717e-015	-4.91618e-015	-1.41199e-014	-1.60293e-014	-1.44108e-014	-7.55694e-015	2.4372e-015	4.9846e-015	-1.24329e-015	5.2542e-015	8.14975e-015	5.68057e-015	3.31333e-016
1.35877e-015	7.68944e-015	6.6277e-015	-2.12717e-014	-1.99925e-014	-1.49797e-014	-1.45965e-014	4.22066e-015	9.63533e-016	4.8184e-016	6.43525e-016	1.68426e-016	5.62801e-015	-4.88187e-015	-1.43863e-014	-1.61928e-014	-1.4361e-014	-7.57286e-015	2.4915e-015	5.18553e-015	-1.31709e-015	5.03162e-015	8.2715e-015	5.56584e-015	3.59882e-016
1.0278e-015	7.36061e-015	6.65266e-015	-2.15178e-014	-2.01889e-014	-1.51916e-014	-1.46205e-014	4.25765e-015	8.92587e-016	4.69785e-016	8.54771e-016	1.07207e-016	5.59573e-015	-4.83734e-015	-1.46428e-014	-1.63522e-014	-1.42925e-014	-7.59023e-015	2.5527e-015	5.38638e-015	-1.38972e-015	4.82024e-015	8.37437e-015	5.4333e-015	4.34371e-016
6.74499e-016	7.02366e-015	6.67527e-015	-2.17453e-014	-2.03787e-014	-1.53796e-014	-1.46265e-014	4.2746e-015	8.11885e-016	4.64515e-016	1.08112e-015	5.2951e-017	5.55026e-015	-4.78254e-015	-1.4887e-014	-1.65051e-014	-1.42053e-014	-7.60773e-015	2.62018e-015	5.58673e-015	-1.45907e-015	4.62281e-015	8.45763e-015	5.28418e-015	5.54979e-016
3.00463e-016	6.68078e-015	6.69541e-015	-2.19519e-014	-2.056e-014	-1.55432e-014	-1.46128e-014	4.27015e-015	7.2137e-016	4.66189e-016	1.31982e-015	7.35213e-018	5.49106e-015	-4.71732e-015	-1.51154e-014	-1.66488e-014	-1.40993e-014	-7.62415e-015	2.69323e-015	5.78653e-015	-1.52407e-015	4.44171e-015	8.52058e-015	5.12026e-015	7.21164e-016
-9.27685e-017	6.33447e-015	6.71266e-015	-2.21353e-014	-2.07306e-014	-1.5682e-014	-1.45788e-014	4.24286e-015	6.21137e-016	4.75256e-016	1.56726e-015	-2.63957e-017	5.4178e-015	-4.64246e-015	-1.53251e-014	-1.67814e-014	-1.39749e-014	-7.63871e-015	2.77096e-015	5.98552e-015	-1.58361e-015	4.27978e-015	8.56288e-015	4.94325e-015	9.31584e-016
-5.02978e-016	5.98839e-015	6.72695e-015	-2.22928e-014	-2.0889e-014	-1.57964e-014	-1.45239e-014	4.19121e-015	5.10739e-016	4.91163e-016	1.82024e-015	-4.60664e-017	5.3308e-015	-4.55819e-015	-1.55131e-014	-1.69007e-014	-1.38326e-014	-7.65009e-015	2.85216e-015	6.1832e-015	-1.63588e-015	4.13928e-015	8.58402e-015	4.75491e-015	1.18503e-015
-9.27293e-016	5.64495e-015	6.73807e-015	-2.24236e-014	-2.10335e-014	-1.58863e-014	-1.44474e-014	4.1138e-015	3.90099e-016	5.13667e-016	2.07594e-015	-4.88797e-017	5.2299e-015	-4.46526e-015	-1.56773e-014	-1.70047e-014	-1.36727e-014	-7.65685e-015	2.93628e-015	6.38029e-015	-1.67931e-015	4.02222e-015	8.58373e-015	4.55712e-015	1.48031e-015
-1.3626e-015	5.30671e-015	6.74546e-015	-2.2526e-014	-2.11633e-014	-1.59525e-014	-1.43488e-014	4.00955e-015	2.59565e-016	5.41712e-016	2.33109e-015	-3.25693e-017	5.11527e-015	-4.36365e-015	-1.58152e-014	-1.70914e-014	-1.34952e-014	-7.65863e-015	3.02291e-015	6.57633e-015	-1.7135e-015	3.93002e-015	8.56221e-015	4.35205e-015	1.81498e-015
-1.80629e-015	4.97701e-015	6.74893e-015	-2.25987e-014	-2.12767e-014	-1.59962e-014	-1.42283e-014	3.87662e-015	1.17982e-016	5.75252e-016	2.58235e-015	4.76234e-018	4.98744e-015	-4.25353e-015	-1.59255e-014	-1.71593e-014	-1.33012e-014	-7.65434e-015	3.11109e-015	6.77141e-015	-1.73755e-015	3.86418e-015	8.51986e-015	4.14236e-015	2.18611e-015
-2.2549e-015	4.65799e-015	6.74772e-015	-2.2641e-014	-2.13728e-014	-1.60186e-014	-1.40862e-014	3.71539e-015	-3.47161e-017	6.13153e-016	2.82697e-015	6.47583e-017	4.84663e-015	-4.13519e-015	-1.60067e-014	-1.72072e-014	-1.3092e-014	-7.6435e-015	3.19996e-015	6.96541e-015	-1.75059e-015	3.82622e-015	8.45733e-015	3.93056e-015	2.59071e-015
-2.70471e-015	4.35178e-015	6.7418e-015	-2.26532e-014	-2.14503e-014	-1.60212e-014	-1.39231e-014	3.52594e-015	-1.98343e-016	6.53768e-016	3.06178e-015	1.49547e-016	4.69316e-015	-4.00921e-015	-1.60576e-014	-1.72342e-014	-1.28683e-014	-7.62567e-015	3.28851e-015	7.15793e-015	-1.75176e-015	3.81685e-015	8.37508e-015	3.71898e-015	3.02565e-015
-3.15204e-015	4.06061e-015	6.731e-015	-2.26353e-014	-2.15086e-014	-1.60058e-014	-1.37398e-014	3.30785e-015	-3.72417e-016	6.96358e-016	3.28415e-015	2.60178e-016	4.52781e-015	-3.87585e-015	-1.60781e-014	-1.72396e-014	-1.26309e-014	-7.60023e-015	3.37601e-015	7.34924e-015	-1.73994e-015	3.83631e-015	8.27384e-015	3.50952e-015	3.48794e-015
-3.59273e-015	3.78706e-015	6.71486e-015	-2.25875e-014	-2.15468e-014	-1.59739e-014	-1.35373e-014	3.06049e-015	-5.56738e-016	7.38913e-016	3.49061e-015	3.97795e-016	4.35126e-015	-3.73568e-015	-1.60677e-014	-1.72228e-014	-1.23813e-014	-7.56655e-015	3.4619e-015	7.53897e-015	-1.71452e-015	3.88568e-015	8.15426e-015	3.30481e-015	3.97445e-015
-4.02278e-015	3.53262e-015	6.69334e-015	-2.25101e-014	-2.15637e-014	-1.5928e-014	-1.33172e-014	2.78438e-015	-7.50921e-016	7.80647e-016	3.67858e-015	5.63604e-016	4.1636e-015	-3.5885e-015	-1.6026e-014	-1.71828e-014	-1.21212e-014	-7.52461e-015	3.54519e-015	7.72668e-015	-1.67615e-015	3.96559e-015	8.01776e-015	3.1069e-015	4.48115e-015
-4.43802e-015	3.29833e-015	6.66639e-015	-2.24035e-014	-2.15586e-014	-1.58702e-014	-1.30804e-014	2.4803e-015	-9.54513e-016	8.20076e-016	3.84548e-015	7.58215e-016	3.96549e-015	-3.43523e-015	-1.59536e-014	-1.71191e-014	-1.18514e-014	-7.47445e-015	3.62607e-015	7.91244e-015	-1.62457e-015	4.07629e-015	7.86625e-015	2.91818e-015	5.00444e-015
-4.83477e-015	3.08626e-015	6.63356e-015	-2.22691e-014	-2.15311e-014	-1.58013e-014	-1.28286e-014	2.14978e-015	-1.16732e-015	8.55865e-016	3.98932e-015	9.82082e-016	3.75708e-015	-3.27649e-015	-1.58511e-014	-1.70318e-014	-1.15733e-014	-7.41618e-015	3.70413e-015	8.09666e-015	-1.55912e-015	4.21749e-015	7.70099e-015	2.74084e-015	5.54022e-015
-5.20905e-015	2.89779e-015	6.59479e-015	-2.21078e-014	-2.14806e-014	-1.57238e-014	-1.25643e-014	1.79402e-015	-1.3885e-015	8.8679e-016	4.10796e-015	1.23481e-015	3.53948e-015	-3.11268e-015	-1.57195e-014	-1.69202e-014	-1.12886e-014	-7.34947e-015	3.77942e-015	8.27869e-015	-1.47975e-015	4.38808e-015	7.52384e-015	2.5764e-015	6.08424e-015
-5.55668e-015	2.73415e-015	6.55007e-015	-2.19212e-014	-2.14068e-014	-1.56401e-014	-1.22889e-014	1.4148e-015	-1.61682e-015	9.11045e-016	4.19946e-015	1.5163e-015	3.31331e-015	-2.94372e-015	-1.55604e-014	-1.67852e-014	-1.09988e-014	-7.27436e-015	3.85111e-015	8.45837e-015	-1.38665e-015	4.58721e-015	7.33634e-015	2.42709e-015	6.63182e-015
-5.87402e-015	2.59557e-015	6.49888e-015	-2.17109e-014	-2.131e-014	-1.55516e-014	-1.20043e-014	1.01377e-015	-1.85204e-015	9.27242e-016	4.26174e-015	1.82573e-015	3.07891e-015	-2.77011e-015	-1.53749e-014	-1.66277e-014	-1.07053e-014	-7.19108e-015	3.91857e-015	8.63498e-015	-1.28074e-015	4.81292e-015	7.14053e-015	2.29426e-015	7.17886e-015
-6.15769e-015	2.48336e-015	6.44139e-015	-2.14795e-014	-2.11902e-014	-1.54603e-014	-1.17121e-014	5.93233e-016	-2.09265e-015	9.34233e-016	4.29341e-015	2.16136e-015	2.83713e-015	-2.59226e-015	-1.51645e-014	-1.64478e-014	-1.04086e-014	-7.1005e-015	3.98172e-015	8.80808e-015	-1.16311e-015	5.06381e-015	6.93813e-015	2.17923e-015	7.72152e-015
-6.40478e-015	2.39743e-015	6.37758e-015	-2.12288e-014	-2.10474e-014	-1.53674e-014	-1.14149e-014	1.56308e-016	-2.33798e-015	9.30603e-016	4.29384e-015	2.52213e-015	2.58771e-015	-2.4113e-015	-1.49317e-014	-1.62461e-014	-1.01097e-014	-7.00303e-015	4.04085e-015	8.97756e-015	-1.0345e-015	5.33745e-015	6.73102e-015	2.08306e-015	8.25628e-015
-6.61216e-015	2.33738e-015	6.30739e-015	-2.09607e-014	-2.08813e-014	-1.52747e-014	-1.1115e-014	-2.94704e-016	-2.58685e-015	9.15438e-016	4.26224e-015	2.9061e-015	2.33113e-015	-2.22741e-015	-1.46791e-014	-1.60234e-014	-9.80915e-015	-6.89915e-015	4.0956e-015	9.14306e-015	-8.95291e-016	5.63178e-015	6.52121e-015	2.00667e-015	8.77904e-015
-6.77724e-015	2.30342e-015	6.23093e-015	-2.06768e-014	-2.06919e-014	-1.51837e-014	-1.08146e-014	-7.5771e-016	-2.83788e-015	8.88118e-016	4.19818e-015	3.31089e-015	2.06856e-015	-2.04145e-015	-1.44093e-014	-1.57804e-014	-9.50782e-015	-6.78957e-015	4.14629e-015	9.3046e-015	-7.46928e-016	5.94472e-015	6.31047e-015	1.95085e-015	9.28641e-015
-6.89779e-015	2.29595e-015	6.14858e-015	-2.03789e-014	-2.04796e-014	-1.50955e-014	-1.05155e-014	-1.22996e-015	-3.08953e-015	8.48089e-016	4.10185e-015	3.73447e-015	1.80019e-015	-1.85432e-015	-1.41247e-014	-1.55186e-014	-9.20578e-015	-6.67463e-015	4.19358e-015	9.46103e-015	-5.89458e-016	6.27393e-015	6.10051e-015	1.9163e-015	9.77482e-015
-6.9723e-015	2.31435e-015	6.06082e-015	-2.00687e-014	-2.0245e-014	-1.50113e-014	-1.02195e-014	-1.70852e-015	-3.34092e-015	7.94781e-016	3.97319e-015	4.17425e-015	1.52676e-015	-1.66646e-015	-1.38284e-014	-1.52386e-014	-8.90353e-015	-6.55566e-015	4.23738e-015	9.61168e-015	-4.23897e-016	6.61648e-015	5.89275e-015	1.90347e-015	1.02411e-014
-6.99931e-015	2.35764e-015	5.96783e-015	-1.97476e-014	-1.99887e-014	-1.49308e-014	-9.92856e-015	-2.19003e-015	-3.5903e-015	7.275e-016	3.81252e-015	4.62673e-015	1.24874e-015	-1.47883e-015	-1.35234e-014	-1.49424e-014	-8.6013e-015	-6.43303e-015	4.27855e-015	9.75654e-015	-2.51375e-016	6.96874e-015	5.68941e-015	1.91185e-015	1.06816e-014
-6.97869e-015	2.4239e-015	5.86936e-015	-1.94176e-014	-1.97106e-014	-1.48542e-014	-9.64513e-015	-2.67159e-015	-3.83604e-015	6.46543e-016	3.62065e-015	5.0888e-015	9.66158e-016	-1.29211e-015	-1.32122e-014	-1.46306e-014	-8.29892e-015	-6.30733e-015	4.31753e-015	9.89479e-015	-7.37446e-017	7.32821e-015	5.49209e-015	1.94153e-015	1.10936e-014
-6.90974e-015	2.51212e-015	5.76564e-015	-1.90804e-014	-1.94114e-014	-1.47817e-014	-9.37097e-015	-3.15012e-015	-4.07634e-015	5.51829e-016	3.39885e-015	5.55644e-015	6.79178e-016	-1.10701e-015	-1.28976e-014	-1.43042e-014	-7.99619e-015	-6.17884e-015	4.35542e-015	1.00261e-014	1.07768e-016	7.6922e-015	5.30198e-015	1.99226e-015	1.14742e-014
-6.79327e-015	2.62041e-015	5.65672e-015	-1.87369e-014	-1.90915e-014	-1.47139e-014	-9.10749e-015	-3.62227e-015	-4.30982e-015	4.43384e-016	3.14824e-015	6.02654e-015	3.88215e-016	-9.24413e-016	-1.25821e-014	-1.39641e-014	-7.69328e-015	-6.04884e-015	4.39302e-015	1.015e-014	2.92406e-016	8.0573e-015	5.12134e-015	2.06272e-015	1.18214e-014
-6.62918e-015	2.74734e-015	5.54311e-015	-1.83887e-014	-1.8751e-014	-1.46502e-014	-8.85592e-015	-4.08447e-015	-4.53508e-015	3.22091e-016	2.87097e-015	6.4963e-015	9.3694e-017	-7.45758e-016	-1.22686e-014	-1.36113e-014	-7.38946e-015	-5.91802e-015	4.43153e-015	1.0266e-014	4.78844e-016	8.42021e-015	4.95071e-015	2.15175e-015	1.21337e-014
-6.41882e-015	2.8915e-015	5.42537e-015	-1.80366e-014	-1.83909e-014	-1.45903e-014	-8.61678e-015	-4.53468e-015	-4.7506e-015	1.88144e-016	2.56895e-015	6.96121e-015	-2.04183e-016	-5.71814e-016	-1.19602e-014	-1.32468e-014	-7.08426e-015	-5.78687e-015	4.47124e-015	1.03725e-014	6.65247e-016	8.77744e-015	4.79079e-015	2.25864e-015	1.24089e-014
-6.16439e-015	3.05058e-015	5.30362e-015	-1.76816e-014	-1.80123e-014	-1.45335e-014	-8.39161e-015	-4.97092e-015	-4.95451e-015	4.302e-017	2.24449e-015	7.41756e-015	-5.05262e-016	-4.04491e-016	-1.16596e-014	-1.28721e-014	-6.7768e-015	-5.65597e-015	4.51318e-015	1.04688e-014	8.50353e-016	9.12581e-015	4.64211e-015	2.38157e-015	1.26461e-014
-5.86837e-015	3.22257e-015	5.17767e-015	-1.73241e-014	-1.76158e-014	-1.44785e-014	-8.18077e-015	-5.39009e-015	-5.14533e-015	-1.11997e-016	1.90075e-015	7.86169e-015	-8.08644e-016	-2.45171e-016	-1.13683e-014	-1.24878e-014	-6.46685e-015	-5.52572e-015	4.55805e-015	1.05549e-014	1.03289e-015	9.46233e-015	4.50554e-015	2.51917e-015	1.28438e-014
-5.53406e-015	3.40566e-015	5.04787e-015	-1.69648e-014	-1.72023e-014	-1.44243e-014	-7.98465e-015	-5.7894e-015	-5.32171e-015	-2.76262e-016	1.53974e-015	8.29037e-015	-1.11343e-015	-9.49001e-017	-1.10882e-014	-1.20952e-014	-6.15319e-015	-5.39678e-015	4.60681e-015	1.06298e-014	1.21157e-015	9.78375e-015	4.38149e-015	2.66942e-015	1.30009e-014
-5.16475e-015	3.59749e-015	4.9146e-015	-1.6604e-014	-1.67731e-014	-1.43696e-014	-7.80353e-015	-6.16689e-015	-5.48305e-015	-4.48283e-016	1.16454e-015	8.69957e-015	-1.41908e-015	4.50488e-017	-1.08206e-014	-1.16956e-014	-5.83419e-015	-5.26933e-015	4.66057e-015	1.06925e-014	1.38484e-015	1.00881e-014	4.27038e-015	2.83083e-015	1.31166e-014
-4.76383e-015	3.79581e-015	4.77818e-015	-1.62426e-014	-1.63291e-014	-1.43124e-014	-7.63713e-015	-6.52078e-015	-5.62807e-015	-6.26152e-016	7.77628e-016	9.08524e-015	-1.72545e-015	1.73813e-016	-1.05668e-014	-1.12897e-014	-5.50922e-015	-5.14303e-015	4.72001e-015	1.07436e-014	1.55193e-015	1.03727e-014	4.17228e-015	3.00086e-015	1.31909e-014
-4.33521e-015	3.99822e-015	4.63849e-015	-1.58806e-014	-1.58713e-014	-1.42513e-014	-7.48534e-015	-6.84876e-015	-5.75596e-015	-8.07772e-016	3.82389e-016	9.44369e-015	-2.03119e-015	2.89783e-016	-1.03279e-014	-1.08783e-014	-5.17757e-015	-5.01857e-015	4.78556e-015	1.07825e-014	1.71146e-015	1.06346e-014	4.08733e-015	3.17722e-015	1.32237e-014
-3.88302e-015	4.20234e-015	4.49609e-015	-1.5518e-014	-1.54011e-014	-1.41843e-014	-7.34819e-015	-7.14945e-015	-5.86606e-015	-9.91465e-016	-1.81949e-017	9.77228e-015	-2.33546e-015	3.92081e-016	-1.01047e-014	-1.04626e-014	-4.83738e-015	-4.89591e-015	4.85775e-015	1.08092e-014	1.86266e-015	1.08722e-014	4.01501e-015	3.35788e-015	1.32154e-014
-3.41253e-015	4.40669e-015	4.35108e-015	-1.51546e-014	-1.4919e-014	-1.41093e-014	-7.22496e-015	-7.42124e-015	-5.95764e-015	-1.1757e-015	-4.20888e-016	1.00687e-014	-2.63714e-015	4.79176e-016	-9.89676e-015	-1.00433e-014	-4.48766e-015	-4.77458e-015	4.93762e-015	1.08234e-014	2.00492e-015	1.10833e-014	3.95481e-015	3.54072e-015	1.31669e-014
-2.92818e-015	4.60874e-015	4.2034e-015	-1.47897e-014	-1.44264e-014	-1.40247e-014	-7.11416e-015	-7.66293e-015	-6.03095e-015	-1.35862e-015	-8.22454e-016	1.03299e-014	-2.93544e-015	5.50375e-016	-9.70423e-015	-9.62108e-015	-4.12744e-015	-4.6541e-015	5.02511e-015	1.0825e-014	2.13747e-015	1.12662e-014	3.90661e-015	3.72362e-015	1.30795e-014
-2.4348e-015	4.80649e-015	4.05334e-015	-1.44237e-014	-1.39248e-014	-1.39289e-014	-7.01446e-015	-7.87407e-015	-6.08569e-015	-1.53806e-015	-1.21953e-015	1.05537e-014	-3.22885e-015	6.04725e-016	-9.52652e-015	-9.19715e-015	-3.75639e-015	-4.53437e-015	5.1211e-015	1.08142e-014	2.25949e-015	1.14198e-014	3.86968e-015	3.90448e-015	1.29544e-014
-1.93751e-015	4.99752e-015	3.90119e-015	-1.40559e-014	-1.34152e-014	-1.38194e-014	-6.92474e-015	-8.05406e-015	-6.12148e-015	-1.71233e-015	-1.60891e-015	1.07384e-014	-3.51637e-015	6.41294e-016	-9.3625e-015	-8.77235e-015	-3.37347e-015	-4.41504e-015	5.22577e-015	1.07912e-014	2.37013e-015	1.15433e-014	3.84355e-015	4.08097e-015	1.27929e-014
-1.44064e-015	5.17991e-015	3.74695e-015	-1.36861e-014	-1.28991e-014	-1.36939e-014	-6.84377e-015	-8.20254e-015	-6.13785e-015	-1.87978e-015	-1.98721e-015	1.08818e-014	-3.79672e-015	6.59398e-016	-9.21221e-015	-8.34757e-015	-2.97822e-015	-4.29499e-015	5.33944e-015	1.07566e-014	2.46826e-015	1.16358e-014	3.82753e-015	4.25082e-015	1.2596e-014
-9.48946e-016	5.35184e-015	3.59164e-015	-1.33143e-014	-1.23784e-014	-1.35514e-014	-6.76986e-015	-8.31923e-015	-6.13516e-015	-2.03799e-015	-2.35135e-015	1.09824e-014	-4.06842e-015	6.58304e-016	-9.07433e-015	-7.92359e-015	-2.57001e-015	-4.17369e-015	5.46215e-015	1.07112e-014	2.55365e-015	1.16972e-014	3.81994e-015	4.41183e-015	1.23653e-014
-4.67571e-016	5.51156e-015	3.43532e-015	-1.29402e-014	-1.18545e-014	-1.33902e-014	-6.70127e-015	-8.40468e-015	-6.11451e-015	-2.18571e-015	-2.69813e-015	1.10394e-014	-4.32984e-015	6.3712e-016	-8.94728e-015	-7.50066e-015	-2.1484e-015	-4.0505e-015	5.59397e-015	1.06557e-014	2.62615e-015	1.17276e-014	3.81971e-015	4.56241e-015	1.21029e-014
-8.0266e-019	5.65799e-015	3.27781e-015	-1.25635e-014	-1.13287e-014	-1.32087e-014	-6.6366e-015	-8.4594e-015	-6.07653e-015	-2.32136e-015	-3.02455e-015	1.10518e-014	-4.5793e-015	5.95718e-016	-8.82938e-015	-7.07916e-015	-1.71319e-015	-3.92463e-015	5.73492e-015	1.05907e-014	2.68572e-015	1.17261e-014	3.82532e-015	4.70017e-015	1.1811e-014
4.47484e-016	5.78949e-015	3.11984e-015	-1.21846e-014	-1.0802e-014	-1.30062e-014	-6.57397e-015	-8.48487e-015	-6.02145e-015	-2.44379e-015	-3.32796e-015	1.10193e-014	-4.8154e-015	5.34024e-016	-8.71887e-015	-6.66079e-015	-1.26466e-015	-3.79514e-015	5.88478e-015	1.05174e-014	2.73229e-015	1.16938e-014	3.836e-015	4.82362e-015	1.14918e-014
8.7303e-016	5.90399e-015	2.96219e-015	-1.18036e-014	-1.02764e-014	-1.27813e-014	-6.51061e-015	-8.48191e-015	-5.95021e-015	-2.55172e-015	-3.60617e-015	1.09422e-014	-5.03662e-015	4.52029e-016	-8.61329e-015	-6.24582e-015	-8.02424e-016	-3.66149e-015	6.04314e-015	1.04365e-014	2.76632e-015	1.16319e-014	3.8507e-015	4.93111e-015	1.11474e-014
1.27269e-015	6.00033e-015	2.80486e-015	-1.14214e-014	-9.75367e-015	-1.25331e-014	-6.44451e-015	-8.45162e-015	-5.86394e-015	-2.64342e-015	-3.85713e-015	1.08211e-014	-5.2418e-015	3.49757e-016	-8.51073e-015	-5.83412e-015	-3.26583e-016	-3.52253e-015	6.20964e-015	1.03496e-014	2.78809e-015	1.15422e-014	3.86877e-015	5.02164e-015	1.07809e-014
1.64323e-015	6.07756e-015	2.64822e-015	-1.1038e-014	-9.23491e-015	-1.22618e-014	-6.37383e-015	-8.3957e-015	-5.7637e-015	-2.71795e-015	-4.07874e-015	1.06567e-014	-5.42927e-015	2.27798e-016	-8.4087e-015	-5.42636e-015	1.62332e-016	-3.37758e-015	6.38442e-015	1.02573e-014	2.79758e-015	1.1426e-014	3.88874e-015	5.09401e-015	1.03942e-014
1.98154e-015	6.13502e-015	2.4925e-015	-1.06538e-014	-8.72218e-015	-1.19674e-014	-6.29613e-015	-8.31579e-015	-5.65062e-015	-2.77458e-015	-4.26954e-015	1.04497e-014	-5.59735e-015	8.70926e-017	-8.30421e-015	-5.02335e-015	6.62783e-016	-3.22588e-015	6.56642e-015	1.01612e-014	2.79509e-015	1.12854e-014	3.90921e-015	5.14715e-015	9.99018e-015
2.28579e-015	6.17197e-015	2.33865e-015	-1.02701e-014	-8.2177e-015	-1.16502e-014	-6.20964e-015	-8.21389e-015	-5.52636e-015	-2.81296e-015	-4.42812e-015	1.02009e-014	-5.74488e-015	-7.17244e-017	-8.19487e-015	-4.62581e-015	1.17362e-015	-3.06597e-015	6.75484e-015	1.00626e-014	2.78115e-015	1.11219e-014	3.92921e-015	5.18077e-015	9.57164e-015
2.55375e-015	6.18781e-015	2.18712e-015	-9.88835e-015	-7.72291e-015	-1.13096e-014	-6.11238e-015	-8.0909e-015	-5.39178e-015	-2.83297e-015	-4.55325e-015	9.91107e-015	-5.87029e-015	-2.47789e-016	-8.07828e-015	-4.23417e-015	1.69432e-015	-2.89663e-015	6.949e-015	9.96311e-015	2.75624e-015	1.09382e-014	3.94796e-015	5.19384e-015	9.14096e-015
2.78422e-015	6.18213e-015	2.03824e-015	-9.50934e-015	-7.23867e-015	-1.09461e-014	-6.00256e-015	-7.94918e-015	-5.24837e-015	-2.83419e-015	-4.64417e-015	9.58239e-015	-5.97152e-015	-4.39601e-016	-7.95179e-015	-3.84871e-015	2.2238e-015	-2.71694e-015	7.14785e-015	9.86327e-015	2.72158e-015	1.07361e-014	3.96443e-015	5.18572e-015	8.70091e-015
2.97697e-015	6.15442e-015	1.89265e-015	-9.13389e-015	-6.76622e-015	-1.05607e-014	-5.87798e-015	-7.79081e-015	-5.09778e-015	-2.817e-015	-4.70023e-015	9.21729e-015	-6.04771e-015	-6.46175e-016	-7.81279e-015	-3.46975e-015	2.7603e-015	-2.52578e-015	7.35062e-015	9.7646e-015	2.67822e-015	1.05186e-014	3.97848e-015	5.1566e-015	8.25474e-015
3.13162e-015	6.10448e-015	1.75105e-015	-8.76353e-015	-6.30662e-015	-1.01543e-014	-5.73721e-015	-7.61805e-015	-4.94119e-015	-2.7819e-015	-4.72126e-015	8.81845e-015	-6.09819e-015	-8.65668e-016	-7.65923e-015	-3.09748e-015	3.30162e-015	-2.32287e-015	7.55692e-015	9.6694e-015	2.62657e-015	1.02887e-014	3.98917e-015	5.10665e-015	7.80472e-015
3.2485e-015	6.03251e-015	1.61361e-015	-8.39958e-015	-5.86094e-015	-9.72789e-015	-5.5792e-015	-7.43212e-015	-4.77979e-015	-2.7301e-015	-4.7076e-015	8.38841e-015	-6.12287e-015	-1.09641e-015	-7.4892e-015	-2.7319e-015	3.84598e-015	-2.10743e-015	7.76564e-015	9.57884e-015	2.56753e-015	1.00496e-014	3.99571e-015	5.03637e-015	7.35363e-015
3.32803e-015	5.93976e-015	1.48097e-015	-8.04339e-015	-5.43016e-015	-9.28342e-015	-5.40278e-015	-7.23488e-015	-4.61529e-015	-2.66186e-015	-4.65946e-015	7.93013e-015	-6.12104e-015	-1.33675e-015	-7.30024e-015	-2.37342e-015	4.39166e-015	-1.87837e-015	7.97566e-015	9.49383e-015	2.50301e-015	9.8041e-015	3.99851e-015	4.9461e-015	6.90395e-015
3.3714e-015	5.82598e-015	1.35351e-015	-7.69692e-015	-5.01505e-015	-8.82282e-015	-5.20641e-015	-7.02864e-015	-4.44918e-015	-2.5775e-015	-4.57755e-015	7.44599e-015	-6.09196e-015	-1.5846e-015	-7.08998e-015	-2.02215e-015	4.93711e-015	-1.63524e-015	8.18546e-015	9.41568e-015	2.43389e-015	9.55481e-015	3.9973e-015	4.83654e-015	6.45835e-015
3.38023e-015	5.69203e-015	1.23196e-015	-7.36216e-015	-4.61658e-015	-8.34825e-015	-4.98913e-015	-6.81562e-015	-4.2827e-015	-2.47895e-015	-4.46275e-015	6.93916e-015	-6.0355e-015	-1.83764e-015	-6.85726e-015	-1.67793e-015	5.47892e-015	-1.37832e-015	8.39422e-015	9.34597e-015	2.3608e-015	9.30461e-015	3.99216e-015	4.70881e-015	6.01932e-015
3.35697e-015	5.5385e-015	1.11666e-015	-7.04011e-015	-4.23563e-015	-7.86191e-015	-4.74998e-015	-6.59772e-015	-4.11702e-015	-2.36747e-015	-4.3161e-015	6.413e-015	-5.95102e-015	-2.09416e-015	-6.6002e-015	-1.34075e-015	6.01532e-015	-1.1071e-015	8.6005e-015	9.28563e-015	2.28501e-015	9.05658e-015	3.98354e-015	4.56416e-015	5.58903e-015
3.30389e-015	5.36626e-015	1.00864e-015	-6.73249e-015	-3.87257e-015	-7.36568e-015	-4.48764e-015	-6.37681e-015	-3.95359e-015	-2.24455e-015	-4.13949e-015	5.87076e-015	-5.83909e-015	-2.35214e-015	-6.31729e-015	-1.01051e-015	6.54458e-015	-8.21528e-016	8.80301e-015	9.23586e-015	2.20755e-015	8.81263e-015	3.97189e-015	4.40363e-015	5.16987e-015
3.22348e-015	5.17633e-015	9.08493e-016	-6.44153e-015	-3.52737e-015	-6.86216e-015	-4.20223e-015	-6.15424e-015	-3.79386e-015	-2.11124e-015	-3.93456e-015	5.31577e-015	-5.70029e-015	-2.60912e-015	-6.00803e-015	-6.87106e-016	7.06386e-015	-5.22141e-016	9.00011e-015	9.19721e-015	2.12959e-015	8.57541e-015	3.9576e-015	4.2289e-015	4.76375e-015
3.11872e-015	4.97017e-015	8.16556e-016	-6.16832e-015	-3.1999e-015	-6.35357e-015	-3.89377e-015	-5.93089e-015	-3.63854e-015	-1.96878e-015	-3.70387e-015	4.75086e-015	-5.53554e-015	-2.86271e-015	-5.67187e-015	-3.69985e-016	7.57132e-015	-2.08991e-016	9.19126e-015	9.17055e-015	2.05288e-015	8.34716e-015	3.94103e-015	4.04202e-015	4.37309e-015
2.99265e-015	4.74863e-015	7.33779e-016	-5.91469e-015	-2.8899e-015	-5.84261e-015	-3.56291e-015	-5.70858e-015	-3.48885e-015	-1.81945e-015	-3.44947e-015	4.17962e-015	-5.34633e-015	-3.11085e-015	-5.30892e-015	-5.81879e-017	8.06463e-015	1.17782e-016	9.37574e-015	9.15571e-015	1.97888e-015	8.12942e-015	3.92313e-015	3.84439e-015	3.99994e-015
2.8488e-015	4.51296e-015	6.60651e-016	-5.68208e-015	-2.59773e-015	-5.33176e-015	-3.21e-015	-5.48935e-015	-3.34518e-015	-1.66461e-015	-3.17381e-015	3.60537e-015	-5.13417e-015	-3.3516e-015	-4.91883e-015	2.47919e-016	8.54165e-015	4.57021e-016	9.5525e-015	9.15208e-015	1.9084e-015	7.92358e-015	3.90486e-015	3.63791e-015	3.64555e-015
2.69038e-015	4.26481e-015	5.9732e-016	-5.47191e-015	-2.32263e-015	-4.82375e-015	-2.83579e-015	-5.2745e-015	-3.20818e-015	-1.5052e-015	-2.87996e-015	3.03199e-015	-4.90076e-015	-3.58261e-015	-4.50261e-015	5.49309e-016	9.00022e-015	8.08128e-016	9.72072e-015	9.16007e-015	1.8424e-015	7.73195e-015	3.88726e-015	3.42448e-015	3.3121e-015
2.52067e-015	4.00565e-015	5.44307e-016	-5.28506e-015	-2.06432e-015	-4.32118e-015	-2.44085e-015	-5.06451e-015	-3.07814e-015	-1.34281e-015	-2.57087e-015	2.46316e-015	-4.6474e-015	-3.80249e-015	-4.06122e-015	8.47173e-016	9.43884e-015	1.17022e-015	9.87935e-015	9.18062e-015	1.78182e-015	7.55571e-015	3.87117e-015	3.20576e-015	3.00056e-015
2.34364e-015	3.73709e-015	5.01699e-016	-5.12207e-015	-1.82223e-015	-3.82656e-015	-2.02635e-015	-4.8601e-015	-2.95575e-015	-1.17963e-015	-2.24934e-015	1.90215e-015	-4.37604e-015	-4.00894e-015	-3.59547e-015	1.14215e-015	9.85574e-015	1.54243e-015	1.00269e-014	9.21303e-015	1.72735e-015	7.39494e-015	3.85743e-015	2.98438e-015	2.71208e-015
2.16309e-015	3.46106e-015	4.70252e-016	-4.98367e-015	-1.5952e-015	-3.34205e-015	-1.5935e-015	-4.66162e-015	-2.84166e-015	-1.01761e-015	-1.9181e-015	1.35193e-015	-4.0888e-015	-4.20031e-015	-3.106e-015	1.43483e-015	1.02498e-014	1.92302e-015	1.01621e-014	9.25634e-015	1.67959e-015	7.24992e-015	3.84737e-015	2.76236e-015	2.4475e-015
1.98276e-015	3.17922e-015	4.50008e-016	-4.87019e-015	-1.38243e-015	-2.87029e-015	-1.1443e-015	-4.46981e-015	-2.73588e-015	-8.58317e-016	-1.58008e-015	8.16155e-016	-3.78823e-015	-4.37524e-015	-2.59409e-015	1.72596e-015	1.062e-014	2.31097e-015	1.0284e-014	9.30951e-015	1.63917e-015	7.12094e-015	3.84188e-015	2.54136e-015	2.20769e-015
1.80534e-015	2.89331e-015	4.41162e-016	-4.78193e-015	-1.18317e-015	-2.41355e-015	-6.80549e-016	-4.28503e-015	-2.63858e-015	-7.02586e-016	-1.23886e-015	2.97794e-016	-3.47701e-015	-4.53283e-015	-2.06185e-015	2.01638e-015	1.09651e-014	2.70496e-015	1.03922e-014	9.37243e-015	1.60645e-015	7.00811e-015	3.84202e-015	2.32326e-015	1.99355e-015
1.63339e-015	2.60548e-015	4.43747e-016	-4.71854e-015	-9.95966e-016	-1.97444e-015	-2.03938e-016	-4.10773e-015	-2.55018e-015	-5.51873e-016	-8.96542e-016	-1.99687e-016	-3.15787e-015	-4.67159e-015	-1.51142e-015	2.30708e-015	1.12844e-014	3.10292e-015	1.04859e-014	9.44376e-015	1.58158e-015	6.91072e-015	3.84909e-015	2.11013e-015	1.80541e-015
1.4693e-015	2.31791e-015	4.58051e-016	-4.67964e-015	-8.19181e-016	-1.55489e-015	2.83171e-016	-3.93851e-015	-2.47029e-015	-4.07321e-016	-5.56795e-016	-6.73488e-016	-2.83426e-015	-4.79031e-015	-9.4494e-016	2.59995e-015	1.15778e-014	3.50329e-015	1.05651e-014	9.52253e-015	1.56462e-015	6.82784e-015	3.86385e-015	1.90357e-015	1.64329e-015
1.31619e-015	2.03203e-015	4.83722e-016	-4.6646e-015	-6.51711e-016	-1.15765e-015	7.7871e-016	-3.7768e-015	-2.39896e-015	-2.70751e-016	-2.2294e-016	-1.12113e-015	-2.50857e-015	-4.88879e-015	-3.64763e-016	2.89537e-015	1.18451e-014	3.90452e-015	1.06292e-014	9.60773e-015	1.5552e-015	6.7582e-015	3.88697e-015	1.70475e-015	1.50727e-015
1.17584e-015	1.74992e-015	5.20786e-016	-4.67303e-015	-4.92307e-016	-7.84157e-016	1.28033e-015	-3.62228e-015	-2.33616e-015	-1.42848e-016	1.02501e-016	-1.53986e-015	-2.18339e-015	-4.96689e-015	2.26609e-016	3.1938e-015	1.20855e-014	4.30456e-015	1.06775e-014	9.69821e-015	1.55269e-015	6.70052e-015	3.91914e-015	1.51581e-015	1.39762e-015
1.05019e-015	1.47328e-015	5.69116e-016	-4.70282e-015	-3.39144e-016	-4.36378e-016	1.7852e-015	-3.47449e-015	-2.28293e-015	-2.43451e-017	4.16361e-016	-1.92692e-015	-1.86136e-015	-5.02468e-015	8.26105e-016	3.4959e-015	1.22995e-014	4.70089e-015	1.07092e-014	9.79256e-015	1.55676e-015	6.65337e-015	3.96133e-015	1.33826e-015	1.31387e-015
9.40401e-016	1.20409e-015	6.28345e-016	-4.75179e-015	-1.90934e-016	-1.15117e-016	2.29076e-015	-3.33392e-015	-2.23894e-015	8.38455e-017	7.15684e-016	-2.27982e-015	-1.5455e-015	-5.06185e-015	1.43095e-015	3.80259e-015	1.24875e-014	5.0919e-015	1.07236e-014	9.88802e-015	1.56709e-015	6.61497e-015	4.01395e-015	1.17297e-015	1.25516e-015
8.47843e-016	9.43997e-016	6.98147e-016	-4.81827e-015	-4.65792e-017	1.78033e-016	2.7947e-015	-3.20022e-015	-2.20369e-015	1.80583e-016	9.97927e-016	-2.59669e-015	-1.23822e-015	-5.0785e-015	2.03897e-015	4.11433e-015	1.26505e-014	5.47542e-015	1.07211e-014	9.98325e-015	1.58325e-015	6.58269e-015	4.07711e-015	1.02122e-015	1.22059e-015
7.73473e-016	6.95208e-016	7.78463e-016	-4.90029e-015	9.55469e-017	4.42103e-016	3.29441e-015	-3.07303e-015	-2.17724e-015	2.65481e-016	1.26079e-015	-2.87588e-015	-9.42161e-016	-5.07474e-015	2.64716e-015	4.43188e-015	1.27892e-014	5.84992e-015	1.07014e-014	1.00773e-014	1.60415e-015	6.55471e-015	4.15135e-015	8.84355e-016	1.20906e-015
7.1804e-016	4.58628e-016	8.68794e-016	-4.99523e-015	2.37059e-016	6.75807e-016	3.78711e-015	-2.95151e-015	-2.15967e-015	3.38728e-016	1.50248e-015	-3.11566e-015	-6.59481e-016	-5.05183e-015	3.25245e-015	4.75572e-015	1.29045e-014	6.21306e-015	1.06636e-014	1.01682e-014	1.62857e-015	6.5282e-015	4.23634e-015	7.63217e-016	1.21924e-015
6.81267e-016	2.35996e-016	9.68874e-016	-5.10111e-015	3.79264e-016	8.79007e-016	4.27039e-015	-2.83533e-015	-2.1502e-015	3.99736e-016	1.72138e-015	-3.3149e-015	-3.92296e-016	-5.01008e-015	3.85153e-015	5.08601e-015	1.29979e-014	6.56304e-015	1.06079e-014	1.02544e-014	1.65529e-015	6.50061e-015	4.3318e-015	6.5786e-016	1.24986e-015
6.62486e-016	2.90391e-017	1.07749e-015	-5.21526e-015	5.23371e-016	1.05071e-015	4.74168e-015	-2.72453e-015	-2.1483e-015	4.47942e-016	1.91599e-015	-3.47318e-015	-1.42237e-016	-4.95094e-015	4.44118e-015	5.42276e-015	1.30706e-014	6.89727e-015	1.05347e-014	1.03341e-014	1.68278e-015	6.4695e-015	4.43791e-015	5.69038e-016	1.29958e-015
6.61176e-016	-1.6033e-016	1.19423e-015	-5.33487e-015	6.70269e-016	1.19051e-015	5.19802e-015	-2.61839e-015	-2.15446e-015	4.83216e-016	2.08509e-015	-3.58982e-015	8.89523e-017	-4.87581e-015	5.0186e-015	5.76556e-015	1.31245e-014	7.21457e-015	1.04442e-014	1.04059e-014	1.70916e-015	6.43202e-015	4.55392e-015	4.96993e-016	1.36685e-015
6.76094e-016	-3.31081e-016	1.31749e-015	-5.45736e-015	8.20933e-016	1.29806e-015	5.63738e-015	-2.51614e-015	-2.16818e-015	5.06099e-016	2.22763e-015	-3.66406e-015	2.99439e-016	-4.78665e-015	5.58139e-015	6.11437e-015	1.31616e-014	7.51286e-015	1.03368e-014	1.04682e-014	1.73346e-015	6.38558e-015	4.67858e-015	4.41385e-016	1.4499e-015
7.06366e-016	-4.82237e-016	1.44738e-015	-5.58024e-015	9.76701e-016	1.37319e-015	6.05753e-015	-2.41719e-015	-2.18922e-015	5.16729e-016	2.34319e-015	-3.69564e-015	4.8829e-016	-4.68457e-015	6.12651e-015	6.46805e-015	1.3184e-014	7.79065e-015	1.0212e-014	1.05195e-014	1.75321e-015	6.32769e-015	4.81108e-015	4.01905e-016	1.54671e-015
7.50694e-016	-6.13003e-016	1.58275e-015	-5.70059e-015	1.13804e-015	1.41541e-015	6.4564e-015	-2.32164e-015	-2.21677e-015	5.15552e-016	2.43095e-015	-3.68415e-015	6.54671e-016	-4.5713e-015	6.65132e-015	6.82588e-015	1.31936e-014	8.04693e-015	1.00706e-014	1.05591e-014	1.76662e-015	6.25638e-015	4.95094e-015	3.78428e-016	1.65564e-015
8.07708e-016	-7.22601e-016	1.72286e-015	-5.81549e-015	1.30515e-015	1.42479e-015	6.83238e-015	-2.22874e-015	-2.25089e-015	5.02817e-016	2.49132e-015	-3.6303e-015	7.97808e-016	-4.44832e-015	7.15392e-015	7.187e-015	1.31919e-014	8.28023e-015	9.91352e-015	1.05854e-014	1.77146e-015	6.16914e-015	5.09635e-015	3.70668e-016	1.77468e-015
8.75265e-016	-8.10532e-016	1.86681e-015	-5.9222e-015	1.47856e-015	1.40182e-015	7.18293e-015	-2.13821e-015	-2.2913e-015	4.79057e-016	2.52414e-015	-3.53512e-015	9.17037e-016	-4.31712e-015	7.63202e-015	7.5502e-015	1.3181e-014	8.48927e-015	9.7414e-015	1.05976e-014	1.7664e-015	6.06383e-015	5.24609e-015	3.78164e-016	1.9024e-015
9.51538e-016	-8.76361e-016	2.01386e-015	-6.01839e-015	1.65912e-015	1.34761e-015	7.50676e-015	-2.04945e-015	-2.33773e-015	4.44708e-016	2.5299e-015	-3.39986e-015	1.01269e-015	-4.17975e-015	8.08332e-015	7.91444e-015	1.31633e-014	8.67292e-015	9.55447e-015	1.05946e-014	1.74988e-015	5.93852e-015	5.39789e-015	4.00144e-016	2.03733e-015
1.03442e-015	-9.19306e-016	2.16244e-015	-6.1018e-015	1.84744e-015	1.26303e-015	7.80306e-015	-1.96198e-015	-2.38988e-015	4.0021e-016	2.50955e-015	-3.22592e-015	1.08527e-015	-4.03763e-015	8.50588e-015	8.2777e-015	1.31404e-014	8.83067e-015	9.35387e-015	1.05761e-014	1.71996e-015	5.79116e-015	5.55026e-015	4.35652e-016	2.17666e-015
1.12183e-015	-9.39583e-016	2.31145e-015	-6.17e-015	2.04306e-015	1.14915e-015	8.07063e-015	-1.87607e-015	-2.44776e-015	3.46548e-016	2.46402e-015	-3.01488e-015	1.13588e-015	-3.89247e-015	8.89818e-015	8.63796e-015	1.31145e-014	8.9618e-015	9.13998e-015	1.05421e-014	1.67439e-015	5.62093e-015	5.70127e-015	4.83723e-016	2.31833e-015
1.21184e-015	-9.37516e-016	2.46012e-015	-6.22128e-015	2.24544e-015	1.00681e-015	8.30824e-015	-1.79189e-015	-2.51084e-015	2.85286e-016	2.39458e-015	-2.76833e-015	1.16464e-015	-3.74551e-015	9.2591e-015	8.99269e-015	1.30866e-014	9.0658e-015	8.91454e-015	1.04913e-014	1.61177e-015	5.42662e-015	5.84954e-015	5.43343e-016	2.46098e-015
1.30187e-015	-9.13877e-016	2.60722e-015	-6.25338e-015	2.45404e-015	8.37588e-016	8.51505e-015	-1.70856e-015	-2.57785e-015	2.17109e-016	2.30308e-015	-2.4883e-015	1.17306e-015	-3.59845e-015	9.58673e-015	9.33938e-015	1.30583e-014	9.14253e-015	8.67794e-015	1.04239e-014	1.53049e-015	5.20808e-015	5.99283e-015	6.12845e-016	2.60293e-015
1.39019e-015	-8.6856e-016	2.75136e-015	-6.26483e-015	2.66857e-015	6.42434e-016	8.69036e-015	-1.62586e-015	-2.64861e-015	1.43066e-016	2.19161e-015	-2.17788e-015	1.16198e-015	-3.45287e-015	9.88058e-015	9.67633e-015	1.30308e-014	9.19238e-015	8.43151e-015	1.03402e-014	1.42949e-015	4.9648e-015	6.12855e-015	6.90952e-016	2.74214e-015
1.47453e-015	-8.02114e-016	2.89189e-015	-6.25449e-015	2.88818e-015	4.22388e-016	8.83458e-015	-1.54361e-015	-2.7231e-015	6.38355e-017	2.06133e-015	-1.83983e-015	1.13267e-015	-3.31031e-015	1.01399e-014	1.00009e-014	1.30055e-014	9.21519e-015	8.17631e-015	1.02405e-014	1.30843e-015	4.69605e-015	6.25466e-015	7.76526e-016	2.87637e-015
1.55377e-015	-7.15169e-016	3.02771e-015	-6.22089e-015	3.11249e-015	1.7924e-016	8.9476e-015	-1.46177e-015	-2.80085e-015	-1.97071e-017	1.91406e-015	-1.47705e-015	1.08753e-015	-3.17224e-015	1.03644e-014	1.03103e-014	1.29834e-014	9.21088e-015	7.91315e-015	1.01251e-014	1.16663e-015	4.40277e-015	6.36936e-015	8.6821e-016	3.00439e-015
1.62606e-015	-6.08838e-016	3.15739e-015	-6.16328e-015	3.34006e-015	-8.49051e-017	9.0292e-015	-1.38036e-015	-2.88171e-015	-1.06583e-016	1.753e-015	-1.09316e-015	1.02812e-015	-3.03945e-015	1.0554e-014	1.06028e-014	1.29658e-014	9.18015e-015	7.64314e-015	9.9947e-015	1.00281e-015	4.08538e-015	6.47033e-015	9.6466e-016	3.12504e-015
1.69004e-015	-4.84037e-016	3.27926e-015	-6.08099e-015	3.57031e-015	-3.68283e-016	9.07987e-015	-1.29986e-015	-2.96476e-015	-1.94624e-016	1.58003e-015	-6.91858e-016	9.55918e-016	-2.9127e-015	1.07085e-014	1.08755e-014	1.29527e-014	9.12456e-015	7.36709e-015	9.85036e-015	8.16344e-016	3.74493e-015	6.55589e-015	1.06471e-015	3.237e-015
1.74435e-015	-3.42292e-016	3.39278e-015	-5.97359e-015	3.80262e-015	-6.69157e-016	9.10088e-015	-1.22051e-015	-3.04895e-015	-2.82508e-016	1.3976e-015	-2.7677e-016	8.73245e-016	-2.79274e-015	1.08275e-014	1.11265e-014	1.29445e-014	9.045e-015	7.08636e-015	9.69254e-015	6.07735e-016	3.38372e-015	6.62497e-015	1.16638e-015	3.33935e-015
1.78781e-015	-1.84553e-016	3.49706e-015	-5.84126e-015	4.03574e-015	-9.85524e-016	9.09322e-015	-1.14189e-015	-3.13353e-015	-3.69723e-016	1.208e-015	1.48088e-016	7.82356e-016	-2.68032e-015	1.09119e-014	1.13529e-014	1.29416e-014	8.94202e-015	6.80277e-015	9.52191e-015	3.7797e-016	3.00314e-015	6.67533e-015	1.26858e-015	3.43085e-015
1.81998e-015	-1.23071e-017	3.59109e-015	-5.68399e-015	4.26845e-015	-1.31509e-015	9.0582e-015	-1.06416e-015	-3.21783e-015	-4.55299e-016	1.01374e-015	5.78633e-016	6.85715e-016	-2.57583e-015	1.09625e-014	1.15527e-014	1.29436e-014	8.81786e-015	6.51783e-015	9.33976e-015	1.2701e-016	2.60522e-015	6.70595e-015	1.37028e-015	3.51076e-015
1.8402e-015	1.72242e-016	3.67412e-015	-5.50237e-015	4.49931e-015	-1.65544e-015	8.9975e-015	-9.86909e-016	-3.30133e-015	-5.37886e-016	8.17309e-016	1.0113e-015	5.85302e-016	-2.47922e-015	1.09805e-014	1.17244e-014	1.29508e-014	8.67431e-015	6.23254e-015	9.14758e-015	-1.44286e-016	2.19266e-015	6.71559e-015	1.47028e-015	3.57879e-015
1.84807e-015	3.67555e-016	3.74593e-015	-5.29726e-015	4.72754e-015	-2.0043e-015	8.91229e-015	-9.10225e-016	-3.38316e-015	-6.16146e-016	6.20948e-016	1.44257e-015	4.82906e-016	-2.3905e-015	1.09677e-014	1.18656e-014	1.29626e-014	8.51281e-015	5.94815e-015	8.94707e-015	-4.34272e-016	1.76768e-015	6.70321e-015	1.56723e-015	3.6351e-015
1.84371e-015	5.72186e-016	3.80577e-015	-5.06999e-015	4.95246e-015	-2.35902e-015	8.80412e-015	-8.34869e-016	-3.46256e-015	-6.88965e-016	4.27076e-016	1.86858e-015	3.81027e-016	-2.30992e-015	1.09251e-014	1.19748e-014	1.29786e-014	8.33448e-015	5.66603e-015	8.73922e-015	-7.4237e-016	1.33297e-015	6.66747e-015	1.66015e-015	3.6792e-015
1.82717e-015	7.84037e-016	3.85284e-015	-4.82218e-015	5.17264e-015	-2.71663e-015	8.6754e-015	-7.60946e-016	-3.53883e-015	-7.55131e-016	2.37943e-016	2.2852e-015	2.80917e-016	-2.23725e-015	1.08538e-014	1.20512e-014	1.29974e-014	8.14176e-015	5.38725e-015	8.52553e-015	-1.06729e-015	8.91784e-016	6.60791e-015	1.74732e-015	3.711e-015
1.79901e-015	1.00128e-015	3.88612e-015	-4.55479e-015	5.38768e-015	-3.07441e-015	8.52784e-015	-6.88179e-016	-3.61116e-015	-8.13406e-016	5.54031e-017	2.68827e-015	1.8436e-016	-2.17211e-015	1.07562e-014	1.20935e-014	1.3018e-014	7.93661e-015	5.1133e-015	8.30702e-015	-1.4064e-015	4.47122e-016	6.52459e-015	1.8282e-015	3.73067e-015
1.75962e-015	1.22154e-015	3.90521e-015	-4.2694e-015	5.59592e-015	-3.42865e-015	8.36396e-015	-6.16239e-016	-3.67854e-015	-8.62742e-016	-1.18501e-016	3.074e-015	9.25774e-017	-2.11433e-015	1.06345e-014	1.21004e-014	1.30399e-014	7.72128e-015	4.84516e-015	8.08542e-015	-1.75756e-015	2.22956e-018	6.41729e-015	1.90184e-015	3.739e-015
1.70962e-015	1.44273e-015	3.90955e-015	-3.96804e-015	5.79657e-015	-3.77695e-015	8.1858e-015	-5.45332e-016	-3.74034e-015	-9.02389e-016	-2.81473e-016	3.43931e-015	7.2584e-018	-2.06313e-015	1.04904e-014	1.20718e-014	1.30619e-014	7.49778e-015	4.58349e-015	7.86207e-015	-2.11813e-015	-4.3966e-016	6.28629e-015	1.96701e-015	3.73656e-015
1.65045e-015	1.66295e-015	3.89893e-015	-3.65231e-015	5.98864e-015	-4.11586e-015	7.99589e-015	-4.75677e-016	-3.79519e-015	-9.31051e-016	-4.31902e-016	3.78052e-015	-7.0628e-017	-2.01795e-015	1.03263e-014	1.20072e-014	1.30821e-014	7.26873e-015	4.32972e-015	7.63868e-015	-2.48535e-015	-8.74633e-016	6.13211e-015	2.02342e-015	3.72338e-015
1.5829e-015	1.87981e-015	3.87324e-015	-3.32424e-015	6.1714e-015	-4.44298e-015	7.79666e-015	-4.06902e-016	-3.84226e-015	-9.47767e-016	-5.68664e-016	4.09488e-015	-1.39823e-016	-1.9779e-015	1.01449e-014	1.19072e-014	1.30997e-014	7.03596e-015	4.08574e-015	7.41738e-015	-2.85653e-015	-1.30014e-015	5.95528e-015	2.07066e-015	3.70019e-015
1.50824e-015	2.09172e-015	3.83218e-015	-2.98589e-015	6.34442e-015	-4.75533e-015	7.59038e-015	-3.39048e-016	-3.8817e-015	-9.51558e-016	-6.89836e-016	4.37943e-015	-1.99658e-016	-1.94185e-015	9.94884e-015	1.17722e-014	1.31132e-014	6.80208e-015	3.85268e-015	7.19923e-015	-3.22889e-015	-1.71227e-015	5.75674e-015	2.10823e-015	3.66866e-015
1.42786e-015	2.29679e-015	3.77647e-015	-2.63905e-015	6.50736e-015	-5.04947e-015	7.37947e-015	-2.72097e-016	-3.9122e-015	-9.418e-016	-7.94282e-016	4.63187e-015	-2.4918e-016	-1.90901e-015	9.74038e-015	1.16032e-014	1.31203e-014	6.56905e-015	3.63159e-015	6.98402e-015	-3.59964e-015	-2.10757e-015	5.53772e-015	2.13563e-015	3.62952e-015
1.34286e-015	2.49316e-015	3.70578e-015	-2.28554e-015	6.65965e-015	-5.3222e-015	7.16605e-015	-2.06103e-016	-3.9336e-015	-9.17731e-016	-8.80715e-016	4.84978e-015	-2.88936e-016	-1.87892e-015	9.52247e-015	1.1402e-014	1.31198e-014	6.33875e-015	3.4239e-015	6.77296e-015	-3.96537e-015	-2.48345e-015	5.3e-015	2.15285e-015	3.58371e-015
1.25467e-015	2.67935e-015	3.62032e-015	-1.92714e-015	6.80103e-015	-5.57032e-015	6.95291e-015	-1.40938e-016	-3.94518e-015	-8.79357e-016	-9.48585e-016	5.03133e-015	-3.19184e-016	-1.85077e-015	9.29727e-015	1.11705e-014	1.31105e-014	6.113e-015	3.23038e-015	6.56764e-015	-4.32315e-015	-2.8375e-015	5.04488e-015	2.15927e-015	3.53223e-015
1.16472e-015	2.85341e-015	3.52092e-015	-1.5665e-015	6.93192e-015	-5.79083e-015	6.7421e-015	-7.61605e-017	-3.94647e-015	-8.26088e-016	-9.97598e-016	5.17437e-015	-3.401e-016	-1.82345e-015	9.06766e-015	1.09103e-014	1.30904e-014	5.89363e-015	3.05093e-015	6.36825e-015	-4.66976e-015	-3.16642e-015	4.77439e-015	2.15491e-015	3.47611e-015
1.07395e-015	3.01384e-015	3.40823e-015	-1.20556e-015	7.05222e-015	-5.98127e-015	6.53524e-015	-1.16486e-017	-3.93721e-015	-7.57779e-016	-1.02754e-015	5.27844e-015	-3.51792e-016	-1.79641e-015	8.83619e-015	1.06231e-014	1.30581e-014	5.68232e-015	2.88609e-015	6.17548e-015	-5.00195e-015	-3.4681e-015	4.49058e-015	2.13923e-015	3.41682e-015
9.83565e-016	3.15908e-015	3.28274e-015	-8.4592e-016	7.16161e-015	-6.14004e-015	6.33391e-015	5.33298e-017	-3.91781e-015	-6.74672e-016	-1.03847e-015	5.34301e-015	-3.54891e-016	-1.76845e-015	8.60564e-015	1.0312e-014	1.30128e-014	5.48063e-015	2.7368e-015	5.98941e-015	-5.31715e-015	-3.73999e-015	4.19567e-015	2.11263e-015	3.3556e-015
8.95025e-016	3.28788e-015	3.14506e-015	-4.89447e-016	7.26087e-015	-6.26421e-015	6.14013e-015	1.18816e-016	-3.88844e-015	-5.76856e-016	-1.02984e-015	5.36833e-015	-3.49645e-016	-1.7389e-015	8.3789e-015	9.97985e-015	1.29536e-014	5.29001e-015	2.60331e-015	5.81112e-015	-5.61255e-015	-3.98006e-015	3.89169e-015	2.07466e-015	3.29329e-015
8.09071e-016	3.39909e-015	2.99651e-015	-1.37824e-016	7.35026e-015	-6.35182e-015	5.95622e-015	1.8525e-016	-3.84839e-015	-4.63966e-016	-1.00217e-015	5.35477e-015	-3.36856e-016	-1.70738e-015	8.15866e-015	9.62952e-015	1.28788e-014	5.11083e-015	2.48578e-015	5.64023e-015	-5.88573e-015	-4.18712e-015	3.58142e-015	2.02573e-015	3.23019e-015
7.26712e-016	3.49177e-015	2.83832e-015	2.07425e-016	7.42986e-015	-6.402e-015	5.78346e-015	2.52792e-016	-3.79779e-015	-3.36621e-016	-9.5555e-016	5.30346e-015	-3.18076e-016	-1.67328e-015	7.94766e-015	9.26427e-015	1.27878e-014	4.94419e-015	2.38415e-015	5.47684e-015	-6.13458e-015	-4.36012e-015	3.26694e-015	1.96583e-015	3.16795e-015
6.48456e-016	3.56508e-015	2.67099e-015	5.44985e-016	7.50042e-015	-6.41283e-015	5.62334e-015	3.22269e-016	-3.73736e-015	-1.95621e-016	-8.90775e-016	5.21594e-015	-2.9429e-016	-1.63652e-015	7.74747e-015	8.88715e-015	1.26803e-014	4.79165e-015	2.29843e-015	5.32129e-015	-6.35659e-015	-4.49893e-015	2.95105e-015	1.89543e-015	3.10766e-015
5.75233e-016	3.61843e-015	2.49566e-015	8.73467e-016	7.5623e-015	-6.38226e-015	5.47668e-015	3.936e-016	-3.66724e-015	-4.16848e-017	-8.07856e-016	5.09359e-015	-2.6623e-016	-1.59671e-015	7.56118e-015	8.50197e-015	1.2556e-014	4.65362e-015	2.22795e-015	5.17308e-015	-6.55054e-015	-4.60277e-015	2.6363e-015	1.81503e-015	3.05007e-015
5.07257e-016	3.65132e-015	2.31401e-015	1.1916e-015	7.61599e-015	-6.30948e-015	5.34457e-015	4.67388e-016	-3.58788e-015	1.23919e-016	-7.08054e-016	4.93807e-015	-2.35477e-016	-1.55352e-015	7.39063e-015	8.11234e-015	1.24148e-014	4.52993e-015	2.17222e-015	5.0317e-015	-6.71446e-015	-4.67163e-015	2.32443e-015	1.72494e-015	2.99624e-015
4.44884e-016	3.66297e-015	2.12711e-015	1.49797e-015	7.66211e-015	-6.19451e-015	5.22786e-015	5.44733e-016	-3.50054e-015	3.00246e-016	-5.92665e-016	4.75155e-015	-2.03667e-016	-1.50704e-015	7.23734e-015	7.72158e-015	1.22569e-014	4.4209e-015	2.13084e-015	4.89712e-015	-6.84747e-015	-4.70556e-015	2.01736e-015	1.62595e-015	2.94631e-015
3.88403e-016	3.65363e-015	1.93591e-015	1.79148e-015	7.70126e-015	-6.03717e-015	5.12713e-015	6.25735e-016	-3.40591e-015	4.8613e-016	-4.62677e-016	4.53676e-015	-1.71848e-016	-1.45748e-015	7.10326e-015	7.33301e-015	1.20827e-014	4.32661e-015	2.1031e-015	4.7687e-015	-6.94865e-015	-4.70536e-015	1.71792e-015	1.51849e-015	2.90079e-015
3.37552e-016	3.62283e-015	1.74189e-015	2.07093e-015	7.73357e-015	-5.83835e-015	5.04289e-015	7.10986e-016	-3.30461e-015	6.79858e-016	-3.19155e-016	4.29664e-015	-1.41182e-016	-1.40482e-015	6.98993e-015	6.94904e-015	1.18919e-014	4.24634e-015	2.08839e-015	4.64481e-015	-7.01727e-015	-4.67218e-015	1.42866e-015	1.40289e-015	2.85988e-015
2.91885e-016	3.57072e-015	1.54598e-015	2.33591e-015	7.75923e-015	-5.5987e-015	4.97525e-015	8.01429e-016	-3.198e-015	8.79262e-016	-1.6418e-016	4.03492e-015	-1.13146e-016	-1.34956e-015	6.89875e-015	6.57254e-015	1.16852e-014	4.17998e-015	2.08594e-015	4.52552e-015	-7.05385e-015	-4.60749e-015	1.15121e-015	1.27969e-015	2.82427e-015
2.50847e-016	3.49784e-015	1.34926e-015	2.58562e-015	7.77855e-015	-5.31921e-015	4.92426e-015	8.96338e-016	-3.08677e-015	1.08259e-015	1.0657e-018	3.75516e-015	-8.84136e-017	-1.29193e-015	6.83087e-015	6.20713e-015	1.14636e-014	4.12698e-015	2.09426e-015	4.4096e-015	-7.05854e-015	-4.51259e-015	8.87271e-016	1.1493e-015	2.79373e-015
2.13959e-016	3.40412e-015	1.1534e-015	2.81998e-015	7.79239e-015	-5.00175e-015	4.88958e-015	9.96219e-016	-2.97155e-015	1.28799e-015	1.7541e-016	3.46047e-015	-6.83035e-017	-1.23272e-015	6.78722e-015	5.85589e-015	1.1227e-014	4.08704e-015	2.11219e-015	4.29529e-015	-7.03219e-015	-4.38912e-015	6.38181e-016	1.01198e-015	2.76769e-015
1.80538e-016	3.2902e-015	9.59655e-016	3.03838e-015	7.80137e-015	-4.64813e-015	4.87079e-015	1.10185e-015	-2.85375e-015	1.49296e-015	3.57128e-016	3.15449e-015	-5.33585e-017	-1.17269e-015	6.76773e-015	5.52026e-015	1.09772e-014	4.05858e-015	2.13796e-015	4.18168e-015	-6.97518e-015	-4.23991e-015	4.05569e-016	8.68226e-016	2.74622e-015
1.48622e-016	3.15685e-015	7.68803e-016	3.24035e-015	7.80565e-015	-4.26056e-015	4.86786e-015	1.2132e-015	-2.73515e-015	1.69527e-015	5.44636e-016	2.84182e-015	-4.42287e-017	-1.1121e-015	6.7732e-015	5.20268e-015	1.07157e-014	4.04053e-015	2.16961e-015	4.068e-015	-6.88904e-015	-4.06756e-015	1.90092e-016	7.19096e-016	2.7287e-015
1.17843e-016	3.00484e-015	5.82223e-016	3.42572e-015	7.80554e-015	-3.84154e-015	4.88016e-015	1.33113e-015	-2.61707e-015	1.89267e-015	7.36133e-016	2.52573e-015	-4.15411e-017	-1.05189e-015	6.80365e-015	4.90553e-015	1.04439e-014	4.03161e-015	2.20571e-015	3.95308e-015	-6.77499e-015	-3.87448e-015	-7.62147e-018	5.64858e-016	2.71446e-015
8.7509e-017	2.83496e-015	4.01216e-016	3.59469e-015	7.80114e-015	-3.39437e-015	4.90706e-015	1.456e-015	-2.49994e-015	2.08214e-015	9.29844e-016	2.21085e-015	-4.55244e-017	-9.92868e-016	6.85949e-015	4.63029e-015	1.01632e-014	4.03039e-015	2.24506e-015	3.83559e-015	-6.63514e-015	-3.66328e-015	-1.87203e-016	4.06401e-016	2.70268e-015
5.61126e-017	2.64813e-015	2.26949e-016	3.74759e-015	7.79282e-015	-2.9224e-015	4.94747e-015	1.58836e-015	-2.3845e-015	2.26223e-015	1.12426e-015	1.90103e-015	-5.66404e-017	-9.35829e-016	6.94024e-015	4.3783e-015	9.8752e-015	4.03573e-015	2.28546e-015	3.71446e-015	-6.47176e-015	-3.43753e-015	-3.48282e-016	2.44359e-016	2.69225e-015
2.20776e-017	2.44547e-015	6.00135e-017	3.8844e-015	7.7802e-015	-2.42943e-015	4.99996e-015	1.72873e-015	-2.27243e-015	2.4298e-015	1.31763e-015	1.60088e-015	-7.49634e-017	-8.81782e-016	7.04456e-015	4.15096e-015	9.58143e-015	4.04581e-015	2.32425e-015	3.58842e-015	-6.2875e-015	-3.20055e-015	-4.90969e-016	7.92345e-017	2.68193e-015
-1.55218e-017	2.22812e-015	-9.86498e-017	4.00489e-015	7.76363e-015	-1.91911e-015	5.06276e-015	1.87625e-015	-2.16488e-015	2.58235e-015	1.50875e-015	1.31295e-015	-1.00531e-016	-8.31388e-016	7.17168e-015	3.94886e-015	9.28353e-015	4.05852e-015	2.35949e-015	3.45634e-015	-6.0853e-015	-2.9554e-015	-6.15634e-016	-8.83552e-017	2.6714e-015
-5.74538e-017	1.9971e-015	-2.48607e-016	4.10911e-015	7.74299e-015	-1.39588e-015	5.13524e-015	2.0309e-015	-2.06296e-015	2.71747e-015	1.69596e-015	1.04083e-015	-1.32633e-016	-7.85463e-016	7.32079e-015	3.77202e-015	8.98279e-015	4.07162e-015	2.38856e-015	3.31778e-015	-5.86762e-015	-2.70491e-015	-7.22439e-016	-2.57362e-016	2.66025e-015
-1.0494e-016	1.75366e-015	-3.89083e-016	4.19748e-015	7.71777e-015	-8.64399e-016	5.21571e-015	2.19247e-015	-1.96775e-015	2.83286e-015	1.87698e-015	7.87519e-016	-1.70702e-016	-7.45152e-016	7.49009e-015	3.62066e-015	8.68046e-015	4.08377e-015	2.40951e-015	3.17245e-015	-5.63805e-015	-2.45223e-015	-8.12286e-016	-4.26866e-016	2.64686e-015
-1.59685e-016	1.49965e-015	-5.1932e-016	4.2706e-015	7.68766e-015	-3.28761e-016	5.30265e-015	2.36077e-015	-1.87903e-015	2.9264e-015	2.05061e-015	5.54956e-016	-2.14e-016	-7.11131e-016	7.67686e-015	3.49415e-015	8.37818e-015	4.09339e-015	2.4202e-015	3.01945e-015	-5.39943e-015	-2.20045e-015	-8.86154e-016	-5.96298e-016	2.6298e-015
-2.2246e-016	1.23685e-015	-6.39154e-016	4.32854e-015	7.65221e-015	2.06072e-016	5.39444e-015	2.53536e-015	-1.79757e-015	2.99631e-015	2.21558e-015	3.45853e-016	-2.62059e-016	-6.83971e-016	7.87909e-015	3.39181e-015	8.0778e-015	4.09838e-015	2.41858e-015	2.85767e-015	-5.15468e-015	-1.95213e-015	-9.45223e-016	-7.64806e-016	2.60774e-015
-2.94309e-016	9.66088e-016	-7.4866e-016	4.37172e-015	7.6118e-015	7.35773e-016	5.48899e-015	2.7153e-015	-1.7242e-015	3.04074e-015	2.37042e-015	1.62469e-016	-3.13658e-016	-6.64568e-016	8.09449e-015	3.3125e-015	7.78062e-015	4.09687e-015	2.40263e-015	2.68619e-015	-4.90593e-015	-1.70977e-015	-9.9065e-016	-9.31433e-016	2.58045e-015
-3.75926e-016	6.88364e-016	-8.47813e-016	4.40093e-015	7.56537e-015	1.25549e-015	5.58516e-015	2.89975e-015	-1.6589e-015	3.05808e-015	2.51359e-015	6.58514e-018	-3.67323e-016	-6.53422e-016	8.32029e-015	3.25491e-015	7.48786e-015	4.0869e-015	2.37075e-015	2.50421e-015	-4.65603e-015	-1.47629e-015	-1.02414e-015	-1.09473e-015	2.54656e-015
-4.67733e-016	4.05497e-016	-9.37394e-016	4.41691e-015	7.51212e-015	1.76067e-015	5.68125e-015	3.08831e-015	-1.60207e-015	3.04635e-015	2.64355e-015	-1.20262e-016	-4.23036e-016	-6.50723e-016	8.55326e-015	3.21747e-015	7.20118e-015	4.06711e-015	2.3203e-015	2.31183e-015	-4.40801e-015	-1.25467e-015	-1.04783e-015	-1.25436e-015	2.50471e-015
-5.70396e-016	1.19836e-016	-1.01757e-015	4.41928e-015	7.4517e-015	2.24719e-015	5.77439e-015	3.28018e-015	-1.55315e-015	3.00478e-015	2.75935e-015	-2.18228e-016	-4.79476e-016	-6.56852e-016	8.79035e-015	3.19804e-015	6.92213e-015	4.03589e-015	2.24935e-015	2.1086e-015	-4.16535e-015	-1.04684e-015	-1.064e-015	-1.40973e-015	2.45401e-015
-6.84513e-016	-1.66957e-016	-1.08849e-015	4.40848e-015	7.38292e-015	2.71002e-015	5.86339e-015	3.47505e-015	-1.51237e-015	2.93186e-015	2.85959e-015	-2.86388e-016	-5.34789e-016	-6.72562e-016	9.02866e-015	3.19443e-015	6.65119e-015	3.99176e-015	2.15617e-015	1.89434e-015	-3.93056e-015	-8.54671e-016	-1.0743e-015	-1.55996e-015	2.39329e-015
-8.0993e-016	-4.53895e-016	-1.15121e-015	4.38531e-015	7.30545e-015	3.14554e-015	5.94604e-015	3.67157e-015	-1.47939e-015	2.8278e-015	2.94295e-015	-3.24477e-016	-5.88095e-016	-6.98117e-016	9.26462e-015	3.20474e-015	6.38879e-015	3.93307e-015	2.03931e-015	1.66894e-015	-3.7058e-015	-6.80554e-016	-1.08043e-015	-1.70388e-015	2.32193e-015
-9.46704e-016	-7.3984e-016	-1.20633e-015	4.35052e-015	7.21871e-015	3.54996e-015	6.02098e-015	3.86865e-015	-1.45343e-015	2.69214e-015	3.00857e-015	-3.32988e-016	-6.38487e-016	-7.33963e-016	9.49457e-015	3.22604e-015	6.13519e-015	3.8592e-015	1.89704e-015	1.43191e-015	-3.49334e-015	-5.25711e-016	-1.08414e-015	-1.84086e-015	2.23981e-015
-1.09483e-015	-1.02358e-015	-1.25486e-015	4.30481e-015	7.12215e-015	3.91983e-015	6.08589e-015	4.06507e-015	-1.43381e-015	2.52485e-015	3.05523e-015	-3.12778e-016	-6.84767e-016	-7.79509e-016	9.71483e-015	3.25586e-015	5.89067e-015	3.76889e-015	1.72846e-015	1.18269e-015	-3.29461e-015	-3.91143e-016	-1.08762e-015	-1.97058e-015	2.14546e-015
-1.25373e-015	-1.30316e-015	-1.29764e-015	4.24814e-015	7.01475e-015	4.2519e-015	6.13929e-015	4.25953e-015	-1.41999e-015	2.32723e-015	3.082e-015	-2.65077e-016	-7.26053e-016	-8.34294e-016	9.92151e-015	3.29189e-015	5.65513e-015	3.6612e-015	1.53246e-015	9.21341e-016	-3.11138e-015	-2.78128e-016	-1.09342e-015	-2.09186e-015	2.03864e-015
-1.42293e-015	-1.57721e-015	-1.3357e-015	4.18144e-015	6.89572e-015	4.54416e-015	6.17931e-015	4.44974e-015	-1.41117e-015	2.09986e-015	3.08859e-015	-1.91112e-016	-7.60969e-016	-8.9814e-016	1.01104e-014	3.33209e-015	5.42877e-015	3.53531e-015	1.30798e-015	6.48709e-016	-2.94483e-015	-1.87761e-016	-1.10363e-015	-2.20432e-015	1.91887e-015
-1.60176e-015	-1.8444e-015	-1.37002e-015	4.10508e-015	6.76428e-015	4.79425e-015	6.2045e-015	4.63495e-015	-1.40641e-015	1.84449e-015	3.0748e-015	-9.28684e-017	-7.87923e-016	-9.70634e-016	1.0278e-014	3.37359e-015	5.21141e-015	3.39093e-015	1.05422e-015	3.64858e-016	-2.79582e-015	-1.20381e-016	-1.11954e-015	-2.30714e-015	1.78594e-015
-1.78895e-015	-2.10373e-015	-1.40192e-015	4.02037e-015	6.62055e-015	5.00098e-015	6.21302e-015	4.81346e-015	-1.40517e-015	1.56234e-015	3.03948e-015	2.7314e-017	-8.06654e-016	-1.05132e-015	1.04213e-014	3.41374e-015	5.00226e-015	3.22775e-015	7.71052e-016	6.99848e-017	-2.66496e-015	-7.66167e-017	-1.1434e-015	-2.40006e-015	1.64009e-015
-1.98319e-015	-2.35399e-015	-1.43211e-015	3.92808e-015	6.46366e-015	5.16324e-015	6.2034e-015	4.98422e-015	-1.40604e-015	1.25522e-015	2.98208e-015	1.66757e-016	-8.16486e-016	-1.13946e-015	1.05366e-014	3.45042e-015	4.80011e-015	3.04527e-015	4.58461e-016	-2.35358e-016	-2.5527e-015	-5.61966e-017	-1.17626e-015	-2.48271e-015	1.48139e-015
-2.18271e-015	-2.59416e-015	-1.46176e-015	3.82868e-015	6.29345e-015	5.27992e-015	6.17428e-015	5.14582e-015	-1.40774e-015	9.2554e-016	2.90203e-015	3.21981e-016	-8.1653e-016	-1.23421e-015	1.0621e-014	3.48164e-015	4.60346e-015	2.84388e-015	1.16036e-016	-5.50646e-016	-2.45843e-015	-5.88064e-017	-1.21964e-015	-2.55415e-015	1.31012e-015
-2.38672e-015	-2.82314e-015	-1.49191e-015	3.72267e-015	6.10977e-015	5.35084e-015	6.12468e-015	5.29731e-015	-1.40921e-015	5.76103e-016	2.79958e-015	4.88685e-016	-8.06601e-016	-1.33458e-015	1.06707e-014	3.50575e-015	4.41193e-015	2.62378e-015	-2.55466e-016	-8.75321e-016	-2.38243e-015	-8.41625e-017	-1.274e-015	-2.61409e-015	1.12654e-015
-2.59425e-015	-3.03949e-015	-1.52405e-015	3.61098e-015	5.91256e-015	5.37655e-015	6.05302e-015	5.43717e-015	-1.40934e-015	2.10154e-016	2.67383e-015	6.63946e-016	-7.86768e-016	-1.43986e-015	1.06833e-014	3.52076e-015	4.2237e-015	2.38504e-015	-6.55627e-016	-1.20908e-015	-2.32351e-015	-1.31457e-016	-1.34084e-015	-2.66237e-015	9.31067e-016
-2.8034e-015	-3.24309e-015	-1.55888e-015	3.4948e-015	5.70185e-015	5.35777e-015	5.95803e-015	5.56375e-015	-1.40676e-015	-1.69314e-016	2.52563e-015	8.4368e-016	-7.56789e-016	-1.54953e-015	1.06562e-014	3.52497e-015	4.03663e-015	2.12815e-015	-1.08391e-015	-1.55101e-015	-2.28077e-015	-2.00012e-016	-1.42106e-015	-2.69906e-015	7.24677e-016
-3.01222e-015	-3.4327e-015	-1.59715e-015	3.37465e-015	5.47776e-015	5.29558e-015	5.83913e-015	5.67504e-015	-1.39998e-015	-5.59107e-016	2.35522e-015	1.02439e-015	-7.16182e-016	-1.66273e-015	1.05869e-014	3.51708e-015	3.84907e-015	1.85438e-015	-1.53847e-015	-1.9005e-015	-2.25309e-015	-2.88515e-016	-1.51464e-015	-2.72421e-015	5.08478e-016
-3.21881e-015	-3.60765e-015	-1.64001e-015	3.25136e-015	5.24112e-015	5.19186e-015	5.69582e-015	5.76951e-015	-1.38846e-015	-9.55777e-016	2.16296e-015	1.2027e-015	-6.65713e-016	-1.77776e-015	1.04736e-014	3.49567e-015	3.65947e-015	1.56446e-015	-2.01723e-015	-2.25678e-015	-2.23893e-015	-3.94995e-016	-1.62158e-015	-2.73844e-015	2.83006e-016
-3.42133e-015	-3.76731e-015	-1.68848e-015	3.12537e-015	4.99193e-015	5.04995e-015	5.52725e-015	5.84609e-015	-1.37159e-015	-1.35594e-015	1.94955e-015	1.3747e-015	-6.05264e-016	-1.89388e-015	1.03144e-014	3.45988e-015	3.46579e-015	1.2595e-015	-2.51896e-015	-2.61902e-015	-2.23687e-015	-5.18306e-016	-1.74227e-015	-2.74125e-015	4.9213e-017
-3.61798e-015	-3.91107e-015	-1.74289e-015	2.99743e-015	4.73096e-015	4.87244e-015	5.33282e-015	5.90428e-015	-1.34812e-015	-1.75554e-015	1.71573e-015	1.53673e-015	-5.35063e-016	-2.01e-015	1.01081e-014	3.40899e-015	3.26619e-015	9.41115e-016	-3.04115e-015	-2.98669e-015	-2.24495e-015	-6.56919e-016	-1.87604e-015	-2.73308e-015	-1.91973e-016
-3.80697e-015	-4.0384e-015	-1.80381e-015	2.86895e-015	4.45942e-015	4.66244e-015	5.11247e-015	5.9431e-015	-1.31696e-015	-2.15022e-015	1.46243e-015	1.68491e-015	-4.56477e-016	-2.12486e-015	9.85368e-015	3.34279e-015	3.0585e-015	6.10857e-016	-3.58213e-015	-3.35867e-015	-2.26088e-015	-8.09335e-016	-2.02268e-015	-2.71418e-015	-4.39563e-016
-3.98635e-015	-4.14876e-015	-1.87204e-015	2.74073e-015	4.1783e-015	4.42394e-015	4.86568e-015	5.96171e-015	-1.27727e-015	-2.53689e-015	1.19089e-015	1.81555e-015	-3.70659e-016	-2.23761e-015	9.55071e-015	3.2615e-015	2.84068e-015	2.70616e-016	-4.13951e-015	-3.73489e-015	-2.28207e-015	-9.73312e-016	-2.18141e-015	-2.68516e-015	-6.92177e-016
-4.15419e-015	-4.24239e-015	-1.94681e-015	2.61383e-015	3.88833e-015	4.16092e-015	4.59251e-015	5.95965e-015	-1.22845e-015	-2.91194e-015	9.01993e-016	1.92518e-015	-2.78086e-016	-2.34646e-015	9.19966e-015	3.16487e-015	2.61086e-015	-7.83558e-017	-4.71088e-015	-4.11475e-015	-2.30691e-015	-1.14726e-015	-2.3513e-015	-2.64717e-015	-9.48457e-016
-4.30918e-015	-4.31867e-015	-2.02791e-015	2.48908e-015	3.591e-015	3.87736e-015	4.29335e-015	5.93636e-015	-1.16991e-015	-3.2716e-015	5.9703e-016	2.01069e-015	-1.79755e-016	-2.45063e-015	8.80086e-015	3.05375e-015	2.36675e-015	-4.34637e-016	-5.29276e-015	-4.49691e-015	-2.33306e-015	-1.32969e-015	-2.53162e-015	-2.6011e-015	-1.20688e-015
-4.44956e-015	-4.37812e-015	-2.11612e-015	2.36747e-015	3.28721e-015	3.5779e-015	3.96921e-015	5.8912e-015	-1.10154e-015	-3.61169e-015	2.77601e-016	2.06966e-015	-7.64179e-017	-2.5494e-015	8.35537e-015	2.9286e-015	2.10641e-015	-7.95686e-016	-5.88265e-015	-4.88092e-015	-2.35793e-015	-1.51864e-015	-2.72092e-015	-2.5476e-015	-1.46634e-015
-4.57405e-015	-4.4206e-015	-2.2112e-015	2.24952e-015	2.97856e-015	3.26755e-015	3.62039e-015	5.82412e-015	-1.02419e-015	-3.92931e-015	-5.39494e-017	2.10014e-015	3.05249e-017	-2.6419e-015	7.86455e-015	2.78979e-015	1.82772e-015	-1.15909e-015	-6.47769e-015	-5.26615e-015	-2.37969e-015	-1.71216e-015	-2.91733e-015	-2.48838e-015	-1.72612e-015
-4.68164e-015	-4.44598e-015	-2.31216e-015	2.13602e-015	2.66678e-015	2.95143e-015	3.24801e-015	5.73527e-015	-9.37491e-016	-4.22114e-015	-3.96678e-016	2.09958e-015	1.39863e-016	-2.72665e-015	7.32989e-015	2.63875e-015	1.52852e-015	-1.52313e-015	-7.07441e-015	-5.65221e-015	-2.39598e-015	-1.90904e-015	-3.11964e-015	-2.42382e-015	-1.98469e-015
-4.77085e-015	-4.45504e-015	-2.41805e-015	2.02794e-015	2.35378e-015	2.63405e-015	2.85282e-015	5.62439e-015	-8.41058e-016	-4.48441e-015	-7.48519e-016	2.06613e-015	2.50647e-016	-2.80285e-015	6.75421e-015	2.47626e-015	1.20728e-015	-1.88594e-015	-7.67011e-015	-6.039e-015	-2.40502e-015	-2.10789e-015	-3.32591e-015	-2.3554e-015	-2.24037e-015
-4.84068e-015	-4.4485e-015	-2.52846e-015	1.92582e-015	2.04122e-015	2.32002e-015	2.43602e-015	5.49193e-015	-7.35364e-016	-4.71663e-015	-1.1071e-015	1.99798e-015	3.61453e-016	-2.86995e-015	6.14047e-015	2.30414e-015	8.62618e-016	-2.24557e-015	-8.26133e-015	-6.42542e-015	-2.40459e-015	-2.30665e-015	-3.53428e-015	-2.28406e-015	-2.49208e-015
-4.89016e-015	-4.42679e-015	-2.64222e-015	1.83069e-015	1.73062e-015	2.01402e-015	1.99948e-015	5.33871e-015	-6.21393e-016	-4.91548e-015	-1.4702e-015	1.89483e-015	4.71221e-016	-2.92724e-015	5.49187e-015	2.124e-015	4.93021e-016	-2.59974e-015	-8.84467e-015	-6.81024e-015	-2.39311e-015	-2.50419e-015	-3.74297e-015	-2.21079e-015	-2.73894e-015
-4.91851e-015	-4.39064e-015	-2.75839e-015	1.74342e-015	1.42395e-015	1.72056e-015	1.54478e-015	5.16529e-015	-4.99311e-016	-5.07893e-015	-1.83586e-015	1.75671e-015	5.78473e-016	-2.97393e-015	4.81169e-015	1.93702e-015	9.79841e-017	-2.94665e-015	-9.41669e-015	-7.19241e-015	-2.36934e-015	-2.69905e-015	-3.94963e-015	-2.1372e-015	-2.97971e-015
-4.92534e-015	-4.34016e-015	-2.87573e-015	1.66402e-015	1.12311e-015	1.44455e-015	1.07363e-015	4.97288e-015	-3.69753e-016	-5.20522e-015	-2.20175e-015	1.58341e-015	6.8201e-016	-3.00933e-015	4.10397e-015	1.74471e-015	-3.2366e-016	-3.2848e-015	-9.97429e-015	-7.57095e-015	-2.33172e-015	-2.89027e-015	-4.15221e-015	-2.0637e-015	-3.21291e-015
-4.91051e-015	-4.27692e-015	-2.99285e-015	1.59317e-015	8.29401e-016	1.19001e-015	5.88515e-016	4.76234e-015	-2.33555e-016	-5.29269e-015	-2.56438e-015	1.37515e-015	7.81376e-016	-3.03308e-015	3.37297e-015	1.54856e-015	-7.73242e-016	-3.61268e-015	-1.05148e-014	-7.94511e-015	-2.2794e-015	-3.07664e-015	-4.34853e-015	-1.99181e-015	-3.43754e-015
-4.87359e-015	-4.20151e-015	-3.10833e-015	1.53137e-015	5.44308e-016	9.60332e-016	9.19046e-017	4.53493e-015	-9.21979e-017	-5.34117e-015	-2.92175e-015	1.13275e-015	8.75476e-016	-3.04464e-015	2.62281e-015	1.35006e-015	-1.25076e-015	-3.92843e-015	-1.10348e-014	-8.31483e-015	-2.2116e-015	-3.25807e-015	-4.53652e-015	-1.92263e-015	-3.65346e-015
-4.8149e-015	-4.11514e-015	-3.22141e-015	1.47942e-015	2.69899e-016	7.59014e-016	-4.14287e-016	4.29202e-015	5.4027e-017	-5.35056e-015	-3.27155e-015	8.58079e-016	9.63243e-016	-3.04403e-015	1.85835e-015	1.15078e-015	-1.75593e-015	-4.2299e-015	-1.15315e-014	-8.67905e-015	-2.12918e-015	-3.43432e-015	-4.71415e-015	-1.8574e-015	-3.85923e-015
-4.73466e-015	-4.01975e-015	-3.33074e-015	1.4376e-015	7.46433e-018	5.89046e-016	-9.27834e-016	4.03534e-015	2.03468e-016	-5.32092e-015	-3.61158e-015	5.52841e-016	1.04377e-015	-3.031e-015	1.08435e-015	9.52431e-016	-2.28898e-015	-4.51538e-015	-1.2002e-014	-9.03732e-015	-2.03187e-015	-3.60502e-015	-4.87996e-015	-1.79696e-015	-4.05407e-015
-4.63303e-015	-3.91645e-015	-3.43453e-015	1.40575e-015	-2.41576e-016	4.53856e-016	-1.44585e-015	3.76655e-015	3.55133e-016	-5.25276e-015	-3.93885e-015	2.19169e-016	1.11582e-015	-3.00547e-015	3.05643e-016	7.56451e-016	-2.849e-015	-4.78399e-015	-1.24442e-014	-9.38913e-015	-1.91957e-015	-3.76928e-015	-5.03235e-015	-1.74262e-015	-4.23746e-015
-4.51094e-015	-3.80696e-015	-3.53148e-015	1.38439e-015	-4.75602e-016	3.54979e-016	-1.96562e-015	3.48712e-015	5.07798e-016	-5.14728e-015	-4.25164e-015	-1.40222e-016	1.17956e-015	-2.96771e-015	-4.72238e-016	5.64252e-016	-3.43507e-015	-5.03482e-015	-1.28563e-014	-9.73359e-015	-1.79277e-015	-3.92679e-015	-5.16981e-015	-1.69478e-015	-4.40911e-015
-4.36884e-015	-3.69248e-015	-3.62024e-015	1.37443e-015	-6.93616e-016	2.94662e-016	-2.48458e-015	3.1986e-015	6.60733e-016	-5.00628e-015	-4.54797e-015	-5.22453e-016	1.23456e-015	-2.91758e-015	-1.24377e-015	3.77264e-016	-4.04604e-015	-5.26624e-015	-1.32362e-014	-1.00695e-014	-1.65224e-015	-4.07789e-015	-5.29112e-015	-1.65434e-015	-4.56816e-015
-4.20796e-015	-3.57452e-015	-3.69943e-015	1.37581e-015	-8.94427e-016	2.73982e-016	-3.00001e-015	2.90256e-015	8.12103e-016	-4.83168e-015	-4.8251e-015	-9.24886e-016	1.28016e-015	-2.85515e-015	-2.00352e-015	1.96315e-016	-4.68016e-015	-5.47736e-015	-1.35825e-014	-1.03957e-014	-1.49932e-015	-4.22252e-015	-5.39496e-015	-1.62246e-015	-4.71536e-015
-4.02869e-015	-3.45476e-015	-3.76817e-015	1.38881e-015	-1.07746e-015	2.93773e-016	-3.50947e-015	2.60116e-015	9.61121e-016	-4.62558e-015	-5.081e-015	-1.34381e-015	1.31625e-015	-2.78142e-015	-2.7468e-015	2.26911e-017	-5.33534e-015	-5.66781e-015	-1.38936e-014	-1.07116e-014	-1.33506e-015	-4.36136e-015	-5.48061e-015	-1.59882e-015	-4.8504e-015
-3.83287e-015	-3.33447e-015	-3.82526e-015	1.41368e-015	-1.24105e-015	3.53275e-016	-4.00967e-015	2.29605e-015	1.10645e-015	-4.39098e-015	-5.31425e-015	-1.7765e-015	1.34247e-015	-2.69666e-015	-3.46934e-015	-1.42883e-016	-6.00958e-015	-5.83724e-015	-1.4168e-014	-1.10164e-014	-1.16105e-015	-4.49476e-015	-5.54772e-015	-1.58375e-015	-4.97258e-015
-3.62206e-015	-3.2149e-015	-3.86948e-015	1.45019e-015	-1.38466e-015	4.5217e-016	-4.4977e-015	1.98865e-015	1.24716e-015	-4.13111e-015	-5.52354e-015	-2.21904e-015	1.35813e-015	-2.60146e-015	-4.16637e-015	-2.99653e-016	-6.69979e-015	-5.98506e-015	-1.44049e-014	-1.13081e-014	-9.78697e-016	-4.62341e-015	-5.59554e-015	-1.57749e-015	-5.08275e-015
-3.3972e-015	-3.09775e-015	-3.90046e-015	1.49803e-015	-1.50773e-015	5.90509e-016	-4.97069e-015	1.68074e-015	1.38229e-015	-3.84895e-015	-5.70704e-015	-2.667e-015	1.36394e-015	-2.49626e-015	-4.83261e-015	-4.4729e-016	-7.40365e-015	-6.1112e-015	-1.46033e-014	-1.15862e-014	-7.90352e-016	-4.74782e-015	-5.62357e-015	-1.58037e-015	-5.18109e-015
-3.16024e-015	-2.98481e-015	-3.91813e-015	1.5575e-015	-1.60984e-015	7.66343e-016	-5.42607e-015	1.37399e-015	1.5115e-015	-3.54763e-015	-5.86312e-015	-3.11657e-015	1.36048e-015	-2.38156e-015	-5.46398e-015	-5.85418e-016	-8.11819e-015	-6.21607e-015	-1.47636e-014	-1.185e-014	-5.97779e-016	-4.86767e-015	-5.63249e-015	-1.59239e-015	-5.26833e-015
-2.91283e-015	-2.87754e-015	-3.92107e-015	1.62912e-015	-1.69088e-015	9.77557e-016	-5.86095e-015	1.07011e-015	1.63367e-015	-3.23074e-015	-5.99117e-015	-3.56334e-015	1.34751e-015	-2.25785e-015	-6.05708e-015	-7.14099e-016	-8.84108e-015	-6.29976e-015	-1.48857e-014	-1.20987e-014	-4.03408e-016	-4.98441e-015	-5.62232e-015	-1.61291e-015	-5.34473e-015
-2.6563e-015	-2.77714e-015	-3.90955e-015	1.71292e-015	-1.75081e-015	1.22226e-015	-6.27275e-015	7.71169e-016	1.74792e-015	-2.90155e-015	-6.0899e-015	-4.00323e-015	1.32519e-015	-2.1256e-015	-6.60827e-015	-8.33527e-016	-9.56902e-015	-6.36268e-015	-1.49694e-014	-1.23316e-014	-2.09502e-016	-5.09912e-015	-5.59355e-015	-1.64169e-015	-5.41124e-015
-2.39185e-015	-2.68476e-015	-3.884e-015	1.80892e-015	-1.79005e-015	1.4975e-015	-6.65922e-015	4.78912e-016	1.85379e-015	-2.56418e-015	-6.15864e-015	-4.43215e-015	1.29428e-015	-1.98535e-015	-7.11412e-015	-9.43705e-016	-1.02984e-014	-6.4052e-015	-1.50148e-014	-1.25479e-014	-1.85188e-017	-5.21223e-015	-5.54677e-015	-1.67794e-015	-5.46884e-015
-2.12126e-015	-2.60095e-015	-3.84434e-015	1.91698e-015	-1.8088e-015	1.80126e-015	-7.01747e-015	1.93864e-016	1.95057e-015	-2.22224e-015	-6.19669e-015	-4.84651e-015	1.2555e-015	-1.83846e-015	-7.57199e-015	-1.04544e-015	-1.10252e-014	-6.42846e-015	-1.50222e-014	-1.27464e-014	1.67323e-016	-5.3245e-015	-5.48327e-015	-1.72113e-015	-5.51814e-015
-1.84662e-015	-2.52717e-015	-3.7906e-015	2.03728e-015	-1.80802e-015	2.12944e-015	-7.34524e-015	-8.30426e-017	2.03768e-015	-1.87969e-015	-6.20434e-015	-5.24249e-015	1.20908e-015	-1.6859e-015	-7.97955e-015	-1.13885e-015	-1.17449e-014	-6.43329e-015	-1.49935e-014	-1.2927e-014	3.46365e-016	-5.43642e-015	-5.40452e-015	-1.7706e-015	-5.56015e-015
-1.56948e-015	-2.46479e-015	-3.7238e-015	2.17035e-015	-1.78827e-015	2.47898e-015	-7.64083e-015	-3.50063e-016	2.11479e-015	-1.54104e-015	-6.18206e-015	-5.6171e-015	1.15564e-015	-1.52819e-015	-8.3352e-015	-1.22483e-015	-1.24534e-014	-6.42067e-015	-1.49303e-014	-1.30892e-014	5.16279e-016	-5.54884e-015	-5.31218e-015	-1.82545e-015	-5.59488e-015
-1.29178e-015	-2.41403e-015	-3.64452e-015	2.31682e-015	-1.75018e-015	2.8466e-015	-7.90204e-015	-6.06097e-016	2.18245e-015	-1.20926e-015	-6.13014e-015	-5.96705e-015	1.09566e-015	-1.36603e-015	-8.63749e-015	-1.30428e-015	-1.31473e-014	-6.39174e-015	-1.4834e-014	-1.32322e-014	6.74175e-016	-5.66267e-015	-5.20797e-015	-1.88497e-015	-5.6243e-015
-1.01516e-015	-2.37609e-015	-3.55391e-015	2.47641e-015	-1.69492e-015	3.22814e-015	-8.1274e-015	-8.49776e-016	2.2412e-015	-8.87e-016	-6.04916e-015	-6.29007e-015	1.02995e-015	-1.20015e-015	-8.88543e-015	-1.37809e-015	-1.38227e-014	-6.3477e-015	-1.47062e-014	-1.33551e-014	8.18387e-016	-5.778e-015	-5.09391e-015	-1.94826e-015	-5.64977e-015
-7.41485e-016	-2.35147e-015	-3.45328e-015	2.64895e-015	-1.62374e-015	3.61937e-015	-8.31536e-015	-1.08049e-015	2.29094e-015	-5.78664e-016	-5.94019e-015	-6.58307e-015	9.59273e-016	-1.03149e-015	-9.07863e-015	-1.4472e-015	-1.44754e-014	-6.29025e-015	-1.45483e-014	-1.34581e-014	9.47031e-016	-5.89515e-015	-4.97107e-015	-2.01384e-015	-5.67268e-015
-4.72129e-016	-2.34004e-015	-3.34383e-015	2.83513e-015	-1.53784e-015	4.0161e-015	-8.46538e-015	-1.29788e-015	2.33178e-015	-2.87555e-016	-5.80494e-015	-6.84404e-015	8.84144e-016	-8.60787e-016	-9.21708e-015	-1.51296e-015	-1.51016e-014	-6.2206e-015	-1.43621e-014	-1.35412e-014	1.05843e-015	-6.01475e-015	-4.84155e-015	-2.08051e-015	-5.69424e-015
-2.0873e-016	-2.34256e-015	-3.22713e-015	3.03545e-015	-1.43794e-015	4.41488e-015	-8.57694e-015	-1.50133e-015	2.36485e-015	-1.56948e-017	-5.644e-015	-7.07068e-015	8.05126e-016	-6.88455e-016	-9.30143e-015	-1.57611e-015	-1.56971e-014	-6.14013e-015	-1.41496e-014	-1.36042e-014	1.1509e-015	-6.13664e-015	-4.70721e-015	-2.14736e-015	-5.71566e-015
4.75533e-017	-2.35932e-015	-3.10456e-015	3.25002e-015	-1.32567e-015	4.81174e-015	-8.64929e-015	-1.6902e-015	2.38981e-015	2.34595e-016	-5.45889e-015	-7.2608e-015	7.23184e-016	-5.15649e-016	-9.33279e-015	-1.63808e-015	-1.62582e-014	-6.0506e-015	-1.39142e-014	-1.36466e-014	1.22334e-015	-6.26087e-015	-4.57035e-015	-2.21305e-015	-5.73822e-015
2.95307e-016	-2.38957e-015	-2.97802e-015	3.47869e-015	-1.20215e-015	5.20315e-015	-8.68207e-015	-1.86395e-015	2.40825e-015	4.61395e-016	-5.25188e-015	-7.4136e-015	6.38643e-016	-3.42576e-016	-9.31318e-015	-1.69961e-015	-1.67814e-014	-5.95334e-015	-1.36585e-014	-1.3669e-014	1.27539e-015	-6.38723e-015	-4.43341e-015	-2.27655e-015	-5.76325e-015
5.33559e-016	-2.43374e-015	-2.84893e-015	3.72223e-015	-1.06863e-015	5.58544e-015	-8.67538e-015	-2.02226e-015	2.42115e-015	6.62554e-016	-5.02478e-015	-7.5291e-015	5.51909e-016	-1.69965e-016	-9.24416e-015	-1.76162e-015	-1.7263e-014	-5.84983e-015	-1.33838e-014	-1.36716e-014	1.3063e-015	-6.51527e-015	-4.29869e-015	-2.33713e-015	-5.7919e-015
7.61287e-016	-2.49046e-015	-2.71869e-015	3.98066e-015	-9.26345e-016	5.95527e-015	-8.62961e-015	-2.16395e-015	2.42855e-015	8.36729e-016	-4.77962e-015	-7.60749e-015	4.63536e-016	2.3273e-018	-9.12822e-015	-1.82493e-015	-1.77005e-014	-5.74143e-015	-1.3092e-014	-1.36552e-014	1.31582e-015	-6.64509e-015	-4.16824e-015	-2.39338e-015	-5.82581e-015
9.77564e-016	-2.55908e-015	-2.58947e-015	4.25393e-015	-7.76754e-016	6.3104e-015	-8.54478e-015	-2.2891e-015	2.43139e-015	9.83995e-016	-4.5185e-015	-7.64917e-015	3.74508e-016	1.74158e-016	-8.96809e-015	-1.89045e-015	-1.8091e-014	-5.62952e-015	-1.27862e-014	-1.36203e-014	1.30371e-015	-6.77575e-015	-4.04369e-015	-2.44465e-015	-5.86596e-015
1.18142e-015	-2.63953e-015	-2.46309e-015	4.54153e-015	-6.21254e-016	6.64818e-015	-8.4219e-015	-2.39771e-015	2.43143e-015	1.10333e-015	-4.24415e-015	-7.65431e-015	2.86135e-016	3.45474e-016	-8.76638e-015	-1.95955e-015	-1.84318e-014	-5.51546e-015	-1.24678e-014	-1.35667e-014	1.27089e-015	-6.90669e-015	-3.92713e-015	-2.49011e-015	-5.91315e-015
1.37215e-015	-2.73091e-015	-2.34057e-015	4.84372e-015	-4.61205e-016	6.96589e-015	-8.26242e-015	-2.48961e-015	2.4296e-015	1.19487e-015	-3.95837e-015	-7.62391e-015	1.98748e-016	5.15775e-016	-8.52644e-015	-2.03264e-015	-1.87208e-014	-5.40052e-015	-1.21393e-014	-1.34957e-014	1.21791e-015	-7.03753e-015	-3.82048e-015	-2.52904e-015	-5.9687e-015
1.54966e-015	-2.83157e-015	-2.22415e-015	5.16075e-015	-2.97471e-016	7.26178e-015	-8.0672e-015	-2.56434e-015	2.42637e-015	1.25958e-015	-3.66351e-015	-7.55969e-015	1.12635e-016	6.84957e-016	-8.25181e-015	-2.11022e-015	-1.89566e-014	-5.28605e-015	-1.18029e-014	-1.34078e-014	1.14569e-015	-7.16742e-015	-3.72564e-015	-2.56051e-015	-6.03384e-015
1.71349e-015	-2.9405e-015	-2.11486e-015	5.49214e-015	-1.31249e-016	7.53445e-015	-7.83821e-015	-2.62208e-015	2.42314e-015	1.29825e-015	-3.36183e-015	-7.46329e-015	2.84387e-017	8.52643e-016	-7.94575e-015	-2.1926e-015	-1.91372e-014	-5.17306e-015	-1.14607e-014	-1.33047e-014	1.05546e-015	-7.2951e-015	-3.64393e-015	-2.58468e-015	-6.10934e-015
1.86335e-015	-3.05673e-015	-2.01419e-015	5.83773e-015	3.65969e-017	7.78277e-015	-7.57693e-015	-2.66261e-015	2.42127e-015	1.31168e-015	-3.05607e-015	-7.33657e-015	-5.33328e-017	1.01918e-015	-7.61219e-015	-2.27988e-015	-1.92614e-014	-5.06235e-015	-1.11147e-014	-1.31882e-014	9.48737e-016	-7.4199e-015	-3.5762e-015	-2.60131e-015	-6.19575e-015
1.99872e-015	-3.17822e-015	-1.92335e-015	6.19748e-015	2.05648e-016	8.00578e-015	-7.28498e-015	-2.68568e-015	2.42198e-015	1.30172e-015	-2.74861e-015	-7.18198e-015	-1.31846e-016	1.18481e-015	-7.25415e-015	-2.37167e-015	-1.93284e-014	-4.95485e-015	-1.07671e-014	-1.30595e-014	8.26943e-016	-7.54038e-015	-3.52394e-015	-2.61031e-015	-6.29396e-015
2.11961e-015	-3.3037e-015	-1.84335e-015	6.5708e-015	3.75158e-016	8.20411e-015	-6.96484e-015	-2.69104e-015	2.42626e-015	1.27001e-015	-2.4412e-015	-7.0026e-015	-2.06281e-016	1.34941e-015	-6.87565e-015	-2.46828e-015	-1.93373e-014	-4.85129e-015	-1.04196e-014	-1.29202e-014	6.92124e-016	-7.65519e-015	-3.48835e-015	-2.61163e-015	-6.40453e-015
2.22625e-015	-3.43197e-015	-1.77536e-015	6.95723e-015	5.44263e-016	8.37806e-015	-6.61881e-015	-2.67839e-015	2.43578e-015	1.21836e-015	-2.13626e-015	-6.80091e-015	-2.75962e-016	1.51352e-015	-6.48054e-015	-2.56935e-015	-1.9289e-014	-4.75206e-015	-1.00738e-014	-1.27711e-014	5.46615e-016	-7.763e-015	-3.46998e-015	-2.60517e-015	-6.52715e-015
2.31906e-015	-3.56126e-015	-1.72058e-015	7.35631e-015	7.12885e-016	8.52779e-015	-6.24899e-015	-2.64747e-015	2.4514e-015	1.14928e-015	-1.83595e-015	-6.58094e-015	-3.40671e-016	1.67762e-015	-6.07261e-015	-2.67494e-015	-1.91838e-014	-4.65697e-015	-9.7312e-015	-1.26141e-014	3.91675e-016	-7.86315e-015	-3.46907e-015	-2.59135e-015	-6.6624e-015
2.3988e-015	-3.68945e-015	-1.67963e-015	7.76687e-015	8.80583e-016	8.65494e-015	-5.85817e-015	-2.59862e-015	2.47517e-015	1.0661e-015	-1.54201e-015	-6.34661e-015	-3.99865e-016	1.84167e-015	-5.65561e-015	-2.78417e-015	-1.90226e-014	-4.56643e-015	-9.39303e-015	-1.2451e-014	2.29953e-016	-7.95453e-015	-3.4857e-015	-2.57091e-015	-6.81065e-015
2.46581e-015	-3.81507e-015	-1.65233e-015	8.18773e-015	1.04691e-015	8.76097e-015	-5.44888e-015	-2.53113e-015	2.50804e-015	9.70978e-016	-1.2562e-015	-6.10108e-015	-4.52709e-016	2.00598e-015	-5.23285e-015	-2.89632e-015	-1.8807e-014	-4.48016e-015	-9.05979e-015	-1.22835e-014	6.34879e-017	-8.03625e-015	-3.52037e-015	-2.54509e-015	-6.97145e-015
2.52109e-015	-3.93648e-015	-1.63906e-015	8.61836e-015	1.21253e-015	8.84731e-015	-5.02434e-015	-2.44506e-015	2.55102e-015	8.67516e-016	-9.79783e-016	-5.84789e-015	-4.98499e-016	2.17159e-015	-4.8081e-015	-3.01101e-015	-1.85392e-014	-4.3984e-015	-8.73284e-015	-1.21131e-014	-1.04477e-016	-8.10732e-015	-3.57227e-015	-2.51436e-015	-7.14452e-015
2.5654e-015	-4.05189e-015	-1.64028e-015	9.05694e-015	1.37716e-015	8.91605e-015	-4.58673e-015	-2.34052e-015	2.60517e-015	7.58611e-016	-7.14324e-016	-5.59095e-015	-5.3602e-016	2.33896e-015	-4.3847e-015	-3.12624e-015	-1.82209e-014	-4.32021e-015	-8.41299e-015	-1.19416e-014	-2.71746e-016	-8.16626e-015	-3.64051e-015	-2.47956e-015	-7.32913e-015
2.59955e-015	-4.15971e-015	-1.65555e-015	9.50217e-015	1.54136e-015	8.97002e-015	-4.13895e-015	-2.21706e-015	2.67139e-015	6.47082e-016	-4.60886e-016	-5.33456e-015	-5.64876e-016	2.5081e-015	-3.96543e-015	-3.24096e-015	-1.78546e-014	-4.24522e-015	-8.10126e-015	-1.17706e-014	-4.35978e-016	-8.21223e-015	-3.72507e-015	-2.4413e-015	-7.52467e-015
2.6242e-015	-4.25806e-015	-1.68498e-015	9.953e-015	1.70573e-015	9.01144e-015	-3.68334e-015	-2.07507e-015	2.75121e-015	5.36166e-016	-2.20009e-016	-5.08289e-015	-5.84293e-016	2.68022e-015	-3.55233e-015	-3.35393e-015	-1.74428e-014	-4.17278e-015	-7.79758e-015	-1.16017e-014	-5.9427e-016	-8.24482e-015	-3.82469e-015	-2.40099e-015	-7.73038e-015
2.64094e-015	-4.34544e-015	-1.72774e-015	1.04086e-014	1.87015e-015	9.04277e-015	-3.22318e-015	-1.91409e-015	2.84524e-015	4.29078e-016	7.52739e-018	-4.83964e-015	-5.93769e-016	2.85601e-015	-3.14778e-015	-3.46365e-015	-1.69886e-014	-4.10254e-015	-7.50292e-015	-1.14371e-014	-7.44034e-016	-8.26262e-015	-3.93825e-015	-2.35984e-015	-7.94464e-015
2.65097e-015	-4.41987e-015	-1.78298e-015	1.08665e-014	2.03517e-015	9.06646e-015	-2.76113e-015	-1.73385e-015	2.95483e-015	3.28617e-016	2.21627e-016	-4.60825e-015	-5.92582e-016	3.03576e-015	-2.75437e-015	-3.56924e-015	-1.64953e-014	-4.03327e-015	-7.21695e-015	-1.12778e-014	-8.82918e-016	-8.26514e-015	-4.06486e-015	-2.31918e-015	-8.16574e-015
2.65612e-015	-4.4805e-015	-1.85002e-015	1.13247e-014	2.20157e-015	9.0852e-015	-2.29963e-015	-1.53384e-015	3.08023e-015	2.37894e-016	4.22166e-016	-4.39195e-015	-5.80377e-016	3.21974e-015	-2.37449e-015	-3.66868e-015	-1.59673e-014	-3.9642e-015	-6.93983e-015	-1.1126e-014	-1.00844e-015	-8.25264e-015	-4.20271e-015	-2.28036e-015	-8.39228e-015
2.65733e-015	-4.52608e-015	-1.92776e-015	1.17805e-014	2.36954e-015	9.10122e-015	-1.84118e-015	-1.31423e-015	3.2225e-015	1.60093e-016	6.08726e-016	-4.19332e-015	-5.56603e-016	3.4082e-015	-2.00955e-015	-3.76139e-015	-1.54082e-014	-3.89435e-015	-6.67173e-015	-1.09833e-014	-1.11842e-015	-8.22496e-015	-4.35042e-015	-2.2449e-015	-8.62253e-015
2.6556e-015	-4.5554e-015	-2.01469e-015	1.22323e-014	2.53934e-015	9.11715e-015	-1.38867e-015	-1.07533e-015	3.38222e-015	9.81032e-017	7.81834e-016	-4.01505e-015	-5.20439e-016	3.6021e-015	-1.66129e-015	-3.84571e-015	-1.48228e-014	-3.8223e-015	-6.41265e-015	-1.08515e-014	-1.21104e-015	-8.18195e-015	-4.50573e-015	-2.21317e-015	-8.8554e-015
2.65237e-015	-4.56726e-015	-2.10953e-015	1.26778e-014	2.71091e-015	9.13582e-015	-9.44342e-016	-8.17498e-016	3.55936e-015	5.36475e-017	9.41987e-016	-3.86026e-015	-4.71341e-016	3.80203e-015	-1.33056e-015	-3.92035e-015	-1.42158e-014	-3.74742e-015	-6.162e-015	-1.07305e-014	-1.28442e-015	-8.12374e-015	-4.66677e-015	-2.18576e-015	-9.08824e-015
2.64909e-015	-4.56049e-015	-2.21099e-015	1.31144e-014	2.88447e-015	9.15892e-015	-5.10796e-016	-5.41365e-016	3.75442e-015	2.8725e-017	1.09008e-015	-3.73195e-015	-4.07955e-016	4.00828e-015	-1.01896e-015	-3.98433e-015	-1.35907e-014	-3.66757e-015	-5.91939e-015	-1.06218e-014	-1.33624e-015	-8.05089e-015	-4.83152e-015	-2.16431e-015	-9.31941e-015
2.64733e-015	-4.53514e-015	-2.31778e-015	1.35399e-014	3.0611e-015	9.1889e-015	-8.99279e-017	-2.46985e-016	3.96787e-015	2.443e-017	1.22773e-015	-3.63184e-015	-3.30106e-016	4.22083e-015	-7.26951e-016	-4.03669e-015	-1.29525e-014	-3.58165e-015	-5.68417e-015	-1.05271e-014	-1.36438e-015	-7.96362e-015	-4.99806e-015	-2.14925e-015	-9.54704e-015
2.64819e-015	-4.49036e-015	-2.42796e-015	1.39524e-014	3.24069e-015	9.22737e-015	3.17036e-016	6.47698e-017	4.20032e-015	4.181e-017	1.35547e-015	-3.5609e-015	-2.37653e-016	4.43981e-015	-4.55615e-016	-4.07655e-015	-1.23055e-014	-3.48881e-015	-5.45604e-015	-1.04468e-014	-1.36861e-015	-7.86238e-015	-5.16432e-015	-2.14157e-015	-9.76901e-015
2.65247e-015	-4.42609e-015	-2.54027e-015	1.43489e-014	3.42323e-015	9.27563e-015	7.08199e-016	3.92976e-016	4.45174e-015	8.27618e-017	1.47392e-015	-3.52131e-015	-1.30242e-016	4.66516e-015	-2.05518e-016	-4.10269e-015	-1.16537e-014	-3.38775e-015	-5.23431e-015	-1.03801e-014	-1.34776e-015	-7.74899e-015	-5.32832e-015	-2.14163e-015	-9.98306e-015
2.66183e-015	-4.34197e-015	-2.6539e-015	1.47272e-014	3.60835e-015	9.33542e-015	1.08178e-015	7.36458e-016	4.72174e-015	1.48088e-016	1.58419e-015	-3.51342e-015	-7.38658e-018	4.89705e-015	2.31966e-017	-4.11458e-015	-1.10016e-014	-3.27687e-015	-5.0185e-015	-1.03277e-014	-1.30184e-015	-7.62427e-015	-5.4883e-015	-2.15015e-015	-1.01873e-014
2.67682e-015	-4.23794e-015	-2.76773e-015	1.50848e-014	3.79621e-015	9.40816e-015	1.43586e-015	1.09325e-015	5.01036e-015	2.37582e-016	1.68754e-015	-3.53667e-015	1.3152e-016	5.13549e-015	2.30383e-016	-4.11161e-015	-1.03536e-014	-3.15526e-015	-4.80838e-015	-1.02898e-014	-1.23011e-015	-7.48947e-015	-5.64266e-015	-2.16751e-015	-1.03796e-014
2.6987e-015	-4.11417e-015	-2.88057e-015	1.54191e-014	3.9861e-015	9.49413e-015	1.76951e-015	1.46128e-015	5.3171e-015	3.50741e-016	1.78522e-015	-3.5909e-015	2.8655e-016	5.37968e-015	4.15911e-016	-4.09373e-015	-9.71422e-015	-3.0226e-015	-4.60249e-015	-1.02664e-014	-1.13201e-015	-7.34521e-015	-5.78977e-015	-2.19335e-015	-1.05584e-014
2.72816e-015	-3.9717e-015	-2.99067e-015	1.57281e-014	4.17793e-015	9.59305e-015	2.08184e-015	1.83901e-015	5.64175e-015	4.86872e-016	1.87893e-015	-3.6752e-015	4.57159e-016	5.62914e-015	5.79836e-016	-4.06074e-015	-9.08815e-015	-2.87793e-015	-4.40118e-015	-1.02579e-014	-1.0077e-015	-7.19354e-015	-5.92782e-015	-2.22784e-015	-1.07221e-014
2.76639e-015	-3.81097e-015	-3.09649e-015	1.60099e-014	4.37127e-015	9.70484e-015	2.37123e-015	2.22411e-015	5.98355e-015	6.45041e-016	1.97024e-015	-3.78904e-015	6.43128e-016	5.88361e-015	7.22248e-016	-4.01291e-015	-8.47882e-015	-2.72065e-015	-4.20393e-015	-1.02641e-014	-8.57242e-016	-7.03616e-015	-6.05556e-015	-2.27063e-015	-1.08692e-014
2.81371e-015	-3.63245e-015	-3.19709e-015	1.62624e-014	4.56467e-015	9.82928e-015	2.63759e-015	2.61423e-015	6.34169e-015	8.24056e-016	2.06024e-015	-3.93127e-015	8.4423e-016	6.14302e-015	8.43619e-016	-3.95046e-015	-7.89021e-015	-2.54992e-015	-4.00978e-015	-1.02842e-014	-6.81239e-016	-6.87446e-015	-6.17181e-015	-2.32173e-015	-1.09981e-014
2.87104e-015	-3.43705e-015	-3.29162e-015	1.64838e-014	4.75692e-015	9.96483e-015	2.88059e-015	3.00724e-015	6.71542e-015	1.02237e-015	2.14979e-015	-4.10054e-015	1.06011e-015	6.40665e-015	9.43792e-016	-3.87483e-015	-7.3261e-015	-2.36579e-015	-3.81874e-015	-1.03167e-014	-4.80133e-016	-6.71032e-015	-6.27519e-015	-2.38026e-015	-1.11069e-014
2.93846e-015	-3.22591e-015	-3.37948e-015	1.66728e-014	4.94676e-015	1.01101e-014	3.0993e-015	3.401e-015	7.10311e-015	1.23851e-015	2.24019e-015	-4.29417e-015	1.28937e-015	6.67398e-015	1.02335e-015	-3.78672e-015	-6.78882e-015	-2.16767e-015	-3.62979e-015	-1.03608e-014	-2.54857e-016	-6.54563e-015	-6.36525e-015	-2.44557e-015	-1.1195e-014
3.01559e-015	-3.00033e-015	-3.45986e-015	1.68269e-014	5.13291e-015	1.02633e-014	3.29373e-015	3.7923e-015	7.50414e-015	1.47104e-015	2.3328e-015	-4.50937e-015	1.53063e-015	6.94403e-015	1.08169e-015	-3.6875e-015	-6.28127e-015	-1.9561e-015	-3.44284e-015	-1.04154e-014	-6.18962e-018	-6.38218e-015	-6.44148e-015	-2.51658e-015	-1.12615e-014
3.10243e-015	-2.76157e-015	-3.53259e-015	1.69452e-014	5.31425e-015	1.04226e-014	3.46351e-015	4.17792e-015	7.91673e-015	1.71689e-015	2.42886e-015	-4.74416e-015	1.78364e-015	7.21599e-015	1.1192e-015	-3.5787e-015	-5.80604e-015	-1.73084e-015	-3.25742e-015	-1.04794e-014	2.64417e-016	-6.22184e-015	-6.50353e-015	-2.59199e-015	-1.13057e-014
3.1987e-015	-2.51122e-015	-3.59758e-015	1.70268e-014	5.48937e-015	1.0586e-014	3.6092e-015	4.55491e-015	8.33951e-015	1.97331e-015	2.52904e-015	-4.9952e-015	2.04759e-015	7.48835e-015	1.13616e-015	-3.46143e-015	-5.3661e-015	-1.49252e-015	-3.07252e-015	-1.05511e-014	5.56038e-016	-6.0668e-015	-6.55085e-015	-2.67041e-015	-1.13273e-014
3.30391e-015	-2.25055e-015	-3.65478e-015	1.7071e-014	5.65644e-015	1.07508e-014	3.73083e-015	4.91968e-015	8.77068e-015	2.23801e-015	2.63386e-015	-5.25894e-015	2.32002e-015	7.76012e-015	1.13294e-015	-3.3377e-015	-4.96339e-015	-1.24165e-015	-2.8873e-015	-1.06285e-014	8.67079e-016	-5.91776e-015	-6.58353e-015	-2.75059e-015	-1.13261e-014
3.41781e-015	-1.98203e-015	-3.70382e-015	1.70776e-014	5.81332e-015	1.09149e-014	3.82863e-015	5.26992e-015	9.20759e-015	2.50816e-015	2.74336e-015	-5.53125e-015	2.59967e-015	8.03003e-015	1.10916e-015	-3.20952e-015	-4.59908e-015	-9.78825e-016	-2.70263e-015	-1.07108e-014	1.19612e-015	-5.77608e-015	-6.60168e-015	-2.83106e-015	-1.13027e-014
3.54025e-015	-1.70811e-015	-3.7449e-015	1.70463e-014	5.95805e-015	1.10745e-014	3.90457e-015	5.60258e-015	9.6482e-015	2.78078e-015	2.85813e-015	-5.80903e-015	2.88578e-015	8.29651e-015	1.06528e-015	-3.07869e-015	-4.27476e-015	-7.05072e-016	-2.51826e-015	-1.0796e-014	1.54172e-015	-5.64285e-015	-6.60577e-015	-2.91017e-015	-1.12574e-014
3.67005e-015	-1.43038e-015	-3.77822e-015	1.69769e-014	6.08909e-015	1.12272e-014	3.95879e-015	5.91448e-015	1.00905e-014	3.05259e-015	2.97821e-015	-6.08857e-015	3.17677e-015	8.55839e-015	1.00133e-015	-2.94738e-015	-3.99124e-015	-4.21001e-016	-2.33386e-015	-1.0882e-014	1.9021e-015	-5.51981e-015	-6.5964e-015	-2.98669e-015	-1.11918e-014
3.80597e-015	-1.15035e-015	-3.80393e-015	1.68707e-014	6.20438e-015	1.13702e-014	3.99192e-015	6.20254e-015	1.05322e-014	3.32056e-015	3.10391e-015	-6.3658e-015	3.47056e-015	8.81465e-015	9.1705e-016	-2.81814e-015	-3.74854e-015	-1.27287e-016	-2.14932e-015	-1.09674e-014	2.27578e-015	-5.40824e-015	-6.57491e-015	-3.05835e-015	-1.11064e-014
3.94663e-015	-8.71109e-016	-3.82314e-015	1.6728e-014	6.30184e-015	1.15011e-014	4.00497e-015	6.46378e-015	1.09709e-014	3.58169e-015	3.23478e-015	-6.63582e-015	3.76423e-015	9.06415e-015	8.12591e-016	-2.69367e-015	-3.54696e-015	1.7444e-016	-1.96429e-015	-1.10503e-014	2.66118e-015	-5.30908e-015	-6.54234e-015	-3.1234e-015	-1.10025e-014
4.09067e-015	-5.95131e-016	-3.8366e-015	1.65495e-014	6.37985e-015	1.16166e-014	3.99912e-015	6.69516e-015	1.14047e-014	3.83378e-015	3.37036e-015	-6.89449e-015	4.05657e-015	9.306e-015	6.88403e-016	-2.57652e-015	-3.38664e-015	4.82816e-016	-1.77907e-015	-1.11294e-014	3.05692e-015	-5.22251e-015	-6.49993e-015	-3.17948e-015	-1.08821e-014
4.23713e-015	-3.2471e-016	-3.84505e-015	1.63374e-014	6.43739e-015	1.17148e-014	3.97557e-015	6.89429e-015	1.18311e-014	4.07445e-015	3.51003e-015	-7.13808e-015	4.34539e-015	9.53833e-015	5.44765e-016	-2.46922e-015	-3.26697e-015	7.95908e-016	-1.59419e-015	-1.12025e-014	3.46138e-015	-5.14924e-015	-6.44874e-015	-3.22472e-015	-1.07472e-014
4.38429e-015	-6.17335e-017	-3.84959e-015	1.60927e-014	6.47278e-015	1.17932e-014	3.93522e-015	7.05933e-015	1.22473e-014	4.30087e-015	3.6532e-015	-7.36215e-015	4.62874e-015	9.75932e-015	3.81941e-016	-2.3744e-015	-3.18742e-015	1.11215e-015	-1.4091e-015	-1.12682e-014	3.87298e-015	-5.0899e-015	-6.39008e-015	-3.25757e-015	-1.06001e-014
4.53107e-015	1.91693e-016	-3.85057e-015	1.58176e-014	6.48496e-015	1.18504e-014	3.87971e-015	7.1878e-015	1.26514e-014	4.51082e-015	3.79827e-015	-7.56274e-015	4.90439e-015	9.96795e-015	1.99777e-016	-2.29396e-015	-3.14679e-015	1.42952e-015	-1.22337e-015	-1.1325e-014	4.29062e-015	-5.04417e-015	-6.32571e-015	-3.27692e-015	-1.04434e-014
4.67594e-015	4.33029e-016	-3.84897e-015	1.55145e-014	6.4728e-015	1.18846e-014	3.81012e-015	7.27801e-015	1.30407e-014	4.70159e-015	3.94436e-015	-7.73661e-015	5.16965e-015	1.01633e-014	-1.39494e-018	-2.22995e-015	-3.14307e-015	1.74702e-015	-1.03751e-015	-1.13717e-014	4.71219e-015	-5.0117e-015	-6.25732e-015	-3.28086e-015	-1.02795e-014
4.81699e-015	6.59697e-016	-3.84599e-015	1.51859e-014	6.4356e-015	1.18942e-014	3.72827e-015	7.32891e-015	1.3413e-014	4.8715e-015	4.09078e-015	-7.88074e-015	5.42253e-015	1.03444e-014	-2.20786e-016	-2.18483e-015	-3.17481e-015	2.0626e-015	-8.51794e-016	-1.14066e-014	5.13663e-015	-4.99258e-015	-6.18643e-015	-3.26828e-015	-1.0111e-014
4.95259e-015	8.70193e-016	-3.84307e-015	1.48343e-014	6.37264e-015	1.18783e-014	3.63579e-015	7.33999e-015	1.37664e-014	5.01937e-015	4.23609e-015	-7.99183e-015	5.66122e-015	1.05102e-014	-4.57597e-016	-2.16072e-015	-3.2404e-015	2.37434e-015	-6.66194e-016	-1.14283e-014	5.56306e-015	-4.98624e-015	-6.11509e-015	-3.23798e-015	-9.94083e-015
5.08128e-015	1.06282e-015	-3.84113e-015	1.44625e-014	6.28333e-015	1.18364e-014	3.53419e-015	7.31034e-015	1.4099e-014	5.14389e-015	4.37922e-015	-8.06622e-015	5.88379e-015	1.06603e-014	-7.11409e-016	-2.1595e-015	-3.33766e-015	2.68069e-015	-4.80663e-016	-1.14359e-014	5.99029e-015	-4.99187e-015	-6.04457e-015	-3.18877e-015	-9.7719e-015
5.20199e-015	1.23516e-015	-3.84107e-015	1.40726e-014	6.16744e-015	1.17682e-014	3.4252e-015	7.2403e-015	1.44083e-014	5.24408e-015	4.51848e-015	-8.10156e-015	6.08787e-015	1.0794e-014	-9.81998e-016	-2.18249e-015	-3.4643e-015	2.98019e-015	-2.95184e-016	-1.14277e-014	6.41716e-015	-5.00766e-015	-5.97631e-015	-3.11967e-015	-9.60687e-015
5.31299e-015	1.38533e-015	-3.84329e-015	1.36687e-014	6.02526e-015	1.1674e-014	3.30981e-015	7.13032e-015	1.46928e-014	5.3198e-015	4.65217e-015	-8.09521e-015	6.2721e-015	1.091e-014	-1.268e-015	-2.23147e-015	-3.61777e-015	3.2712e-015	-1.10512e-016	-1.14032e-014	6.84258e-015	-5.0315e-015	-5.91197e-015	-3.02973e-015	-9.4484e-015
5.41304e-015	1.51221e-015	-3.84867e-015	1.3254e-014	5.85702e-015	1.15539e-014	3.18957e-015	6.98052e-015	1.49512e-014	5.37068e-015	4.77911e-015	-8.04547e-015	6.43564e-015	1.10079e-014	-1.5686e-015	-2.30764e-015	-3.79594e-015	3.55273e-015	7.3555e-017	-1.13624e-014	7.26599e-015	-5.06298e-015	-5.85288e-015	-2.91895e-015	-9.29921e-015
5.50115e-015	1.61357e-015	-3.85795e-015	1.28314e-014	5.66322e-015	1.14095e-014	3.06616e-015	6.79216e-015	1.51826e-014	5.39793e-015	4.89791e-015	-7.95051e-015	6.57683e-015	1.10871e-014	-1.88231e-015	-2.41175e-015	-3.9961e-015	3.82355e-015	2.56973e-016	-1.13041e-014	7.68738e-015	-5.10162e-015	-5.80037e-015	-2.78757e-015	-9.16188e-015
5.57599e-015	1.68774e-015	-3.87192e-015	1.24039e-014	5.4452e-015	1.12422e-014	2.9408e-015	6.56696e-015	1.53864e-014	5.40164e-015	5.0077e-015	-7.80939e-015	6.69453e-015	1.11474e-014	-2.20728e-015	-2.54408e-015	-4.21466e-015	4.08228e-015	4.39425e-016	-1.12284e-014	8.10523e-015	-5.14503e-015	-5.75549e-015	-2.63579e-015	-9.0391e-015
5.63614e-015	1.73444e-015	-3.89088e-015	1.19748e-014	5.20408e-015	1.10532e-014	2.81465e-015	6.30666e-015	1.5561e-014	5.38321e-015	5.10708e-015	-7.62225e-015	6.7881e-015	1.11892e-014	-2.54223e-015	-2.70544e-015	-4.44871e-015	4.32759e-015	6.2065e-016	-1.11354e-014	8.51887e-015	-5.19142e-015	-5.71961e-015	-2.46355e-015	-8.9336e-015
5.68043e-015	1.75189e-015	-3.91607e-015	1.15478e-014	4.94109e-015	1.08436e-014	2.68935e-015	6.01416e-015	1.57056e-014	5.34344e-015	5.19484e-015	-7.38854e-015	6.85678e-015	1.12128e-014	-2.88557e-015	-2.89594e-015	-4.69556e-015	4.5588e-015	8.00722e-016	-1.10252e-014	8.92724e-015	-5.2389e-015	-5.69373e-015	-2.27127e-015	-8.84745e-015
5.70844e-015	1.73957e-015	-3.94791e-015	1.11256e-014	4.65809e-015	1.0616e-014	2.56545e-015	5.69215e-015	1.58212e-014	5.28378e-015	5.27004e-015	-7.10811e-015	6.9001e-015	1.12185e-014	-3.23569e-015	-3.11533e-015	-4.95303e-015	4.77474e-015	9.79046e-016	-1.08987e-014	9.33017e-015	-5.28605e-015	-5.67875e-015	-2.05988e-015	-8.7821e-015
5.72011e-015	1.69676e-015	-3.98688e-015	1.07107e-014	4.35692e-015	1.03734e-014	2.44399e-015	5.34384e-015	1.59079e-014	5.20653e-015	5.33171e-015	-6.78132e-015	6.91829e-015	1.12065e-014	-3.59138e-015	-3.36296e-015	-5.21826e-015	4.97554e-015	1.15523e-015	-1.07564e-014	9.72836e-015	-5.33152e-015	-5.67559e-015	-1.83022e-015	-8.73943e-015
5.71519e-015	1.62375e-015	-4.03309e-015	1.03066e-014	4.04024e-015	1.01186e-014	2.32544e-015	4.97258e-015	1.5966e-014	5.11394e-015	5.37925e-015	-6.40925e-015	6.91153e-015	1.11771e-014	-3.95073e-015	-3.63807e-015	-5.48879e-015	5.16098e-015	1.32902e-015	-1.05992e-014	1.0121e-014	-5.373e-015	-5.68436e-015	-1.58372e-015	-8.72009e-015
5.69327e-015	1.52028e-015	-4.08624e-015	9.91633e-015	3.71042e-015	9.85395e-015	2.20991e-015	4.582e-015	1.59969e-014	5.00845e-015	5.41197e-015	-5.99362e-015	6.88009e-015	1.11311e-014	-4.31108e-015	-3.93908e-015	-5.76255e-015	5.33017e-015	1.49899e-015	-1.04281e-014	1.05069e-014	-5.40842e-015	-5.70495e-015	-1.32181e-015	-8.72544e-015
5.65482e-015	1.38564e-015	-4.14649e-015	9.54263e-015	3.37016e-015	9.58289e-015	2.09871e-015	4.17632e-015	1.60018e-014	4.89284e-015	5.42871e-015	-5.53664e-015	6.82448e-015	1.10692e-014	-4.67065e-015	-4.26496e-015	-6.03749e-015	5.48314e-015	1.66577e-015	-1.02446e-014	1.08858e-014	-5.43602e-015	-5.73761e-015	-1.04601e-015	-8.75547e-015
5.59994e-015	1.22045e-015	-4.21398e-015	9.18756e-015	3.02223e-015	9.30949e-015	1.99238e-015	3.75967e-015	1.5982e-014	4.77028e-015	5.42982e-015	-5.04048e-015	6.7458e-015	1.09923e-014	-5.02723e-015	-4.61363e-015	-6.31099e-015	5.62075e-015	1.8294e-015	-1.00495e-014	1.12579e-014	-5.45388e-015	-5.78212e-015	-7.58093e-016	-8.81046e-015
5.52859e-015	1.02547e-015	-4.28858e-015	8.85345e-015	2.66945e-015	9.03642e-015	1.89091e-015	3.33644e-015	1.59393e-014	4.64376e-015	5.41526e-015	-4.50803e-015	6.6457e-015	1.09014e-014	-5.37859e-015	-4.98216e-015	-6.58187e-015	5.74348e-015	1.98898e-015	-9.84446e-015	1.1623e-014	-5.46117e-015	-5.83779e-015	-4.60138e-016	-8.89048e-015
5.44172e-015	8.01842e-016	-4.36984e-015	8.54247e-015	2.31428e-015	8.7666e-015	1.7941e-015	2.91134e-015	1.58757e-014	4.51631e-015	5.38536e-015	-3.94148e-015	6.52561e-015	1.07979e-014	-5.72286e-015	-5.36884e-015	-6.8488e-015	5.85165e-015	2.14395e-015	-9.63091e-015	1.19808e-014	-5.45659e-015	-5.90409e-015	-1.54084e-016	-8.9952e-015
5.34021e-015	5.50286e-016	-4.4578e-015	8.25585e-015	1.95979e-015	8.50313e-015	1.70157e-015	2.48901e-015	1.5793e-014	4.39074e-015	5.33992e-015	-3.34403e-015	6.38715e-015	1.06828e-014	-6.05769e-015	-5.77126e-015	-7.10999e-015	5.94596e-015	2.2939e-015	-9.41095e-015	1.23312e-014	-5.43891e-015	-5.98009e-015	1.57897e-016	-9.12297e-015
5.22545e-015	2.73053e-016	-4.5517e-015	7.99423e-015	1.60858e-015	8.24941e-015	1.61334e-015	2.07378e-015	1.5694e-014	4.27063e-015	5.27941e-015	-2.71971e-015	6.23272e-015	1.05576e-014	-6.38094e-015	-6.18709e-015	-7.36438e-015	6.02683e-015	2.43796e-015	-9.18576e-015	1.26733e-014	-5.40714e-015	-6.06533e-015	4.73439e-016	-9.27228e-015
5.09863e-015	-2.83828e-017	-4.65117e-015	7.75903e-015	1.26348e-015	8.00801e-015	1.52895e-015	1.66979e-015	1.55812e-014	4.15914e-015	5.20484e-015	-2.07175e-015	6.06434e-015	1.04232e-014	-6.69098e-015	-6.61368e-015	-7.61111e-015	6.09514e-015	2.57608e-015	-8.95656e-015	1.30067e-014	-5.36106e-015	-6.15877e-015	7.89974e-016	-9.44153e-015
4.96091e-015	-3.52255e-016	-4.75609e-015	7.55041e-015	9.27094e-016	7.78133e-015	1.44715e-015	1.28043e-015	1.54574e-014	4.05913e-015	5.1168e-015	-1.4047e-015	5.88426e-015	1.02811e-014	-6.98616e-015	-7.04817e-015	-7.84968e-015	6.15193e-015	2.70712e-015	-8.72578e-015	1.33313e-014	-5.30066e-015	-6.25947e-015	1.10552e-015	-9.6287e-015
4.81377e-015	-6.95918e-016	-4.86586e-015	7.36878e-015	6.0229e-016	7.57113e-015	1.36745e-015	9.09782e-016	1.53254e-014	3.97361e-015	5.01638e-015	-7.23134e-016	5.69515e-015	1.01325e-014	-7.26459e-015	-7.48808e-015	-8.07947e-015	6.19838e-015	2.8305e-015	-8.49492e-015	1.36461e-014	-5.2256e-015	-6.3667e-015	1.41798e-015	-9.83161e-015
4.65936e-015	-1.05629e-015	-4.97983e-015	7.21428e-015	2.9103e-016	7.37896e-015	1.2887e-015	5.61506e-016	1.51877e-014	3.90539e-015	4.90489e-015	-3.10408e-017	5.50022e-015	9.97868e-015	-7.52557e-015	-7.93071e-015	-8.30023e-015	6.23586e-015	2.94476e-015	-8.26631e-015	1.39518e-014	-5.13511e-015	-6.47918e-015	1.72454e-015	-1.00476e-014
4.49936e-015	-1.43081e-015	-5.09682e-015	7.08625e-015	-4.64965e-018	7.20609e-015	1.20984e-015	2.3936e-016	1.5047e-014	3.857e-015	4.78373e-015	6.67206e-016	5.30221e-015	9.82138e-015	-7.76806e-015	-8.37352e-015	-8.51173e-015	6.26504e-015	3.0489e-015	-8.0418e-015	1.42484e-014	-5.02989e-015	-6.59558e-015	2.02319e-015	-1.02739e-014
4.33551e-015	-1.81649e-015	-5.21604e-015	6.98388e-015	-2.83177e-016	7.05343e-015	1.1298e-015	-5.40599e-017	1.49064e-014	3.83116e-015	4.65404e-015	1.36776e-015	5.1039e-015	9.66192e-015	-7.99171e-015	-8.81349e-015	-8.71503e-015	6.28728e-015	3.14226e-015	-7.82299e-015	1.45352e-014	-4.9111e-015	-6.71409e-015	2.31141e-015	-1.05077e-014
4.16934e-015	-2.21121e-015	-5.33697e-015	6.90587e-015	-5.43075e-016	6.92131e-015	1.04628e-015	-3.16288e-016	1.47683e-014	3.83018e-015	4.5172e-015	2.06664e-015	4.90816e-015	9.50165e-015	-8.19547e-015	-9.24782e-015	-8.91097e-015	6.30377e-015	3.22428e-015	-7.61141e-015	1.48107e-014	-4.77877e-015	-6.83336e-015	2.5873e-015	-1.07461e-014
4.00317e-015	-2.61163e-015	-5.45915e-015	6.851e-015	-7.82848e-016	6.80968e-015	9.58113e-016	-5.4514e-016	1.46353e-014	3.85579e-015	4.37461e-015	2.75935e-015	4.71768e-015	9.34223e-015	-8.37897e-015	-9.67406e-015	-9.09926e-015	6.31573e-015	3.29392e-015	-7.40816e-015	1.50756e-014	-4.63306e-015	-6.95205e-015	2.84899e-015	-1.09863e-014
3.83856e-015	-3.01462e-015	-5.58148e-015	6.81793e-015	-1.00167e-015	6.71773e-015	8.63959e-016	-7.39051e-016	1.45098e-014	3.909e-015	4.22761e-015	3.44126e-015	4.53501e-015	9.18466e-015	-8.54208e-015	-1.00898e-014	-9.28136e-015	6.32387e-015	3.35042e-015	-7.21421e-015	1.53295e-014	-4.47573e-015	-7.06844e-015	3.09457e-015	-1.12247e-014
3.67812e-015	-3.41655e-015	-5.70292e-015	6.8041e-015	-1.19873e-015	6.64425e-015	7.6222e-016	-8.96617e-016	1.43938e-014	3.99122e-015	4.07789e-015	4.10905e-015	4.36259e-015	9.02973e-015	-8.68527e-015	-1.04924e-014	-9.45756e-015	6.32956e-015	3.39358e-015	-7.03097e-015	1.55716e-014	-4.30845e-015	-7.18201e-015	3.32235e-015	-1.14582e-014
3.52324e-015	-3.8136e-015	-5.823e-015	6.80811e-015	-1.37425e-015	6.58727e-015	6.51249e-016	-1.01807e-015	1.42889e-014	4.10257e-015	3.92679e-015	4.75857e-015	4.20288e-015	8.87898e-015	-8.80931e-015	-1.08797e-014	-9.629e-015	6.33334e-015	3.42219e-015	-6.86009e-015	1.58006e-014	-4.13315e-015	-7.29181e-015	3.53133e-015	-1.16838e-014
3.37559e-015	-4.20268e-015	-5.94094e-015	6.82748e-015	-1.52881e-015	6.54557e-015	5.29354e-016	-1.10388e-015	1.41968e-014	4.24359e-015	3.77581e-015	5.38648e-015	4.05848e-015	8.73274e-015	-8.91559e-015	-1.12503e-014	-9.79699e-015	6.33555e-015	3.43557e-015	-6.70219e-015	1.60165e-014	-3.95161e-015	-7.39648e-015	3.71971e-015	-1.18981e-014
3.23688e-015	-4.57998e-015	-6.05651e-015	6.86009e-015	-1.66231e-015	6.51659e-015	3.95049e-016	-1.15408e-015	1.41181e-014	4.41388e-015	3.6268e-015	5.98919e-015	3.93201e-015	8.5917e-015	-9.00503e-015	-1.1602e-014	-9.96327e-015	6.33728e-015	3.43322e-015	-6.55853e-015	1.62189e-014	-3.76506e-015	-7.49479e-015	3.88626e-015	-1.2099e-014
3.10809e-015	-4.94144e-015	-6.16847e-015	6.90312e-015	-1.77557e-015	6.49715e-015	2.4702e-016	-1.16933e-015	1.40535e-014	4.61279e-015	3.48086e-015	6.56367e-015	3.82543e-015	8.45654e-015	-9.07865e-015	-1.19336e-014	-1.01289e-014	6.33894e-015	3.41504e-015	-6.42928e-015	1.64074e-014	-3.57601e-015	-7.58593e-015	4.03033e-015	-1.22841e-014
2.99045e-015	-5.28401e-015	-6.27685e-015	6.95347e-015	-1.87005e-015	6.48456e-015	8.3372e-017	-1.15163e-015	1.40027e-014	4.83962e-015	3.33932e-015	7.10727e-015	3.74065e-015	8.32798e-015	-9.13817e-015	-1.22443e-014	-1.02942e-014	6.34061e-015	3.38083e-015	-6.31495e-015	1.65812e-014	-3.38583e-015	-7.66895e-015	4.15155e-015	-1.24509e-014
2.88503e-015	-5.60474e-015	-6.38095e-015	7.00822e-015	-1.94739e-015	6.4756e-015	-9.71758e-017	-1.10278e-015	1.3966e-014	5.09363e-015	3.20319e-015	7.61706e-015	3.67879e-015	8.20691e-015	-9.18579e-015	-1.25331e-014	-1.04614e-014	6.34263e-015	3.33009e-015	-6.21507e-015	1.67405e-014	-3.1962e-015	-7.74266e-015	4.24882e-015	-1.25974e-014
2.79312e-015	-5.90066e-015	-6.4803e-015	7.06425e-015	-2.00948e-015	6.46642e-015	-2.95212e-016	-1.02448e-015	1.39433e-014	5.37279e-015	3.07408e-015	8.09069e-015	3.64111e-015	8.09346e-015	-9.22395e-015	-1.27998e-014	-1.06317e-014	6.34424e-015	3.2625e-015	-6.12949e-015	1.68849e-014	-3.00911e-015	-7.80598e-015	4.32205e-015	-1.2722e-014
2.71617e-015	-6.16863e-015	-6.57451e-015	7.11828e-015	-2.05781e-015	6.45324e-015	-5.11814e-016	-9.19548e-016	1.39332e-014	5.67528e-015	2.95296e-015	8.52681e-015	3.62844e-015	7.98799e-015	-9.25549e-015	-1.3044e-014	-1.08059e-014	6.34601e-015	3.1778e-015	-6.05805e-015	1.70143e-014	-2.82643e-015	-7.85844e-015	4.37181e-015	-1.28232e-014
2.65406e-015	-6.40516e-015	-6.66316e-015	7.16727e-015	-2.09399e-015	6.43247e-015	-7.47312e-016	-7.9039e-016	1.39344e-014	5.99879e-015	2.84055e-015	8.92403e-015	3.64172e-015	7.8909e-015	-9.28245e-015	-1.32658e-014	-1.09844e-014	6.34781e-015	3.07667e-015	-6.00018e-015	1.71283e-014	-2.64939e-015	-7.89989e-015	4.39827e-015	-1.28993e-014
2.60631e-015	-6.60817e-015	-6.74618e-015	7.20876e-015	-2.12061e-015	6.4007e-015	-1.00198e-015	-6.40271e-016	1.39455e-014	6.34133e-015	2.73796e-015	9.28136e-015	3.68113e-015	7.80143e-015	-9.30715e-015	-1.34655e-014	-1.11686e-014	6.34921e-015	2.95916e-015	-5.95526e-015	1.72273e-014	-2.47977e-015	-7.93025e-015	4.40159e-015	-1.29502e-014
2.57319e-015	-6.77507e-015	-6.82336e-015	7.23973e-015	-2.14008e-015	6.35405e-015	-1.27557e-015	-4.7235e-016	1.39642e-014	6.69974e-015	2.64546e-015	9.59796e-015	3.74707e-015	7.71928e-015	-9.33215e-015	-1.36438e-014	-1.13592e-014	6.34966e-015	2.82578e-015	-5.92227e-015	1.73109e-014	-2.31939e-015	-7.94912e-015	4.38284e-015	-1.29752e-014
2.55479e-015	-6.90458e-015	-6.89412e-015	7.25794e-015	-2.15517e-015	6.28997e-015	-1.56826e-015	-2.89654e-016	1.39883e-014	7.07045e-015	2.5634e-015	9.87269e-015	3.83926e-015	7.64446e-015	-9.35996e-015	-1.38013e-014	-1.15562e-014	6.34838e-015	2.67709e-015	-5.90018e-015	1.73791e-014	-2.16874e-015	-7.95624e-015	4.3427e-015	-1.29742e-014
2.55087e-015	-6.9954e-015	-6.95891e-015	7.26115e-015	-2.16862e-015	6.20586e-015	-1.8796e-015	-9.60273e-017	1.4016e-014	7.45045e-015	2.49216e-015	1.01058e-014	3.95718e-015	7.57657e-015	-9.39345e-015	-1.39386e-014	-1.17604e-014	6.34448e-015	2.51413e-015	-5.88804e-015	1.74322e-014	-2.03003e-015	-7.95145e-015	4.28145e-015	-1.29477e-014
2.56049e-015	-7.04534e-015	-7.01656e-015	7.24715e-015	-2.18323e-015	6.09845e-015	-2.20881e-015	1.04818e-016	1.40446e-014	7.83677e-015	2.4321e-015	1.02974e-014	4.09963e-015	7.51496e-015	-9.43492e-015	-1.40567e-014	-1.19718e-014	6.33722e-015	2.3383e-015	-5.88452e-015	1.74703e-014	-1.90382e-015	-7.93548e-015	4.20022e-015	-1.28966e-014
2.58291e-015	-7.05433e-015	-7.06694e-015	7.21363e-015	-2.20119e-015	5.96501e-015	-2.55515e-015	3.09933e-016	1.40712e-014	8.22601e-015	2.38342e-015	1.0448e-014	4.2654e-015	7.45857e-015	-9.48685e-015	-1.41571e-014	-1.21904e-014	6.32575e-015	2.15075e-015	-5.88799e-015	1.74936e-014	-1.79059e-015	-7.90852e-015	4.10126e-015	-1.28224e-014
2.61722e-015	-7.02189e-015	-7.11063e-015	7.15915e-015	-2.22526e-015	5.80347e-015	-2.91746e-015	5.15629e-016	1.40922e-014	8.61436e-015	2.3466e-015	1.05578e-014	4.4528e-015	7.40629e-015	-9.55164e-015	-1.42414e-014	-1.24161e-014	6.30877e-015	1.95346e-015	-5.89748e-015	1.75026e-014	-1.69107e-015	-7.87061e-015	3.98536e-015	-1.27261e-014
2.66222e-015	-6.94781e-015	-7.14731e-015	7.08193e-015	-2.25773e-015	5.61214e-015	-3.29372e-015	7.18524e-016	1.41046e-014	8.99859e-015	2.32127e-015	1.06277e-014	4.66015e-015	7.3572e-015	-9.6312e-015	-1.43112e-014	-1.26488e-014	6.28527e-015	1.74789e-015	-5.91073e-015	1.74975e-014	-1.60564e-015	-7.8216e-015	3.85391e-015	-1.26095e-014
2.71596e-015	-6.83255e-015	-7.17667e-015	6.98067e-015	-2.30028e-015	5.3905e-015	-3.68155e-015	9.15572e-016	1.41042e-014	9.37511e-015	2.30758e-015	1.06592e-014	4.88506e-015	7.31068e-015	-9.72677e-015	-1.43678e-014	-1.28873e-014	6.25403e-015	1.53595e-015	-5.92601e-015	1.7479e-014	-1.53389e-015	-7.76225e-015	3.70852e-015	-1.24746e-014
2.77727e-015	-6.67653e-015	-7.19904e-015	6.85365e-015	-2.35536e-015	5.13749e-015	-4.07913e-015	1.10441e-015	1.40882e-014	9.74086e-015	2.30415e-015	1.06533e-014	5.12521e-015	7.26565e-015	-9.83993e-015	-1.44129e-014	-1.31302e-014	6.2144e-015	1.31998e-015	-5.94233e-015	1.74481e-014	-1.47582e-015	-7.69257e-015	3.55073e-015	-1.23232e-014
2.84478e-015	-6.48099e-015	-7.21457e-015	6.70048e-015	-2.4243e-015	4.85202e-015	-4.48357e-015	1.28196e-015	1.40534e-014	1.00924e-014	2.31095e-015	1.06116e-014	5.37801e-015	7.2212e-015	-9.97196e-015	-1.44483e-014	-1.3376e-014	6.16539e-015	1.10231e-015	-5.95783e-015	1.74047e-014	-1.43131e-015	-7.61296e-015	3.38243e-015	-1.21582e-014
2.91627e-015	-6.24776e-015	-7.22326e-015	6.52058e-015	-2.50876e-015	4.53457e-015	-4.89158e-015	1.44607e-015	1.39967e-014	1.04265e-014	2.32715e-015	1.05351e-014	5.64054e-015	7.1763e-015	-1.01242e-014	-1.44754e-014	-1.36239e-014	6.10631e-015	8.85296e-016	-5.9705e-015	1.73496e-014	-1.39889e-015	-7.52407e-015	3.20465e-015	-1.19824e-014
2.99012e-015	-5.97818e-015	-7.22463e-015	6.31394e-015	-2.61033e-015	4.18618e-015	-5.30041e-015	1.595e-015	1.39149e-014	1.07401e-014	2.35211e-015	1.04257e-014	5.90984e-015	7.12988e-015	-1.02963e-014	-1.4496e-014	-1.38724e-014	6.03705e-015	6.71045e-016	-5.97939e-015	1.72832e-014	-1.37802e-015	-7.42666e-015	3.01941e-015	-1.17986e-014
3.06405e-015	-5.67487e-015	-7.21866e-015	6.08048e-015	-2.73016e-015	3.80895e-015	-5.70695e-015	1.7273e-015	1.38062e-014	1.10299e-014	2.38467e-015	1.02853e-014	6.1831e-015	7.08069e-015	-1.04885e-014	-1.45116e-014	-1.41193e-014	5.95697e-015	4.6215e-016	-5.98222e-015	1.72059e-014	-1.36753e-015	-7.32152e-015	2.82854e-015	-1.16091e-014
3.13633e-015	-5.34051e-015	-7.2057e-015	5.82129e-015	-2.86845e-015	3.40536e-015	-6.10797e-015	1.84178e-015	1.36681e-014	1.12941e-014	2.42411e-015	1.01155e-014	6.45801e-015	7.02755e-015	-1.07012e-014	-1.45239e-014	-1.43625e-014	5.8655e-015	2.61439e-016	-5.97823e-015	1.71189e-014	-1.36656e-015	-7.20901e-015	2.63315e-015	-1.14166e-014
3.20567e-015	-4.97792e-015	-7.18555e-015	5.53718e-015	-3.02539e-015	2.97836e-015	-6.50022e-015	1.93825e-015	1.34988e-014	1.15305e-014	2.46987e-015	9.91867e-015	6.73151e-015	6.96941e-015	-1.09337e-014	-1.45341e-014	-1.46002e-014	5.7628e-015	7.20584e-017	-5.96646e-015	1.70226e-014	-1.37353e-015	-7.08933e-015	2.43472e-015	-1.12235e-014
3.27012e-015	-4.59086e-015	-7.15899e-015	5.22922e-015	-3.201e-015	2.53087e-015	-6.87963e-015	2.01651e-015	1.32963e-014	1.17368e-014	2.52087e-015	9.6966e-015	6.99977e-015	6.9055e-015	-1.11849e-014	-1.45429e-014	-1.48299e-014	5.64808e-015	-1.02565e-016	-5.94456e-015	1.69172e-014	-1.3861e-015	-6.96339e-015	2.23523e-015	-1.10325e-014
3.32776e-015	-4.18277e-015	-7.12554e-015	4.89918e-015	-3.39446e-015	2.0669e-015	-7.24333e-015	2.07688e-015	1.30596e-014	1.19109e-014	2.57632e-015	9.45158e-015	7.25959e-015	6.83483e-015	-1.14537e-014	-1.45506e-014	-1.50495e-014	5.52207e-015	-2.60321e-016	-5.91209e-015	1.68038e-014	-1.4032e-015	-6.83223e-015	2.03601e-015	-1.08456e-014
3.37658e-015	-3.75681e-015	-7.08498e-015	4.54933e-015	-3.6057e-015	1.59017e-015	-7.58778e-015	2.12006e-015	1.27881e-014	1.20525e-014	2.63566e-015	9.18544e-015	7.50864e-015	6.75693e-015	-1.17385e-014	-1.45584e-014	-1.52571e-014	5.38503e-015	-3.98269e-016	-5.86844e-015	1.66827e-014	-1.4227e-015	-6.69599e-015	1.83826e-015	-1.06653e-014
3.41505e-015	-3.31753e-015	-7.03796e-015	4.18124e-015	-3.833e-015	1.10493e-015	-7.90906e-015	2.14693e-015	1.24822e-014	1.21611e-014	2.69829e-015	8.90001e-015	7.74373e-015	6.67095e-015	-1.20368e-014	-1.45673e-014	-1.54501e-014	5.23752e-015	-5.1399e-016	-5.81347e-015	1.65542e-014	-1.4434e-015	-6.55546e-015	1.64319e-015	-1.04935e-014
3.44154e-015	-2.86904e-015	-6.98413e-015	3.7971e-015	-4.07503e-015	6.159e-016	-8.20363e-015	2.15866e-015	1.21423e-014	1.22358e-014	2.76268e-015	8.59748e-015	7.96245e-015	6.57643e-015	-1.23467e-014	-1.4578e-014	-1.5627e-014	5.07989e-015	-6.05381e-016	-5.74611e-015	1.64189e-014	-1.46315e-015	-6.41034e-015	1.45221e-015	-1.0332e-014
3.45541e-015	-2.41647e-015	-6.92362e-015	3.3993e-015	-4.33065e-015	1.28492e-016	-8.46849e-015	2.15675e-015	1.1769e-014	1.2276e-014	2.82816e-015	8.27925e-015	8.16317e-015	6.47228e-015	-1.26651e-014	-1.45907e-014	-1.57855e-014	4.91318e-015	-6.69886e-016	-5.66606e-015	1.62771e-014	-1.48067e-015	-6.26166e-015	1.26635e-015	-1.01825e-014
3.45581e-015	-1.96392e-015	-6.85643e-015	2.99076e-015	-4.59778e-015	-3.51971e-016	-8.70052e-015	2.14359e-015	1.13633e-014	1.22818e-014	2.89383e-015	7.94777e-015	8.34255e-015	6.35793e-015	-1.29897e-014	-1.46056e-014	-1.59238e-014	4.73872e-015	-7.05927e-016	-5.57344e-015	1.61287e-014	-1.49463e-015	-6.11068e-015	1.08627e-015	-1.00459e-014
3.44138e-015	-1.5161e-015	-6.78236e-015	2.57379e-015	-4.87407e-015	-8.20378e-016	-8.89693e-015	2.1216e-015	1.09276e-014	1.22539e-014	2.95886e-015	7.60445e-015	8.49801e-015	6.23338e-015	-1.33178e-014	-1.46228e-014	-1.60407e-014	4.55727e-015	-7.12025e-016	-5.46848e-015	1.59743e-014	-1.50309e-015	-5.95721e-015	9.12624e-016	-9.92294e-015
3.4115e-015	-1.07689e-015	-6.70168e-015	2.15169e-015	-5.15731e-015	-1.27115e-015	-9.05536e-015	2.09317e-015	1.0464e-014	1.21935e-014	3.02194e-015	7.25086e-015	8.62798e-015	6.09859e-015	-1.36466e-014	-1.46426e-014	-1.61345e-014	4.37022e-015	-6.86268e-016	-5.35112e-015	1.58139e-014	-1.50455e-015	-5.80196e-015	7.46267e-016	-9.81356e-015
3.36546e-015	-6.51179e-016	-6.61355e-015	1.72695e-015	-5.44504e-015	-1.69899e-015	-9.17415e-015	2.06062e-015	9.97433e-015	1.2101e-014	3.08263e-015	6.88882e-015	8.73043e-015	5.95336e-015	-1.39731e-014	-1.46639e-014	-1.62042e-014	4.17949e-015	-6.27064e-016	-5.22241e-015	1.56479e-014	-1.49869e-015	-5.64542e-015	5.8804e-016	-9.71837e-015
3.30312e-015	-2.43091e-016	-6.51847e-015	1.30308e-015	-5.73471e-015	-2.09964e-015	-9.25174e-015	2.02586e-015	9.46322e-015	1.1978e-014	3.14016e-015	6.52014e-015	8.80442e-015	5.7975e-015	-1.4294e-014	-1.46872e-014	-1.62485e-014	3.98616e-015	-5.34253e-016	-5.08317e-015	1.54763e-014	-1.48429e-015	-5.48865e-015	4.38346e-016	-9.63721e-015
3.2248e-015	1.43451e-016	-6.41631e-015	8.82647e-016	-6.02381e-015	-2.46891e-015	-9.2872e-015	1.99151e-015	8.93418e-015	1.18263e-014	3.19372e-015	6.14641e-015	8.84854e-015	5.63096e-015	-1.4606e-014	-1.47119e-014	-1.62669e-014	3.79223e-015	-4.07277e-016	-4.93473e-015	1.52987e-014	-1.45952e-015	-5.33211e-015	2.97554e-016	-9.56935e-015
3.13053e-015	5.05047e-016	-6.30736e-015	4.68474e-016	-6.3097e-015	-2.8025e-015	-9.28007e-015	1.96078e-015	8.39146e-015	1.16475e-014	3.24274e-015	5.7691e-015	8.86245e-015	5.45452e-015	-1.49074e-014	-1.47371e-014	-1.62594e-014	3.59918e-015	-2.44947e-016	-4.77826e-015	1.51145e-014	-1.4244e-015	-5.17694e-015	1.65785e-016	-9.51423e-015
3.02051e-015	8.3788e-016	-6.19145e-015	6.40346e-017	-6.58998e-015	-3.0965e-015	-9.2299e-015	1.93569e-015	7.83893e-015	1.14435e-014	3.28603e-015	5.38941e-015	8.84496e-015	5.26821e-015	-1.51951e-014	-1.47624e-014	-1.62267e-014	3.40881e-015	-4.81449e-017	-4.61507e-015	1.4923e-014	-1.37894e-015	-5.02424e-015	4.29971e-017	-9.47065e-015
2.89562e-015	1.1386e-015	-6.06818e-015	-3.28271e-016	-6.86189e-015	-3.34735e-015	-9.13728e-015	1.91919e-015	7.28086e-015	1.12163e-014	3.32338e-015	5.00869e-015	8.79609e-015	5.07267e-015	-1.54663e-014	-1.47877e-014	-1.61691e-014	3.2232e-015	1.82412e-016	-4.44717e-015	1.47243e-014	-1.32292e-015	-4.87454e-015	-7.08177e-017	-9.43743e-015
2.75706e-015	1.4048e-015	-5.93759e-015	-7.05864e-016	-7.12285e-015	-3.55218e-015	-9.00303e-015	1.91347e-015	6.72192e-015	1.0968e-014	3.3543e-015	4.62869e-015	8.71628e-015	4.8683e-015	-1.57186e-014	-1.48123e-014	-1.60868e-014	3.04425e-015	4.45705e-016	-4.27673e-015	1.45177e-014	-1.25663e-015	-4.729e-015	-1.7542e-016	-9.41246e-015
2.60574e-015	1.63361e-015	-5.80031e-015	-1.06589e-015	-7.37095e-015	-3.70865e-015	-8.82847e-015	1.91991e-015	6.16715e-015	1.07007e-014	3.37779e-015	4.25048e-015	8.60589e-015	4.6551e-015	-1.59492e-014	-1.48353e-014	-1.5981e-014	2.87371e-015	7.40812e-016	-4.10429e-015	1.43029e-014	-1.17993e-015	-4.58845e-015	-2.70862e-016	-9.39342e-015
2.44335e-015	1.82286e-015	-5.65647e-015	-1.40623e-015	-7.60381e-015	-3.81497e-015	-8.6153e-015	1.9399e-015	5.6201e-015	1.04167e-014	3.39413e-015	3.87602e-015	8.4657e-015	4.43391e-015	-1.61568e-014	-1.48562e-014	-1.58531e-014	2.71295e-015	1.06615e-015	-3.93194e-015	1.40792e-014	-1.09379e-015	-4.45382e-015	-3.57275e-016	-9.37846e-015
2.27056e-015	1.97186e-015	-5.50585e-015	-1.7249e-015	-7.81916e-015	-3.87033e-015	-8.36624e-015	1.97482e-015	5.08602e-015	1.01193e-014	3.40264e-015	3.50602e-015	8.296e-015	4.20596e-015	-1.634e-014	-1.48746e-014	-1.57048e-014	2.56326e-015	1.41946e-015	-3.76166e-015	1.38462e-014	-9.99133e-016	-4.32598e-015	-4.3486e-016	-9.36578e-015
2.08913e-015	2.07941e-015	-5.34871e-015	-2.01991e-015	-8.01559e-015	-3.87549e-015	-8.0837e-015	2.0264e-015	4.56916e-015	9.80999e-015	3.40273e-015	3.14149e-015	8.09765e-015	3.97216e-015	-1.64976e-014	-1.48904e-014	-1.55385e-014	2.42612e-015	1.79866e-015	-3.59579e-015	1.36033e-014	-8.96882e-016	-4.20589e-015	-5.03947e-016	-9.35311e-015
1.9002e-015	2.14474e-015	-5.18509e-015	-2.29075e-015	-8.19184e-015	-3.83081e-015	-7.77082e-015	2.09489e-015	4.07417e-015	9.49115e-015	3.39391e-015	2.78355e-015	7.8725e-015	3.73304e-015	-1.66289e-014	-1.49034e-014	-1.53569e-014	2.30238e-015	2.20059e-015	-3.43658e-015	1.33501e-014	-7.87895e-016	-4.09487e-015	-5.64536e-016	-9.33797e-015
1.70533e-015	2.1676e-015	-5.01509e-015	-2.5355e-015	-8.34623e-015	-3.73756e-015	-7.43152e-015	2.18025e-015	3.60504e-015	9.16517e-015	3.37548e-015	2.43384e-015	7.62255e-015	3.48962e-015	-1.67334e-014	-1.49132e-014	-1.51627e-014	2.19276e-015	2.62164e-015	-3.28575e-015	1.30859e-014	-6.73162e-016	-3.99393e-015	-6.16043e-016	-9.31783e-015
1.50616e-015	2.14857e-015	-4.8392e-015	-2.75257e-015	-8.47815e-015	-3.59726e-015	-7.07029e-015	2.28192e-015	3.16521e-015	8.83323e-015	3.34709e-015	2.09403e-015	7.34937e-015	3.24333e-015	-1.68108e-014	-1.49195e-014	-1.49588e-014	2.09845e-015	3.05799e-015	-3.14551e-015	1.28109e-014	-5.54573e-016	-3.90441e-015	-6.59428e-016	-9.29021e-015
1.30477e-015	2.08778e-015	-4.65737e-015	-2.94114e-015	-8.58804e-015	-3.4122e-015	-6.69151e-015	2.3991e-015	2.75816e-015	8.49767e-015	3.30849e-015	1.76509e-015	7.05516e-015	2.9952e-015	-1.68615e-014	-1.49224e-014	-1.4748e-014	2.01974e-015	3.50619e-015	-3.0176e-015	1.25251e-014	-4.33923e-016	-3.82742e-015	-6.94903e-016	-9.2534e-015
1.10302e-015	1.98655e-015	-4.46972e-015	-3.10096e-015	-8.6756e-015	-3.1853e-015	-6.29907e-015	2.53136e-015	2.38719e-015	8.16027e-015	3.25955e-015	1.44768e-015	6.7425e-015	2.74621e-015	-1.68861e-014	-1.4922e-014	-1.45339e-014	1.9567e-015	3.96218e-015	-2.90376e-015	1.22282e-014	-3.12691e-016	-3.76335e-015	-7.22205e-016	-9.20541e-015
9.03555e-016	1.84641e-015	-4.27688e-015	-3.23181e-015	-8.74061e-015	-2.9202e-015	-5.89798e-015	2.67693e-015	2.05466e-015	7.82221e-015	3.19992e-015	1.14288e-015	6.41353e-015	2.49683e-015	-1.68856e-014	-1.49182e-014	-1.43197e-014	1.90967e-015	4.42062e-015	-2.80585e-015	1.192e-014	-1.9254e-016	-3.71332e-015	-7.41782e-016	-9.14443e-015
7.0858e-016	1.66935e-015	-4.07932e-015	-3.33451e-015	-8.78381e-015	-2.62084e-015	-5.4931e-015	2.83422e-015	1.76276e-015	7.48408e-015	3.12942e-015	8.52379e-016	6.07084e-015	2.2487e-015	-1.68623e-014	-1.49114e-014	-1.41091e-014	1.87819e-015	4.87716e-015	-2.72544e-015	1.16005e-014	-7.4892e-017	-3.6783e-015	-7.53873e-016	-9.06867e-015
5.19328e-016	1.45788e-015	-3.87762e-015	-3.40996e-015	-8.80628e-015	-2.29231e-015	-5.08947e-015	3.00123e-015	1.51396e-015	7.14656e-015	3.04771e-015	5.77435e-016	5.71695e-015	2.00319e-015	-1.68184e-014	-1.4902e-014	-1.3906e-014	1.86113e-015	5.32739e-015	-2.66396e-015	1.127e-014	3.8721e-017	-3.65877e-015	-7.58593e-016	-8.97675e-015
3.36986e-016	1.21529e-015	-3.67198e-015	-3.45918e-015	-8.80881e-015	-1.9391e-015	-4.69205e-015	3.17567e-015	1.30847e-015	6.8107e-015	2.95476e-015	3.18323e-016	5.35473e-015	1.76085e-015	-1.67557e-014	-1.48906e-014	-1.37138e-014	1.85812e-015	5.76714e-015	-2.62254e-015	1.09288e-014	1.46614e-016	-3.65588e-015	-7.56348e-016	-8.8678e-015
1.62372e-016	9.4476e-016	-3.46351e-015	-3.48287e-015	-8.79271e-015	-1.56662e-015	-4.30593e-015	3.355e-015	1.14731e-015	6.47742e-015	2.8505e-015	7.61477e-017	4.98675e-015	1.52272e-015	-1.6676e-014	-1.48774e-014	-1.35354e-014	1.86821e-015	6.19152e-015	-2.60245e-015	1.05775e-014	2.46597e-016	-3.67031e-015	-7.4726e-016	-8.74131e-015
-2.86731e-018	6.4958e-016	-3.25186e-015	-3.4833e-015	-8.75968e-015	-1.18033e-015	-3.93594e-015	3.53652e-015	1.03022e-015	6.14691e-015	2.73533e-015	-1.48093e-016	4.61548e-015	1.29004e-015	-1.65823e-014	-1.48637e-014	-1.33737e-014	1.88998e-015	6.59503e-015	-2.60475e-015	1.02166e-014	3.3741e-016	-3.70212e-015	-7.31147e-016	-8.59664e-015
-1.5686e-016	3.3337e-016	-3.03784e-015	-3.46215e-015	-8.71173e-015	-7.86127e-016	-3.58712e-015	3.71712e-015	9.56952e-016	5.81918e-015	2.60903e-015	-3.53395e-016	4.2437e-015	1.06354e-015	-1.64774e-014	-1.48497e-014	-1.32326e-014	1.9218e-015	6.97362e-015	-2.62939e-015	9.8465e-015	4.18549e-016	-3.75068e-015	-7.08211e-016	-8.43373e-015
-2.98145e-016	-1.54072e-020	-2.82206e-015	-3.42149e-015	-8.65073e-015	-3.89778e-016	-3.26375e-015	3.89372e-015	9.26009e-016	5.49419e-015	2.47206e-015	-5.39717e-016	3.8743e-015	8.44045e-016	-1.63639e-014	-1.48366e-014	-1.31152e-014	1.96194e-015	7.32332e-015	-2.67701e-015	9.468e-015	4.88991e-016	-3.81657e-015	-6.78623e-016	-8.25266e-015
-4.25948e-016	-3.47286e-016	-2.60549e-015	-3.36294e-015	-8.57937e-015	3.83503e-018	-2.97035e-015	4.06355e-015	9.35607e-016	5.17187e-015	2.32439e-015	-7.05951e-016	3.50946e-015	6.32336e-016	-1.62452e-014	-1.48255e-014	-1.30245e-014	2.00803e-015	7.64051e-015	-2.74781e-015	9.08247e-015	5.47826e-016	-3.89929e-015	-6.42197e-016	-8.05374e-015
-5.39237e-016	-7.04007e-016	-2.38869e-015	-3.28946e-015	-8.5e-015	3.90172e-016	-2.71026e-015	4.22372e-015	9.8332e-016	4.85216e-015	2.16657e-015	-8.52234e-016	3.15172e-015	4.29153e-016	-1.61246e-014	-1.48171e-014	-1.29624e-014	2.05792e-015	7.92102e-015	-2.84189e-015	8.69122e-015	5.94823e-016	-3.99917e-015	-5.98823e-016	-7.83731e-015
-6.37501e-016	-1.06595e-015	-2.17255e-015	-3.20366e-015	-8.41445e-015	7.63673e-016	-2.48626e-015	4.37072e-015	1.06645e-015	4.53494e-015	1.99954e-015	-9.77911e-016	2.80333e-015	2.35147e-016	-1.60053e-014	-1.48121e-014	-1.2931e-014	2.10942e-015	8.16097e-015	-2.95834e-015	8.29514e-015	6.29464e-016	-4.11535e-015	-5.48372e-016	-7.60507e-015
-7.20238e-016	-1.42935e-015	-1.95764e-015	-3.10847e-015	-8.32568e-015	1.11957e-015	-2.30141e-015	4.5013e-015	1.18208e-015	4.21936e-015	1.82326e-015	-1.08295e-015	2.46697e-015	5.08086e-017	-1.58905e-014	-1.48121e-014	-1.2931e-014	2.15921e-015	8.35717e-015	-3.09612e-015	7.89566e-015	6.52293e-016	-4.24693e-015	-4.90651e-016	-7.35892e-015
-7.87365e-016	-1.79047e-015	-1.74445e-015	-3.00708e-015	-8.23655e-015	1.45338e-015	-2.15837e-015	4.61268e-015	1.3266e-015	3.90463e-015	1.63802e-015	-1.16756e-015	2.14447e-015	-1.22988e-016	-1.57828e-014	-1.48181e-014	-1.2964e-014	2.20462e-015	8.50707e-015	-3.25503e-015	7.49471e-015	6.63165e-016	-4.39286e-015	-4.25552e-016	-7.10056e-015
-8.39398e-016	-2.14572e-015	-1.53445e-015	-2.90225e-015	-8.1496e-015	1.76118e-015	-2.05955e-015	4.70255e-015	1.4965e-015	3.5897e-015	1.44521e-015	-1.23183e-015	1.83816e-015	-2.8601e-016	-1.56851e-014	-1.48311e-014	-1.30309e-014	2.24285e-015	8.6079e-015	-3.43385e-015	7.09394e-015	6.62088e-016	-4.55195e-015	-3.53558e-016	-6.83206e-015
-8.7616e-016	-2.49093e-015	-1.32843e-015	-2.79717e-015	-8.0673e-015	2.03892e-015	-2.00614e-015	4.76916e-015	1.68736e-015	3.27384e-015	1.24611e-015	-1.27643e-015	1.5493e-015	-4.37982e-016	-1.56e-014	-1.48513e-014	-1.31315e-014	2.27139e-015	8.6575e-015	-3.63106e-015	6.6949e-015	6.4991e-016	-4.72293e-015	-2.74526e-016	-6.55537e-015
-8.97898e-016	-2.82224e-015	-1.12679e-015	-2.69502e-015	-7.99184e-015	2.28375e-015	-1.99912e-015	4.81064e-015	1.89539e-015	2.95651e-015	1.04133e-015	-1.30202e-015	1.279e-015	-5.79089e-016	-1.553e-014	-1.48791e-014	-1.32655e-014	2.28674e-015	8.65488e-015	-3.84485e-015	6.29969e-015	6.26831e-016	-4.90378e-015	-1.87652e-016	-6.27327e-015
-9.0436e-016	-3.1368e-015	-9.30611e-016	-2.59877e-015	-7.92606e-015	2.49285e-015	-2.03867e-015	4.82512e-015	2.11617e-015	2.63712e-015	8.31425e-016	-1.30946e-015	1.02904e-015	-7.09275e-016	-1.54773e-014	-1.49148e-014	-1.34327e-014	2.28656e-015	8.59823e-015	-4.07332e-015	5.91021e-015	5.94182e-016	-5.09271e-015	-9.33834e-017	-5.98855e-015
-8.96321e-016	-3.43232e-015	-7.41096e-016	-2.51137e-015	-7.87241e-015	2.66433e-015	-2.1248e-015	4.81119e-015	2.34476e-015	2.31446e-015	6.18349e-016	-1.30028e-015	7.99834e-016	-8.28583e-016	-1.54433e-014	-1.49587e-014	-1.36315e-014	2.2687e-015	8.48704e-015	-4.31466e-015	5.52754e-015	5.53357e-016	-5.28839e-015	8.40435e-018	-5.70411e-015
-8.74273e-016	-3.70557e-015	-5.5921e-016	-2.43569e-015	-7.83227e-015	2.797e-015	-2.25728e-015	4.76752e-015	2.57615e-015	1.9892e-015	4.03254e-016	-1.27564e-015	5.92329e-016	-9.37144e-016	-1.54303e-014	-1.50116e-014	-1.38596e-014	2.23028e-015	8.32144e-015	-4.56624e-015	5.15294e-015	5.06204e-016	-5.48836e-015	1.17358e-016	-5.42235e-015
-8.3949e-016	-3.95443e-015	-3.85438e-016	-2.37469e-015	-7.80771e-015	2.88947e-015	-2.43477e-015	4.69349e-015	2.80583e-015	1.66043e-015	1.87189e-016	-1.23702e-015	4.07498e-016	-1.03472e-015	-1.54398e-014	-1.50732e-014	-1.41145e-014	2.16853e-015	8.10187e-015	-4.82609e-015	4.78894e-015	4.54777e-016	-5.68957e-015	2.33204e-016	-5.14579e-015
-7.93164e-016	-4.17661e-015	-2.20729e-016	-2.3308e-015	-7.80077e-015	2.94158e-015	-2.655e-015	4.58891e-015	3.02919e-015	1.32738e-015	-2.91086e-017	-1.18616e-015	2.46072e-016	-1.12136e-015	-1.54723e-014	-1.51432e-014	-1.43938e-014	2.08081e-015	7.82879e-015	-5.09237e-015	4.43749e-015	3.99948e-016	-5.8895e-015	3.55757e-016	-4.87767e-015
-7.36047e-016	-4.37098e-015	-6.63032e-017	-2.30561e-015	-7.81265e-015	2.9531e-015	-2.91538e-015	4.45474e-015	3.24179e-015	9.89901e-016	-2.43825e-016	-1.12508e-015	1.08884e-016	-1.19774e-015	-1.55279e-014	-1.52216e-014	-1.46943e-014	1.96562e-015	7.50399e-015	-5.36194e-015	4.09937e-015	3.43101e-016	-6.08581e-015	4.85246e-016	-4.62108e-015
-6.68978e-016	-4.53664e-015	7.74464e-017	-2.30179e-015	-7.84498e-015	2.92495e-015	-3.21331e-015	4.29193e-015	3.43889e-015	6.48101e-016	-4.55249e-016	-1.05581e-015	-4.65061e-018	-1.26404e-015	-1.56073e-014	-1.53073e-014	-1.50125e-014	1.8213e-015	7.12926e-015	-5.63232e-015	3.77605e-015	2.86314e-016	-6.27621e-015	6.21275e-016	-4.37767e-015
-5.92915e-016	-4.67241e-015	2.09828e-016	-2.32126e-015	-7.89857e-015	2.85856e-015	-3.54609e-015	4.10139e-015	3.61657e-015	3.02396e-016	-6.62243e-016	-9.80326e-016	-9.49609e-017	-1.3206e-015	-1.57098e-014	-1.54002e-014	-1.53447e-014	1.64595e-015	6.70751e-015	-5.90044e-015	3.46902e-015	2.31484e-016	-6.45841e-015	7.63178e-016	-4.14965e-015
-5.09473e-016	-4.77798e-015	3.30577e-016	-2.36586e-015	-7.97369e-015	2.75639e-015	-3.91023e-015	3.88407e-015	3.77163e-015	-4.71884e-017	-8.63031e-016	-9.00904e-016	-1.62373e-016	-1.36779e-015	-1.58349e-014	-1.54992e-014	-1.56866e-014	1.43813e-015	6.24146e-015	-6.16386e-015	3.17927e-015	1.80374e-016	-6.63033e-015	9.10733e-016	-3.93934e-015
-4.20316e-016	-4.85347e-015	4.38906e-016	-2.43683e-015	-8.07067e-015	2.62091e-015	-4.30176e-015	3.64219e-015	3.90066e-015	-4.00362e-016	-1.05645e-015	-8.20227e-016	-2.07555e-016	-1.40627e-015	-1.59813e-014	-1.56037e-014	-1.60338e-014	1.19746e-015	5.73457e-015	-6.42014e-015	2.90752e-015	1.34844e-016	-6.78924e-015	1.06283e-015	-3.74868e-015
-3.26628e-016	-4.89987e-015	5.34022e-016	-2.53433e-015	-8.1895e-015	2.45487e-015	-4.71683e-015	3.37822e-015	3.99983e-015	-7.55996e-016	-1.24147e-015	-7.40467e-016	-2.30793e-016	-1.43673e-015	-1.6148e-014	-1.57131e-014	-1.63819e-014	9.23215e-016	5.19059e-015	-6.66671e-015	2.65491e-015	9.67796e-017	-6.93252e-015	1.21839e-015	-3.57925e-015
-2.29516e-016	-4.91831e-015	6.15982e-016	-2.65935e-015	-8.32999e-015	2.26171e-015	-5.15089e-015	3.09502e-015	4.06667e-015	-1.11296e-015	-1.41671e-015	-6.64489e-016	-2.33615e-016	-1.45989e-015	-1.6333e-014	-1.5826e-014	-1.67265e-014	6.15293e-016	4.61375e-015	-6.90068e-015	2.42177e-015	6.80831e-017	-7.0586e-015	1.37643e-015	-3.432e-015
-1.29885e-016	-4.90984e-015	6.84555e-016	-2.81232e-015	-8.49224e-015	2.04418e-015	-5.59956e-015	2.79546e-015	4.09894e-015	-1.4706e-015	-1.58039e-015	-5.94989e-016	-2.17367e-016	-1.47598e-015	-1.65349e-014	-1.59409e-014	-1.7063e-014	2.74228e-016	4.00787e-015	-7.11947e-015	2.20821e-015	4.91732e-017	-7.16539e-015	1.53596e-015	-3.3078e-015
-2.91429e-017	-4.87592e-015	7.39196e-016	-2.99355e-015	-8.67597e-015	1.80594e-015	-6.05822e-015	2.48257e-015	4.09453e-015	-1.82757e-015	-1.73107e-015	-5.34118e-016	-1.83222e-016	-1.48552e-015	-1.67515e-014	-1.60563e-014	-1.73869e-014	-9.93315e-017	3.3772e-015	-7.32134e-015	2.01436e-015	4.18507e-017	-7.25124e-015	1.69572e-015	-3.20767e-015
7.09428e-017	-4.81827e-015	7.79955e-016	-3.20282e-015	-8.87949e-015	1.55057e-015	-6.52264e-015	2.15999e-015	4.05206e-015	-2.18261e-015	-1.86844e-015	-4.844e-016	-1.32297e-016	-1.48909e-015	-1.69796e-014	-1.61708e-014	-1.76933e-014	-5.04522e-016	2.72674e-015	-7.50402e-015	1.83975e-015	4.67258e-017	-7.31497e-015	1.85485e-015	-3.13124e-015
1.69214e-016	-4.73866e-015	8.06645e-016	-3.43924e-015	-9.10258e-015	1.28219e-015	-6.98799e-015	1.83076e-015	3.97032e-015	-2.53352e-015	-1.99127e-015	-4.47957e-016	-6.61297e-017	-1.4871e-015	-1.72166e-014	-1.62832e-014	-1.79774e-014	-9.39644e-016	2.06161e-015	-7.66566e-015	1.68385e-015	6.43033e-017	-7.35552e-015	2.01236e-015	-3.07804e-015
2.64935e-016	-4.63958e-015	8.19833e-016	-3.7014e-015	-9.34319e-015	1.00418e-015	-7.45e-015	1.49889e-015	3.84945e-015	-2.87855e-015	-2.09894e-015	-4.26733e-016	1.43583e-017	-1.48014e-015	-1.746e-014	-1.63923e-014	-1.82349e-014	-1.40305e-015	1.3868e-015	-7.80569e-015	1.54599e-015	9.5551e-017	-7.37194e-015	2.16691e-015	-3.04804e-015
3.57011e-016	-4.5234e-015	8.19629e-016	-3.98769e-015	-9.59993e-015	7.20607e-016	-7.90457e-015	1.16831e-015	3.68892e-015	-3.21571e-015	-2.19049e-015	-4.23478e-016	1.07225e-016	-1.46906e-015	-1.7707e-014	-1.64961e-014	-1.84622e-014	-1.89325e-015	7.07181e-016	-7.92274e-015	1.42587e-015	1.40489e-016	-7.36382e-015	2.31761e-015	-3.04046e-015
4.44688e-016	-4.39226e-015	8.06221e-016	-4.29646e-015	-9.87096e-015	4.34807e-016	-8.34745e-015	8.42576e-016	3.4898e-015	-3.54343e-015	-2.26559e-015	-4.39402e-016	2.10328e-016	-1.45465e-015	-1.7955e-014	-1.65929e-014	-1.86558e-014	-2.4077e-015	2.76455e-017	-8.01508e-015	1.32251e-015	1.98573e-016	-7.33092e-015	2.46287e-015	-3.05415e-015
5.27458e-016	-4.24907e-015	7.79882e-016	-4.62631e-015	-1.01543e-014	1.50463e-016	-8.77546e-015	5.24791e-016	3.25278e-015	-3.86021e-015	-2.32418e-015	-4.76597e-016	3.21855e-016	-1.4374e-015	-1.8201e-014	-1.6682e-014	-1.88127e-014	-2.94379e-015	-6.47001e-016	-8.08238e-015	1.23474e-015	2.69801e-016	-7.27308e-015	2.60184e-015	-3.08697e-015
6.04318e-016	-4.09675e-015	7.41823e-016	-4.97517e-015	-1.04481e-014	-1.29013e-016	-9.18548e-015	2.18677e-016	2.97887e-015	-4.16363e-015	-2.36597e-015	-5.35935e-016	4.39903e-016	-1.41762e-015	-1.8442e-014	-1.67622e-014	-1.89295e-014	-3.49848e-015	-1.31205e-015	-8.12449e-015	1.16125e-015	3.5343e-016	-7.19072e-015	2.73255e-015	-3.13684e-015
6.7418e-016	-3.93771e-015	6.92382e-016	-5.341e-015	-1.07505e-014	-4.01915e-016	-9.57418e-015	-7.29687e-017	2.66935e-015	-4.45212e-015	-2.39147e-015	-6.19313e-016	5.63253e-016	-1.39575e-015	-1.86755e-014	-1.68323e-014	-1.90036e-014	-4.06866e-015	-1.96285e-015	-8.14148e-015	1.10041e-015	4.49007e-016	-7.08502e-015	2.85365e-015	-3.20197e-015
7.37273e-016	-3.77465e-015	6.32368e-016	-5.7211e-015	-1.10588e-014	-6.6552e-016	-9.93874e-015	-3.46573e-016	2.32633e-015	-4.72328e-015	-2.40059e-015	-7.27298e-016	6.90383e-016	-1.37227e-015	-1.88989e-014	-1.68909e-014	-1.90327e-014	-4.65077e-015	-2.59514e-015	-8.13378e-015	1.05102e-015	5.55115e-016	-6.95777e-015	2.9638e-015	-3.27978e-015
7.92431e-016	-3.61041e-015	5.63108e-016	-6.11276e-015	-1.13716e-014	-9.17539e-016	-1.02765e-014	-5.98955e-016	1.95287e-015	-4.97534e-015	-2.3942e-015	-8.60022e-016	8.19548e-016	-1.34817e-015	-1.91095e-014	-1.69372e-014	-1.90163e-014	-5.2418e-015	-3.20545e-015	-8.10208e-015	1.01103e-015	6.70309e-016	-6.81035e-015	3.06199e-015	-3.36779e-015
8.39687e-016	-3.44708e-015	4.85966e-016	-6.51324e-015	-1.16867e-014	-1.15713e-015	-1.05856e-014	-8.27936e-016	1.55166e-015	-5.2067e-015	-2.37209e-015	-1.01682e-015	9.48821e-016	-1.32414e-015	-1.93048e-014	-1.69709e-014	-1.89535e-014	-5.83825e-015	-3.7903e-015	-8.04701e-015	9.78789e-016	7.92874e-016	-6.6445e-015	3.14742e-015	-3.46278e-015
8.78719e-016	-3.28722e-015	4.01292e-016	-6.91958e-015	-1.20013e-014	-1.38305e-015	-1.08647e-014	-1.03171e-015	1.12565e-015	-5.41608e-015	-2.33541e-015	-1.19694e-015	1.07639e-015	-1.30072e-015	-1.94829e-014	-1.69916e-014	-1.88437e-014	-6.43578e-015	-4.34613e-015	-7.96886e-015	9.52809e-016	9.20735e-016	-6.46271e-015	3.21888e-015	-3.56207e-015
9.1008e-016	-3.13269e-015	3.10269e-016	-7.3282e-015	-1.23136e-014	-1.59358e-015	-1.11134e-014	-1.20871e-015	6.7802e-016	-5.6021e-015	-2.28552e-015	-1.39971e-015	1.20069e-015	-1.2782e-015	-1.96413e-014	-1.69986e-014	-1.8687e-014	-7.03035e-015	-4.87077e-015	-7.8692e-015	9.31034e-016	1.05179e-015	-6.26715e-015	3.27559e-015	-3.66301e-015
9.33128e-016	-2.98569e-015	2.14569e-016	-7.73643e-015	-1.26209e-014	-1.7884e-015	-1.13305e-014	-1.357e-015	2.11942e-016	-5.76398e-015	-2.22405e-015	-1.62447e-015	1.32039e-015	-1.25671e-015	-1.97788e-014	-1.69913e-014	-1.8484e-014	-7.6183e-015	-5.36107e-015	-7.74975e-015	9.11896e-016	1.18406e-015	-6.06067e-015	3.3168e-015	-3.76227e-015
9.48172e-016	-2.84823e-015	1.15477e-016	-8.14122e-015	-1.29217e-014	-1.96777e-015	-1.15156e-014	-1.47446e-015	-2.69568e-016	-5.90106e-015	-2.15214e-015	-1.87011e-015	1.43368e-015	-1.23664e-015	-1.98941e-014	-1.697e-014	-1.8236e-014	-8.19562e-015	-5.81505e-015	-7.61261e-015	8.9352e-016	1.31541e-015	-5.84673e-015	3.34215e-015	-3.85718e-015
9.55934e-016	-2.72186e-015	1.42911e-017	-8.53989e-015	-1.32144e-014	-2.13198e-015	-1.16691e-014	-1.56075e-015	-7.62394e-016	-6.01214e-015	-2.07098e-015	-2.13475e-015	1.53963e-015	-1.21843e-015	-1.99856e-014	-1.6935e-014	-1.79453e-014	-8.75836e-015	-6.23103e-015	-7.45966e-015	8.74337e-016	1.44293e-015	-5.62868e-015	3.35095e-015	-3.94468e-015
9.56571e-016	-2.60778e-015	-8.80275e-017	-8.92985e-015	-1.34973e-014	-2.28234e-015	-1.17915e-014	-1.61565e-015	-1.26347e-015	-6.09637e-015	-1.98224e-015	-2.41672e-015	1.63721e-015	-1.20233e-015	-2.00531e-014	-1.68871e-014	-1.76145e-014	-9.30316e-015	-6.60787e-015	-7.29311e-015	8.53162e-016	1.56422e-015	-5.4094e-015	3.34301e-015	-4.0221e-015
9.5053e-016	-2.50719e-015	-1.90709e-016	-9.30843e-015	-1.37687e-014	-2.42024e-015	-1.18842e-014	-1.63846e-015	-1.76969e-015	-6.15408e-015	-1.88812e-015	-2.71306e-015	1.72518e-015	-1.18869e-015	-2.00959e-014	-1.68265e-014	-1.72467e-014	-9.82623e-015	-6.94413e-015	-7.11486e-015	8.28698e-016	1.67609e-015	-5.19232e-015	3.31831e-015	-4.08674e-015
9.38134e-016	-2.42102e-015	-2.92071e-016	-9.67355e-015	-1.40274e-014	-2.5463e-015	-1.19484e-014	-1.63046e-015	-2.27721e-015	-6.18525e-015	-1.79025e-015	-3.02068e-015	1.80339e-015	-1.1775e-015	-2.01138e-014	-1.67532e-014	-1.68449e-014	-1.0324e-014	-7.23935e-015	-6.92799e-015	8.00011e-016	1.77691e-015	-4.98086e-015	3.27721e-015	-4.13607e-015
9.2041e-016	-2.35001e-015	-3.90567e-016	-1.00224e-014	-1.42718e-014	-2.66291e-015	-1.19857e-014	-1.59199e-015	-2.78235e-015	-6.18998e-015	-1.69033e-015	-3.33731e-015	1.87096e-015	-1.16867e-015	-2.01065e-014	-1.6668e-014	-1.64137e-014	-1.07931e-014	-7.49431e-015	-6.73486e-015	7.65738e-016	1.86463e-015	-4.77823e-015	3.21973e-015	-4.16831e-015
8.98456e-016	-2.29449e-015	-4.84978e-016	-1.03534e-014	-1.45008e-014	-2.77177e-015	-1.19984e-014	-1.52398e-015	-3.28205e-015	-6.16969e-015	-1.59003e-015	-3.66024e-015	1.92755e-015	-1.16312e-015	-2.00748e-014	-1.65718e-014	-1.59572e-014	-1.12306e-014	-7.70978e-015	-6.53764e-015	7.25331e-016	1.93645e-015	-4.58738e-015	3.14641e-015	-4.18137e-015
8.72398e-016	-2.25518e-015	-5.75372e-016	-1.06651e-014	-1.4713e-014	-2.8748e-015	-1.19878e-014	-1.42805e-015	-3.77274e-015	-6.12518e-015	-1.49089e-015	-3.98592e-015	1.973e-015	-1.1605e-015	-2.00188e-014	-1.64659e-014	-1.54798e-014	-1.16339e-014	-7.88698e-015	-6.33839e-015	6.78085e-016	1.98998e-015	-4.41206e-015	3.05818e-015	-4.17374e-015
8.4337e-016	-2.23124e-015	-6.60071e-016	-1.09557e-014	-1.49072e-014	-2.97404e-015	-1.19561e-014	-1.30496e-015	-4.25065e-015	-6.05722e-015	-1.39518e-015	-4.31142e-015	2.00701e-015	-1.16103e-015	-1.99392e-014	-1.6351e-014	-1.4986e-014	-1.20005e-014	-8.02722e-015	-6.13987e-015	6.23838e-016	2.0232e-015	-4.25486e-015	2.95564e-015	-4.14506e-015
8.11721e-016	-2.22247e-015	-7.3768e-016	-1.12235e-014	-1.5083e-014	-3.07209e-015	-1.19062e-014	-1.15678e-015	-4.71232e-015	-5.96765e-015	-1.30511e-015	-4.63218e-015	2.02957e-015	-1.16439e-015	-1.98368e-014	-1.62279e-014	-1.44808e-014	-1.23288e-014	-8.13178e-015	-5.94434e-015	5.62611e-016	2.03491e-015	-4.11872e-015	2.83985e-015	-4.09424e-015
7.78123e-016	-2.22844e-015	-8.07655e-016	-1.14672e-014	-1.52401e-014	-3.17085e-015	-1.18406e-014	-9.85377e-016	-5.15508e-015	-5.85783e-015	-1.22179e-015	-4.945e-015	2.04028e-015	-1.17045e-015	-1.97131e-014	-1.60978e-014	-1.39694e-014	-1.26164e-014	-8.20238e-015	-5.75405e-015	4.94216e-016	2.02309e-015	-4.00628e-015	2.71249e-015	-4.02058e-015
7.43769e-016	-2.24801e-015	-8.69137e-016	-1.16864e-014	-1.53782e-014	-3.27254e-015	-1.17619e-014	-7.93324e-016	-5.57687e-015	-5.73025e-015	-1.14653e-015	-5.24601e-015	2.03968e-015	-1.1794e-015	-1.95701e-014	-1.59616e-014	-1.34562e-014	-1.2862e-014	-8.2417e-015	-5.57142e-015	4.19333e-016	1.98575e-015	-3.91957e-015	2.57476e-015	-3.92439e-015
7.09731e-016	-2.28051e-015	-9.21259e-016	-1.18809e-014	-1.5497e-014	-3.37918e-015	-1.16726e-014	-5.83485e-016	-5.97571e-015	-5.58693e-015	-1.08067e-015	-5.53187e-015	2.02805e-015	-1.19152e-015	-1.94091e-014	-1.58208e-014	-1.29465e-014	-1.30647e-014	-8.25218e-015	-5.39847e-015	3.37932e-016	1.9223e-015	-3.85997e-015	2.42827e-015	-3.80593e-015
6.77224e-016	-2.32507e-015	-9.63768e-016	-1.20508e-014	-1.55962e-014	-3.49272e-015	-1.15748e-014	-3.58225e-016	-6.34851e-015	-5.43037e-015	-1.02514e-015	-5.79934e-015	2.00553e-015	-1.20625e-015	-1.92313e-014	-1.56762e-014	-1.24457e-014	-1.32245e-014	-8.23679e-015	-5.23702e-015	2.50642e-016	1.83255e-015	-3.82894e-015	2.27517e-015	-3.66562e-015
6.47485e-016	-2.38051e-015	-9.95768e-016	-1.21959e-014	-1.56766e-014	-3.61482e-015	-1.14712e-014	-1.20289e-016	-6.69362e-015	-5.26289e-015	-9.80966e-016	-6.04536e-015	1.97283e-015	-1.22383e-015	-1.90385e-014	-1.55284e-014	-1.19593e-014	-1.33407e-014	-8.19778e-015	-5.08794e-015	1.57962e-016	1.71564e-015	-3.82693e-015	2.11734e-015	-3.50483e-015
6.20834e-016	-2.44538e-015	-1.01701e-015	-1.23165e-014	-1.5738e-014	-3.74653e-015	-1.13646e-014	1.27549e-016	-7.0083e-015	-5.08698e-015	-9.48908e-016	-6.26736e-015	1.93112e-015	-1.24393e-015	-1.88332e-014	-1.53785e-014	-1.14918e-014	-1.34129e-014	-8.13753e-015	-4.95252e-015	6.17904e-017	1.5716e-015	-3.85463e-015	1.95662e-015	-3.32574e-015
5.98155e-016	-2.51762e-015	-1.02743e-015	-1.24139e-014	-1.57808e-014	-3.88939e-015	-1.12567e-014	3.82062e-016	-7.29095e-015	-4.90476e-015	-9.29699e-016	-6.46243e-015	1.8812e-015	-1.26654e-015	-1.86175e-014	-1.52277e-014	-1.10475e-014	-1.34415e-014	-8.0591e-015	-4.83155e-015	-3.72998e-017	1.40061e-015	-3.91149e-015	1.79475e-015	-3.12979e-015
5.80569e-016	-2.59615e-015	-1.02695e-015	-1.2489e-014	-1.58052e-014	-4.04412e-015	-1.11493e-014	6.40131e-016	-7.54103e-015	-4.71921e-015	-9.23144e-016	-6.62732e-015	1.82408e-015	-1.29119e-015	-1.8393e-014	-1.50768e-014	-1.06306e-014	-1.34275e-014	-7.96545e-015	-4.72624e-015	-1.37843e-016	1.20359e-015	-3.99695e-015	1.63382e-015	-2.91868e-015
5.69303e-016	-2.67951e-015	-1.01553e-015	-1.25426e-014	-1.58128e-014	-4.21127e-015	-1.10442e-014	8.98772e-016	-7.75718e-015	-4.53318e-015	-9.29436e-016	-6.75978e-015	1.76067e-015	-1.31777e-015	-1.81618e-014	-1.49262e-014	-1.02452e-014	-1.33727e-014	-7.859e-015	-4.63683e-015	-2.38261e-016	9.81259e-016	-4.11071e-015	1.47622e-015	-2.69503e-015
5.65103e-016	-2.76592e-015	-9.9369e-016	-1.25767e-014	-1.58042e-014	-4.39098e-015	-1.09433e-014	1.15552e-015	-7.93893e-015	-4.34952e-015	-9.47981e-016	-6.85821e-015	1.69112e-015	-1.34585e-015	-1.79255e-014	-1.47761e-014	-9.89426e-015	-1.32782e-014	-7.7425e-015	-4.56289e-015	-3.36663e-016	7.34198e-016	-4.25149e-015	1.32371e-015	-2.46189e-015
5.68511e-016	-2.85342e-015	-9.61877e-016	-1.25932e-014	-1.57807e-014	-4.58327e-015	-1.08477e-014	1.40793e-015	-8.08536e-015	-4.17064e-015	-9.77986e-016	-6.92171e-015	1.61662e-015	-1.37476e-015	-1.76862e-014	-1.46276e-014	-9.58042e-015	-1.3146e-014	-7.61832e-015	-4.50467e-015	-4.31971e-016	4.62913e-016	-4.41761e-015	1.17848e-015	-2.22189e-015
5.80093e-016	-2.94029e-015	-9.20348e-016	-1.25941e-014	-1.57433e-014	-4.78804e-015	-1.07585e-014	1.65403e-015	-8.19606e-015	-3.99924e-015	-1.01877e-015	-6.94898e-015	1.53872e-015	-1.40488e-015	-1.74461e-014	-1.44818e-014	-9.30586e-015	-1.29782e-014	-7.48938e-015	-4.46194e-015	-5.22304e-016	1.69285e-016	-4.60685e-015	1.04212e-015	-1.97824e-015
6.00815e-016	-3.02593e-015	-8.70168e-016	-1.25816e-014	-1.56938e-014	-5.00379e-015	-1.06762e-014	1.89113e-015	-8.27097e-015	-3.83702e-015	-1.06952e-015	-6.93941e-015	1.4586e-015	-1.43571e-015	-1.72063e-014	-1.43389e-014	-9.07294e-015	-1.27772e-014	-7.35789e-015	-4.43381e-015	-6.05998e-016	-1.44953e-016	-4.81665e-015	9.17171e-016	-1.73357e-015
6.31071e-016	-3.10874e-015	-8.11268e-016	-1.25583e-014	-1.56332e-014	-5.22944e-015	-1.06013e-014	2.11678e-015	-8.31052e-015	-3.68718e-015	-1.12847e-015	-6.89284e-015	1.37727e-015	-1.46722e-015	-1.69686e-014	-1.41993e-014	-8.88302e-015	-1.25453e-014	-7.22602e-015	-4.41945e-015	-6.8193e-016	-4.77582e-016	-5.04431e-015	8.04911e-016	-1.49095e-015
6.70589e-016	-3.18712e-015	-7.44161e-016	-1.25257e-014	-1.55633e-014	-5.46357e-015	-1.05341e-014	2.32965e-015	-8.31509e-015	-3.55166e-015	-1.19436e-015	-6.81008e-015	1.2958e-015	-1.49832e-015	-1.67346e-014	-1.40633e-014	-8.73721e-015	-1.22859e-014	-7.09492e-015	-4.41789e-015	-7.48646e-016	-8.2623e-016	-5.2862e-015	7.06601e-016	-1.25454e-015
7.1965e-016	-3.25974e-015	-6.69568e-016	-1.24859e-014	-1.54855e-014	-5.70421e-015	-1.04746e-014	2.52728e-015	-8.28502e-015	-3.43152e-015	-1.26579e-015	-6.69156e-015	1.21455e-015	-1.5291e-015	-1.65057e-014	-1.39309e-014	-8.63531e-015	-1.2002e-014	-6.96617e-015	-4.42807e-015	-8.0491e-016	-1.18837e-015	-5.53929e-015	6.23675e-016	-1.02709e-015
7.78841e-016	-3.32501e-015	-5.88569e-016	-1.24419e-014	-1.54013e-014	-5.94907e-015	-1.04225e-014	2.70739e-015	-8.2209e-015	-3.32829e-015	-1.34042e-015	-6.53825e-015	1.13486e-015	-1.55974e-015	-1.62834e-014	-1.38017e-014	-8.57694e-015	-1.16969e-014	-6.84149e-015	-4.44794e-015	-8.49235e-016	-1.56218e-015	-5.8002e-015	5.57164e-016	-8.1195e-016
8.48006e-016	-3.38186e-015	-5.01726e-016	-1.2396e-014	-1.53122e-014	-6.19569e-015	-1.03769e-014	2.869e-015	-8.1237e-015	-3.24282e-015	-1.41588e-015	-6.35147e-015	1.05781e-015	-1.58963e-015	-1.60683e-014	-1.36758e-014	-8.5609e-015	-1.13734e-014	-6.7221e-015	-4.47579e-015	-8.8036e-016	-1.94512e-015	-6.065e-015	5.07898e-016	-6.1221e-016
9.2736e-016	-3.42944e-015	-4.10057e-016	-1.23493e-014	-1.52197e-014	-6.44156e-015	-1.03375e-014	3.01163e-015	-7.99475e-015	-3.17618e-015	-1.49058e-015	-6.13281e-015	9.84754e-016	-1.61772e-015	-1.58611e-014	-1.35531e-014	-8.58635e-015	-1.1035e-014	-6.60857e-015	-4.50989e-015	-8.97495e-016	-2.33479e-015	-6.33013e-015	4.76356e-016	-4.30396e-016
1.01712e-015	-3.46654e-015	-3.14192e-016	-1.23042e-014	-1.51252e-014	-6.68407e-015	-1.03028e-014	3.13483e-015	-7.83508e-015	-3.12968e-015	-1.56221e-015	-5.88484e-015	9.16147e-016	-1.64392e-015	-1.56621e-014	-1.3433e-014	-8.6512e-015	-1.06858e-014	-6.50122e-015	-4.54773e-015	-8.99986e-016	-2.72833e-015	-6.59178e-015	4.63102e-016	-2.68644e-016
1.11706e-015	-3.4923e-015	-2.14841e-016	-1.22622e-014	-1.50304e-014	-6.92039e-015	-1.02718e-014	3.23798e-015	-7.6461e-015	-3.10322e-015	-1.62876e-015	-5.61095e-015	8.52772e-016	-1.66772e-015	-1.54717e-014	-1.33155e-014	-8.75322e-015	-1.03291e-014	-6.40028e-015	-4.58742e-015	-8.87087e-016	-3.12347e-015	-6.84613e-015	4.68022e-016	-1.29288e-016
1.22628e-015	-3.50579e-015	-1.13199e-016	-1.22255e-014	-1.4937e-014	-7.14733e-015	-1.02432e-014	3.32067e-015	-7.42947e-015	-3.09679e-015	-1.68798e-015	-5.31498e-015	7.95223e-016	-1.68849e-015	-1.52912e-014	-1.32e-014	-8.88924e-015	-9.96843e-015	-6.30602e-015	-4.62652e-015	-8.58588e-016	-3.51712e-015	-7.08917e-015	4.91211e-016	-1.40091e-017
1.34389e-015	-3.5061e-015	-9.87859e-018	-1.21952e-014	-1.4846e-014	-7.36274e-015	-1.02157e-014	3.38296e-015	-7.18689e-015	-3.11026e-015	-1.73817e-015	-5.0005e-015	7.43449e-016	-1.70566e-015	-1.51199e-014	-1.30862e-014	-9.05647e-015	-9.60699e-015	-6.21769e-015	-4.66303e-015	-8.13981e-016	-3.90716e-015	-7.31775e-015	5.32428e-016	7.52499e-017
1.46919e-015	-3.49276e-015	9.52584e-017	-1.21729e-014	-1.4759e-014	-7.56358e-015	-1.01876e-014	3.42447e-015	-6.92006e-015	-3.14298e-015	-1.77716e-015	-4.67129e-015	6.98163e-016	-1.71893e-015	-1.49576e-014	-1.29734e-014	-9.25226e-015	-9.24844e-015	-6.13511e-015	-4.69494e-015	-7.53274e-016	-4.29105e-015	-7.52889e-015	5.90628e-016	1.3768e-016
1.60162e-015	-3.46517e-015	2.0155e-016	-1.21596e-014	-1.46772e-014	-7.74754e-015	-1.01567e-014	3.44518e-015	-6.63052e-015	-3.19431e-015	-1.80287e-015	-4.33114e-015	6.59818e-016	-1.72782e-015	-1.4804e-014	-1.28608e-014	-9.47221e-015	-8.89588e-015	-6.05736e-015	-4.71991e-015	-6.7719e-016	-4.6662e-015	-7.71961e-015	6.64613e-016	1.72082e-016
1.74011e-015	-3.42339e-015	3.08474e-016	-1.21558e-014	-1.46016e-014	-7.91203e-015	-1.01215e-014	3.44549e-015	-6.32071e-015	-3.26288e-015	-1.81338e-015	-3.98366e-015	6.28271e-016	-1.73144e-015	-1.46588e-014	-1.27485e-014	-9.71175e-015	-8.55221e-015	-5.98317e-015	-4.73596e-015	-5.85986e-016	-5.03021e-015	-7.88632e-015	7.53161e-016	1.77549e-016
1.88427e-015	-3.36736e-015	4.15486e-016	-1.21627e-014	-1.45337e-014	-8.05434e-015	-1.00804e-014	3.42613e-015	-5.99294e-015	-3.34766e-015	-1.80709e-015	-3.63324e-015	6.0347e-016	-1.72963e-015	-1.45216e-014	-1.26362e-014	-9.96733e-015	-8.22037e-015	-5.9126e-015	-4.74172e-015	-4.8089e-016	-5.38111e-015	-8.02738e-015	8.54891e-016	1.54351e-016
2.03223e-015	-3.29635e-015	5.22367e-016	-1.21804e-014	-1.44743e-014	-8.17238e-015	-1.00322e-014	3.38794e-015	-5.64875e-015	-3.44702e-015	-1.7825e-015	-3.28401e-015	5.85363e-016	-1.72207e-015	-1.43919e-014	-1.25236e-014	-1.02344e-014	-7.90266e-015	-5.84407e-015	-4.73526e-015	-3.6284e-016	-5.71727e-015	-8.14058e-015	9.67779e-016	1.03078e-016
2.18308e-015	-3.20984e-015	6.28852e-016	-1.22083e-014	-1.44243e-014	-8.26426e-015	-9.97492e-015	3.33263e-015	-5.29043e-015	-3.55892e-015	-1.73804e-015	-2.9404e-015	5.7367e-016	-1.70827e-015	-1.42689e-014	-1.24102e-014	-1.05087e-014	-7.60153e-015	-5.7761e-015	-4.71507e-015	-2.32526e-016	-6.03725e-015	-8.22432e-015	1.09007e-015	2.42656e-017
2.33536e-015	-3.10797e-015	7.34601e-016	-1.2246e-014	-1.43835e-014	-8.32825e-015	-9.90786e-015	3.26095e-015	-4.92066e-015	-3.68196e-015	-1.67315e-015	-2.60643e-015	5.67483e-016	-1.68767e-015	-1.41518e-014	-1.22958e-014	-1.07855e-014	-7.31837e-015	-5.70803e-015	-4.68023e-015	-9.07736e-017	-6.33957e-015	-8.27751e-015	1.21939e-015	-8.11286e-017
2.4882e-015	-2.99118e-015	8.40566e-016	-1.22932e-014	-1.43525e-014	-8.36262e-015	-9.82933e-015	3.17385e-015	-4.54152e-015	-3.81351e-015	-1.58711e-015	-2.2865e-015	5.67287e-016	-1.65959e-015	-1.40395e-014	-1.21804e-014	-1.10601e-014	-7.05537e-015	-5.63965e-015	-4.62989e-015	6.08704e-017	-6.62266e-015	-8.29955e-015	1.35333e-015	-2.11528e-016
2.64e-015	-2.85962e-015	9.46713e-016	-1.23487e-014	-1.43312e-014	-8.36683e-015	-9.73787e-015	3.07253e-015	-4.15535e-015	-3.95146e-015	-1.47982e-015	-1.98448e-015	5.72086e-016	-1.62415e-015	-1.39308e-014	-1.2064e-014	-1.1328e-014	-6.81492e-015	-5.57004e-015	-4.56314e-015	2.20667e-016	-6.88581e-015	-8.29072e-015	1.48951e-015	-3.64962e-016
2.78901e-015	-2.71386e-015	1.05271e-015	-1.24108e-014	-1.432e-014	-8.3405e-015	-9.63257e-015	2.95848e-015	-3.76496e-015	-4.09347e-015	-1.35134e-015	-1.70375e-015	5.81264e-016	-1.58111e-015	-1.38248e-014	-1.19462e-014	-1.15851e-014	-6.59821e-015	-5.49837e-015	-4.47972e-015	3.87365e-016	-7.12787e-015	-8.25148e-015	1.62578e-015	-5.38868e-016
2.93387e-015	-2.5536e-015	1.15884e-015	-1.24786e-014	-1.43189e-014	-8.28306e-015	-9.51229e-015	2.83303e-015	-3.37347e-015	-4.23692e-015	-1.20165e-015	-1.44774e-015	5.94133e-016	-1.53022e-015	-1.37206e-014	-1.18275e-014	-1.18275e-014	-6.40609e-015	-5.42374e-015	-4.37919e-015	5.58614e-016	-7.34778e-015	-8.1827e-015	1.75926e-015	-7.31604e-016
3.0725e-015	-2.37922e-015	1.26565e-015	-1.25507e-014	-1.4327e-014	-8.19421e-015	-9.37666e-015	2.69742e-015	-2.98268e-015	-4.37934e-015	-1.03149e-015	-1.22045e-015	6.10279e-016	-1.47102e-015	-1.36171e-014	-1.17075e-014	-1.20514e-014	-6.23924e-015	-5.34519e-015	-4.26248e-015	7.32848e-016	-7.54577e-015	-8.08633e-015	1.88784e-015	-9.40687e-016
3.20397e-015	-2.19144e-015	1.37333e-015	-1.26253e-014	-1.43438e-014	-8.0741e-015	-9.2252e-015	2.55283e-015	-2.59426e-015	-4.51808e-015	-8.41623e-016	-1.02501e-015	6.29295e-016	-1.40311e-015	-1.35129e-014	-1.15861e-014	-1.22531e-014	-6.09861e-015	-5.26223e-015	-4.12997e-015	9.08076e-016	-7.72099e-015	-7.96384e-015	2.00903e-015	-1.16307e-015
3.32622e-015	-1.9915e-015	1.48199e-015	-1.2701e-014	-1.43685e-014	-7.9237e-015	-9.05742e-015	2.40121e-015	-2.21048e-015	-4.65126e-015	-6.32763e-016	-8.64233e-016	6.49964e-016	-1.32633e-015	-1.3407e-014	-1.14632e-014	-1.24292e-014	-5.98483e-015	-5.17462e-015	-3.98178e-015	1.08339e-015	-7.8736e-015	-7.81715e-015	2.12037e-015	-1.39559e-015
3.43815e-015	-1.7804e-015	1.59183e-015	-1.27753e-014	-1.44005e-014	-7.74437e-015	-8.87322e-015	2.24426e-015	-1.83379e-015	-4.77675e-015	-4.06463e-016	-7.38791e-016	6.71641e-016	-1.24052e-015	-1.32985e-014	-1.13392e-014	-1.25775e-014	-5.89674e-015	-5.08188e-015	-3.81888e-015	1.2569e-015	-8.00392e-015	-7.64923e-015	2.21994e-015	-1.63508e-015
3.53855e-015	-1.55895e-015	1.70339e-015	-1.28461e-014	-1.44391e-014	-7.53702e-015	-8.67283e-015	2.0836e-015	-1.46589e-015	-4.89212e-015	-1.6491e-016	-6.50372e-016	6.93436e-016	-1.14592e-015	-1.31864e-014	-1.12143e-014	-1.26949e-014	-5.83425e-015	-4.98381e-015	-3.6428e-015	1.42691e-015	-8.11224e-015	-7.46297e-015	2.30515e-015	-1.87868e-015
3.62632e-015	-1.32803e-015	1.8175e-015	-1.29113e-014	-1.44826e-014	-7.30349e-015	-8.45783e-015	1.92043e-015	-1.1088e-015	-4.99513e-015	9.03638e-017	-6.0037e-016	7.1451e-016	-1.04231e-015	-1.30694e-014	-1.10886e-014	-1.27797e-014	-5.79664e-015	-4.88095e-015	-3.45464e-015	1.59178e-015	-8.19909e-015	-7.26162e-015	2.37427e-015	-2.12227e-015
3.70038e-015	-1.08918e-015	1.93475e-015	-1.29692e-014	-1.453e-014	-7.04553e-015	-8.2286e-015	1.75622e-015	-7.64795e-016	-5.08402e-015	3.57865e-016	-5.89779e-016	7.34286e-016	-9.29964e-016	-1.29467e-014	-1.09623e-014	-1.28306e-014	-5.78327e-015	-4.77445e-015	-3.25632e-015	1.74996e-015	-8.26482e-015	-7.04856e-015	2.42581e-015	-2.36285e-015
3.75934e-015	-8.43306e-016	2.05509e-015	-1.30177e-014	-1.45799e-014	-6.76566e-015	-7.98572e-015	1.59259e-015	-4.36146e-016	-5.15694e-015	6.35436e-016	-6.19013e-016	7.52191e-016	-8.08798e-016	-1.28175e-014	-1.08356e-014	-1.28459e-014	-5.79334e-015	-4.66515e-015	-3.0499e-015	1.90025e-015	-8.31045e-015	-6.82765e-015	2.45817e-015	-2.59744e-015
3.80225e-015	-5.9121e-016	2.1778e-015	-1.30546e-014	-1.46302e-014	-6.46637e-015	-7.73027e-015	1.43043e-015	-1.23989e-016	-5.21277e-015	9.20268e-016	-6.87406e-016	7.67449e-016	-6.79276e-016	-1.26813e-014	-1.07087e-014	-1.2825e-014	-5.82533e-015	-4.55349e-015	-2.83724e-015	2.04116e-015	-8.33724e-015	-6.6021e-015	2.46998e-015	-2.82243e-015
3.82887e-015	-3.35247e-016	2.30338e-015	-1.30782e-014	-1.46801e-014	-6.15047e-015	-7.46351e-015	1.27083e-015	1.69768e-016	-5.25035e-015	1.20947e-015	-7.94493e-016	7.79448e-016	-5.41563e-016	-1.25375e-014	-1.05816e-014	-1.27682e-014	-5.8775e-015	-4.44111e-015	-2.62098e-015	2.1723e-015	-8.34635e-015	-6.37588e-015	2.46062e-015	-3.03523e-015
3.83863e-015	-7.74657e-017	2.43206e-015	-1.30869e-014	-1.47278e-014	-5.81997e-015	-7.18747e-015	1.11517e-015	4.438e-016	-5.26822e-015	1.50081e-015	-9.38691e-016	7.87296e-016	-3.96029e-016	-1.23856e-014	-1.04545e-014	-1.26752e-014	-5.94801e-015	-4.32937e-015	-2.40375e-015	2.29299e-015	-8.33849e-015	-6.15291e-015	2.42985e-015	-3.23328e-015
3.83123e-015	1.80449e-016	2.56378e-015	-1.30795e-014	-1.47718e-014	-5.47856e-015	-6.90392e-015	9.64637e-016	6.97007e-016	-5.2661e-015	1.79123e-015	-1.11792e-015	7.90931e-016	-2.42943e-016	-1.22247e-014	-1.0327e-014	-1.25471e-014	-6.03521e-015	-4.21975e-015	-2.18778e-015	2.40239e-015	-8.31465e-015	-5.93699e-015	2.37731e-015	-3.41469e-015
3.80639e-015	4.36768e-016	2.69887e-015	-1.30544e-014	-1.48109e-014	-5.12893e-015	-6.61396e-015	8.19683e-016	9.28589e-016	-5.24354e-015	2.07802e-015	-1.33045e-015	7.90041e-016	-8.24395e-017	-1.20542e-014	-1.01992e-014	-1.23839e-014	-6.13675e-015	-4.11362e-015	-1.97556e-015	2.50017e-015	-8.27609e-015	-5.73178e-015	2.30322e-015	-3.57652e-015
3.7636e-015	6.89639e-016	2.83658e-015	-1.30108e-014	-1.48429e-014	-4.7732e-015	-6.31993e-015	6.81414e-016	1.13797e-015	-5.20082e-015	2.35895e-015	-1.57415e-015	7.84109e-016	8.52913e-017	-1.18743e-014	-1.00708e-014	-1.21872e-014	-6.25008e-015	-4.01286e-015	-1.76918e-015	2.58633e-015	-8.22391e-015	-5.54057e-015	2.20729e-015	-3.71753e-015
3.70382e-015	9.36973e-016	2.9765e-015	-1.29478e-014	-1.48663e-014	-4.41447e-015	-6.02418e-015	5.50984e-016	1.32468e-015	-5.13776e-015	2.63185e-015	-1.84627e-015	7.73241e-016	2.5943e-016	-1.16849e-014	-9.94206e-015	-1.19587e-014	-6.37311e-015	-3.91928e-015	-1.5714e-015	2.66087e-015	-8.16009e-015	-5.36648e-015	2.09052e-015	-3.83573e-015
3.62665e-015	1.1768e-015	3.11807e-015	-1.28662e-014	-1.48795e-014	-4.05622e-015	-5.72853e-015	4.28834e-016	1.48835e-015	-5.05491e-015	2.89414e-015	-2.1436e-015	7.57933e-016	4.39247e-016	-1.14868e-014	-9.81276e-015	-1.17008e-014	-6.50337e-015	-3.83486e-015	-1.38488e-015	2.72393e-015	-8.08558e-015	-5.21313e-015	1.95391e-015	-3.92903e-015
3.53177e-015	1.40743e-015	3.26067e-015	-1.27655e-014	-1.48809e-014	-3.70143e-015	-5.43506e-015	3.15328e-016	1.62873e-015	-4.95311e-015	3.14356e-015	-2.46252e-015	7.37272e-016	6.23788e-016	-1.12804e-014	-9.6827e-015	-1.14157e-014	-6.63819e-015	-3.76159e-015	-1.21124e-015	2.77658e-015	-8.00183e-015	-5.08317e-015	1.7986e-015	-3.99762e-015
3.42037e-015	1.62682e-015	3.40327e-015	-1.26466e-014	-1.48692e-014	-3.35215e-015	-5.14588e-015	2.11505e-016	1.74585e-015	-4.83344e-015	3.37798e-015	-2.79957e-015	7.11644e-016	8.12497e-016	-1.10654e-014	-9.55199e-015	-1.11063e-014	-6.77528e-015	-3.70121e-015	-1.05281e-015	2.81902e-015	-7.91011e-015	-4.97847e-015	1.62618e-015	-4.0415e-015
3.29332e-015	1.83231e-015	3.5444e-015	-1.25097e-014	-1.4843e-014	-3.01103e-015	-4.86327e-015	1.17866e-016	1.83965e-015	-4.6968e-015	3.59609e-015	-3.15074e-015	6.8169e-016	1.00454e-015	-1.08428e-014	-9.41979e-015	-1.07756e-014	-6.91283e-015	-3.65639e-015	-9.11275e-016	2.85212e-015	-7.8115e-015	-4.90129e-015	1.43848e-015	-4.06031e-015
3.1512e-015	2.02214e-015	3.68346e-015	-1.23558e-014	-1.48017e-014	-2.68006e-015	-4.58954e-015	3.48388e-017	1.91085e-015	-4.54478e-015	3.79599e-015	-3.51219e-015	6.47792e-016	1.19898e-015	-1.0613e-014	-9.28583e-015	-1.04264e-014	-7.04892e-015	-3.62873e-015	-7.88672e-016	2.87734e-015	-7.70751e-015	-4.85331e-015	1.23763e-015	-4.05425e-015
2.99584e-015	2.19442e-015	3.81895e-015	-1.21865e-014	-1.47441e-014	-2.36104e-015	-4.32606e-015	-3.68728e-017	1.96028e-015	-4.37853e-015	3.97642e-015	-3.87977e-015	6.10327e-016	1.39515e-015	-1.0377e-014	-9.15011e-015	-1.00628e-014	-7.18059e-015	-3.61933e-015	-6.87059e-016	2.89545e-015	-7.59963e-015	-4.83517e-015	1.02599e-015	-4.02402e-015
2.829e-015	2.34797e-015	3.94938e-015	-1.20031e-014	-1.46692e-014	-2.05646e-015	-4.07474e-015	-9.65873e-017	1.98827e-015	-4.20018e-015	4.13645e-015	-4.24952e-015	5.69784e-016	1.59236e-015	-1.01356e-014	-9.01197e-015	-9.68803e-015	-7.30557e-015	-3.62927e-015	-6.0785e-016	2.90719e-015	-7.48893e-015	-4.84738e-015	8.061e-016	-3.97087e-015
2.65188e-015	2.48124e-015	4.07336e-015	-1.18072e-014	-1.45767e-014	-1.76711e-015	-3.8372e-015	-1.44058e-016	1.99603e-015	-4.01109e-015	4.27583e-015	-4.6176e-015	5.27227e-016	1.78945e-015	-9.88976e-015	-8.87131e-015	-9.30538e-015	-7.42251e-015	-3.65939e-015	-5.52307e-016	2.91439e-015	-7.37592e-015	-4.89007e-015	5.80902e-016	-3.89574e-015
2.46512e-015	2.59305e-015	4.19025e-015	-1.16013e-014	-1.44664e-014	-1.49427e-015	-3.61474e-015	-1.79192e-016	1.9844e-015	-3.81296e-015	4.3936e-015	-4.97975e-015	4.83191e-016	1.98521e-015	-9.64077e-015	-8.72813e-015	-8.91756e-015	-7.52906e-015	-3.71107e-015	-5.21447e-016	2.91898e-015	-7.26214e-015	-4.9628e-015	3.52958e-016	-3.80064e-015
2.27072e-015	2.68163e-015	4.29818e-015	-1.13872e-014	-1.43382e-014	-1.23886e-015	-3.40904e-015	-2.02349e-016	1.95454e-015	-3.60858e-015	4.48965e-015	-5.33213e-015	4.38849e-016	2.17888e-015	-9.38986e-015	-8.58253e-015	-8.5278e-015	-7.62338e-015	-3.78518e-015	-5.16249e-016	2.92239e-015	-7.14822e-015	-5.06489e-015	1.25324e-016	-3.68659e-015
2.07073e-015	2.74623e-015	4.39592e-015	-1.11677e-014	-1.4192e-014	-1.00158e-015	-3.22112e-015	-2.13934e-016	1.90845e-015	-3.40008e-015	4.56475e-015	-5.67069e-015	3.95562e-016	2.36945e-015	-9.13832e-015	-8.43429e-015	-8.14081e-015	-7.70423e-015	-3.88253e-015	-5.37112e-016	2.92553e-015	-7.03527e-015	-5.19491e-015	-9.90201e-017	-3.55671e-015
1.86691e-015	2.78612e-015	4.482e-015	-1.09464e-014	-1.40284e-014	-7.82942e-016	-3.05214e-015	-2.13221e-016	1.84871e-015	-3.18887e-015	4.6191e-015	-5.99245e-015	3.5447e-016	2.55637e-015	-8.88747e-015	-8.28352e-015	-7.76052e-015	-7.77005e-015	-4.00348e-015	-5.84423e-016	2.92961e-015	-6.92384e-015	-5.35125e-015	-3.16986e-016	-3.41368e-015
1.66091e-015	2.80088e-015	4.55522e-015	-1.07259e-014	-1.38484e-014	-5.83428e-016	-2.90283e-015	-2.00277e-016	1.77695e-015	-2.97758e-015	4.65363e-015	-6.29438e-015	3.163e-016	2.73815e-015	-8.63895e-015	-8.12995e-015	-7.38982e-015	-7.81956e-015	-4.14718e-015	-6.58449e-016	2.93635e-015	-6.81454e-015	-5.53139e-015	-5.25521e-016	-3.26027e-015
1.45427e-015	2.79074e-015	4.61432e-015	-1.05088e-014	-1.36525e-014	-4.02767e-016	-2.77357e-015	-1.75365e-016	1.69412e-015	-2.76822e-015	4.66842e-015	-6.57354e-015	2.81944e-016	2.91381e-015	-8.39406e-015	-7.97451e-015	-7.03173e-015	-7.85153e-015	-4.31326e-015	-7.58678e-016	2.94759e-015	-6.7082e-015	-5.73254e-015	-7.21504e-016	-3.09887e-015
1.24851e-015	2.75513e-015	4.65802e-015	-1.02979e-014	-1.34419e-014	-2.40065e-016	-2.66489e-015	-1.38889e-016	1.60239e-015	-2.56288e-015	4.66536e-015	-6.82633e-015	2.52781e-016	3.08282e-015	-8.15444e-015	-7.81708e-015	-6.68907e-015	-7.8653e-015	-4.50154e-015	-8.84365e-016	2.96381e-015	-6.60513e-015	-5.95168e-015	-9.02421e-016	-2.93178e-015
1.04531e-015	2.69503e-015	4.68552e-015	-1.00963e-014	-1.32182e-014	-9.51601e-017	-2.57651e-015	-9.18274e-017	1.50361e-015	-2.36298e-015	4.64627e-015	-7.04963e-015	2.3002e-016	3.24427e-015	-7.92173e-015	-7.65815e-015	-6.36428e-015	-7.86023e-015	-4.71148e-015	-1.03491e-015	2.98611e-015	-6.50539e-015	-6.18543e-015	-1.0655e-015	-2.76183e-015
8.46407e-016	2.6118e-015	4.69599e-015	-9.90681e-015	-1.29825e-014	3.26952e-017	-2.50818e-015	-3.39612e-017	1.40002e-015	-2.1698e-015	4.61285e-015	-7.24183e-015	2.14367e-016	3.39773e-015	-7.69803e-015	-7.4979e-015	-6.06015e-015	-7.83565e-015	-4.94162e-015	-1.20973e-015	3.01564e-015	-6.40935e-015	-6.43072e-015	-1.20826e-015	-2.59212e-015
6.5365e-016	2.50591e-015	4.68866e-015	-9.73228e-015	-1.27367e-014	1.44649e-016	-2.45938e-015	3.47066e-017	1.29426e-015	-1.98555e-015	4.56654e-015	-7.40186e-015	2.0661e-016	3.54241e-015	-7.48464e-015	-7.33673e-015	-5.77897e-015	-7.7918e-015	-5.18933e-015	-1.40747e-015	3.05361e-015	-6.31701e-015	-6.68461e-015	-1.32877e-015	-2.42498e-015
4.68181e-016	2.37966e-015	4.66288e-015	-9.57567e-015	-1.24827e-014	2.41804e-016	-2.42968e-015	1.13956e-016	1.18807e-015	-1.81172e-015	4.50961e-015	-7.52912e-015	2.07595e-016	3.67785e-015	-7.28358e-015	-7.176e-015	-5.52349e-015	-7.72897e-015	-5.45228e-015	-1.62739e-015	3.10054e-015	-6.22853e-015	-6.94348e-015	-1.4247e-015	-2.26324e-015
2.9157e-016	2.23463e-015	4.61793e-015	-9.43978e-015	-1.22219e-014	3.25913e-016	-2.41817e-015	2.03278e-016	1.08311e-015	-1.64898e-015	4.44442e-015	-7.62226e-015	2.18558e-016	3.80362e-015	-7.09649e-015	-7.0167e-015	-5.29554e-015	-7.64723e-015	-5.72853e-015	-1.86728e-015	3.15667e-015	-6.14405e-015	-7.20333e-015	-1.494e-015	-2.10937e-015
1.24684e-016	2.07265e-015	4.55348e-015	-9.3274e-015	-1.19571e-014	3.98459e-016	-2.424e-015	3.0205e-016	9.81503e-016	-1.49887e-015	4.3731e-015	-7.68058e-015	2.40986e-016	3.91963e-015	-6.92442e-015	-6.86022e-015	-5.09565e-015	-7.54639e-015	-6.0145e-015	-2.12575e-015	3.22297e-015	-6.06406e-015	-7.46077e-015	-1.53555e-015	-1.96508e-015
-3.15168e-017	1.89624e-015	4.47015e-015	-9.24054e-015	-1.16906e-014	4.60662e-016	-2.44608e-015	4.09828e-016	8.84903e-016	-1.36243e-015	4.29764e-015	-7.70394e-015	2.7522e-016	4.02553e-015	-6.7694e-015	-6.70755e-015	-4.92571e-015	-7.42743e-015	-6.30691e-015	-2.40056e-015	3.29957e-015	-5.98806e-015	-7.71198e-015	-1.5479e-015	-1.83271e-015
-1.75879e-016	1.7087e-015	4.36807e-015	-9.18086e-015	-1.14247e-014	5.14478e-016	-2.48281e-015	5.26154e-016	7.94861e-016	-1.23969e-015	4.2203e-015	-7.69264e-015	3.21768e-016	4.12073e-015	-6.63284e-015	-6.56006e-015	-4.78665e-015	-7.29178e-015	-6.60293e-015	-2.68956e-015	3.38652e-015	-5.91549e-015	-7.95386e-015	-1.53013e-015	-1.71435e-015
-3.07591e-016	1.51315e-015	4.24819e-015	-9.14995e-015	-1.11619e-014	5.61279e-016	-2.53297e-015	6.50675e-016	7.12764e-016	-1.13121e-015	4.14313e-015	-7.64718e-015	3.80589e-016	4.20506e-015	-6.51608e-015	-6.41912e-015	-4.67897e-015	-7.14058e-015	-6.89929e-015	-2.99122e-015	3.48383e-015	-5.84693e-015	-8.18292e-015	-1.48152e-015	-1.61078e-015
-4.2632e-016	1.31281e-015	4.1111e-015	-9.14924e-015	-1.09047e-014	6.02719e-016	-2.5945e-015	7.82367e-016	6.4052e-016	-1.03727e-015	4.06842e-015	-7.56839e-015	4.51996e-016	4.27823e-015	-6.42095e-015	-6.28641e-015	-4.60281e-015	-6.97534e-015	-7.1924e-015	-3.30334e-015	3.59128e-015	-5.7819e-015	-8.3952e-015	-1.40172e-015	-1.52265e-015
-5.32269e-016	1.11101e-015	3.9579e-015	-9.17981e-015	-1.06555e-014	6.39939e-016	-2.66587e-015	9.20918e-016	5.79113e-016	-9.5773e-016	3.99771e-015	-7.45795e-015	5.36513e-016	4.34049e-015	-6.34757e-015	-6.16338e-015	-4.55819e-015	-6.79735e-015	-7.47947e-015	-3.62415e-015	3.70791e-015	-5.71962e-015	-8.58792e-015	-1.291e-015	-1.45097e-015
-6.25621e-016	9.11023e-016	3.78961e-015	-9.24224e-015	-1.04168e-014	6.74716e-016	-2.74513e-015	1.06543e-015	5.29823e-016	-8.92977e-016	3.9332e-015	-7.31773e-015	6.34451e-016	4.39202e-015	-6.29728e-015	-6.0521e-015	-4.54462e-015	-6.6078e-015	-7.7568e-015	-3.95181e-015	3.83326e-015	-5.65947e-015	-8.75869e-015	-1.1497e-015	-1.39613e-015
-7.06011e-016	7.16088e-016	3.60766e-015	-9.33674e-015	-1.01912e-014	7.08569e-016	-2.83083e-015	1.21477e-015	4.93777e-016	-8.4276e-016	3.87654e-015	-7.14943e-015	7.4507e-016	4.43288e-015	-6.27118e-015	-5.95408e-015	-4.56168e-015	-6.40904e-015	-8.02092e-015	-4.28363e-015	3.9666e-015	-5.60091e-015	-8.9054e-015	-9.77983e-016	-1.35783e-015
-7.73618e-016	5.29969e-016	3.41364e-015	-9.46294e-015	-9.98131e-015	7.43051e-016	-2.92122e-015	1.36873e-015	4.71632e-016	-8.06766e-016	3.82928e-015	-6.9556e-015	8.67715e-016	4.46353e-015	-6.2698e-015	-5.87179e-015	-4.60917e-015	-6.20264e-015	-8.26774e-015	-4.6168e-015	4.10544e-015	-5.54314e-015	-9.02545e-015	-7.76902e-016	-1.33506e-015
-8.28438e-016	3.56319e-016	3.20951e-015	-9.62045e-015	-9.78931e-015	7.79904e-016	-3.01493e-015	1.52581e-015	4.64307e-016	-7.83915e-016	3.7927e-015	-6.73868e-015	1.00219e-015	4.48418e-015	-6.29406e-015	-5.80664e-015	-4.6857e-015	-5.99019e-015	-8.49414e-015	-4.94966e-015	4.24961e-015	-5.4856e-015	-9.11709e-015	-5.47458e-016	-1.32769e-015
-8.71059e-016	1.98483e-016	2.9975e-015	-9.80862e-015	-9.61766e-015	8.19946e-016	-3.11049e-015	1.68564e-015	4.71938e-016	-7.73547e-016	3.76791e-015	-6.50162e-015	1.14718e-015	4.49533e-015	-6.34448e-015	-5.7607e-015	-4.79014e-015	-5.77334e-015	-8.69727e-015	-5.27988e-015	4.39693e-015	-5.42772e-015	-9.17974e-015	-2.91441e-016	-1.33526e-015
-9.01993e-016	6.09846e-017	2.77944e-015	-1.00257e-014	-9.46754e-015	8.64033e-016	-3.20682e-015	1.84744e-015	4.94563e-016	-7.74434e-016	3.75559e-015	-6.24678e-015	1.30171e-015	4.49702e-015	-6.42126e-015	-5.7356e-015	-4.92116e-015	-5.55448e-015	-8.87415e-015	-5.60476e-015	4.54652e-015	-5.36857e-015	-9.21236e-015	-1.05898e-017	-1.35616e-015
-9.22513e-016	-5.36825e-017	2.5572e-015	-1.02706e-014	-9.34148e-015	9.12736e-016	-3.30189e-015	2.01023e-015	5.32725e-016	-7.85882e-016	3.75606e-015	-5.97681e-015	1.46523e-015	4.48979e-015	-6.52463e-015	-5.7324e-015	-5.07686e-015	-5.33509e-015	-9.02169e-015	-5.92278e-015	4.69701e-015	-5.30792e-015	-9.21426e-015	2.93737e-016	-1.38893e-015
-9.333e-016	-1.43439e-016	2.33329e-015	-1.05415e-014	-9.24111e-015	9.66859e-016	-3.39443e-015	2.17279e-015	5.86551e-016	-8.07756e-016	3.76977e-015	-5.69562e-015	1.63581e-015	4.47427e-015	-6.65478e-015	-5.75279e-015	-5.25605e-015	-5.11744e-015	-9.13783e-015	-6.23203e-015	4.8467e-015	-5.24469e-015	-9.18634e-015	6.19334e-016	-1.43184e-015
-9.35875e-016	-2.05293e-016	2.10974e-015	-1.08361e-014	-9.16762e-015	1.02579e-015	-3.48314e-015	2.33417e-015	6.5536e-016	-8.38674e-016	3.79628e-015	-5.40643e-015	1.81224e-015	4.45125e-015	-6.81097e-015	-5.79877e-015	-5.45654e-015	-4.90328e-015	-9.22069e-015	-6.53059e-015	4.99393e-015	-5.17823e-015	-9.12892e-015	9.62984e-016	-1.48318e-015
-9.31055e-016	-2.36545e-016	1.88888e-015	-1.11518e-014	-9.12274e-015	1.08993e-015	-3.56748e-015	2.49308e-015	7.3837e-016	-8.77542e-016	3.83545e-015	-5.11296e-015	1.9935e-015	4.42168e-015	-6.99304e-015	-5.87139e-015	-5.6761e-015	-4.69475e-015	-9.26903e-015	-6.81682e-015	5.13675e-015	-5.10785e-015	-9.04268e-015	1.32308e-015	-1.53969e-015
-9.19402e-016	-2.35454e-016	1.67276e-015	-1.14863e-014	-9.10737e-015	1.15889e-015	-3.64672e-015	2.64931e-015	8.35461e-016	-9.23387e-016	3.88723e-015	-4.81906e-015	2.1769e-015	4.38644e-015	-7.20072e-015	-5.97219e-015	-5.91268e-015	-4.49307e-015	-9.28184e-015	-7.08908e-015	5.27393e-015	-5.03265e-015	-8.92877e-015	1.69718e-015	-1.59901e-015
-9.01548e-016	-2.00323e-016	1.46393e-015	-1.18368e-014	-9.12209e-015	1.23226e-015	-3.72048e-015	2.80203e-015	9.44791e-016	-9.74991e-016	3.95104e-015	-4.52706e-015	2.36012e-015	4.34562e-015	-7.43378e-015	-6.10123e-015	-6.16415e-015	-4.30046e-015	-9.2584e-015	-7.34607e-015	5.40418e-015	-4.95237e-015	-8.78867e-015	2.08245e-015	-1.65874e-015
-8.79158e-016	-1.30384e-016	1.26415e-015	-1.22007e-014	-9.16788e-015	1.30916e-015	-3.78819e-015	2.95066e-015	1.06489e-015	-1.03127e-015	4.02527e-015	-4.23962e-015	2.54152e-015	4.29999e-015	-7.69124e-015	-6.25959e-015	-6.42799e-015	-4.11898e-015	-9.19779e-015	-7.58617e-015	5.52646e-015	-4.86615e-015	-8.62423e-015	2.47602e-015	-1.71593e-015
-8.53817e-016	-2.48214e-017	1.07566e-015	-1.25744e-014	-9.24469e-015	1.38844e-015	-3.85052e-015	3.09421e-015	1.19476e-015	-1.09142e-015	4.10875e-015	-3.95993e-015	2.71954e-015	4.25034e-015	-7.97246e-015	-6.44723e-015	-6.7031e-015	-3.94958e-015	-9.09986e-015	-7.80857e-015	5.63922e-015	-4.77321e-015	-8.43729e-015	2.87563e-015	-1.76819e-015
-8.26373e-016	1.16699e-016	9.00257e-016	-1.29553e-014	-9.35289e-015	1.46867e-015	-3.9074e-015	3.23115e-015	1.33271e-015	-1.15504e-015	4.1999e-015	-3.69081e-015	2.89189e-015	4.19765e-015	-8.27581e-015	-6.66502e-015	-6.987e-015	-3.79348e-015	-8.96558e-015	-8.01194e-015	5.74097e-015	-4.67358e-015	-8.22997e-015	3.27924e-015	-1.812e-015
-7.9802e-016	2.9327e-016	7.39223e-016	-1.33402e-014	-9.49231e-015	1.54857e-015	-3.95989e-015	3.36054e-015	1.47739e-015	-1.22099e-015	4.29697e-015	-3.43527e-015	3.05676e-015	4.14267e-015	-8.60054e-015	-6.91305e-015	-7.27673e-015	-3.65195e-015	-8.79576e-015	-8.19599e-015	5.83069e-015	-4.56725e-015	-8.00491e-015	3.68424e-015	-1.84497e-015
-7.69131e-016	5.03929e-016	5.93967e-016	-1.37261e-014	-9.66233e-015	1.62657e-015	-4.00882e-015	3.48174e-015	1.6269e-015	-1.28917e-015	4.39902e-015	-3.19589e-015	3.21166e-015	4.0856e-015	-8.94575e-015	-7.19113e-015	-7.57026e-015	-3.52578e-015	-8.59106e-015	-8.36004e-015	5.90801e-015	-4.45428e-015	-7.76502e-015	4.08816e-015	-1.86414e-015
-7.40666e-016	7.47646e-016	4.66226e-016	-1.411e-014	-9.86221e-015	1.70127e-015	-4.05459e-015	3.59352e-015	1.77958e-015	-1.35982e-015	4.5039e-015	-2.97502e-015	3.35458e-015	4.02674e-015	-9.31044e-015	-7.49866e-015	-7.86624e-015	-3.41597e-015	-8.35387e-015	-8.50236e-015	5.97173e-015	-4.33411e-015	-7.5137e-015	4.48823e-015	-1.86755e-015
-7.13683e-016	1.02212e-015	3.56631e-016	-1.44892e-014	-1.00914e-014	1.77047e-015	-4.09828e-015	3.69485e-015	1.93359e-015	-1.43214e-015	4.60939e-015	-2.77501e-015	3.48322e-015	3.96635e-015	-9.69318e-015	-7.83485e-015	-8.16251e-015	-3.32322e-015	-8.08654e-015	-8.62174e-015	6.02126e-015	-4.20737e-015	-7.25413e-015	4.88228e-015	-1.85272e-015
-6.88732e-016	1.32526e-015	2.65459e-016	-1.48612e-014	-1.03492e-014	1.83203e-015	-4.14152e-015	3.78583e-015	2.08681e-015	-1.50565e-015	4.71369e-015	-2.59747e-015	3.59576e-015	3.90541e-015	-1.0092e-014	-8.19867e-015	-8.45682e-015	-3.24777e-015	-7.79156e-015	-8.71808e-015	6.05526e-015	-4.07448e-015	-6.98898e-015	5.26836e-015	-1.81809e-015
-6.66841e-016	1.65374e-015	1.93053e-016	-1.52236e-014	-1.06335e-014	1.88514e-015	-4.1865e-015	3.86545e-015	2.23753e-015	-1.5811e-015	4.81464e-015	-2.44324e-015	3.69052e-015	3.84421e-015	-1.05048e-014	-8.589e-015	-8.74746e-015	-3.18986e-015	-7.47231e-015	-8.7911e-015	6.07374e-015	-3.93583e-015	-6.72121e-015	5.64477e-015	-1.76193e-015
-6.48247e-016	2.00471e-015	1.39856e-016	-1.55742e-014	-1.09429e-014	1.92686e-015	-4.23439e-015	3.93256e-015	2.38367e-015	-1.65904e-015	4.91016e-015	-2.31364e-015	3.76588e-015	3.78248e-015	-1.09305e-014	-9.00421e-015	-9.03283e-015	-3.15008e-015	-7.13177e-015	-8.84062e-015	6.07673e-015	-3.79178e-015	-6.45405e-015	6.0097e-015	-1.68279e-015
-6.33704e-016	2.37413e-015	1.0567e-016	-1.59108e-014	-1.12757e-014	1.95468e-015	-4.28709e-015	3.98628e-015	2.52298e-015	-1.73949e-015	4.9986e-015	-2.20883e-015	3.82027e-015	3.72014e-015	-1.13676e-014	-9.44236e-015	-9.31185e-015	-3.12896e-015	-6.77384e-015	-8.86747e-015	6.06438e-015	-3.64298e-015	-6.19004e-015	6.36117e-015	-1.57937e-015
-6.22773e-016	2.758e-015	9.03627e-017	-1.62317e-014	-1.16296e-014	1.96695e-015	-4.34763e-015	4.02645e-015	2.65356e-015	-1.82284e-015	5.07799e-015	-2.12979e-015	3.85198e-015	3.65713e-015	-1.18144e-014	-9.90167e-015	-9.58392e-015	-3.12587e-015	-6.40269e-015	-8.87165e-015	6.03681e-015	-3.49007e-015	-5.93247e-015	6.69799e-015	-1.45107e-015
-6.15519e-016	3.15211e-015	9.3706e-017	-1.65344e-014	-1.20034e-014	1.96196e-015	-4.41755e-015	4.05276e-015	2.77319e-015	-1.90976e-015	5.14611e-015	-2.0776e-015	3.85986e-015	3.59396e-015	-1.22697e-014	-1.03801e-014	-9.84784e-015	-3.14026e-015	-6.0222e-015	-8.85274e-015	5.99435e-015	-3.33358e-015	-5.68352e-015	7.01905e-015	-1.29762e-015
-6.11848e-016	3.55222e-015	1.14403e-016	-1.6818e-014	-1.23947e-014	1.93763e-015	-4.49893e-015	4.06473e-015	2.88045e-015	-2.0006e-015	5.20067e-015	-2.05221e-015	3.84247e-015	3.53056e-015	-1.27315e-014	-1.08759e-014	-1.0103e-014	-3.17178e-015	-5.63664e-015	-8.81087e-015	5.93788e-015	-3.17442e-015	-5.44514e-015	7.32301e-015	-1.11842e-015
-6.11987e-016	3.95341e-015	1.51182e-016	-1.70812e-014	-1.28014e-014	1.89183e-015	-4.59348e-015	4.06251e-015	2.97361e-015	-2.09553e-015	5.23991e-015	-2.05329e-015	3.79875e-015	3.46678e-015	-1.3198e-014	-1.13864e-014	-1.03481e-014	-3.21962e-015	-5.25001e-015	-8.74581e-015	5.86804e-015	-3.01356e-015	-5.22014e-015	7.60879e-015	-9.14288e-016
-6.1616e-016	4.3515e-015	2.02692e-016	-1.73237e-014	-1.32213e-014	1.82314e-015	-4.70355e-015	4.04571e-015	3.05091e-015	-2.19534e-015	5.26285e-015	-2.08034e-015	3.72769e-015	3.40229e-015	-1.36676e-014	-1.19096e-014	-1.05822e-014	-3.28352e-015	-4.86699e-015	-8.6584e-015	5.78586e-015	-2.85257e-015	-5.01013e-015	7.8756e-015	-6.86259e-016
-6.23766e-016	4.74206e-015	2.67456e-016	-1.75452e-014	-1.36514e-014	1.72992e-015	-4.83145e-015	4.01435e-015	3.11089e-015	-2.30096e-015	5.26849e-015	-2.13333e-015	3.62908e-015	3.33701e-015	-1.41389e-014	-1.24428e-014	-1.08052e-014	-3.36261e-015	-4.49159e-015	-8.54911e-015	5.6921e-015	-2.69324e-015	-4.81682e-015	8.12311e-015	-4.34511e-016
-6.34427e-016	5.12039e-015	3.43599e-016	-1.77452e-014	-1.40894e-014	1.61047e-015	-4.97812e-015	3.96827e-015	3.15216e-015	-2.41313e-015	5.25561e-015	-2.21177e-015	3.50311e-015	3.27023e-015	-1.46104e-014	-1.29831e-014	-1.10175e-014	-3.45633e-015	-4.12789e-015	-8.4183e-015	5.58858e-015	-2.53679e-015	-4.64127e-015	8.35073e-015	-1.6073e-016
-6.4821e-016	5.48261e-015	4.2935e-016	-1.79238e-014	-1.45331e-014	1.46363e-015	-5.14535e-015	3.90752e-015	3.17322e-015	-2.53224e-015	5.22308e-015	-2.31467e-015	3.34962e-015	3.20183e-015	-1.50803e-014	-1.35281e-014	-1.12199e-014	-3.56353e-015	-3.7799e-015	-8.26652e-015	5.4759e-015	-2.38385e-015	-4.48455e-015	8.55805e-015	1.33595e-016
-6.64487e-016	5.82411e-015	5.23169e-016	-1.80817e-014	-1.49802e-014	1.28869e-015	-5.33547e-015	3.83266e-015	3.17214e-015	-2.65864e-015	5.17012e-015	-2.44078e-015	3.16938e-015	3.13132e-015	-1.55475e-014	-1.40752e-014	-1.14117e-014	-3.6828e-015	-3.45135e-015	-8.09465e-015	5.35549e-015	-2.23567e-015	-4.3472e-015	8.74527e-015	4.46472e-016
-6.8212e-016	6.14098e-015	6.23316e-016	-1.82195e-014	-1.54281e-014	1.08481e-015	-5.54896e-015	3.74427e-015	3.14806e-015	-2.79273e-015	5.09647e-015	-2.58874e-015	2.96342e-015	3.05774e-015	-1.60106e-014	-1.46219e-014	-1.15933e-014	-3.81315e-015	-3.14561e-015	-7.90399e-015	5.22891e-015	-2.0941e-015	-4.22949e-015	8.91264e-015	7.75709e-016
-7.01192e-016	6.42985e-015	7.27399e-016	-1.83384e-014	-1.58744e-014	8.51862e-016	-5.78647e-015	3.64231e-015	3.10018e-015	-2.93495e-015	5.00165e-015	-2.75676e-015	2.73282e-015	2.98035e-015	-1.64686e-014	-1.51664e-014	-1.17651e-014	-3.95358e-015	-2.86624e-015	-7.69528e-015	5.09722e-015	-1.96014e-015	-4.13172e-015	9.05974e-015	1.11868e-015
-7.21413e-016	6.68798e-015	8.33244e-016	-1.8439e-014	-1.6317e-014	5.89836e-016	-6.04923e-015	3.52758e-015	3.02781e-015	-3.08547e-015	4.8857e-015	-2.94298e-015	2.47836e-015	2.89862e-015	-1.69205e-014	-1.57064e-014	-1.19278e-014	-4.10292e-015	-2.61674e-015	-7.46975e-015	4.96149e-015	-1.8347e-015	-4.05348e-015	9.18726e-015	1.47279e-015
-7.4267e-016	6.91247e-015	9.38869e-016	-1.85224e-014	-1.67536e-014	2.99097e-016	-6.33761e-015	3.40115e-015	2.9302e-015	-3.24436e-015	4.74882e-015	-3.1457e-015	2.20128e-015	2.81201e-015	-1.7365e-014	-1.62394e-014	-1.20819e-014	-4.26042e-015	-2.3998e-015	-7.22862e-015	4.82307e-015	-1.71985e-015	-3.99413e-015	9.2954e-015	1.83567e-015
-7.64632e-016	7.10129e-015	1.04199e-015	-1.859e-014	-1.71821e-014	-2.06938e-017	-6.65149e-015	3.26311e-015	2.80759e-015	-3.41189e-015	4.5915e-015	-3.36271e-015	1.90382e-015	2.72045e-015	-1.7801e-014	-1.67638e-014	-1.2228e-014	-4.42532e-015	-2.21743e-015	-6.97323e-015	4.68381e-015	-1.61608e-015	-3.9535e-015	9.38458e-015	2.204e-015
-7.86615e-016	7.25281e-015	1.14098e-015	-1.86435e-014	-1.75999e-014	-3.6771e-016	-6.99055e-015	3.11447e-015	2.65969e-015	-3.58767e-015	4.41496e-015	-3.59219e-015	1.58767e-015	2.62295e-015	-1.82275e-014	-1.72779e-014	-1.23672e-014	-4.59697e-015	-2.07211e-015	-6.70514e-015	4.5447e-015	-1.52464e-015	-3.93082e-015	9.45556e-015	2.57473e-015
-8.08809e-016	7.36563e-015	1.23417e-015	-1.86846e-014	-1.80051e-014	-7.4029e-016	-7.35435e-015	2.95625e-015	2.48641e-015	-3.7715e-015	4.21976e-015	-3.83229e-015	1.25549e-015	2.51878e-015	-1.86431e-014	-1.77805e-014	-1.25003e-014	-4.77414e-015	-1.96467e-015	-6.42546e-015	4.4066e-015	-1.44694e-015	-3.92465e-015	9.50905e-015	2.94469e-015
-8.30748e-016	7.43916e-015	1.32033e-015	-1.87148e-014	-1.83959e-014	-1.13638e-015	-7.74182e-015	2.78904e-015	2.28883e-015	-3.96283e-015	4.00598e-015	-4.08059e-015	9.09687e-016	2.40752e-015	-1.90468e-014	-1.82696e-014	-1.26283e-014	-4.95642e-015	-1.89611e-015	-6.13629e-015	4.27109e-015	-1.38355e-015	-3.93323e-015	9.54518e-015	3.3108e-015
-8.52199e-016	7.47367e-015	1.39801e-015	-1.8735e-014	-1.87708e-014	-1.55456e-015	-8.15165e-015	2.61371e-015	2.06767e-015	-4.16064e-015	3.77554e-015	-4.33416e-015	5.52617e-016	2.28863e-015	-1.94382e-014	-1.87436e-014	-1.27519e-014	-5.14275e-015	-1.86691e-015	-5.8394e-015	4.13898e-015	-1.33444e-015	-3.95514e-015	9.56492e-015	3.67012e-015
-8.73547e-016	7.46979e-015	1.46587e-015	-1.87468e-014	-1.91282e-014	-1.99278e-015	-8.58208e-015	2.43145e-015	1.8236e-015	-4.3642e-015	3.53024e-015	-4.59151e-015	1.86642e-016	2.16148e-015	-1.98166e-014	-1.92014e-014	-1.28728e-014	-5.33245e-015	-1.87765e-015	-5.53606e-015	4.01068e-015	-1.30069e-015	-3.98794e-015	9.56883e-015	4.01941e-015
-8.95382e-016	7.42902e-015	1.52262e-015	-1.87518e-014	-1.94665e-014	-2.4483e-015	-9.03027e-015	2.24377e-015	1.55782e-015	-4.57255e-015	3.27155e-015	-4.85026e-015	-1.85641e-016	2.02586e-015	-2.01814e-014	-1.96427e-014	-1.29918e-014	-5.52545e-015	-1.92788e-015	-5.2276e-015	3.88716e-015	-1.28221e-015	-4.03023e-015	9.55724e-015	4.35583e-015
-9.18095e-016	7.35295e-015	1.5676e-015	-1.87523e-014	-1.97846e-014	-2.91841e-015	-9.49387e-015	2.05204e-015	1.27149e-015	-4.78458e-015	3.00098e-015	-5.10772e-015	-5.613e-016	1.88201e-015	-2.05318e-014	-2.00672e-014	-1.31099e-014	-5.72167e-015	-2.01675e-015	-4.91596e-015	3.76881e-015	-1.27855e-015	-4.07973e-015	9.53115e-015	4.67671e-015
-9.4153e-016	7.24363e-015	1.59995e-015	-1.875e-014	-2.00817e-014	-3.40004e-015	-9.97055e-015	1.85772e-015	9.65284e-016	-4.99816e-015	2.72095e-015	-5.36178e-015	-9.37574e-016	1.73004e-015	-2.0868e-014	-2.04742e-014	-1.32285e-014	-5.9202e-015	-2.14286e-015	-4.60304e-015	3.65645e-015	-1.28875e-015	-4.13414e-015	9.49123e-015	4.97967e-015
-9.65888e-016	7.1041e-015	1.62001e-015	-1.87457e-014	-2.03573e-014	-3.89003e-015	-1.04574e-014	1.66172e-015	6.40933e-016	-5.21142e-015	2.43314e-015	-5.61053e-015	-1.31102e-015	1.56951e-015	-2.11891e-014	-2.08639e-014	-1.33483e-014	-6.12091e-015	-2.30457e-015	-4.29045e-015	3.55028e-015	-1.31213e-015	-4.19166e-015	9.43826e-015	5.26279e-015
-9.92108e-016	6.93765e-015	1.62739e-015	-1.87406e-014	-2.06112e-014	-4.38496e-015	-1.09515e-014	1.46481e-015	3.00701e-016	-5.42303e-015	2.13933e-015	-5.85198e-015	-1.67857e-015	1.4004e-015	-2.14946e-014	-2.12367e-014	-1.3471e-014	-6.32348e-015	-2.49916e-015	-3.98024e-015	3.45124e-015	-1.34806e-015	-4.2495e-015	9.37302e-015	5.52401e-015
-1.02077e-015	6.74722e-015	1.62287e-015	-1.87363e-014	-2.08433e-014	-4.88106e-015	-1.14485e-014	1.26851e-015	-5.28672e-017	-5.63052e-015	1.84178e-015	-6.08415e-015	-2.03727e-015	1.22233e-015	-2.17842e-014	-2.15929e-014	-1.35975e-014	-6.52772e-015	-2.72387e-015	-3.6739e-015	3.35897e-015	-1.39669e-015	-4.30548e-015	9.29646e-015	5.76111e-015
-1.05294e-015	6.53632e-015	1.60682e-015	-1.87342e-014	-2.10535e-014	-5.37493e-015	-1.19458e-014	1.07403e-015	-4.17979e-016	-5.83206e-015	1.54245e-015	-6.3047e-015	-2.38465e-015	1.036e-015	-2.20574e-014	-2.19327e-014	-1.37277e-014	-6.7337e-015	-2.97649e-015	-3.37344e-015	3.27362e-015	-1.45654e-015	-4.35705e-015	9.20931e-015	5.97281e-015
-1.08931e-015	6.30931e-015	1.57934e-015	-1.87356e-014	-2.12416e-014	-5.86267e-015	-1.24395e-014	8.82528e-016	-7.93396e-016	-6.0256e-015	1.24393e-015	-6.51192e-015	-2.71758e-015	8.42113e-016	-2.23143e-014	-2.22564e-014	-1.38624e-014	-6.94139e-015	-3.25358e-015	-3.0809e-015	3.19459e-015	-1.52631e-015	-4.40255e-015	9.11242e-015	6.15829e-015
-1.13178e-015	6.07036e-015	1.54101e-015	-1.87408e-014	-2.14078e-014	-6.34075e-015	-1.29255e-014	6.95489e-016	-1.17713e-015	-6.20892e-015	9.47967e-016	-6.70386e-015	-3.03372e-015	6.41566e-016	-2.25544e-014	-2.25649e-014	-1.40025e-014	-7.15078e-015	-3.55178e-015	-2.79772e-015	3.12149e-015	-1.6041e-015	-4.44067e-015	9.00639e-015	6.31659e-015
-1.18083e-015	5.82427e-015	1.49274e-015	-1.87505e-014	-2.1553e-014	-6.80574e-015	-1.34e-014	5.13785e-016	-1.56598e-015	-6.37991e-015	6.56528e-016	-6.87892e-015	-3.3309e-015	4.34754e-016	-2.27772e-014	-2.28589e-014	-1.41488e-014	-7.36264e-015	-3.86822e-015	-2.5258e-015	3.05352e-015	-1.68809e-015	-4.46949e-015	8.89192e-015	6.44707e-015
-1.23691e-015	5.57518e-015	1.43561e-015	-1.87655e-014	-2.16782e-014	-7.25411e-015	-1.38589e-014	3.38641e-016	-1.95777e-015	-6.53688e-015	3.71481e-016	-7.0353e-015	-3.60711e-015	2.22166e-016	-2.29834e-014	-2.31394e-014	-1.43017e-014	-7.57673e-015	-4.19921e-015	-2.26738e-015	2.99136e-015	-1.77629e-015	-4.48782e-015	8.76992e-015	6.54883e-015
-1.30109e-015	5.32738e-015	1.37113e-015	-1.87862e-014	-2.17841e-014	-7.68281e-015	-1.42993e-014	1.71378e-016	-2.35002e-015	-6.67747e-015	9.54268e-017	-7.1713e-015	-3.86018e-015	4.74881e-018	-2.31727e-014	-2.34073e-014	-1.44618e-014	-7.79309e-015	-4.54084e-015	-2.02335e-015	2.93388e-015	-1.86693e-015	-4.49411e-015	8.64115e-015	6.62221e-015
-1.37396e-015	5.08501e-015	1.30094e-015	-1.88122e-014	-2.18714e-014	-8.08908e-015	-1.47177e-014	1.25014e-017	-2.73971e-015	-6.80044e-015	-1.70074e-016	-7.28602e-015	-4.0882e-015	-2.16811e-016	-2.33448e-014	-2.36638e-014	-1.46294e-014	-8.01232e-015	-4.88926e-015	-1.79518e-015	2.87977e-015	-1.95822e-015	-4.4867e-015	8.50663e-015	6.66732e-015
-1.45613e-015	4.85143e-015	1.22621e-015	-1.88437e-014	-2.19414e-014	-8.46992e-015	-1.51106e-014	-1.37522e-016	-3.12488e-015	-6.90389e-015	-4.24195e-016	-7.37877e-015	-4.28985e-015	-4.41127e-016	-2.35e-014	-2.39104e-014	-1.48047e-014	-8.23417e-015	-5.24071e-015	-1.58432e-015	2.82833e-015	-2.04802e-015	-4.46501e-015	8.36698e-015	6.68521e-015
-1.54903e-015	4.63014e-015	1.1487e-015	-1.88815e-014	-2.19958e-014	-8.82182e-015	-1.54748e-014	-2.78465e-016	-3.5038e-015	-6.98593e-015	-6.65342e-016	-7.44877e-015	-4.46324e-015	-6.67054e-016	-2.36381e-014	-2.41475e-014	-1.49876e-014	-8.45807e-015	-5.59129e-015	-1.39216e-015	2.77878e-015	-2.13384e-015	-4.42843e-015	8.22287e-015	6.67675e-015
-1.65374e-015	4.42455e-015	1.06976e-015	-1.89256e-014	-2.20363e-014	-9.14269e-015	-1.5807e-014	-4.09408e-016	-3.87344e-015	-7.0457e-015	-8.91548e-016	-7.4955e-015	-4.60776e-015	-8.93832e-016	-2.37594e-014	-2.43751e-014	-1.51789e-014	-8.68449e-015	-5.93776e-015	-1.21967e-015	2.73043e-015	-2.21322e-015	-4.37608e-015	8.07523e-015	6.64264e-015
-1.77088e-015	4.23747e-015	9.90761e-016	-1.89753e-014	-2.20651e-014	-9.43095e-015	-1.61052e-014	-5.29272e-016	-4.23199e-015	-7.08202e-015	-1.10128e-015	-7.51743e-015	-4.7226e-015	-1.11981e-015	-2.3864e-014	-2.45942e-014	-1.53784e-014	-8.91345e-015	-6.2765e-015	-1.0676e-015	2.68248e-015	-2.28362e-015	-4.30731e-015	7.92493e-015	6.58404e-015
-1.90095e-015	4.07141e-015	9.13397e-016	-1.90305e-014	-2.20828e-014	-9.68482e-015	-1.63674e-014	-6.37742e-016	-4.57707e-015	-7.09399e-015	-1.29391e-015	-7.51432e-015	-4.80742e-015	-1.34389e-015	-2.39522e-014	-2.48052e-014	-1.55858e-014	-9.14471e-015	-6.60371e-015	-9.36831e-016	2.63413e-015	-2.34316e-015	-4.22231e-015	7.77236e-015	6.50338e-015
-2.04347e-015	3.92876e-015	8.39311e-016	-1.90907e-014	-2.20912e-014	-9.90255e-015	-1.65912e-014	-7.34549e-016	-4.90665e-015	-7.08081e-015	-1.4683e-015	-7.48601e-015	-4.86167e-015	-1.56454e-015	-2.40242e-014	-2.50092e-014	-1.58009e-014	-9.37785e-015	-6.91676e-015	-8.27765e-016	2.58399e-015	-2.3905e-015	-4.12193e-015	7.61813e-015	6.40192e-015
-2.19864e-015	3.81111e-015	7.69723e-016	-1.91554e-014	-2.20919e-014	-1.00832e-014	-1.67752e-014	-8.19436e-016	-5.21946e-015	-7.04213e-015	-1.62338e-015	-7.43257e-015	-4.88546e-015	-1.78062e-015	-2.40801e-014	-2.52065e-014	-1.60236e-014	-9.61296e-015	-7.21198e-015	-7.40419e-016	2.53088e-015	-2.42369e-015	-4.00621e-015	7.46287e-015	6.28139e-015
-2.36636e-015	3.71946e-015	7.05782e-016	-1.92248e-014	-2.20873e-014	-1.02257e-014	-1.69189e-014	-8.92661e-016	-5.51333e-015	-6.97796e-015	-1.75843e-015	-7.35455e-015	-4.87971e-015	-1.99084e-015	-2.41211e-014	-2.53975e-014	-1.62537e-014	-9.84885e-015	-7.48637e-015	-6.75645e-016	2.47487e-015	-2.44137e-015	-3.87605e-015	7.30773e-015	6.1439e-015
-2.54649e-015	3.65423e-015	6.4857e-016	-1.92979e-014	-2.20791e-014	-1.03305e-014	-1.70212e-014	-9.53653e-016	-5.78691e-015	-6.8885e-015	-1.87307e-015	-7.25269e-015	-4.84537e-015	-2.19413e-015	-2.41468e-014	-2.55827e-014	-1.64908e-014	-1.00852e-014	-7.73754e-015	-6.33253e-016	2.41452e-015	-2.44174e-015	-3.73295e-015	7.15349e-015	5.99099e-015
-2.73784e-015	3.61548e-015	5.99046e-016	-1.93745e-014	-2.20689e-014	-1.03979e-014	-1.70825e-014	-1.00299e-015	-6.03921e-015	-6.77403e-015	-1.96732e-015	-7.12768e-015	-4.78326e-015	-2.38939e-015	-2.41581e-014	-2.57618e-014	-1.67347e-014	-1.03212e-014	-7.96413e-015	-6.12954e-016	2.34926e-015	-2.42306e-015	-3.57768e-015	7.00045e-015	5.8249e-015
-2.94025e-015	3.60308e-015	5.58653e-016	-1.94541e-014	-2.20587e-014	-1.04284e-014	-1.71033e-014	-1.04062e-015	-6.26859e-015	-6.63583e-015	-2.04052e-015	-6.98079e-015	-4.69482e-015	-2.57513e-015	-2.41553e-014	-2.59349e-014	-1.69841e-014	-1.05562e-014	-8.16449e-015	-6.14296e-016	2.27907e-015	-2.38443e-015	-3.41193e-015	6.8498e-015	5.64756e-015
-3.15283e-015	3.61545e-015	5.28217e-016	-1.95362e-014	-2.20503e-014	-1.04228e-014	-1.70839e-014	-1.06729e-015	-6.47393e-015	-6.47458e-015	-2.09292e-015	-6.81196e-015	-4.58095e-015	-2.74998e-015	-2.41399e-014	-2.61016e-014	-1.72391e-014	-1.07896e-014	-8.3367e-015	-6.36737e-016	2.20356e-015	-2.32561e-015	-3.23707e-015	6.70181e-015	5.46113e-015
-3.37437e-015	3.65039e-015	5.08267e-016	-1.962e-014	-2.20458e-014	-1.03834e-014	-1.70261e-014	-1.08328e-015	-6.6546e-015	-6.29177e-015	-2.12479e-015	-6.62201e-015	-4.44358e-015	-2.91319e-015	-2.41126e-014	-2.62616e-014	-1.75e-014	-1.10204e-014	-8.47904e-015	-6.79615e-016	2.12244e-015	-2.24556e-015	-3.05514e-015	6.55693e-015	5.26717e-015
-3.60354e-015	3.7059e-015	4.991e-016	-1.97056e-014	-2.20459e-014	-1.03117e-014	-1.69314e-014	-1.08914e-015	-6.81043e-015	-6.08943e-015	-2.13707e-015	-6.41212e-015	-4.2855e-015	-3.06386e-015	-2.40737e-014	-2.64144e-014	-1.77654e-014	-1.1247e-014	-8.59185e-015	-7.41899e-016	2.03577e-015	-2.14397e-015	-2.8675e-015	6.41631e-015	5.06781e-015
-3.83907e-015	3.78006e-015	5.01145e-016	-1.97927e-014	-2.20526e-014	-1.02097e-014	-1.68022e-014	-1.08561e-015	-6.94115e-015	-5.86961e-015	-2.13052e-015	-6.18461e-015	-4.10928e-015	-3.20165e-015	-2.40242e-014	-2.65595e-014	-1.80348e-014	-1.14685e-014	-8.67496e-015	-8.22321e-016	1.94354e-015	-2.02163e-015	-2.67623e-015	6.28054e-015	4.86505e-015
-4.07879e-015	3.86932e-015	5.14289e-016	-1.98811e-014	-2.20667e-014	-1.008e-014	-1.66407e-014	-1.07401e-015	-7.04696e-015	-5.63441e-015	-2.10581e-015	-5.94142e-015	-3.91678e-015	-3.3256e-015	-2.39649e-014	-2.66963e-014	-1.83071e-014	-1.16837e-014	-8.72753e-015	-9.20142e-016	1.84527e-015	-1.87892e-015	-2.4835e-015	6.15028e-015	4.66049e-015
-4.32114e-015	3.97075e-015	5.38325e-016	-1.99705e-014	-2.20894e-014	-9.9251e-015	-1.64501e-014	-1.05548e-015	-7.12769e-015	-5.38636e-015	-2.06373e-015	-5.68466e-015	-3.71107e-015	-3.43525e-015	-2.38965e-014	-2.68237e-014	-1.85819e-014	-1.1891e-014	-8.74999e-015	-1.03335e-015	1.74105e-015	-1.71678e-015	-2.2917e-015	6.02581e-015	4.45602e-015
-4.56443e-015	4.08032e-015	5.73239e-016	-2.00601e-014	-2.21217e-014	-9.74768e-015	-1.62335e-014	-1.03068e-015	-7.18339e-015	-5.12752e-015	-2.00556e-015	-5.41588e-015	-3.49411e-015	-3.53037e-015	-2.38206e-014	-2.69415e-014	-1.88579e-014	-1.20895e-014	-8.74314e-015	-1.16033e-015	1.63143e-015	-1.53675e-015	-2.10265e-015	5.90755e-015	4.2529e-015
-4.80603e-015	4.19505e-015	6.18729e-016	-2.01497e-014	-2.21639e-014	-9.55075e-015	-1.59941e-014	-1.00047e-015	-7.21524e-015	-4.86138e-015	-1.93223e-015	-5.13754e-015	-3.2686e-015	-3.61056e-015	-2.37383e-014	-2.70488e-014	-1.91346e-014	-1.22777e-014	-8.70744e-015	-1.30014e-015	1.51693e-015	-1.34039e-015	-1.91886e-015	5.79575e-015	4.05194e-015
-5.04368e-015	4.31104e-015	6.74652e-016	-2.02392e-014	-2.22169e-014	-9.33782e-015	-1.57354e-014	-9.64843e-016	-7.2246e-015	-4.59075e-015	-1.84485e-015	-4.85164e-015	-3.03729e-015	-3.67585e-015	-2.36502e-014	-2.71442e-014	-1.94112e-014	-1.24537e-014	-8.64418e-015	-1.45074e-015	1.3981e-015	-1.13011e-015	-1.74244e-015	5.69092e-015	3.85441e-015
-5.27582e-015	4.42416e-015	7.39622e-016	-2.0329e-014	-2.2281e-014	-9.11199e-015	-1.54622e-014	-9.25767e-016	-7.21227e-015	-4.31882e-015	-1.74492e-015	-4.56051e-015	-2.80254e-015	-3.7262e-015	-2.35576e-014	-2.72271e-014	-1.96863e-014	-1.26163e-014	-8.55501e-015	-1.61032e-015	1.27583e-015	-9.07629e-016	-1.57544e-015	5.59391e-015	3.66148e-015
-5.50056e-015	4.52998e-015	8.12978e-016	-2.04192e-014	-2.23563e-014	-8.87663e-015	-1.51782e-014	-8.84514e-016	-7.17891e-015	-4.04838e-015	-1.63382e-015	-4.26611e-015	-2.56725e-015	-3.76207e-015	-2.34614e-014	-2.7297e-014	-1.99594e-014	-1.27644e-014	-8.44191e-015	-1.77738e-015	1.15068e-015	-6.75276e-016	-1.41957e-015	5.50432e-015	3.47408e-015
-5.71546e-015	4.62444e-015	8.94198e-016	-2.05103e-014	-2.24428e-014	-8.63479e-015	-1.48865e-014	-8.42096e-016	-7.12562e-015	-3.78296e-015	-1.5131e-015	-3.97112e-015	-2.33431e-015	-3.78348e-015	-2.33635e-014	-2.73531e-014	-2.02302e-014	-1.28972e-014	-8.30654e-015	-1.94933e-015	1.02244e-015	-4.35895e-016	-1.27642e-015	5.42214e-015	3.29353e-015
-5.91787e-015	4.70426e-015	9.82293e-016	-2.06027e-014	-2.25402e-014	-8.39011e-015	-1.45914e-014	-7.99788e-016	-7.05404e-015	-3.52484e-015	-1.38417e-015	-3.67769e-015	-2.10591e-015	-3.79099e-015	-2.32655e-014	-2.73948e-014	-2.0497e-014	-1.30126e-014	-8.1511e-015	-2.12441e-015	8.91885e-016	-1.92435e-016	-1.14772e-015	5.34773e-015	3.12002e-015
-6.10595e-015	4.76602e-015	1.07638e-015	-2.06969e-014	-2.26483e-014	-8.14582e-015	-1.42969e-014	-7.57568e-016	-6.96584e-015	-3.27692e-015	-1.24848e-015	-3.38893e-015	-1.8845e-015	-3.78526e-015	-2.31689e-014	-2.74216e-014	-2.07583e-014	-1.31096e-014	-7.97793e-015	-2.30136e-015	7.59836e-016	5.30303e-017	-1.03504e-015	5.28109e-015	2.95454e-015
-6.27878e-015	4.80666e-015	1.17599e-015	-2.07929e-014	-2.27659e-014	-7.90491e-015	-1.40067e-014	-7.16611e-016	-6.86207e-015	-3.04172e-015	-1.10762e-015	-3.10653e-015	-1.67225e-015	-3.76746e-015	-2.30752e-014	-2.74337e-014	-2.10133e-014	-1.31875e-014	-7.78964e-015	-2.47794e-015	6.28034e-016	2.9724e-016	-9.40046e-016	5.22191e-015	2.79718e-015
-6.43431e-015	4.82329e-015	1.27928e-015	-2.08911e-014	-2.28925e-014	-7.67015e-015	-1.3724e-014	-6.78196e-016	-6.74505e-015	-2.82238e-015	-9.63223e-016	-2.83274e-015	-1.47133e-015	-3.73849e-015	-2.29853e-014	-2.74311e-014	-2.1261e-014	-1.32449e-014	-7.58881e-015	-2.65228e-015	4.96837e-016	5.3656e-016	-8.63497e-016	5.17023e-015	2.64837e-015
-6.57066e-015	4.81253e-015	1.38586e-015	-2.09912e-014	-2.30273e-014	-7.44376e-015	-1.34521e-014	-6.43088e-016	-6.61654e-015	-2.62149e-015	-8.17223e-016	-2.57013e-015	-1.28326e-015	-3.69884e-015	-2.29006e-014	-2.74133e-014	-2.15003e-014	-1.32812e-014	-7.37768e-015	-2.82283e-015	3.66869e-016	7.68667e-016	-8.06447e-016	5.12503e-015	2.50887e-015
-6.68657e-015	4.77238e-015	1.49476e-015	-2.10931e-014	-2.3169e-014	-7.22845e-015	-1.3194e-014	-6.11951e-016	-6.47782e-015	-2.44134e-015	-6.71282e-016	-2.3204e-015	-1.10985e-015	-3.65018e-015	-2.28227e-014	-2.73801e-014	-2.17298e-014	-1.32959e-014	-7.1585e-015	-2.98793e-015	2.39264e-016	9.89497e-016	-7.6951e-016	5.08562e-015	2.37888e-015
-6.78156e-015	4.70188e-015	1.60548e-015	-2.11969e-014	-2.33162e-014	-7.0265e-015	-1.29524e-014	-5.85004e-016	-6.33013e-015	-2.28286e-015	-5.26911e-016	-2.08511e-015	-9.52634e-016	-3.59366e-015	-2.27525e-014	-2.73316e-014	-2.1948e-014	-1.32884e-014	-6.93395e-015	-3.14644e-015	1.15081e-016	1.19689e-015	-7.53451e-016	5.05182e-015	2.25847e-015
-6.85445e-015	4.59937e-015	1.71722e-015	-2.1303e-014	-2.3467e-014	-6.83918e-015	-1.27295e-014	-5.62855e-016	-6.17489e-015	-2.14805e-015	-3.85191e-016	-1.86645e-015	-8.12162e-016	-3.53064e-015	-2.26913e-014	-2.72686e-014	-2.2154e-014	-1.3258e-014	-6.7072e-015	-3.29691e-015	-4.5884e-018	1.38793e-015	-7.583e-016	5.02349e-015	2.14785e-015
-6.90456e-015	4.46404e-015	1.8287e-015	-2.14111e-014	-2.36199e-014	-6.66824e-015	-1.25275e-014	-5.47253e-016	-6.01414e-015	-2.03851e-015	-2.47358e-016	-1.66621e-015	-6.8995e-016	-3.46217e-015	-2.26403e-014	-2.71917e-014	-2.23473e-014	-1.32053e-014	-6.48031e-015	-3.43843e-015	-1.19477e-016	1.55963e-015	-7.83524e-016	4.99981e-015	2.04757e-015
-6.93157e-015	4.29599e-015	1.93991e-015	-2.15215e-014	-2.37734e-014	-6.51519e-015	-1.23478e-014	-5.38349e-016	-5.84944e-015	-1.95478e-015	-1.15632e-016	-1.48623e-015	-5.86823e-016	-3.39001e-015	-2.26003e-014	-2.71014e-014	-2.25265e-014	-1.31306e-014	-6.25574e-015	-3.56917e-015	-2.29244e-016	1.70914e-015	-8.29096e-016	4.97976e-015	1.95792e-015
-6.93598e-015	4.09534e-015	2.04996e-015	-2.16345e-014	-2.39252e-014	-6.37952e-015	-1.21919e-014	-5.36702e-016	-5.68272e-015	-1.89804e-015	9.00276e-018	-1.32727e-015	-5.03366e-016	-3.31506e-015	-2.2572e-014	-2.69985e-014	-2.26899e-014	-1.3034e-014	-6.03558e-015	-3.68843e-015	-3.33112e-016	1.83434e-015	-8.94923e-016	4.96266e-015	1.87896e-015
-6.91807e-015	3.86302e-015	2.15858e-015	-2.175e-014	-2.40737e-014	-6.26176e-015	-1.20608e-014	-5.42355e-016	-5.51488e-015	-1.86885e-015	1.24532e-016	-1.19012e-015	-4.39497e-016	-3.23905e-015	-2.25559e-014	-2.68845e-014	-2.28362e-014	-1.29159e-014	-5.82156e-015	-3.79562e-015	-4.30023e-016	1.93252e-015	-9.79937e-016	4.9473e-015	1.81069e-015
-6.87873e-015	3.60038e-015	2.26511e-015	-2.18676e-014	-2.42167e-014	-6.1632e-015	-1.19537e-014	-5.55781e-016	-5.34724e-015	-1.86716e-015	2.29976e-016	-1.07606e-015	-3.94854e-016	-3.16328e-015	-2.2553e-014	-2.6761e-014	-2.29643e-014	-1.27774e-014	-5.61582e-015	-3.89009e-015	-5.1994e-016	2.0019e-015	-1.08318e-015	4.93309e-015	1.75318e-015
-6.81903e-015	3.30956e-015	2.36944e-015	-2.19872e-014	-2.43526e-014	-6.08327e-015	-1.18706e-014	-5.77284e-016	-5.18082e-015	-1.89242e-015	3.24042e-016	-9.85536e-016	-3.69157e-016	-3.08913e-015	-2.25643e-014	-2.66292e-014	-2.3073e-014	-1.26192e-014	-5.42042e-015	-3.97126e-015	-6.02128e-016	2.04159e-015	-1.20335e-015	4.91888e-015	1.70635e-015
-6.74004e-015	2.99286e-015	2.47173e-015	-2.21084e-014	-2.44799e-014	-6.02157e-015	-1.18108e-014	-6.07175e-016	-5.01724e-015	-1.94443e-015	4.06071e-016	-9.18381e-016	-3.61432e-016	-3.0176e-015	-2.25899e-014	-2.64908e-014	-2.31618e-014	-1.24427e-014	-5.2374e-015	-4.03929e-015	-6.76597e-016	2.04997e-015	-1.33884e-015	4.90395e-015	1.6708e-015
-6.64368e-015	2.65249e-015	2.57197e-015	-2.22306e-014	-2.45965e-014	-5.97735e-015	-1.17738e-014	-6.46715e-016	-4.85722e-015	-2.02244e-015	4.75032e-016	-8.74338e-016	-3.71133e-016	-2.95e-015	-2.26297e-014	-2.63475e-014	-2.32293e-014	-1.22494e-014	-5.06817e-015	-4.09353e-015	-7.43245e-016	2.0262e-015	-1.48787e-015	4.88787e-015	1.64753e-015
-6.53141e-015	2.29146e-015	2.67044e-015	-2.23534e-014	-2.47013e-014	-5.94973e-015	-1.17584e-014	-6.95442e-016	-4.70129e-015	-2.12506e-015	5.30244e-016	-8.52444e-016	-3.97388e-016	-2.88772e-015	-2.26846e-014	-2.62011e-014	-2.3275e-014	-1.20408e-014	-4.91351e-015	-4.13401e-015	-8.01911e-016	1.97047e-015	-1.6485e-015	4.86974e-015	1.63666e-015
-6.40513e-015	1.91336e-015	2.76767e-015	-2.24766e-014	-2.47924e-014	-5.9373e-015	-1.17636e-014	-7.53104e-016	-4.54966e-015	-2.25078e-015	5.71322e-016	-8.51463e-016	-4.39174e-016	-2.83147e-015	-2.27546e-014	-2.60535e-014	-2.32983e-014	-1.18188e-014	-4.77467e-015	-4.16147e-015	-8.5287e-016	1.88252e-015	-1.81865e-015	4.84863e-015	1.63841e-015
-6.26786e-015	1.5217e-015	2.86308e-015	-2.25999e-014	-2.48688e-014	-5.93881e-015	-1.17871e-014	-8.19894e-016	-4.40351e-015	-2.39818e-015	5.97013e-016	-8.70424e-016	-4.95291e-016	-2.78206e-015	-2.28394e-014	-2.59069e-014	-2.32981e-014	-1.1585e-014	-4.65222e-015	-4.17512e-015	-8.96306e-016	1.76322e-015	-1.99646e-015	4.82379e-015	1.65349e-015
-6.12224e-015	1.12046e-015	2.9576e-015	-2.27222e-014	-2.49292e-014	-5.95281e-015	-1.18268e-014	-8.95845e-016	-4.2633e-015	-2.56548e-015	6.07322e-016	-9.08041e-016	-5.63801e-016	-2.74036e-015	-2.29386e-014	-2.57626e-014	-2.32741e-014	-1.13415e-014	-4.54782e-015	-4.17621e-015	-9.32716e-016	1.613e-015	-2.18051e-015	4.79429e-015	1.68199e-015
-5.97059e-015	7.13571e-016	3.05166e-015	-2.28429e-014	-2.49736e-014	-5.97813e-015	-1.18806e-014	-9.80615e-016	-4.12905e-015	-2.74984e-015	6.01832e-016	-9.63084e-016	-6.4261e-016	-2.70664e-015	-2.30521e-014	-2.56225e-014	-2.32265e-014	-1.10905e-014	-4.46155e-015	-4.16591e-015	-9.62894e-016	1.43344e-015	-2.36866e-015	4.75989e-015	1.72429e-015
-5.81561e-015	3.053e-016	3.14547e-015	-2.29616e-014	-2.50006e-014	-6.01289e-015	-1.19453e-014	-1.07355e-015	-4.00083e-015	-2.94836e-015	5.80739e-016	-1.03277e-015	-7.30267e-016	-2.68169e-015	-2.31789e-014	-2.5489e-014	-2.3154e-014	-1.08334e-014	-4.3937e-015	-4.14502e-015	-9.8736e-016	1.22571e-015	-2.5588e-015	4.71951e-015	1.7806e-015
-5.66054e-015	-1.00948e-016	3.23968e-015	-2.3077e-014	-2.50098e-014	-6.05571e-015	-1.20181e-014	-1.17491e-015	-3.87923e-015	-3.15881e-015	5.43623e-016	-1.11535e-015	-8.25386e-016	-2.66528e-015	-2.33182e-014	-2.53641e-014	-2.30566e-014	-1.05727e-014	-4.34443e-015	-4.11413e-015	-1.00666e-015	9.9221e-016	-2.74823e-015	4.67295e-015	1.85096e-015
-5.50792e-015	-5.01676e-016	3.33448e-015	-2.31889e-014	-2.50016e-014	-6.10467e-015	-1.20967e-014	-1.28489e-015	-3.76407e-015	-3.3791e-015	4.90631e-016	-1.20924e-015	-9.26031e-016	-2.65773e-015	-2.34689e-014	-2.52492e-014	-2.29345e-014	-1.03106e-014	-4.31354e-015	-4.07418e-015	-1.02098e-015	7.34681e-016	-2.93475e-015	4.61996e-015	1.93538e-015
-5.3603e-015	-8.92712e-016	3.43002e-015	-2.32966e-014	-2.4976e-014	-6.15864e-015	-1.21786e-014	-1.40309e-015	-3.6548e-015	-3.60669e-015	4.21491e-016	-1.31148e-015	-1.03062e-015	-2.65947e-015	-2.36303e-014	-2.5146e-014	-2.27886e-014	-1.00495e-014	-4.30109e-015	-4.02639e-015	-1.03026e-015	4.55814e-016	-3.11708e-015	4.56021e-015	2.03432e-015
-5.22071e-015	-1.27082e-015	3.52686e-015	-2.33996e-014	-2.49336e-014	-6.21563e-015	-1.2261e-014	-1.5292e-015	-3.55101e-015	-3.83854e-015	3.36946e-016	-1.41921e-015	-1.13773e-015	-2.6699e-015	-2.3801e-014	-2.5056e-014	-2.26188e-014	-9.79134e-015	-4.30633e-015	-3.97211e-015	-1.03531e-015	1.58375e-016	-3.29266e-015	4.4935e-015	2.14804e-015
-5.09192e-015	-1.63241e-015	3.62499e-015	-2.34963e-014	-2.48748e-014	-6.2736e-015	-1.23406e-014	-1.66311e-015	-3.45263e-015	-4.0723e-015	2.37194e-016	-1.52872e-015	-1.24549e-015	-2.68906e-015	-2.39797e-014	-2.49813e-014	-2.24262e-014	-9.53838e-015	-4.32826e-015	-3.91246e-015	-1.03731e-015	-1.54283e-016	-3.45985e-015	4.41956e-015	2.27679e-015
-4.97663e-015	-1.97384e-015	3.72499e-015	-2.35865e-014	-2.48006e-014	-6.33095e-015	-1.24147e-014	-1.80442e-015	-3.35967e-015	-4.30565e-015	1.23307e-016	-1.63747e-015	-1.35252e-015	-2.71664e-015	-2.41653e-014	-2.49228e-014	-2.22113e-014	-9.29266e-015	-4.36593e-015	-3.84898e-015	-1.03673e-015	-4.79455e-016	-3.61722e-015	4.33892e-015	2.42007e-015
-4.8772e-015	-2.29207e-015	3.82691e-015	-2.36691e-014	-2.47116e-014	-6.38735e-015	-1.2481e-014	-1.95295e-015	-3.27104e-015	-4.53596e-015	-3.7068e-018	-1.74203e-015	-1.45698e-015	-2.75205e-015	-2.43563e-014	-2.48811e-014	-2.19745e-014	-9.05635e-015	-4.41853e-015	-3.78296e-015	-1.03419e-015	-8.13384e-016	-3.76375e-015	4.25141e-015	2.57776e-015
-4.79546e-015	-2.58523e-015	3.93097e-015	-2.37437e-014	-2.46091e-014	-6.44232e-015	-1.25379e-014	-2.10836e-015	-3.18623e-015	-4.76077e-015	-1.43186e-016	-1.83943e-015	-1.55721e-015	-2.79491e-015	-2.45509e-014	-2.48574e-014	-2.17168e-014	-8.83119e-015	-4.48503e-015	-3.71649e-015	-1.03075e-015	-1.15217e-015	-3.89835e-015	4.15749e-015	2.74965e-015
-4.73326e-015	-2.85085e-015	4.03632e-015	-2.38095e-014	-2.44947e-014	-6.4948e-015	-1.25839e-014	-2.26959e-015	-3.10493e-015	-4.97796e-015	-2.94142e-016	-1.92702e-015	-1.65226e-015	-2.84416e-015	-2.47481e-014	-2.48525e-014	-2.14404e-014	-8.61895e-015	-4.56266e-015	-3.65073e-015	-1.02695e-015	-1.49283e-015	-4.0204e-015	4.05699e-015	2.93464e-015
-4.69261e-015	-3.0871e-015	4.14304e-015	-2.38656e-014	-2.43698e-014	-6.54392e-015	-1.2617e-014	-2.43579e-015	-3.02734e-015	-5.18607e-015	-4.56577e-016	-2.00252e-015	-1.74132e-015	-2.89945e-015	-2.49459e-014	-2.48666e-014	-2.11484e-014	-8.42137e-015	-4.65015e-015	-3.5871e-015	-1.0234e-015	-1.83149e-015	-4.12948e-015	3.94985e-015	3.13165e-015
-4.67516e-015	-3.29291e-015	4.25091e-015	-2.3912e-014	-2.42364e-014	-6.58937e-015	-1.26359e-014	-2.60646e-015	-2.95326e-015	-5.38271e-015	-6.29288e-016	-2.06276e-015	-1.82328e-015	-2.95961e-015	-2.5143e-014	-2.49001e-014	-2.08417e-014	-8.23973e-015	-4.74642e-015	-3.52686e-015	-1.01987e-015	-2.16462e-015	-4.22461e-015	3.83684e-015	3.33953e-015
-4.68181e-015	-3.46669e-015	4.35925e-015	-2.39484e-014	-2.40962e-014	-6.63125e-015	-1.26397e-014	-2.78133e-015	-2.88178e-015	-5.5666e-015	-8.10138e-016	-2.10508e-015	-1.89682e-015	-3.02391e-015	-2.53375e-014	-2.49526e-014	-2.05213e-014	-8.07529e-015	-4.8496e-015	-3.47166e-015	-1.01645e-015	-2.48893e-015	-4.30547e-015	3.71864e-015	3.55746e-015
-4.7131e-015	-3.60882e-015	4.46707e-015	-2.39745e-014	-2.39512e-014	-6.66919e-015	-1.26281e-014	-2.96028e-015	-2.81244e-015	-5.73686e-015	-9.97646e-016	-2.12768e-015	-1.96156e-015	-3.09216e-015	-2.55273e-014	-2.50237e-014	-2.01894e-014	-7.92877e-015	-4.95801e-015	-3.42195e-015	-1.01384e-015	-2.8009e-015	-4.37281e-015	3.59583e-015	3.7842e-015
-4.7689e-015	-3.71943e-015	4.57404e-015	-2.399e-014	-2.38033e-014	-6.70299e-015	-1.26004e-014	-3.14274e-015	-2.74537e-015	-5.89263e-015	-1.19054e-015	-2.12755e-015	-2.01672e-015	-3.16347e-015	-2.57104e-014	-2.51133e-014	-1.98484e-014	-7.80116e-015	-5.06983e-015	-3.37943e-015	-1.01242e-015	-3.09729e-015	-4.42697e-015	3.46913e-015	4.01805e-015
-4.84939e-015	-3.7983e-015	4.679e-015	-2.39951e-014	-2.36544e-014	-6.73306e-015	-1.25566e-014	-3.32792e-015	-2.68067e-015	-6.03231e-015	-1.3876e-015	-2.10365e-015	-2.06237e-015	-3.2369e-015	-2.58855e-014	-2.52205e-014	-1.95009e-014	-7.69309e-015	-5.18302e-015	-3.34543e-015	-1.0123e-015	-3.3746e-015	-4.46778e-015	3.3394e-015	4.25714e-015
-4.95421e-015	-3.84578e-015	4.78092e-015	-2.39893e-014	-2.35064e-014	-6.76034e-015	-1.24966e-014	-3.51406e-015	-2.61863e-015	-6.15568e-015	-1.58735e-015	-2.0549e-015	-2.09822e-015	-3.31104e-015	-2.60515e-014	-2.5344e-014	-1.9149e-014	-7.60522e-015	-5.29509e-015	-3.32147e-015	-1.01342e-015	-3.62964e-015	-4.49611e-015	3.20778e-015	4.49916e-015
-5.08302e-015	-3.86312e-015	4.87912e-015	-2.39735e-014	-2.33608e-014	-6.7855e-015	-1.24215e-014	-3.70023e-015	-2.55899e-015	-6.26227e-015	-1.78844e-015	-1.98058e-015	-2.12474e-015	-3.38527e-015	-2.62063e-014	-2.54832e-014	-1.8795e-014	-7.53726e-015	-5.40439e-015	-3.30896e-015	-1.01546e-015	-3.86014e-015	-4.51303e-015	3.07514e-015	4.74207e-015
-5.23501e-015	-3.85173e-015	4.9723e-015	-2.39475e-014	-2.32195e-014	-6.80932e-015	-1.23322e-014	-3.88596e-015	-2.50168e-015	-6.35191e-015	-1.98911e-015	-1.88057e-015	-2.14198e-015	-3.45867e-015	-2.63482e-014	-2.56362e-014	-1.84415e-014	-7.4894e-015	-5.50918e-015	-3.3085e-015	-1.01843e-015	-4.06359e-015	-4.51911e-015	2.94292e-015	4.98413e-015
-5.40837e-015	-3.81262e-015	5.05865e-015	-2.39111e-014	-2.30844e-014	-6.83268e-015	-1.22299e-014	-4.07068e-015	-2.44651e-015	-6.42533e-015	-2.18788e-015	-1.7548e-015	-2.15049e-015	-3.53073e-015	-2.64754e-014	-2.58016e-014	-1.80912e-014	-7.46127e-015	-5.60753e-015	-3.32095e-015	-1.02231e-015	-4.23826e-015	-4.51638e-015	2.81152e-015	5.22303e-015
-5.60152e-015	-3.74835e-015	5.13722e-015	-2.38646e-014	-2.29573e-014	-6.85606e-015	-1.21165e-014	-4.25272e-015	-2.39368e-015	-6.48256e-015	-2.38329e-015	-1.60311e-015	-2.15134e-015	-3.60051e-015	-2.6587e-014	-2.59776e-014	-1.77467e-014	-7.453e-015	-5.69787e-015	-3.34706e-015	-1.02636e-015	-4.38229e-015	-4.50633e-015	2.68197e-015	5.45618e-015
-5.81239e-015	-3.66109e-015	5.20634e-015	-2.3808e-014	-2.28393e-014	-6.88023e-015	-1.19933e-014	-4.43005e-015	-2.34298e-015	-6.52437e-015	-2.57348e-015	-1.42652e-015	-2.14451e-015	-3.66744e-015	-2.66818e-014	-2.61624e-014	-1.741e-014	-7.46418e-015	-5.77812e-015	-3.38784e-015	-1.03003e-015	-4.49454e-015	-4.49027e-015	2.55528e-015	5.68096e-015
-6.03805e-015	-3.5526e-015	5.26504e-015	-2.37427e-014	-2.27321e-014	-6.90535e-015	-1.18619e-014	-4.60231e-015	-2.29536e-015	-6.5518e-015	-2.75754e-015	-1.22626e-015	-2.13078e-015	-3.73126e-015	-2.67583e-014	-2.63537e-014	-1.70837e-014	-7.49334e-015	-5.84735e-015	-3.44419e-015	-1.03292e-015	-4.57448e-015	-4.4698e-015	2.43239e-015	5.89506e-015
-6.27535e-015	-3.42585e-015	5.31176e-015	-2.36693e-014	-2.26365e-014	-6.93247e-015	-1.17245e-014	-4.76826e-015	-2.25066e-015	-6.56639e-015	-2.93403e-015	-1.00359e-015	-2.1113e-015	-3.79146e-015	-2.68157e-014	-2.65495e-014	-1.67703e-014	-7.53982e-015	-5.90395e-015	-3.51662e-015	-1.03429e-015	-4.62137e-015	-4.44686e-015	2.31456e-015	6.09598e-015
-6.52184e-015	-3.28319e-015	5.34493e-015	-2.35888e-014	-2.25533e-014	-6.96287e-015	-1.15838e-014	-4.92601e-015	-2.2088e-015	-6.56922e-015	-3.10175e-015	-7.60331e-016	-2.08716e-015	-3.84745e-015	-2.68535e-014	-2.67477e-014	-1.64726e-014	-7.60251e-015	-5.94706e-015	-3.60594e-015	-1.03341e-015	-4.63535e-015	-4.42267e-015	2.20279e-015	6.28066e-015
-6.77514e-015	-3.12691e-015	5.3638e-015	-2.35018e-014	-2.24831e-014	-6.9964e-015	-1.14411e-014	-5.07402e-015	-2.17079e-015	-6.56105e-015	-3.25981e-015	-4.99127e-016	-2.05913e-015	-3.89917e-015	-2.68711e-014	-2.69458e-014	-1.61923e-014	-7.68013e-015	-5.97528e-015	-3.71225e-015	-1.02984e-015	-4.61666e-015	-4.39917e-015	2.09744e-015	6.44677e-015
-7.0324e-015	-2.95935e-015	5.36677e-015	-2.34087e-014	-2.24257e-014	-7.03408e-015	-1.1299e-014	-5.21089e-015	-2.13682e-015	-6.54378e-015	-3.40696e-015	-2.22687e-016	-2.02822e-015	-3.94636e-015	-2.68677e-014	-2.71414e-014	-1.59318e-014	-7.77162e-015	-5.98777e-015	-3.83582e-015	-1.02252e-015	-4.56634e-015	-4.37775e-015	1.99932e-015	6.59215e-015
-7.29021e-015	-2.78299e-015	5.35296e-015	-2.33108e-014	-2.23819e-014	-7.07623e-015	-1.11599e-014	-5.3349e-015	-2.10696e-015	-6.51867e-015	-3.54185e-015	6.5635e-017	-1.99577e-015	-3.98864e-015	-2.68432e-014	-2.73325e-014	-1.56927e-014	-7.87536e-015	-5.98361e-015	-3.97685e-015	-1.01122e-015	-4.48575e-015	-4.35963e-015	1.91022e-015	6.7141e-015
-7.54555e-015	-2.59937e-015	5.32146e-015	-2.32081e-014	-2.23514e-014	-7.12265e-015	-1.10258e-014	-5.44453e-015	-2.08154e-015	-6.4874e-015	-3.6632e-015	3.62511e-016	-1.96323e-015	-4.02602e-015	-2.67967e-014	-2.75168e-014	-1.54766e-014	-7.98993e-015	-5.96208e-015	-4.13528e-015	-9.95119e-016	-4.37571e-015	-4.34559e-015	1.83001e-015	6.81064e-015
-7.79483e-015	-2.4108e-015	5.27143e-015	-2.31022e-014	-2.23334e-014	-7.17292e-015	-1.08981e-014	-5.53838e-015	-2.06097e-015	-6.45229e-015	-3.77046e-015	6.63349e-016	-1.93098e-015	-4.05857e-015	-2.67289e-014	-2.76926e-014	-1.52857e-014	-8.11362e-015	-5.92328e-015	-4.31148e-015	-9.74047e-016	-4.23713e-015	-4.33716e-015	1.75918e-015	6.88003e-015
-8.03529e-015	-2.21969e-015	5.20164e-015	-2.29939e-014	-2.23274e-014	-7.22554e-015	-1.07795e-014	-5.61474e-015	-2.04636e-015	-6.41456e-015	-3.86294e-015	9.64677e-016	-1.90012e-015	-4.08643e-015	-2.66402e-014	-2.78579e-014	-1.51214e-014	-8.2451e-015	-5.86652e-015	-4.50496e-015	-9.47451e-016	-4.0727e-015	-4.33538e-015	1.69849e-015	6.9211e-015
-8.26379e-015	-2.02679e-015	5.11123e-015	-2.28843e-014	-2.23324e-014	-7.28041e-015	-1.06713e-014	-5.67184e-015	-2.03822e-015	-6.37526e-015	-3.94037e-015	1.26231e-015	-1.87178e-015	-4.10925e-015	-2.65309e-014	-2.80109e-014	-1.49843e-014	-8.38273e-015	-5.7915e-015	-4.71556e-015	-9.14506e-016	-3.88514e-015	-4.3414e-015	1.64853e-015	6.93245e-015
-8.47742e-015	-1.83397e-015	5.00052e-015	-2.27741e-014	-2.23473e-014	-7.33684e-015	-1.05752e-014	-5.70875e-015	-2.03692e-015	-6.33588e-015	-4.00205e-015	1.55215e-015	-1.84634e-015	-4.1277e-015	-2.64017e-014	-2.815e-014	-1.48752e-014	-8.52471e-015	-5.69896e-015	-4.94264e-015	-8.75115e-016	-3.67647e-015	-4.35535e-015	1.60983e-015	6.91273e-015
-8.67387e-015	-1.64313e-015	4.86919e-015	-2.26642e-014	-2.23707e-014	-7.39347e-015	-1.04919e-014	-5.72413e-015	-2.04258e-015	-6.29829e-015	-4.04774e-015	1.82968e-015	-1.82467e-015	-4.14228e-015	-2.62533e-014	-2.82737e-014	-1.47944e-014	-8.66983e-015	-5.5899e-015	-5.18555e-015	-8.29348e-016	-3.44886e-015	-4.37736e-015	1.58296e-015	6.86134e-015
-8.85095e-015	-1.45495e-015	4.71797e-015	-2.25556e-014	-2.24016e-014	-7.44913e-015	-1.04217e-014	-5.71685e-015	-2.05558e-015	-6.26392e-015	-4.07776e-015	2.08982e-015	-1.80765e-015	-4.1535e-015	-2.60867e-014	-2.83812e-014	-1.47422e-014	-8.81675e-015	-5.46516e-015	-5.44373e-015	-7.76786e-016	-3.20566e-015	-4.40789e-015	1.56782e-015	6.77768e-015
-9.00653e-015	-1.27036e-015	4.54698e-015	-2.24493e-014	-2.24378e-014	-7.50274e-015	-1.03663e-014	-5.68621e-015	-2.07619e-015	-6.23447e-015	-4.0917e-015	2.32796e-015	-1.79525e-015	-4.16134e-015	-2.59028e-014	-2.84714e-014	-1.47189e-014	-8.96385e-015	-5.32578e-015	-5.71648e-015	-7.1694e-016	-2.95057e-015	-4.44707e-015	1.56435e-015	6.66176e-015
-9.13862e-015	-1.09008e-015	4.35625e-015	-2.23457e-014	-2.24779e-014	-7.55302e-015	-1.03258e-014	-5.63083e-015	-2.10441e-015	-6.21101e-015	-4.08947e-015	2.5399e-015	-1.78849e-015	-4.16619e-015	-2.57028e-014	-2.8543e-014	-1.47244e-014	-9.10998e-015	-5.17316e-015	-6.0031e-015	-6.50472e-016	-2.68644e-015	-4.49419e-015	1.57263e-015	6.5141e-015
-9.2456e-015	-9.14775e-016	4.14663e-015	-2.22458e-014	-2.25194e-014	-7.59786e-015	-1.03004e-014	-5.54999e-015	-2.13977e-015	-6.19438e-015	-4.07117e-015	2.7218e-015	-1.78825e-015	-4.16897e-015	-2.5489e-014	-2.85953e-014	-1.47586e-014	-9.25386e-015	-5.00863e-015	-6.30255e-015	-5.77185e-016	-2.41666e-015	-4.54853e-015	1.59331e-015	6.33539e-015
-9.32608e-015	-7.44536e-016	3.91881e-015	-2.21502e-014	-2.25612e-014	-7.63529e-015	-1.02894e-014	-5.44382e-015	-2.18242e-015	-6.18512e-015	-4.03732e-015	2.87006e-015	-1.79446e-015	-4.17001e-015	-2.52621e-014	-2.86273e-014	-1.48209e-014	-9.39377e-015	-4.83417e-015	-6.61367e-015	-4.97243e-016	-2.1449e-015	-4.6096e-015	1.62625e-015	6.1264e-015
-9.37899e-015	-5.7984e-016	3.67395e-015	-2.20594e-014	-2.26013e-014	-7.66319e-015	-1.02924e-014	-5.31186e-015	-2.23241e-015	-6.18445e-015	-3.98839e-015	2.98096e-015	-1.80766e-015	-4.16977e-015	-2.50236e-014	-2.86388e-014	-1.49105e-014	-9.52839e-015	-4.6522e-015	-6.93522e-015	-4.11623e-016	-1.87443e-015	-4.6769e-015	1.67171e-015	5.88809e-015
-9.40404e-015	-4.20131e-016	3.41301e-015	-2.19744e-014	-2.26375e-014	-7.67944e-015	-1.03089e-014	-5.15346e-015	-2.29038e-015	-6.19214e-015	-3.92486e-015	3.05168e-015	-1.82699e-015	-4.16885e-015	-2.47758e-014	-2.86301e-014	-1.50257e-014	-9.65732e-015	-4.46357e-015	-7.26554e-015	-3.20978e-016	-1.60846e-015	-4.74898e-015	1.72883e-015	5.6225e-015
-9.40153e-015	-2.64779e-016	3.13786e-015	-2.18957e-014	-2.26683e-014	-7.68237e-015	-1.03378e-014	-4.96948e-015	-2.35619e-015	-6.20904e-015	-3.84781e-015	3.07933e-015	-1.85231e-015	-4.16713e-015	-2.45205e-014	-2.86014e-014	-1.51646e-014	-9.77995e-015	-4.27003e-015	-7.60367e-015	-2.25831e-016	-1.35047e-015	-4.8244e-015	1.7972e-015	5.33173e-015
-9.37151e-015	-1.1318e-016	2.84987e-015	-2.18236e-014	-2.26925e-014	-7.66997e-015	-1.03778e-014	-4.76004e-015	-2.42918e-015	-6.23514e-015	-3.75853e-015	3.06136e-015	-1.88371e-015	-4.16504e-015	-2.42596e-014	-2.85527e-014	-1.53265e-014	-9.89546e-015	-4.07462e-015	-7.94815e-015	-1.26396e-016	-1.10406e-015	-4.90159e-015	1.87661e-015	5.01793e-015
-9.3143e-015	3.51197e-017	2.55082e-015	-2.17578e-014	-2.27081e-014	-7.6406e-015	-1.04265e-014	-4.52496e-015	-2.50907e-015	-6.27019e-015	-3.6577e-015	2.99549e-015	-1.9204e-015	-4.16332e-015	-2.3995e-014	-2.84846e-014	-1.55087e-014	-1.0003e-014	-3.87987e-015	-8.29731e-015	-2.43696e-017	-8.72328e-016	-4.97916e-015	1.96642e-015	4.68281e-015
-9.23067e-015	1.80575e-016	2.24256e-015	-2.16984e-014	-2.27144e-014	-7.59265e-015	-1.04821e-014	-4.26529e-015	-2.59585e-015	-6.31393e-015	-3.54648e-015	2.88034e-015	-1.9621e-015	-4.16273e-015	-2.37287e-014	-2.83972e-014	-1.57103e-014	-1.01023e-014	-3.688e-015	-8.64954e-015	7.87103e-017	-6.5761e-016	-5.05615e-015	2.06602e-015	4.32968e-015
-9.12114e-015	3.23929e-016	1.92668e-015	-2.16457e-014	-2.27103e-014	-7.52432e-015	-1.05428e-014	-3.98308e-015	-2.68885e-015	-6.36614e-015	-3.4269e-015	2.71554e-015	-2.00816e-015	-4.16353e-015	-2.34628e-014	-2.82918e-014	-1.59292e-014	-1.01926e-014	-3.50152e-015	-9.0025e-015	1.8201e-016	-4.62015e-016	-5.13156e-015	2.1752e-015	3.96146e-015
-8.98747e-015	4.6535e-016	1.60595e-015	-2.15994e-014	-2.26946e-014	-7.43337e-015	-1.06065e-014	-3.67973e-015	-2.78704e-015	-6.42684e-015	-3.29954e-015	2.50086e-015	-2.05794e-015	-4.16556e-015	-2.31992e-014	-2.81694e-014	-1.61633e-014	-1.02739e-014	-3.3224e-015	-9.35477e-015	2.84359e-016	-2.88339e-016	-5.20394e-015	2.29315e-015	3.58108e-015
-8.83168e-015	6.05365e-016	1.2824e-015	-2.15589e-014	-2.26663e-014	-7.31881e-015	-1.06706e-014	-3.35638e-015	-2.88992e-015	-6.49575e-015	-3.16568e-015	2.23576e-015	-2.11055e-015	-4.16979e-015	-2.29398e-014	-2.80324e-014	-1.64096e-014	-1.0346e-014	-3.15251e-015	-9.7045e-015	3.84222e-016	-1.38769e-016	-5.27171e-015	2.41899e-015	3.19182e-015
-8.65595e-015	7.44771e-016	9.57999e-016	-2.15238e-014	-2.26249e-014	-7.17923e-015	-1.07326e-014	-3.015e-015	-2.99762e-015	-6.57161e-015	-3.02717e-015	1.92121e-015	-2.16463e-015	-4.17631e-015	-2.26866e-014	-2.78822e-014	-1.66663e-014	-1.04091e-014	-2.9945e-015	-1.00497e-014	4.79957e-016	-1.50517e-017	-5.33348e-015	2.55175e-015	2.79698e-015
-8.46207e-015	8.83665e-016	6.34915e-016	-2.1494e-014	-2.25697e-014	-7.0136e-015	-1.079e-014	-2.65825e-015	-3.10939e-015	-6.65305e-015	-2.88531e-015	1.55856e-015	-2.21981e-015	-4.18564e-015	-2.24409e-014	-2.77199e-014	-1.69315e-014	-1.04634e-014	-2.84969e-015	-1.03889e-014	5.69838e-016	8.15547e-017	-5.3887e-015	2.69002e-015	2.39997e-015
-8.25232e-015	1.02238e-015	3.15319e-016	-2.14684e-014	-2.25009e-014	-6.82215e-015	-1.08405e-014	-2.28835e-015	-3.22481e-015	-6.7391e-015	-2.7411e-015	1.14951e-015	-2.27535e-015	-4.19795e-015	-2.22044e-014	-2.75469e-014	-1.72029e-014	-1.05082e-014	-2.72043e-015	-1.07199e-014	6.52027e-016	1.49397e-016	-5.4365e-015	2.83284e-015	2.00419e-015
-8.02949e-015	1.16136e-015	9.43311e-019	-2.14465e-014	-2.24185e-014	-6.6051e-015	-1.08815e-014	-1.90778e-015	-3.34375e-015	-6.82892e-015	-2.59586e-015	6.96798e-016	-2.33035e-015	-4.21396e-015	-2.19789e-014	-2.73648e-014	-1.74774e-014	-1.05441e-014	-2.60913e-015	-1.10409e-014	7.25128e-016	1.87616e-016	-5.47576e-015	2.97926e-015	1.61237e-015
-7.79636e-015	1.30045e-015	-3.05521e-016	-2.14277e-014	-2.23222e-014	-6.36219e-015	-1.09103e-014	-1.51942e-015	-3.4653e-015	-6.92157e-015	-2.45149e-015	2.03039e-016	-2.3844e-015	-4.23363e-015	-2.17656e-014	-2.71754e-014	-1.77528e-014	-1.05712e-014	-2.51768e-015	-1.13513e-014	7.87576e-016	1.95245e-016	-5.50653e-015	3.12843e-015	1.22803e-015
-7.55578e-015	1.43983e-015	-6.02259e-016	-2.14111e-014	-2.22131e-014	-6.09429e-015	-1.09245e-014	-1.12612e-015	-3.58951e-015	-7.01557e-015	-2.30914e-015	-3.28274e-016	-2.43636e-015	-4.25707e-015	-2.15658e-014	-2.69801e-014	-1.80264e-014	-1.059e-014	-2.44706e-015	-1.16491e-014	8.37492e-016	1.72061e-016	-5.52842e-015	3.27928e-015	8.54736e-016
-7.31045e-015	1.57935e-015	-8.8767e-016	-2.13953e-014	-2.20916e-014	-5.80228e-015	-1.0922e-014	-7.30725e-016	-3.71564e-015	-7.10945e-015	-2.17028e-015	-8.92923e-016	-2.48535e-015	-4.28477e-015	-2.13806e-014	-2.67808e-014	-1.82954e-014	-1.06006e-014	-2.39862e-015	-1.19326e-014	8.73879e-016	1.17899e-016	-5.54135e-015	3.43025e-015	4.9531e-016
-7.06287e-015	1.71836e-015	-1.15986e-015	-2.13789e-014	-2.1959e-014	-5.48724e-015	-1.0901e-014	-3.36545e-016	-3.84363e-015	-7.20202e-015	-2.0358e-015	-1.48679e-015	-2.53048e-015	-4.31661e-015	-2.12106e-014	-2.65787e-014	-1.85574e-014	-1.06036e-014	-2.37403e-015	-1.22007e-014	8.95617e-016	3.28952e-017	-5.54584e-015	3.5802e-015	1.5225e-016
-6.8152e-015	1.85661e-015	-1.41778e-015	-2.13606e-014	-2.18159e-014	-5.15028e-015	-1.08592e-014	5.34597e-017	-3.97207e-015	-7.2922e-015	-1.90723e-015	-2.10522e-015	-2.57104e-015	-4.35308e-015	-2.1057e-014	-2.63751e-014	-1.88107e-014	-1.05993e-014	-2.37395e-015	-1.24521e-014	9.01787e-016	-8.18656e-017	-5.54166e-015	3.7283e-015	-1.72472e-016
-6.57022e-015	1.99324e-015	-1.66042e-015	-2.13394e-014	-2.1664e-014	-4.79357e-015	-1.07958e-014	4.35719e-016	-4.10081e-015	-7.37862e-015	-1.78545e-015	-2.74385e-015	-2.60624e-015	-4.39457e-015	-2.092e-014	-2.61725e-014	-1.90531e-014	-1.05881e-014	-2.39868e-015	-1.26853e-014	8.91175e-016	-2.25648e-016	-5.52957e-015	3.87351e-015	-4.76114e-016
-6.33036e-015	2.12733e-015	-1.88632e-015	-2.1314e-014	-2.15043e-014	-4.41883e-015	-1.07091e-014	8.07459e-016	-4.23016e-015	-7.45968e-015	-1.67155e-015	-3.39804e-015	-2.63522e-015	-4.44116e-015	-2.07998e-014	-2.59721e-014	-1.92818e-014	-1.057e-014	-2.44813e-015	-1.28995e-014	8.62896e-016	-3.978e-016	-5.51106e-015	4.01367e-015	-7.56225e-016
-6.09837e-015	2.25753e-015	-2.09459e-015	-2.12833e-014	-2.13381e-014	-4.0287e-015	-1.05978e-014	1.1652e-015	-4.35983e-015	-7.53443e-015	-1.56676e-015	-4.06326e-015	-2.65705e-015	-4.49339e-015	-2.0697e-014	-2.57758e-014	-1.94951e-014	-1.05458e-014	-2.52248e-015	-1.30941e-014	8.16653e-016	-5.9687e-016	-5.48762e-015	4.14755e-015	-1.01187e-015
-5.87639e-015	2.38259e-015	-2.28435e-015	-2.12453e-014	-2.1166e-014	-3.62567e-015	-1.04608e-014	1.50689e-015	-4.48906e-015	-7.60079e-015	-1.47202e-015	-4.73361e-015	-2.67134e-015	-4.55153e-015	-2.06114e-014	-2.55842e-014	-1.96908e-014	-1.05159e-014	-2.62076e-015	-1.32686e-014	7.51418e-016	-8.21921e-016	-5.46097e-015	4.27415e-015	-1.24096e-015
-5.66682e-015	2.50139e-015	-2.45483e-015	-2.11987e-014	-2.09902e-014	-3.21205e-015	-1.02973e-014	1.82982e-015	-4.6174e-015	-7.65796e-015	-1.38799e-015	-5.40378e-015	-2.67805e-015	-4.61604e-015	-2.05424e-014	-2.53985e-014	-1.98679e-014	-1.0481e-014	-2.7429e-015	-1.34222e-014	6.67077e-016	-1.0708e-015	-5.43283e-015	4.39225e-015	-1.44242e-015
-5.47095e-015	2.61295e-015	-2.60537e-015	-2.11421e-014	-2.08118e-014	-2.79116e-015	-1.01071e-014	2.13183e-015	-4.74462e-015	-7.70474e-015	-1.31462e-015	-6.06855e-015	-2.67692e-015	-4.68705e-015	-2.04892e-014	-2.52201e-014	-2.00248e-014	-1.0442e-014	-2.8873e-015	-1.3554e-014	5.63573e-016	-1.34146e-015	-5.40483e-015	4.50074e-015	-1.61594e-015
-5.2901e-015	2.71558e-015	-2.73603e-015	-2.1074e-014	-2.06321e-014	-2.36638e-015	-9.88987e-015	2.41003e-015	-4.87034e-015	-7.74025e-015	-1.25183e-015	-6.72318e-015	-2.66799e-015	-4.76497e-015	-2.04509e-014	-2.50499e-014	-2.01603e-014	-1.03987e-014	-3.05235e-015	-1.36635e-014	4.41291e-016	-1.63199e-015	-5.37944e-015	4.59795e-015	-1.76126e-015
-5.12482e-015	2.80793e-015	-2.84728e-015	-2.09923e-014	-2.04525e-014	-1.94083e-015	-9.64598e-015	2.66209e-015	-4.99423e-015	-7.76445e-015	-1.20032e-015	-7.36231e-015	-2.65149e-015	-4.84983e-015	-2.04266e-014	-2.48887e-014	-2.0273e-014	-1.0351e-014	-3.23731e-015	-1.37508e-014	3.00408e-016	-1.94007e-015	-5.35842e-015	4.68291e-015	-1.87905e-015
-4.97692e-015	2.88786e-015	-2.93918e-015	-2.08957e-014	-2.0274e-014	-1.51747e-015	-9.3762e-015	2.88627e-015	-5.11649e-015	-7.77652e-015	-1.16017e-015	-7.98092e-015	-2.62731e-015	-4.94213e-015	-2.04156e-014	-2.47365e-014	-2.03616e-014	-1.02992e-014	-3.44009e-015	-1.38159e-014	1.41021e-016	-2.26305e-015	-5.3436e-015	4.7544e-015	-1.96926e-015
-4.84695e-015	2.95382e-015	-3.01226e-015	-2.07834e-014	-2.00981e-014	-1.09974e-015	-9.081e-015	3.08181e-015	-5.23678e-015	-7.77622e-015	-1.1309e-015	-8.57498e-015	-2.59611e-015	-5.04226e-015	-2.04164e-014	-2.45939e-014	-2.0425e-014	-1.02437e-014	-3.65853e-015	-1.38596e-014	-3.58338e-017	-2.59867e-015	-5.33786e-015	4.81134e-015	-2.03246e-015
-4.73496e-015	3.00439e-015	-3.06701e-015	-2.06543e-014	-1.99266e-014	-6.90433e-016	-8.76156e-015	3.24744e-015	-5.35455e-015	-7.76218e-015	-1.11192e-015	-9.14073e-015	-2.55767e-015	-5.15105e-015	-2.04275e-014	-2.44611e-014	-2.0463e-014	-1.01849e-014	-3.89011e-015	-1.38824e-014	-2.29647e-016	-2.94442e-015	-5.34411e-015	4.8527e-015	-2.06989e-015
-4.64138e-015	3.03837e-015	-3.10459e-015	-2.05078e-014	-1.97598e-014	-2.92854e-016	-8.41941e-015	3.38233e-015	-5.46999e-015	-7.73358e-015	-1.10255e-015	-9.67444e-015	-2.51241e-015	-5.26865e-015	-2.04472e-014	-2.4338e-014	-2.04751e-014	-1.01232e-014	-4.1325e-015	-1.38841e-014	-4.38836e-016	-3.29792e-015	-5.36421e-015	4.87761e-015	-2.08265e-015
-4.56612e-015	3.05444e-015	-3.12586e-015	-2.03428e-014	-1.95985e-014	9.01755e-017	-8.05631e-015	3.48658e-015	-5.58297e-015	-7.69062e-015	-1.10267e-015	-1.01728e-014	-2.46069e-015	-5.39495e-015	-2.04744e-014	-2.42241e-014	-2.04612e-014	-1.00594e-014	-4.3828e-015	-1.38654e-014	-6.62301e-016	-3.65737e-015	-5.40015e-015	4.88504e-015	-2.07228e-015
-4.509e-015	3.05135e-015	-3.13201e-015	-2.0159e-014	-1.94432e-014	4.56865e-016	-7.67316e-015	3.55993e-015	-5.6936e-015	-7.63299e-015	-1.11205e-015	-1.0632e-014	-2.40258e-015	-5.53036e-015	-2.05067e-014	-2.41186e-014	-2.04212e-014	-9.99281e-015	-4.63874e-015	-1.38272e-014	-8.9875e-016	-4.02029e-015	-5.45378e-015	4.8742e-015	-2.04079e-015
-4.4692e-015	3.02767e-015	-3.12428e-015	-1.99557e-014	-1.92948e-014	8.04295e-016	-7.27156e-015	3.60323e-015	-5.80217e-015	-7.56058e-015	-1.12974e-015	-1.10498e-014	-2.3385e-015	-5.67493e-015	-2.05421e-014	-2.40214e-014	-2.03555e-014	-9.924e-015	-4.89846e-015	-1.37703e-014	-1.14617e-015	-4.3841e-015	-5.52676e-015	4.8446e-015	-1.98971e-015
-4.44605e-015	2.98222e-015	-3.104e-015	-1.97327e-014	-1.91535e-014	1.13104e-015	-6.85374e-015	3.61721e-015	-5.9088e-015	-7.47376e-015	-1.15472e-015	-1.14252e-014	-2.26878e-015	-5.82887e-015	-2.05789e-014	-2.39316e-014	-2.02646e-014	-9.8533e-015	-5.15882e-015	-1.3696e-014	-1.40276e-015	-4.74674e-015	-5.62039e-015	4.79571e-015	-1.92124e-015
-4.43847e-015	2.91406e-015	-3.07384e-015	-1.94898e-014	-1.90186e-014	1.43525e-015	-6.42109e-015	3.60351e-015	-6.01288e-015	-7.37247e-015	-1.18536e-015	-1.17569e-014	-2.19442e-015	-5.99227e-015	-2.0615e-014	-2.38486e-014	-2.01486e-014	-9.78104e-015	-5.41634e-015	-1.36046e-014	-1.66685e-015	-5.10556e-015	-5.73597e-015	4.72702e-015	-1.83781e-015
-4.44497e-015	2.82328e-015	-3.03498e-015	-1.9227e-014	-1.88893e-014	1.71556e-015	-5.97575e-015	3.56359e-015	-6.11398e-015	-7.25697e-015	-1.22069e-015	-1.2044e-014	-2.11598e-015	-6.16489e-015	-2.06481e-014	-2.37711e-014	-2.00079e-014	-9.70687e-015	-5.66794e-015	-1.3497e-014	-1.93631e-015	-5.45822e-015	-5.87413e-015	4.63782e-015	-1.74239e-015
-4.46494e-015	2.70922e-015	-2.98888e-015	-1.89443e-014	-1.87659e-014	1.97061e-015	-5.52013e-015	3.49948e-015	-6.21192e-015	-7.12796e-015	-1.25969e-015	-1.22855e-014	-2.03439e-015	-6.34647e-015	-2.06773e-014	-2.36979e-014	-1.98431e-014	-9.63145e-015	-5.91128e-015	-1.33746e-014	-2.2088e-015	-5.803e-015	-6.03562e-015	4.52828e-015	-1.63669e-015
-4.49728e-015	2.57213e-015	-2.93721e-015	-1.86425e-014	-1.86481e-014	2.19983e-015	-5.05654e-015	3.41376e-015	-6.30676e-015	-6.98575e-015	-1.30131e-015	-1.24824e-014	-1.95026e-015	-6.5366e-015	-2.07005e-014	-2.36277e-014	-1.96555e-014	-9.55491e-015	-6.14313e-015	-1.32387e-014	-2.48251e-015	-6.13792e-015	-6.22109e-015	4.39836e-015	-1.52324e-015
-4.54057e-015	2.41223e-015	-2.88184e-015	-1.83224e-014	-1.8535e-014	2.40353e-015	-4.58717e-015	3.30839e-015	-6.39886e-015	-6.83158e-015	-1.34387e-015	-1.26356e-014	-1.86412e-015	-6.73496e-015	-2.07162e-014	-2.3559e-014	-1.94457e-014	-9.47657e-015	-6.36018e-015	-1.30904e-014	-2.75527e-015	-6.46121e-015	-6.43027e-015	4.2482e-015	-1.40449e-015
-4.59269e-015	2.22963e-015	-2.82446e-015	-1.7985e-014	-1.84262e-014	2.58221e-015	-4.11422e-015	3.18589e-015	-6.48834e-015	-6.66642e-015	-1.38599e-015	-1.27463e-014	-1.77706e-015	-6.94113e-015	-2.07224e-014	-2.34911e-014	-1.9215e-014	-9.39671e-015	-6.56032e-015	-1.29309e-014	-3.02518e-015	-6.77094e-015	-6.66252e-015	4.07859e-015	-1.28366e-015
-4.65202e-015	2.02526e-015	-2.76641e-015	-1.76319e-014	-1.83207e-014	2.73599e-015	-3.63971e-015	3.04947e-015	-6.57438e-015	-6.49099e-015	-1.42646e-015	-1.28157e-014	-1.6904e-015	-7.15482e-015	-2.07176e-014	-2.34225e-014	-1.89645e-014	-9.31608e-015	-6.74116e-015	-1.27615e-014	-3.29051e-015	-7.06567e-015	-6.91636e-015	3.88985e-015	-1.16236e-015
-4.7169e-015	1.80014e-015	-2.70873e-015	-1.72643e-014	-1.82178e-014	2.86576e-015	-3.16546e-015	2.90238e-015	-6.65725e-015	-6.30709e-015	-1.46412e-015	-1.28456e-014	-1.6045e-015	-7.37513e-015	-2.07002e-014	-2.33516e-014	-1.86963e-014	-9.23423e-015	-6.90029e-015	-1.25823e-014	-3.54928e-015	-7.34438e-015	-7.18992e-015	3.68298e-015	-1.04289e-015
-4.78601e-015	1.55558e-015	-2.6535e-015	-1.6884e-014	-1.8116e-014	2.97306e-015	-2.69351e-015	2.74761e-015	-6.73641e-015	-6.1154e-015	-1.49767e-015	-1.28391e-014	-1.52031e-015	-7.60138e-015	-2.06691e-014	-2.3277e-014	-1.84118e-014	-9.15134e-015	-7.03549e-015	-1.23945e-014	-3.79901e-015	-7.60557e-015	-7.48143e-015	3.45907e-015	-9.27576e-016
-4.85844e-015	1.29288e-015	-2.60232e-015	-1.64931e-014	-1.80141e-014	3.05941e-015	-2.22556e-015	2.58827e-015	-6.81171e-015	-5.91719e-015	-1.52626e-015	-1.27983e-014	-1.43814e-015	-7.83282e-015	-2.06233e-014	-2.31979e-014	-1.81126e-014	-9.06739e-015	-7.14504e-015	-1.21988e-014	-4.03851e-015	-7.84806e-015	-7.78819e-015	3.21909e-015	-8.18391e-016
-4.93232e-015	1.0132e-015	-2.55624e-015	-1.60936e-014	-1.79113e-014	3.1271e-015	-1.76351e-015	2.42789e-015	-6.88312e-015	-5.71395e-015	-1.54829e-015	-1.27252e-014	-1.35872e-015	-8.06757e-015	-2.0562e-014	-2.31134e-014	-1.78004e-014	-8.98212e-015	-7.22742e-015	-1.19958e-014	-4.26643e-015	-8.07169e-015	-8.10757e-015	2.9641e-015	-7.16844e-016
-5.0059e-015	7.1849e-016	-2.51627e-015	-1.56878e-014	-1.78069e-014	3.1779e-015	-1.30932e-015	2.26932e-015	-6.95056e-015	-5.50708e-015	-1.5629e-015	-1.26233e-014	-1.28276e-015	-8.30466e-015	-2.04851e-014	-2.30216e-014	-1.74769e-014	-8.89563e-015	-7.28147e-015	-1.17857e-014	-4.48094e-015	-8.27638e-015	-8.43718e-015	2.69517e-015	-6.25218e-016
-5.07817e-015	4.10489e-016	-2.48376e-015	-1.52786e-014	-1.76992e-014	3.21448e-015	-8.64141e-016	2.11604e-015	-7.0144e-015	-5.29894e-015	-1.56918e-015	-1.24967e-014	-1.21118e-015	-8.54272e-015	-2.03916e-014	-2.29213e-014	-1.71441e-014	-8.80804e-015	-7.30568e-015	-1.15693e-014	-4.67999e-015	-8.46135e-015	-8.77312e-015	2.41436e-015	-5.44923e-016
-5.14817e-015	9.14045e-017	-2.45948e-015	-1.48681e-014	-1.75879e-014	3.23856e-015	-4.28944e-016	1.97113e-015	-7.07426e-015	-5.09094e-015	-1.56602e-015	-1.23492e-014	-1.1443e-015	-8.78005e-015	-2.02816e-014	-2.28118e-014	-1.68036e-014	-8.71965e-015	-7.29855e-015	-1.13468e-014	-4.86237e-015	-8.6272e-015	-9.11186e-015	2.12365e-015	-4.76469e-016
-5.21436e-015	-2.3663e-016	-2.44397e-015	-1.44591e-014	-1.74717e-014	3.25266e-015	-5.21155e-018	1.83746e-015	-7.1303e-015	-4.88491e-015	-1.55319e-015	-1.2184e-014	-1.0825e-015	-9.01503e-015	-2.01554e-014	-2.26927e-014	-1.64567e-014	-8.63028e-015	-7.25978e-015	-1.11186e-014	-5.02741e-015	-8.7744e-015	-9.44959e-015	1.82483e-015	-4.21117e-016
-5.27618e-015	-5.71733e-016	-2.43772e-015	-1.40548e-014	-1.73506e-014	3.2599e-015	4.06093e-016	1.71738e-015	-7.18241e-015	-4.68238e-015	-1.53052e-015	-1.20051e-014	-1.02656e-015	-9.24601e-015	-2.00124e-014	-2.25639e-014	-1.61053e-014	-8.53999e-015	-7.18943e-015	-1.08853e-014	-5.17429e-015	-8.90299e-015	-9.78256e-015	1.52048e-015	-3.79427e-016
-5.33254e-015	-9.11903e-016	-2.44081e-015	-1.36584e-014	-1.72243e-014	3.2631e-015	8.03779e-016	1.61338e-015	-7.23071e-015	-4.48598e-015	-1.49737e-015	-1.18157e-014	-9.76434e-016	-9.47156e-015	-1.98531e-014	-2.24245e-014	-1.57511e-014	-8.44851e-015	-7.08763e-015	-1.06478e-014	-5.30283e-015	-9.01305e-015	-1.01072e-014	1.21288e-015	-3.51949e-016
-5.38305e-015	-1.25455e-015	-2.45342e-015	-1.32727e-014	-1.7092e-014	3.26526e-015	1.18724e-015	1.52808e-015	-7.27525e-015	-4.29783e-015	-1.45372e-015	-1.16197e-014	-9.32341e-016	-9.68923e-015	-1.96785e-014	-2.22742e-014	-1.53962e-014	-8.35614e-015	-6.95371e-015	-1.04055e-014	-5.41288e-015	-9.10496e-015	-1.0419e-014	9.04038e-016	-3.393e-016
-5.4278e-015	-1.59767e-015	-2.47536e-015	-1.29001e-014	-1.69535e-014	3.26937e-015	1.55608e-015	1.46299e-015	-7.31579e-015	-4.11981e-015	-1.39995e-015	-1.142e-014	-8.95029e-016	-9.89775e-015	-1.94903e-014	-2.21133e-014	-1.50421e-014	-8.26261e-015	-6.78814e-015	-1.01587e-014	-5.50392e-015	-9.1792e-015	-1.07142e-014	5.96072e-016	-3.41344e-016
-5.46606e-015	-1.9383e-015	-2.5061e-015	-1.25442e-014	-1.68088e-014	3.278e-015	1.90977e-015	1.41979e-015	-7.35263e-015	-3.95373e-015	-1.33576e-015	-1.12199e-014	-8.64565e-016	-1.00958e-014	-1.92888e-014	-2.1942e-014	-1.46902e-014	-8.16824e-015	-6.59137e-015	-9.90764e-015	-5.57522e-015	-9.2366e-015	-1.09887e-014	2.91655e-016	-3.58161e-016
-5.49725e-015	-2.27419e-015	-2.54474e-015	-1.22079e-014	-1.6658e-014	3.2933e-015	2.24796e-015	1.39931e-015	-7.38617e-015	-3.80081e-015	-1.26156e-015	-1.10225e-014	-8.40774e-016	-1.02813e-014	-1.90752e-014	-2.17601e-014	-1.43423e-014	-8.07263e-015	-6.3647e-015	-9.65194e-015	-5.62739e-015	-9.27788e-015	-1.12382e-014	-7.3444e-018	-3.88482e-016
-5.52147e-015	-2.60362e-015	-2.59121e-015	-1.18935e-014	-1.65016e-014	3.31722e-015	2.5704e-015	1.40326e-015	-7.41619e-015	-3.66286e-015	-1.17821e-015	-1.08305e-014	-8.23302e-016	-1.04519e-014	-1.88504e-014	-2.15679e-014	-1.39998e-014	-7.97563e-015	-6.10913e-015	-9.39186e-015	-5.66096e-015	-9.30408e-015	-1.14592e-014	-2.98783e-016	-4.31625e-016
-5.53881e-015	-2.92479e-015	-2.64486e-015	-1.16032e-014	-1.63397e-014	3.35225e-015	2.87715e-015	1.43208e-015	-7.44303e-015	-3.54134e-015	-1.08634e-015	-1.06468e-014	-8.12571e-016	-1.06062e-014	-1.86159e-014	-2.13662e-014	-1.36635e-014	-7.87727e-015	-5.82555e-015	-9.12742e-015	-5.67564e-015	-9.31623e-015	-1.16485e-014	-5.79922e-016	-4.87065e-016
-5.54958e-015	-3.23569e-015	-2.7048e-015	-1.13391e-014	-1.6173e-014	3.40002e-015	3.16836e-015	1.48597e-015	-7.46695e-015	-3.43782e-015	-9.86927e-016	-1.04744e-014	-8.07633e-016	-1.07425e-014	-1.83731e-014	-2.11561e-014	-1.33344e-014	-7.77801e-015	-5.51454e-015	-8.85778e-015	-5.67247e-015	-9.31547e-015	-1.18032e-014	-8.4898e-016	-5.53765e-016
-5.5546e-015	-3.53506e-015	-2.77045e-015	-1.11034e-014	-1.60026e-014	3.46191e-015	3.44444e-015	1.56433e-015	-7.48833e-015	-3.35411e-015	-8.81369e-016	-1.03151e-014	-8.08707e-016	-1.08597e-014	-1.81246e-014	-2.09383e-014	-1.30134e-014	-7.67793e-015	-5.17831e-015	-8.58267e-015	-5.65207e-015	-9.30241e-015	-1.19208e-014	-1.10366e-015	-6.3028e-016
-5.5542e-015	-3.82084e-015	-2.84063e-015	-1.0898e-014	-1.58289e-014	3.5386e-015	3.70524e-015	1.66663e-015	-7.50733e-015	-3.29191e-015	-7.71213e-016	-1.01711e-014	-8.16155e-016	-1.09561e-014	-1.78716e-014	-2.07149e-014	-1.27015e-014	-7.57635e-015	-4.81822e-015	-8.30198e-015	-5.61523e-015	-9.27921e-015	-1.19989e-014	-1.34154e-015	-7.15652e-016
-5.54899e-015	-4.09165e-015	-2.91353e-015	-1.07245e-014	-1.56536e-014	3.63115e-015	3.95078e-015	1.79194e-015	-7.52467e-015	-3.25273e-015	-6.57664e-016	-1.00433e-014	-8.29647e-016	-1.10297e-014	-1.76156e-014	-2.04866e-014	-1.23997e-014	-7.4733e-015	-4.43591e-015	-8.01596e-015	-5.56346e-015	-9.24698e-015	-1.20356e-014	-1.56056e-015	-8.08024e-016
-5.53931e-015	-4.34633e-015	-2.98762e-015	-1.05846e-014	-1.54776e-014	3.74049e-015	4.18226e-015	1.93872e-015	-7.54038e-015	-3.23795e-015	-5.42372e-016	-9.93257e-015	-8.48852e-016	-1.108e-014	-1.73584e-014	-2.02547e-014	-1.21079e-014	-7.36858e-015	-4.03375e-015	-7.72469e-015	-5.4975e-015	-9.20665e-015	-1.20295e-014	-1.75928e-015	-9.06097e-016
-5.52551e-015	-4.58441e-015	-3.06172e-015	-1.0479e-014	-1.53025e-014	3.86616e-015	4.39919e-015	2.10485e-015	-7.55483e-015	-3.2482e-015	-4.27018e-016	-9.84005e-015	-8.73342e-016	-1.11055e-014	-1.71021e-014	-2.00209e-014	-1.18269e-014	-7.26175e-015	-3.61386e-015	-7.4284e-015	-5.41791e-015	-9.15983e-015	-1.19797e-014	-1.93591e-015	-1.00788e-015
-5.50805e-015	-4.80519e-015	-3.13401e-015	-1.04085e-014	-1.51305e-014	4.00745e-015	4.60179e-015	2.28851e-015	-7.56867e-015	-3.28383e-015	-3.12853e-016	-9.76654e-015	-9.03113e-016	-1.11061e-014	-1.68488e-014	-1.9787e-014	-1.15574e-014	-7.15232e-015	-3.17866e-015	-7.12793e-015	-5.32592e-015	-9.10777e-015	-1.18861e-014	-2.0892e-015	-1.11177e-015
-5.48858e-015	-5.00837e-015	-3.20323e-015	-1.0373e-014	-1.49623e-014	4.16342e-015	4.79042e-015	2.48765e-015	-7.58221e-015	-3.34572e-015	-2.01942e-016	-9.71203e-015	-9.38416e-016	-1.10807e-014	-1.66001e-014	-1.95545e-014	-1.12994e-014	-7.0403e-015	-2.72984e-015	-6.82336e-015	-5.22265e-015	-9.05207e-015	-1.17488e-014	-2.21879e-015	-1.21605e-015
-5.46704e-015	-5.19303e-015	-3.26819e-015	-1.03724e-014	-1.48e-014	4.33281e-015	4.9657e-015	2.70016e-015	-7.59605e-015	-3.43405e-015	-9.609e-017	-9.67676e-015	-9.78412e-016	-1.10293e-014	-1.63576e-014	-1.9325e-014	-1.10524e-014	-6.92612e-015	-2.26905e-015	-6.51539e-015	-5.10906e-015	-8.99418e-015	-1.15687e-014	-2.32315e-015	-1.31897e-015
-5.44484e-015	-5.35931e-015	-3.32697e-015	-1.04058e-014	-1.46445e-014	4.51376e-015	5.12733e-015	2.92292e-015	-7.61121e-015	-3.54926e-015	2.69399e-018	-9.65974e-015	-1.02284e-015	-1.09516e-014	-1.61234e-014	-1.91003e-014	-1.08163e-014	-6.80872e-015	-1.79878e-015	-6.20421e-015	-4.98623e-015	-8.93549e-015	-1.13471e-014	-2.40226e-015	-1.41879e-015
-5.4221e-015	-5.50755e-015	-3.37816e-015	-1.04722e-014	-1.44975e-014	4.70471e-015	5.27613e-015	3.15338e-015	-7.62818e-015	-3.69115e-015	9.28099e-017	-9.66104e-015	-1.07099e-015	-1.08478e-014	-1.58989e-014	-1.88824e-014	-1.05912e-014	-6.68776e-015	-1.32236e-015	-5.89018e-015	-4.85546e-015	-8.87695e-015	-1.10862e-014	-2.45594e-015	-1.51382e-015
-5.39918e-015	-5.63787e-015	-3.42056e-015	-1.05699e-014	-1.43604e-014	4.90356e-015	5.41268e-015	3.38867e-015	-7.6477e-015	-3.85904e-015	1.72349e-016	-9.68048e-015	-1.12326e-015	-1.07191e-014	-1.56855e-014	-1.86731e-014	-1.03766e-014	-6.56355e-015	-8.42322e-016	-5.57414e-015	-4.71773e-015	-8.82006e-015	-1.07885e-014	-2.48428e-015	-1.60255e-015
-5.37699e-015	-5.75083e-015	-3.4526e-015	-1.0697e-014	-1.42342e-014	5.10796e-015	5.53726e-015	3.62598e-015	-7.67048e-015	-4.05256e-015	2.39568e-016	-9.71673e-015	-1.17993e-015	-1.05657e-014	-1.54847e-014	-1.84743e-014	-1.01719e-014	-6.43608e-015	-3.60607e-016	-5.25689e-015	-4.57382e-015	-8.76597e-015	-1.04571e-014	-2.48741e-015	-1.68344e-015
-5.35592e-015	-5.84718e-015	-3.47353e-015	-1.08517e-014	-1.41205e-014	5.31513e-015	5.65036e-015	3.86198e-015	-7.69703e-015	-4.27002e-015	2.92424e-016	-9.76942e-015	-1.2403e-015	-1.03883e-014	-1.52976e-014	-1.82879e-014	-9.97649e-015	-6.30499e-015	1.21085e-016	-4.9394e-015	-4.42476e-015	-8.71525e-015	-1.00955e-014	-2.46591e-015	-1.75495e-015
-5.33681e-015	-5.92712e-015	-3.48253e-015	-1.10321e-014	-1.40202e-014	5.52232e-015	5.75207e-015	4.09371e-015	-7.72762e-015	-4.50995e-015	3.29734e-016	-9.83791e-015	-1.30384e-015	-1.01882e-014	-1.51247e-014	-1.81156e-014	-9.78875e-015	-6.17028e-015	6.00435e-016	-4.62342e-015	-4.27176e-015	-8.66881e-015	-9.70768e-015	-2.42035e-015	-1.81612e-015
-5.31997e-015	-5.99131e-015	-3.47874e-015	-1.12355e-014	-1.3934e-014	5.72685e-015	5.84296e-015	4.31819e-015	-7.76316e-015	-4.77104e-015	3.49878e-016	-9.9214e-015	-1.3697e-015	-9.96711e-015	-1.4967e-014	-1.79578e-014	-9.60735e-015	-6.03173e-015	1.07556e-015	-4.30979e-015	-4.11585e-015	-8.62732e-015	-9.29745e-015	-2.35135e-015	-1.86584e-015
-5.30581e-015	-6.04136e-015	-3.46144e-015	-1.14584e-014	-1.38631e-014	5.92557e-015	5.92405e-015	4.53264e-015	-7.80329e-015	-5.05176e-015	3.51894e-016	-1.00187e-014	-1.43845e-015	-9.72653e-015	-1.48255e-014	-1.78162e-014	-9.43189e-015	-5.88965e-015	1.54351e-015	-3.99958e-015	-3.95657e-015	-8.5923e-015	-8.8689e-015	-2.26065e-015	-1.903e-015
-5.29459e-015	-6.07839e-015	-3.4307e-015	-1.16979e-014	-1.3808e-014	6.11536e-015	5.99578e-015	4.73497e-015	-7.84821e-015	-5.35019e-015	3.34505e-016	-1.01275e-014	-1.50943e-015	-9.46812e-015	-1.47005e-014	-1.76922e-014	-9.26151e-015	-5.74336e-015	2.00259e-015	-3.69407e-015	-3.79427e-015	-8.56445e-015	-8.42714e-015	-2.1495e-015	-1.92687e-015
-5.28624e-015	-6.10336e-015	-3.38616e-015	-1.19504e-014	-1.37693e-014	6.29372e-015	6.05794e-015	4.92259e-015	-7.89799e-015	-5.66411e-015	2.96618e-016	-1.02468e-014	-1.5824e-015	-9.19417e-015	-1.45928e-014	-1.75862e-014	-9.09529e-015	-5.59296e-015	2.45113e-015	-3.39538e-015	-3.6296e-015	-8.54456e-015	-7.97724e-015	-2.0199e-015	-1.93687e-015
-5.2807e-015	-6.1176e-015	-3.32756e-015	-1.22121e-014	-1.37468e-014	6.45754e-015	6.10994e-015	5.09312e-015	-7.95316e-015	-5.99062e-015	2.38294e-016	-1.03755e-014	-1.65778e-015	-8.9066e-015	-1.45024e-014	-1.74985e-014	-8.93192e-015	-5.43837e-015	2.88713e-015	-3.10473e-015	-3.46322e-015	-8.53317e-015	-7.52404e-015	-1.87375e-015	-1.93175e-015
-5.27811e-015	-6.12217e-015	-3.25423e-015	-1.24791e-014	-1.3741e-014	6.60391e-015	6.15208e-015	5.24493e-015	-8.01346e-015	-6.32766e-015	1.59108e-016	-1.05123e-014	-1.73586e-015	-8.60806e-015	-1.4429e-014	-1.74299e-014	-8.7702e-015	-5.27938e-015	3.3084e-015	-2.82429e-015	-3.29603e-015	-8.53097e-015	-7.0719e-015	-1.71294e-015	-1.9115e-015
-5.27859e-015	-6.11805e-015	-3.167e-015	-1.27476e-014	-1.37514e-014	6.72996e-015	6.18509e-015	5.37558e-015	-8.07936e-015	-6.67188e-015	5.86607e-017	-1.06558e-014	-1.816e-015	-8.30106e-015	-1.43728e-014	-1.73807e-014	-8.6091e-015	-5.11639e-015	3.71307e-015	-2.55566e-015	-3.12773e-015	-8.53811e-015	-6.62535e-015	-1.53994e-015	-1.87582e-015
-5.28208e-015	-6.10606e-015	-3.06675e-015	-1.3014e-014	-1.37772e-014	6.833e-015	6.20914e-015	5.48404e-015	-8.15024e-015	-7.0202e-015	-6.32677e-017	-1.08046e-014	-1.8985e-015	-7.9878e-015	-1.43335e-014	-1.735e-014	-8.44746e-015	-4.95009e-015	4.09971e-015	-2.30013e-015	-2.95871e-015	-8.55507e-015	-6.18979e-015	-1.35718e-015	-1.82491e-015
-5.28829e-015	-6.08877e-015	-2.95399e-015	-1.32746e-014	-1.38183e-014	6.91098e-015	6.22441e-015	5.56898e-015	-8.22572e-015	-7.36941e-015	-2.06433e-016	-1.09576e-014	-1.98354e-015	-7.6713e-015	-1.43109e-014	-1.73382e-014	-8.28497e-015	-4.7806e-015	4.46626e-015	-2.05901e-015	-2.78881e-015	-8.58203e-015	-5.76993e-015	-1.16695e-015	-1.75896e-015
-5.29663e-015	-6.06727e-015	-2.82928e-015	-1.35255e-014	-1.38741e-014	6.96242e-015	6.23057e-015	5.62965e-015	-8.30605e-015	-7.71562e-015	-3.71025e-016	-1.11137e-014	-2.07159e-015	-7.3541e-015	-1.43042e-014	-1.73444e-014	-8.12084e-015	-4.60811e-015	4.81157e-015	-1.83385e-015	-2.61743e-015	-8.61865e-015	-5.37018e-015	-9.71007e-016	-1.67833e-015
-5.3072e-015	-6.0421e-015	-2.69411e-015	-1.37631e-014	-1.39442e-014	6.98526e-015	6.22815e-015	5.66487e-015	-8.39026e-015	-8.05612e-015	-5.56608e-016	-1.12714e-014	-2.16191e-015	-7.03903e-015	-1.43127e-014	-1.73681e-014	-7.95498e-015	-4.43296e-015	5.1345e-015	-1.6258e-015	-2.44532e-015	-8.66508e-015	-4.99449e-015	-7.72423e-016	-1.58399e-015
-5.32018e-015	-6.01423e-015	-2.54917e-015	-1.39842e-014	-1.40271e-014	6.9786e-015	6.21748e-015	5.67433e-015	-8.47787e-015	-8.38766e-015	-7.61899e-016	-1.14296e-014	-2.25449e-015	-6.7285e-015	-1.43354e-014	-1.74078e-014	-7.78583e-015	-4.25489e-015	5.4338e-015	-1.43649e-015	-2.27263e-015	-8.72135e-015	-4.64638e-015	-5.73469e-016	-1.47604e-015
-5.33543e-015	-5.98451e-015	-2.39625e-015	-1.41854e-014	-1.41218e-014	6.94159e-015	6.19841e-015	5.65833e-015	-8.56785e-015	-8.70714e-015	-9.86232e-016	-1.1587e-014	-2.35001e-015	-6.42454e-015	-1.43722e-014	-1.74624e-014	-7.61304e-015	-4.07424e-015	5.70834e-015	-1.26704e-015	-2.09905e-015	-8.78738e-015	-4.32881e-015	-3.76681e-016	-1.35537e-015
-5.35208e-015	-5.95403e-015	-2.23668e-015	-1.43636e-014	-1.42263e-014	6.87354e-015	6.1714e-015	5.61632e-015	-8.65926e-015	-9.01136e-015	-1.22802e-015	-1.17431e-014	-2.4477e-015	-6.12954e-015	-1.44219e-014	-1.75311e-014	-7.43661e-015	-3.89157e-015	5.95708e-015	-1.11829e-015	-1.92521e-015	-8.86309e-015	-4.04487e-015	-1.84375e-016	-1.22309e-015
-5.36985e-015	-5.92336e-015	-2.07187e-015	-1.4517e-014	-1.43392e-014	6.7743e-015	6.13656e-015	5.54806e-015	-8.75171e-015	-9.29703e-015	-1.48587e-015	-1.18972e-014	-2.54737e-015	-5.84583e-015	-1.44836e-014	-1.76125e-014	-7.25639e-015	-3.70714e-015	6.17937e-015	-9.90816e-016	-1.75106e-015	-8.94768e-015	-3.79753e-015	7.62892e-019	-1.08018e-015
-5.38924e-015	-5.89217e-015	-1.90375e-015	-1.46427e-014	-1.44591e-014	6.64364e-015	6.09366e-015	5.4545e-015	-8.84447e-015	-9.56106e-015	-1.75845e-015	-1.2048e-014	-2.64981e-015	-5.57621e-015	-1.45561e-014	-1.77048e-014	-7.07304e-015	-3.52106e-015	6.37394e-015	-8.85082e-016	-1.57598e-015	-9.04054e-015	-3.58857e-015	1.76616e-016	-9.28737e-016
-5.41001e-015	-5.86073e-015	-1.73378e-015	-1.47394e-014	-1.45847e-014	6.48281e-015	6.0429e-015	5.33751e-015	-8.93638e-015	-9.80022e-015	-2.0442e-015	-1.21952e-014	-2.75472e-015	-5.32213e-015	-1.46381e-014	-1.7806e-014	-6.88664e-015	-3.33393e-015	6.54021e-015	-8.01488e-016	-1.4002e-015	-9.14132e-015	-3.41913e-015	3.41199e-016	-7.70427e-016
-5.43221e-015	-5.8299e-015	-1.56418e-015	-1.48054e-014	-1.47145e-014	6.29299e-015	5.98466e-015	5.19797e-015	-9.02617e-015	-1.00124e-014	-2.34075e-015	-1.23377e-014	-2.86226e-015	-5.08536e-015	-1.47288e-014	-1.79139e-014	-6.69752e-015	-3.1466e-015	6.67783e-015	-7.40111e-016	-1.22406e-015	-9.24928e-015	-3.29021e-015	4.92821e-016	-6.06659e-016
-5.45577e-015	-5.79977e-015	-1.39649e-015	-1.48402e-014	-1.48468e-014	6.07585e-015	5.91861e-015	5.03758e-015	-9.11253e-015	-1.01951e-014	-2.64663e-015	-1.2475e-014	-2.97253e-015	-4.86773e-015	-1.48273e-014	-1.80266e-014	-6.50531e-015	-2.96007e-015	6.78686e-015	-7.00725e-016	-1.04783e-015	-9.36325e-015	-3.20246e-015	6.29022e-016	-4.39114e-016
-5.47988e-015	-5.77043e-015	-1.23288e-015	-1.48436e-014	-1.49798e-014	5.83374e-015	5.84525e-015	4.85833e-015	-9.19389e-015	-1.03467e-014	-2.9604e-015	-1.2607e-014	-3.08563e-015	-4.67056e-015	-1.4933e-014	-1.8142e-014	-6.31105e-015	-2.77406e-015	6.86718e-015	-6.83243e-016	-8.71666e-016	-9.48237e-015	-3.15579e-015	7.48878e-016	-2.697e-016
-5.50442e-015	-5.74152e-015	-1.07481e-015	-1.48155e-014	-1.51121e-014	5.56797e-015	5.76463e-015	4.66165e-015	-9.26975e-015	-1.04652e-014	-3.27991e-015	-1.27331e-014	-3.20129e-015	-4.49456e-015	-1.50445e-014	-1.82575e-014	-6.11615e-015	-2.58938e-015	6.91934e-015	-6.86952e-016	-6.96995e-016	-9.60527e-015	-3.14927e-015	8.50621e-016	-1.00415e-016
-5.52966e-015	-5.71315e-015	-9.24351e-016	-1.47565e-014	-1.52423e-014	5.28064e-015	5.67686e-015	4.44947e-015	-9.33851e-015	-1.05484e-014	-3.60313e-015	-1.28528e-014	-3.31922e-015	-4.34033e-015	-1.51608e-014	-1.8371e-014	-5.92181e-015	-2.40682e-015	6.94355e-015	-7.11502e-016	-5.23916e-016	-9.73083e-015	-3.18201e-015	9.33475e-016	6.71534e-017
-5.55553e-015	-5.6846e-015	-7.82608e-016	-1.46681e-014	-1.53693e-014	4.97476e-015	5.58199e-015	4.22378e-015	-9.39844e-015	-1.0595e-014	-3.92812e-015	-1.29649e-014	-3.43869e-015	-4.20872e-015	-1.52815e-014	-1.84811e-014	-5.72885e-015	-2.22689e-015	6.94089e-015	-7.56071e-016	-3.52657e-016	-9.85837e-015	-3.25244e-015	9.96744e-016	2.3052e-016
-5.5817e-015	-5.65595e-015	-6.51577e-016	-1.45517e-014	-1.5492e-014	4.65329e-015	5.47987e-015	3.98547e-015	-9.44852e-015	-1.06044e-014	-4.25321e-015	-1.30687e-014	-3.55926e-015	-4.09959e-015	-1.54056e-014	-1.8586e-014	-5.53887e-015	-2.05021e-015	6.91231e-015	-8.1958e-016	-1.8387e-016	-9.98686e-015	-3.35866e-015	1.03954e-015	3.88282e-016
-5.60839e-015	-5.62713e-015	-5.32672e-016	-1.44091e-014	-1.56091e-014	4.31915e-015	5.37058e-015	3.73689e-015	-9.48759e-015	-1.05763e-014	-4.57605e-015	-1.3163e-014	-3.67995e-015	-4.01333e-015	-1.55321e-014	-1.86837e-014	-5.35358e-015	-1.87745e-015	6.85771e-015	-9.00256e-016	-1.81512e-017	-1.01151e-014	-3.4979e-015	1.06202e-015	5.37987e-016
-5.6356e-015	-5.59756e-015	-4.27158e-016	-1.42429e-014	-1.57203e-014	3.97566e-015	5.25361e-015	3.48083e-015	-9.5139e-015	-1.05104e-014	-4.8949e-015	-1.32479e-014	-3.8001e-015	-3.94914e-015	-1.56603e-014	-1.87723e-014	-5.17475e-015	-1.70924e-015	6.77873e-015	-9.97428e-016	1.43225e-016	-1.02414e-014	-3.66745e-015	1.06441e-015	6.77418e-016
-5.66312e-015	-5.56629e-015	-3.36506e-016	-1.40557e-014	-1.58249e-014	3.62626e-015	5.12883e-015	3.21943e-015	-9.52656e-015	-1.04068e-014	-5.20786e-015	-1.33231e-014	-3.91945e-015	-3.90684e-015	-1.57895e-014	-1.88499e-014	-5.00413e-015	-1.54589e-015	6.67666e-015	-1.10939e-015	2.99417e-016	-1.03644e-014	-3.86423e-015	1.04671e-015	8.04291e-016
-5.69094e-015	-5.53274e-015	-2.61467e-016	-1.38514e-014	-1.5922e-014	3.27435e-015	4.99679e-015	2.95477e-015	-9.52487e-015	-1.02661e-014	-5.51363e-015	-1.33883e-014	-4.03762e-015	-3.88578e-015	-1.59191e-014	-1.89156e-014	-4.84345e-015	-1.38817e-015	6.55308e-015	-1.23434e-015	4.49646e-016	-1.04825e-014	-4.08454e-015	1.0096e-015	9.16852e-016
-5.71947e-015	-5.49704e-015	-2.02761e-016	-1.36337e-014	-1.60118e-014	2.92341e-015	4.85709e-015	2.68868e-015	-9.50771e-015	-1.00895e-014	-5.8106e-015	-1.34425e-014	-4.15371e-015	-3.88497e-015	-1.60486e-014	-1.89672e-014	-4.69422e-015	-1.2367e-015	6.40867e-015	-1.37061e-015	5.92796e-016	-1.05944e-014	-4.32498e-015	9.53452e-016	1.01299e-015
-5.74898e-015	-5.45862e-015	-1.60764e-016	-1.34069e-014	-1.60944e-014	2.57689e-015	4.70945e-015	2.4222e-015	-9.47408e-015	-9.87783e-015	-6.0973e-015	-1.34844e-014	-4.26666e-015	-3.90303e-015	-1.61776e-014	-1.90042e-014	-4.558e-015	-1.09199e-015	6.2455e-015	-1.51689e-015	7.27806e-016	-1.06988e-014	-4.58196e-015	8.78508e-016	1.09087e-015
-5.77925e-015	-5.41728e-015	-1.36156e-016	-1.31744e-014	-1.61693e-014	2.23765e-015	4.55386e-015	2.1578e-015	-9.42332e-015	-9.63328e-015	-6.37237e-015	-1.35137e-014	-4.37574e-015	-3.93878e-015	-1.63062e-014	-1.90257e-014	-4.43633e-015	-9.54705e-016	6.06554e-015	-1.67089e-015	8.53195e-016	-1.07937e-014	-4.85159e-015	7.85961e-016	1.14885e-015
-5.80988e-015	-5.37244e-015	-1.29208e-016	-1.29411e-014	-1.62371e-014	1.90906e-015	4.39076e-015	1.89799e-015	-9.35464e-015	-9.3581e-015	-6.63466e-015	-1.35293e-014	-4.48011e-015	-3.9905e-015	-1.6434e-014	-1.90305e-014	-4.33078e-015	-8.25705e-016	5.87096e-015	-1.83064e-015	9.68098e-016	-1.0878e-014	-5.12991e-015	6.77654e-016	1.18569e-015
-5.84093e-015	-5.32311e-015	-1.39533e-016	-1.27115e-014	-1.62988e-014	1.59417e-015	4.21999e-015	1.64463e-015	-9.26733e-015	-9.0546e-015	-6.88302e-015	-1.35312e-014	-4.57893e-015	-4.05689e-015	-1.65611e-014	-1.90183e-014	-4.24299e-015	-7.05264e-016	5.66443e-015	-1.99468e-015	1.07178e-015	-1.09504e-014	-5.41391e-015	5.54802e-016	1.19958e-015
-5.87267e-015	-5.26923e-015	-1.67534e-016	-1.24906e-014	-1.63542e-014	1.29575e-015	4.041e-015	1.39939e-015	-9.16089e-015	-8.72507e-015	-7.11677e-015	-1.35186e-014	-4.67134e-015	-4.13645e-015	-1.66874e-014	-1.89893e-014	-4.17431e-015	-5.93537e-016	5.44786e-015	-2.16068e-015	1.16279e-015	-1.101e-014	-5.69985e-015	4.18689e-016	1.18917e-015
-5.90557e-015	-5.21056e-015	-2.13136e-016	-1.2283e-014	-1.64046e-014	1.01658e-015	3.85405e-015	1.16397e-015	-9.03591e-015	-8.37243e-015	-7.33478e-015	-1.34911e-014	-4.75636e-015	-4.22711e-015	-1.68123e-014	-1.89438e-014	-4.12604e-015	-4.909e-016	5.22379e-015	-2.32702e-015	1.2408e-015	-1.1056e-014	-5.98421e-015	2.70766e-016	1.15365e-015
-5.9392e-015	-5.14711e-015	-2.75214e-016	-1.20937e-014	-1.64512e-014	7.58679e-016	3.65934e-015	9.39565e-016	-8.89251e-015	-8.0002e-015	-7.53703e-015	-1.34473e-014	-4.83221e-015	-4.32715e-015	-1.69361e-014	-1.88815e-014	-4.09948e-015	-3.97781e-016	4.99472e-015	-2.49179e-015	1.3045e-015	-1.10869e-014	-6.26374e-015	1.13295e-016	1.0919e-015
-5.97348e-015	-5.07858e-015	-3.52341e-016	-1.19272e-014	-1.64947e-014	5.23947e-016	3.45699e-015	7.27521e-016	-8.73072e-015	-7.61138e-015	-7.72332e-015	-1.33866e-014	-4.89786e-015	-4.4349e-015	-1.70591e-014	-1.88031e-014	-4.09524e-015	-3.14975e-016	4.76296e-015	-2.65362e-015	1.35222e-015	-1.11016e-014	-6.53531e-015	-5.26912e-017	1.00299e-015
-6.00878e-015	-5.00424e-015	-4.4359e-016	-1.17881e-014	-1.65364e-014	3.13926e-016	3.24673e-015	5.29787e-016	-8.55083e-015	-7.20972e-015	-7.89373e-015	-1.33081e-014	-4.95333e-015	-4.54818e-015	-1.71811e-014	-1.87092e-014	-4.11419e-015	-2.43225e-016	4.53131e-015	-2.81051e-015	1.38371e-015	-1.11001e-014	-6.79653e-015	-2.24957e-016	8.87199e-016
-6.04487e-015	-4.92368e-015	-5.47583e-016	-1.16806e-014	-1.65775e-014	1.29965e-016	3.02913e-015	3.46988e-016	-8.35356e-015	-6.79867e-015	-8.04762e-015	-1.32115e-014	-4.99711e-015	-4.66571e-015	-1.73029e-014	-1.86008e-014	-4.15714e-015	-1.82758e-016	4.30234e-015	-2.96076e-015	1.39852e-015	-1.10819e-014	-7.04502e-015	-4.01544e-016	7.44667e-016
-6.08156e-015	-4.83773e-015	-6.63184e-016	-1.16087e-014	-1.66195e-014	-2.73598e-017	2.80449e-015	1.80053e-016	-8.13999e-015	-6.38209e-015	-8.18524e-015	-1.30968e-014	-5.02828e-015	-4.7856e-015	-1.74242e-014	-1.84787e-014	-4.22419e-015	-1.33821e-016	4.07739e-015	-3.1033e-015	1.39562e-015	-1.10465e-014	-7.2784e-015	-5.81389e-016	5.75553e-016
-6.119e-015	-4.74653e-015	-7.88854e-016	-1.15754e-014	-1.66635e-014	-1.57401e-016	2.57386e-015	2.94459e-017	-7.91106e-015	-5.96432e-015	-8.30704e-015	-1.29639e-014	-5.04596e-015	-4.90606e-015	-1.75449e-014	-1.8344e-014	-4.31568e-015	-9.60841e-017	3.85916e-015	-3.2373e-015	1.37437e-015	-1.0993e-014	-7.49469e-015	-7.62705e-016	3.80117e-016
-6.15692e-015	-4.65054e-015	-9.23096e-016	-1.15841e-014	-1.67109e-014	-2.60215e-016	2.3372e-015	-1.044e-016	-7.66791e-015	-5.54905e-015	-8.4138e-015	-1.28124e-014	-5.04958e-015	-5.026e-015	-1.7665e-014	-1.81983e-014	-4.43053e-015	-7.02516e-017	3.65057e-015	-3.36165e-015	1.33473e-015	-1.09214e-014	-7.69318e-015	-9.43851e-016	1.59019e-016
-6.19495e-015	-4.55017e-015	-1.06417e-015	-1.16371e-014	-1.67627e-014	-3.35072e-016	2.0941e-015	-2.20417e-016	-7.41182e-015	-5.13925e-015	-8.50559e-015	-1.26424e-014	-5.03849e-015	-5.14372e-015	-1.77844e-014	-1.80432e-014	-4.56884e-015	-5.64653e-017	3.45384e-015	-3.47484e-015	1.27571e-015	-1.0831e-014	-7.87287e-015	-1.12286e-015	-8.59052e-017
-6.23288e-015	-4.44587e-015	-1.21038e-015	-1.17364e-014	-1.68203e-014	-3.82934e-016	1.8449e-015	-3.18141e-016	-7.14425e-015	-4.73899e-015	-8.58251e-015	-1.24533e-014	-5.01201e-015	-5.25802e-015	-1.79029e-014	-1.78804e-014	-4.72971e-015	-5.44851e-017	3.27071e-015	-3.57725e-015	1.19769e-015	-1.07223e-014	-8.03267e-015	-1.29818e-015	-3.53543e-016
-6.27048e-015	-4.33788e-015	-1.3602e-015	-1.18839e-014	-1.68846e-014	-4.0451e-016	1.59087e-015	-3.96711e-016	-6.86733e-015	-4.35134e-015	-8.64523e-015	-1.22462e-014	-4.96958e-015	-5.36823e-015	-1.80211e-014	-1.77113e-014	-4.91191e-015	-6.38435e-017	3.10283e-015	-3.66841e-015	1.10048e-015	-1.05966e-014	-8.17232e-015	-1.46823e-015	-6.42998e-016
-6.30776e-015	-4.22627e-015	-1.51207e-015	-1.20801e-014	-1.69563e-014	-4.01035e-016	1.33257e-015	-4.55834e-016	-6.58368e-015	-3.97995e-015	-8.69466e-015	-1.20212e-014	-4.91086e-015	-5.47407e-015	-1.81388e-014	-1.7537e-014	-5.11402e-015	-8.45277e-017	2.95189e-015	-3.74757e-015	9.84314e-016	-1.04543e-014	-8.29236e-015	-1.63238e-015	-9.52335e-016
-6.34496e-015	-4.11217e-015	-1.66423e-015	-1.23255e-014	-1.70366e-014	-3.73843e-016	1.07053e-015	-4.95158e-016	-6.29477e-015	-3.62796e-015	-8.73152e-015	-1.17784e-014	-4.83568e-015	-5.57482e-015	-1.82557e-014	-1.73589e-014	-5.33458e-015	-1.16011e-016	2.81983e-015	-3.81543e-015	8.49839e-016	-1.0296e-014	-8.39314e-015	-1.78881e-015	-1.27994e-015
-6.38173e-015	-3.9968e-015	-1.81467e-015	-1.26196e-014	-1.71262e-014	-3.25086e-016	8.05957e-016	-5.15251e-016	-6.00271e-015	-3.29908e-015	-8.75632e-015	-1.15186e-014	-4.74443e-015	-5.66975e-015	-1.83723e-014	-1.7179e-014	-5.57228e-015	-1.58596e-016	2.70722e-015	-3.87254e-015	6.97444e-016	-1.01228e-014	-8.47582e-015	-1.93699e-015	-1.62395e-015
-6.41803e-015	-3.88088e-015	-1.96203e-015	-1.2962e-014	-1.72259e-014	-2.57456e-016	5.39929e-016	-5.15946e-016	-5.71006e-015	-2.9953e-015	-8.77072e-015	-1.12434e-014	-4.63738e-015	-5.7589e-015	-1.84881e-014	-1.69994e-014	-5.82467e-015	-2.11923e-016	2.61516e-015	-3.91845e-015	5.28098e-016	-9.93513e-015	-8.54179e-015	-2.07683e-015	-1.98185e-015
-6.45328e-015	-3.76452e-015	-2.10509e-015	-1.33518e-014	-1.73365e-014	-1.73053e-016	2.73288e-016	-4.9854e-016	-5.41889e-015	-2.71918e-015	-8.77572e-015	-1.09533e-014	-4.51471e-015	-5.84203e-015	-1.86033e-014	-1.68212e-014	-6.08998e-015	-2.76077e-016	2.54389e-015	-3.95379e-015	3.4252e-016	-9.73476e-015	-8.59179e-015	-2.2076e-015	-2.35041e-015
-6.48694e-015	-3.64896e-015	-2.24266e-015	-1.3787e-014	-1.74584e-014	-7.45932e-017	7.20409e-018	-4.62925e-016	-5.13193e-015	-2.47261e-015	-8.77138e-015	-1.06498e-014	-4.37718e-015	-5.91919e-015	-1.87177e-014	-1.66459e-014	-6.36561e-015	-3.50542e-016	2.49362e-015	-3.98019e-015	1.40756e-016	-9.52334e-015	-8.62751e-015	-2.32841e-015	-2.7272e-015
-6.51885e-015	-3.53466e-015	-2.37293e-015	-1.4265e-014	-1.75911e-014	3.53145e-017	-2.57574e-016	-4.1007e-016	-4.85211e-015	-2.25713e-015	-8.75851e-015	-1.03337e-014	-4.22583e-015	-5.99106e-015	-1.88308e-014	-1.6474e-014	-6.64877e-015	-4.3499e-016	2.46392e-015	-3.99855e-015	-7.58361e-017	-9.30243e-015	-8.65032e-015	-2.43932e-015	-3.10928e-015
-6.54943e-015	-3.42331e-015	-2.49505e-015	-1.47826e-014	-1.77347e-014	1.53962e-016	-5.1946e-016	-3.40423e-016	-4.58218e-015	-2.07424e-015	-8.73814e-015	-1.00065e-014	-4.06158e-015	-6.0578e-015	-1.89418e-014	-1.63069e-014	-6.93752e-015	-5.2892e-016	2.45511e-015	-4.00983e-015	-3.05295e-016	-9.0739e-015	-8.66185e-015	-2.5404e-015	-3.49351e-015
-6.57908e-015	-3.31562e-015	-2.60784e-015	-1.53361e-014	-1.78889e-014	2.78611e-016	-7.77745e-016	-2.54846e-016	-4.32428e-015	-1.92505e-015	-8.71072e-015	-9.67012e-015	-3.88517e-015	-6.12032e-015	-1.90508e-014	-1.6146e-014	-7.23003e-015	-6.31466e-016	2.46694e-015	-4.01516e-015	-5.4647e-016	-8.83939e-015	-8.66446e-015	-2.63201e-015	-3.87679e-015
-6.60738e-015	-3.21213e-015	-2.71058e-015	-1.5922e-014	-1.80534e-014	4.06197e-016	-1.03091e-015	-1.54291e-016	-4.08074e-015	-1.81026e-015	-8.67761e-015	-9.32608e-015	-3.69816e-015	-6.17981e-015	-1.9157e-014	-1.59919e-014	-7.52303e-015	-7.42119e-016	2.49824e-015	-4.01624e-015	-7.98286e-016	-8.60117e-015	-8.6603e-015	-2.71435e-015	-4.25601e-015
-6.63404e-015	-3.11366e-015	-2.80272e-015	-1.65358e-014	-1.82273e-014	5.33508e-016	-1.27795e-015	-3.99551e-017	-3.8535e-015	-1.72977e-015	-8.63943e-015	-8.97631e-015	-3.5023e-015	-6.23664e-015	-1.92606e-014	-1.58458e-014	-7.81345e-015	-8.603e-016	2.54742e-015	-4.01478e-015	-1.05965e-015	-8.36187e-015	-8.65122e-015	-2.78768e-015	-4.62821e-015
-6.65865e-015	-3.02084e-015	-2.88374e-015	-1.71725e-014	-1.84107e-014	6.57356e-016	-1.51759e-015	8.65043e-017	-3.64501e-015	-1.68397e-015	-8.59611e-015	-8.62272e-015	-3.29914e-015	-6.29194e-015	-1.93616e-014	-1.57082e-014	-8.09858e-015	-9.85353e-016	2.61365e-015	-4.01204e-015	-1.32914e-015	-8.12376e-015	-8.63879e-015	-2.8527e-015	-4.98945e-015
-6.68144e-015	-2.93423e-015	-2.9537e-015	-1.78276e-014	-1.86024e-014	7.74753e-016	-1.74901e-015	2.23261e-016	-3.45783e-015	-1.67278e-015	-8.54829e-015	-8.26752e-015	-3.09053e-015	-6.34685e-015	-1.94596e-014	-1.55796e-014	-8.37683e-015	-1.11631e-015	2.69493e-015	-4.00932e-015	-1.60544e-015	-7.88921e-015	-8.62563e-015	-2.91026e-015	-5.33719e-015
-6.70317e-015	-2.85512e-015	-3.01261e-015	-1.84959e-014	-1.88012e-014	8.82948e-016	-1.97054e-015	3.68761e-016	-3.29349e-015	-1.69547e-015	-8.49677e-015	-7.91275e-015	-2.8786e-015	-6.40258e-015	-1.95537e-014	-1.54602e-014	-8.64579e-015	-1.2524e-015	2.78924e-015	-4.00789e-015	-1.88733e-015	-7.66014e-015	-8.61397e-015	-2.96151e-015	-5.66777e-015
-6.72385e-015	-2.78414e-015	-3.06069e-015	-1.91718e-014	-1.90061e-014	9.78661e-016	-2.18127e-015	5.2229e-016	-3.15378e-015	-1.75079e-015	-8.44219e-015	-7.56042e-015	-2.66513e-015	-6.4598e-015	-1.96432e-014	-1.53505e-014	-8.90295e-015	-1.39319e-015	2.89455e-015	-4.00966e-015	-2.17365e-015	-7.43909e-015	-8.60567e-015	-3.00653e-015	-5.97917e-015
-6.74415e-015	-2.72226e-015	-3.09829e-015	-1.98495e-014	-1.92155e-014	1.05984e-015	-2.38116e-015	6.81929e-016	-3.04036e-015	-1.83797e-015	-8.38441e-015	-7.21186e-015	-2.45188e-015	-6.51932e-015	-1.97273e-014	-1.52506e-014	-9.14645e-015	-1.53796e-015	3.00873e-015	-4.01534e-015	-2.4624e-015	-7.22904e-015	-8.60237e-015	-3.04595e-015	-6.26877e-015
-6.76383e-015	-2.67009e-015	-3.12545e-015	-2.05239e-014	-1.94283e-014	1.12393e-015	-2.5691e-015	8.45408e-016	-2.95419e-015	-1.9554e-015	-8.32349e-015	-6.86968e-015	-2.24099e-015	-6.58256e-015	-1.98058e-014	-1.51599e-014	-9.37412e-015	-1.68611e-015	3.12919e-015	-4.02656e-015	-2.75197e-015	-7.03257e-015	-8.60562e-015	-3.08141e-015	-6.53373e-015
-6.78408e-015	-2.62817e-015	-3.14337e-015	-2.11892e-014	-1.96431e-014	1.16873e-015	-2.74478e-015	1.00997e-015	-2.89673e-015	-2.10145e-015	-8.25988e-015	-6.53612e-015	-2.03486e-015	-6.65054e-015	-1.98787e-014	-1.50782e-014	-9.58488e-015	-1.83739e-015	3.25348e-015	-4.04497e-015	-3.04143e-015	-6.85152e-015	-8.61681e-015	-3.11433e-015	-6.7718e-015
-6.80521e-015	-2.59742e-015	-3.15264e-015	-2.18404e-014	-1.98584e-014	1.19253e-015	-2.9079e-015	1.17354e-015	-2.86862e-015	-2.27456e-015	-8.19437e-015	-6.2125e-015	-1.83556e-015	-6.72482e-015	-1.99453e-014	-1.50056e-014	-9.7775e-015	-1.99036e-015	3.37862e-015	-4.07187e-015	-3.32975e-015	-6.68719e-015	-8.63722e-015	-3.14605e-015	-6.98105e-015
-6.82708e-015	-2.57806e-015	-3.15396e-015	-2.2471e-014	-2.00734e-014	1.19343e-015	-3.05843e-015	1.33453e-015	-2.87051e-015	-2.47293e-015	-8.12731e-015	-5.90116e-015	-1.64556e-015	-6.80607e-015	-2.00056e-014	-1.49415e-014	-9.95082e-015	-2.14416e-015	3.50146e-015	-4.10817e-015	-3.6156e-015	-6.54161e-015	-8.66714e-015	-3.17766e-015	-7.16011e-015
-6.85006e-015	-2.57141e-015	-3.14852e-015	-2.30761e-014	-2.0286e-014	1.16988e-015	-3.19607e-015	1.48985e-015	-2.90221e-015	-2.69399e-015	-8.05925e-015	-5.60403e-015	-1.46796e-015	-6.89486e-015	-2.0059e-014	-1.48853e-014	-1.01043e-014	-2.29819e-015	3.61923e-015	-4.15541e-015	-3.89777e-015	-6.41688e-015	-8.70692e-015	-3.21045e-015	-7.30795e-015
-6.8751e-015	-2.57753e-015	-3.13776e-015	-2.36508e-014	-2.04941e-014	1.12103e-015	-3.32003e-015	1.63741e-015	-2.96318e-015	-2.93502e-015	-7.99028e-015	-5.32286e-015	-1.30454e-015	-6.99173e-015	-2.01047e-014	-1.48367e-014	-1.02371e-014	-2.4513e-015	3.72889e-015	-4.21341e-015	-4.17491e-015	-6.31435e-015	-8.75793e-015	-3.24566e-015	-7.42399e-015
-6.90259e-015	-2.59663e-015	-3.12243e-015	-2.41904e-014	-2.0697e-014	1.04627e-015	-3.43105e-015	1.77486e-015	-3.05312e-015	-3.1941e-015	-7.92025e-015	-5.05973e-015	-1.15787e-015	-7.09748e-015	-2.01419e-014	-1.47952e-014	-1.03487e-014	-2.60299e-015	3.82697e-015	-4.28283e-015	-4.44613e-015	-6.2363e-015	-8.82008e-015	-3.28444e-015	-7.50803e-015
-6.93254e-015	-2.62915e-015	-3.10408e-015	-2.46903e-014	-2.08929e-014	9.4498e-016	-3.52975e-015	1.8998e-015	-3.17166e-015	-3.46861e-015	-7.84868e-015	-4.81683e-015	-1.02958e-015	-7.21219e-015	-2.01715e-014	-1.47597e-014	-1.0439e-014	-2.75221e-015	3.91104e-015	-4.36445e-015	-4.7106e-015	-6.18362e-015	-8.89333e-015	-3.32835e-015	-7.5594e-015
-6.96586e-015	-2.67542e-015	-3.08394e-015	-2.5147e-014	-2.108e-014	8.16548e-016	-3.61588e-015	2.00978e-015	-3.31795e-015	-3.75604e-015	-7.77557e-015	-4.59611e-015	-9.2149e-016	-7.33636e-015	-2.01936e-014	-1.47293e-014	-1.05083e-014	-2.89831e-015	3.97873e-015	-4.45811e-015	-4.9671e-015	-6.15709e-015	-8.977e-015	-3.37892e-015	-7.57851e-015
-7.00346e-015	-2.73552e-015	-3.06301e-015	-2.55569e-014	-2.12569e-014	6.60743e-016	-3.6897e-015	2.10324e-015	-3.49073e-015	-4.05368e-015	-7.70137e-015	-4.3989e-015	-8.35193e-016	-7.46994e-015	-2.02072e-014	-1.47036e-014	-1.05575e-014	-3.04082e-015	4.02757e-015	-4.56391e-015	-5.21522e-015	-6.15707e-015	-9.07048e-015	-3.43743e-015	-7.56635e-015
-7.0455e-015	-2.80977e-015	-3.04267e-015	-2.59171e-014	-2.14228e-014	4.77499e-016	-3.75266e-015	2.17786e-015	-3.68849e-015	-4.35956e-015	-7.6259e-015	-4.22695e-015	-7.72225e-016	-7.61323e-015	-2.02123e-014	-1.46817e-014	-1.05868e-014	-3.17866e-015	4.05523e-015	-4.68176e-015	-5.45466e-015	-6.18468e-015	-9.17337e-015	-3.5043e-015	-7.52416e-015
-7.09196e-015	-2.8977e-015	-3.02366e-015	-2.62253e-014	-2.15758e-014	2.67864e-016	-3.80541e-015	2.23166e-015	-3.9093e-015	-4.67169e-015	-7.549e-015	-4.08097e-015	-7.33921e-016	-7.766e-015	-2.0209e-014	-1.46628e-014	-1.0597e-014	-3.31152e-015	4.05958e-015	-4.81163e-015	-5.68429e-015	-6.24061e-015	-9.28444e-015	-3.57996e-015	-7.45288e-015
-7.14334e-015	-2.99967e-015	-3.00729e-015	-2.64796e-014	-2.17156e-014	3.32686e-017	-3.84875e-015	2.26289e-015	-4.15112e-015	-4.98704e-015	-7.47128e-015	-3.96242e-015	-7.21363e-016	-7.92794e-015	-2.01972e-014	-1.46465e-014	-1.05895e-014	-3.43921e-015	4.03863e-015	-4.95305e-015	-5.90438e-015	-6.32429e-015	-9.40253e-015	-3.66548e-015	-7.35383e-015
-7.20022e-015	-3.11566e-015	-2.99484e-015	-2.66786e-014	-2.18407e-014	-2.25461e-016	-3.88406e-015	2.26957e-015	-4.4121e-015	-5.30393e-015	-7.39299e-015	-3.87168e-015	-7.3526e-016	-8.09899e-015	-2.01771e-014	-1.46324e-014	-1.05658e-014	-3.56131e-015	3.99037e-015	-5.10608e-015	-6.11442e-015	-6.43473e-015	-9.52624e-015	-3.7617e-015	-7.22962e-015
-7.26256e-015	-3.2452e-015	-2.98704e-015	-2.6821e-014	-2.19503e-014	-5.06999e-016	-3.91245e-015	2.25032e-015	-4.68974e-015	-5.62085e-015	-7.3143e-015	-3.80964e-015	-7.75898e-016	-8.27852e-015	-2.01486e-014	-1.462e-014	-1.05269e-014	-3.67747e-015	3.91338e-015	-5.2698e-015	-6.31413e-015	-6.57205e-015	-9.65402e-015	-3.86936e-015	-7.08277e-015
-7.33026e-015	-3.38798e-015	-2.9851e-015	-2.69064e-014	-2.20442e-014	-8.09968e-016	-3.93514e-015	2.20309e-015	-4.98098e-015	-5.93612e-015	-7.23538e-015	-3.77685e-015	-8.43686e-016	-8.46575e-015	-2.01116e-014	-1.46085e-014	-1.04742e-014	-3.78725e-015	3.80647e-015	-5.443e-015	-6.50393e-015	-6.73496e-015	-9.78508e-015	-3.98925e-015	-6.91628e-015
-7.40362e-015	-3.54376e-015	-2.98961e-015	-2.69357e-014	-2.21212e-014	-1.13255e-015	-3.95394e-015	2.12689e-015	-5.28367e-015	-6.249e-015	-7.15617e-015	-3.77401e-015	-9.3871e-016	-8.6605e-015	-2.00663e-014	-1.45973e-014	-1.04101e-014	-3.89053e-015	3.66825e-015	-5.6246e-015	-6.68353e-015	-6.92223e-015	-9.91839e-015	-4.12178e-015	-6.73314e-015
-7.4827e-015	-3.71189e-015	-3.00097e-015	-2.69098e-014	-2.21806e-014	-1.47257e-015	-3.97013e-015	2.02061e-015	-5.59518e-015	-6.55788e-015	-7.07746e-015	-3.80153e-015	-1.06064e-015	-8.86169e-015	-2.00124e-014	-1.45866e-014	-1.03358e-014	-3.98726e-015	3.49791e-015	-5.81333e-015	-6.85258e-015	-7.13238e-015	-1.00529e-014	-4.26745e-015	-6.53684e-015
-7.56699e-015	-3.89216e-015	-3.01957e-015	-2.683e-014	-2.22223e-014	-1.82805e-015	-3.98543e-015	1.88368e-015	-5.91211e-015	-6.86173e-015	-7.00027e-015	-3.85891e-015	-1.20881e-015	-9.06817e-015	-1.99497e-014	-1.45754e-014	-1.02529e-014	-4.07744e-015	3.29558e-015	-6.008e-015	-7.01138e-015	-7.36334e-015	-1.01865e-014	-4.42623e-015	-6.33129e-015
-7.65653e-015	-4.08342e-015	-3.0458e-015	-2.66973e-014	-2.22466e-014	-2.19611e-015	-4.00109e-015	1.71522e-015	-6.23076e-015	-7.15917e-015	-6.92451e-015	-3.94575e-015	-1.3823e-015	-9.27911e-015	-1.98783e-014	-1.45632e-014	-1.01637e-014	-4.16103e-015	3.06205e-015	-6.20782e-015	-7.15955e-015	-7.6127e-015	-1.03181e-014	-4.59817e-015	-6.1199e-015
-7.75125e-015	-4.28512e-015	-3.08003e-015	-2.6514e-014	-2.22529e-014	-2.57479e-015	-4.01832e-015	1.51567e-015	-6.54857e-015	-7.44931e-015	-6.85014e-015	-4.06273e-015	-1.58019e-015	-9.4941e-015	-1.9799e-014	-1.45494e-014	-1.00702e-014	-4.23804e-015	2.79744e-015	-6.41092e-015	-7.29771e-015	-7.87888e-015	-1.0446e-014	-4.78336e-015	-5.90666e-015
-7.85072e-015	-4.4963e-015	-3.12213e-015	-2.62822e-014	-2.22409e-014	-2.96126e-015	-4.03821e-015	1.28531e-015	-6.8624e-015	-7.73222e-015	-6.77802e-015	-4.20881e-015	-1.80136e-015	-9.71191e-015	-1.97124e-014	-1.45346e-014	-9.97431e-015	-4.30896e-015	2.5026e-015	-6.61564e-015	-7.42521e-015	-8.1599e-015	-1.05694e-014	-4.98169e-015	-5.69533e-015
-7.95439e-015	-4.71625e-015	-3.17208e-015	-2.60055e-014	-2.22113e-014	-3.3529e-015	-4.06212e-015	1.02459e-015	-7.1701e-015	-8.00757e-015	-6.70876e-015	-4.383e-015	-2.04383e-015	-9.93096e-015	-1.96183e-014	-1.45185e-014	-9.87772e-015	-4.37452e-015	2.17867e-015	-6.8208e-015	-7.54221e-015	-8.45253e-015	-1.06872e-014	-5.19259e-015	-5.49033e-015
-8.06119e-015	-4.94397e-015	-3.2298e-015	-2.56873e-014	-2.21646e-014	-3.74698e-015	-4.0915e-015	7.34724e-016	-7.46943e-015	-8.27429e-015	-6.64223e-015	-4.58471e-015	-2.3058e-015	-1.015e-014	-1.95171e-014	-1.45007e-014	-9.78178e-015	-4.43468e-015	1.82663e-015	-7.025e-015	-7.64907e-015	-8.75441e-015	-1.07981e-014	-5.41545e-015	-5.29476e-015
-8.17017e-015	-5.17836e-015	-3.29452e-015	-2.5331e-014	-2.21013e-014	-4.14086e-015	-4.1274e-015	4.16486e-016	-7.75757e-015	-8.53236e-015	-6.57911e-015	-4.81282e-015	-2.5852e-015	-1.03683e-014	-1.94086e-014	-1.4481e-014	-9.68763e-015	-4.48974e-015	1.44813e-015	-7.22704e-015	-7.74574e-015	-9.06279e-015	-1.09015e-014	-5.65022e-015	-5.1122e-015
-8.28126e-015	-5.41848e-015	-3.36601e-015	-2.49404e-014	-2.20223e-014	-4.53172e-015	-4.17111e-015	7.22671e-017	-8.03178e-015	-8.78208e-015	-6.52021e-015	-5.06598e-015	-2.87996e-015	-1.05847e-014	-1.92928e-014	-1.44593e-014	-9.59734e-015	-4.54049e-015	1.0458e-015	-7.42481e-015	-7.83229e-015	-9.37429e-015	-1.0996e-014	-5.8961e-015	-4.94632e-015
-8.39359e-015	-5.66306e-015	-3.44294e-015	-2.45193e-014	-2.19273e-014	-4.91704e-015	-4.22316e-015	-2.96039e-016	-8.29011e-015	-9.02391e-015	-6.46562e-015	-5.34302e-015	-3.18712e-015	-1.07983e-014	-1.91703e-014	-1.44356e-014	-9.51194e-015	-4.58723e-015	6.22239e-016	-7.61693e-015	-7.90919e-015	-9.68546e-015	-1.10811e-014	-6.15164e-015	-4.80059e-015
-8.50592e-015	-5.91056e-015	-3.52475e-015	-2.4072e-014	-2.18179e-014	-5.29433e-015	-4.28442e-015	-6.86679e-016	-8.53097e-015	-9.25785e-015	-6.41579e-015	-5.64127e-015	-3.50438e-015	-1.10077e-014	-1.90413e-014	-1.441e-014	-9.43181e-015	-4.63102e-015	1.79546e-016	-7.80204e-015	-7.97631e-015	-9.99396e-015	-1.11566e-014	-6.41557e-015	-4.67771e-015
-8.61716e-015	-6.15969e-015	-3.61093e-015	-2.36027e-014	-2.16944e-014	-5.66063e-015	-4.3556e-015	-1.09779e-015	-8.75315e-015	-9.48389e-015	-6.3711e-015	-5.95902e-015	-3.82909e-015	-1.12118e-014	-1.89062e-014	-1.43813e-014	-9.35794e-015	-4.67197e-015	-2.78852e-016	-7.97904e-015	-8.03321e-015	-1.02974e-014	-1.12216e-014	-6.68708e-015	-4.58049e-015
-8.72719e-015	-6.40876e-015	-3.70068e-015	-2.31159e-014	-2.15576e-014	-6.0127e-015	-4.43693e-015	-1.52644e-015	-8.9551e-015	-9.70221e-015	-6.33213e-015	-6.2945e-015	-4.15845e-015	-1.14099e-014	-1.87646e-014	-1.43499e-014	-9.29073e-015	-4.71072e-015	-7.50314e-016	-8.14641e-015	-8.0798e-015	-1.05921e-014	-1.12771e-014	-6.96507e-015	-4.51111e-015
-8.83469e-015	-6.65583e-015	-3.79319e-015	-2.26159e-014	-2.14088e-014	-6.34839e-015	-4.52807e-015	-1.96909e-015	-9.13571e-015	-9.91335e-015	-6.29947e-015	-6.64546e-015	-4.49006e-015	-1.16008e-014	-1.86164e-014	-1.43157e-014	-9.23019e-015	-4.74785e-015	-1.23268e-015	-8.30278e-015	-8.11652e-015	-1.0875e-014	-1.13226e-014	-7.2491e-015	-4.47156e-015
-8.93864e-015	-6.89935e-015	-3.88763e-015	-2.21064e-014	-2.12494e-014	-6.66573e-015	-4.62873e-015	-2.42301e-015	-9.29429e-015	-1.01182e-014	-6.27316e-015	-7.01045e-015	-4.82145e-015	-1.17838e-014	-1.84625e-014	-1.4278e-014	-9.17653e-015	-4.78409e-015	-1.72263e-015	-8.44769e-015	-8.14274e-015	-1.11432e-014	-1.13588e-014	-7.53778e-015	-4.46439e-015
-9.03821e-015	-7.13809e-015	-3.98319e-015	-2.15917e-014	-2.10804e-014	-6.96276e-015	-4.73923e-015	-2.88509e-015	-9.43066e-015	-1.03167e-014	-6.25359e-015	-7.38692e-015	-5.14998e-015	-1.19583e-014	-1.83025e-014	-1.42366e-014	-9.12991e-015	-4.82018e-015	-2.2156e-015	-8.57969e-015	-8.15881e-015	-1.13947e-014	-1.13856e-014	-7.82933e-015	-4.49052e-015
-9.13198e-015	-7.37046e-015	-4.07887e-015	-2.10756e-014	-2.09024e-014	-7.23788e-015	-4.85902e-015	-3.35193e-015	-9.54467e-015	-1.05094e-014	-6.24103e-015	-7.77173e-015	-5.473e-015	-1.21236e-014	-1.81368e-014	-1.41917e-014	-9.09014e-015	-4.85702e-015	-2.70855e-015	-8.69787e-015	-8.16462e-015	-1.16276e-014	-1.14034e-014	-8.12204e-015	-4.55049e-015
-9.21927e-015	-7.59464e-015	-4.17381e-015	-2.0562e-014	-2.07166e-014	-7.48995e-015	-4.98769e-015	-3.8206e-015	-9.63662e-015	-1.06965e-014	-6.23612e-015	-8.16236e-015	-5.78777e-015	-1.22789e-014	-1.79655e-014	-1.41429e-014	-9.05636e-015	-4.89479e-015	-3.19904e-015	-8.80193e-015	-8.16017e-015	-1.18395e-014	-1.14132e-014	-8.4144e-015	-4.64452e-015
-9.29939e-015	-7.80938e-015	-4.26707e-015	-2.00551e-014	-2.05247e-014	-7.71681e-015	-5.12463e-015	-4.28786e-015	-9.70785e-015	-1.08778e-014	-6.23881e-015	-8.55669e-015	-6.09106e-015	-1.24235e-014	-1.77891e-014	-1.40901e-014	-9.02822e-015	-4.93362e-015	-3.68384e-015	-8.89125e-015	-8.14525e-015	-1.20277e-014	-1.14161e-014	-8.70476e-015	-4.77203e-015
-9.37159e-015	-8.01281e-015	-4.35813e-015	-1.95582e-014	-2.03281e-014	-7.9174e-015	-5.26896e-015	-4.75016e-015	-9.7582e-015	-1.10534e-014	-6.2484e-015	-8.95214e-015	-6.38128e-015	-1.25571e-014	-1.76076e-014	-1.4032e-014	-9.00498e-015	-4.97479e-015	-4.15944e-015	-8.96603e-015	-8.11906e-015	-1.21904e-014	-1.14128e-014	-8.99185e-015	-4.93212e-015
-9.43563e-015	-8.20321e-015	-4.44631e-015	-1.90743e-014	-2.01281e-014	-8.09115e-015	-5.41947e-015	-5.20422e-015	-9.78868e-015	-1.12228e-014	-6.26475e-015	-9.34526e-015	-6.6561e-015	-1.26788e-014	-1.74215e-014	-1.39685e-014	-8.98553e-015	-5.01874e-015	-4.62276e-015	-9.02583e-015	-8.08162e-015	-1.23259e-014	-1.14039e-014	-9.27407e-015	-5.12387e-015
-9.49045e-015	-8.37889e-015	-4.53092e-015	-1.86065e-014	-1.99254e-014	-8.23738e-015	-5.57437e-015	-5.64688e-015	-9.80066e-015	-1.13861e-014	-6.28767e-015	-9.73265e-015	-6.91355e-015	-1.27882e-014	-1.72306e-014	-1.38989e-014	-8.96925e-015	-5.06554e-015	-5.07122e-015	-9.07023e-015	-8.03314e-015	-1.24333e-014	-1.13905e-014	-9.5504e-015	-5.34527e-015
-9.53486e-015	-8.53836e-015	-4.61155e-015	-1.81573e-014	-1.97211e-014	-8.35515e-015	-5.73244e-015	-6.07413e-015	-9.79535e-015	-1.1543e-014	-6.31663e-015	-1.01116e-014	-7.15106e-015	-1.28852e-014	-1.70353e-014	-1.38235e-014	-8.95511e-015	-5.11539e-015	-5.50282e-015	-9.09973e-015	-7.97353e-015	-1.25113e-014	-1.13735e-014	-9.81901e-015	-5.59457e-015
-9.56847e-015	-8.67996e-015	-4.68776e-015	-1.77294e-014	-1.9516e-014	-8.44406e-015	-5.89232e-015	-6.48279e-015	-9.77478e-015	-1.16934e-014	-6.3513e-015	-1.04798e-014	-7.36779e-015	-1.29691e-014	-1.68362e-014	-1.37412e-014	-8.94163e-015	-5.16901e-015	-5.91438e-015	-9.11402e-015	-7.90314e-015	-1.25587e-014	-1.13538e-014	-1.00787e-014	-5.86904e-015
-9.59108e-015	-8.80227e-015	-4.7592e-015	-1.73245e-014	-1.93116e-014	-8.50358e-015	-6.05252e-015	-6.8703e-015	-9.74069e-015	-1.18371e-014	-6.39068e-015	-1.08344e-014	-7.56295e-015	-1.30395e-014	-1.66338e-014	-1.36519e-014	-8.92742e-015	-5.2259e-015	-6.30315e-015	-9.11313e-015	-7.82134e-015	-1.25756e-014	-1.13327e-014	-1.03274e-014	-6.16537e-015
-9.60238e-015	-8.90401e-015	-4.82562e-015	-1.69441e-014	-1.91085e-014	-8.5345e-015	-6.21116e-015	-7.23373e-015	-9.69505e-015	-1.19728e-014	-6.43427e-015	-1.11726e-014	-7.73525e-015	-1.30962e-014	-1.64284e-014	-1.35558e-014	-8.91171e-015	-5.2869e-015	-6.66682e-015	-9.0974e-015	-7.72874e-015	-1.25614e-014	-1.13111e-014	-1.05638e-014	-6.48066e-015
-9.60213e-015	-8.98427e-015	-4.88702e-015	-1.65893e-014	-1.89077e-014	-8.53756e-015	-6.36688e-015	-7.57086e-015	-9.63993e-015	-1.21002e-014	-6.48187e-015	-1.14918e-014	-7.88401e-015	-1.31389e-014	-1.622e-014	-1.34521e-014	-8.89295e-015	-5.35168e-015	-7.0033e-015	-9.0668e-015	-7.62531e-015	-1.25167e-014	-1.12895e-014	-1.07864e-014	-6.81103e-015
-9.5905e-015	-9.04162e-015	-4.94291e-015	-1.6261e-014	-1.87105e-014	-8.51322e-015	-6.51802e-015	-7.87959e-015	-9.57738e-015	-1.22186e-014	-6.5321e-015	-1.17895e-014	-8.00887e-015	-1.31674e-014	-1.60085e-014	-1.33407e-014	-8.8695e-015	-5.41981e-015	-7.31111e-015	-9.02182e-015	-7.51109e-015	-1.24418e-014	-1.12688e-014	-1.09936e-014	-7.15243e-015
-9.56774e-015	-9.0758e-015	-4.99323e-015	-1.59596e-014	-1.85169e-014	-8.46225e-015	-6.66278e-015	-8.15834e-015	-9.51002e-015	-1.23267e-014	-6.58405e-015	-1.20632e-014	-8.1092e-015	-1.31811e-014	-1.57954e-014	-1.32215e-014	-8.84051e-015	-5.49157e-015	-7.58857e-015	-8.963e-015	-7.38651e-015	-1.23377e-014	-1.12492e-014	-1.11848e-014	-7.50098e-015
-9.5339e-015	-9.08629e-015	-5.03798e-015	-1.56854e-014	-1.8328e-014	-8.3865e-015	-6.79963e-015	-8.40646e-015	-9.43911e-015	-1.2424e-014	-6.63641e-015	-1.23102e-014	-8.18541e-015	-1.31803e-014	-1.5581e-014	-1.3094e-014	-8.80457e-015	-5.56647e-015	-7.83439e-015	-8.89168e-015	-7.25168e-015	-1.22047e-014	-1.12319e-014	-1.13586e-014	-7.85265e-015
-9.48936e-015	-9.07232e-015	-5.07707e-015	-1.54388e-014	-1.81447e-014	-8.28713e-015	-6.92717e-015	-8.6225e-015	-9.3672e-015	-1.25092e-014	-6.68883e-015	-1.25276e-014	-8.23857e-015	-1.31648e-014	-1.53658e-014	-1.29578e-014	-8.76083e-015	-5.64386e-015	-8.04825e-015	-8.80889e-015	-7.10734e-015	-1.20441e-014	-1.12162e-014	-1.15135e-014	-8.20254e-015
-9.43504e-015	-9.03355e-015	-5.11112e-015	-1.52201e-014	-1.79674e-014	-8.16631e-015	-7.04432e-015	-8.80529e-015	-9.29594e-015	-1.25807e-014	-6.74016e-015	-1.27144e-014	-8.26916e-015	-1.31347e-014	-1.51502e-014	-1.28132e-014	-8.70844e-015	-5.72359e-015	-8.22872e-015	-8.71508e-015	-6.95392e-015	-1.18576e-014	-1.12026e-014	-1.16485e-014	-8.54641e-015
-9.37142e-015	-8.96972e-015	-5.14057e-015	-1.50283e-014	-1.77962e-014	-8.0261e-015	-7.1497e-015	-8.95546e-015	-9.22778e-015	-1.26371e-014	-6.78889e-015	-1.28691e-014	-8.27773e-015	-1.30894e-014	-1.49352e-014	-1.26605e-014	-8.64673e-015	-5.80569e-015	-8.37569e-015	-8.61161e-015	-6.79189e-015	-1.16468e-014	-1.1191e-014	-1.17622e-014	-8.87943e-015
-9.29884e-015	-8.88046e-015	-5.16558e-015	-1.48633e-014	-1.76313e-014	-7.86759e-015	-7.24227e-015	-9.07325e-015	-9.1642e-015	-1.26771e-014	-6.83382e-015	-1.299e-014	-8.26559e-015	-1.30293e-014	-1.47211e-014	-1.25001e-014	-8.57476e-015	-5.88912e-015	-8.48939e-015	-8.49898e-015	-6.62172e-015	-1.14142e-014	-1.11814e-014	-1.18545e-014	-9.19774e-015
-9.21826e-015	-8.76679e-015	-5.18602e-015	-1.47243e-014	-1.74733e-014	-7.69362e-015	-7.32104e-015	-9.15859e-015	-9.10605e-015	-1.26991e-014	-6.87345e-015	-1.30756e-014	-8.23439e-015	-1.29544e-014	-1.45088e-014	-1.23324e-014	-8.49156e-015	-5.97332e-015	-8.5706e-015	-8.37789e-015	-6.44397e-015	-1.1162e-014	-1.11736e-014	-1.19243e-014	-9.49706e-015
-9.13064e-015	-8.62897e-015	-5.20208e-015	-1.46101e-014	-1.73222e-014	-7.50677e-015	-7.38514e-015	-9.21241e-015	-9.05541e-015	-1.2702e-014	-6.90634e-015	-1.31249e-014	-8.18515e-015	-1.28647e-014	-1.42992e-014	-1.21584e-014	-8.39724e-015	-6.05847e-015	-8.61969e-015	-8.24979e-015	-6.25988e-015	-1.08927e-014	-1.1167e-014	-1.19715e-014	-9.77356e-015
-9.03644e-015	-8.46781e-015	-5.21396e-015	-1.45201e-014	-1.71783e-014	-7.30938e-015	-7.43396e-015	-9.23501e-015	-9.0135e-015	-1.26854e-014	-6.93134e-015	-1.31368e-014	-8.11907e-015	-1.27602e-014	-1.40923e-014	-1.19784e-014	-8.29176e-015	-6.1431e-015	-8.63796e-015	-8.11542e-015	-6.07034e-015	-1.06091e-014	-1.11608e-014	-1.19955e-014	-1.00237e-014
-8.93695e-015	-8.2843e-015	-5.22181e-015	-1.44532e-014	-1.7042e-014	-7.10451e-015	-7.46766e-015	-9.22812e-015	-8.98068e-015	-1.26487e-014	-6.94718e-015	-1.31117e-014	-8.03785e-015	-1.26411e-014	-1.38896e-014	-1.17933e-014	-8.17474e-015	-6.22629e-015	-8.62639e-015	-7.97572e-015	-5.87576e-015	-1.03134e-014	-1.11545e-014	-1.19956e-014	-1.02437e-014
-8.83361e-015	-8.0799e-015	-5.22638e-015	-1.44089e-014	-1.69131e-014	-6.89537e-015	-7.48518e-015	-9.19408e-015	-8.95805e-015	-1.25909e-014	-6.95303e-015	-1.30499e-014	-7.9437e-015	-1.25082e-014	-1.36916e-014	-1.16048e-014	-8.04654e-015	-6.30779e-015	-8.58637e-015	-7.83165e-015	-5.67737e-015	-1.00089e-014	-1.1147e-014	-1.19721e-014	-1.04302e-014
-8.72769e-015	-7.85609e-015	-5.22749e-015	-1.43858e-014	-1.67916e-014	-6.68445e-015	-7.48663e-015	-9.13491e-015	-8.94596e-015	-1.2511e-014	-6.94819e-015	-1.29514e-014	-7.83841e-015	-1.23615e-014	-1.34991e-014	-1.14136e-014	-7.90726e-015	-6.38734e-015	-8.51951e-015	-7.68415e-015	-5.47678e-015	-9.69879e-015	-1.11372e-014	-1.19248e-014	-1.05801e-014
-8.62042e-015	-7.6143e-015	-5.22476e-015	-1.43833e-014	-1.66773e-014	-6.47476e-015	-7.47249e-015	-9.05251e-015	-8.94394e-015	-1.24079e-014	-6.93113e-015	-1.28165e-014	-7.72369e-015	-1.22011e-014	-1.33122e-014	-1.1221e-014	-7.75685e-015	-6.46395e-015	-8.4278e-015	-7.53413e-015	-5.27497e-015	-9.38589e-015	-1.11241e-014	-1.1854e-014	-1.06912e-014
-8.51349e-015	-7.3562e-015	-5.2184e-015	-1.44003e-014	-1.65708e-014	-6.26949e-015	-7.44358e-015	-8.94887e-015	-8.95209e-015	-1.22811e-014	-6.90078e-015	-1.26467e-014	-7.60136e-015	-1.2028e-014	-1.31331e-014	-1.10289e-014	-7.59525e-015	-6.53699e-015	-8.31312e-015	-7.38345e-015	-5.07281e-015	-9.0727e-015	-1.11062e-014	-1.17603e-014	-1.07614e-014
-8.40786e-015	-7.08398e-015	-5.20837e-015	-1.44357e-014	-1.64714e-014	-6.07183e-015	-7.40031e-015	-8.82618e-015	-8.96979e-015	-1.21313e-014	-6.85635e-015	-1.24428e-014	-7.47311e-015	-1.18428e-014	-1.29627e-014	-1.08385e-014	-7.42314e-015	-6.6063e-015	-8.17793e-015	-7.23251e-015	-4.8709e-015	-8.76188e-015	-1.10823e-014	-1.16436e-014	-1.07888e-014
-8.30457e-015	-6.79936e-015	-5.1951e-015	-1.44884e-014	-1.63795e-014	-5.8846e-015	-7.34309e-015	-8.68709e-015	-8.99708e-015	-1.19579e-014	-6.7969e-015	-1.22068e-014	-7.34113e-015	-1.1646e-014	-1.28013e-014	-1.06518e-014	-7.24133e-015	-6.67104e-015	-8.02451e-015	-7.08213e-015	-4.67071e-015	-8.45695e-015	-1.10507e-014	-1.15049e-014	-1.07724e-014
-8.20456e-015	-6.50476e-015	-5.1781e-015	-1.45571e-014	-1.62951e-014	-5.71059e-015	-7.27255e-015	-8.53474e-015	-9.03228e-015	-1.17607e-014	-6.72242e-015	-1.19406e-014	-7.20685e-015	-1.14385e-014	-1.265e-014	-1.04699e-014	-7.05084e-015	-6.73062e-015	-7.85523e-015	-6.93295e-015	-4.47374e-015	-8.16078e-015	-1.10098e-014	-1.13457e-014	-1.07118e-014
-8.10855e-015	-6.20197e-015	-5.15719e-015	-1.46412e-014	-1.62174e-014	-5.55345e-015	-7.18947e-015	-8.37101e-015	-9.07418e-015	-1.15407e-014	-6.63226e-015	-1.16461e-014	-7.07191e-015	-1.1222e-014	-1.25101e-014	-1.02944e-014	-6.85216e-015	-6.78419e-015	-7.67194e-015	-6.7851e-015	-4.28062e-015	-7.87603e-015	-1.09583e-014	-1.11666e-014	-1.06064e-014
-8.01797e-015	-5.89366e-015	-5.13186e-015	-1.47399e-014	-1.61468e-014	-5.41619e-015	-7.0956e-015	-8.19827e-015	-9.12137e-015	-1.12981e-014	-6.52588e-015	-1.13258e-014	-6.9372e-015	-1.09972e-014	-1.23821e-014	-1.01268e-014	-6.64607e-015	-6.83126e-015	-7.4775e-015	-6.63925e-015	-4.09188e-015	-7.6048e-015	-1.08949e-014	-1.09685e-014	-1.04568e-014
-7.934e-015	-5.5825e-015	-5.10173e-015	-1.48529e-014	-1.60827e-014	-5.30066e-015	-6.99227e-015	-8.0193e-015	-9.1725e-015	-1.10333e-014	-6.40304e-015	-1.09823e-014	-6.80409e-015	-1.07648e-014	-1.22666e-014	-9.96908e-015	-6.43365e-015	-6.87182e-015	-7.27507e-015	-6.49605e-015	-3.90812e-015	-7.34962e-015	-1.08178e-014	-1.07525e-014	-1.02636e-014
-7.85718e-015	-5.27099e-015	-5.06657e-015	-1.49798e-014	-1.60246e-014	-5.21034e-015	-6.8809e-015	-7.83765e-015	-9.22642e-015	-1.07476e-014	-6.26432e-015	-1.06192e-014	-6.67424e-015	-1.05254e-014	-1.21644e-014	-9.82255e-015	-6.21691e-015	-6.90579e-015	-7.06652e-015	-6.3565e-015	-3.73041e-015	-7.11281e-015	-1.07254e-014	-1.052e-014	-1.00276e-014
-7.78807e-015	-4.96149e-015	-5.02557e-015	-1.51208e-014	-1.59728e-014	-5.14743e-015	-6.76289e-015	-7.65577e-015	-9.2813e-015	-1.04423e-014	-6.11035e-015	-1.02397e-014	-6.54828e-015	-1.02808e-014	-1.20762e-014	-9.68912e-015	-5.99702e-015	-6.93305e-015	-6.85412e-015	-6.22072e-015	-3.55949e-015	-6.89633e-015	-1.06176e-014	-1.02726e-014	-9.75048e-015
-7.72758e-015	-4.6567e-015	-4.9788e-015	-1.52761e-014	-1.59268e-014	-5.1138e-015	-6.64014e-015	-7.47603e-015	-9.33504e-015	-1.01189e-014	-5.94138e-015	-9.84762e-015	-6.42699e-015	-1.00326e-014	-1.20029e-014	-9.56979e-015	-5.77396e-015	-6.9536e-015	-6.64011e-015	-6.0892e-015	-3.39558e-015	-6.70219e-015	-1.04931e-014	-1.00114e-014	-9.43436e-015
-7.67637e-015	-4.35919e-015	-4.92555e-015	-1.54454e-014	-1.58867e-014	-5.11095e-015	-6.51409e-015	-7.2996e-015	-9.3855e-015	-9.77943e-015	-5.7581e-015	-9.44673e-015	-6.31061e-015	-9.78227e-015	-1.19444e-014	-9.46632e-015	-5.54913e-015	-6.96755e-015	-6.42714e-015	-5.96176e-015	-3.23811e-015	-6.5325e-015	-1.03507e-014	-9.73828e-015	-9.08191e-015
-7.63508e-015	-4.07146e-015	-4.8655e-015	-1.56284e-014	-1.58525e-014	-5.14158e-015	-6.38615e-015	-7.1279e-015	-9.43163e-015	-9.42535e-015	-5.56133e-015	-9.04077e-015	-6.19949e-015	-9.5314e-015	-1.19019e-014	-9.38034e-015	-5.32339e-015	-6.97542e-015	-6.21739e-015	-5.83974e-015	-3.08811e-015	-6.38879e-015	-1.01896e-014	-9.45469e-015	-8.69599e-015
-7.60373e-015	-3.79531e-015	-4.79815e-015	-1.58253e-014	-1.58247e-014	-5.20677e-015	-6.25843e-015	-6.9631e-015	-9.47129e-015	-9.05816e-015	-5.35235e-015	-8.63369e-015	-6.09345e-015	-9.28131e-015	-1.18757e-014	-9.31273e-015	-5.0975e-015	-6.97741e-015	-6.01338e-015	-5.72326e-015	-2.94575e-015	-6.27209e-015	-1.00093e-014	-9.16264e-015	-8.27935e-015
-7.58277e-015	-3.53302e-015	-4.72284e-015	-1.60367e-014	-1.58035e-014	-5.30775e-015	-6.13215e-015	-6.80659e-015	-9.50321e-015	-8.68002e-015	-5.13233e-015	-8.22902e-015	-5.99231e-015	-9.03348e-015	-1.18664e-014	-9.26484e-015	-4.87309e-015	-6.97403e-015	-5.81738e-015	-5.61234e-015	-2.81092e-015	-6.18335e-015	-9.80952e-015	-8.86351e-015	-7.83526e-015
-7.57208e-015	-3.28702e-015	-4.63922e-015	-1.62626e-014	-1.57884e-014	-5.44533e-015	-6.00963e-015	-6.66043e-015	-9.52593e-015	-8.29365e-015	-4.9025e-015	-7.83077e-015	-5.89557e-015	-8.78983e-015	-1.1874e-014	-9.23733e-015	-4.65069e-015	-6.96572e-015	-5.63114e-015	-5.50673e-015	-2.68403e-015	-6.12299e-015	-9.58994e-015	-8.55901e-015	-7.36699e-015
-7.57093e-015	-3.05918e-015	-4.54665e-015	-1.6504e-014	-1.57794e-014	-5.62041e-015	-5.89312e-015	-6.52497e-015	-9.53752e-015	-7.90169e-015	-4.66442e-015	-7.44181e-015	-5.80276e-015	-8.55175e-015	-1.18986e-014	-9.23072e-015	-4.43167e-015	-6.95307e-015	-5.45586e-015	-5.40618e-015	-2.56515e-015	-6.09128e-015	-9.35022e-015	-8.25055e-015	-6.87781e-015
-7.57903e-015	-2.85048e-015	-4.44434e-015	-1.67613e-014	-1.57769e-014	-5.83298e-015	-5.78439e-015	-6.40157e-015	-9.53668e-015	-7.50651e-015	-4.4197e-015	-7.06543e-015	-5.71389e-015	-8.32092e-015	-1.19407e-014	-9.24541e-015	-4.21723e-015	-6.9374e-015	-5.29379e-015	-5.31142e-015	-2.45365e-015	-6.08775e-015	-9.0907e-015	-7.93955e-015	-6.37136e-015
-7.59637e-015	-2.66226e-015	-4.33257e-015	-1.70347e-014	-1.57812e-014	-6.08282e-015	-5.68431e-015	-6.29068e-015	-9.523e-015	-7.11017e-015	-4.17053e-015	-6.70538e-015	-5.62799e-015	-8.09851e-015	-1.20006e-014	-9.28202e-015	-4.00844e-015	-6.91856e-015	-5.14645e-015	-5.22216e-015	-2.34919e-015	-6.11229e-015	-8.81255e-015	-7.62802e-015	-5.85173e-015
-7.62202e-015	-2.49611e-015	-4.21086e-015	-1.73245e-014	-1.57928e-014	-6.3695e-015	-5.59424e-015	-6.19231e-015	-9.49569e-015	-6.71541e-015	-3.91829e-015	-6.3658e-015	-5.54318e-015	-7.88656e-015	-1.20782e-014	-9.33984e-015	-3.80593e-015	-6.8978e-015	-5.01437e-015	-5.13831e-015	-2.25202e-015	-6.16406e-015	-8.51664e-015	-7.31756e-015	-5.3227e-015
-7.65543e-015	-2.35301e-015	-4.07922e-015	-1.76314e-014	-1.58121e-014	-6.69286e-015	-5.51593e-015	-6.10634e-015	-9.45399e-015	-6.32474e-015	-3.66533e-015	-6.04989e-015	-5.4586e-015	-7.68673e-015	-1.21734e-014	-9.41866e-015	-3.61089e-015	-6.87593e-015	-4.89896e-015	-5.0598e-015	-2.16136e-015	-6.24258e-015	-8.20389e-015	-7.00939e-015	-4.78786e-015
-7.69582e-015	-2.2337e-015	-3.93714e-015	-1.79556e-014	-1.58396e-014	-7.05144e-015	-5.44972e-015	-6.03282e-015	-9.39751e-015	-5.94043e-015	-3.41356e-015	-5.75953e-015	-5.3731e-015	-7.50006e-015	-1.22858e-014	-9.5188e-015	-3.42342e-015	-6.85349e-015	-4.80084e-015	-4.9871e-015	-2.07642e-015	-6.34683e-015	-7.8755e-015	-6.70507e-015	-4.251e-015
-7.74256e-015	-2.13938e-015	-3.7847e-015	-1.82967e-014	-1.58757e-014	-7.44382e-015	-5.39679e-015	-5.97167e-015	-9.32707e-015	-5.56508e-015	-3.16489e-015	-5.49794e-015	-5.28623e-015	-7.32749e-015	-1.24151e-014	-9.63911e-015	-3.24438e-015	-6.83212e-015	-4.72042e-015	-4.9199e-015	-1.99706e-015	-6.47461e-015	-7.53284e-015	-6.40589e-015	-3.71592e-015
-7.79416e-015	-2.0694e-015	-3.62211e-015	-1.86545e-014	-1.59213e-014	-7.86805e-015	-5.35825e-015	-5.92274e-015	-9.24262e-015	-5.20133e-015	-2.92151e-015	-5.26795e-015	-5.19714e-015	-7.17011e-015	-1.25608e-014	-9.77866e-015	-3.07428e-015	-6.8125e-015	-4.65837e-015	-4.85864e-015	-1.9221e-015	-6.62451e-015	-7.17746e-015	-6.11273e-015	-3.18619e-015
-7.84933e-015	-2.02396e-015	-3.44946e-015	-1.90298e-014	-1.59772e-014	-8.32253e-015	-5.33512e-015	-5.88597e-015	-9.14395e-015	-4.85112e-015	-2.68578e-015	-5.07097e-015	-5.10416e-015	-7.02919e-015	-1.27225e-014	-9.93616e-015	-2.91406e-015	-6.79541e-015	-4.61478e-015	-4.80263e-015	-1.8501e-015	-6.79443e-015	-6.81157e-015	-5.82648e-015	-2.66478e-015
-7.90687e-015	-2.00293e-015	-3.26731e-015	-1.94224e-014	-1.60441e-014	-8.80496e-015	-5.32785e-015	-5.86005e-015	-9.03204e-015	-4.51653e-015	-2.45955e-015	-4.90802e-015	-5.00631e-015	-6.90538e-015	-1.28995e-014	-1.01103e-014	-2.76384e-015	-6.78199e-015	-4.58959e-015	-4.75215e-015	-1.78106e-015	-6.98245e-015	-6.43678e-015	-5.54807e-015	-2.15439e-015
-7.96586e-015	-2.00581e-015	-3.0764e-015	-1.98312e-014	-1.61221e-014	-9.3126e-015	-5.33708e-015	-5.8447e-015	-8.90775e-015	-4.1996e-015	-2.24489e-015	-4.77958e-015	-4.90222e-015	-6.79972e-015	-1.30908e-014	-1.02999e-014	-2.62438e-015	-6.77325e-015	-4.5825e-015	-4.70709e-015	-1.7143e-015	-7.18581e-015	-6.05572e-015	-5.27869e-015	-1.65768e-015
-8.02469e-015	-2.03133e-015	-2.87677e-015	-2.02556e-014	-1.62117e-014	-9.84229e-015	-5.36273e-015	-5.83888e-015	-8.77259e-015	-3.90263e-015	-2.0436e-015	-4.68658e-015	-4.79075e-015	-6.71269e-015	-1.32961e-014	-1.05037e-014	-2.49633e-015	-6.77073e-015	-4.59318e-015	-4.66769e-015	-1.64939e-015	-7.40228e-015	-5.67129e-015	-5.01852e-015	-1.177e-015
-8.08207e-015	-2.07845e-015	-2.6691e-015	-2.06947e-014	-1.63132e-014	-1.03907e-014	-5.4054e-015	-5.84188e-015	-8.62839e-015	-3.62733e-015	-1.85748e-015	-4.62929e-015	-4.67087e-015	-6.64416e-015	-1.3514e-014	-1.07192e-014	-2.37966e-015	-6.77545e-015	-4.62118e-015	-4.63396e-015	-1.58613e-015	-7.62906e-015	-5.28609e-015	-4.76806e-015	-7.1466e-016
-8.13687e-015	-2.14678e-015	-2.45477e-015	-2.11471e-014	-1.64268e-014	-1.09553e-014	-5.46565e-015	-5.85315e-015	-8.47649e-015	-3.37542e-015	-1.68835e-015	-4.6073e-015	-4.54114e-015	-6.5939e-015	-1.37431e-014	-1.09446e-014	-2.27444e-015	-6.78798e-015	-4.66588e-015	-4.60604e-015	-1.52438e-015	-7.86347e-015	-4.90243e-015	-4.52761e-015	-2.71685e-016
-8.18751e-015	-2.23486e-015	-2.23439e-015	-2.16115e-014	-1.65529e-014	-1.15328e-014	-5.54384e-015	-5.87184e-015	-8.3193e-015	-3.14767e-015	-1.5374e-015	-4.61992e-015	-4.40159e-015	-6.56171e-015	-1.39824e-014	-1.11785e-014	-2.18157e-015	-6.80886e-015	-4.72592e-015	-4.58386e-015	-1.4627e-015	-8.10284e-015	-4.52352e-015	-4.29786e-015	1.49795e-016
-8.23287e-015	-2.34053e-015	-2.00887e-015	-2.20858e-014	-1.66915e-014	-1.21195e-014	-5.63951e-015	-5.89611e-015	-8.15923e-015	-2.94573e-015	-1.40685e-015	-4.66603e-015	-4.25088e-015	-6.54754e-015	-1.42307e-014	-1.14184e-014	-2.10207e-015	-6.83919e-015	-4.80013e-015	-4.56774e-015	-1.4009e-015	-8.34395e-015	-4.15266e-015	-4.07917e-015	5.48381e-016
-8.27199e-015	-2.46196e-015	-1.77986e-015	-2.25687e-014	-1.68432e-014	-1.27116e-014	-5.75215e-015	-5.92539e-015	-7.9988e-015	-2.77048e-015	-1.29802e-015	-4.74384e-015	-4.08897e-015	-6.55084e-015	-1.44867e-014	-1.16626e-014	-2.03592e-015	-6.87973e-015	-4.88742e-015	-4.55754e-015	-1.33879e-015	-8.58345e-015	-3.79175e-015	-3.87122e-015	9.23311e-016
-8.30349e-015	-2.59685e-015	-1.54825e-015	-2.30586e-014	-1.70083e-014	-1.33059e-014	-5.88171e-015	-5.95998e-015	-7.83956e-015	-2.62293e-015	-1.21123e-015	-4.85172e-015	-3.91544e-015	-6.57095e-015	-1.47489e-014	-1.19081e-014	-1.98307e-015	-6.93126e-015	-4.98716e-015	-4.55318e-015	-1.27585e-015	-8.81833e-015	-3.44352e-015	-3.67438e-015	1.27359e-015
-8.32686e-015	-2.74371e-015	-1.31528e-015	-2.35535e-014	-1.71871e-014	-1.38986e-014	-6.02841e-015	-5.99947e-015	-7.68413e-015	-2.50373e-015	-1.14753e-015	-4.98744e-015	-3.73069e-015	-6.60692e-015	-1.50162e-014	-1.21532e-014	-1.94429e-015	-6.9937e-015	-5.09863e-015	-4.55475e-015	-1.21185e-015	-9.04596e-015	-3.11112e-015	-3.48845e-015	1.59869e-015
-8.34144e-015	-2.90026e-015	-1.08224e-015	-2.40512e-014	-1.73791e-014	-1.44868e-014	-6.19157e-015	-6.04364e-015	-7.53429e-015	-2.41351e-015	-1.108e-015	-5.1481e-015	-3.53448e-015	-6.65758e-015	-1.52869e-014	-1.23964e-014	-1.92007e-015	-7.06778e-015	-5.22079e-015	-4.56332e-015	-1.1466e-015	-9.26373e-015	-2.79771e-015	-3.31305e-015	1.89895e-015
-8.34638e-015	-3.06414e-015	-8.50735e-016	-2.45492e-014	-1.75843e-014	-1.50665e-014	-6.37053e-015	-6.09286e-015	-7.39265e-015	-2.35237e-015	-1.09322e-015	-5.33103e-015	-3.32719e-015	-6.72177e-015	-1.55598e-014	-1.26354e-014	-1.91078e-015	-7.15415e-015	-5.35231e-015	-4.57905e-015	-1.0803e-015	-9.46885e-015	-2.50505e-015	-3.14791e-015	2.17444e-015
-8.34129e-015	-3.23337e-015	-6.21833e-016	-2.50447e-014	-1.78023e-014	-1.56343e-014	-6.56481e-015	-6.14633e-015	-7.26153e-015	-2.32035e-015	-1.10381e-015	-5.53307e-015	-3.10892e-015	-6.79792e-015	-1.5834e-014	-1.28683e-014	-1.91657e-015	-7.25332e-015	-5.4918e-015	-4.60199e-015	-1.01339e-015	-9.65839e-015	-2.23531e-015	-2.99234e-015	2.42519e-015
-8.32598e-015	-3.40551e-015	-3.96541e-016	-2.55351e-014	-1.80318e-014	-1.61875e-014	-6.7747e-015	-6.20361e-015	-7.14417e-015	-2.31748e-015	-1.14006e-015	-5.75127e-015	-2.88065e-015	-6.8846e-015	-1.61078e-014	-1.30937e-014	-1.93746e-015	-7.36494e-015	-5.63816e-015	-4.63267e-015	-9.45938e-016	-9.83005e-015	-1.9907e-015	-2.84614e-015	2.65213e-015
-8.30027e-015	-3.57801e-015	-1.76441e-016	-2.60179e-014	-1.8273e-014	-1.67232e-014	-6.99933e-015	-6.26514e-015	-7.04293e-015	-2.34345e-015	-1.20161e-015	-5.98266e-015	-2.64327e-015	-6.98024e-015	-1.63791e-014	-1.33098e-014	-1.97403e-015	-7.48915e-015	-5.79087e-015	-4.67088e-015	-8.78556e-016	-9.98187e-015	-1.77305e-015	-2.70909e-015	2.85642e-015
-8.2636e-015	-3.74826e-015	3.67574e-017	-2.64899e-014	-1.85251e-014	-1.72387e-014	-7.23796e-015	-6.33224e-015	-6.95925e-015	-2.398e-015	-1.28761e-015	-6.22387e-015	-2.39813e-015	-7.08312e-015	-1.66467e-014	-1.35155e-014	-2.02675e-015	-7.62599e-015	-5.94861e-015	-4.71687e-015	-8.11781e-016	-1.01114e-014	-1.58472e-015	-2.58076e-015	3.03896e-015
-8.21638e-015	-3.91442e-015	2.4194e-016	-2.69475e-014	-1.87868e-014	-1.77307e-014	-7.49012e-015	-6.40492e-015	-6.8947e-015	-2.48008e-015	-1.39742e-015	-6.47047e-015	-2.14717e-015	-7.19125e-015	-1.69093e-014	-1.37092e-014	-2.09641e-015	-7.77539e-015	-6.11086e-015	-4.77109e-015	-7.46015e-016	-1.02163e-014	-1.42715e-015	-2.46077e-015	3.20015e-015
-8.15923e-015	-4.0749e-015	4.3794e-016	-2.7388e-014	-1.90569e-014	-1.81969e-014	-7.75539e-015	-6.48305e-015	-6.8509e-015	-2.58894e-015	-1.53053e-015	-6.71888e-015	-1.89118e-015	-7.3028e-015	-1.7165e-014	-1.38897e-014	-2.18312e-015	-7.93726e-015	-6.27638e-015	-4.83387e-015	-6.81553e-016	-1.0295e-014	-1.30208e-015	-2.34892e-015	3.34159e-015
-8.09219e-015	-4.22719e-015	6.24262e-016	-2.78094e-014	-1.9335e-014	-1.86355e-014	-8.0335e-015	-6.56722e-015	-6.82959e-015	-2.72381e-015	-1.68637e-015	-6.9661e-015	-1.63164e-015	-7.41584e-015	-1.74127e-014	-1.40564e-014	-2.28698e-015	-8.11157e-015	-6.44409e-015	-4.90518e-015	-6.19213e-016	-1.03474e-014	-1.21017e-015	-2.24438e-015	3.46462e-015
-8.01615e-015	-4.36977e-015	7.99661e-016	-2.8209e-014	-1.96198e-014	-1.90454e-014	-8.32387e-015	-6.65858e-015	-6.83183e-015	-2.88408e-015	-1.8637e-015	-7.20846e-015	-1.37047e-015	-7.52854e-015	-1.7651e-014	-1.42089e-014	-2.40831e-015	-8.29796e-015	-6.61311e-015	-4.98542e-015	-5.59706e-016	-1.03726e-014	-1.15235e-015	-2.14629e-015	3.57037e-015
-7.93243e-015	-4.50101e-015	9.62927e-016	-2.85837e-014	-1.99099e-014	-1.94256e-014	-8.62671e-015	-6.75746e-015	-6.859e-015	-3.06885e-015	-2.06138e-015	-7.44254e-015	-1.10918e-015	-7.6393e-015	-1.7879e-014	-1.43469e-014	-2.54732e-015	-8.49583e-015	-6.78347e-015	-5.07473e-015	-5.03894e-016	-1.03696e-014	-1.12847e-015	-2.05467e-015	3.65968e-015
-7.84158e-015	-4.61972e-015	1.1139e-015	-2.89318e-014	-2.02042e-014	-1.97747e-014	-8.94097e-015	-6.86504e-015	-6.91137e-015	-3.27657e-015	-2.27837e-015	-7.66503e-015	-8.50057e-016	-7.74646e-015	-1.80961e-014	-1.44701e-014	-2.70378e-015	-8.70526e-015	-6.95448e-015	-5.17304e-015	-4.52748e-016	-1.03388e-014	-1.13883e-015	-1.96916e-015	3.73403e-015
-7.74475e-015	-4.72482e-015	1.25181e-015	-2.92508e-014	-2.05013e-014	-2.00923e-014	-9.26679e-015	-6.98211e-015	-6.9897e-015	-3.50587e-015	-2.51336e-015	-7.87298e-015	-5.94786e-016	-7.84865e-015	-1.83017e-014	-1.45786e-014	-2.87866e-015	-8.92615e-015	-7.12618e-015	-5.28029e-015	-4.06726e-016	-1.02795e-014	-1.18318e-015	-1.88975e-015	3.79483e-015
-7.64325e-015	-4.81498e-015	1.37583e-015	-2.9539e-014	-2.08005e-014	-2.03788e-014	-9.60405e-015	-7.10945e-015	-7.09362e-015	-3.7555e-015	-2.76455e-015	-8.06345e-015	-3.45709e-016	-7.94392e-015	-1.84951e-014	-1.46724e-014	-3.07217e-015	-9.15785e-015	-7.29793e-015	-5.39636e-015	-3.67244e-016	-1.01928e-014	-1.26124e-015	-1.81571e-015	3.84276e-015
-7.53931e-015	-4.88851e-015	1.48594e-015	-2.97946e-014	-2.10997e-014	-2.06334e-014	-9.95159e-015	-7.24797e-015	-7.22326e-015	-4.02442e-015	-3.03013e-015	-8.23368e-015	-1.04992e-016	-8.03077e-015	-1.86756e-014	-1.47525e-014	-3.28361e-015	-9.39952e-015	-7.46947e-015	-5.5213e-015	-3.34916e-016	-1.00796e-014	-1.37211e-015	-1.74778e-015	3.87917e-015
-7.43413e-015	-4.94527e-015	1.58227e-015	-3.00169e-014	-2.13976e-014	-2.08565e-014	-1.03091e-014	-7.39816e-015	-7.37743e-015	-4.31161e-015	-3.30849e-015	-8.3821e-015	1.25752e-016	-8.10828e-015	-1.88431e-014	-1.48195e-014	-3.5131e-015	-9.65097e-015	-7.64057e-015	-5.65522e-015	-3.11092e-016	-9.94061e-015	-1.51455e-015	-1.68569e-015	3.90445e-015
-7.32979e-015	-4.98527e-015	1.66428e-015	-3.02047e-014	-2.16932e-014	-2.10487e-014	-1.0677e-014	-7.56087e-015	-7.55604e-015	-4.61545e-015	-3.59734e-015	-8.50676e-015	3.44535e-016	-8.17566e-015	-1.89973e-014	-1.48739e-014	-3.76034e-015	-9.91177e-015	-7.81141e-015	-5.79764e-015	-2.96488e-016	-9.77804e-015	-1.68734e-015	-1.62926e-015	3.91955e-015
-7.22784e-015	-5.00753e-015	1.73163e-015	-3.0358e-014	-2.19852e-014	-2.12116e-014	-1.10552e-014	-7.73658e-015	-7.75786e-015	-4.93431e-015	-3.89519e-015	-8.60599e-015	5.493e-016	-8.23178e-015	-1.91381e-014	-1.49169e-014	-4.02465e-015	-1.01811e-014	-7.98219e-015	-5.94767e-015	-2.91534e-016	-9.59417e-015	-1.88881e-015	-1.57838e-015	3.92536e-015
-7.13039e-015	-5.01204e-015	1.78512e-015	-3.04764e-014	-2.22727e-014	-2.13467e-014	-1.14443e-014	-7.92618e-015	-7.98168e-015	-5.26672e-015	-4.20033e-015	-8.67899e-015	7.38121e-016	-8.27616e-015	-1.92664e-014	-1.495e-014	-4.30605e-015	-1.04588e-014	-8.15324e-015	-6.1047e-015	-2.97322e-016	-9.38996e-015	-2.11713e-015	-1.53288e-015	3.92193e-015
-7.03907e-015	-4.99936e-015	1.82502e-015	-3.05603e-014	-2.25541e-014	-2.14552e-014	-1.18434e-014	-8.12984e-015	-8.22595e-015	-5.61203e-015	-4.51035e-015	-8.72498e-015	9.0976e-016	-8.30792e-015	-1.93825e-014	-1.49744e-014	-4.60447e-015	-1.07443e-014	-8.32525e-015	-6.26822e-015	-3.14862e-016	-9.16813e-015	-2.36999e-015	-1.49273e-015	3.9101e-015
-6.95533e-015	-4.97004e-015	1.85196e-015	-3.06105e-014	-2.2829e-014	-2.15391e-014	-1.2252e-014	-8.34779e-015	-8.4888e-015	-5.96889e-015	-4.82389e-015	-8.74445e-015	1.06241e-015	-8.32693e-015	-1.94871e-014	-1.49917e-014	-4.91909e-015	-1.1037e-014	-8.49905e-015	-6.43748e-015	-3.44638e-016	-8.93158e-015	-2.64524e-015	-1.45831e-015	3.89017e-015
-6.88107e-015	-4.9247e-015	1.86675e-015	-3.06284e-014	-2.30962e-014	-2.16008e-014	-1.26706e-014	-8.58011e-015	-8.7683e-015	-6.33591e-015	-5.13851e-015	-8.73769e-015	1.19508e-015	-8.33317e-015	-1.95813e-014	-1.50035e-014	-5.24859e-015	-1.13367e-014	-8.6752e-015	-6.61135e-015	-3.86861e-016	-8.68336e-015	-2.94012e-015	-1.42988e-015	3.8628e-015
-6.81781e-015	-4.86409e-015	1.86958e-015	-3.06147e-014	-2.33551e-014	-2.16428e-014	-1.30988e-014	-8.82626e-015	-9.0619e-015	-6.71209e-015	-5.45207e-015	-8.70553e-015	1.30614e-015	-8.32659e-015	-1.96665e-014	-1.50114e-014	-5.5928e-015	-1.16425e-014	-8.85402e-015	-6.78947e-015	-4.4218e-016	-8.42606e-015	-3.25137e-015	-1.40742e-015	3.82815e-015
-6.76785e-015	-4.79011e-015	1.86144e-015	-3.05716e-014	-2.36053e-014	-2.16682e-014	-1.35364e-014	-9.08589e-015	-9.36698e-015	-7.09628e-015	-5.76291e-015	-8.64836e-015	1.39407e-015	-8.30805e-015	-1.97442e-014	-1.50173e-014	-5.95098e-015	-1.19537e-014	-9.0362e-015	-6.97122e-015	-5.11018e-016	-8.16304e-015	-3.57669e-015	-1.39075e-015	3.78604e-015
-6.73258e-015	-4.70383e-015	1.84271e-015	-3.05016e-014	-2.38469e-014	-2.16795e-014	-1.39824e-014	-9.35933e-015	-9.68126e-015	-7.48692e-015	-6.06933e-015	-8.56727e-015	1.458e-015	-8.27797e-015	-1.98151e-014	-1.50225e-014	-6.32196e-015	-1.22695e-014	-9.22186e-015	-7.15519e-015	-5.93433e-016	-7.89759e-015	-3.91301e-015	-1.38023e-015	3.73702e-015
-6.71313e-015	-4.60658e-015	1.81444e-015	-3.04076e-014	-2.40796e-014	-2.16791e-014	-1.4437e-014	-9.64619e-015	-1.00026e-014	-7.88294e-015	-6.3696e-015	-8.46426e-015	1.49735e-015	-8.23725e-015	-1.98809e-014	-1.50284e-014	-6.70488e-015	-1.25901e-014	-9.41159e-015	-7.33974e-015	-6.89477e-016	-7.63342e-015	-4.25744e-015	-1.37547e-015	3.68051e-015
-6.71079e-015	-4.49984e-015	1.7774e-015	-3.02928e-014	-2.43035e-014	-2.16698e-014	-1.49003e-014	-9.94536e-015	-1.0329e-014	-8.28347e-015	-6.66216e-015	-8.34057e-015	1.51225e-015	-8.18657e-015	-1.99436e-014	-1.5037e-014	-7.09888e-015	-1.29152e-014	-9.60523e-015	-7.52373e-015	-7.98554e-016	-7.37426e-015	-4.60681e-015	-1.37677e-015	3.61663e-015
-6.72657e-015	-4.38487e-015	1.73238e-015	-3.01604e-014	-2.4519e-014	-2.1655e-014	-1.53719e-014	-1.02568e-014	-1.06576e-014	-8.68731e-015	-6.9458e-015	-8.19852e-015	1.50186e-015	-8.1268e-015	-2.00055e-014	-1.50499e-014	-7.50275e-015	-1.32446e-014	-9.80305e-015	-7.70598e-015	-9.2117e-016	-7.12367e-015	-4.95826e-015	-1.38424e-015	3.54507e-015
-6.7612e-015	-4.2635e-015	1.6805e-015	-3.0014e-014	-2.47272e-014	-2.16374e-014	-1.58514e-014	-1.05789e-014	-1.09854e-014	-9.09325e-015	-7.21885e-015	-8.0409e-015	1.46572e-015	-8.05918e-015	-2.00687e-014	-1.5069e-014	-7.91556e-015	-1.35778e-014	-1.00053e-014	-7.88472e-015	-1.05676e-015	-6.88474e-015	-5.30899e-015	-1.39744e-015	3.46566e-015
-6.8156e-015	-4.13697e-015	1.62318e-015	-2.98579e-014	-2.49284e-014	-2.16199e-014	-1.63379e-014	-1.09103e-014	-1.13104e-014	-9.49985e-015	-7.48002e-015	-7.87016e-015	1.40422e-015	-7.98508e-015	-2.01355e-014	-1.50959e-014	-8.33641e-015	-1.39141e-014	-1.02122e-014	-8.05877e-015	-1.20528e-015	-6.66081e-015	-5.65544e-015	-1.41652e-015	3.37754e-015
-6.89016e-015	-4.00731e-015	1.56098e-015	-2.96957e-014	-2.51238e-014	-2.16058e-014	-1.68311e-014	-1.12495e-014	-1.16299e-014	-9.90541e-015	-7.72801e-015	-7.68889e-015	1.31789e-015	-7.90596e-015	-2.02079e-014	-1.5132e-014	-8.76486e-015	-1.42539e-014	-1.04232e-014	-8.22633e-015	-1.36651e-015	-6.45408e-015	-5.9945e-015	-1.4412e-015	3.28089e-015
-6.98453e-015	-3.87637e-015	1.49446e-015	-2.95319e-014	-2.53147e-014	-2.15974e-014	-1.73308e-014	-1.15957e-014	-1.19416e-014	-1.03094e-014	-7.96221e-015	-7.49972e-015	1.20763e-015	-7.82334e-015	-2.02877e-014	-1.51785e-014	-9.19943e-015	-1.45964e-014	-1.06392e-014	-8.38547e-015	-1.53994e-015	-6.26733e-015	-6.32382e-015	-1.47132e-015	3.17525e-015
-7.09839e-015	-3.74635e-015	1.42485e-015	-2.93713e-014	-2.5503e-014	-2.15969e-014	-1.7836e-014	-1.19471e-014	-1.22434e-014	-1.07111e-014	-8.18153e-015	-7.30533e-015	1.07419e-015	-7.73869e-015	-2.03778e-014	-1.52373e-014	-9.63957e-015	-1.49412e-014	-1.08594e-014	-8.53485e-015	-1.72527e-015	-6.104e-015	-6.64084e-015	-1.50658e-015	3.06086e-015
-7.23124e-015	-3.61888e-015	1.35264e-015	-2.92172e-014	-2.56896e-014	-2.16073e-014	-1.83461e-014	-1.2302e-014	-1.25336e-014	-1.11092e-014	-8.38491e-015	-7.10903e-015	9.18304e-016	-7.65406e-015	-2.04804e-014	-1.53101e-014	-1.00837e-014	-1.52879e-014	-1.10836e-014	-8.67263e-015	-1.92222e-015	-5.96659e-015	-6.94239e-015	-1.54663e-015	2.93765e-015
-7.38201e-015	-3.49512e-015	1.27834e-015	-2.90746e-014	-2.58762e-014	-2.16305e-014	-1.88608e-014	-1.26593e-014	-1.28104e-014	-1.15023e-014	-8.57183e-015	-6.91352e-015	7.4113e-016	-7.57087e-015	-2.0598e-014	-1.53976e-014	-1.05309e-014	-1.56363e-014	-1.13118e-014	-8.79742e-015	-2.13031e-015	-5.85727e-015	-7.2265e-015	-1.59037e-015	2.8059e-015
-7.55024e-015	-3.37718e-015	1.20279e-015	-2.89481e-014	-2.60645e-014	-2.16683e-014	-1.93795e-014	-1.30176e-014	-1.30716e-014	-1.18899e-014	-8.7417e-015	-6.72136e-015	5.43702e-016	-7.49037e-015	-2.07324e-014	-1.55004e-014	-1.09804e-014	-1.59862e-014	-1.15425e-014	-8.90802e-015	-2.34869e-015	-5.77793e-015	-7.49121e-015	-1.63777e-015	2.66556e-015
-7.73447e-015	-3.2663e-015	1.12624e-015	-2.88417e-014	-2.62563e-014	-2.17227e-014	-1.99016e-014	-1.3375e-014	-1.33162e-014	-1.22705e-014	-8.89429e-015	-6.53473e-015	3.27709e-016	-7.4142e-015	-2.08857e-014	-1.56196e-014	-1.14316e-014	-1.6337e-014	-1.17749e-014	-9.00374e-015	-2.57714e-015	-5.72994e-015	-7.73457e-015	-1.68855e-015	2.51689e-015
-7.93316e-015	-3.16417e-015	1.04904e-015	-2.87589e-014	-2.6453e-014	-2.17958e-014	-2.04261e-014	-1.37297e-014	-1.3543e-014	-1.26429e-014	-9.02942e-015	-6.35633e-015	9.46608e-017	-7.3444e-015	-2.10598e-014	-1.57559e-014	-1.18835e-014	-1.66881e-014	-1.20092e-014	-9.08237e-015	-2.81538e-015	-5.71466e-015	-7.95502e-015	-1.74168e-015	2.36009e-015
-8.14456e-015	-3.07243e-015	9.71559e-016	-2.87038e-014	-2.66566e-014	-2.18885e-014	-2.09523e-014	-1.40807e-014	-1.37505e-014	-1.30061e-014	-9.14706e-015	-6.18876e-015	-1.54271e-016	-7.28196e-015	-2.12568e-014	-1.59098e-014	-1.23357e-014	-1.70385e-014	-1.22437e-014	-9.14319e-015	-3.06237e-015	-5.733e-015	-8.15126e-015	-1.79651e-015	2.19551e-015
-8.36708e-015	-2.99225e-015	8.93769e-016	-2.86798e-014	-2.6869e-014	-2.20025e-014	-2.14792e-014	-1.44264e-014	-1.39383e-014	-1.33586e-014	-9.24692e-015	-6.03452e-015	-4.16838e-016	-7.2277e-015	-2.1478e-014	-1.60813e-014	-1.27881e-014	-1.7388e-014	-1.24776e-014	-9.1854e-015	-3.31789e-015	-5.78471e-015	-8.32198e-015	-1.85282e-015	2.02414e-015
-8.59867e-015	-2.92455e-015	8.15758e-016	-2.86894e-014	-2.70922e-014	-2.21383e-014	-2.20061e-014	-1.47659e-014	-1.4106e-014	-1.36995e-014	-9.32932e-015	-5.8951e-015	-6.9139e-016	-7.18297e-015	-2.17241e-014	-1.62704e-014	-1.32398e-014	-1.77357e-014	-1.27102e-014	-9.20797e-015	-3.58076e-015	-5.86995e-015	-8.46664e-015	-1.9098e-015	1.84695e-015
-8.83612e-015	-2.87027e-015	7.37532e-016	-2.87358e-014	-2.73279e-014	-2.2296e-014	-2.2532e-014	-1.50984e-014	-1.42539e-014	-1.40283e-014	-9.3941e-015	-5.7724e-015	-9.76193e-016	-7.14847e-015	-2.19963e-014	-1.64773e-014	-1.36902e-014	-1.80811e-014	-1.29408e-014	-9.20986e-015	-3.85042e-015	-5.98827e-015	-8.58489e-015	-1.96623e-015	1.66489e-015
-9.07657e-015	-2.82997e-015	6.58503e-016	-2.88209e-014	-2.75778e-014	-2.24756e-014	-2.30556e-014	-1.54225e-014	-1.43814e-014	-1.43437e-014	-9.44195e-015	-5.66692e-015	-1.26882e-015	-7.12545e-015	-2.22957e-014	-1.67019e-014	-1.4139e-014	-1.84237e-014	-1.3168e-014	-9.19051e-015	-4.12602e-015	-6.1384e-015	-8.67586e-015	-2.02173e-015	1.47917e-015
-9.31875e-015	-2.80456e-015	5.78124e-016	-2.89465e-014	-2.78438e-014	-2.26779e-014	-2.35766e-014	-1.57372e-014	-1.44894e-014	-1.46445e-014	-9.47307e-015	-5.5799e-015	-1.56707e-015	-7.11483e-015	-2.26226e-014	-1.69439e-014	-1.45858e-014	-1.87632e-014	-1.33908e-014	-9.14931e-015	-4.40773e-015	-6.31963e-015	-8.73976e-015	-2.07578e-015	1.29055e-015
-9.5596e-015	-2.79422e-015	4.96076e-016	-2.91141e-014	-2.81265e-014	-2.29023e-014	-2.40943e-014	-1.60415e-014	-1.45783e-014	-1.493e-014	-9.48813e-015	-5.51264e-015	-1.86879e-015	-7.11709e-015	-2.29769e-014	-1.72032e-014	-1.50304e-014	-1.90983e-014	-1.36074e-014	-9.08633e-015	-4.69499e-015	-6.53084e-015	-8.77774e-015	-2.12812e-015	1.10149e-015
-9.79651e-015	-2.79993e-015	4.11913e-016	-2.93246e-014	-2.84269e-014	-2.31481e-014	-2.4608e-014	-1.63347e-014	-1.46493e-014	-1.51992e-014	-9.48846e-015	-5.46526e-015	-2.17191e-015	-7.1331e-015	-2.33583e-014	-1.74797e-014	-1.5473e-014	-1.94279e-014	-1.38168e-014	-9.00174e-015	-4.98681e-015	-6.77005e-015	-8.7905e-015	-2.17801e-015	9.13046e-016
-1.00276e-014	-2.82136e-015	3.2551e-016	-2.9578e-014	-2.87453e-014	-2.34145e-014	-2.51167e-014	-1.66166e-014	-1.4703e-014	-1.54506e-014	-9.47482e-015	-5.43758e-015	-2.47481e-015	-7.16268e-015	-2.37663e-014	-1.77723e-014	-1.59135e-014	-1.97513e-014	-1.40171e-014	-8.89474e-015	-5.28356e-015	-7.03546e-015	-8.77825e-015	-2.22451e-015	7.26634e-016
-1.02496e-014	-2.85841e-015	2.3623e-016	-2.98737e-014	-2.90828e-014	-2.37004e-014	-2.56199e-014	-1.68871e-014	-1.47406e-014	-1.56833e-014	-9.44811e-015	-5.42962e-015	-2.77584e-015	-7.20602e-015	-2.41998e-014	-1.80802e-014	-1.6352e-014	-2.00682e-014	-1.42075e-014	-8.76598e-015	-5.58461e-015	-7.32367e-015	-8.74226e-015	-2.26727e-015	5.43713e-016
-1.04598e-014	-2.91085e-015	1.43182e-016	-3.0211e-014	-2.94395e-014	-2.40046e-014	-2.6117e-014	-1.71451e-014	-1.47635e-014	-1.58969e-014	-9.40904e-015	-5.44134e-015	-3.07295e-015	-7.26237e-015	-2.46573e-014	-1.84027e-014	-1.67886e-014	-2.03781e-014	-1.43862e-014	-8.61575e-015	-5.88936e-015	-7.6316e-015	-8.68418e-015	-2.30614e-015	3.6614e-016
-1.06561e-014	-2.97848e-015	4.58348e-017	-3.05885e-014	-2.98153e-014	-2.43267e-014	-2.66068e-014	-1.73911e-014	-1.47726e-014	-1.60902e-014	-9.35868e-015	-5.47236e-015	-3.36445e-015	-7.3318e-015	-2.51374e-014	-1.87389e-014	-1.72234e-014	-2.06798e-014	-1.45517e-014	-8.4445e-015	-6.19718e-015	-7.95644e-015	-8.60556e-015	-2.34094e-015	1.95826e-016
-1.0836e-014	-3.0608e-015	-5.67053e-017	-3.10038e-014	-3.02106e-014	-2.46652e-014	-2.70882e-014	-1.76252e-014	-1.47695e-014	-1.62634e-014	-9.29886e-015	-5.52105e-015	-3.64896e-015	-7.41361e-015	-2.56378e-014	-1.90879e-014	-1.76564e-014	-2.09722e-014	-1.47035e-014	-8.25335e-015	-6.5083e-015	-8.29468e-015	-8.50801e-015	-2.37133e-015	3.42786e-017
-1.09977e-014	-3.15741e-015	-1.65264e-016	-3.14548e-014	-3.06245e-014	-2.50187e-014	-2.75616e-014	-1.78476e-014	-1.47559e-014	-1.64162e-014	-9.23096e-015	-5.58543e-015	-3.92455e-015	-7.50746e-015	-2.61567e-014	-1.94487e-014	-1.80874e-014	-2.12544e-014	-1.48406e-014	-8.04294e-015	-6.82288e-015	-8.64318e-015	-8.39329e-015	-2.39756e-015	-1.16975e-016
-1.11388e-014	-3.26787e-015	-2.80182e-016	-3.19394e-014	-3.10565e-014	-2.53854e-014	-2.80267e-014	-1.80591e-014	-1.47336e-014	-1.65485e-014	-9.15643e-015	-5.66345e-015	-4.19055e-015	-7.61316e-015	-2.66916e-014	-1.98201e-014	-1.85163e-014	-2.15262e-014	-1.49621e-014	-7.81511e-015	-7.14016e-015	-8.99798e-015	-8.26455e-015	-2.41965e-015	-2.56424e-016
-1.12584e-014	-3.39135e-015	-4.02073e-016	-3.2454e-014	-3.15056e-014	-2.57634e-014	-2.8483e-014	-1.82599e-014	-1.47044e-014	-1.66594e-014	-9.0763e-015	-5.75419e-015	-4.44567e-015	-7.73034e-015	-2.72395e-014	-2.02009e-014	-1.89438e-014	-2.17871e-014	-1.50674e-014	-7.57103e-015	-7.46052e-015	-9.35534e-015	-8.12399e-015	-2.43768e-015	-3.82598e-016
-1.13548e-014	-3.52627e-015	-5.31527e-016	-3.29947e-014	-3.19696e-014	-2.61514e-014	-2.89303e-014	-1.8451e-014	-1.46703e-014	-1.67489e-014	-8.99189e-015	-5.85534e-015	-4.68868e-015	-7.85803e-015	-2.77965e-014	-2.05894e-014	-1.937e-014	-2.20365e-014	-1.5156e-014	-7.31245e-015	-7.78338e-015	-9.712e-015	-7.97328e-015	-2.45199e-015	-4.93862e-016
-1.14271e-014	-3.67164e-015	-6.68846e-016	-3.35572e-014	-3.24472e-014	-2.65472e-014	-2.93687e-014	-1.86329e-014	-1.46335e-014	-1.68174e-014	-8.90505e-015	-5.96494e-015	-4.91897e-015	-7.99504e-015	-2.83598e-014	-2.09842e-014	-1.97954e-014	-2.22741e-014	-1.52278e-014	-7.04065e-015	-8.10847e-015	-1.0064e-014	-7.81521e-015	-2.46356e-015	-5.88851e-016
-1.14743e-014	-3.82659e-015	-8.14284e-016	-3.41369e-014	-3.29353e-014	-2.69489e-014	-2.97971e-014	-1.88059e-014	-1.45955e-014	-1.68652e-014	-8.81769e-015	-6.08065e-015	-5.13571e-015	-8.14058e-015	-2.89256e-014	-2.13835e-014	-2.02202e-014	-2.24992e-014	-1.5283e-014	-6.75735e-015	-8.43593e-015	-1.04079e-014	-7.65216e-015	-2.47309e-015	-6.6622e-016
-1.14963e-014	-3.99023e-015	-9.67995e-016	-3.47291e-014	-3.34325e-014	-2.73544e-014	-3.02148e-014	-1.89711e-014	-1.45588e-014	-1.68929e-014	-8.73141e-015	-6.19988e-015	-5.33775e-015	-8.29334e-015	-2.94896e-014	-2.1786e-014	-2.06441e-014	-2.27112e-014	-1.5322e-014	-6.46475e-015	-8.76557e-015	-1.07406e-014	-7.48721e-015	-2.48093e-015	-7.24558e-016
-1.14935e-014	-4.16144e-015	-1.13014e-015	-3.5329e-014	-3.39364e-014	-2.77613e-014	-3.06216e-014	-1.91292e-014	-1.45248e-014	-1.69007e-014	-8.64786e-015	-6.3204e-015	-5.52436e-015	-8.45204e-015	-3.00484e-014	-2.219e-014	-2.10672e-014	-2.29102e-014	-1.53447e-014	-6.16573e-015	-9.09683e-015	-1.10583e-014	-7.32272e-015	-2.48763e-015	-7.63156e-016
-1.14656e-014	-4.33919e-015	-1.30084e-015	-3.59311e-014	-3.44438e-014	-2.81677e-014	-3.10174e-014	-1.92807e-014	-1.44957e-014	-1.68892e-014	-8.56865e-015	-6.43972e-015	-5.69506e-015	-8.6162e-015	-3.05985e-014	-2.25929e-014	-2.14885e-014	-2.30964e-014	-1.53512e-014	-5.8621e-015	-9.42946e-015	-1.13571e-014	-7.16077e-015	-2.4941e-015	-7.81816e-016
-1.14133e-014	-4.52234e-015	-1.47977e-015	-3.65307e-014	-3.49514e-014	-2.8572e-014	-3.14023e-014	-1.94268e-014	-1.44734e-014	-1.68594e-014	-8.49573e-015	-6.55545e-015	-5.85036e-015	-8.78493e-015	-3.11357e-014	-2.29931e-014	-2.19073e-014	-2.3269e-014	-1.53421e-014	-5.55626e-015	-9.76297e-015	-1.16343e-014	-7.00424e-015	-2.50236e-015	-7.80211e-016
-1.13368e-014	-4.70982e-015	-1.66633e-015	-3.71225e-014	-3.54566e-014	-2.89724e-014	-3.17761e-014	-1.95687e-014	-1.44598e-014	-1.68127e-014	-8.43093e-015	-6.66546e-015	-5.99053e-015	-8.95765e-015	-3.16562e-014	-2.33887e-014	-2.23234e-014	-2.34285e-014	-1.53188e-014	-5.25031e-015	-1.00971e-014	-1.18865e-014	-6.85543e-015	-2.51309e-015	-7.57766e-016
-1.12376e-014	-4.89979e-015	-1.86024e-015	-3.7701e-014	-3.59563e-014	-2.93676e-014	-3.21387e-014	-1.97068e-014	-1.44558e-014	-1.67495e-014	-8.37589e-015	-6.76807e-015	-6.11493e-015	-9.13328e-015	-3.21565e-014	-2.37778e-014	-2.27368e-014	-2.35754e-014	-1.52824e-014	-4.9475e-015	-1.04309e-014	-1.21116e-014	-6.71683e-015	-2.52742e-015	-7.14835e-016
-1.11175e-014	-5.09145e-015	-2.06131e-015	-3.82619e-014	-3.64472e-014	-2.97558e-014	-3.24903e-014	-1.9842e-014	-1.44635e-014	-1.66718e-014	-8.33187e-015	-6.86132e-015	-6.22391e-015	-9.31095e-015	-3.2633e-014	-2.41587e-014	-2.31467e-014	-2.37094e-014	-1.5233e-014	-4.65041e-015	-1.07642e-014	-1.23074e-014	-6.59097e-015	-2.54643e-015	-6.51765e-016
-1.09778e-014	-5.28385e-015	-2.26858e-015	-3.87999e-014	-3.69262e-014	-3.01346e-014	-3.28308e-014	-1.99753e-014	-1.4484e-014	-1.65807e-014	-8.30029e-015	-6.94314e-015	-6.31809e-015	-9.4897e-015	-3.30822e-014	-2.45295e-014	-2.35523e-014	-2.38311e-014	-1.51722e-014	-4.3617e-015	-1.10967e-014	-1.24713e-014	-6.47984e-015	-2.57127e-015	-5.69308e-016
-1.08208e-014	-5.47577e-015	-2.48045e-015	-3.9311e-014	-3.73908e-014	-3.05033e-014	-3.31608e-014	-2.01068e-014	-1.45186e-014	-1.64779e-014	-8.28263e-015	-7.01145e-015	-6.39856e-015	-9.66961e-015	-3.35007e-014	-2.48886e-014	-2.39526e-014	-2.39414e-014	-1.51014e-014	-4.0836e-015	-1.1428e-014	-1.26016e-014	-6.38464e-015	-2.60328e-015	-4.67767e-016
-1.06484e-014	-5.66587e-015	-2.69549e-015	-3.9791e-014	-3.78383e-014	-3.08605e-014	-3.34797e-014	-2.02372e-014	-1.45687e-014	-1.63654e-014	-8.28015e-015	-7.06391e-015	-6.46527e-015	-9.84981e-015	-3.38858e-014	-2.52334e-014	-2.43465e-014	-2.40406e-014	-1.50222e-014	-3.81807e-015	-1.17566e-014	-1.2697e-014	-6.3072e-015	-2.64378e-015	-3.47805e-016
-1.0463e-014	-5.85361e-015	-2.91294e-015	-4.02366e-014	-3.82654e-014	-3.12045e-014	-3.37876e-014	-2.03672e-014	-1.46347e-014	-1.62443e-014	-8.29345e-015	-7.0997e-015	-6.51903e-015	-1.00298e-014	-3.42346e-014	-2.55623e-014	-2.47332e-014	-2.413e-014	-1.49362e-014	-3.56716e-015	-1.20816e-014	-1.27559e-014	-6.24888e-015	-2.69351e-015	-2.11047e-016
-1.02675e-014	-6.03836e-015	-3.1316e-015	-4.06441e-014	-3.86697e-014	-3.15338e-014	-3.40844e-014	-2.04972e-014	-1.47173e-014	-1.61167e-014	-8.32361e-015	-7.11774e-015	-6.56016e-015	-1.02093e-014	-3.45453e-014	-2.58738e-014	-2.5112e-014	-2.42106e-014	-1.48455e-014	-3.33362e-015	-1.24019e-014	-1.27775e-014	-6.21058e-015	-2.75309e-015	-5.94713e-017
-1.0064e-014	-6.21915e-015	-3.34996e-015	-4.10106e-014	-3.90485e-014	-3.18479e-014	-3.43702e-014	-2.06271e-014	-1.48171e-014	-1.59844e-014	-8.37087e-015	-7.11656e-015	-6.58953e-015	-1.03872e-014	-3.48155e-014	-2.6166e-014	-2.54823e-014	-2.42825e-014	-1.47519e-014	-3.11978e-015	-1.27171e-014	-1.27621e-014	-6.19326e-015	-2.82363e-015	1.05325e-016
-9.85518e-015	-6.3957e-015	-3.56568e-015	-4.13342e-014	-3.93993e-014	-3.21456e-014	-3.46455e-014	-2.07571e-014	-1.4935e-014	-1.58492e-014	-8.43564e-015	-7.09564e-015	-6.60835e-015	-1.05631e-014	-3.5044e-014	-2.64375e-014	-2.58428e-014	-2.43465e-014	-1.46571e-014	-2.92739e-015	-1.30263e-014	-1.271e-014	-6.19805e-015	-2.90592e-015	2.81279e-016
-9.64411e-015	-6.56736e-015	-3.77804e-015	-4.16129e-014	-3.97202e-014	-3.24261e-014	-3.491e-014	-2.0887e-014	-1.50714e-014	-1.57123e-014	-8.51859e-015	-7.05496e-015	-6.61717e-015	-1.07371e-014	-3.52296e-014	-2.66858e-014	-2.6192e-014	-2.4404e-014	-1.4563e-014	-2.75881e-015	-1.33275e-014	-1.26211e-014	-6.22466e-015	-3.00037e-015	4.66463e-016
-9.43338e-015	-6.7336e-015	-3.98502e-015	-4.18449e-014	-4.00095e-014	-3.2689e-014	-3.51637e-014	-2.10169e-014	-1.52259e-014	-1.55759e-014	-8.6195e-015	-6.99357e-015	-6.61712e-015	-1.09085e-014	-3.53716e-014	-2.69094e-014	-2.65288e-014	-2.44567e-014	-1.44711e-014	-2.61548e-015	-1.36198e-014	-1.2496e-014	-6.27322e-015	-3.10722e-015	6.59468e-016
-9.22474e-015	-6.89365e-015	-4.18469e-015	-4.20294e-014	-4.02656e-014	-3.29335e-014	-3.54077e-014	-2.11465e-014	-1.53986e-014	-1.54416e-014	-8.73848e-015	-6.91121e-015	-6.60914e-015	-1.1077e-014	-3.54701e-014	-2.71072e-014	-2.68518e-014	-2.45052e-014	-1.43827e-014	-2.4993e-015	-1.39026e-014	-1.23362e-014	-6.34349e-015	-3.22632e-015	8.5757e-016
-9.02173e-015	-7.04708e-015	-4.37502e-015	-4.21665e-014	-4.04881e-014	-3.31587e-014	-3.56416e-014	-2.12757e-014	-1.5589e-014	-1.53113e-014	-8.87531e-015	-6.80848e-015	-6.59446e-015	-1.12425e-014	-3.5525e-014	-2.72781e-014	-2.71593e-014	-2.4551e-014	-1.42998e-014	-2.41183e-015	-1.41741e-014	-1.21428e-014	-6.43512e-015	-3.35728e-015	1.05806e-015
-8.82659e-015	-7.19379e-015	-4.55401e-015	-4.22569e-014	-4.06765e-014	-3.33642e-014	-3.58656e-014	-2.14037e-014	-1.5796e-014	-1.51864e-014	-9.02923e-015	-6.68554e-015	-6.57398e-015	-1.14051e-014	-3.55372e-014	-2.74209e-014	-2.74503e-014	-2.45955e-014	-1.42244e-014	-2.35511e-015	-1.44331e-014	-1.19173e-014	-6.54768e-015	-3.49962e-015	1.25874e-015
-8.64075e-015	-7.3332e-015	-4.7201e-015	-4.23013e-014	-4.08301e-014	-3.35493e-014	-3.60796e-014	-2.15299e-014	-1.60182e-014	-1.50685e-014	-9.19946e-015	-6.54272e-015	-6.54834e-015	-1.15642e-014	-3.55077e-014	-2.7534e-014	-2.77244e-014	-2.46395e-014	-1.41572e-014	-2.33e-015	-1.46785e-014	-1.16625e-014	-6.68023e-015	-3.65321e-015	1.45741e-015
-8.46663e-015	-7.46547e-015	-4.87172e-015	-4.23014e-014	-4.0949e-014	-3.37132e-014	-3.62833e-014	-2.16535e-014	-1.6255e-014	-1.4959e-014	-9.3853e-015	-6.37988e-015	-6.51799e-015	-1.17201e-014	-3.54386e-014	-2.76174e-014	-2.79805e-014	-2.46841e-014	-1.40996e-014	-2.33681e-015	-1.49088e-014	-1.13806e-014	-6.83171e-015	-3.81746e-015	1.65117e-015
-8.30616e-015	-7.59056e-015	-5.00672e-015	-4.22594e-014	-4.10337e-014	-3.38557e-014	-3.6477e-014	-2.17735e-014	-1.65051e-014	-1.4859e-014	-9.58482e-015	-6.19868e-015	-6.48446e-015	-1.18727e-014	-3.53321e-014	-2.76706e-014	-2.82178e-014	-2.47298e-014	-1.40521e-014	-2.3761e-015	-1.51222e-014	-1.10733e-014	-7.00071e-015	-3.99099e-015	1.83741e-015
-8.16059e-015	-7.70838e-015	-5.12351e-015	-4.21783e-014	-4.10852e-014	-3.39767e-014	-3.66611e-014	-2.18896e-014	-1.67674e-014	-1.47688e-014	-9.7965e-015	-6.00079e-015	-6.44807e-015	-1.20217e-014	-3.51909e-014	-2.76926e-014	-2.84363e-014	-2.47782e-014	-1.4016e-014	-2.44824e-015	-1.5318e-014	-1.07432e-014	-7.18545e-015	-4.17259e-015	2.0146e-015
-8.03089e-015	-7.81919e-015	-5.22106e-015	-4.20607e-014	-4.11045e-014	-3.40762e-014	-3.68354e-014	-2.20002e-014	-1.70399e-014	-1.46898e-014	-1.00186e-014	-5.788e-015	-6.40958e-015	-1.2167e-014	-3.50175e-014	-2.7683e-014	-2.86348e-014	-2.48299e-014	-1.39923e-014	-2.55302e-015	-1.54954e-014	-1.03932e-014	-7.38406e-015	-4.36122e-015	2.18077e-015
-7.91809e-015	-7.92337e-015	-5.29835e-015	-4.19094e-014	-4.10934e-014	-3.41538e-014	-3.70002e-014	-2.21044e-014	-1.7321e-014	-1.46223e-014	-1.02492e-014	-5.56146e-015	-6.37003e-015	-1.23084e-014	-3.4815e-014	-2.7642e-014	-2.88134e-014	-2.48854e-014	-1.39811e-014	-2.69052e-015	-1.56526e-014	-1.0026e-014	-7.59439e-015	-4.55517e-015	2.33326e-015
-7.82265e-015	-8.02122e-015	-5.35411e-015	-4.17282e-014	-4.10536e-014	-3.42099e-014	-3.7155e-014	-2.22009e-014	-1.76087e-014	-1.45669e-014	-1.04861e-014	-5.32301e-015	-6.32949e-015	-1.24458e-014	-3.45863e-014	-2.757e-014	-2.89712e-014	-2.49458e-014	-1.39826e-014	-2.85982e-015	-1.57884e-014	-9.64474e-015	-7.81485e-015	-4.75276e-015	2.47003e-015
-7.74536e-015	-8.11303e-015	-5.3879e-015	-4.15216e-014	-4.09872e-014	-3.42446e-014	-3.72997e-014	-2.22886e-014	-1.79008e-014	-1.4524e-014	-1.0727e-014	-5.07391e-015	-6.28917e-015	-1.25788e-014	-3.43366e-014	-2.7468e-014	-2.91081e-014	-2.50114e-014	-1.39972e-014	-3.06023e-015	-1.59023e-014	-9.25178e-015	-8.04303e-015	-4.95224e-015	2.58907e-015
-7.68644e-015	-8.19888e-015	-5.39929e-015	-4.12939e-014	-4.08964e-014	-3.42571e-014	-3.74343e-014	-2.23665e-014	-1.81945e-014	-1.44937e-014	-1.09697e-014	-4.81669e-015	-6.24948e-015	-1.27077e-014	-3.40693e-014	-2.73377e-014	-2.92243e-014	-2.50828e-014	-1.40246e-014	-3.29034e-015	-1.59931e-014	-8.85134e-015	-8.27649e-015	-5.15131e-015	2.68926e-015
-7.64525e-015	-8.27948e-015	-5.38727e-015	-4.10495e-014	-4.07839e-014	-3.42473e-014	-3.75598e-014	-2.24333e-014	-1.84877e-014	-1.44754e-014	-1.12111e-014	-4.55243e-015	-6.21115e-015	-1.28313e-014	-3.37882e-014	-2.718e-014	-2.93197e-014	-2.51599e-014	-1.40645e-014	-3.54857e-015	-1.60608e-014	-8.44616e-015	-8.51291e-015	-5.34752e-015	2.76988e-015
-7.62129e-015	-8.35484e-015	-5.35141e-015	-4.07931e-014	-4.06524e-014	-3.42149e-014	-3.76757e-014	-2.24882e-014	-1.87777e-014	-1.44686e-014	-1.14489e-014	-4.28255e-015	-6.17447e-015	-1.29498e-014	-3.34979e-014	-2.6996e-014	-2.93945e-014	-2.52425e-014	-1.4116e-014	-3.83392e-015	-1.61044e-014	-8.03942e-015	-8.74984e-015	-5.53944e-015	2.82971e-015
-7.6134e-015	-8.42609e-015	-5.29164e-015	-4.05301e-014	-4.05051e-014	-3.41601e-014	-3.77826e-014	-2.25307e-014	-1.90614e-014	-1.44731e-014	-1.16806e-014	-4.00964e-015	-6.13903e-015	-1.30627e-014	-3.3203e-014	-2.67876e-014	-2.94498e-014	-2.53307e-014	-1.41791e-014	-4.14481e-015	-1.61226e-014	-7.63433e-015	-8.98522e-015	-5.72441e-015	2.86841e-015
-7.62053e-015	-8.49351e-015	-5.20786e-015	-4.02645e-014	-4.03456e-014	-3.40835e-014	-3.78809e-014	-2.25598e-014	-1.93367e-014	-1.44878e-014	-1.19033e-014	-3.73635e-015	-6.10573e-015	-1.31699e-014	-3.29083e-014	-2.65565e-014	-2.94865e-014	-2.54239e-014	-1.42531e-014	-4.47946e-015	-1.61151e-014	-7.23336e-015	-9.21643e-015	-5.89974e-015	2.88488e-015
-7.64157e-015	-8.5573e-015	-5.10063e-015	-4.00013e-014	-4.01762e-014	-3.39852e-014	-3.79706e-014	-2.25748e-014	-1.96008e-014	-1.45121e-014	-1.21142e-014	-3.46462e-015	-6.07502e-015	-1.32709e-014	-3.26177e-014	-2.63045e-014	-2.95056e-014	-2.55219e-014	-1.43368e-014	-4.83529e-015	-1.60823e-014	-6.83894e-015	-9.4409e-015	-6.06368e-015	2.87891e-015
-7.67476e-015	-8.61746e-015	-4.97116e-015	-3.97444e-014	-4e-014	-3.38655e-014	-3.8052e-014	-2.25749e-014	-1.98514e-014	-1.45448e-014	-1.23108e-014	-3.1965e-015	-6.0469e-015	-1.33656e-014	-3.23357e-014	-2.6034e-014	-2.95081e-014	-2.56245e-014	-1.44282e-014	-5.20975e-015	-1.60241e-014	-6.45454e-015	-9.65675e-015	-6.21372e-015	2.85106e-015
-7.71864e-015	-8.67452e-015	-4.8199e-015	-3.94981e-014	-3.98197e-014	-3.37253e-014	-3.81251e-014	-2.256e-014	-2.00858e-014	-1.45852e-014	-1.24905e-014	-2.93352e-015	-6.02135e-015	-1.34529e-014	-3.20661e-014	-2.57475e-014	-2.94949e-014	-2.57308e-014	-1.45266e-014	-5.59978e-015	-1.59409e-014	-6.0829e-015	-9.8616e-015	-6.34773e-015	2.80188e-015
-7.7712e-015	-8.72857e-015	-4.64813e-015	-3.92658e-014	-3.96385e-014	-3.35642e-014	-3.819e-014	-2.25289e-014	-2.03012e-014	-1.46317e-014	-1.26511e-014	-2.67788e-015	-5.99851e-015	-1.35327e-014	-3.18128e-014	-2.5448e-014	-2.94684e-014	-2.58397e-014	-1.46302e-014	-6.00235e-015	-1.5833e-014	-5.72662e-015	-1.00541e-014	-6.46421e-015	2.73194e-015
-7.83e-015	-8.7801e-015	-4.45747e-015	-3.90507e-014	-3.94591e-014	-3.33825e-014	-3.82474e-014	-2.24816e-014	-2.04953e-014	-1.46827e-014	-1.27904e-014	-2.43161e-015	-5.97841e-015	-1.36047e-014	-3.15795e-014	-2.5138e-014	-2.94304e-014	-2.59503e-014	-1.47374e-014	-6.41462e-015	-1.57009e-014	-5.38807e-015	-1.02322e-014	-6.56166e-015	2.64188e-015
-7.89272e-015	-8.82962e-015	-4.24922e-015	-3.88565e-014	-3.92836e-014	-3.31808e-014	-3.82972e-014	-2.24184e-014	-2.06657e-014	-1.47374e-014	-1.29062e-014	-2.19589e-015	-5.96146e-015	-1.36684e-014	-3.13691e-014	-2.48208e-014	-2.93817e-014	-2.60615e-014	-1.48464e-014	-6.83355e-015	-1.55455e-014	-5.06904e-015	-1.03941e-014	-6.63803e-015	2.53281e-015
-7.95677e-015	-8.87778e-015	-4.0255e-015	-3.8686e-014	-3.91143e-014	-3.29595e-014	-3.83396e-014	-2.23398e-014	-2.08099e-014	-1.47945e-014	-1.29968e-014	-1.97283e-015	-5.9473e-015	-1.37233e-014	-3.11848e-014	-2.44996e-014	-2.93241e-014	-2.61722e-014	-1.49549e-014	-7.25616e-015	-1.53671e-014	-4.77084e-015	-1.05388e-014	-6.69202e-015	2.40677e-015
-8.01996e-015	-8.92378e-015	-3.78815e-015	-3.85416e-014	-3.89534e-014	-3.27199e-014	-3.83748e-014	-2.22458e-014	-2.09256e-014	-1.48519e-014	-1.3061e-014	-1.76459e-015	-5.93549e-015	-1.37692e-014	-3.10289e-014	-2.41778e-014	-2.92588e-014	-2.62813e-014	-1.50611e-014	-7.67933e-015	-1.51665e-014	-4.49529e-015	-1.06648e-014	-6.72221e-015	2.26523e-015
-8.0806e-015	-8.9676e-015	-3.53857e-015	-3.84252e-014	-3.88025e-014	-3.24616e-014	-3.84031e-014	-2.21368e-014	-2.10118e-014	-1.49084e-014	-1.30974e-014	-1.57297e-015	-5.92575e-015	-1.38063e-014	-3.09041e-014	-2.38584e-014	-2.91876e-014	-2.63871e-014	-1.51631e-014	-8.10013e-015	-1.49452e-014	-4.24421e-015	-1.07708e-014	-6.72744e-015	2.10982e-015
-8.13638e-015	-9.00976e-015	-3.27913e-015	-3.8338e-014	-3.86629e-014	-3.2186e-014	-3.84242e-014	-2.20136e-014	-2.10668e-014	-1.49624e-014	-1.31047e-014	-1.39831e-015	-5.91793e-015	-1.38339e-014	-3.08117e-014	-2.35449e-014	-2.91128e-014	-2.64883e-014	-1.52593e-014	-8.51532e-015	-1.47038e-014	-4.01883e-015	-1.08553e-014	-6.70759e-015	1.94261e-015
-8.1854e-015	-9.04992e-015	-3.01268e-015	-3.82812e-014	-3.85358e-014	-3.18937e-014	-3.8438e-014	-2.1877e-014	-2.10891e-014	-1.50123e-014	-1.30821e-014	-1.24176e-015	-5.91155e-015	-1.38517e-014	-3.07525e-014	-2.32403e-014	-2.90359e-014	-2.65834e-014	-1.53477e-014	-8.92147e-015	-1.44432e-014	-3.8204e-015	-1.0918e-014	-6.66185e-015	1.76527e-015
-8.22483e-015	-9.08798e-015	-2.74122e-015	-3.82551e-014	-3.8422e-014	-3.15853e-014	-3.84447e-014	-2.17279e-014	-2.10774e-014	-1.50572e-014	-1.30294e-014	-1.10452e-015	-5.90607e-015	-1.38592e-014	-3.07273e-014	-2.29472e-014	-2.89586e-014	-2.66712e-014	-1.54264e-014	-9.31584e-015	-1.4165e-014	-3.65006e-015	-1.09588e-014	-6.58999e-015	1.58038e-015
-8.25279e-015	-9.12395e-015	-2.46726e-015	-3.82593e-014	-3.83214e-014	-3.12615e-014	-3.84447e-014	-2.15668e-014	-2.10312e-014	-1.50952e-014	-1.29459e-014	-9.87532e-016	-5.90175e-015	-1.38567e-014	-3.07364e-014	-2.26686e-014	-2.88827e-014	-2.67508e-014	-1.54939e-014	-9.69502e-015	-1.38708e-014	-3.50886e-015	-1.09774e-014	-6.4921e-015	1.39021e-015
-8.26768e-015	-9.15722e-015	-2.19326e-015	-3.82924e-014	-3.82343e-014	-3.09237e-014	-3.84378e-014	-2.13948e-014	-2.09496e-014	-1.51257e-014	-1.28317e-014	-8.9066e-016	-5.89895e-015	-1.38442e-014	-3.07796e-014	-2.24075e-014	-2.88095e-014	-2.68205e-014	-1.5548e-014	-1.0057e-014	-1.35622e-014	-3.39739e-015	-1.09732e-014	-6.36847e-015	1.1971e-015
-8.26825e-015	-9.18756e-015	-1.92186e-015	-3.83535e-014	-3.81602e-014	-3.05725e-014	-3.84241e-014	-2.12135e-014	-2.08334e-014	-1.51471e-014	-1.26875e-014	-8.13991e-016	-5.89734e-015	-1.38223e-014	-3.08568e-014	-2.21663e-014	-2.87403e-014	-2.6879e-014	-1.55872e-014	-1.03991e-014	-1.32407e-014	-3.31549e-015	-1.09458e-014	-6.22025e-015	1.00319e-015
-8.25358e-015	-9.21493e-015	-1.65513e-015	-3.84409e-014	-3.80981e-014	-3.02087e-014	-3.84037e-014	-2.10242e-014	-2.06824e-014	-1.51587e-014	-1.25142e-014	-7.57649e-016	-5.89667e-015	-1.37905e-014	-3.0966e-014	-2.19471e-014	-2.86761e-014	-2.69258e-014	-1.56104e-014	-1.07182e-014	-1.29082e-014	-3.2633e-015	-1.08967e-014	-6.04867e-015	8.10559e-016
-8.22237e-015	-9.23959e-015	-1.39578e-015	-3.85526e-014	-3.80467e-014	-2.98334e-014	-3.83763e-014	-2.08284e-014	-2.04966e-014	-1.51592e-014	-1.23127e-014	-7.21247e-016	-5.89656e-015	-1.375e-014	-3.11056e-014	-2.17526e-014	-2.86181e-014	-2.69601e-014	-1.56166e-014	-1.10117e-014	-1.25667e-014	-3.24064e-015	-1.08257e-014	-5.85479e-015	6.21627e-016
-8.17382e-015	-9.26103e-015	-1.14575e-015	-3.86858e-014	-3.80053e-014	-2.94475e-014	-3.83419e-014	-2.06271e-014	-2.02774e-014	-1.5148e-014	-1.2085e-014	-7.04985e-016	-5.89734e-015	-1.37012e-014	-3.12735e-014	-2.15841e-014	-2.85675e-014	-2.69808e-014	-1.56049e-014	-1.12779e-014	-1.22168e-014	-3.24611e-015	-1.0734e-014	-5.64021e-015	4.38778e-016
-8.1078e-015	-9.27869e-015	-9.07446e-016	-3.88375e-014	-3.79719e-014	-2.9052e-014	-3.82997e-014	-2.04228e-014	-2.00257e-014	-1.5125e-014	-1.1833e-014	-7.08572e-016	-5.89844e-015	-1.36449e-014	-3.1467e-014	-2.14434e-014	-2.85256e-014	-2.69869e-014	-1.55747e-014	-1.15154e-014	-1.18603e-014	-3.27952e-015	-1.06228e-014	-5.40748e-015	2.64062e-016
-8.02439e-015	-9.29235e-015	-6.82955e-016	-3.90043e-014	-3.79445e-014	-2.86474e-014	-3.82501e-014	-2.0217e-014	-1.97433e-014	-1.50903e-014	-1.15582e-014	-7.30927e-016	-5.89973e-015	-1.35813e-014	-3.16833e-014	-2.13315e-014	-2.84927e-014	-2.69777e-014	-1.55256e-014	-1.17225e-014	-1.14992e-014	-3.34044e-015	-1.04928e-014	-5.15871e-015	9.95544e-017
-7.92377e-015	-9.30145e-015	-4.7411e-016	-3.9182e-014	-3.7921e-014	-2.82355e-014	-3.81926e-014	-2.00121e-014	-1.94319e-014	-1.50436e-014	-1.12629e-014	-7.70171e-016	-5.902e-015	-1.3511e-014	-3.19198e-014	-2.12493e-014	-2.84692e-014	-2.69524e-014	-1.54571e-014	-1.18984e-014	-1.11347e-014	-3.42819e-015	-1.03445e-014	-4.8963e-015	-5.29608e-017
-7.80649e-015	-9.30572e-015	-2.8313e-016	-3.93667e-014	-3.78988e-014	-2.78173e-014	-3.81266e-014	-1.98104e-014	-1.90944e-014	-1.49854e-014	-1.09496e-014	-8.25721e-016	-5.90467e-015	-1.34351e-014	-3.2173e-014	-2.11972e-014	-2.84554e-014	-2.6911e-014	-1.53692e-014	-1.20419e-014	-1.07687e-014	-3.5414e-015	-1.01798e-014	-4.62263e-015	-1.92575e-016
[truncated: 1,331 more rows]
