# Supplementary material for: Prominent gamma band activity during visual motion perception in early-stage Alzheimer’s disease
Source: PLoS One. 2022 Apr 18;17(4):e0266693. doi: 10.1371/journal.pone.0266693 (PMC9015152; doi:10.1371/journal.pone.0266693)
Supplement: S1 File — (ZIP) [file pone.0266693.s001.zip › PloseOneé╠âfü[â^âVü[âgùp/Old09 R hemisphere.txt]

-2.72373e-016	7.89671e-015	-1.32333e-015	1.34603e-014	7.71702e-015	1.59598e-014	1.06963e-014	-4.4393e-015	-3.4935e-015	6.33567e-015	-1.1951e-015	-3.96553e-015	-1.08056e-014	4.11619e-015	9.51167e-015	9.78487e-015	1.02527e-014	5.97494e-015	3.43242e-015	3.54578e-015	5.83164e-015	5.6588e-015	-8.34765e-016	-3.52746e-015	-4.21871e-015
6.99886e-017	7.4944e-015	-5.17634e-016	1.35364e-014	8.48272e-015	1.65608e-014	9.77694e-015	-4.41406e-015	-4.19578e-015	5.94769e-015	-1.48152e-015	-4.03519e-015	-1.01052e-014	4.32417e-015	9.56736e-015	1.00477e-014	1.01317e-014	6.32033e-015	4.16966e-015	3.78409e-015	6.01385e-015	6.16308e-015	-5.02879e-016	-3.22858e-015	-3.85415e-015
4.12938e-016	7.11687e-015	3.2167e-016	1.36702e-014	9.26066e-015	1.7167e-014	8.8621e-015	-4.37291e-015	-4.90862e-015	5.56352e-015	-1.75817e-015	-4.0925e-015	-9.38309e-015	4.53858e-015	9.6254e-015	1.03236e-014	1.00164e-014	6.67104e-015	4.9125e-015	4.02548e-015	6.21546e-015	6.67618e-015	-1.56103e-016	-2.90476e-015	-3.48424e-015
7.54496e-016	6.76793e-015	1.18959e-015	1.38613e-014	1.00469e-014	1.77735e-014	7.95734e-015	-4.31558e-015	-5.6274e-015	5.18569e-015	-2.02193e-015	-4.13601e-015	-8.64068e-015	4.75858e-015	9.68532e-015	1.06113e-014	9.90865e-015	7.02554e-015	5.65706e-015	4.26962e-015	6.43501e-015	7.1955e-015	2.04039e-016	-2.55681e-015	-3.11063e-015
1.09232e-015	6.45098e-015	2.08125e-015	1.41082e-014	1.08369e-014	1.83753e-014	7.06801e-015	-4.24117e-015	-6.3474e-015	4.81637e-015	-2.27014e-015	-4.16407e-015	-7.87952e-015	4.98328e-015	9.74667e-015	1.0909e-014	9.81016e-015	7.3829e-015	6.39909e-015	4.51645e-015	6.67125e-015	7.71884e-015	5.76393e-016	-2.186e-015	-2.73453e-015
1.42425e-015	6.16931e-015	2.99117e-015	1.44093e-014	1.16267e-014	1.89671e-014	6.19893e-015	-4.14896e-015	-7.06326e-015	4.45809e-015	-2.50015e-015	-4.17541e-015	-7.10133e-015	5.21171e-015	9.80926e-015	1.12148e-014	9.7222e-015	7.74181e-015	7.13424e-015	4.76677e-015	6.92223e-015	8.24365e-015	9.59921e-016	-1.7937e-015	-2.35742e-015
1.7481e-015	5.9259e-015	3.91322e-015	1.4762e-014	1.24119e-014	1.95436e-014	5.35514e-015	-4.03921e-015	-7.76985e-015	4.11336e-015	-2.70923e-015	-4.1687e-015	-6.30798e-015	5.44222e-015	9.87208e-015	1.15266e-014	9.64569e-015	8.10092e-015	7.85865e-015	5.01979e-015	7.18581e-015	8.76743e-015	1.35308e-015	-1.38147e-015	-1.98033e-015
2.06213e-015	5.72311e-015	4.84104e-015	1.51627e-014	1.31877e-014	2.01001e-014	4.54135e-015	-3.91177e-015	-8.46263e-015	3.78416e-015	-2.89516e-015	-4.14293e-015	-5.50171e-015	5.67398e-015	9.93453e-015	1.18418e-014	9.58211e-015	8.45986e-015	8.56792e-015	5.27515e-015	7.45986e-015	9.28747e-015	1.75401e-015	-9.51245e-016	-1.60435e-015
2.36465e-015	5.56323e-015	5.76789e-015	1.56072e-014	1.39493e-014	2.06312e-014	3.76179e-015	-3.76629e-015	-9.13659e-015	3.47256e-015	-3.05569e-015	-4.09658e-015	-4.68419e-015	5.90592e-015	9.99606e-015	1.21583e-014	9.53255e-015	8.81727e-015	9.25816e-015	5.53278e-015	7.7417e-015	9.80087e-015	2.16112e-015	-5.05277e-016	-1.23064e-015
2.6547e-015	5.44782e-015	6.68683e-015	1.60911e-014	1.46921e-014	2.11324e-014	3.02001e-015	-3.60316e-015	-9.78651e-015	3.18062e-015	-3.18865e-015	-4.02917e-015	-3.85702e-015	6.13675e-015	1.00557e-014	1.24737e-014	9.49771e-015	9.17142e-015	9.92541e-015	5.79309e-015	8.02843e-015	1.03051e-014	2.57258e-015	-4.60377e-017	-8.60473e-016
2.93078e-015	5.37814e-015	7.59113e-015	1.66087e-014	1.5412e-014	2.15991e-014	2.3197e-015	-3.42222e-015	-1.04075e-014	2.9102e-015	-3.29177e-015	-3.93972e-015	-3.02218e-015	6.3653e-015	1.01124e-014	1.27853e-014	9.47853e-015	9.52164e-015	1.05661e-014	6.05628e-015	8.31799e-015	1.07973e-014	2.98686e-015	4.24287e-016	-4.9425e-016
3.19175e-015	5.35497e-015	8.47442e-015	1.71536e-014	1.61046e-014	2.20267e-014	1.66421e-015	-3.22433e-015	-1.09945e-014	2.66253e-015	-3.36379e-015	-3.82732e-015	-2.18165e-015	6.59047e-015	1.01658e-014	1.30909e-014	9.47515e-015	9.86657e-015	1.11774e-014	6.32257e-015	8.60788e-015	1.12744e-014	3.40254e-015	9.03233e-016	-1.33209e-016
3.43694e-015	5.3786e-015	9.33026e-015	1.77195e-014	1.67656e-014	2.24113e-014	1.05668e-015	-3.00979e-015	-1.1543e-014	2.43921e-015	-3.40365e-015	-3.69144e-015	-1.33728e-015	6.81089e-015	1.02148e-014	1.33888e-014	9.48844e-015	1.02047e-014	1.17557e-014	6.59218e-015	8.89517e-015	1.17345e-014	3.81791e-015	1.38791e-015	2.22285e-016
3.66613e-015	5.44882e-015	1.01521e-014	1.82995e-014	1.73904e-014	2.27489e-014	4.99395e-016	-2.77879e-015	-1.20492e-014	2.24166e-015	-3.41035e-015	-3.53181e-015	-4.91218e-016	7.02522e-015	1.02588e-014	1.36763e-014	9.51845e-015	1.05356e-014	1.22985e-014	6.86528e-015	9.1769e-015	1.21753e-014	4.23135e-015	1.87569e-015	5.71405e-016
3.87904e-015	5.56482e-015	1.09332e-014	1.88864e-014	1.79752e-014	2.30364e-014	-5.41939e-018	-2.5319e-015	-1.25091e-014	2.07053e-015	-3.38308e-015	-3.34833e-015	3.54182e-016	7.23226e-015	1.02966e-014	1.39516e-014	9.56521e-015	1.08581e-014	1.28034e-014	7.14216e-015	9.45036e-015	1.2594e-014	4.6409e-015	2.36387e-015	9.13533e-016
4.07605e-015	5.72542e-015	1.16669e-014	1.94723e-014	1.85164e-014	2.3271e-014	-4.5644e-016	-2.27022e-015	-1.29186e-014	1.92667e-015	-3.32157e-015	-3.14103e-015	1.19666e-015	7.43072e-015	1.03273e-014	1.42123e-014	9.62915e-015	1.11717e-014	1.32686e-014	7.42319e-015	9.71308e-015	1.29882e-014	5.04479e-015	2.84954e-015	1.24856e-015
4.25763e-015	5.92893e-015	1.23472e-014	2.00492e-014	1.90102e-014	2.34504e-014	-8.52573e-016	-1.99481e-015	-1.32746e-014	1.81013e-015	-3.22598e-015	-2.91052e-015	2.03412e-015	7.61932e-015	1.035e-014	1.4456e-014	9.70983e-015	1.14754e-014	1.36929e-014	7.708e-015	9.96259e-015	1.33563e-014	5.44166e-015	3.32949e-015	1.57585e-015
4.42449e-015	6.17332e-015	1.29686e-014	2.06094e-014	1.94535e-014	2.35735e-014	-1.19317e-015	-1.7063e-015	-1.35743e-014	1.72112e-015	-3.09643e-015	-2.65688e-015	2.86488e-015	7.79708e-015	1.03641e-014	1.4681e-014	9.80704e-015	1.17682e-014	1.4075e-014	7.99694e-015	1.01966e-014	1.36961e-014	5.83012e-015	3.80086e-015	1.89477e-015
4.57803e-015	6.45619e-015	1.35261e-014	2.11447e-014	1.98435e-014	2.36388e-014	-1.47801e-015	-1.40562e-015	-1.38154e-014	1.65956e-015	-2.93362e-015	-2.3801e-015	3.68639e-015	7.96315e-015	1.03688e-014	1.48858e-014	9.92004e-015	1.20493e-014	1.44143e-014	8.2901e-015	1.04136e-014	1.40061e-014	6.2089e-015	4.26058e-015	2.20514e-015
4.71954e-015	6.77396e-015	1.40153e-014	2.16477e-014	2.01775e-014	2.36462e-014	-1.70708e-015	-1.09401e-015	-1.39962e-014	1.62511e-015	-2.73889e-015	-2.08149e-015	4.49628e-015	8.11639e-015	1.03632e-014	1.50696e-014	1.00482e-014	1.23184e-014	1.4711e-014	8.58741e-015	1.06116e-014	1.42843e-014	6.57711e-015	4.70597e-015	2.5071e-015
4.85066e-015	7.12355e-015	1.44317e-014	2.21106e-014	2.04536e-014	2.35955e-014	-1.88155e-015	-7.72448e-016	-1.41152e-014	1.61707e-015	-2.5136e-015	-1.76159e-015	5.2928e-015	8.25593e-015	1.03471e-014	1.52307e-014	1.01908e-014	1.25749e-014	1.49654e-014	8.88927e-015	1.07888e-014	1.45294e-014	6.93351e-015	5.13426e-015	2.80046e-015
4.97352e-015	7.50147e-015	1.47719e-014	2.25264e-014	2.06701e-014	2.34878e-014	-2.00219e-015	-4.42064e-016	-1.41716e-014	1.63472e-015	-2.25959e-015	-1.42165e-015	6.07349e-015	8.38082e-015	1.03194e-014	1.53686e-014	1.0347e-014	1.28181e-014	1.51785e-014	9.19507e-015	1.09437e-014	1.47405e-014	7.27713e-015	5.54358e-015	3.08494e-015
5.09005e-015	7.90329e-015	1.50331e-014	2.2888e-014	2.08255e-014	2.33249e-014	-2.0702e-015	-1.0389e-016	-1.41649e-014	1.67739e-015	-1.97836e-015	-1.06338e-015	6.83591e-015	8.49037e-015	1.02802e-014	1.54823e-014	1.05153e-014	1.30479e-014	1.53513e-014	9.50475e-015	1.10759e-014	1.49161e-014	7.60734e-015	5.93124e-015	3.36091e-015
5.2023e-015	8.32484e-015	1.52128e-014	2.31898e-014	2.09191e-014	2.31083e-014	-2.08735e-015	2.41106e-016	-1.40954e-014	1.74383e-015	-1.67237e-015	-6.87921e-016	7.57779e-015	8.5838e-015	1.02288e-014	1.55715e-014	1.06946e-014	1.3264e-014	1.5485e-014	9.81812e-015	1.11843e-014	1.50563e-014	7.92334e-015	6.29489e-015	3.62868e-015
5.31276e-015	8.76178e-015	1.53097e-014	2.3426e-014	2.09511e-014	2.28402e-014	-2.05582e-015	5.91721e-016	-1.3964e-014	1.83295e-015	-1.34431e-015	-2.96638e-016	8.29731e-015	8.66056e-015	1.01646e-014	1.56361e-014	1.08834e-014	1.34662e-014	1.55825e-014	1.01348e-014	1.12687e-014	1.51605e-014	8.22467e-015	6.63284e-015	3.88808e-015
5.42411e-015	9.20942e-015	1.53227e-014	2.35919e-014	2.09215e-014	2.25235e-014	-1.97777e-015	9.46566e-016	-1.37721e-014	1.94303e-015	-9.96408e-016	1.08222e-016	8.99198e-015	8.72049e-015	1.00873e-014	1.56764e-014	1.10806e-014	1.36541e-014	1.56457e-014	1.04543e-014	1.13291e-014	1.52286e-014	8.51106e-015	6.94304e-015	4.13933e-015
5.53899e-015	9.66343e-015	1.52524e-014	2.36838e-014	2.0831e-014	2.2162e-014	-1.85568e-015	1.30447e-015	-1.35217e-014	2.07253e-015	-6.31515e-016	5.24844e-016	9.65961e-015	8.76278e-015	9.9969e-015	1.5693e-014	1.12846e-014	1.38275e-014	1.56776e-014	1.07758e-014	1.13656e-014	1.52605e-014	8.78219e-015	7.22411e-015	4.38289e-015
5.65961e-015	1.01191e-014	1.50994e-014	2.36979e-014	2.06807e-014	2.17591e-014	-1.69267e-015	1.66419e-015	-1.32149e-014	2.21967e-015	-2.52414e-016	9.51704e-016	1.02981e-014	8.78727e-015	9.89328e-015	1.56867e-014	1.14942e-014	1.39861e-014	1.56814e-014	1.10986e-014	1.13795e-014	1.52563e-014	9.03791e-015	7.47516e-015	4.61902e-015
5.78833e-015	1.05715e-014	1.48649e-014	2.36321e-014	2.0472e-014	2.13192e-014	-1.49175e-015	2.02438e-015	-1.28545e-014	2.38253e-015	1.37427e-016	1.38631e-015	1.09052e-014	8.79358e-015	9.77689e-015	1.56581e-014	1.17079e-014	1.413e-014	1.56603e-014	1.14223e-014	1.13716e-014	1.52164e-014	9.2787e-015	7.69513e-015	4.84797e-015
5.92769e-015	1.10163e-014	1.45512e-014	2.34848e-014	2.02068e-014	2.08468e-014	-1.25596e-015	2.38381e-015	-1.24438e-014	2.55938e-015	5.35032e-016	1.82624e-015	1.14789e-014	8.78203e-015	9.64776e-015	1.5609e-014	1.19241e-014	1.42592e-014	1.56177e-014	1.1746e-014	1.13437e-014	1.51419e-014	9.50481e-015	7.88333e-015	5.07048e-015
6.07962e-015	1.14496e-014	1.41608e-014	2.32557e-014	1.98877e-014	2.03472e-014	-9.87957e-016	2.74129e-015	-1.19866e-014	2.74822e-015	9.37338e-016	2.26915e-015	1.20176e-014	8.75284e-015	9.50621e-015	1.55409e-014	1.21417e-014	1.43735e-014	1.5557e-014	1.20686e-014	1.12975e-014	1.50342e-014	9.71684e-015	8.03966e-015	5.2865e-015
6.24627e-015	1.18668e-014	1.36976e-014	2.29452e-014	1.95179e-014	1.98251e-014	-6.9055e-016	3.09565e-015	-1.14869e-014	2.94766e-015	1.34121e-015	2.71301e-015	1.25188e-014	8.70572e-015	9.35299e-015	1.54559e-014	1.23597e-014	1.44731e-014	1.54821e-014	1.23887e-014	1.12351e-014	1.48944e-014	9.91511e-015	8.16434e-015	5.49646e-015
6.42933e-015	1.22644e-014	1.31654e-014	2.25547e-014	1.9101e-014	1.92859e-014	-3.67115e-016	3.44613e-015	-1.0949e-014	3.15549e-015	1.74345e-015	3.15517e-015	1.29812e-014	8.641e-015	9.18874e-015	1.53559e-014	1.25766e-014	1.45581e-014	1.53975e-014	1.2705e-014	1.11587e-014	1.47245e-014	1.01005e-014	8.25776e-015	5.69996e-015
6.63052e-015	1.26388e-014	1.25691e-014	2.20866e-014	1.86409e-014	1.87355e-014	-2.10945e-017	3.79122e-015	-1.0378e-014	3.36987e-015	2.1411e-015	3.59313e-015	1.34032e-014	8.55944e-015	9.01444e-015	1.52431e-014	1.27917e-014	1.46287e-014	1.53065e-014	1.30156e-014	1.10708e-014	1.45263e-014	1.02735e-014	8.31974e-015	5.8975e-015
6.8508e-015	1.29868e-014	1.19139e-014	2.15448e-014	1.81412e-014	1.81794e-014	3.44251e-016	4.12945e-015	-9.77899e-015	3.58914e-015	2.53119e-015	4.02449e-015	1.37832e-014	8.46139e-015	8.83123e-015	1.51196e-014	1.30037e-014	1.46851e-014	1.52128e-014	1.33193e-014	1.09736e-014	1.43019e-014	1.04347e-014	8.35118e-015	6.08949e-015
7.09111e-015	1.33053e-014	1.12065e-014	2.09338e-014	1.76066e-014	1.76233e-014	7.2555e-016	4.46e-015	-9.1574e-015	3.81175e-015	2.91085e-015	4.4468e-015	1.41201e-014	8.34728e-015	8.64032e-015	1.49884e-014	1.32122e-014	1.47275e-014	1.51203e-014	1.3615e-014	1.08698e-014	1.40536e-014	1.05851e-014	8.3533e-015	6.27606e-015
7.35213e-015	1.35918e-014	1.0453e-014	2.02593e-014	1.70415e-014	1.70726e-014	1.11962e-015	4.78202e-015	-8.51827e-015	4.03593e-015	3.27728e-015	4.85753e-015	1.4412e-014	8.2181e-015	8.44324e-015	1.4852e-014	1.34165e-014	1.4756e-014	1.50326e-014	1.39012e-014	1.07621e-014	1.37844e-014	1.07257e-014	8.32755e-015	6.45684e-015
7.63437e-015	1.38447e-014	9.66068e-015	1.95276e-014	1.64512e-014	1.65329e-014	1.52365e-015	5.09477e-015	-7.86698e-015	4.25986e-015	3.62821e-015	5.25389e-015	1.46579e-014	8.07421e-015	8.24183e-015	1.47136e-014	1.36163e-014	1.4771e-014	1.4953e-014	1.41762e-014	1.06531e-014	1.34967e-014	1.08573e-014	8.27536e-015	6.63201e-015
7.93698e-015	1.40623e-014	8.83725e-015	1.87458e-014	1.58409e-014	1.60097e-014	1.93451e-015	5.39695e-015	-7.20923e-015	4.48257e-015	3.96106e-015	5.63385e-015	1.4857e-014	7.91624e-015	8.03757e-015	1.45755e-014	1.38107e-014	1.47733e-014	1.48847e-014	1.44385e-014	1.05456e-014	1.31928e-014	1.09811e-014	8.19877e-015	6.80117e-015
8.25898e-015	1.42432e-014	7.9902e-015	1.79224e-014	1.52163e-014	1.5508e-014	2.34888e-015	5.68752e-015	-6.55014e-015	4.7025e-015	4.27377e-015	5.9952e-015	1.5009e-014	7.74571e-015	7.83229e-015	1.444e-014	1.39997e-014	1.47633e-014	1.48303e-014	1.46873e-014	1.04428e-014	1.2876e-014	1.10981e-014	8.09959e-015	6.96402e-015
8.59889e-015	1.43871e-014	7.12744e-015	1.70661e-014	1.45827e-014	1.5032e-014	2.76412e-015	5.96567e-015	-5.89532e-015	4.91858e-015	4.56461e-015	6.33554e-015	1.51134e-014	7.56361e-015	7.62827e-015	1.431e-014	1.41832e-014	1.47414e-014	1.4792e-014	1.49215e-014	1.03468e-014	1.25496e-014	1.12089e-014	7.98021e-015	7.12103e-015
8.95524e-015	1.4494e-014	6.25644e-015	1.61858e-014	1.39455e-014	1.45858e-014	3.17782e-015	6.23107e-015	-5.25007e-015	5.1299e-015	4.83195e-015	6.65309e-015	1.51704e-014	7.37154e-015	7.4274e-015	1.41881e-014	1.43607e-014	1.47081e-014	1.47722e-014	1.51397e-014	1.02602e-014	1.22165e-014	1.13144e-014	7.84281e-015	7.27189e-015
9.32633e-015	1.45641e-014	5.38585e-015	1.52914e-014	1.33107e-014	1.41734e-014	3.58737e-015	6.48291e-015	-4.61951e-015	5.33531e-015	5.07475e-015	6.94574e-015	1.51796e-014	7.17043e-015	7.23182e-015	1.40764e-014	1.45321e-014	1.46634e-014	1.47727e-014	1.53411e-014	1.0185e-014	1.18801e-014	1.14155e-014	7.68974e-015	7.41608e-015
9.70981e-015	1.45983e-014	4.52395e-015	1.43926e-014	1.26837e-014	1.37978e-014	3.98994e-015	6.71999e-015	-4.0087e-015	5.53408e-015	5.29214e-015	7.21158e-015	1.51415e-014	6.96168e-015	7.04371e-015	1.39776e-014	1.46981e-014	1.46082e-014	1.47946e-014	1.55249e-014	1.01232e-014	1.15436e-014	1.15125e-014	7.52382e-015	7.55329e-015
1.01032e-014	1.45979e-014	3.67856e-015	1.34992e-014	1.20698e-014	1.34617e-014	4.38304e-015	6.94186e-015	-3.42197e-015	5.72566e-015	5.48382e-015	7.44915e-015	1.50569e-014	6.74656e-015	6.86513e-015	1.38933e-014	1.48586e-014	1.45428e-014	1.48387e-014	1.56897e-014	1.00761e-014	1.12103e-014	1.16062e-014	7.34755e-015	7.68315e-015
1.05036e-014	1.45644e-014	2.8571e-015	1.2621e-014	1.14742e-014	1.31674e-014	4.76467e-015	7.148e-015	-2.86344e-015	5.90956e-015	5.64938e-015	7.65697e-015	1.49262e-014	6.52638e-015	6.69802e-015	1.38249e-014	1.50144e-014	1.44675e-014	1.49051e-014	1.58348e-014	1.00456e-014	1.08835e-014	1.16972e-014	7.16319e-015	7.80528e-015
1.09075e-014	1.45e-014	2.06695e-015	1.17672e-014	1.09014e-014	1.29161e-014	5.13274e-015	7.33778e-015	-2.33739e-015	6.08561e-015	5.78848e-015	7.83377e-015	1.47506e-014	6.30242e-015	6.54427e-015	1.37734e-014	1.51664e-014	1.43831e-014	1.49937e-014	1.596e-014	1.00325e-014	1.05666e-014	1.17853e-014	6.9735e-015	7.91974e-015
1.13115e-014	1.44073e-014	1.31532e-015	1.09479e-014	1.03564e-014	1.2709e-014	5.48471e-015	7.51071e-015	-1.84756e-015	6.25338e-015	5.90167e-015	7.9784e-015	1.45319e-014	6.07544e-015	6.40595e-015	1.37402e-014	1.53148e-014	1.42903e-014	1.51037e-014	1.60646e-014	1.00379e-014	1.02625e-014	1.18713e-014	6.78075e-015	8.02575e-015
1.17123e-014	1.42891e-014	6.0922e-016	1.01729e-014	9.84359e-015	1.25463e-014	5.81825e-015	7.66673e-015	-1.39662e-015	6.41252e-015	5.98928e-015	8.08988e-015	1.42724e-014	5.84698e-015	6.28464e-015	1.37259e-014	1.546e-014	1.41897e-014	1.5234e-014	1.61482e-014	1.00622e-014	9.97424e-015	1.19555e-014	6.58753e-015	8.1225e-015
1.21056e-014	1.41491e-014	-4.55989e-017	9.45033e-015	9.36653e-015	1.24279e-014	6.13203e-015	7.80509e-015	-9.87011e-016	6.56343e-015	6.05236e-015	8.1676e-015	1.39744e-014	5.61794e-015	6.1819e-015	1.37314e-014	1.56028e-014	1.40818e-014	1.53831e-014	1.62115e-014	1.01056e-014	9.70455e-015	1.20383e-014	6.39625e-015	8.21026e-015
1.24874e-014	1.39898e-014	-6.43222e-016	8.78865e-015	8.92882e-015	1.23531e-014	6.4247e-015	7.92566e-015	-6.20981e-016	6.70625e-015	6.09178e-015	8.21119e-015	1.364e-014	5.38958e-015	6.09921e-015	1.37567e-014	1.57441e-014	1.3967e-014	1.55493e-014	1.6255e-014	1.01679e-014	9.45602e-015	1.21193e-014	6.20872e-015	8.28873e-015
1.28542e-014	1.38143e-014	-1.17832e-015	8.19545e-015	8.53371e-015	1.23206e-014	6.69479e-015	8.02837e-015	-3.00387e-016	6.84091e-015	6.10869e-015	8.22047e-015	1.32715e-014	5.16289e-015	6.03764e-015	1.38017e-014	1.58845e-014	1.3846e-014	1.57305e-014	1.62787e-014	1.02485e-014	9.23132e-015	1.21986e-014	6.02694e-015	8.35698e-015
1.32016e-014	1.36264e-014	-1.64641e-015	7.67824e-015	8.18375e-015	1.23289e-014	6.94066e-015	8.11329e-015	-2.63292e-017	6.96757e-015	6.10455e-015	8.19558e-015	1.2872e-014	4.93896e-015	5.99807e-015	1.38654e-014	1.60243e-014	1.37199e-014	1.59234e-014	1.62828e-014	1.03471e-014	9.03259e-015	1.2276e-014	5.85302e-015	8.41465e-015
1.35263e-014	1.343e-014	-2.04315e-015	7.24287e-015	7.8814e-015	1.23752e-014	7.16188e-015	8.18071e-015	2.00738e-016	7.08635e-015	6.08094e-015	8.13689e-015	1.24446e-014	4.71889e-015	5.9812e-015	1.39466e-014	1.61635e-014	1.35899e-014	1.61252e-014	1.62687e-014	1.04626e-014	8.86188e-015	1.23511e-014	5.68881e-015	8.4619e-015
1.38245e-014	1.32285e-014	-2.36559e-015	6.89397e-015	7.62779e-015	1.24572e-014	7.35769e-015	8.23079e-015	3.80797e-016	7.19774e-015	6.03954e-015	8.04539e-015	1.19931e-014	4.50381e-015	5.98769e-015	1.40439e-014	1.63027e-014	1.34565e-014	1.63331e-014	1.62379e-014	1.05935e-014	8.72069e-015	1.2424e-014	5.53576e-015	8.49799e-015
1.40933e-014	1.30261e-014	-2.6115e-015	6.63577e-015	7.42374e-015	1.25718e-014	7.52746e-015	8.26352e-015	5.13957e-016	7.30239e-015	5.98209e-015	7.92182e-015	1.1521e-014	4.29469e-015	6.01787e-015	1.41553e-014	1.64421e-014	1.33204e-014	1.65436e-014	1.61917e-014	1.07384e-014	8.61074e-015	1.24944e-014	5.39502e-015	8.52229e-015
1.43291e-014	1.28262e-014	-2.77929e-015	6.47118e-015	7.27004e-015	1.27157e-014	7.6712e-015	8.27938e-015	6.02047e-016	7.40084e-015	5.91103e-015	7.76731e-015	1.10321e-014	4.09212e-015	6.07204e-015	1.42788e-014	1.65823e-014	1.31825e-014	1.67531e-014	1.61317e-014	1.08954e-014	8.53317e-015	1.25616e-014	5.26769e-015	8.5347e-015
1.45296e-014	1.26321e-014	-2.86834e-015	6.40202e-015	7.16701e-015	1.28849e-014	7.78876e-015	8.27894e-015	6.46243e-016	7.49339e-015	5.82797e-015	7.58323e-015	1.05307e-014	3.89677e-015	6.14973e-015	1.44121e-014	1.67228e-014	1.30444e-014	1.69576e-014	1.60592e-014	1.10629e-014	8.48875e-015	1.26251e-014	5.15453e-015	8.53531e-015
1.46926e-014	1.24467e-014	-2.87897e-015	6.42904e-015	7.11416e-015	1.30757e-014	7.88019e-015	8.2627e-015	6.47922e-016	7.58028e-015	5.73499e-015	7.37142e-015	1.00211e-014	3.70913e-015	6.24972e-015	1.4553e-014	1.68637e-014	1.29065e-014	1.71532e-014	1.59756e-014	1.12387e-014	8.47822e-015	1.26845e-014	5.05589e-015	8.52403e-015
1.4816e-014	1.22735e-014	-2.8116e-015	6.55212e-015	7.11063e-015	1.32843e-014	7.94596e-015	8.23157e-015	6.09511e-016	7.6621e-015	5.63394e-015	7.13398e-015	9.50679e-015	3.52985e-015	6.37116e-015	1.46985e-014	1.70051e-014	1.27698e-014	1.73359e-014	1.58831e-014	1.1421e-014	8.50147e-015	1.27392e-014	4.97221e-015	8.50093e-015
1.48982e-014	1.2115e-014	-2.66769e-015	6.76968e-015	7.15515e-015	1.35062e-014	7.98667e-015	8.18663e-015	5.33611e-016	7.73905e-015	5.52708e-015	6.87269e-015	8.99246e-015	3.35957e-015	6.51269e-015	1.4846e-014	1.71461e-014	1.2636e-014	1.75024e-014	1.57841e-014	1.16075e-014	8.55872e-015	1.2789e-014	4.90367e-015	8.46601e-015
1.49375e-014	1.19739e-014	-2.44987e-015	7.07879e-015	7.24543e-015	1.37369e-014	8.00333e-015	8.12908e-015	4.23284e-016	7.81153e-015	5.41647e-015	6.59008e-015	8.48209e-015	3.19884e-015	6.67303e-015	1.49927e-014	1.72868e-014	1.25056e-014	1.7649e-014	1.56806e-014	1.17956e-014	8.64944e-015	1.28338e-014	4.85023e-015	8.41916e-015
1.49335e-014	1.1852e-014	-2.16115e-015	7.47591e-015	7.37896e-015	1.39718e-014	7.99728e-015	8.06021e-015	2.81928e-016	7.88005e-015	5.30408e-015	6.2885e-015	7.97977e-015	3.04779e-015	6.85033e-015	1.51352e-014	1.74266e-014	1.23795e-014	1.77721e-014	1.55747e-014	1.19831e-014	8.77321e-015	1.28729e-014	4.81171e-015	8.36041e-015
1.48863e-014	1.17511e-014	-1.80538e-015	7.95619e-015	7.55317e-015	1.42067e-014	7.96983e-015	7.98145e-015	1.13051e-016	7.94478e-015	5.19213e-015	5.9705e-015	7.48934e-015	2.90611e-015	7.04202e-015	1.52705e-014	1.75644e-014	1.22587e-014	1.78683e-014	1.54684e-014	1.21682e-014	8.92889e-015	1.29062e-014	4.78728e-015	8.2905e-015
1.47965e-014	1.16723e-014	-1.38691e-015	8.51362e-015	7.76464e-015	1.44373e-014	7.9222e-015	7.89402e-015	-7.97344e-017	8.00581e-015	5.0822e-015	5.63917e-015	7.0147e-015	2.77362e-015	7.2456e-015	1.53952e-014	1.76993e-014	1.21439e-014	1.79345e-014	1.53637e-014	1.23485e-014	9.11488e-015	1.29333e-014	4.77573e-015	8.21024e-015
1.46651e-014	1.16167e-014	-9.11304e-016	9.14096e-015	8.00991e-015	1.46595e-014	7.85633e-015	7.79904e-015	-2.92172e-016	8.06319e-015	4.97601e-015	5.29713e-015	6.55954e-015	2.65065e-015	7.45854e-015	1.55065e-014	1.78307e-014	1.20361e-014	1.79679e-014	1.52634e-014	1.25219e-014	9.32967e-015	1.29544e-014	4.77682e-015	8.11989e-015
1.44935e-014	1.15849e-014	-3.84251e-016	9.83045e-015	8.28485e-015	1.48691e-014	7.7743e-015	7.69844e-015	-5.20425e-016	8.11734e-015	4.87495e-015	4.94749e-015	6.12754e-015	2.53708e-015	7.67813e-015	1.56016e-014	1.79581e-014	1.19365e-014	1.79661e-014	1.51695e-014	1.26872e-014	9.57166e-015	1.29692e-014	4.78948e-015	8.0202e-015
1.42837e-014	1.15767e-014	1.87867e-016	1.05734e-014	8.58516e-015	1.50621e-014	7.6784e-015	7.5946e-015	-7.59892e-016	8.16806e-015	4.78043e-015	4.59356e-015	5.72253e-015	2.43192e-015	7.90145e-015	1.56779e-014	1.80804e-014	1.18459e-014	1.79275e-014	1.50837e-014	1.28425e-014	9.83846e-015	1.29778e-014	4.81258e-015	7.91188e-015
1.40384e-014	1.15919e-014	7.9798e-016	1.13607e-014	8.90634e-015	1.5235e-014	7.57092e-015	7.48906e-015	-1.00622e-015	8.21547e-015	4.69351e-015	4.23813e-015	5.34796e-015	2.33443e-015	8.12558e-015	1.57325e-014	1.81961e-014	1.17648e-014	1.78506e-014	1.50073e-014	1.29866e-014	1.01272e-014	1.29806e-014	4.84496e-015	7.79573e-015
1.37604e-014	1.163e-014	1.43891e-015	1.21826e-014	9.24362e-015	1.53841e-014	7.4542e-015	7.38303e-015	-1.25509e-015	8.25956e-015	4.61527e-015	3.88447e-015	5.00699e-015	2.24443e-015	8.34696e-015	1.57635e-014	1.83039e-014	1.16941e-014	1.77342e-014	1.49416e-014	1.31181e-014	1.04354e-014	1.29778e-014	4.88504e-015	7.67245e-015
1.3453e-014	1.16899e-014	2.10349e-015	1.30285e-014	9.5926e-015	1.55067e-014	7.33077e-015	7.27852e-015	-1.50259e-015	8.3004e-015	4.54613e-015	3.53602e-015	4.70222e-015	2.16204e-015	8.56225e-015	1.57684e-014	1.84028e-014	1.16345e-014	1.75774e-014	1.48886e-014	1.32357e-014	1.07604e-014	1.29695e-014	4.93147e-015	7.54301e-015
1.31197e-014	1.17699e-014	2.78379e-015	1.38884e-014	9.94802e-015	1.55998e-014	7.20299e-015	7.1771e-015	-1.74502e-015	8.33801e-015	4.48717e-015	3.19572e-015	4.43578e-015	2.08683e-015	8.76804e-015	1.57453e-014	1.84921e-014	1.15868e-014	1.73803e-014	1.4849e-014	1.33386e-014	1.10992e-014	1.29564e-014	4.98273e-015	7.40819e-015
1.27645e-014	1.1868e-014	3.47236e-015	1.47517e-014	1.03051e-014	1.56612e-014	7.07273e-015	7.08062e-015	-1.97847e-015	8.37209e-015	4.43885e-015	2.86657e-015	4.20946e-015	2.01774e-015	8.96132e-015	1.56932e-014	1.85715e-014	1.15511e-014	1.71429e-014	1.48238e-014	1.34265e-014	1.14487e-014	1.29389e-014	5.03739e-015	7.26899e-015
1.23918e-014	1.19823e-014	4.16144e-015	1.56078e-014	1.06589e-014	1.56891e-014	6.94234e-015	6.99084e-015	-2.19942e-015	8.40225e-015	4.40113e-015	2.5515e-015	4.02528e-015	1.95455e-015	9.13898e-015	1.56109e-014	1.864e-014	1.15275e-014	1.68659e-014	1.48146e-014	1.34991e-014	1.18055e-014	1.2918e-014	5.0939e-015	7.12657e-015
1.20064e-014	1.21105e-014	4.84286e-015	1.64459e-014	1.10052e-014	1.56825e-014	6.81515e-015	6.90964e-015	-2.40454e-015	8.42827e-015	4.37419e-015	2.2531e-015	3.88404e-015	1.89627e-015	9.29804e-015	1.54979e-014	1.86965e-014	1.15165e-014	1.65504e-014	1.4821e-014	1.35561e-014	1.21661e-014	1.28942e-014	5.15131e-015	6.9821e-015
1.16126e-014	1.22498e-014	5.50892e-015	1.72561e-014	1.13396e-014	1.56402e-014	6.69318e-015	6.83835e-015	-2.59099e-015	8.45019e-015	4.35782e-015	1.97405e-015	3.78641e-015	1.84218e-015	9.43577e-015	1.53543e-014	1.87406e-014	1.15181e-014	1.61981e-014	1.48429e-014	1.35979e-014	1.25271e-014	1.28681e-014	5.20809e-015	6.83676e-015
1.12146e-014	1.23976e-014	6.15221e-015	1.80287e-014	1.16578e-014	1.55616e-014	6.57864e-015	6.77831e-015	-2.75631e-015	8.46757e-015	4.35174e-015	1.71684e-015	3.73284e-015	1.79158e-015	9.54934e-015	1.51802e-014	1.87719e-014	1.1532e-014	1.58108e-014	1.48807e-014	1.36252e-014	1.28854e-014	1.28408e-014	5.26266e-015	6.69138e-015
1.08172e-014	1.25511e-014	6.76546e-015	1.87546e-014	1.19565e-014	1.54464e-014	6.4742e-015	6.73081e-015	-2.89814e-015	8.4804e-015	4.35557e-015	1.4832e-015	3.72314e-015	1.74325e-015	9.63661e-015	1.49767e-014	1.87901e-014	1.15584e-014	1.53913e-014	1.49341e-014	1.36381e-014	1.32373e-014	1.2813e-014	5.31366e-015	6.54682e-015
1.04252e-014	1.27068e-014	7.34279e-015	1.9425e-014	1.22317e-014	1.52955e-014	6.38192e-015	6.69719e-015	-3.01457e-015	8.48816e-015	4.36847e-015	1.27554e-015	3.75733e-015	1.6967e-015	9.69549e-015	1.47446e-014	1.87947e-014	1.1597e-014	1.49416e-014	1.50027e-014	1.36375e-014	1.35798e-014	1.27859e-014	5.36018e-015	6.4047e-015
1.00431e-014	1.28612e-014	7.87735e-015	2.00317e-014	1.24805e-014	1.51095e-014	6.30358e-015	6.67823e-015	-3.10374e-015	8.49088e-015	4.38978e-015	1.09529e-015	3.83461e-015	1.65146e-015	9.72431e-015	1.44848e-014	1.8786e-014	1.16474e-014	1.44654e-014	1.50855e-014	1.36245e-014	1.39097e-014	1.27603e-014	5.4014e-015	6.26622e-015
9.67486e-015	1.30112e-014	8.36296e-015	2.05677e-014	1.26993e-014	1.48898e-014	6.24077e-015	6.67472e-015	-3.16496e-015	8.48824e-015	4.41874e-015	9.43638e-016	3.9538e-015	1.60658e-015	9.72199e-015	1.41991e-014	1.87643e-014	1.17089e-014	1.39661e-014	1.51815e-014	1.35997e-014	1.42241e-014	1.2737e-014	5.43625e-015	6.13209e-015
9.32428e-015	1.31535e-014	8.79474e-015	2.10266e-014	1.28856e-014	1.46382e-014	6.19478e-015	6.68714e-015	-3.1973e-015	8.48024e-015	4.45425e-015	8.21501e-016	4.1133e-015	1.56104e-015	9.68692e-015	1.389e-014	1.87297e-014	1.1781e-014	1.34466e-014	1.52893e-014	1.35646e-014	1.45198e-014	1.27169e-014	5.4639e-015	6.00348e-015
8.99478e-015	1.32848e-014	9.16779e-015	2.14036e-014	1.30377e-014	1.43567e-014	6.16656e-015	6.71524e-015	-3.20077e-015	8.46671e-015	4.49493e-015	7.30244e-016	4.31108e-015	1.51419e-015	9.61901e-015	1.35598e-014	1.8683e-014	1.18628e-014	1.29109e-014	1.54071e-014	1.35194e-014	1.47939e-014	1.27008e-014	5.4836e-015	5.88125e-015
8.68953e-015	1.34025e-014	9.47789e-015	2.1695e-014	1.31535e-014	1.40473e-014	6.15691e-015	6.75888e-015	-3.17626e-015	8.44735e-015	4.53965e-015	6.70019e-016	4.54437e-015	1.46553e-015	9.51834e-015	1.3211e-014	1.86249e-014	1.19533e-014	1.23633e-014	1.55334e-014	1.3465e-014	1.50437e-014	1.26892e-014	5.49465e-015	5.76606e-015
8.41124e-015	1.35036e-014	9.72188e-015	2.18975e-014	1.32315e-014	1.37127e-014	6.16607e-015	6.8181e-015	-3.12383e-015	8.42174e-015	4.58725e-015	6.40823e-016	4.81007e-015	1.41455e-015	9.38522e-015	1.2847e-014	1.85565e-014	1.20517e-014	1.18078e-014	1.56663e-014	1.34023e-014	1.52672e-014	1.26829e-014	5.49741e-015	5.65895e-015
8.16194e-015	1.35854e-014	9.89717e-015	2.20093e-014	1.3271e-014	1.33557e-014	6.19327e-015	6.89232e-015	-3.04501e-015	8.38978e-015	4.63632e-015	6.42333e-016	5.10501e-015	1.36108e-015	9.2203e-015	1.24707e-014	1.84785e-014	1.21564e-014	1.12485e-014	1.58035e-014	1.33323e-014	1.54622e-014	1.26822e-014	5.49193e-015	5.56074e-015
7.94344e-015	1.36455e-014	1.00023e-014	2.20295e-014	1.32712e-014	1.29794e-014	6.23731e-015	6.9809e-015	-2.94166e-015	8.35169e-015	4.68573e-015	6.74022e-016	5.42577e-015	1.30491e-015	9.02475e-015	1.20856e-014	1.83919e-014	1.22662e-014	1.06892e-014	1.59427e-014	1.32558e-014	1.56269e-014	1.26876e-014	5.47824e-015	5.47152e-015
7.75737e-015	1.3682e-014	1.00364e-014	2.19589e-014	1.32324e-014	1.25869e-014	6.29693e-015	7.0828e-015	-2.81608e-015	8.30751e-015	4.73365e-015	7.34694e-016	5.76877e-015	1.24589e-015	8.80095e-015	1.16952e-014	1.82979e-014	1.23797e-014	1.01341e-014	1.60813e-014	1.31731e-014	1.57599e-014	1.26989e-014	5.45684e-015	5.39206e-015
7.60399e-015	1.36929e-014	9.9991e-015	2.17991e-014	1.31547e-014	1.21813e-014	6.37078e-015	7.19628e-015	-2.67056e-015	8.25708e-015	4.77874e-015	8.22979e-016	6.12984e-015	1.18368e-015	8.55103e-015	1.1303e-014	1.8198e-014	1.2495e-014	9.58757e-015	1.62173e-014	1.30848e-014	1.58599e-014	1.27163e-014	5.42844e-015	5.32259e-015
7.48377e-015	1.36769e-014	9.89094e-015	2.15528e-014	1.30391e-014	1.17661e-014	6.4568e-015	7.31973e-015	-2.50756e-015	8.20036e-015	4.81976e-015	9.37451e-016	6.50511e-015	1.11836e-015	8.27677e-015	1.09123e-014	1.8094e-014	1.26104e-014	9.05325e-015	1.63479e-014	1.29909e-014	1.5926e-014	1.27398e-014	5.39348e-015	5.26325e-015
7.39615e-015	1.36322e-014	9.71369e-015	2.1224e-014	1.28864e-014	1.13448e-014	6.55242e-015	7.45146e-015	-2.33055e-015	8.13767e-015	4.85557e-015	1.07621e-015	6.89042e-015	1.04974e-015	7.98116e-015	1.05268e-014	1.79869e-014	1.27245e-014	8.53465e-015	1.64708e-014	1.28914e-014	1.59573e-014	1.27692e-014	5.35292e-015	5.21399e-015
7.34012e-015	1.35576e-014	9.46964e-015	2.08171e-014	1.2698e-014	1.0921e-014	6.65431e-015	7.58948e-015	-2.14274e-015	8.06894e-015	4.88459e-015	1.23729e-015	7.28105e-015	9.77811e-016	7.66733e-015	1.01499e-014	1.78784e-014	1.28357e-014	8.03504e-015	1.65844e-014	1.27865e-014	1.59537e-014	1.28038e-014	5.30756e-015	5.17496e-015
7.31404e-015	1.34526e-014	9.16106e-015	2.03378e-014	1.24757e-014	1.04983e-014	6.75942e-015	7.73115e-015	-1.94799e-015	7.99447e-015	4.9058e-015	1.41809e-015	7.67246e-015	9.03086e-016	7.33877e-015	9.78502e-015	1.77702e-014	1.29421e-014	7.55785e-015	1.66862e-014	1.26761e-014	1.59151e-014	1.28433e-014	5.25805e-015	5.14586e-015
7.31583e-015	1.3317e-014	8.7915e-015	1.97926e-014	1.22218e-014	1.00798e-014	6.8649e-015	7.87466e-015	-1.75005e-015	7.91454e-015	4.91843e-015	1.61599e-015	8.06053e-015	8.25664e-016	6.99925e-015	9.43507e-015	1.76638e-014	1.30421e-014	7.10573e-015	1.67737e-014	1.25599e-014	1.58421e-014	1.28868e-014	5.20553e-015	5.12602e-015
7.34297e-015	1.31514e-014	8.36534e-015	1.91889e-014	1.1938e-014	9.66855e-015	6.96692e-015	8.01741e-015	-1.55217e-015	7.82939e-015	4.92114e-015	1.82835e-015	8.44102e-015	7.46013e-016	6.65228e-015	9.10304e-015	1.75606e-014	1.31341e-014	6.68138e-015	1.68452e-014	1.24376e-014	1.57355e-014	1.29338e-014	5.15136e-015	5.11438e-015
7.39293e-015	1.29565e-014	7.88744e-015	1.85349e-014	1.16267e-014	9.2678e-015	7.06191e-015	8.15658e-015	-1.35801e-015	7.73931e-015	4.91313e-015	2.05249e-015	8.80929e-015	6.64385e-016	6.30205e-015	8.79188e-015	1.74617e-014	1.32168e-014	6.28703e-015	1.68985e-014	1.23083e-014	1.55957e-014	1.29833e-014	5.09729e-015	5.11078e-015
7.46276e-015	1.27333e-014	7.36374e-015	1.78393e-014	1.12903e-014	8.88072e-015	7.14565e-015	8.28985e-015	-1.17183e-015	7.64429e-015	4.89414e-015	2.28506e-015	9.16099e-015	5.81214e-016	5.95276e-015	8.5043e-015	1.73683e-014	1.32885e-014	5.92492e-015	1.69322e-014	1.21707e-014	1.54243e-014	1.30342e-014	5.04465e-015	5.11496e-015
7.54909e-015	1.24828e-014	6.79979e-015	1.71109e-014	1.09312e-014	8.50998e-015	7.21425e-015	8.41498e-015	-9.97644e-016	7.5449e-015	4.86368e-015	2.52306e-015	9.4922e-015	4.96984e-016	5.60851e-015	8.24199e-015	1.72815e-014	1.33478e-014	5.5961e-015	1.69452e-014	1.20245e-014	1.52229e-014	1.30853e-014	4.99438e-015	5.12611e-015
7.64828e-015	1.22066e-014	6.20162e-015	1.6359e-014	1.05519e-014	8.15864e-015	7.26418e-015	8.52901e-015	-8.38373e-016	7.44168e-015	4.82142e-015	2.76317e-015	9.7988e-015	4.12663e-016	5.27339e-015	8.0072e-015	1.72018e-014	1.33934e-014	5.30224e-015	1.69363e-014	1.18685e-014	1.49931e-014	1.31353e-014	4.94839e-015	5.14293e-015
7.75625e-015	1.19068e-014	5.57511e-015	1.55931e-014	1.01554e-014	7.82898e-015	7.29172e-015	8.62947e-015	-6.97145e-016	7.3346e-015	4.76699e-015	3.00235e-015	1.0077e-014	3.28819e-016	4.95166e-015	7.80126e-015	1.71302e-014	1.34244e-014	5.04448e-015	1.69046e-014	1.1702e-014	1.47372e-014	1.31826e-014	4.90794e-015	5.16447e-015
7.86857e-015	1.15855e-014	4.92702e-015	1.48222e-014	9.74442e-015	7.52319e-015	7.29353e-015	8.71406e-015	-5.77409e-016	7.22402e-015	4.70031e-015	3.23763e-015	1.03236e-014	2.46408e-016	4.64747e-015	7.62502e-015	1.70671e-014	1.34398e-014	4.82324e-015	1.68496e-014	1.15243e-014	1.44575e-014	1.3226e-014	4.87498e-015	5.18952e-015
7.98103e-015	1.1245e-014	4.26482e-015	1.40557e-014	9.32177e-015	7.24335e-015	7.26642e-015	8.78039e-015	-4.81817e-016	7.1102e-015	4.6216e-015	3.46605e-015	1.05358e-014	1.66216e-016	4.36464e-015	7.47916e-015	1.70124e-014	1.34391e-014	4.63829e-015	1.67709e-014	1.13335e-014	1.41563e-014	1.3264e-014	4.85079e-015	5.21752e-015
8.08986e-015	1.08886e-014	3.59513e-015	1.33023e-014	8.89007e-015	6.99136e-015	7.20748e-015	8.82621e-015	-4.12507e-016	6.99369e-015	4.53156e-015	3.68505e-015	1.07104e-014	8.88786e-017	4.10664e-015	7.36385e-015	1.6966e-014	1.34215e-014	4.48982e-015	1.66685e-014	1.11291e-014	1.38364e-014	1.32953e-014	4.8361e-015	5.2475e-015
8.19115e-015	1.05191e-014	2.92496e-015	1.25712e-014	8.45205e-015	6.7685e-015	7.11408e-015	8.85005e-015	-3.71856e-016	6.87481e-015	4.43048e-015	3.89198e-015	1.08449e-014	1.51024e-017	3.87662e-015	7.27891e-015	1.69278e-014	1.33865e-014	4.3774e-015	1.65428e-014	1.09105e-014	1.35005e-014	1.33184e-014	4.83211e-015	5.27813e-015
8.28074e-015	1.01393e-014	2.2608e-015	1.18702e-014	8.01006e-015	6.57536e-015	6.98442e-015	8.85033e-015	-3.61355e-016	6.75425e-015	4.31881e-015	4.08411e-015	1.09375e-014	-5.4113e-017	3.67719e-015	7.2241e-015	1.68971e-014	1.33345e-014	4.3007e-015	1.63945e-014	1.06766e-014	1.31518e-014	1.33323e-014	4.84031e-015	5.30861e-015
8.35507e-015	9.75257e-015	1.60944e-015	1.12072e-014	7.56659e-015	6.41304e-015	6.8167e-015	8.82568e-015	-3.82025e-016	6.63226e-015	4.19755e-015	4.25939e-015	1.09863e-014	-1.17562e-016	3.51093e-015	7.19857e-015	1.6873e-014	1.32655e-014	4.25885e-015	1.62245e-014	1.04272e-014	1.27927e-014	1.33357e-014	4.86179e-015	5.33785e-015
8.41038e-015	9.36242e-015	9.76843e-016	1.05891e-014	7.12401e-015	6.28209e-015	6.6105e-015	8.77536e-015	-4.34221e-016	6.50971e-015	4.06768e-015	4.41596e-015	1.09904e-014	-1.74594e-016	3.38004e-015	7.201e-015	1.68546e-014	1.31792e-014	4.25026e-015	1.60342e-014	1.01621e-014	1.24263e-014	1.33271e-014	4.89718e-015	5.36513e-015
8.44401e-015	8.97197e-015	3.69359e-016	1.00221e-014	6.68433e-015	6.18315e-015	6.36538e-015	8.69901e-015	-5.18488e-016	6.38676e-015	3.93005e-015	4.55184e-015	1.09486e-014	-2.24258e-016	3.28625e-015	7.23018e-015	1.68406e-014	1.30763e-014	4.27411e-015	1.58246e-014	9.88097e-015	1.20561e-014	1.33057e-014	4.94721e-015	5.3893e-015
8.45332e-015	8.58435e-015	-2.07915e-016	9.51136e-015	6.24996e-015	6.11584e-015	6.0818e-015	8.59606e-015	-6.34582e-016	6.26403e-015	3.78606e-015	4.6661e-015	1.08602e-014	-2.6616e-016	3.23098e-015	7.28434e-015	1.68292e-014	1.29579e-014	4.32888e-015	1.55975e-014	9.58402e-015	1.1685e-014	1.32707e-014	5.0125e-015	5.40899e-015
8.43627e-015	8.2028e-015	-7.49702e-016	9.06187e-015	5.82277e-015	6.08058e-015	5.76119e-015	8.46681e-015	-7.81612e-016	6.14192e-015	3.63716e-015	4.75755e-015	1.07251e-014	-2.9996e-016	3.21475e-015	7.36143e-015	1.68192e-014	1.28251e-014	4.41311e-015	1.53548e-014	9.27179e-015	1.13161e-014	1.32212e-014	5.09352e-015	5.42365e-015
8.39128e-015	7.83034e-015	-1.25082e-015	8.6769e-015	5.40399e-015	6.07726e-015	5.40506e-015	8.31195e-015	-9.58063e-016	6.02113e-015	3.48486e-015	4.8258e-015	1.05437e-014	-3.24846e-016	3.23791e-015	7.45967e-015	1.68085e-014	1.26794e-014	4.52502e-015	1.50988e-014	8.94474e-015	1.09523e-014	1.31568e-014	5.19038e-015	5.43293e-015
8.31665e-015	7.46995e-015	-1.70692e-015	8.35938e-015	4.99553e-015	6.10468e-015	5.01633e-015	8.13265e-015	-1.16234e-015	5.90227e-015	3.33054e-015	4.87048e-015	1.03167e-014	-3.40597e-016	3.30027e-015	7.577e-015	1.67954e-014	1.2522e-014	4.66281e-015	1.48318e-014	8.60415e-015	1.05966e-014	1.30769e-014	5.30324e-015	5.43617e-015
8.21144e-015	7.12418e-015	-2.11403e-015	8.11195e-015	4.59902e-015	6.16261e-015	4.59868e-015	7.93022e-015	-1.39229e-015	5.78567e-015	3.17623e-015	4.89169e-015	1.0045e-014	-3.46423e-016	3.40128e-015	7.7111e-015	1.67777e-014	1.23547e-014	4.82497e-015	1.45561e-014	8.25176e-015	1.02514e-014	1.29814e-014	5.43225e-015	5.4327e-015
8.07544e-015	6.7959e-015	-2.46929e-015	7.93552e-015	4.21603e-015	6.25078e-015	4.15686e-015	7.7063e-015	-1.64554e-015	5.67183e-015	3.02313e-015	4.88969e-015	9.73015e-015	-3.42083e-016	3.53974e-015	7.85932e-015	1.67536e-014	1.21796e-014	5.00984e-015	1.42741e-014	7.88911e-015	9.91966e-015	1.28702e-014	5.57707e-015	5.42208e-015
7.90901e-015	6.48736e-015	-2.77094e-015	7.82978e-015	3.84794e-015	6.36801e-015	3.69573e-015	7.4633e-015	-1.9189e-015	5.56124e-015	2.87303e-015	4.865e-015	9.37417e-015	-3.27314e-016	3.71387e-015	8.01939e-015	1.67208e-014	1.1999e-014	5.21474e-015	1.39884e-014	7.51819e-015	9.60357e-015	1.27434e-014	5.73707e-015	5.40404e-015
7.71274e-015	6.20075e-015	-3.01725e-015	7.79351e-015	3.49616e-015	6.51367e-015	3.22065e-015	7.20409e-015	-2.20886e-015	5.45461e-015	2.7275e-015	4.81845e-015	8.97907e-015	-3.01957e-016	3.92154e-015	8.18893e-015	1.66771e-014	1.18154e-014	5.43859e-015	1.37017e-014	7.14139e-015	9.30511e-015	1.26013e-014	5.91214e-015	5.37889e-015
7.48824e-015	5.93804e-015	-3.20677e-015	7.82529e-015	3.16221e-015	6.68684e-015	2.73799e-015	6.93135e-015	-2.51087e-015	5.35241e-015	2.58816e-015	4.75131e-015	8.54778e-015	-2.6567e-016	4.1604e-015	8.36535e-015	1.66199e-014	1.16314e-014	5.67949e-015	1.34167e-014	6.76107e-015	9.02644e-015	1.24448e-014	6.10156e-015	5.34675e-015
7.23715e-015	5.70063e-015	-3.33878e-015	7.92255e-015	2.84718e-015	6.88636e-015	2.25449e-015	6.64836e-015	-2.82099e-015	5.25471e-015	2.45659e-015	4.66513e-015	8.08318e-015	-2.18166e-016	4.42758e-015	8.54636e-015	1.65475e-014	1.14496e-014	5.93605e-015	1.31358e-014	6.37958e-015	8.76944e-015	1.22746e-014	6.30421e-015	5.3078e-015
6.96194e-015	5.48936e-015	-3.41395e-015	8.08184e-015	2.55257e-015	7.11111e-015	1.77732e-015	6.35866e-015	-3.13467e-015	5.16234e-015	2.33428e-015	4.56165e-015	7.58854e-015	-1.5992e-016	4.71972e-015	8.72996e-015	1.64579e-014	1.12728e-014	6.20669e-015	1.28613e-014	6.00073e-015	8.535e-015	1.20913e-014	6.51891e-015	5.26228e-015
6.66528e-015	5.30507e-015	-3.43266e-015	8.2991e-015	2.27971e-015	7.36026e-015	1.31433e-015	6.06566e-015	-3.44706e-015	5.07565e-015	2.22272e-015	4.44314e-015	7.06716e-015	-9.15683e-017	5.0337e-015	8.91468e-015	1.63494e-014	1.11037e-014	6.49012e-015	1.25958e-014	5.62781e-015	8.32394e-015	1.18963e-014	6.74413e-015	5.21029e-015
6.35077e-015	5.14813e-015	-3.39617e-015	8.56945e-015	2.02931e-015	7.63278e-015	8.73332e-016	5.77318e-015	-3.75336e-015	4.99539e-015	2.12307e-015	4.31176e-015	6.52243e-015	-1.34147e-017	5.3656e-015	9.09866e-015	1.62204e-014	1.09451e-014	6.78506e-015	1.23419e-014	5.26366e-015	8.13781e-015	1.16904e-014	6.97831e-015	5.15253e-015
6.02157e-015	5.01851e-015	-3.30613e-015	8.88748e-015	1.8027e-015	7.92787e-015	4.62546e-016	5.48535e-015	-4.04888e-015	4.92189e-015	2.03634e-015	4.17007e-015	5.95773e-015	7.43248e-017	5.712e-015	9.27978e-015	1.60703e-014	1.08e-014	7.09035e-015	1.21011e-014	4.91182e-015	7.97746e-015	1.14754e-014	7.21996e-015	5.08985e-015
5.68127e-015	4.91586e-015	-3.1652e-015	9.24808e-015	1.6011e-015	8.24463e-015	8.96655e-017	5.20621e-015	-4.32837e-015	4.8553e-015	1.96318e-015	4.0204e-015	5.37695e-015	1.70691e-016	6.0685e-015	9.45697e-015	1.5898e-014	1.0671e-014	7.40462e-015	1.18758e-014	4.57589e-015	7.84323e-015	1.12532e-014	7.46774e-015	5.02307e-015
5.33419e-015	4.84003e-015	-2.97654e-015	9.64524e-015	1.426e-015	8.58235e-015	-2.3719e-016	4.93958e-015	-4.58712e-015	4.79587e-015	1.90472e-015	3.86534e-015	4.78462e-015	2.75347e-016	6.43079e-015	9.62918e-015	1.57027e-014	1.05605e-014	7.72712e-015	1.16674e-014	4.25976e-015	7.73477e-015	1.1025e-014	7.72011e-015	4.95323e-015
4.98474e-015	4.79004e-015	-2.74318e-015	1.00731e-014	1.27858e-015	8.93993e-015	-5.10554e-016	4.68993e-015	-4.82042e-015	4.74394e-015	1.86173e-015	3.70739e-015	4.18469e-015	3.8748e-016	6.79469e-015	9.79554e-015	1.54845e-014	1.04713e-014	8.05705e-015	1.14777e-014	3.96664e-015	7.65205e-015	1.07923e-014	7.97549e-015	4.88136e-015
4.63766e-015	4.76426e-015	-2.46861e-015	1.05254e-014	1.16036e-015	9.31654e-015	-7.22633e-016	4.4614e-015	-5.02354e-015	4.69978e-015	1.83455e-015	3.54954e-015	3.58119e-015	5.06666e-016	7.15626e-015	9.95581e-015	1.52431e-014	1.04057e-014	8.39351e-015	1.13077e-014	3.69993e-015	7.5947e-015	1.05571e-014	8.23185e-015	4.80868e-015
4.29706e-015	4.76153e-015	-2.15656e-015	1.09962e-014	1.07271e-015	9.71166e-015	-8.66425e-016	4.25786e-015	-5.19235e-015	4.66407e-015	1.82354e-015	3.39411e-015	2.97851e-015	6.32154e-016	7.51111e-015	1.01089e-014	1.49789e-014	1.03663e-014	8.73544e-015	1.11578e-014	3.46287e-015	7.56175e-015	1.03213e-014	8.4874e-015	4.73626e-015
3.96794e-015	4.77978e-015	-1.81148e-015	1.14788e-014	1.01652e-015	1.0125e-014	-9.3558e-016	4.08267e-015	-5.32278e-015	4.63683e-015	1.82919e-015	3.24341e-015	2.38052e-015	7.63015e-016	7.85574e-015	1.02549e-014	1.46932e-014	1.03549e-014	9.08257e-015	1.10294e-014	3.25846e-015	7.55251e-015	1.00867e-014	8.74033e-015	4.6658e-015
3.65461e-015	4.81753e-015	-1.43718e-015	1.19673e-014	9.9352e-016	1.05567e-014	-9.25004e-016	3.93889e-015	-5.4113e-015	4.61843e-015	1.85118e-015	3.09949e-015	1.79217e-015	8.98349e-016	8.18663e-015	1.03936e-014	1.43867e-014	1.03734e-014	9.43427e-015	1.09234e-014	3.08957e-015	7.566e-015	9.85484e-015	8.98829e-015	4.59891e-015
3.36105e-015	4.87223e-015	-1.03813e-015	1.24554e-014	1.00501e-015	1.10057e-014	-8.2976e-016	3.82969e-015	-5.45485e-015	4.60823e-015	1.88894e-015	2.96476e-015	1.21752e-015	1.03706e-015	8.49983e-015	1.05258e-014	1.40604e-014	1.04234e-014	9.79011e-015	1.08394e-014	2.95869e-015	7.60106e-015	9.62768e-015	9.23002e-015	4.53699e-015
3.09126e-015	4.9413e-015	-6.18815e-016	1.29384e-014	1.05223e-015	1.14718e-014	-6.46324e-016	3.7577e-015	-5.45105e-015	4.60669e-015	1.94198e-015	2.84131e-015	6.6057e-016	1.17843e-015	8.79214e-015	1.0652e-014	1.37162e-014	1.05061e-014	1.01493e-014	1.0777e-014	2.86777e-015	7.65568e-015	9.40704e-015	9.46366e-015	4.48144e-015
2.84863e-015	5.02233e-015	-1.83219e-016	1.34116e-014	1.13587e-015	1.19552e-014	-3.71817e-016	3.72532e-015	-5.39755e-015	4.61368e-015	2.00967e-015	2.73067e-015	1.25058e-016	1.32145e-015	9.06082e-015	1.07726e-014	1.33569e-014	1.06222e-014	1.05112e-014	1.07357e-014	2.81834e-015	7.72812e-015	9.19452e-015	9.68782e-015	4.43302e-015
2.63701e-015	5.11333e-015	2.64503e-016	1.38709e-014	1.25693e-015	1.24551e-014	-4.1175e-018	3.73433e-015	-5.29263e-015	4.6291e-015	2.09123e-015	2.63456e-015	-3.85628e-016	1.46514e-015	9.30291e-015	1.0888e-014	1.29845e-014	1.07722e-014	1.08755e-014	1.07152e-014	2.81125e-015	7.8165e-015	8.99134e-015	9.90043e-015	4.39357e-015
2.45999e-015	5.21136e-015	7.19658e-016	1.43119e-014	1.41614e-015	1.29707e-014	4.56911e-016	3.78538e-015	-5.13554e-015	4.65316e-015	2.18523e-015	2.5539e-015	-8.68647e-016	1.60856e-015	9.51659e-015	1.09989e-014	1.26017e-014	1.09559e-014	1.12412e-014	1.07145e-014	2.84793e-015	7.91898e-015	8.79897e-015	1.01001e-014	4.36422e-015
2.31983e-015	5.3136e-015	1.1786e-015	1.47322e-014	1.61435e-015	1.35015e-014	1.01026e-015	3.87894e-015	-4.92511e-015	4.68498e-015	2.29048e-015	2.48959e-015	-1.32081e-015	1.75072e-015	9.69966e-015	1.11061e-014	1.22109e-014	1.1173e-014	1.1607e-014	1.07327e-014	2.92831e-015	8.03354e-015	8.6189e-015	1.02854e-014	4.34555e-015
2.21902e-015	5.41761e-015	1.63788e-015	1.51291e-014	1.85247e-015	1.4047e-014	1.65389e-015	4.01602e-015	-4.66216e-015	4.7245e-015	2.40551e-015	2.44267e-015	-1.73951e-015	1.8906e-015	9.85057e-015	1.12104e-014	1.18159e-014	1.14227e-014	1.19718e-014	1.07679e-014	3.05185e-015	8.15782e-015	8.4518e-015	1.04554e-014	4.33859e-015
2.1596e-015	5.52118e-015	2.09397e-015	1.55005e-014	2.13018e-015	1.46058e-014	2.38536e-015	4.19663e-015	-4.34719e-015	4.77163e-015	2.52877e-015	2.41314e-015	-2.12244e-015	2.02723e-015	9.96844e-015	1.1313e-014	1.14192e-014	1.17045e-014	1.23346e-014	1.08186e-014	3.21766e-015	8.28928e-015	8.29855e-015	1.06093e-014	4.34371e-015
2.14258e-015	5.62215e-015	2.54321e-015	1.58448e-014	2.44749e-015	1.51775e-014	3.20039e-015	4.42011e-015	-3.98158e-015	4.8254e-015	2.65885e-015	2.4003e-015	-2.46747e-015	2.15955e-015	1.00528e-014	1.14149e-014	1.10248e-014	1.20174e-014	1.26942e-014	1.08832e-014	3.42439e-015	8.426e-015	8.16008e-015	1.07459e-014	4.36152e-015
2.16879e-015	5.71806e-015	2.98316e-015	1.61615e-014	2.80441e-015	1.57615e-014	4.09323e-015	4.68475e-015	-3.5674e-015	4.88523e-015	2.79392e-015	2.40449e-015	-2.77303e-015	2.28679e-015	1.01035e-014	1.15171e-014	1.06363e-014	1.23597e-014	1.30493e-014	1.09599e-014	3.67047e-015	8.56645e-015	8.03727e-015	1.0864e-014	4.39177e-015
2.23861e-015	5.80701e-015	3.41088e-015	1.64506e-014	3.20041e-015	1.63574e-014	5.05721e-015	4.98816e-015	-3.10743e-015	4.95024e-015	2.93234e-015	2.42459e-015	-3.03702e-015	2.40802e-015	1.01206e-014	1.16208e-014	1.02574e-014	1.27297e-014	1.33985e-014	1.10465e-014	3.95371e-015	8.70858e-015	7.93053e-015	1.09632e-014	4.43554e-015
2.35122e-015	5.88713e-015	3.8247e-015	1.67133e-014	3.63478e-015	1.69636e-014	6.08445e-015	5.32872e-015	-2.60423e-015	5.01989e-015	3.0725e-015	2.45996e-015	-3.25833e-015	2.52224e-015	1.01046e-014	1.17259e-014	9.8911e-015	1.31248e-014	1.37406e-014	1.11411e-014	4.27126e-015	8.85031e-015	7.84013e-015	1.10429e-014	4.49321e-015
2.50499e-015	5.95733e-015	4.22212e-015	1.69508e-014	4.10586e-015	1.75781e-014	7.16653e-015	5.70299e-015	-2.06219e-015	5.09384e-015	3.212e-015	2.50963e-015	-3.43567e-015	2.62914e-015	1.00572e-014	1.18333e-014	9.54112e-015	1.35427e-014	1.40748e-014	1.12419e-014	4.61994e-015	8.9892e-015	7.76628e-015	1.11029e-014	4.56509e-015
2.69897e-015	6.01655e-015	4.60177e-015	1.71641e-014	4.61217e-015	1.81995e-014	8.29358e-015	6.1078e-015	-1.48646e-015	5.17102e-015	3.34891e-015	2.57198e-015	-3.56924e-015	2.72839e-015	9.97938e-015	1.19426e-014	9.2109e-015	1.39801e-014	1.43992e-014	1.13474e-014	4.99559e-015	9.12404e-015	7.70919e-015	1.1143e-014	4.65067e-015
2.93082e-015	6.06293e-015	4.96232e-015	1.73555e-014	5.15128e-015	1.88258e-014	9.45432e-015	6.53967e-015	-8.81564e-016	5.2508e-015	3.48118e-015	2.64491e-015	-3.65855e-015	2.81913e-015	9.87311e-015	1.2055e-014	8.90413e-015	1.44337e-014	1.47114e-014	1.14555e-014	5.39416e-015	9.25338e-015	7.66846e-015	1.11626e-014	4.74933e-015
3.19906e-015	6.09543e-015	5.3026e-015	1.75274e-014	5.72087e-015	1.94544e-014	1.06368e-014	6.9955e-015	-2.52894e-016	5.33207e-015	3.60704e-015	2.72711e-015	-3.70331e-015	2.90102e-015	9.73986e-015	1.21705e-014	8.62373e-015	1.49008e-014	1.50105e-014	1.15647e-014	5.81108e-015	9.37554e-015	7.64426e-015	1.11623e-014	4.86012e-015
3.50084e-015	6.11337e-015	5.62269e-015	1.76829e-014	6.31772e-015	2.00833e-014	1.18283e-014	7.47157e-015	3.93737e-016	5.41371e-015	3.72454e-015	2.816e-015	-3.704e-015	2.97331e-015	9.58198e-015	1.22887e-014	8.37262e-015	1.53777e-014	1.52948e-014	1.16734e-014	6.24256e-015	9.49002e-015	7.63643e-015	1.11428e-014	4.98221e-015
3.83252e-015	6.11636e-015	5.92278e-015	1.78253e-014	6.93948e-015	2.07098e-014	1.30164e-014	7.96315e-015	1.0526e-015	5.49463e-015	3.83211e-015	2.90928e-015	-3.66171e-015	3.03567e-015	9.40192e-015	1.24087e-014	8.15328e-015	1.58608e-014	1.55622e-014	1.17798e-014	6.68352e-015	9.59602e-015	7.64425e-015	1.11042e-014	5.11489e-015
4.19053e-015	6.10439e-015	6.20242e-015	1.7957e-014	7.58205e-015	2.13309e-014	1.41891e-014	8.46485e-015	1.7167e-015	5.57422e-015	3.92792e-015	3.00505e-015	-3.57789e-015	3.08794e-015	9.20195e-015	1.253e-014	7.96783e-015	1.63465e-014	1.5811e-014	1.18826e-014	7.12901e-015	9.6925e-015	7.66718e-015	1.10471e-014	5.25721e-015
4.57101e-015	6.07792e-015	6.46156e-015	1.8081e-014	8.24083e-015	2.19425e-014	1.53324e-014	8.97179e-015	2.38028e-015	5.65145e-015	4.01045e-015	3.10092e-015	-3.45372e-015	3.13012e-015	8.98493e-015	1.26522e-014	7.81807e-015	1.6831e-014	1.60402e-014	1.19802e-014	7.57396e-015	9.77901e-015	7.70448e-015	1.09729e-014	5.40788e-015
4.96959e-015	6.03794e-015	6.70035e-015	1.82007e-014	8.91197e-015	2.25417e-014	1.64336e-014	9.47917e-015	3.03637e-015	5.72508e-015	4.07878e-015	3.19505e-015	-3.29062e-015	3.16232e-015	8.75384e-015	1.27744e-014	7.70578e-015	1.73107e-014	1.62479e-014	1.20717e-014	8.01333e-015	9.85558e-015	7.75567e-015	1.08828e-014	5.56588e-015
5.38293e-015	5.98561e-015	6.91895e-015	1.83184e-014	9.59103e-015	2.3124e-014	1.74802e-014	9.98215e-015	3.67831e-015	5.79432e-015	4.13184e-015	3.28488e-015	-3.09046e-015	3.18394e-015	8.51063e-015	1.28949e-014	7.63204e-015	1.7782e-014	1.64324e-014	1.21562e-014	8.44238e-015	9.92222e-015	7.81993e-015	1.07777e-014	5.72922e-015
5.80606e-015	5.9216e-015	7.11797e-015	1.84375e-014	1.02726e-014	2.36851e-014	1.84595e-014	1.04757e-014	4.30014e-015	5.85771e-015	4.16836e-015	3.36855e-015	-2.8555e-015	3.19544e-015	8.25823e-015	1.30121e-014	7.59748e-015	1.82417e-014	1.65921e-014	1.2233e-014	8.85602e-015	9.97962e-015	7.89599e-015	1.06588e-014	5.89715e-015
6.23427e-015	5.8473e-015	7.29788e-015	1.85601e-014	1.09512e-014	2.42217e-014	1.93604e-014	1.09552e-014	4.89543e-015	5.91484e-015	4.18803e-015	3.44389e-015	-2.5878e-015	3.19672e-015	7.99945e-015	1.31255e-014	7.60288e-015	1.86862e-014	1.67254e-014	1.23022e-014	9.25e-015	1.00282e-014	7.9832e-015	1.05274e-014	6.06828e-015
6.66342e-015	5.76379e-015	7.45912e-015	1.86882e-014	1.16215e-014	2.47296e-014	2.0172e-014	1.14163e-014	5.45814e-015	5.96437e-015	4.19035e-015	3.5089e-015	-2.28998e-015	3.1872e-015	7.73713e-015	1.32338e-014	7.64816e-015	1.91124e-014	1.68309e-014	1.23628e-014	9.62035e-015	1.0069e-014	8.08093e-015	1.03849e-014	6.24112e-015
7.08864e-015	5.67245e-015	7.60213e-015	1.88235e-014	1.22777e-014	2.52043e-014	2.08844e-014	1.1855e-014	5.98267e-015	6.00556e-015	4.1747e-015	3.56131e-015	-1.96481e-015	3.16681e-015	7.47315e-015	1.33351e-014	7.73232e-015	1.95166e-014	1.69081e-014	1.24153e-014	9.96278e-015	1.01027e-014	8.18852e-015	1.02325e-014	6.41359e-015
7.50525e-015	5.57498e-015	7.72808e-015	1.89675e-014	1.29148e-014	2.56408e-014	2.14891e-014	1.22672e-014	6.46423e-015	6.03827e-015	4.14164e-015	3.59991e-015	-1.61525e-015	3.13553e-015	7.20985e-015	1.34277e-014	7.8549e-015	1.98966e-014	1.69567e-014	1.24605e-014	1.02743e-014	1.01306e-014	8.30532e-015	1.00716e-014	6.58511e-015
7.90923e-015	5.47323e-015	7.8369e-015	1.91201e-014	1.3527e-014	2.60351e-014	2.19783e-014	1.26495e-014	6.89768e-015	6.06163e-015	4.09086e-015	3.62375e-015	-1.24518e-015	3.09321e-015	6.94967e-015	1.35099e-014	8.01405e-015	2.02498e-014	1.69764e-014	1.24988e-014	1.05525e-014	1.01544e-014	8.4305e-015	9.90376e-015	6.75405e-015
8.29659e-015	5.36889e-015	7.92904e-015	1.92808e-014	1.41081e-014	2.63827e-014	2.23456e-014	1.29988e-014	7.27851e-015	6.07584e-015	4.02242e-015	3.63184e-015	-8.57016e-016	3.04008e-015	6.69462e-015	1.35807e-014	8.20821e-015	2.05737e-014	1.69674e-014	1.25312e-014	1.07945e-014	1.01756e-014	8.56349e-015	9.73011e-015	6.91865e-015
8.66337e-015	5.26408e-015	8.00469e-015	1.94491e-014	1.46528e-014	2.66791e-014	2.25858e-014	1.33125e-014	7.60281e-015	6.08039e-015	3.93681e-015	3.62347e-015	-4.53356e-016	2.9761e-015	6.44549e-015	1.3638e-014	8.43559e-015	2.08659e-014	1.69297e-014	1.25574e-014	1.09985e-014	1.01959e-014	8.70333e-015	9.55268e-015	7.07755e-015
9.00612e-015	5.16053e-015	8.06387e-015	1.96244e-014	1.51552e-014	2.69201e-014	2.26961e-014	1.35887e-014	7.86791e-015	6.0748e-015	3.83541e-015	3.59843e-015	-3.78834e-017	2.90118e-015	6.20364e-015	1.36805e-014	8.69347e-015	2.1125e-014	1.68636e-014	1.25795e-014	1.11631e-014	1.0217e-014	8.8493e-015	9.37325e-015	7.23028e-015
9.32155e-015	5.06047e-015	8.1065e-015	1.98043e-014	1.56101e-014	2.71014e-014	2.2674e-014	1.38255e-014	8.07092e-015	6.05914e-015	3.71851e-015	3.55684e-015	3.86685e-016	2.81522e-015	5.97015e-015	1.37065e-014	8.97945e-015	2.13491e-014	1.67703e-014	1.25994e-014	1.1288e-014	1.02412e-014	9.00041e-015	9.19307e-015	7.37596e-015
9.60689e-015	4.96608e-015	8.13171e-015	1.99866e-014	1.60123e-014	2.722e-014	2.25201e-014	1.40219e-014	8.21043e-015	6.03358e-015	3.58782e-015	3.4991e-015	8.17531e-016	2.71784e-015	5.74541e-015	1.37149e-014	9.29106e-015	2.15377e-014	1.66506e-014	1.26189e-014	1.13734e-014	1.02701e-014	9.15672e-015	9.01368e-015	7.51338e-015
9.85912e-015	4.87963e-015	8.13924e-015	2.01682e-014	1.6358e-014	2.72723e-014	2.22354e-014	1.41771e-014	8.28519e-015	5.99787e-015	3.44488e-015	3.42535e-015	1.25105e-015	2.60901e-015	5.52974e-015	1.37043e-014	9.62404e-015	2.16901e-014	1.65053e-014	1.26397e-014	1.142e-014	1.03063e-014	9.31724e-015	8.83649e-015	7.64261e-015
1.00763e-014	4.80232e-015	8.12888e-015	2.03459e-014	1.66434e-014	2.72554e-014	2.1823e-014	1.42905e-014	8.29495e-015	5.9527e-015	3.29114e-015	3.33611e-015	1.68394e-015	2.48868e-015	5.3235e-015	1.36736e-014	9.9748e-015	2.18069e-014	1.63362e-014	1.26632e-014	1.14287e-014	1.03519e-014	9.4817e-015	8.66249e-015	7.76359e-015
1.02575e-014	4.73574e-015	8.09917e-015	2.05155e-014	1.68644e-014	2.71674e-014	2.12871e-014	1.43624e-014	8.23961e-015	5.89839e-015	3.12794e-015	3.23284e-015	2.11275e-015	2.35695e-015	5.1268e-015	1.36218e-014	1.03393e-014	2.18882e-014	1.61446e-014	1.26909e-014	1.14011e-014	1.04086e-014	9.64927e-015	8.49287e-015	7.87634e-015
1.04015e-014	4.68102e-015	8.04946e-015	2.06732e-014	1.70178e-014	2.70062e-014	2.06342e-014	1.4393e-014	8.12023e-015	5.83535e-015	2.95755e-015	3.11689e-015	2.53465e-015	2.21381e-015	4.93916e-015	1.35484e-014	1.07146e-014	2.19341e-014	1.59332e-014	1.27246e-014	1.13393e-014	1.04779e-014	9.81952e-015	8.3288e-015	7.98034e-015
1.05076e-014	4.63896e-015	7.97868e-015	2.08156e-014	1.71011e-014	2.67709e-014	1.98711e-014	1.43838e-014	7.93884e-015	5.7639e-015	2.78189e-015	2.98958e-015	2.94675e-015	2.05901e-015	4.76032e-015	1.3453e-014	1.10965e-014	2.19454e-014	1.57039e-014	1.27663e-014	1.12464e-014	1.05619e-014	9.99183e-015	8.17168e-015	8.07646e-015
1.05758e-014	4.61045e-015	7.88587e-015	2.09379e-014	1.71124e-014	2.64604e-014	1.90071e-014	1.43368e-014	7.69751e-015	5.68501e-015	2.60282e-015	2.85255e-015	3.34632e-015	1.89246e-015	4.58899e-015	1.3336e-014	1.14814e-014	2.19234e-014	1.54595e-014	1.28179e-014	1.11257e-014	1.06619e-014	1.01655e-014	8.02212e-015	8.16508e-015
1.06066e-014	4.59671e-015	7.77021e-015	2.10351e-014	1.70503e-014	2.60754e-014	1.80526e-014	1.42539e-014	7.39946e-015	5.59933e-015	2.42235e-015	2.70837e-015	3.73075e-015	1.71438e-015	4.42484e-015	1.31973e-014	1.1866e-014	2.18697e-014	1.52028e-014	1.28808e-014	1.09808e-014	1.07795e-014	1.03404e-014	7.88087e-015	8.24658e-015
1.06009e-014	4.59817e-015	7.62989e-015	2.11032e-014	1.69136e-014	2.5616e-014	1.70183e-014	1.41375e-014	7.04834e-015	5.50774e-015	2.24222e-015	2.55937e-015	4.09807e-015	1.52474e-015	4.26682e-015	1.30373e-014	1.22462e-014	2.17862e-014	1.4936e-014	1.29575e-014	1.08154e-014	1.09154e-014	1.05154e-014	7.74854e-015	8.32176e-015
1.05596e-014	4.61538e-015	7.4637e-015	2.11377e-014	1.6702e-014	2.50835e-014	1.59162e-014	1.39901e-014	6.64793e-015	5.41159e-015	2.0646e-015	2.4078e-015	4.44597e-015	1.32325e-015	4.11355e-015	1.28563e-014	1.26181e-014	2.16749e-014	1.4662e-014	1.30491e-014	1.06338e-014	1.10706e-014	1.06898e-014	7.62578e-015	8.39144e-015
1.0484e-014	4.64838e-015	7.27056e-015	2.11337e-014	1.64163e-014	2.44792e-014	1.47587e-014	1.38143e-014	6.20353e-015	5.31191e-015	1.89088e-015	2.25612e-015	4.77222e-015	1.10989e-015	3.96387e-015	1.26555e-014	1.29786e-014	2.15384e-014	1.43839e-014	1.31565e-014	1.04402e-014	1.1246e-014	1.08633e-014	7.51293e-015	8.45708e-015
1.03772e-014	4.69637e-015	7.0494e-015	2.10876e-014	1.60579e-014	2.38052e-014	1.35592e-014	1.36135e-014	5.71996e-015	5.20981e-015	1.72272e-015	2.10678e-015	5.07512e-015	8.84295e-016	3.81619e-015	1.24359e-014	1.33241e-014	2.13791e-014	1.41043e-014	1.32805e-014	1.0239e-014	1.14419e-014	1.10355e-014	7.41083e-015	8.51946e-015
1.02412e-014	4.75938e-015	6.79923e-015	2.09958e-014	1.56286e-014	2.30646e-014	1.2332e-014	1.33911e-014	5.20201e-015	5.10668e-015	1.56225e-015	1.96211e-015	5.35296e-015	6.46762e-016	3.6689e-015	1.21984e-014	1.36512e-014	2.11992e-014	1.38264e-014	1.34218e-014	1.00355e-014	1.16583e-014	1.12055e-014	7.31984e-015	8.57929e-015
1.00787e-014	4.83651e-015	6.51968e-015	2.08553e-014	1.51313e-014	2.22619e-014	1.10914e-014	1.31507e-014	4.6563e-015	5.00312e-015	1.41083e-015	1.82484e-015	5.60484e-015	3.97352e-016	3.52106e-015	1.19445e-014	1.39576e-014	2.10016e-014	1.3553e-014	1.35813e-014	9.83482e-015	1.18951e-014	1.13729e-014	7.23954e-015	8.63763e-015
9.89256e-015	4.92732e-015	6.21062e-015	2.06636e-014	1.45694e-014	2.14015e-014	9.85153e-015	1.28955e-014	4.08826e-015	4.90005e-015	1.27004e-015	1.6969e-015	5.82923e-015	1.36326e-016	3.37132e-015	1.16766e-014	1.42404e-014	2.07888e-014	1.32866e-014	1.37596e-014	9.64088e-015	1.21513e-014	1.1537e-014	7.17044e-015	8.69618e-015
9.68582e-015	5.03149e-015	5.87183e-015	2.04191e-014	1.39473e-014	2.04876e-014	8.62603e-015	1.26287e-014	3.50412e-015	4.79905e-015	1.1412e-015	1.58084e-015	6.02501e-015	-1.36349e-016	3.21858e-015	1.13965e-014	1.44979e-014	2.0564e-014	1.30295e-014	1.3957e-014	9.45847e-015	1.24265e-014	1.16967e-014	7.11192e-015	8.75629e-015
9.46165e-015	5.14756e-015	5.50332e-015	2.01204e-014	1.32696e-014	1.95254e-014	7.42749e-015	1.23532e-014	2.90988e-015	4.70106e-015	1.0258e-015	1.47863e-015	6.19169e-015	-4.19808e-016	3.06212e-015	1.1106e-014	1.4728e-014	2.03293e-014	1.27845e-014	1.41741e-014	9.29205e-015	1.27191e-014	1.18513e-014	7.06416e-015	8.81882e-015
9.22346e-015	5.27462e-015	5.10594e-015	1.97667e-014	1.25419e-014	1.85214e-014	6.2697e-015	1.20727e-014	2.31158e-015	4.60684e-015	9.24878e-016	1.39189e-015	6.32822e-015	-7.14231e-016	2.90137e-015	1.08068e-014	1.4929e-014	2.0088e-014	1.25537e-014	1.44102e-014	9.14617e-015	1.30279e-014	1.20003e-014	7.02663e-015	8.88511e-015
8.97433e-015	5.41155e-015	4.68067e-015	1.93593e-014	1.17696e-014	1.74818e-014	5.16511e-015	1.17903e-014	1.71513e-015	4.51722e-015	8.38831e-016	1.3223e-015	6.43407e-015	-1.01951e-015	2.73523e-015	1.05008e-014	1.50996e-014	1.98426e-014	1.23386e-014	1.46648e-014	9.02488e-015	1.33512e-014	1.21427e-014	6.999e-015	8.95688e-015
8.71793e-015	5.55725e-015	4.22926e-015	1.88987e-014	1.09589e-014	1.64134e-014	4.12414e-015	1.1508e-014	1.12647e-015	4.43283e-015	7.68327e-016	1.27158e-015	6.50935e-015	-1.33516e-015	2.56328e-015	1.01904e-014	1.52385e-014	1.95955e-014	1.21411e-014	1.49368e-014	8.93126e-015	1.36873e-014	1.2278e-014	6.981e-015	9.03468e-015
8.45744e-015	5.71038e-015	3.75291e-015	1.83869e-014	1.01164e-014	1.53239e-014	3.1576e-015	1.12287e-014	5.51161e-016	4.35479e-015	7.1458e-016	1.24124e-015	6.55427e-015	-1.66056e-015	2.38532e-015	9.87704e-015	1.5345e-014	1.93497e-014	1.19626e-014	1.5225e-014	8.86871e-015	1.4034e-014	1.24048e-014	6.97214e-015	9.12005e-015
8.1963e-015	5.87005e-015	3.25375e-015	1.78267e-014	9.24869e-015	1.42211e-014	2.2752e-015	1.09541e-014	-5.44046e-018	4.28359e-015	6.7767e-016	1.23239e-015	6.569e-015	-1.9944e-015	2.20146e-015	9.56329e-015	1.54194e-014	1.91068e-014	1.18037e-014	1.55276e-014	8.83868e-015	1.43883e-014	1.25222e-014	6.97181e-015	9.21398e-015
7.93739e-015	6.03498e-015	2.73444e-015	1.72218e-014	8.36298e-015	1.31121e-014	1.48481e-015	1.06864e-014	-5.38208e-016	4.2198e-015	6.57493e-016	1.2456e-015	6.55479e-015	-2.33678e-015	2.0117e-015	9.25114e-015	1.54614e-014	1.88696e-014	1.16647e-014	1.58433e-014	8.84368e-015	1.47474e-014	1.26292e-014	6.97965e-015	9.31721e-015
7.68374e-015	6.20329e-015	2.19746e-015	1.65772e-014	7.46624e-015	1.2005e-014	7.92828e-016	1.04285e-014	-1.04282e-015	4.16399e-015	6.54102e-016	1.28088e-015	6.51262e-015	-2.68597e-015	1.81596e-015	8.9421e-015	1.54713e-014	1.86395e-014	1.15463e-014	1.61703e-014	8.88518e-015	1.51083e-014	1.2725e-014	6.995e-015	9.43024e-015
7.43873e-015	6.37434e-015	1.64637e-015	1.58977e-014	6.56558e-015	1.09078e-014	2.04243e-016	1.0181e-014	-1.51546e-015	4.11601e-015	6.6719e-016	1.33824e-015	6.44297e-015	-3.04142e-015	1.61526e-015	8.63835e-015	1.54494e-014	1.84178e-014	1.14487e-014	1.65064e-014	8.96336e-015	1.54681e-014	1.28087e-014	7.01749e-015	9.55301e-015
7.20476e-015	6.54772e-015	1.08477e-015	1.51892e-014	5.66805e-015	9.82846e-015	-2.78391e-016	9.94451e-015	-1.95266e-015	4.07537e-015	6.96227e-016	1.41762e-015	6.34732e-015	-3.40247e-015	1.41018e-015	8.34107e-015	1.53965e-014	1.82058e-014	1.13714e-014	1.68486e-014	9.07861e-015	1.58236e-014	1.28791e-014	7.04641e-015	9.68517e-015
6.98428e-015	6.72179e-015	5.16592e-016	1.44576e-014	4.78045e-015	8.77492e-015	-6.52903e-016	9.7197e-015	-2.35165e-015	4.04223e-015	7.40684e-016	1.51866e-015	6.22701e-015	-3.768e-015	1.20213e-015	8.05204e-015	1.5314e-014	1.80043e-014	1.13139e-014	1.71949e-014	9.23068e-015	1.61717e-014	1.29355e-014	7.08115e-015	9.82694e-015
6.77935e-015	6.89565e-015	-5.42337e-017	1.37102e-014	3.90983e-015	7.75304e-015	-9.19597e-016	9.50669e-015	-2.71032e-015	4.01573e-015	7.99756e-016	1.63994e-015	6.08371e-015	-4.13672e-015	9.91827e-016	7.77182e-015	1.52033e-014	1.78143e-014	1.12749e-014	1.75421e-014	9.41825e-015	1.65095e-014	1.29778e-014	7.12134e-015	9.97766e-015
6.59088e-015	7.06835e-015	-6.23061e-016	1.29547e-014	3.06328e-015	6.76956e-015	-1.07998e-015	9.3052e-015	-3.02745e-015	3.99614e-015	8.72342e-016	1.77985e-015	5.91967e-015	-4.50731e-015	7.804e-016	7.50071e-015	1.50656e-014	1.76364e-014	1.12535e-014	1.78874e-014	9.63967e-015	1.68336e-014	1.30051e-014	7.16679e-015	1.01366e-014
6.42066e-015	7.23894e-015	-1.18516e-015	1.21987e-014	2.24671e-015	5.83123e-015	-1.13716e-015	9.11481e-015	-3.30137e-015	3.98264e-015	9.57402e-016	1.93709e-015	5.73666e-015	-4.87808e-015	5.69881e-016	7.23989e-015	1.49029e-014	1.74713e-014	1.12476e-014	1.82281e-014	9.89294e-015	1.71414e-014	1.30165e-014	7.2171e-015	1.03028e-014
6.27031e-015	7.40714e-015	-1.73587e-015	1.145e-014	1.4662e-015	4.9437e-015	-1.09561e-015	8.93461e-015	-3.53165e-015	3.97431e-015	1.05364e-015	2.11005e-015	5.53648e-015	-5.24782e-015	3.61894e-016	6.98999e-015	1.47166e-014	1.73182e-014	1.12556e-014	1.85617e-014	1.01759e-014	1.74297e-014	1.30119e-014	7.27183e-015	1.0475e-014
6.14047e-015	7.57267e-015	-2.27023e-015	1.07176e-014	7.27397e-016	4.11261e-015	-9.61759e-016	8.7632e-015	-3.71933e-015	3.97027e-015	1.16007e-015	2.29689e-015	5.3215e-015	-5.61521e-015	1.58183e-016	6.75131e-015	1.45082e-014	1.71774e-014	1.12753e-014	1.88858e-014	1.04849e-014	1.76956e-014	1.29907e-014	7.33085e-015	1.06522e-014
6.03137e-015	7.7354e-015	-2.78403e-015	1.00094e-014	3.44804e-017	3.34214e-015	-7.42848e-016	8.60009e-015	-3.8652e-015	3.96944e-015	1.27538e-015	2.49584e-015	5.09447e-015	-5.97907e-015	-3.96291e-017	6.52397e-015	1.42802e-014	1.70481e-014	1.13049e-014	1.91973e-014	1.08158e-014	1.79364e-014	1.29526e-014	7.39342e-015	1.08333e-014
5.9432e-015	7.89507e-015	-3.27218e-015	9.33324e-015	-6.08199e-016	2.63625e-015	-4.47354e-016	8.44394e-015	-3.97062e-015	3.97097e-015	1.39828e-015	2.7048e-015	4.8579e-015	-6.33782e-015	-2.29669e-016	6.30784e-015	1.40349e-014	1.6929e-014	1.13418e-014	1.94932e-014	1.11653e-014	1.81499e-014	1.28976e-014	7.45887e-015	1.10165e-014
5.87539e-015	8.05122e-015	-3.72952e-015	8.69697e-015	-1.19617e-015	1.99839e-015	-8.51002e-017	8.29334e-015	-4.0372e-015	3.9737e-015	1.52731e-015	2.92185e-015	4.61356e-015	-6.68935e-015	-4.10026e-016	6.10255e-015	1.37739e-014	1.68189e-014	1.13831e-014	1.97714e-014	1.15298e-014	1.83338e-014	1.28261e-014	7.52735e-015	1.11999e-014
5.82799e-015	8.20441e-015	-4.15235e-015	8.10768e-015	-1.72627e-015	1.4303e-015	3.32953e-016	8.14642e-015	-4.06814e-015	3.97618e-015	1.66087e-015	3.14446e-015	4.36426e-015	-7.03215e-015	-5.79267e-016	5.90676e-015	1.34993e-014	1.67165e-014	1.14262e-014	2.00292e-014	1.19042e-014	1.84869e-014	1.27383e-014	7.59897e-015	1.1381e-014
5.79949e-015	8.35518e-015	-4.53671e-015	7.57217e-015	-2.1962e-015	9.33638e-016	7.9489e-016	8.00209e-015	-4.06643e-015	3.97683e-015	1.79704e-015	3.3696e-015	4.11316e-015	-7.36486e-015	-7.35559e-016	5.71981e-015	1.32135e-014	1.66217e-014	1.14687e-014	2.02647e-014	1.22831e-014	1.86077e-014	1.26346e-014	7.67334e-015	1.15572e-014
5.78852e-015	8.5035e-015	-4.8786e-015	7.09716e-015	-2.60458e-015	5.09624e-016	1.28962e-015	7.85878e-015	-4.03528e-015	3.97517e-015	1.93494e-015	3.59554e-015	3.86274e-015	-7.68554e-015	-8.7752e-016	5.54082e-015	1.29186e-014	1.65328e-014	1.15078e-014	2.04761e-014	1.26623e-014	1.86949e-014	1.25156e-014	7.75032e-015	1.17267e-014
5.79455e-015	8.6495e-015	-5.17452e-015	6.6875e-015	-2.95009e-015	1.57836e-016	1.80516e-015	7.71426e-015	-3.97826e-015	3.97031e-015	2.07312e-015	3.81965e-015	3.61524e-015	-7.9931e-015	-1.0031e-015	5.36915e-015	1.26158e-014	1.6448e-014	1.15406e-014	2.06614e-014	1.30364e-014	1.8747e-014	1.23818e-014	7.82984e-015	1.18873e-014
5.81585e-015	8.79378e-015	-5.42156e-015	6.34819e-015	-3.23245e-015	-1.2308e-016	2.32914e-015	7.56675e-015	-3.89937e-015	3.96077e-015	2.21017e-015	4.04008e-015	3.37345e-015	-8.28635e-015	-1.11146e-015	5.20395e-015	1.23082e-014	1.63657e-014	1.15649e-014	2.08189e-014	1.34001e-014	1.87648e-014	1.22344e-014	7.91174e-015	1.20369e-014
5.85006e-015	8.93635e-015	-5.61752e-015	6.0836e-015	-3.45189e-015	-3.34134e-016	2.84946e-015	7.41543e-015	-3.80246e-015	3.94577e-015	2.34487e-015	4.25419e-015	3.14033e-015	-8.56408e-015	-1.20132e-015	5.0436e-015	1.19978e-014	1.62846e-014	1.15785e-014	2.09475e-014	1.37487e-014	1.87479e-014	1.20743e-014	7.99639e-015	1.21731e-014
5.89552e-015	9.07761e-015	-5.7603e-015	5.89614e-015	-3.60947e-015	-4.77716e-016	3.35426e-015	7.25849e-015	-3.69205e-015	3.92376e-015	2.47618e-015	4.46011e-015	2.91845e-015	-8.82443e-015	-1.27157e-015	4.88721e-015	1.16868e-014	1.62031e-014	1.15791e-014	2.10467e-014	1.40773e-014	1.86968e-014	1.1903e-014	8.08353e-015	1.22938e-014
5.95008e-015	9.21788e-015	-5.84913e-015	5.78668e-015	-3.70669e-015	-5.57337e-016	3.8319e-015	7.09495e-015	-3.57317e-015	3.8941e-015	2.60254e-015	4.65539e-015	2.70989e-015	-9.0667e-015	-1.32146e-015	4.73351e-015	1.13765e-014	1.61199e-014	1.15647e-014	2.11163e-014	1.4381e-014	1.86123e-014	1.17222e-014	8.1731e-015	1.23969e-014
6.01131e-015	9.35743e-015	-5.88345e-015	5.75618e-015	-3.74525e-015	-5.76485e-016	4.27157e-015	6.92426e-015	-3.44944e-015	3.8565e-015	2.72288e-015	4.83863e-015	2.5177e-015	-9.29012e-015	-1.35042e-015	4.58102e-015	1.10689e-014	1.60334e-014	1.15338e-014	2.11556e-014	1.46556e-014	1.84956e-014	1.15332e-014	8.26521e-015	1.24809e-014
6.07769e-015	9.49642e-015	-5.86275e-015	5.80405e-015	-3.7282e-015	-5.39733e-016	4.66332e-015	6.74638e-015	-3.32596e-015	3.81024e-015	2.8367e-015	5.00859e-015	2.34381e-015	-9.49361e-015	-1.3587e-015	4.42874e-015	1.07657e-014	1.5942e-014	1.14855e-014	2.11651e-014	1.48972e-014	1.83479e-014	1.13375e-014	8.35968e-015	1.25435e-014
6.14678e-015	9.63534e-015	-5.78793e-015	5.92821e-015	-3.65888e-015	-4.51473e-016	4.99832e-015	6.56121e-015	-3.20611e-015	3.75514e-015	2.94306e-015	5.16376e-015	2.18972e-015	-9.67646e-015	-1.34598e-015	4.2755e-015	1.04679e-014	1.58444e-014	1.14189e-014	2.11453e-014	1.51028e-014	1.81714e-014	1.11366e-014	8.45638e-015	1.25829e-014
6.21668e-015	9.77417e-015	-5.66058e-015	6.12613e-015	-3.54106e-015	-3.17256e-016	5.26895e-015	6.36905e-015	-3.09333e-015	3.69117e-015	3.04106e-015	5.30291e-015	2.05714e-015	-9.83791e-015	-1.31236e-015	4.12067e-015	1.01775e-014	1.57395e-014	1.13334e-014	2.10967e-014	1.52691e-014	1.79686e-014	1.09325e-014	8.5557e-015	1.25972e-014
6.28536e-015	9.91261e-015	-5.48287e-015	6.39355e-015	-3.37846e-015	-1.42405e-016	5.46868e-015	6.17062e-015	-2.99174e-015	3.61801e-015	3.13058e-015	5.42503e-015	1.94779e-015	-9.97684e-015	-1.2588e-015	3.96343e-015	9.89631e-015	1.56269e-014	1.12291e-014	2.10207e-014	1.53934e-014	1.77422e-014	1.07269e-014	8.658e-015	1.2585e-014
6.35132e-015	1.00503e-014	-5.25753e-015	6.72615e-015	-3.17564e-015	6.66495e-017	5.58973e-015	5.96671e-015	-2.90424e-015	3.53577e-015	3.21124e-015	5.5299e-015	1.86303e-015	-1.00934e-014	-1.18597e-015	3.80276e-015	9.62653e-015	1.55058e-014	1.1106e-014	2.09188e-014	1.54737e-014	1.74948e-014	1.05216e-014	8.76333e-015	1.25462e-014
6.41218e-015	1.01866e-014	-4.98791e-015	7.11732e-015	-2.93721e-015	3.03987e-016	5.62868e-015	5.75866e-015	-2.83337e-015	3.44499e-015	3.28288e-015	5.61761e-015	1.80423e-015	-1.01875e-014	-1.09489e-015	3.6376e-015	9.36928e-015	1.53764e-014	1.09641e-014	2.07916e-014	1.55087e-014	1.72298e-014	1.03179e-014	8.8721e-015	1.24797e-014
6.46668e-015	1.03206e-014	-4.67745e-015	7.56053e-015	-2.66772e-015	5.63825e-016	5.58334e-015	5.54796e-015	-2.78066e-015	3.34636e-015	3.34525e-015	5.68823e-015	1.7713e-015	-1.02582e-014	-9.86955e-016	3.46757e-015	9.1264e-015	1.52376e-014	1.08054e-014	2.06413e-014	1.54972e-014	1.69505e-014	1.01178e-014	8.98403e-015	1.23851e-014
6.51275e-015	1.04513e-014	-4.33048e-015	8.04846e-015	-2.37184e-015	8.39264e-016	5.45246e-015	5.33632e-015	-2.74794e-015	3.24111e-015	3.39822e-015	5.74194e-015	1.7651e-015	-1.03059e-014	-8.6383e-016	3.29333e-015	8.89962e-015	1.50902e-014	1.06299e-014	2.04704e-014	1.54389e-014	1.66602e-014	9.92304e-015	9.09891e-015	1.22622e-014
6.54969e-015	1.05777e-014	-3.95195e-015	8.57275e-015	-2.05422e-015	1.12434e-015	5.23589e-015	5.12536e-015	-2.73722e-015	3.13049e-015	3.44144e-015	5.77936e-015	1.78631e-015	-1.03315e-014	-7.27091e-016	3.11443e-015	8.68968e-015	1.49345e-014	1.04395e-014	2.02817e-014	1.53338e-014	1.63624e-014	9.73555e-015	9.21704e-015	1.2111e-014
6.57657e-015	1.06989e-014	-3.54656e-015	9.125e-015	-1.71968e-015	1.41315e-015	4.93541e-015	4.91733e-015	-2.74919e-015	3.01562e-015	3.47498e-015	5.80138e-015	1.83469e-015	-1.03349e-014	-5.78889e-016	2.93144e-015	8.49777e-015	1.47705e-014	1.02368e-014	2.00781e-014	1.51828e-014	1.60607e-014	9.55687e-015	9.33852e-015	1.19322e-014
6.59253e-015	1.08138e-014	-3.11984e-015	9.69533e-015	-1.37366e-015	1.70008e-015	4.55429e-015	4.7146e-015	-2.78429e-015	2.89793e-015	3.49917e-015	5.80939e-015	1.90989e-015	-1.03157e-014	-4.20927e-016	2.74504e-015	8.32519e-015	1.45992e-014	1.00236e-014	1.98622e-014	1.49876e-014	1.57593e-014	9.38835e-015	9.46365e-015	1.17266e-014
6.59709e-015	1.09203e-014	-2.67819e-015	1.02743e-014	-1.02082e-015	1.97937e-015	4.09794e-015	4.51965e-015	-2.84136e-015	2.77874e-015	3.51446e-015	5.80419e-015	2.01137e-015	-1.02745e-014	-2.55608e-016	2.55591e-015	8.17333e-015	1.44218e-014	9.80189e-015	1.96365e-014	1.475e-014	1.54613e-014	9.23088e-015	9.59209e-015	1.14955e-014
6.58998e-015	1.10178e-014	-2.2271e-015	1.08519e-014	-6.65668e-016	2.24667e-015	3.57221e-015	4.33566e-015	-2.91904e-015	2.66021e-015	3.52123e-015	5.78752e-015	2.13866e-015	-1.0212e-014	-8.49429e-017	2.36509e-015	8.04367e-015	1.42397e-014	9.57533e-015	1.94038e-014	1.44721e-014	1.51699e-014	9.08648e-015	9.72426e-015	1.12408e-014
6.57134e-015	1.11051e-014	-1.77293e-015	1.14185e-014	-3.11993e-016	2.49768e-015	2.98369e-015	4.16511e-015	-3.01614e-015	2.54431e-015	3.52029e-015	5.76122e-015	2.29054e-015	-1.01293e-014	8.8432e-017	2.17316e-015	7.9372e-015	1.40543e-014	9.347e-015	1.91673e-014	1.41572e-014	1.4889e-014	8.95626e-015	9.86012e-015	1.09638e-014
6.54188e-015	1.11801e-014	-1.32233e-015	1.19645e-014	3.60012e-017	2.72866e-015	2.34112e-015	4.00994e-015	-3.13127e-015	2.4324e-015	3.51224e-015	5.72669e-015	2.46569e-015	-1.00273e-014	2.62291e-016	1.98161e-015	7.85454e-015	1.38667e-014	9.11955e-015	1.89297e-014	1.3808e-014	1.46217e-014	8.84124e-015	9.99945e-015	1.06665e-014
6.50239e-015	1.12411e-014	-8.81189e-016	1.248e-014	3.75085e-016	2.93564e-015	1.65356e-015	3.87285e-015	-3.26246e-015	2.32692e-015	3.49793e-015	5.68605e-015	2.66295e-015	-9.90682e-015	4.34666e-016	1.79176e-015	7.79644e-015	1.36787e-014	8.89621e-015	1.86943e-014	1.34282e-014	1.43706e-014	8.74228e-015	1.01418e-014	1.03509e-014
6.45379e-015	1.12868e-014	-4.55889e-016	1.29563e-014	7.02209e-016	3.11633e-015	9.31017e-016	3.75652e-015	-3.40708e-015	2.23022e-015	3.47769e-015	5.64129e-015	2.88007e-015	-9.76863e-015	6.02891e-016	1.60509e-015	7.76403e-015	1.34919e-014	8.6804e-015	1.84641e-014	1.30219e-014	1.41386e-014	8.65972e-015	1.02874e-014	1.00195e-014
6.3972e-015	1.13154e-014	-5.19026e-017	1.33848e-014	1.01423e-015	3.26835e-015	1.84523e-016	3.66392e-015	-3.56212e-015	2.14413e-015	3.45267e-015	5.59418e-015	3.11478e-015	-9.61396e-015	7.65318e-016	1.42398e-015	7.75855e-015	1.33082e-014	8.47548e-015	1.82423e-014	1.25938e-014	1.39278e-014	8.59381e-015	1.04353e-014	9.67457e-015
6.33391e-015	1.13251e-014	3.25377e-016	1.37576e-014	1.3087e-015	3.39049e-015	-5.74216e-016	3.59743e-015	-3.72382e-015	2.07114e-015	3.4237e-015	5.54694e-015	3.36479e-015	-9.44382e-015	9.20261e-016	1.25006e-015	7.78088e-015	1.31298e-014	8.28447e-015	1.80315e-014	1.21483e-014	1.37407e-014	8.54452e-015	1.05852e-014	9.31919e-015
6.2662e-015	1.1315e-014	6.70503e-016	1.40673e-014	1.58412e-015	3.48191e-015	-1.33332e-015	3.5588e-015	-3.8887e-015	2.01314e-015	3.39191e-015	5.50143e-015	3.62741e-015	-9.25955e-015	1.06584e-015	1.08535e-015	7.8318e-015	1.29583e-014	8.11045e-015	1.78345e-014	1.16899e-014	1.35792e-014	8.51231e-015	1.07371e-014	8.95676e-015
6.19541e-015	1.12836e-014	9.78811e-016	1.43074e-014	1.83916e-015	3.5431e-015	-2.08136e-015	3.54965e-015	-4.05318e-015	1.97236e-015	3.35826e-015	5.4595e-015	3.90022e-015	-9.06228e-015	1.20012e-015	9.31779e-016	7.9118e-015	1.2796e-014	7.95646e-015	1.76534e-014	1.12238e-014	1.34447e-014	8.49709e-015	1.08906e-014	8.59001e-015
6.12333e-015	1.12294e-014	1.24595e-015	1.44729e-014	2.07354e-015	3.57434e-015	-2.80579e-015	3.57198e-015	-4.21339e-015	1.95039e-015	3.32359e-015	5.42308e-015	4.18058e-015	-8.85331e-015	1.32122e-015	7.91848e-016	8.02171e-015	1.26444e-014	7.82532e-015	1.74902e-014	1.07541e-014	1.33387e-014	8.49903e-015	1.10455e-014	8.22233e-015
6.05203e-015	1.11524e-014	1.46883e-015	1.45596e-014	2.28678e-015	3.5771e-015	-3.49462e-015	3.62709e-015	-4.36538e-015	1.9487e-015	3.28876e-015	5.39364e-015	4.46609e-015	-8.63363e-015	1.42802e-015	6.67317e-016	8.16134e-015	1.25059e-014	7.72103e-015	1.73468e-014	1.02859e-014	1.3261e-014	8.51759e-015	1.12011e-014	7.85678e-015
5.983e-015	1.10516e-014	1.64507e-015	1.45649e-014	2.47858e-015	3.55395e-015	-4.13656e-015	3.71505e-015	-4.50553e-015	1.96925e-015	3.25428e-015	5.37295e-015	4.75394e-015	-8.40444e-015	1.51939e-015	5.59566e-016	8.33091e-015	1.23824e-014	7.64655e-015	1.72246e-014	9.82452e-015	1.32121e-014	8.55261e-015	1.13569e-014	7.49662e-015
5.9191e-015	1.09266e-014	1.77233e-015	1.44865e-014	2.65003e-015	3.50706e-015	-4.72035e-015	3.83691e-015	-4.63018e-015	2.01286e-015	3.22155e-015	5.36278e-015	5.04156e-015	-8.16697e-015	1.59502e-015	4.70588e-016	8.53088e-015	1.22747e-014	7.60414e-015	1.71246e-014	9.37444e-015	1.31918e-014	8.60329e-015	1.15126e-014	7.14461e-015
5.86206e-015	1.07774e-014	1.84907e-015	1.4324e-014	2.80228e-015	3.43935e-015	-5.23594e-015	3.99251e-015	-4.73539e-015	2.08115e-015	3.19151e-015	5.365e-015	5.32583e-015	-7.92222e-015	1.65429e-015	4.02203e-016	8.76065e-015	1.21845e-014	7.59573e-015	1.70476e-014	8.93997e-015	1.32007e-014	8.66868e-015	1.16677e-014	6.80377e-015
5.81422e-015	1.06045e-014	1.87465e-015	1.4078e-014	2.93633e-015	3.35345e-015	-5.67394e-015	4.18167e-015	-4.81785e-015	2.17465e-015	3.16528e-015	5.38009e-015	5.60356e-015	-7.67159e-015	1.6971e-015	3.56641e-016	9.01951e-015	1.21133e-014	7.62296e-015	1.69948e-014	8.52507e-015	1.32373e-014	8.74753e-015	1.18224e-014	6.47662e-015
5.77757e-015	1.04082e-014	1.84852e-015	1.37506e-014	3.05384e-015	3.25317e-015	-6.02591e-015	4.4037e-015	-4.87473e-015	2.29393e-015	3.14337e-015	5.40874e-015	5.87274e-015	-7.41621e-015	1.72341e-015	3.35351e-016	9.30744e-015	1.20623e-014	7.6875e-015	1.69665e-014	8.13403e-015	1.33e-014	8.83856e-015	1.19759e-014	6.16614e-015
5.75372e-015	1.01894e-014	1.77121e-015	1.33444e-014	3.15545e-015	3.1437e-015	-6.28546e-015	4.6573e-015	-4.90297e-015	2.43894e-015	3.12676e-015	5.45174e-015	6.13063e-015	-7.15653e-015	1.73365e-015	3.38966e-016	9.6234e-015	1.20319e-014	7.79129e-015	1.69627e-014	7.77067e-015	1.33877e-014	8.94128e-015	1.21279e-014	5.87523e-015
5.74454e-015	9.94947e-015	1.64377e-015	1.28637e-014	3.24316e-015	3.02835e-015	-6.44708e-015	4.94016e-015	-4.89974e-015	2.60943e-015	3.11633e-015	5.50978e-015	6.37561e-015	-6.89389e-015	1.72857e-015	3.67988e-016	9.96668e-015	1.20232e-014	7.93418e-015	1.69835e-014	7.43753e-015	1.34987e-014	9.05472e-015	1.22784e-014	5.60617e-015
5.75211e-015	9.69071e-015	1.46899e-015	1.23129e-014	3.31921e-015	2.91111e-015	-6.50673e-015	5.25037e-015	-4.86406e-015	2.80463e-015	3.11208e-015	5.58304e-015	6.60528e-015	-6.62983e-015	1.70917e-015	4.23358e-016	1.0336e-014	1.20361e-014	8.11653e-015	1.70284e-014	7.13788e-015	1.36307e-014	9.17784e-015	1.2427e-014	5.36107e-015
5.77814e-015	9.41435e-015	1.24901e-015	1.16983e-014	3.38626e-015	2.79607e-015	-6.4618e-015	5.58558e-015	-4.79503e-015	3.02356e-015	3.11488e-015	5.67122e-015	6.81721e-015	-6.36431e-015	1.67601e-015	5.05668e-016	1.07301e-014	1.20706e-014	8.33775e-015	1.70964e-014	6.87447e-015	1.37811e-014	9.30963e-015	1.25733e-014	5.14223e-015
5.82363e-015	9.12231e-015	9.86848e-016	1.10269e-014	3.4468e-015	2.68718e-015	-6.3107e-015	5.94281e-015	-4.69081e-015	3.26526e-015	3.12572e-015	5.77435e-015	7.00973e-015	-6.0986e-015	1.63058e-015	6.15758e-016	1.11474e-014	1.2126e-014	8.59721e-015	1.7187e-014	6.64929e-015	1.39475e-014	9.44871e-015	1.27168e-014	4.95117e-015
5.89025e-015	8.81683e-015	6.86484e-016	1.03065e-014	3.50321e-015	2.58839e-015	-6.05297e-015	6.31883e-015	-4.55043e-015	3.52807e-015	3.14582e-015	5.89225e-015	7.18127e-015	-5.83351e-015	1.5743e-015	7.53655e-016	1.15861e-014	1.22018e-014	8.89413e-015	1.72987e-014	6.46328e-015	1.41269e-014	9.59402e-015	1.28573e-014	4.78942e-015
5.97852e-015	8.50095e-015	3.52055e-016	9.54559e-015	3.5573e-015	2.50351e-015	-5.69007e-015	6.70981e-015	-4.37396e-015	3.81096e-015	3.17533e-015	6.02423e-015	7.33059e-015	-5.57027e-015	1.50903e-015	9.18973e-016	1.20442e-014	1.22972e-014	9.22781e-015	1.7429e-014	6.31747e-015	1.4317e-014	9.74439e-015	1.29943e-014	4.65846e-015
6.08881e-015	8.17851e-015	-1.28075e-017	8.75301e-015	3.61143e-015	2.43573e-015	-5.22462e-015	7.11277e-015	-4.1624e-015	4.11175e-015	3.21428e-015	6.16938e-015	7.45714e-015	-5.30947e-015	1.43669e-015	1.11066e-015	1.25189e-014	1.24111e-014	9.59634e-015	1.75761e-014	6.21243e-015	1.45149e-014	9.8998e-015	1.31275e-014	4.55885e-015
6.22119e-015	7.8526e-015	-4.02504e-016	7.93796e-015	3.6678e-015	2.38824e-015	-4.66125e-015	7.52396e-015	-3.91686e-015	4.42816e-015	3.26332e-015	6.32665e-015	7.56037e-015	-5.05173e-015	1.35871e-015	1.32884e-015	1.30079e-014	1.25425e-014	9.99719e-015	1.77378e-014	6.14846e-015	1.47176e-014	1.00585e-014	1.32568e-014	4.49095e-015
6.37529e-015	7.52608e-015	-8.12343e-016	7.10994e-015	3.72782e-015	2.36342e-015	-4.00537e-015	7.93969e-015	-3.63802e-015	4.75755e-015	3.32266e-015	6.49488e-015	7.63979e-015	-4.79763e-015	1.27647e-015	1.57214e-015	1.3508e-014	1.26893e-014	1.04279e-014	1.79124e-014	6.12492e-015	1.49225e-014	1.02199e-014	1.3382e-014	4.45525e-015
6.55082e-015	7.20238e-015	-1.23677e-015	6.27817e-015	3.79318e-015	2.36336e-015	-3.26338e-015	8.35617e-015	-3.32714e-015	5.09697e-015	3.39278e-015	6.67293e-015	7.69581e-015	-4.54754e-015	1.1922e-015	1.83925e-015	1.40165e-014	1.28494e-014	1.0886e-014	1.80979e-014	6.14121e-015	1.51267e-014	1.03833e-014	1.35031e-014	4.45244e-015
6.74734e-015	6.8854e-015	-1.67081e-015	5.45263e-015	3.86522e-015	2.3896e-015	-2.44332e-015	8.76983e-015	-2.98693e-015	5.44373e-015	3.47377e-015	6.85992e-015	7.72848e-015	-4.3017e-015	1.10823e-015	2.12925e-015	1.45306e-014	1.30202e-014	1.13681e-014	1.82921e-014	6.1963e-015	1.53272e-014	1.05475e-014	1.36203e-014	4.48177e-015
6.96331e-015	6.5789e-015	-2.10931e-015	4.6419e-015	3.94496e-015	2.44292e-015	-1.55406e-015	9.17687e-015	-2.6201e-015	5.79533e-015	3.56591e-015	7.05403e-015	7.73853e-015	-4.06032e-015	1.02611e-015	2.44014e-015	1.50471e-014	1.31995e-014	1.18704e-014	1.84924e-014	6.28887e-015	1.55214e-014	1.07117e-014	1.37338e-014	4.54273e-015
7.19748e-015	6.28689e-015	-2.54668e-015	3.85552e-015	4.03271e-015	2.52358e-015	-6.04937e-016	9.57375e-015	-2.22977e-015	6.14852e-015	3.66928e-015	7.25337e-015	7.72726e-015	-3.82418e-015	9.47193e-016	2.76903e-015	1.55619e-014	1.33849e-014	1.23893e-014	1.86957e-014	6.417e-015	1.57069e-014	1.08758e-014	1.38431e-014	4.63498e-015
7.44834e-015	6.01285e-015	-2.97811e-015	3.10187e-015	4.12913e-015	2.63155e-015	3.93042e-016	9.95646e-015	-1.81904e-015	6.49987e-015	3.78424e-015	7.45642e-015	7.69563e-015	-3.59369e-015	8.73386e-016	3.11504e-015	1.60721e-014	1.3574e-014	1.29209e-014	1.88993e-014	6.57766e-015	1.58809e-014	1.10393e-014	1.39484e-014	4.75721e-015
7.71327e-015	5.76001e-015	-3.39888e-015	2.38839e-015	4.23454e-015	2.76583e-015	1.42894e-015	1.0322e-014	-1.39178e-015	6.84615e-015	3.91022e-015	7.66188e-015	7.64541e-015	-3.36919e-015	8.05788e-016	3.47615e-015	1.65743e-014	1.37637e-014	1.3461e-014	1.91005e-014	6.76842e-015	1.60419e-014	1.12019e-014	1.4049e-014	4.90849e-015
7.99037e-015	5.5315e-015	-3.8044e-015	1.72177e-015	4.34805e-015	2.92504e-015	2.49093e-015	1.06669e-014	-9.51438e-016	7.18423e-015	4.04703e-015	7.86795e-015	7.57858e-015	-3.15086e-015	7.4559e-016	3.84946e-015	1.70648e-014	1.3951e-014	1.40057e-014	1.92975e-014	6.98688e-015	1.61879e-014	1.13629e-014	1.41459e-014	5.0871e-015
8.27823e-015	5.33035e-015	-4.19105e-015	1.10857e-015	4.46877e-015	3.10666e-015	3.56613e-015	1.09884e-014	-5.02432e-016	7.51066e-015	4.19398e-015	8.0728e-015	7.49699e-015	-2.93926e-015	6.94135e-016	4.23221e-015	1.75406e-014	1.41329e-014	1.45505e-014	1.94872e-014	7.23011e-015	1.63173e-014	1.15226e-014	1.42392e-014	5.29139e-015
8.57404e-015	5.16017e-015	-4.55538e-015	5.54063e-016	4.59551e-015	3.30814e-015	4.64277e-015	1.12842e-014	-4.89917e-017	7.82254e-015	4.35116e-015	8.27464e-015	7.40314e-015	-2.73458e-015	6.51883e-016	4.62167e-015	1.79984e-014	1.43069e-014	1.50915e-014	1.96672e-014	7.49523e-015	1.64297e-014	1.16805e-014	1.43285e-014	5.52013e-015
8.87469e-015	5.0233e-015	-4.89404e-015	6.16639e-017	4.7264e-015	3.52638e-015	5.70865e-015	1.15524e-014	4.0533e-016	8.11697e-015	4.51822e-015	8.47225e-015	7.29989e-015	-2.53743e-015	6.19258e-016	5.01514e-015	1.84342e-014	1.447e-014	1.56241e-014	1.98347e-014	7.77842e-015	1.6523e-014	1.18364e-014	1.44143e-014	5.7712e-015
9.17711e-015	4.92204e-015	-5.20481e-015	-3.65176e-016	4.86004e-015	3.75794e-015	6.75247e-015	1.17913e-014	8.56402e-016	8.39114e-015	4.69473e-015	8.66403e-015	7.18977e-015	-2.34811e-015	5.96356e-016	5.41005e-015	1.88451e-014	1.46191e-014	1.61447e-014	1.99878e-014	8.07616e-015	1.65962e-014	1.19901e-014	1.44964e-014	6.04181e-015
9.47849e-015	4.85797e-015	-5.48594e-015	-7.2449e-016	4.99451e-015	3.99879e-015	7.76283e-015	1.2e-014	1.30047e-015	8.64207e-015	4.87991e-015	8.84837e-015	7.07557e-015	-2.16649e-015	5.83404e-016	5.80356e-015	1.92287e-014	1.47524e-014	1.6649e-014	2.01248e-014	8.38496e-015	1.66488e-014	1.21413e-014	1.45748e-014	6.33022e-015
9.77601e-015	4.83233e-015	-5.73569e-015	-1.01526e-015	5.12777e-015	4.24452e-015	8.72971e-015	1.21783e-014	1.73423e-015	8.86798e-015	5.07288e-015	9.02396e-015	6.96029e-015	-1.99288e-015	5.8005e-016	6.19311e-015	1.95815e-014	1.48672e-014	1.71328e-014	2.02444e-014	8.70209e-015	1.66811e-014	1.22903e-014	1.46495e-014	6.63407e-015
1.00667e-014	4.84607e-015	-5.95353e-015	-1.23754e-015	5.25696e-015	4.49066e-015	9.64406e-015	1.23249e-014	2.15386e-015	9.06684e-015	5.27278e-015	9.18974e-015	6.84636e-015	-1.82803e-015	5.85085e-016	6.57563e-015	1.99003e-014	1.49609e-014	1.7593e-014	2.03446e-014	9.02404e-015	1.66934e-014	1.24372e-014	1.47209e-014	6.95083e-015
1.03475e-014	4.89932e-015	-6.13953e-015	-1.39324e-015	5.37974e-015	4.73315e-015	1.0497e-014	1.24396e-014	2.55543e-015	9.23652e-015	5.47845e-015	9.34389e-015	6.73574e-015	-1.67213e-015	5.97431e-016	6.94865e-015	2.01828e-014	1.50334e-014	1.80254e-014	2.04235e-014	9.34768e-015	1.66856e-014	1.25815e-014	1.47888e-014	7.27822e-015
1.06153e-014	4.9923e-015	-6.29399e-015	-1.48515e-015	5.49374e-015	4.96688e-015	1.12804e-014	1.25227e-014	2.93602e-015	9.37634e-015	5.68922e-015	9.48612e-015	6.63139e-015	-1.52554e-015	6.1655e-016	7.30995e-015	2.04271e-014	1.50827e-014	1.84267e-014	2.04802e-014	9.66924e-015	1.66582e-014	1.27233e-014	1.48529e-014	7.6141e-015
1.08677e-014	5.12434e-015	-6.41875e-015	-1.51611e-015	5.59625e-015	5.1877e-015	1.19871e-014	1.2575e-014	3.29304e-015	9.48519e-015	5.90432e-015	9.6152e-015	6.53674e-015	-1.38794e-015	6.40331e-016	7.65705e-015	2.06312e-014	1.51071e-014	1.87936e-014	2.05143e-014	9.98565e-015	1.66122e-014	1.28624e-014	1.49132e-014	7.95591e-015
1.1102e-014	5.29448e-015	-6.51539e-015	-1.4912e-015	5.6852e-015	5.39107e-015	1.26121e-014	1.25982e-014	3.6245e-015	9.56255e-015	6.12301e-015	9.73036e-015	6.4538e-015	-1.25971e-015	6.66959e-016	7.98719e-015	2.0794e-014	1.51057e-014	1.91238e-014	2.05251e-014	1.02947e-014	1.65487e-014	1.29988e-014	1.49697e-014	8.30161e-015
1.13154e-014	5.50086e-015	-6.58556e-015	-1.41594e-015	5.75827e-015	5.57288e-015	1.3151e-014	1.25943e-014	3.92893e-015	9.60803e-015	6.34373e-015	9.83141e-015	6.38492e-015	-1.14088e-015	6.94813e-016	8.2984e-015	2.09136e-014	1.50778e-014	1.94151e-014	2.05121e-014	1.05942e-014	1.64679e-014	1.31326e-014	1.50219e-014	8.64813e-015
1.15055e-014	5.74168e-015	-6.63126e-015	-1.29621e-015	5.81318e-015	5.72903e-015	1.3601e-014	1.25649e-014	4.20485e-015	9.62154e-015	6.56504e-015	9.9178e-015	6.33271e-015	-1.0316e-015	7.22401e-016	8.58976e-015	2.09893e-014	1.50228e-014	1.96652e-014	2.04749e-014	1.08814e-014	1.63716e-014	1.32637e-014	1.50703e-014	8.99382e-015
1.16705e-014	6.01445e-015	-6.65485e-015	-1.13903e-015	5.8476e-015	5.85581e-015	1.39604e-014	1.25121e-014	4.4503e-015	9.60406e-015	6.78583e-015	9.98907e-015	6.29884e-015	-9.3237e-016	7.47445e-016	8.85925e-015	2.10204e-014	1.49415e-014	1.98728e-014	2.04132e-014	1.11536e-014	1.62614e-014	1.33919e-014	1.51145e-014	9.33643e-015
1.18086e-014	6.31597e-015	-6.65932e-015	-9.51957e-016	5.86031e-015	5.95026e-015	1.42294e-014	1.24384e-014	4.66482e-015	9.55572e-015	7.00486e-015	1.00452e-014	6.28496e-015	-8.42909e-016	7.67552e-016	9.1062e-015	2.10068e-014	1.4834e-014	2.00363e-014	2.03276e-014	1.1409e-014	1.61382e-014	1.35164e-014	1.51545e-014	9.67422e-015
1.19189e-014	6.64301e-015	-6.64942e-015	-7.42751e-016	5.84957e-015	6.00937e-015	1.44089e-014	1.23458e-014	4.84859e-015	9.47792e-015	7.22076e-015	1.00859e-014	6.29187e-015	-7.63189e-016	7.8025e-016	9.32845e-015	2.09489e-014	1.47015e-014	2.0155e-014	2.02186e-014	1.16459e-014	1.60033e-014	1.36367e-014	1.51895e-014	1.00047e-014
1.19997e-014	6.9922e-015	-6.6287e-015	-5.20423e-016	5.81402e-015	6.03146e-015	1.45013e-014	1.22376e-014	5.00183e-015	9.37165e-015	7.43208e-015	1.01106e-014	6.32086e-015	-6.93543e-016	7.83341e-016	9.52526e-015	2.08472e-014	1.45447e-014	2.02287e-014	2.0086e-014	1.18631e-014	1.58587e-014	1.37525e-014	1.52185e-014	1.0326e-014
1.20504e-014	7.35985e-015	-6.60044e-015	-2.93063e-016	5.75338e-015	6.01506e-015	1.45103e-014	1.21169e-014	5.12531e-015	9.23869e-015	7.63799e-015	1.012e-014	6.37337e-015	-6.33909e-016	7.75076e-016	9.69594e-015	2.07035e-014	1.43653e-014	2.02574e-014	1.99307e-014	1.20601e-014	1.57058e-014	1.38633e-014	1.52415e-014	1.06362e-014
1.20709e-014	7.74183e-015	-6.56838e-015	-6.93731e-017	5.66755e-015	5.95929e-015	1.44411e-014	1.19865e-014	5.21985e-015	9.08122e-015	7.8369e-015	1.01149e-014	6.44944e-015	-5.84313e-016	7.53616e-016	9.84039e-015	2.05187e-014	1.41651e-014	2.02414e-014	1.97537e-014	1.22367e-014	1.5546e-014	1.39684e-014	1.52578e-014	1.09333e-014
1.20614e-014	8.13285e-015	-6.53612e-015	1.42574e-016	5.55659e-015	5.86419e-015	1.42999e-014	1.18489e-014	5.28695e-015	8.90155e-015	8.02754e-015	1.00949e-014	6.54912e-015	-5.44475e-016	7.16824e-016	9.95893e-015	2.02944e-014	1.39459e-014	2.01815e-014	1.95565e-014	1.23924e-014	1.53804e-014	1.40675e-014	1.52676e-014	1.12163e-014
1.20223e-014	8.52804e-015	-6.50705e-015	3.34367e-016	5.42121e-015	5.73034e-015	1.40932e-014	1.17066e-014	5.32851e-015	8.7018e-015	8.2087e-015	1.00608e-014	6.67286e-015	-5.1392e-016	6.63421e-016	1.00511e-014	2.00331e-014	1.37099e-014	2.00786e-014	1.93406e-014	1.2527e-014	1.52106e-014	1.41598e-014	1.527e-014	1.14835e-014
1.19547e-014	8.92322e-015	-6.48452e-015	4.98235e-016	5.26221e-015	5.55882e-015	1.38285e-014	1.15622e-014	5.34675e-015	8.4849e-015	8.37886e-015	1.00127e-014	6.81972e-015	-4.93006e-016	5.91876e-016	1.01175e-014	1.97369e-014	1.34601e-014	1.99345e-014	1.91068e-014	1.26403e-014	1.50374e-014	1.42444e-014	1.52651e-014	1.1733e-014
1.18591e-014	9.31346e-015	-6.47144e-015	6.27027e-016	5.08112e-015	5.35214e-015	1.35149e-014	1.14187e-014	5.34366e-015	8.25419e-015	8.53756e-015	9.95076e-015	6.98855e-015	-4.81198e-016	5.01349e-016	1.01589e-014	1.9408e-014	1.31995e-014	1.97511e-014	1.88567e-014	1.27335e-014	1.4862e-014	1.43209e-014	1.52519e-014	1.19645e-014
1.17366e-014	9.69414e-015	-6.47029e-015	7.14725e-016	4.88037e-015	5.11284e-015	1.31614e-014	1.12787e-014	5.3215e-015	8.01285e-015	8.68348e-015	9.87598e-015	7.17813e-015	-4.78539e-016	3.90659e-016	1.01765e-014	1.90491e-014	1.29314e-014	1.95301e-014	1.85921e-014	1.28066e-014	1.46855e-014	1.43884e-014	1.52294e-014	1.21767e-014
1.15891e-014	1.00612e-014	-6.4837e-015	7.55347e-016	4.66269e-015	4.84341e-015	1.27768e-014	1.11444e-014	5.28279e-015	7.76396e-015	8.8154e-015	9.7894e-015	7.38692e-015	-4.84672e-016	2.59086e-016	1.01707e-014	1.86628e-014	1.26589e-014	1.92746e-014	1.83147e-014	1.28604e-014	1.4509e-014	1.44463e-014	1.51975e-014	1.23681e-014
1.14193e-014	1.04101e-014	-6.51372e-015	7.44219e-016	4.43078e-015	4.54718e-015	1.23706e-014	1.10172e-014	5.23084e-015	7.51025e-015	8.93264e-015	9.69105e-015	7.61322e-015	-4.99006e-016	1.06552e-016	1.01432e-014	1.82532e-014	1.23849e-014	1.89872e-014	1.80262e-014	1.28957e-014	1.43327e-014	1.4494e-014	1.51554e-014	1.25384e-014
1.12295e-014	1.07369e-014	-6.56092e-015	6.77421e-016	4.18815e-015	4.22878e-015	1.19528e-014	1.08987e-014	5.1674e-015	7.25502e-015	9.03476e-015	9.58185e-015	7.8549e-015	-5.21654e-016	-6.71737e-017	1.00958e-014	1.78231e-014	1.21123e-014	1.86717e-014	1.77286e-014	1.29132e-014	1.41569e-014	1.45304e-014	1.51024e-014	1.2687e-014
1.10221e-014	1.10375e-014	-6.62649e-015	5.5157e-016	3.93822e-015	3.89201e-015	1.15329e-014	1.07896e-014	5.09596e-015	7.00122e-015	9.12071e-015	9.46289e-015	8.10963e-015	-5.51857e-016	-2.61502e-016	1.00298e-014	1.73766e-014	1.18444e-014	1.83309e-014	1.74232e-014	1.29147e-014	1.39819e-014	1.45543e-014	1.50379e-014	1.28134e-014
1.07998e-014	1.13077e-014	-6.71073e-015	3.64967e-016	3.68472e-015	3.54175e-015	1.11207e-014	1.06909e-014	5.01942e-015	6.75139e-015	9.18949e-015	9.33428e-015	8.37451e-015	-5.89483e-016	-4.75415e-016	9.9464e-015	1.69172e-014	1.1584e-014	1.79679e-014	1.71132e-014	1.29016e-014	1.38074e-014	1.45656e-014	1.4961e-014	1.29171e-014
1.0566e-014	1.15448e-014	-6.81282e-015	1.16385e-016	3.43173e-015	3.18292e-015	1.07251e-014	1.06031e-014	4.94033e-015	6.50853e-015	9.24077e-015	9.1966e-015	8.64711e-015	-6.33522e-016	-7.07851e-016	9.848e-015	1.64485e-014	1.13337e-014	1.75861e-014	1.68e-014	1.28757e-014	1.36336e-014	1.45634e-014	1.4871e-014	1.29979e-014
1.03234e-014	1.17463e-014	-6.93175e-015	-1.93287e-016	3.18303e-015	2.82076e-015	1.03548e-014	1.05262e-014	4.86079e-015	6.2751e-015	9.2744e-015	9.05018e-015	8.92483e-015	-6.83281e-016	-9.57218e-016	9.73658e-015	1.59738e-014	1.10968e-014	1.71887e-014	1.64849e-014	1.28382e-014	1.34605e-014	1.45471e-014	1.47674e-014	1.30553e-014
1.00752e-014	1.19097e-014	-7.0661e-015	-5.6296e-016	2.94299e-015	2.46032e-015	1.00176e-014	1.04607e-014	4.78356e-015	6.05422e-015	9.28979e-015	8.89591e-015	9.20463e-015	-7.38537e-016	-1.22133e-015	9.61441e-015	1.54968e-014	1.08764e-014	1.67794e-014	1.61694e-014	1.27903e-014	1.32875e-014	1.45159e-014	1.46502e-014	1.30892e-014
9.82512e-015	1.20334e-014	-7.21455e-015	-9.90117e-016	2.71626e-015	2.10725e-015	9.72096e-015	1.04057e-014	4.71101e-015	5.84838e-015	9.28678e-015	8.7342e-015	9.48335e-015	-7.98518e-016	-1.49806e-015	9.48351e-015	1.5021e-014	1.0674e-014	1.63623e-014	1.58549e-014	1.27341e-014	1.31144e-014	1.44697e-014	1.45194e-014	1.30988e-014
9.57673e-015	1.21157e-014	-7.3743e-015	-1.47134e-015	2.507e-015	1.76738e-015	9.4707e-015	1.03599e-014	4.645e-015	5.65933e-015	9.26566e-015	8.5653e-015	9.75848e-015	-8.62607e-016	-1.78418e-015	9.34583e-015	1.45495e-014	1.04917e-014	1.59406e-014	1.55419e-014	1.26712e-014	1.29406e-014	1.44078e-014	1.43735e-014	1.30842e-014
9.33316e-015	1.21559e-014	-7.54225e-015	-2.00163e-015	2.31895e-015	1.44569e-015	9.27189e-015	1.03212e-014	4.5871e-015	5.48856e-015	9.22633e-015	8.38971e-015	1.00267e-014	-9.29876e-016	-2.07652e-015	9.20364e-015	1.40849e-014	1.03318e-014	1.55178e-014	1.52322e-014	1.26027e-014	1.27658e-014	1.43297e-014	1.42123e-014	1.3046e-014
9.09753e-015	1.21532e-014	-7.71435e-015	-2.5758e-015	2.15649e-015	1.14749e-015	9.12837e-015	1.02895e-014	4.53802e-015	5.33798e-015	9.1686e-015	8.20814e-015	1.02851e-014	-9.99679e-016	-2.37186e-015	9.05961e-015	1.36304e-014	1.01955e-014	1.50982e-014	1.49278e-014	1.25301e-014	1.25892e-014	1.42349e-014	1.40364e-014	1.29844e-014
8.873e-015	1.21075e-014	-7.88729e-015	-3.18659e-015	2.02327e-015	8.77357e-016	9.04361e-015	1.02636e-014	4.49938e-015	5.20852e-015	9.0929e-015	8.02067e-015	1.05299e-014	-1.07109e-015	-2.66628e-015	8.91609e-015	1.31889e-014	1.00842e-014	1.4685e-014	1.46298e-014	1.24548e-014	1.24105e-014	1.41236e-014	1.38457e-014	1.28991e-014
8.66251e-015	1.20199e-014	-8.05668e-015	-3.82691e-015	1.9234e-015	6.39693e-016	9.01949e-015	1.02414e-014	4.47136e-015	5.10109e-015	8.99984e-015	7.82709e-015	1.07581e-014	-1.14372e-015	-2.95543e-015	8.77585e-015	1.27633e-014	9.99903e-015	1.42811e-014	1.43388e-014	1.23773e-014	1.2228e-014	1.39956e-014	1.36402e-014	1.27904e-014
8.46852e-015	1.18911e-014	-8.21743e-015	-4.48862e-015	1.85988e-015	4.39088e-016	9.05669e-015	1.02207e-014	4.45427e-015	5.01639e-015	8.88982e-015	7.62798e-015	1.09669e-014	-1.21674e-015	-3.23573e-015	8.64084e-015	1.23554e-014	9.9408e-015	1.38897e-014	1.40557e-014	1.22991e-014	1.20409e-014	1.38508e-014	1.34206e-014	1.26585e-014
8.29266e-015	1.1723e-014	-8.365e-015	-5.16264e-015	1.83608e-015	2.79498e-016	9.15445e-015	1.01996e-014	4.44852e-015	4.95412e-015	8.7636e-015	7.4238e-015	1.11545e-014	-1.28863e-015	-3.50272e-015	8.51321e-015	1.19673e-014	9.90951e-015	1.35139e-014	1.37814e-014	1.22212e-014	1.18482e-014	1.36901e-014	1.31869e-014	1.25035e-014
8.13682e-015	1.15173e-014	-8.49427e-015	-5.83918e-015	1.85382e-015	1.6325e-016	9.3114e-015	1.01756e-014	4.45324e-015	4.91448e-015	8.62157e-015	7.21454e-015	1.13191e-014	-1.35838e-015	-3.75162e-015	8.39508e-015	1.16003e-014	9.90479e-015	1.3156e-014	1.35167e-014	1.21437e-014	1.16497e-014	1.35136e-014	1.29398e-014	1.23268e-014
8.0028e-015	1.12764e-014	-8.60119e-015	-6.50886e-015	1.91494e-015	9.25903e-017	9.52553e-015	1.01476e-014	4.46825e-015	4.89737e-015	8.4646e-015	7.0005e-015	1.14584e-014	-1.42422e-015	-3.97827e-015	8.28865e-015	1.12554e-014	9.92609e-015	1.28185e-014	1.32621e-014	1.20671e-014	1.14444e-014	1.33214e-014	1.26802e-014	1.21282e-014
7.89204e-015	1.10029e-014	-8.68088e-015	-7.1623e-015	2.02077e-015	6.95012e-017	9.79279e-015	1.01137e-014	4.49286e-015	4.90175e-015	8.29393e-015	6.78192e-015	1.15698e-014	-1.48558e-015	-4.1782e-015	8.19564e-015	1.09331e-014	9.97261e-015	1.25035e-014	1.30182e-014	1.19922e-014	1.12321e-014	1.31141e-014	1.24088e-014	1.19083e-014
7.80586e-015	1.06996e-014	-8.7283e-015	-7.7903e-015	2.17168e-015	9.4527e-017	1.01081e-014	1.00715e-014	4.52614e-015	4.92644e-015	8.11091e-015	6.5591e-015	1.16518e-014	-1.5413e-015	-4.34765e-015	8.11794e-015	1.06344e-014	1.00432e-014	1.22122e-014	1.27846e-014	1.19189e-014	1.10125e-014	1.28916e-014	1.21263e-014	1.16681e-014
7.74508e-015	1.03696e-014	-8.73956e-015	-8.38309e-015	2.36733e-015	1.68484e-016	1.04655e-014	1.00197e-014	4.56688e-015	4.97035e-015	7.91741e-015	6.33245e-015	1.17033e-014	-1.59016e-015	-4.48246e-015	8.05674e-015	1.03584e-014	1.01365e-014	1.19459e-014	1.25608e-014	1.18471e-014	1.07852e-014	1.26545e-014	1.18342e-014	1.14085e-014
7.70999e-015	1.00163e-014	-8.71124e-015	-8.93175e-015	2.6066e-015	2.91201e-016	1.08593e-014	9.95699e-015	4.61354e-015	5.03198e-015	7.71447e-015	6.10195e-015	1.17229e-014	-1.63159e-015	-4.57901e-015	8.01294e-015	1.01055e-014	1.02503e-014	1.17055e-014	1.23466e-014	1.17769e-014	1.055e-014	1.24042e-014	1.15331e-014	1.11302e-014
7.70048e-015	9.64357e-015	-8.63999e-015	-9.42845e-015	2.88768e-015	4.60654e-016	1.12833e-014	9.88181e-015	4.66433e-015	5.1102e-015	7.50314e-015	5.86811e-015	1.17104e-014	-1.66451e-015	-4.634e-015	7.98746e-015	9.87541e-015	1.03825e-014	1.14925e-014	1.21417e-014	1.17086e-014	1.03073e-014	1.21411e-014	1.12246e-014	1.08347e-014
7.71633e-015	9.25479e-015	-8.52292e-015	-9.86501e-015	3.20932e-015	6.75298e-016	1.17291e-014	9.79284e-015	4.71755e-015	5.20279e-015	7.28515e-015	5.63094e-015	1.16655e-014	-1.68795e-015	-4.64436e-015	7.98131e-015	9.66719e-015	1.05309e-014	1.13069e-014	1.19456e-014	1.16416e-014	1.00572e-014	1.18662e-014	1.09096e-014	1.0523e-014
7.75677e-015	8.8544e-015	-8.35725e-015	-1.02331e-014	3.56929e-015	9.32703e-016	1.21883e-014	9.68984e-015	4.77179e-015	5.3077e-015	7.06214e-015	5.3902e-015	1.15884e-014	-1.70007e-015	-4.6076e-015	7.9954e-015	9.47982e-015	1.06929e-014	1.11489e-014	1.1757e-014	1.15756e-014	9.79984e-015	1.15805e-014	1.05896e-014	1.01954e-014
7.81962e-015	8.44674e-015	-8.14172e-015	-1.05269e-014	3.96341e-015	1.22967e-015	1.26531e-014	9.57221e-015	4.82525e-015	5.42309e-015	6.83605e-015	5.1462e-015	1.14795e-014	-1.70038e-015	-4.52179e-015	8.03049e-015	9.31184e-015	1.08658e-014	1.10182e-014	1.15765e-014	1.15102e-014	9.53545e-015	1.12855e-014	1.02667e-014	9.85371e-015
7.90282e-015	8.03461e-015	-7.87467e-015	-1.074e-014	4.38779e-015	1.56318e-015	1.31156e-014	9.44024e-015	4.8758e-015	5.54717e-015	6.6083e-015	4.89962e-015	1.13395e-014	-1.68804e-015	-4.38495e-015	8.08634e-015	9.16184e-015	1.10466e-014	1.0914e-014	1.14034e-014	1.14447e-014	9.26453e-015	1.09818e-014	9.94217e-015	9.49935e-015
8.00507e-015	7.62113e-015	-7.55561e-015	-1.08681e-014	4.83818e-015	1.92907e-015	1.35674e-014	9.29445e-015	4.92176e-015	5.67744e-015	6.38012e-015	4.65095e-015	1.11692e-014	-1.66249e-015	-4.19611e-015	8.16334e-015	9.0279e-015	1.12322e-014	1.08356e-014	1.12361e-014	1.1378e-014	8.98805e-015	1.06706e-014	9.6175e-015	9.13321e-015
8.12374e-015	7.21077e-015	-7.18496e-015	-1.09068e-014	5.30955e-015	2.3231e-015	1.40005e-014	9.1351e-015	4.96185e-015	5.81137e-015	6.15301e-015	4.40037e-015	1.09697e-014	-1.6229e-015	-3.95466e-015	8.26092e-015	8.908e-015	1.14205e-014	1.07817e-014	1.10734e-014	1.13096e-014	8.70686e-015	1.03534e-014	9.29429e-015	8.75693e-015
8.2565e-015	6.80712e-015	-6.76301e-015	-1.08538e-014	5.79697e-015	2.73998e-015	1.44081e-014	8.9637e-015	4.99493e-015	5.94639e-015	5.92836e-015	4.14873e-015	1.07433e-014	-1.56849e-015	-3.66065e-015	8.37816e-015	8.79993e-015	1.16087e-014	1.07505e-014	1.09148e-014	1.1239e-014	8.42207e-015	1.00314e-014	8.97479e-015	8.37237e-015
8.40077e-015	6.41309e-015	-6.29153e-015	-1.07077e-014	6.29456e-015	3.17494e-015	1.47824e-014	8.78182e-015	5.01894e-015	6.08039e-015	5.70773e-015	3.89698e-015	1.04916e-014	-1.49807e-015	-3.31414e-015	8.51431e-015	8.70116e-015	1.17933e-014	1.07409e-014	1.07597e-014	1.11653e-014	8.13487e-015	9.70636e-015	8.66072e-015	7.98082e-015
8.55402e-015	6.0321e-015	-5.77319e-015	-1.04677e-014	6.79557e-015	3.62308e-015	1.51172e-014	8.59041e-015	5.03259e-015	6.21118e-015	5.49241e-015	3.64548e-015	1.02168e-014	-1.41087e-015	-2.91593e-015	8.66807e-015	8.60965e-015	1.19717e-014	1.07512e-014	1.06074e-014	1.10879e-014	7.84663e-015	9.37954e-015	8.35347e-015	7.58313e-015
8.71226e-015	5.66673e-015	-5.21119e-015	-1.01348e-014	7.29458e-015	4.07915e-015	1.54069e-014	8.39155e-015	5.03589e-015	6.33664e-015	5.2842e-015	3.39455e-015	9.92121e-015	-1.30637e-015	-2.46755e-015	8.83809e-015	8.52322e-015	1.21414e-014	1.07791e-014	1.0457e-014	1.10056e-014	7.55881e-015	9.052e-015	8.05462e-015	7.18108e-015
8.87298e-015	5.319e-015	-4.60948e-015	-9.71077e-015	7.78583e-015	4.53773e-015	1.56465e-014	8.18762e-015	5.02734e-015	6.4546e-015	5.08419e-015	3.14557e-015	9.60764e-015	-1.1844e-015	-1.97136e-015	9.02352e-015	8.43868e-015	1.23002e-014	1.0822e-014	1.03071e-014	1.09179e-014	7.27273e-015	8.72527e-015	7.7655e-015	6.77686e-015
9.03316e-015	4.99078e-015	-3.97292e-015	-9.19886e-015	8.2636e-015	4.99406e-015	1.58322e-014	7.98102e-015	5.00591e-015	6.56327e-015	4.89311e-015	2.89965e-015	9.27862e-015	-1.04473e-015	-1.4306e-015	9.22295e-015	8.35368e-015	1.24457e-014	1.08777e-014	1.01563e-014	1.08238e-014	6.99006e-015	8.40084e-015	7.48695e-015	6.37221e-015
9.18968e-015	4.68434e-015	-3.30582e-015	-8.6032e-015	8.72191e-015	5.44359e-015	1.59609e-014	7.77446e-015	4.97147e-015	6.66108e-015	4.71201e-015	2.6577e-015	8.93625e-015	-8.86796e-016	-8.49051e-016	9.43435e-015	8.26686e-015	1.25758e-014	1.09434e-014	1.00039e-014	1.07225e-014	6.71203e-015	8.08002e-015	7.22055e-015	5.96905e-015
9.33892e-015	4.40135e-015	-2.61326e-015	-7.92943e-015	9.15525e-015	5.88126e-015	1.60305e-014	7.57096e-015	4.92378e-015	6.74586e-015	4.54195e-015	2.42013e-015	8.58401e-015	-7.09981e-016	-2.3051e-016	9.65623e-015	8.17566e-015	1.26895e-014	1.10175e-014	9.84964e-015	1.06139e-014	6.44073e-015	7.76432e-015	6.96735e-015	5.56902e-015
9.477e-015	4.14267e-015	-1.90135e-015	-7.18432e-015	9.55753e-015	6.30157e-015	1.60405e-014	7.3731e-015	4.86343e-015	6.81645e-015	4.38379e-015	2.18796e-015	8.22476e-015	-5.14258e-016	4.20838e-016	9.88648e-015	8.07877e-015	1.27847e-014	1.10971e-014	9.69251e-015	1.04968e-014	6.17775e-015	7.45557e-015	6.72885e-015	5.17353e-015
9.60132e-015	3.90914e-015	-1.17691e-015	-6.37491e-015	9.92328e-015	6.69987e-015	1.59913e-014	7.18394e-015	4.79038e-015	6.87203e-015	4.23827e-015	1.96201e-015	7.86114e-015	-3.00473e-016	1.10012e-015	1.01231e-014	7.97403e-015	1.28601e-014	1.11797e-014	9.53206e-015	1.03711e-014	5.92507e-015	7.15465e-015	6.50587e-015	4.7841e-015
9.70883e-015	3.70164e-015	-4.46733e-016	-5.50934e-015	1.02478e-014	7.07246e-015	1.58834e-014	7.0064e-015	4.70565e-015	6.91167e-015	4.10612e-015	1.74293e-015	7.49547e-015	-6.9064e-017	1.80174e-015	1.03638e-014	7.85947e-015	1.2915e-014	1.12628e-014	9.36835e-015	1.02369e-014	5.68424e-015	6.86289e-015	6.29873e-015	4.40294e-015
9.79706e-015	3.52021e-015	2.82629e-016	-4.59721e-015	1.05262e-014	7.41591e-015	1.57189e-014	6.84316e-015	4.61001e-015	6.93458e-015	3.98786e-015	1.53202e-015	7.13046e-015	1.79088e-016	2.51967e-015	1.0606e-014	7.73368e-015	1.29484e-014	1.13437e-014	9.2006e-015	1.00935e-014	5.45622e-015	6.58186e-015	6.10784e-015	4.03227e-015
9.86398e-015	3.36455e-015	1.00372e-015	-3.64854e-015	1.0755e-014	7.72681e-015	1.55012e-014	6.69675e-015	4.50448e-015	6.9401e-015	3.88368e-015	1.32975e-015	6.76814e-015	4.43642e-016	3.24806e-015	1.08474e-014	7.59591e-015	1.29599e-014	1.14194e-014	9.02884e-015	9.94093e-015	5.24275e-015	6.3122e-015	5.93411e-015	3.67393e-015
9.90681e-015	3.2343e-015	1.7091e-015	-2.67374e-015	1.0931e-014	8.0026e-015	1.52346e-014	6.56949e-015	4.39003e-015	6.92778e-015	3.79344e-015	1.13735e-015	6.41111e-015	7.24068e-016	3.98106e-015	1.10859e-014	7.44512e-015	1.29495e-014	1.14883e-014	8.85307e-015	9.77941e-015	5.04522e-015	6.05495e-015	5.77776e-015	3.32911e-015
9.92376e-015	3.12809e-015	2.39183e-015	-1.68338e-015	1.1051e-014	8.24119e-015	1.49245e-014	6.46431e-015	4.2689e-015	6.89724e-015	3.71718e-015	9.55974e-016	6.06158e-015	1.01868e-015	4.71214e-015	1.13192e-014	7.28077e-015	1.29172e-014	1.15484e-014	8.67327e-015	9.60915e-015	4.86468e-015	5.81136e-015	5.63866e-015	2.9993e-015
9.91368e-015	3.04462e-015	3.04471e-015	-6.88203e-016	1.11126e-014	8.44111e-015	1.45765e-014	6.38282e-015	4.14265e-015	6.84885e-015	3.65495e-015	7.85742e-016	5.72145e-015	1.32584e-015	5.43516e-015	1.15446e-014	7.10248e-015	1.28632e-014	1.1598e-014	8.48874e-015	9.43013e-015	4.70193e-015	5.58221e-015	5.5171e-015	2.68614e-015
9.87512e-015	2.98318e-015	3.66145e-015	3.00623e-016	1.11142e-014	8.60067e-015	1.41968e-014	6.32585e-015	4.0132e-015	6.7832e-015	3.60633e-015	6.27341e-016	5.39325e-015	1.64476e-015	6.14335e-015	1.17596e-014	6.90971e-015	1.27881e-014	1.16348e-014	8.29945e-015	9.24234e-015	4.55751e-015	5.36835e-015	5.41228e-015	2.39067e-015
9.80797e-015	2.94216e-015	4.2355e-015	1.27185e-015	1.10554e-014	8.71958e-015	1.37925e-014	6.29468e-015	3.8817e-015	6.70047e-015	3.5706e-015	4.81782e-016	5.07844e-015	1.97397e-015	6.82977e-015	1.19621e-014	6.70262e-015	1.26928e-014	1.16575e-014	8.10615e-015	9.04613e-015	4.43266e-015	5.17019e-015	5.32377e-015	2.11382e-015
9.71147e-015	2.91986e-015	4.76055e-015	2.21515e-015	1.09355e-014	8.79719e-015	1.33706e-014	6.28986e-015	3.7498e-015	6.60169e-015	3.54723e-015	3.49558e-016	4.77841e-015	2.31228e-015	7.48808e-015	1.21494e-014	6.48216e-015	1.2579e-014	1.16649e-014	7.90916e-015	8.84256e-015	4.32801e-015	4.98836e-015	5.25078e-015	1.85654e-015
9.58583e-015	2.91417e-015	5.23182e-015	3.12028e-015	1.07554e-014	8.83392e-015	1.29378e-014	6.31148e-015	3.6192e-015	6.48736e-015	3.53549e-015	2.31001e-016	4.49397e-015	2.65765e-015	8.11201e-015	1.232e-014	6.25037e-015	1.24475e-014	1.16552e-014	7.70904e-015	8.63228e-015	4.24375e-015	4.82319e-015	5.19253e-015	1.6198e-015
9.43121e-015	2.92313e-015	5.64446e-015	3.97697e-015	1.05165e-014	8.83104e-015	1.25015e-014	6.35918e-015	3.49186e-015	6.35808e-015	3.53424e-015	1.26466e-016	4.2258e-015	3.00862e-015	8.69597e-015	1.24712e-014	6.00769e-015	1.22988e-014	1.16276e-014	7.50713e-015	8.41569e-015	4.1795e-015	4.67533e-015	5.14772e-015	1.40443e-015
9.24881e-015	2.94493e-015	5.99399e-015	4.77617e-015	1.02207e-014	8.79006e-015	1.207e-014	6.43267e-015	3.36979e-015	6.21507e-015	3.54218e-015	3.58129e-017	3.97459e-015	3.36306e-015	9.23446e-015	1.26013e-014	5.75495e-015	1.21352e-014	1.15809e-014	7.30311e-015	8.19298e-015	4.13502e-015	4.54495e-015	5.11579e-015	1.21078e-015
9.0397e-015	2.97733e-015	6.27694e-015	5.50949e-015	9.87054e-015	8.71231e-015	1.16501e-014	6.53014e-015	3.25406e-015	6.05978e-015	3.55799e-015	-4.0453e-017	3.74067e-015	3.71917e-015	9.72222e-015	1.27089e-014	5.49422e-015	1.1958e-014	1.15146e-014	7.09781e-015	7.96537e-015	4.11049e-015	4.43177e-015	5.09505e-015	1.03986e-015
8.80519e-015	3.01857e-015	6.49075e-015	6.16921e-015	9.46942e-015	8.59927e-015	1.12482e-014	6.64967e-015	3.14617e-015	5.89315e-015	3.58069e-015	-1.02354e-016	3.52363e-015	4.07467e-015	1.01544e-014	1.27922e-014	5.22759e-015	1.17686e-014	1.14281e-014	6.89267e-015	7.73405e-015	4.10509e-015	4.33539e-015	5.08372e-015	8.91904e-016
8.5472e-015	3.06686e-015	6.63336e-015	6.74851e-015	9.02177e-015	8.45327e-015	1.08712e-014	6.7887e-015	3.0474e-015	5.71662e-015	3.60871e-015	-1.51004e-016	3.32359e-015	4.42651e-015	1.05273e-014	1.28503e-014	4.95703e-015	1.15686e-014	1.13219e-014	6.6883e-015	7.49985e-015	4.11786e-015	4.25567e-015	5.07998e-015	7.66479e-016
8.26845e-015	3.11976e-015	6.70445e-015	7.24126e-015	8.53124e-015	8.27674e-015	1.05246e-014	6.94443e-015	2.95963e-015	5.53108e-015	3.64031e-015	-1.86152e-016	3.14066e-015	4.77299e-015	1.08369e-014	1.28818e-014	4.68417e-015	1.13601e-014	1.11952e-014	6.48603e-015	7.26339e-015	4.14762e-015	4.19276e-015	5.08234e-015	6.63505e-016
7.97148e-015	3.17505e-015	6.70341e-015	7.64246e-015	8.00292e-015	8.07295e-015	1.02138e-014	7.11351e-015	2.88383e-015	5.33804e-015	3.67421e-015	-2.08284e-016	2.97405e-015	5.11193e-015	1.10804e-014	1.28855e-014	4.41098e-015	1.11442e-014	1.10484e-014	6.28678e-015	7.02644e-015	4.19365e-015	4.14592e-015	5.0894e-015	5.832e-016
7.65895e-015	3.23097e-015	6.63051e-015	7.94856e-015	7.44133e-015	7.8444e-015	9.94298e-015	7.29273e-015	2.82023e-015	5.13863e-015	3.70862e-015	-2.1826e-016	2.82382e-015	5.44089e-015	1.12558e-014	1.28606e-014	4.13993e-015	1.0922e-014	1.08818e-014	6.0915e-015	6.78939e-015	4.25444e-015	4.11436e-015	5.09905e-015	5.24969e-016
7.33331e-015	3.28621e-015	6.48794e-015	8.15636e-015	6.85154e-015	7.59442e-015	9.71492e-015	7.47765e-015	2.77027e-015	4.93421e-015	3.74186e-015	-2.17024e-016	2.68932e-015	5.75775e-015	1.13608e-014	1.28069e-014	3.873e-015	1.06951e-014	1.06954e-014	5.90116e-015	6.55366e-015	4.32789e-015	4.09709e-015	5.10927e-015	4.88334e-016
6.99749e-015	3.33911e-015	6.27758e-015	8.26531e-015	6.23967e-015	7.32592e-015	9.53222e-015	7.66385e-015	2.73389e-015	4.72619e-015	3.77213e-015	-2.05e-016	2.56879e-015	6.06023e-015	1.13944e-014	1.27238e-014	3.61259e-015	1.04652e-014	1.04902e-014	5.7166e-015	6.31962e-015	4.41222e-015	4.09336e-015	5.11794e-015	4.72058e-016
6.65471e-015	3.38849e-015	6.0028e-015	8.27591e-015	5.61126e-015	7.04134e-015	9.3963e-015	7.84635e-015	2.71044e-015	4.51586e-015	3.7978e-015	-1.83186e-016	2.46072e-015	6.34599e-015	1.13564e-014	1.26113e-014	3.36124e-015	1.0233e-014	1.0267e-014	5.53893e-015	6.08804e-015	4.50544e-015	4.10162e-015	5.12301e-015	4.75245e-016
6.30795e-015	3.43301e-015	5.66752e-015	8.18908e-015	4.97213e-015	6.74389e-015	9.30765e-015	8.02039e-015	2.69999e-015	4.30386e-015	3.81746e-015	-1.52878e-016	2.36353e-015	6.61311e-015	1.12473e-014	1.24693e-014	3.12092e-015	9.99999e-015	1.00269e-014	5.36861e-015	5.85942e-015	4.6058e-015	4.1207e-015	5.1235e-015	4.97239e-016
5.96007e-015	3.47139e-015	5.27646e-015	8.00633e-015	4.32794e-015	6.43633e-015	9.26446e-015	8.18122e-015	2.70244e-015	4.09158e-015	3.82958e-015	-1.1526e-016	2.27614e-015	6.86032e-015	1.1068e-014	1.22979e-014	2.89329e-015	9.7667e-015	9.77057e-015	5.20623e-015	5.63424e-015	4.71072e-015	4.14901e-015	5.11834e-015	5.36722e-016
5.61426e-015	3.50282e-015	4.83497e-015	7.73085e-015	3.68412e-015	6.12163e-015	9.26403e-015	8.32478e-015	2.71701e-015	3.88006e-015	3.83253e-015	-7.17089e-017	2.1974e-015	7.08555e-015	1.08206e-014	1.20977e-014	2.6802e-015	9.53418e-015	9.49899e-015	5.05253e-015	5.41347e-015	4.81838e-015	4.18513e-015	5.10525e-015	5.92375e-016
5.27427e-015	3.52722e-015	4.34865e-015	7.36741e-015	3.04663e-015	5.80189e-015	9.30313e-015	8.44638e-015	2.74237e-015	3.67047e-015	3.8247e-015	-2.41878e-017	2.12573e-015	7.28754e-015	1.05087e-014	1.18694e-014	2.48261e-015	9.30302e-015	9.21336e-015	4.90793e-015	5.19732e-015	4.92673e-015	4.22737e-015	5.08253e-015	6.62832e-016
4.94299e-015	3.54404e-015	3.82338e-015	6.92151e-015	2.42025e-015	5.47948e-015	9.37832e-015	8.54123e-015	2.77792e-015	3.46351e-015	3.80487e-015	2.61243e-017	2.05939e-015	7.46489e-015	1.01351e-014	1.16142e-014	2.30236e-015	9.07395e-015	8.9152e-015	4.77242e-015	4.98639e-015	5.03338e-015	4.27391e-015	5.04892e-015	7.46486e-016
4.62354e-015	3.55296e-015	3.26577e-015	6.39948e-015	1.81004e-015	5.15654e-015	9.48492e-015	8.60503e-015	2.82267e-015	3.25963e-015	3.77178e-015	7.8185e-017	1.99755e-015	7.61642e-015	9.70278e-015	1.13329e-014	2.14098e-015	8.84685e-015	8.60521e-015	4.64547e-015	4.78092e-015	5.13591e-015	4.32347e-015	5.00303e-015	8.41513e-016
4.3181e-015	3.55324e-015	2.68302e-015	5.80889e-015	1.22083e-015	4.83473e-015	9.61643e-015	8.6335e-015	2.8747e-015	3.05985e-015	3.72451e-015	1.30423e-016	1.93895e-015	7.74063e-015	9.21664e-015	1.10273e-014	1.99983e-015	8.6221e-015	8.28458e-015	4.52732e-015	4.5808e-015	5.23174e-015	4.37425e-015	4.9441e-015	9.46204e-016
4.02932e-015	3.54424e-015	2.08248e-015	5.15725e-015	6.57088e-016	4.51591e-015	9.76578e-015	8.62281e-015	2.93237e-015	2.86455e-015	3.66189e-015	1.81712e-016	1.8816e-015	7.83678e-015	8.68115e-015	1.06986e-014	1.87953e-015	8.40023e-015	7.95418e-015	4.41837e-015	4.3866e-015	5.31935e-015	4.42403e-015	4.87131e-015	1.05959e-015
3.75895e-015	3.52682e-015	1.47075e-015	4.45201e-015	1.23025e-016	4.20076e-015	9.92555e-015	8.56977e-015	2.99347e-015	2.67461e-015	3.58351e-015	2.30719e-016	1.82387e-015	7.90501e-015	8.10161e-015	1.03493e-014	1.78074e-015	8.18043e-015	7.61541e-015	4.31848e-015	4.19853e-015	5.39633e-015	4.47097e-015	4.78378e-015	1.17959e-015
3.50912e-015	3.50131e-015	8.55075e-016	3.7026e-015	-3.7819e-016	3.88967e-015	1.00885e-014	8.47206e-015	3.05651e-015	2.49042e-015	3.48873e-015	2.76005e-016	1.76513e-015	7.94425e-015	7.48431e-015	9.98069e-015	1.70373e-015	7.96224e-015	7.26906e-015	4.22674e-015	4.01715e-015	5.46077e-015	4.51351e-015	4.68114e-015	1.3039e-015
3.28144e-015	3.46847e-015	2.4268e-016	2.91853e-015	-8.44431e-016	3.5834e-015	1.02458e-014	8.3269e-015	3.12011e-015	2.31249e-015	3.377e-015	3.16003e-016	1.70453e-015	7.95451e-015	6.83498e-015	9.5948e-015	1.64824e-015	7.74601e-015	6.9165e-015	4.14282e-015	3.84249e-015	5.51131e-015	4.55027e-015	4.56282e-015	1.43051e-015
3.07766e-015	3.42941e-015	-3.58882e-016	2.10971e-015	-1.27328e-015	3.28265e-015	1.03897e-014	8.13267e-015	3.18274e-015	2.14128e-015	3.24808e-015	3.49838e-016	1.64144e-015	7.93563e-015	6.16009e-015	9.1941e-015	1.61362e-015	7.53142e-015	6.55874e-015	4.06521e-015	3.67424e-015	5.54563e-015	4.57987e-015	4.42902e-015	1.55804e-015
2.89892e-015	3.38449e-015	-9.4288e-016	1.28591e-015	-1.66295e-015	2.98747e-015	1.05105e-014	7.88857e-015	3.24244e-015	1.97668e-015	3.10235e-015	3.76296e-016	1.57495e-015	7.88779e-015	5.46628e-015	8.78123e-015	1.5992e-015	7.31797e-015	6.19677e-015	3.99374e-015	3.5113e-015	5.5622e-015	4.59998e-015	4.27974e-015	1.68515e-015
2.74605e-015	3.33428e-015	-1.50317e-015	4.56405e-016	-2.01299e-015	2.69714e-015	1.06001e-014	7.59479e-015	3.29689e-015	1.81916e-015	2.93988e-015	3.94768e-016	1.50487e-015	7.8113e-015	4.7602e-015	8.35781e-015	1.60383e-015	7.10499e-015	5.83088e-015	3.92756e-015	3.354e-015	5.5603e-015	4.60954e-015	4.11489e-015	1.81061e-015
2.61973e-015	3.27997e-015	-2.03375e-015	-3.69131e-016	-2.32329e-015	2.4119e-015	1.06507e-014	7.25159e-015	3.3448e-015	1.66897e-015	2.76107e-015	4.03875e-016	1.43086e-015	7.70732e-015	4.04889e-015	7.92692e-015	1.62665e-015	6.89187e-015	5.46242e-015	3.86549e-015	3.20143e-015	5.53912e-015	4.6073e-015	3.93569e-015	1.93232e-015
2.51961e-015	3.2227e-015	-2.52999e-015	-1.18129e-015	-2.59326e-015	2.13114e-015	1.06542e-014	6.85984e-015	3.38481e-015	1.52559e-015	2.56665e-015	4.03402e-016	1.35265e-015	7.57669e-015	3.33938e-015	7.49091e-015	1.66641e-015	6.67798e-015	5.09234e-015	3.80619e-015	3.05418e-015	5.49765e-015	4.5922e-015	3.74294e-015	2.04888e-015
2.44509e-015	3.16367e-015	-2.98666e-015	-1.97099e-015	-2.82329e-015	1.85411e-015	1.0603e-014	6.4217e-015	3.41547e-015	1.38893e-015	2.35725e-015	3.92465e-016	1.27079e-015	7.421e-015	2.63872e-015	7.05199e-015	1.72051e-015	6.46329e-015	4.72147e-015	3.74881e-015	2.91204e-015	5.43548e-015	4.56272e-015	3.53756e-015	2.15883e-015
2.39559e-015	3.10404e-015	-3.39897e-015	-2.72937e-015	-3.01417e-015	1.58015e-015	1.04903e-014	5.93924e-015	3.43571e-015	1.2591e-015	2.13386e-015	3.70526e-016	1.18586e-015	7.24174e-015	1.9535e-015	6.61231e-015	1.78696e-015	6.24663e-015	4.34971e-015	3.69198e-015	2.77331e-015	5.35189e-015	4.51812e-015	3.32064e-015	2.26152e-015
2.37029e-015	3.04518e-015	-3.76337e-015	-3.44878e-015	-3.16734e-015	1.30898e-015	1.03102e-014	5.41507e-015	3.44465e-015	1.13623e-015	1.89819e-015	3.37456e-016	1.09764e-015	7.04017e-015	1.28995e-015	6.17434e-015	1.86345e-015	6.02752e-015	3.97824e-015	3.63381e-015	2.63781e-015	5.24701e-015	4.45831e-015	3.09313e-015	2.35576e-015
2.3681e-015	2.98751e-015	-4.07671e-015	-4.12121e-015	-3.28432e-015	1.03987e-015	1.00573e-014	4.8535e-015	3.44093e-015	1.02028e-015	1.65156e-015	2.93185e-016	1.00677e-015	6.818e-015	6.54014e-016	5.74029e-015	1.94798e-015	5.80542e-015	3.60759e-015	3.57354e-015	2.50506e-015	5.12121e-015	4.3826e-015	2.85624e-015	2.44037e-015
2.38732e-015	2.93259e-015	-4.3373e-015	-4.74039e-015	-3.36712e-015	7.71573e-016	9.72785e-015	4.25927e-015	3.42431e-015	9.11269e-016	1.39493e-015	2.37413e-016	9.14332e-016	6.57708e-015	5.09417e-017	5.31256e-015	2.03805e-015	5.58049e-015	3.23852e-015	3.51036e-015	2.37421e-015	4.97513e-015	4.29077e-015	2.61117e-015	2.51464e-015
2.42659e-015	2.88165e-015	-4.54347e-015	-5.30055e-015	-3.41859e-015	5.03803e-016	9.3188e-015	3.63801e-015	3.39415e-015	8.09151e-016	1.13007e-015	1.70542e-016	8.21472e-016	6.32002e-015	-5.13635e-016	4.89318e-015	2.13081e-015	5.35191e-015	2.8717e-015	3.4429e-015	2.2457e-015	4.80938e-015	4.18283e-015	2.35997e-015	2.5782e-015
2.48355e-015	2.83565e-015	-4.69443e-015	-5.79635e-015	-3.44156e-015	2.357e-016	8.82926e-015	2.99505e-015	3.35048e-015	7.13866e-016	8.58809e-016	9.2629e-017	7.29728e-016	6.04858e-015	-1.035e-015	4.48406e-015	2.22392e-015	5.11891e-015	2.50667e-015	3.36989e-015	2.11824e-015	4.62487e-015	4.05859e-015	2.104e-015	2.63086e-015
2.55662e-015	2.79563e-015	-4.78958e-015	-6.22399e-015	-3.43918e-015	-3.27235e-017	8.25836e-015	2.33663e-015	3.29325e-015	6.2523e-016	5.82388e-016	4.01559e-018	6.39181e-016	5.76496e-015	-1.50881e-015	4.08739e-015	2.31536e-015	4.88103e-015	2.14399e-015	3.28983e-015	1.99117e-015	4.42302e-015	3.91856e-015	1.84469e-015	2.67191e-015
2.64305e-015	2.7625e-015	-4.83049e-015	-6.57992e-015	-3.41376e-015	-3.02036e-016	7.60707e-015	1.66878e-015	3.22216e-015	5.43302e-016	3.02675e-016	-9.42541e-017	5.50849e-016	5.47086e-015	-1.93131e-015	3.70464e-015	2.40189e-015	4.63848e-015	1.78418e-015	3.2016e-015	1.86428e-015	4.20562e-015	3.7636e-015	1.58405e-015	2.70096e-015
2.74082e-015	2.73704e-015	-4.81816e-015	-6.86165e-015	-3.36837e-015	-5.71672e-016	6.87786e-015	9.97877e-016	3.13757e-015	4.68017e-016	2.16308e-017	-2.01857e-016	4.66101e-016	5.16887e-015	-2.2998e-015	3.33719e-015	2.4811e-015	4.39136e-015	1.42765e-015	3.10481e-015	1.73668e-015	3.97407e-015	3.59444e-015	1.32361e-015	2.71804e-015
2.84789e-015	2.71978e-015	-4.75365e-015	-7.06821e-015	-3.30676e-015	-8.41341e-016	6.07387e-015	3.30574e-016	3.03997e-015	3.99296e-016	-2.58597e-016	-3.17776e-016	3.86185e-016	4.86106e-015	-2.61147e-015	2.98699e-015	2.55052e-015	4.13909e-015	1.07474e-015	2.99904e-015	1.60762e-015	3.73064e-015	3.41215e-015	1.06473e-015	2.72362e-015
2.96105e-015	2.71148e-015	-4.6398e-015	-7.19886e-015	-3.23191e-015	-1.11157e-015	5.2001e-015	-3.26235e-016	2.92967e-015	3.37518e-016	-5.3652e-016	-4.41084e-016	3.1226e-016	4.54953e-015	-2.86429e-015	2.65539e-015	2.60808e-015	3.88144e-015	7.25325e-016	2.88382e-015	1.47664e-015	3.47754e-015	3.21796e-015	8.09274e-016	2.7176e-015
3.07727e-015	2.71294e-015	-4.47886e-015	-7.25311e-015	-3.14695e-015	-1.38157e-015	4.26257e-015	-9.66441e-016	2.80753e-015	2.82158e-016	-8.09952e-016	-5.70796e-016	2.44741e-016	4.23735e-015	-3.05687e-015	2.34325e-015	2.65161e-015	3.61827e-015	3.7956e-016	2.75816e-015	1.34358e-015	3.21675e-015	3.01304e-015	5.59009e-016	2.70028e-015
3.19425e-015	2.7243e-015	-4.27428e-015	-7.23174e-015	-3.05492e-015	-1.65035e-015	3.26906e-015	-1.58322e-015	2.67347e-015	2.32956e-016	-1.07753e-015	-7.05822e-016	1.8426e-016	3.92679e-015	-3.18902e-015	2.05098e-015	2.67881e-015	3.34988e-015	3.79895e-017	2.622e-015	1.2076e-015	2.95101e-015	2.79906e-015	3.15079e-016	2.67191e-015
3.30956e-015	2.74574e-015	-4.03087e-015	-7.13715e-015	-2.95859e-015	-1.91722e-015	2.22748e-015	-2.16988e-015	2.52812e-015	1.9011e-016	-1.33766e-015	-8.45434e-016	1.32115e-016	3.61982e-015	-3.261e-015	1.77921e-015	2.68734e-015	3.07585e-015	-2.99627e-016	2.47522e-015	1.06825e-015	2.68271e-015	2.57744e-015	7.88536e-017	2.63272e-015
3.42064e-015	2.77731e-015	-3.75293e-015	-6.97234e-015	-2.86067e-015	-2.18059e-015	1.14613e-015	-2.72047e-015	2.37189e-015	1.53256e-016	-1.58872e-015	-9.88481e-016	8.86654e-017	3.3184e-015	-3.27393e-015	1.52855e-015	2.67488e-015	2.79646e-015	-6.33031e-016	2.31826e-015	9.25075e-016	2.41408e-015	2.34988e-015	-1.48303e-016	2.5835e-015
3.52562e-015	2.819e-015	-3.4445e-015	-6.74019e-015	-2.76334e-015	-2.43964e-015	3.51507e-017	-3.22998e-015	2.20639e-015	1.22321e-016	-1.82951e-015	-1.13387e-015	5.49255e-017	3.02449e-015	-3.22893e-015	1.29886e-015	2.63987e-015	2.51193e-015	-9.62276e-016	2.15136e-015	7.77598e-016	2.14813e-015	2.11836e-015	-3.65037e-016	2.52468e-015
3.62228e-015	2.87064e-015	-3.11029e-015	-6.44538e-015	-2.66886e-015	-2.69301e-015	-1.09574e-015	-3.69322e-015	2.03202e-015	9.68106e-017	-2.05882e-015	-1.28077e-015	3.09701e-017	2.73978e-015	-3.12818e-015	1.08974e-015	2.58168e-015	2.22245e-015	-1.28657e-015	1.97511e-015	6.24762e-016	1.88789e-015	1.88524e-015	-5.70577e-016	2.45702e-015
3.7087e-015	2.93198e-015	-2.75543e-015	-6.09242e-015	-2.57903e-015	-2.93947e-015	-2.23579e-015	-4.10556e-015	1.84928e-015	7.65374e-017	-2.27589e-015	-1.42799e-015	1.7589e-017	2.4659e-015	-2.97468e-015	9.00954e-016	2.49886e-015	1.92847e-015	-1.60557e-015	1.78986e-015	4.66765e-016	1.63484e-015	1.65206e-015	-7.64349e-016	2.38113e-015
3.78338e-015	3.00269e-015	-2.38496e-015	-5.68663e-015	-2.49553e-015	-3.17743e-015	-3.37394e-015	-4.4632e-015	1.65924e-015	6.1023e-017	-2.47999e-015	-1.57458e-015	1.47479e-017	2.20424e-015	-2.7715e-015	7.32396e-016	2.39051e-015	1.62989e-015	-1.91911e-015	1.5966e-015	3.03657e-016	1.39109e-015	1.42055e-015	-9.46239e-016	2.2969e-015
3.84465e-015	3.08197e-015	-2.00419e-015	-5.2341e-015	-2.42013e-015	-3.40547e-015	-4.49891e-015	-4.7633e-015	1.4621e-015	5.00903e-017	-2.67053e-015	-1.71942e-015	2.22211e-017	1.95631e-015	-2.52258e-015	5.82689e-016	2.25624e-015	1.32633e-015	-2.22679e-015	1.39672e-015	1.34785e-016	1.15988e-015	1.19236e-015	-1.11567e-015	2.20486e-015
3.8905e-015	3.16886e-015	-1.61784e-015	-4.74126e-015	-2.35369e-015	-3.62212e-015	-5.59919e-015	-5.00338e-015	1.25833e-015	4.32749e-017	-2.84697e-015	-1.86171e-015	3.92011e-017	1.72336e-015	-2.23164e-015	4.50754e-016	2.09606e-015	1.01783e-015	-2.52859e-015	1.19127e-015	-4.01879e-017	9.4333e-016	9.69717e-016	-1.27263e-015	2.10587e-015
3.91926e-015	3.26236e-015	-1.23111e-015	-4.21353e-015	-2.29711e-015	-3.82588e-015	-6.66391e-015	-5.18228e-015	1.04868e-015	3.99818e-017	-3.00961e-015	-2.00107e-015	6.52325e-017	1.50557e-015	-1.90373e-015	3.35723e-016	1.90986e-015	7.04434e-016	-2.82522e-015	9.82074e-016	-2.21624e-016	7.43693e-016	7.54632e-016	-1.417e-015	2.00053e-015
3.93031e-015	3.3618e-015	-8.48828e-016	-3.65717e-015	-2.25067e-015	-4.01513e-015	-7.68209e-015	-5.29993e-015	8.33317e-016	3.94149e-017	-3.15834e-015	-2.13672e-015	1.0031e-016	1.30434e-015	-1.54379e-015	2.35961e-016	1.69808e-015	3.85934e-016	-3.11614e-015	7.70603e-016	-4.09266e-016	5.62563e-016	5.48446e-016	-1.54855e-015	1.88917e-015
3.9231e-015	3.46596e-015	-4.75106e-016	-3.07824e-015	-2.21471e-015	-4.18888e-015	-8.64372e-015	-5.35606e-015	6.12125e-016	4.09968e-017	-3.29348e-015	-2.26859e-015	1.43388e-016	1.12008e-015	-1.15723e-015	1.49664e-016	1.46164e-015	6.25803e-017	-3.40114e-015	5.58204e-016	-6.03899e-016	4.01831e-016	3.52795e-016	-1.66735e-015	1.77186e-015
3.89716e-015	3.57279e-015	-1.13754e-016	-2.48291e-015	-2.18907e-015	-4.34559e-015	-9.53896e-015	-5.35184e-015	3.85071e-016	4.42139e-017	-3.41523e-015	-2.396e-015	1.93072e-016	9.54153e-016	-7.49339e-016	7.53839e-017	1.20106e-015	-2.65666e-016	-3.68019e-015	3.46159e-016	-8.04919e-016	2.62871e-016	1.69217e-016	-1.77378e-015	1.64871e-015
3.85172e-015	3.68101e-015	2.31476e-016	-1.87746e-015	-2.17307e-015	-4.48404e-015	-1.03595e-014	-5.2887e-015	1.52715e-016	4.83492e-017	-3.52426e-015	-2.51882e-015	2.48017e-016	8.06879e-016	-3.25691e-016	1.05291e-017	9.17308e-016	-5.98952e-016	-3.95376e-015	1.35553e-016	-1.01212e-015	1.46478e-016	-1.10259e-018	-1.86842e-015	1.51958e-015
3.78748e-015	3.78929e-015	5.56857e-016	-1.26789e-015	-2.16701e-015	-4.60352e-015	-1.10971e-014	-5.16983e-015	-8.59603e-017	5.25829e-017	-3.62111e-015	-2.63721e-015	3.06414e-016	6.78297e-016	1.07988e-016	-4.64979e-017	6.11886e-016	-9.37508e-016	-4.22162e-015	-7.19006e-017	-1.22527e-015	5.36776e-017	-1.5703e-016	-1.95231e-015	1.38477e-015
3.70399e-015	3.89657e-015	8.59551e-016	-6.60536e-016	-2.17025e-015	-4.70249e-015	-1.1745e-014	-4.99953e-015	-3.31532e-016	5.69034e-017	-3.70719e-015	-2.75072e-015	3.66647e-016	5.6843e-016	5.46507e-016	-9.82347e-017	2.86233e-016	-1.28113e-015	-4.48422e-015	-2.74173e-016	-1.44446e-015	-1.48999e-017	-2.97883e-016	-2.02652e-015	1.24508e-015
3.60105e-015	4.001e-015	1.13729e-015	-6.08026e-017	-2.18218e-015	-4.78062e-015	-1.22978e-014	-4.78215e-015	-5.84428e-016	5.92023e-017	-3.78366e-015	-2.85951e-015	4.27182e-016	4.76857e-016	9.83807e-016	-1.45783e-016	-5.86303e-017	-1.62993e-015	-4.74128e-015	-4.70539e-016	-1.6692e-015	-5.91488e-017	-4.23224e-016	-2.09128e-015	1.10005e-015
3.47919e-015	4.10056e-015	1.38804e-015	5.2632e-016	-2.20192e-015	-4.83828e-015	-1.27517e-014	-4.52306e-015	-8.45169e-016	5.91026e-017	-3.85181e-015	-2.96435e-015	4.85841e-016	4.02994e-016	1.41422e-015	-1.91548e-016	-4.20308e-016	-1.98415e-015	-4.99316e-015	-6.60184e-016	-1.8988e-015	-7.98749e-017	-5.32853e-016	-2.14802e-015	9.49623e-016
3.33859e-015	4.19324e-015	1.61022e-015	1.09581e-015	-2.2284e-015	-4.87513e-015	-1.31039e-014	-4.22784e-015	-1.11406e-015	5.54406e-017	-3.91313e-015	-3.06503e-015	5.40341e-016	3.46407e-016	1.83246e-015	-2.38685e-016	-7.97281e-016	-2.34422e-015	-5.24018e-015	-8.41719e-016	-2.13272e-015	-7.69804e-017	-6.26751e-016	-2.19743e-015	7.93089e-016
3.17993e-015	4.27798e-015	1.80311e-015	1.64345e-015	-2.2608e-015	-4.89148e-015	-1.33519e-014	-3.903e-015	-1.39182e-015	4.7682e-017	-3.96886e-015	-3.16207e-015	5.888e-016	3.06683e-016	2.23311e-015	-2.89686e-016	-1.18745e-015	-2.7099e-015	-5.48255e-015	-1.01449e-015	-2.37058e-015	-5.15489e-017	-7.04649e-016	-2.24057e-015	6.30949e-016
3.00514e-015	4.35285e-015	1.96503e-015	2.16508e-015	-2.29849e-015	-4.88825e-015	-1.34962e-014	-3.55593e-015	-1.6794e-015	3.47877e-017	-4.02054e-015	-3.25624e-015	6.28958e-016	2.8337e-016	2.61138e-015	-3.46759e-016	-1.58906e-015	-3.08131e-015	-5.72084e-015	-1.17788e-015	-2.61191e-015	-4.93823e-018	-7.67245e-016	-2.2785e-015	4.6269e-016
2.81478e-015	4.41587e-015	2.0961e-015	2.65793e-015	-2.3404e-015	-4.8663e-015	-1.3538e-014	-3.19406e-015	-1.97673e-015	1.55557e-017	-4.07002e-015	-3.34831e-015	6.58865e-016	2.7516e-016	2.96282e-015	-4.12187e-016	-1.99978e-015	-3.45904e-015	-5.95652e-015	-1.33119e-015	-2.85579e-015	6.16392e-017	-8.15247e-016	-2.31259e-015	2.88384e-016
2.61034e-015	4.46596e-015	2.19646e-015	3.11843e-015	-2.38546e-015	-4.82676e-015	-1.348e-014	-2.82464e-015	-2.2853e-015	-1.12508e-017	-4.11933e-015	-3.43854e-015	6.76679e-016	2.80912e-016	3.28311e-015	-4.87878e-016	-2.41714e-015	-3.84275e-015	-6.19007e-015	-1.47413e-015	-3.10176e-015	1.46096e-016	-8.49334e-016	-2.3436e-015	1.07608e-016
2.39344e-015	4.50119e-015	2.26692e-015	3.54404e-015	-2.43341e-015	-4.77163e-015	-1.33253e-014	-2.45525e-015	-2.60502e-015	-4.65053e-017	-4.16989e-015	-3.52763e-015	6.80357e-016	3.00188e-016	3.56895e-015	-5.75733e-016	-2.83954e-015	-4.23188e-015	-6.42183e-015	-1.60673e-015	-3.34917e-015	2.46265e-016	-8.70924e-016	-2.37241e-015	-8.04606e-017
2.16492e-015	4.51958e-015	2.30829e-015	3.93297e-015	-2.48308e-015	-4.70184e-015	-1.30794e-014	-2.09337e-015	-2.9359e-015	-9.17008e-017	-4.22344e-015	-3.61731e-015	6.67559e-016	3.31272e-016	3.81686e-015	-6.77717e-016	-3.26515e-015	-4.62612e-015	-6.65238e-015	-1.72965e-015	-3.59689e-015	3.60028e-016	-8.81192e-016	-2.40027e-015	-2.76186e-016
1.92569e-015	4.52042e-015	2.3224e-015	4.28441e-015	-2.53356e-015	-4.619e-015	-1.27489e-014	-1.74709e-015	-3.27882e-015	-1.47501e-016	-4.28126e-015	-3.70778e-015	6.35898e-016	3.73362e-016	4.02415e-015	-7.95406e-016	-3.69118e-015	-5.02529e-015	-6.88296e-015	-1.84322e-015	-3.84414e-015	4.8452e-016	-8.8171e-016	-2.42815e-015	-4.80185e-016
1.67723e-015	4.50196e-015	2.31068e-015	4.59731e-015	-2.5847e-015	-4.52546e-015	-1.2341e-014	-1.4243e-015	-3.63388e-015	-2.14914e-016	-4.34512e-015	-3.80012e-015	5.84081e-016	4.24977e-016	4.18875e-015	-9.30358e-016	-4.11549e-015	-5.42889e-015	-7.114e-015	-1.94812e-015	-4.09005e-015	6.1686e-016	-8.74398e-016	-2.45686e-015	-6.92162e-016
1.42103e-015	4.46281e-015	2.27532e-015	4.87133e-015	-2.63583e-015	-4.42293e-015	-1.18643e-014	-1.13213e-015	-4.00103e-015	-2.94903e-016	-4.41646e-015	-3.89493e-015	5.10873e-016	4.84415e-016	4.30908e-015	-1.08387e-015	-4.53655e-015	-5.83644e-015	-7.34621e-015	-2.04569e-015	-4.33413e-015	7.54376e-016	-8.6081e-016	-2.48748e-015	-9.12177e-016
1.15803e-015	4.40229e-015	2.21802e-015	5.10727e-015	-2.68681e-015	-4.31367e-015	-1.1328e-014	-8.77612e-016	-4.38089e-015	-3.88074e-016	-4.49613e-015	-3.99198e-015	4.1483e-016	5.50488e-016	4.38399e-015	-1.25728e-015	-4.95273e-015	-6.24627e-015	-7.57977e-015	-2.13645e-015	-4.57558e-015	8.93484e-016	-8.42548e-016	-2.52072e-015	-1.14011e-015
8.89553e-016	4.32014e-015	2.14117e-015	5.30541e-015	-2.73705e-015	-4.20012e-015	-1.07421e-014	-6.67499e-016	-4.77288e-015	-4.95125e-016	-4.58538e-015	-4.09241e-015	2.93993e-016	6.21512e-016	4.41281e-015	-1.45118e-015	-5.36239e-015	-6.65775e-015	-7.81563e-015	-2.22167e-015	-4.81421e-015	1.03132e-015	-8.21716e-016	-2.55743e-015	-1.37563e-015
6.16056e-016	4.21519e-015	2.04704e-015	5.46627e-015	-2.78679e-015	-4.08418e-015	-1.01178e-014	-5.07756e-016	-5.1758e-015	-6.16579e-016	-4.68506e-015	-4.19744e-015	1.47846e-016	6.9605e-016	4.39551e-015	-1.66586e-015	-5.76326e-015	-7.07016e-015	-8.05471e-015	-2.30382e-015	-5.04964e-015	1.16419e-015	-8.00423e-016	-2.59853e-015	-1.61909e-015
3.38694e-016	4.08638e-015	1.93762e-015	5.59132e-015	-2.83578e-015	-3.96797e-015	-9.46662e-015	-4.0292e-016	-5.58893e-015	-7.53044e-016	-4.79559e-015	-4.30687e-015	-2.3352e-017	7.7317e-016	4.33244e-015	-1.90165e-015	-6.15369e-015	-7.48206e-015	-8.29756e-015	-2.384e-015	-5.28061e-015	1.2884e-015	-7.80574e-016	-2.6447e-015	-1.86997e-015
5.90327e-017	3.93322e-015	1.81596e-015	5.68237e-015	-2.88437e-015	-3.85412e-015	-8.80039e-015	-3.57305e-016	-6.01098e-015	-9.05029e-016	-4.91751e-015	-4.42156e-015	-2.20535e-016	8.51647e-016	4.22484e-015	-2.15886e-015	-6.53284e-015	-7.89179e-015	-8.54469e-015	-2.46446e-015	-5.50635e-015	1.40086e-015	-7.64222e-016	-2.69594e-015	-2.1278e-015
-2.22265e-016	3.75598e-015	1.68481e-015	5.74139e-015	-2.93227e-015	-3.74463e-015	-8.1303e-015	-3.74717e-016	-6.44091e-015	-1.07246e-015	-5.05041e-015	-4.54192e-015	-4.43863e-016	9.30042e-016	4.07411e-015	-2.43724e-015	-6.89903e-015	-8.29817e-015	-8.7969e-015	-2.54787e-015	-5.7261e-015	1.49807e-015	-7.53621e-016	-2.75257e-015	-2.3919e-015
-5.04324e-016	3.55528e-015	1.54644e-015	5.76998e-015	-2.98044e-015	-3.64167e-015	-7.46767e-015	-4.58521e-016	-6.87785e-015	-1.25504e-015	-5.19479e-015	-4.66808e-015	-6.93065e-016	1.00689e-015	3.88246e-015	-2.73599e-015	-7.25155e-015	-8.69989e-015	-9.0542e-015	-2.63609e-015	-5.93894e-015	1.5768e-015	-7.5051e-016	-2.81408e-015	-2.66133e-015
-7.86535e-016	3.33161e-015	1.40276e-015	5.76979e-015	-3.02961e-015	-3.548e-015	-6.82362e-015	-6.1105e-016	-7.31955e-015	-1.4531e-015	-5.35058e-015	-4.80072e-015	-9.6746e-016	1.08078e-015	3.65217e-015	-3.05407e-015	-7.58948e-015	-9.09528e-015	-9.31744e-015	-2.732e-015	-6.14467e-015	1.63382e-015	-7.5671e-016	-2.88016e-015	-2.93585e-015
-1.06859e-015	3.08551e-015	1.25647e-015	5.74359e-015	-3.08028e-015	-3.46507e-015	-6.20881e-015	-8.33151e-016	-7.76361e-015	-1.66628e-015	-5.51669e-015	-4.9394e-015	-1.26542e-015	1.15106e-015	3.38646e-015	-3.39063e-015	-7.91202e-015	-9.48237e-015	-9.58683e-015	-2.83803e-015	-6.34293e-015	1.66634e-015	-7.74129e-016	-2.95054e-015	-3.21437e-015
-1.34899e-015	2.81811e-015	1.10957e-015	5.69376e-015	-3.13322e-015	-3.395e-015	-5.63372e-015	-1.12504e-015	-8.20776e-015	-1.89437e-015	-5.69256e-015	-5.08404e-015	-1.58605e-015	1.21595e-015	3.08839e-015	-3.74445e-015	-8.21884e-015	-9.85911e-015	-9.86275e-015	-2.95644e-015	-6.53336e-015	1.67167e-015	-8.04465e-016	-3.02504e-015	-3.49622e-015
-1.62734e-015	2.52974e-015	9.64035e-016	5.6228e-015	-3.18895e-015	-3.33944e-015	-5.10826e-015	-1.48654e-015	-8.64925e-015	-2.13653e-015	-5.87763e-015	-5.23427e-015	-1.9286e-015	1.27411e-015	2.76131e-015	-4.11409e-015	-8.50928e-015	-1.02237e-014	-1.01457e-014	-3.08945e-015	-6.71587e-015	1.64731e-015	-8.49266e-016	-3.10377e-015	-3.77963e-015
-1.90321e-015	2.22176e-015	8.2248e-016	5.53358e-015	-3.24846e-015	-3.29851e-015	-4.64089e-015	-1.91543e-015	-9.08538e-015	-2.39193e-015	-6.07054e-015	-5.39022e-015	-2.29099e-015	1.32509e-015	2.40949e-015	-4.49727e-015	-8.78319e-015	-1.05741e-014	-1.04363e-014	-3.23942e-015	-6.88999e-015	1.59067e-015	-9.09817e-016	-3.18616e-015	-4.06288e-015
-2.17637e-015	1.89531e-015	6.86479e-016	5.42832e-015	-3.31186e-015	-3.2731e-015	-4.23893e-015	-2.40891e-015	-9.51328e-015	-2.66044e-015	-6.27015e-015	-5.55146e-015	-2.67188e-015	1.36739e-015	2.03732e-015	-4.89156e-015	-9.04023e-015	-1.09089e-014	-1.07343e-014	-3.40976e-015	-7.05526e-015	1.49967e-015	-9.87183e-016	-3.27191e-015	-4.34503e-015
-2.44676e-015	1.55264e-015	5.57671e-016	5.30942e-015	-3.37974e-015	-3.26354e-015	-3.90941e-015	-2.96399e-015	-9.92923e-015	-2.94121e-015	-6.47488e-015	-5.71741e-015	-3.06883e-015	1.40038e-015	1.64876e-015	-5.29464e-015	-9.28054e-015	-1.12258e-014	-1.10387e-014	-3.60235e-015	-7.21223e-015	1.37289e-015	-1.08237e-015	-3.36024e-015	-4.62487e-015
-2.71404e-015	1.19524e-015	4.38228e-016	5.17948e-015	-3.45247e-015	-3.27019e-015	-3.65764e-015	-3.57566e-015	-1.03296e-014	-3.23248e-015	-6.6834e-015	-5.887e-015	-3.48012e-015	1.42287e-015	1.24783e-015	-5.70423e-015	-9.50328e-015	-1.1523e-014	-1.1349e-014	-3.81905e-015	-7.36112e-015	1.20933e-015	-1.19568e-015	-3.45104e-015	-4.89964e-015
-2.97834e-015	8.24345e-016	3.28726e-016	5.04084e-015	-3.53004e-015	-3.29262e-015	-3.48759e-015	-4.23883e-015	-1.07118e-014	-3.53315e-015	-6.89402e-015	-6.05914e-015	-3.90323e-015	1.43423e-015	8.39171e-016	-6.11721e-015	-9.70881e-015	-1.17991e-014	-1.16646e-014	-4.06239e-015	-7.5017e-015	1.00808e-015	-1.32772e-015	-3.54427e-015	-5.16841e-015
-3.24039e-015	4.42213e-016	2.30725e-016	4.89529e-015	-3.61277e-015	-3.33037e-015	-3.40198e-015	-4.94764e-015	-1.10725e-014	-3.84162e-015	-7.1049e-015	-6.23305e-015	-4.33481e-015	1.43382e-015	4.27282e-016	-6.53069e-015	-9.89684e-015	-1.20526e-014	-1.19844e-014	-4.33336e-015	-7.63439e-015	7.69105e-016	-1.47801e-015	-3.63936e-015	-5.42978e-015
-3.49986e-015	5.13864e-017	1.453e-016	4.74418e-015	-3.7009e-015	-3.3833e-015	-3.40261e-015	-5.69539e-015	-1.14081e-014	-4.1565e-015	-7.31424e-015	-6.4078e-015	-4.77236e-015	1.42097e-015	1.62206e-017	-6.94248e-015	-1.00674e-014	-1.22824e-014	-1.23075e-014	-4.63372e-015	-7.75961e-015	4.92729e-016	-1.64689e-015	-3.73495e-015	-5.6817e-015
-3.75704e-015	-3.46348e-016	7.30163e-017	4.58976e-015	-3.79454e-015	-3.44989e-015	-3.48953e-015	-6.47546e-015	-1.17148e-014	-4.47609e-015	-7.51968e-015	-6.58268e-015	-5.21338e-015	1.39549e-015	-3.89269e-016	-7.34927e-015	-1.02208e-014	-1.24871e-014	-1.26331e-014	-4.96341e-015	-7.87782e-015	1.79062e-016	-1.83399e-015	-3.83094e-015	-5.92228e-015
-4.01264e-015	-7.48211e-016	1.41121e-017	4.43344e-015	-3.89373e-015	-3.52884e-015	-3.66242e-015	-7.28006e-015	-1.19893e-014	-4.7985e-015	-7.71987e-015	-6.75669e-015	-5.65493e-015	1.35666e-015	-7.85412e-016	-7.74823e-015	-1.03578e-014	-1.2666e-014	-1.29595e-014	-5.32331e-015	-7.98952e-015	-1.70771e-016	-2.03913e-015	-3.92746e-015	-6.15013e-015
-4.26674e-015	-1.15197e-015	-3.09022e-017	4.27585e-015	-3.99815e-015	-3.61803e-015	-3.91861e-015	-8.10103e-015	-1.2229e-014	-5.12205e-015	-7.91255e-015	-6.92831e-015	-6.09362e-015	1.30413e-015	-1.16845e-015	-8.13616e-015	-1.04783e-014	-1.28183e-014	-1.32848e-014	-5.71266e-015	-8.09448e-015	-5.55528e-016	-2.26139e-015	-4.02398e-015	-6.36378e-015
-4.51969e-015	-1.55535e-015	-6.13824e-017	4.11851e-015	-4.10715e-015	-3.71587e-015	-4.25478e-015	-8.93067e-015	-1.2431e-014	-5.44527e-015	-8.09564e-015	-7.09699e-015	-6.52642e-015	1.23799e-015	-1.53503e-015	-8.51023e-015	-1.05827e-014	-1.29436e-014	-1.36079e-014	-6.13129e-015	-8.19328e-015	-9.73084e-016	-2.49965e-015	-4.11989e-015	-6.56128e-015
-4.77228e-015	-1.95634e-015	-7.7844e-017	3.96288e-015	-4.22026e-015	-3.82001e-015	-4.66649e-015	-9.76046e-015	-1.2593e-014	-5.7659e-015	-8.26748e-015	-7.26155e-015	-6.95142e-015	1.15789e-015	-1.88171e-015	-8.86739e-015	-1.06721e-014	-1.30416e-014	-1.39275e-014	-6.57876e-015	-8.28699e-015	-1.42127e-015	-2.75221e-015	-4.21508e-015	-6.74116e-015
-5.02433e-015	-2.35212e-015	-8.04367e-017	3.80933e-015	-4.33675e-015	-3.92886e-015	-5.14864e-015	-1.05822e-014	-1.27125e-014	-6.08243e-015	-8.4265e-015	-7.42094e-015	-7.36609e-015	1.06401e-015	-2.2048e-015	-9.20498e-015	-1.0747e-014	-1.31124e-014	-1.42412e-014	-7.05405e-015	-8.37621e-015	-1.89802e-015	-3.0184e-015	-4.3098e-015	-6.90233e-015
-5.27627e-015	-2.7406e-015	-6.94274e-017	3.65876e-015	-4.45591e-015	-4.03993e-015	-5.69412e-015	-1.13878e-014	-1.27874e-014	-6.39289e-015	-8.57092e-015	-7.57388e-015	-7.768e-015	9.56418e-016	-2.50161e-015	-9.52047e-015	-1.08073e-014	-1.31573e-014	-1.45471e-014	-7.55516e-015	-8.46146e-015	-2.4004e-015	-3.29677e-015	-4.40355e-015	-7.0447e-015
-5.52816e-015	-3.11956e-015	-4.51529e-017	3.51185e-015	-4.57705e-015	-4.15048e-015	-6.29556e-015	-1.21696e-014	-1.2816e-014	-6.69584e-015	-8.69908e-015	-7.71888e-015	-8.15431e-015	8.35661e-016	-2.77017e-015	-9.81098e-015	-1.08531e-014	-1.31766e-014	-1.48436e-014	-8.08008e-015	-8.54325e-015	-2.92473e-015	-3.58528e-015	-4.49638e-015	-7.16756e-015
-5.78029e-015	-3.48657e-015	-8.1951e-018	3.36848e-015	-4.69928e-015	-4.25874e-015	-6.94536e-015	-1.29193e-014	-1.2798e-014	-6.98929e-015	-8.80963e-015	-7.85462e-015	-8.52233e-015	7.01866e-016	-3.00878e-015	-1.00745e-014	-1.08855e-014	-1.31719e-014	-1.51287e-014	-8.62646e-015	-8.62257e-015	-3.46793e-015	-3.88254e-015	-4.58879e-015	-7.27012e-015
-6.03297e-015	-3.83998e-015	4.12153e-017	3.2286e-015	-4.82164e-015	-4.36238e-015	-7.63442e-015	-1.36302e-014	-1.27324e-014	-7.27162e-015	-8.90132e-015	-7.98029e-015	-8.87004e-015	5.55343e-016	-3.21566e-015	-1.03088e-014	-1.09049e-014	-1.31448e-014	-1.54006e-014	-9.19189e-015	-8.70027e-015	-4.02631e-015	-4.18745e-015	-4.68081e-015	-7.35179e-015
-6.2869e-015	-4.17803e-015	1.02285e-016	3.09178e-015	-4.94343e-015	-4.45953e-015	-8.35358e-015	-1.42952e-014	-1.26184e-014	-7.54107e-015	-8.97345e-015	-8.09461e-015	-9.19496e-015	3.97449e-016	-3.38982e-015	-1.05121e-014	-1.09119e-014	-1.30966e-014	-1.56577e-014	-9.77267e-015	-8.77731e-015	-4.59629e-015	-4.49832e-015	-4.77252e-015	-7.41291e-015
-6.54213e-015	-4.49872e-015	1.74151e-016	2.95851e-015	-5.06392e-015	-4.54766e-015	-9.09388e-015	-1.49079e-014	-1.24563e-014	-7.79578e-015	-9.02519e-015	-8.19677e-015	-9.49535e-015	2.2835e-016	-3.5312e-015	-1.0683e-014	-1.09073e-014	-1.30294e-014	-1.58977e-014	-1.03654e-014	-8.85448e-015	-5.17385e-015	-4.81328e-015	-4.86454e-015	-7.4541e-015
-6.79898e-015	-4.80096e-015	2.56139e-016	2.82859e-015	-5.1822e-015	-4.62501e-015	-9.84628e-015	-1.54624e-014	-1.22465e-014	-8.03408e-015	-9.05618e-015	-8.28571e-015	-9.76951e-015	4.85597e-017	-3.6394e-015	-1.08203e-014	-1.08915e-014	-1.29451e-014	-1.6118e-014	-1.09677e-014	-8.93166e-015	-5.75438e-015	-5.12993e-015	-4.95753e-015	-7.47582e-015
-7.05698e-015	-5.08376e-015	3.47302e-016	2.70172e-015	-5.29674e-015	-4.69022e-015	-1.06014e-014	-1.5954e-014	-1.19903e-014	-8.25497e-015	-9.06607e-015	-8.36105e-015	-1.00161e-014	-1.41116e-016	-3.71524e-015	-1.09233e-014	-1.08656e-014	-1.28464e-014	-1.63164e-014	-1.15754e-014	-9.00937e-015	-6.33376e-015	-5.44626e-015	-5.05153e-015	-7.47915e-015
-7.31616e-015	-5.34633e-015	4.47385e-016	2.57807e-015	-5.40739e-015	-4.74151e-015	-1.13492e-014	-1.63784e-014	-1.16894e-014	-8.457e-015	-9.05441e-015	-8.42161e-015	-1.02341e-014	-3.39307e-016	-3.76002e-015	-1.09912e-014	-1.08311e-014	-1.27362e-014	-1.64913e-014	-1.21839e-014	-9.08851e-015	-6.90748e-015	-5.76066e-015	-5.14703e-015	-7.4657e-015
-7.57624e-015	-5.58808e-015	5.5558e-016	2.45713e-015	-5.51296e-015	-4.7774e-015	-1.20806e-014	-1.67321e-014	-1.13455e-014	-8.63947e-015	-9.02163e-015	-8.46689e-015	-1.04219e-014	-5.44896e-016	-3.77435e-015	-1.1024e-014	-1.0788e-014	-1.26172e-014	-1.66417e-014	-1.27891e-014	-9.16912e-015	-7.47138e-015	-6.07171e-015	-5.24509e-015	-7.43619e-015
-7.8371e-015	-5.80818e-015	6.70922e-016	2.33889e-015	-5.61248e-015	-4.79726e-015	-1.27867e-014	-1.70123e-014	-1.09614e-014	-8.80133e-015	-8.96802e-015	-8.49693e-015	-1.05791e-014	-7.57112e-016	-3.76012e-015	-1.10219e-014	-1.07378e-014	-1.24922e-014	-1.6766e-014	-1.33863e-014	-9.2512e-015	-8.02177e-015	-6.37794e-015	-5.34584e-015	-7.39225e-015
-8.09887e-015	-6.00607e-015	7.9257e-016	2.22318e-015	-5.70486e-015	-4.8009e-015	-1.34595e-014	-1.72173e-014	-1.05398e-014	-8.94134e-015	-8.89401e-015	-8.51087e-015	-1.07058e-014	-9.74615e-016	-3.71891e-015	-1.09855e-014	-1.0681e-014	-1.23641e-014	-1.6863e-014	-1.39705e-014	-9.33511e-015	-8.55491e-015	-6.67811e-015	-5.45011e-015	-7.33614e-015
-8.36108e-015	-6.18224e-015	9.19943e-016	2.11023e-015	-5.78938e-015	-4.78823e-015	-1.40916e-014	-1.73465e-014	-1.00838e-014	-9.05971e-015	-8.79996e-015	-8.5084e-015	-1.08016e-014	-1.19586e-015	-3.65276e-015	-1.09155e-014	-1.06189e-014	-1.22365e-014	-1.69306e-014	-1.45373e-014	-9.4212e-015	-9.06735e-015	-6.97069e-015	-5.55839e-015	-7.26987e-015
-8.62333e-015	-6.33697e-015	1.0527e-015	1.99972e-015	-5.8651e-015	-4.75818e-015	-1.46753e-014	-1.73997e-014	-9.59704e-015	-9.15595e-015	-8.68704e-015	-8.48932e-015	-1.08662e-014	-1.41961e-015	-3.56411e-015	-1.08139e-014	-1.05522e-014	-1.21122e-014	-1.69682e-014	-1.50823e-014	-9.50908e-015	-9.5557e-015	-7.25416e-015	-5.67082e-015	-7.19536e-015
-8.88539e-015	-6.47072e-015	1.18912e-015	1.89196e-015	-5.93173e-015	-4.71104e-015	-1.52044e-014	-1.73776e-014	-9.08383e-015	-9.22927e-015	-8.55685e-015	-8.45363e-015	-1.09002e-014	-1.64485e-015	-3.45645e-015	-1.06821e-014	-1.04821e-014	-1.19943e-014	-1.69755e-014	-1.56016e-014	-9.59808e-015	-1.00165e-014	-7.5276e-015	-5.78842e-015	-7.11542e-015
-9.14675e-015	-6.58424e-015	1.3288e-015	1.78655e-015	-5.98898e-015	-4.64747e-015	-1.56734e-014	-1.72825e-014	-8.5487e-015	-9.27963e-015	-8.41033e-015	-8.40118e-015	-1.09042e-014	-1.87053e-015	-3.33231e-015	-1.0522e-014	-1.04097e-014	-1.18855e-014	-1.69521e-014	-1.60908e-014	-9.68789e-015	-1.04469e-014	-7.79036e-015	-5.91145e-015	-7.03262e-015
-9.40658e-015	-6.67852e-015	1.47104e-015	1.68373e-015	-6.03629e-015	-4.56753e-015	-1.60778e-014	-1.71169e-014	-7.99613e-015	-9.30699e-015	-8.24838e-015	-8.33199e-015	-1.08793e-014	-2.09509e-015	-3.19479e-015	-1.03359e-014	-1.03366e-014	-1.17884e-014	-1.68973e-014	-1.65462e-014	-9.77778e-015	-1.0844e-014	-8.04193e-015	-6.04003e-015	-6.9496e-015
-9.66479e-015	-6.75472e-015	1.61561e-015	1.58342e-015	-6.07362e-015	-4.47196e-015	-1.64141e-014	-1.68837e-014	-7.43006e-015	-9.31216e-015	-8.07239e-015	-8.24598e-015	-1.08264e-014	-2.31623e-015	-3.04701e-015	-1.01263e-014	-1.02635e-014	-1.17057e-014	-1.68116e-014	-1.69638e-014	-9.8679e-015	-1.12064e-014	-8.28228e-015	-6.17511e-015	-6.86895e-015
-9.92064e-015	-6.81415e-015	1.76196e-015	1.48596e-015	-6.10106e-015	-4.36213e-015	-1.66797e-014	-1.65856e-014	-6.85482e-015	-9.29516e-015	-7.88405e-015	-8.14323e-015	-1.07461e-014	-2.53299e-015	-2.89198e-015	-9.89601e-015	-1.01925e-014	-1.16394e-014	-1.66953e-014	-1.734e-014	-9.9573e-015	-1.15325e-014	-8.51114e-015	-6.31675e-015	-6.79337e-015
-1.01736e-014	-6.85867e-015	1.90898e-015	1.39183e-015	-6.11836e-015	-4.23885e-015	-1.6873e-014	-1.62269e-014	-6.27552e-015	-9.25612e-015	-7.68492e-015	-8.02426e-015	-1.06392e-014	-2.74388e-015	-2.73277e-015	-9.64803e-015	-1.01246e-014	-1.15917e-014	-1.65488e-014	-1.76722e-014	-1.00454e-014	-1.18212e-014	-8.72817e-015	-6.46563e-015	-6.72502e-015
-1.04231e-014	-6.88991e-015	2.05633e-015	1.30118e-015	-6.12548e-015	-4.10311e-015	-1.69935e-014	-1.58133e-014	-5.697e-015	-9.19667e-015	-7.47663e-015	-7.88925e-015	-1.0507e-014	-2.94761e-015	-2.57242e-015	-9.38545e-015	-1.00608e-014	-1.15638e-014	-1.63729e-014	-1.79583e-014	-1.01313e-014	-1.20719e-014	-8.93347e-015	-6.62148e-015	-6.66614e-015
-1.06679e-014	-6.9092e-015	2.2034e-015	1.21519e-015	-6.1224e-015	-3.95653e-015	-1.70415e-014	-1.53503e-014	-5.12345e-015	-9.11776e-015	-7.2607e-015	-7.73855e-015	-1.03512e-014	-3.14285e-015	-2.41392e-015	-9.11179e-015	-1.00023e-014	-1.15571e-014	-1.61682e-014	-1.81965e-014	-1.0214e-014	-1.22845e-014	-9.12779e-015	-6.78394e-015	-6.61983e-015
-1.09072e-014	-6.91938e-015	2.34982e-015	1.13472e-015	-6.11034e-015	-3.80095e-015	-1.70177e-014	-1.48439e-014	-4.55981e-015	-9.02041e-015	-7.03854e-015	-7.57223e-015	-1.01731e-014	-3.32839e-015	-2.25986e-015	-8.83031e-015	-9.95052e-015	-1.15725e-014	-1.59356e-014	-1.83839e-014	-1.02926e-014	-1.24593e-014	-9.31128e-015	-6.95311e-015	-6.58795e-015
-1.11402e-014	-6.92255e-015	2.49559e-015	1.06025e-015	-6.08938e-015	-3.63869e-015	-1.69244e-014	-1.43002e-014	-4.01048e-015	-8.90641e-015	-6.81167e-015	-7.39115e-015	-9.97428e-015	-3.50294e-015	-2.11306e-015	-8.54494e-015	-9.90695e-015	-1.16104e-014	-1.56776e-014	-1.85207e-014	-1.03659e-014	-1.2597e-014	-9.48476e-015	-7.1292e-015	-6.57294e-015
-1.13663e-014	-6.92059e-015	2.64081e-015	9.92619e-016	-6.06005e-015	-3.47114e-015	-1.67645e-014	-1.37262e-014	-3.47997e-015	-8.77651e-015	-6.58166e-015	-7.19651e-015	-9.75619e-015	-3.66529e-015	-1.9759e-015	-8.25935e-015	-9.87281e-015	-1.16711e-014	-1.53962e-014	-1.86057e-014	-1.04327e-014	-1.26981e-014	-9.64872e-015	-7.31164e-015	-6.57632e-015
-1.15842e-014	-6.9157e-015	2.78515e-015	9.32313e-016	-6.02299e-015	-3.29986e-015	-1.65429e-014	-1.31283e-014	-2.9714e-015	-8.63233e-015	-6.34961e-015	-6.98832e-015	-9.5213e-015	-3.81412e-015	-1.85104e-015	-7.97674e-015	-9.84848e-015	-1.17537e-014	-1.50933e-014	-1.86387e-014	-1.04916e-014	-1.27647e-014	-9.80386e-015	-7.50001e-015	-6.59962e-015
-1.17928e-014	-6.90959e-015	2.92762e-015	8.80318e-016	-5.97826e-015	-3.12679e-015	-1.62639e-014	-1.25139e-014	-2.48829e-015	-8.4755e-015	-6.11751e-015	-6.7672e-015	-9.27194e-015	-3.94821e-015	-1.74008e-015	-7.70075e-015	-9.83519e-015	-1.18573e-014	-1.47711e-014	-1.862e-014	-1.05418e-014	-1.27985e-014	-9.95118e-015	-7.69402e-015	-6.64362e-015
-1.19917e-014	-6.9045e-015	3.06836e-015	8.37507e-016	-5.92576e-015	-2.9539e-015	-1.59323e-014	-1.189e-014	-2.0348e-015	-8.30768e-015	-5.8866e-015	-6.53406e-015	-9.00917e-015	-4.06687e-015	-1.64415e-015	-7.43489e-015	-9.83411e-015	-1.19811e-014	-1.44322e-014	-1.85507e-014	-1.05825e-014	-1.2802e-014	-1.0092e-014	-7.89229e-015	-6.70964e-015
-1.218e-014	-6.90258e-015	3.20668e-015	8.04207e-016	-5.86635e-015	-2.78309e-015	-1.55543e-014	-1.12623e-014	-1.61348e-015	-8.13071e-015	-5.65787e-015	-6.28941e-015	-8.7345e-015	-4.16953e-015	-1.56484e-015	-7.18258e-015	-9.84561e-015	-1.21231e-014	-1.40784e-014	-1.84322e-014	-1.06132e-014	-1.27775e-014	-1.02274e-014	-8.09449e-015	-6.79778e-015
-1.23564e-014	-6.90546e-015	3.34255e-015	7.81231e-016	-5.80102e-015	-2.61584e-015	-1.51353e-014	-1.06374e-014	-1.22662e-015	-7.94595e-015	-5.43199e-015	-6.03403e-015	-8.44995e-015	-4.2554e-015	-1.50299e-015	-6.94721e-015	-9.87095e-015	-1.22819e-014	-1.37124e-014	-1.82671e-014	-1.06328e-014	-1.27283e-014	-1.03583e-014	-8.30014e-015	-6.90866e-015
-1.25208e-014	-6.91542e-015	3.47603e-015	7.69774e-016	-5.72905e-015	-2.45307e-015	-1.46819e-014	-1.00213e-014	-8.7601e-016	-7.75527e-015	-5.20991e-015	-5.76849e-015	-8.15691e-015	-4.32386e-015	-1.45954e-015	-6.73148e-015	-9.91102e-015	-1.24553e-014	-1.3338e-014	-1.80576e-014	-1.06403e-014	-1.26578e-014	-1.04859e-014	-8.50767e-015	-7.04217e-015
-1.2672e-014	-6.93343e-015	3.60712e-015	7.7047e-016	-5.65058e-015	-2.29662e-015	-1.42004e-014	-9.41984e-015	-5.63834e-016	-7.56088e-015	-4.99218e-015	-5.4939e-015	-7.85735e-015	-4.37523e-015	-1.43443e-015	-6.53936e-015	-9.96606e-015	-1.26401e-014	-1.29581e-014	-1.78066e-014	-1.06354e-014	-1.25696e-014	-1.06113e-014	-8.71676e-015	-7.19794e-015
-1.281e-014	-6.96025e-015	3.73566e-015	7.83677e-016	-5.56647e-015	-2.14765e-015	-1.36979e-014	-8.83877e-015	-2.9074e-016	-7.3647e-015	-4.77977e-015	-5.21173e-015	-7.5537e-015	-4.40925e-015	-1.42779e-015	-6.37284e-015	-1.00363e-014	-1.28332e-014	-1.25758e-014	-1.75178e-014	-1.06181e-014	-1.24667e-014	-1.07356e-014	-8.92651e-015	-7.37517e-015
-1.29344e-014	-6.99742e-015	3.86151e-015	8.09818e-016	-5.47695e-015	-2.00711e-015	-1.31811e-014	-8.28244e-015	-5.70831e-017	-7.16824e-015	-4.5734e-015	-4.92258e-015	-7.24816e-015	-4.42568e-015	-1.43962e-015	-6.23413e-015	-1.01219e-014	-1.30318e-014	-1.21936e-014	-1.71951e-014	-1.05883e-014	-1.23528e-014	-1.08596e-014	-9.13573e-015	-7.57219e-015
-1.30445e-014	-7.04602e-015	3.98485e-015	8.48252e-016	-5.38223e-015	-1.87643e-015	-1.26566e-014	-7.75648e-015	1.37089e-016	-6.97334e-015	-4.37317e-015	-4.62743e-015	-6.94229e-015	-4.42486e-015	-1.46845e-015	-6.12538e-015	-1.02235e-014	-1.32328e-014	-1.18147e-014	-1.6842e-014	-1.05457e-014	-1.22324e-014	-1.09841e-014	-9.34383e-015	-7.78684e-015
-1.31397e-014	-7.10716e-015	4.1053e-015	9.00305e-016	-5.2822e-015	-1.75643e-015	-1.21307e-014	-7.26556e-015	2.91884e-016	-6.78187e-015	-4.17921e-015	-4.32706e-015	-6.63748e-015	-4.40707e-015	-1.51378e-015	-6.04773e-015	-1.034e-014	-1.3432e-014	-1.14422e-014	-1.64632e-014	-1.04902e-014	-1.21089e-014	-1.11101e-014	-9.54989e-015	-8.01729e-015
-1.32203e-014	-7.182e-015	4.22354e-015	9.6613e-016	-5.17717e-015	-1.64745e-015	-1.16098e-014	-6.81219e-015	4.08803e-016	-6.59501e-015	-3.99163e-015	-4.02317e-015	-6.33559e-015	-4.37302e-015	-1.57376e-015	-6.00313e-015	-1.04713e-014	-1.36258e-014	-1.10787e-014	-1.6063e-014	-1.04224e-014	-1.19865e-014	-1.12386e-014	-9.75255e-015	-8.26141e-015
-1.32862e-014	-7.27057e-015	4.33924e-015	1.04508e-015	-5.06745e-015	-1.55045e-015	-1.10998e-014	-6.39925e-015	4.89017e-016	-6.41473e-015	-3.81005e-015	-3.71695e-015	-6.03927e-015	-4.32331e-015	-1.64746e-015	-5.99273e-015	-1.06162e-014	-1.38109e-014	-1.07269e-014	-1.56464e-014	-1.03424e-014	-1.18689e-014	-1.137e-014	-9.95208e-015	-8.51627e-015
-1.33376e-014	-7.37271e-015	4.45204e-015	1.13626e-015	-4.9529e-015	-1.46593e-015	-1.06062e-014	-6.02924e-015	5.33827e-016	-6.24274e-015	-3.63469e-015	-3.40969e-015	-5.74995e-015	-4.25916e-015	-1.73357e-015	-6.01702e-015	-1.07738e-014	-1.3984e-014	-1.039e-014	-1.52187e-014	-1.02511e-014	-1.17599e-014	-1.15048e-014	-1.01476e-014	-8.77904e-015
-1.33745e-014	-7.48866e-015	4.56207e-015	1.23929e-015	-4.83356e-015	-1.39449e-015	-1.01339e-014	-5.70403e-015	5.45184e-016	-6.08009e-015	-3.46536e-015	-3.10244e-015	-5.46874e-015	-4.18205e-015	-1.83006e-015	-6.07645e-015	-1.09433e-014	-1.41419e-014	-1.00706e-014	-1.47841e-014	-1.01491e-014	-1.16624e-014	-1.16439e-014	-1.03379e-014	-9.04701e-015
-1.33969e-014	-7.61884e-015	4.66994e-015	1.35399e-015	-4.70918e-015	-1.33591e-015	-9.68692e-015	-5.42457e-015	5.25548e-016	-5.92831e-015	-3.30172e-015	-2.79647e-015	-5.19781e-015	-4.09305e-015	-1.93516e-015	-6.17109e-015	-1.11229e-014	-1.42809e-014	-9.7709e-015	-1.4348e-014	-1.00376e-014	-1.15798e-014	-1.17875e-014	-1.05228e-014	-9.31692e-015
-1.34062e-014	-7.76273e-015	4.77545e-015	1.47886e-015	-4.57911e-015	-1.28993e-015	-9.26888e-015	-5.19116e-015	4.77763e-016	-5.7885e-015	-3.14365e-015	-2.49324e-015	-4.93925e-015	-3.99348e-015	-2.04662e-015	-6.29989e-015	-1.13114e-014	-1.43978e-014	-9.49291e-015	-1.39153e-014	-9.91777e-015	-1.15153e-014	-1.19359e-014	-1.07021e-014	-9.58523e-015
-1.34021e-014	-7.91932e-015	4.87894e-015	1.61263e-015	-4.444e-015	-1.25638e-015	-8.88314e-015	-5.00357e-015	4.04778e-016	-5.66135e-015	-2.99052e-015	-2.19414e-015	-4.6949e-015	-3.88463e-015	-2.16197e-015	-6.46188e-015	-1.15074e-014	-1.44897e-014	-9.23817e-015	-1.3491e-014	-9.79116e-015	-1.14712e-014	-1.20892e-014	-1.08752e-014	-9.84915e-015
-1.33847e-014	-8.08815e-015	4.98089e-015	1.75362e-015	-4.30365e-015	-1.2349e-015	-8.53137e-015	-4.86063e-015	3.10265e-016	-5.54759e-015	-2.8419e-015	-1.90084e-015	-4.46623e-015	-3.76758e-015	-2.2789e-015	-6.65583e-015	-1.17086e-014	-1.4554e-014	-9.00796e-015	-1.30797e-014	-9.65946e-015	-1.14497e-014	-1.22475e-014	-1.10414e-014	-1.01057e-014
-1.33551e-014	-8.2684e-015	5.08113e-015	1.9007e-015	-4.15811e-015	-1.22526e-015	-8.21643e-015	-4.76084e-015	1.97594e-016	-5.44788e-015	-2.69732e-015	-1.61457e-015	-4.25477e-015	-3.6448e-015	-2.39538e-015	-6.88034e-015	-1.19125e-014	-1.45885e-014	-8.80329e-015	-1.26852e-014	-9.52466e-015	-1.14524e-014	-1.24106e-014	-1.12007e-014	-1.03507e-014
-1.33145e-014	-8.45957e-015	5.17922e-015	2.05247e-015	-4.00659e-015	-1.22733e-015	-7.93973e-015	-4.70283e-015	7.02129e-017	-5.36318e-015	-2.5564e-015	-1.33657e-015	-4.06238e-015	-3.51816e-015	-2.50953e-015	-7.13361e-015	-1.21174e-014	-1.45909e-014	-8.62532e-015	-1.23128e-014	-9.3882e-015	-1.1481e-014	-1.25783e-014	-1.13529e-014	-1.05814e-014
-1.32636e-014	-8.66094e-015	5.27602e-015	2.2072e-015	-3.84883e-015	-1.24009e-015	-7.70202e-015	-4.68471e-015	-6.7942e-017	-5.29357e-015	-2.41827e-015	-1.06803e-015	-3.89081e-015	-3.38912e-015	-2.61928e-015	-7.41384e-015	-1.2321e-014	-1.45603e-014	-8.47377e-015	-1.19664e-014	-9.25154e-015	-1.15361e-014	-1.27508e-014	-1.14986e-014	-1.07949e-014
-1.32041e-014	-8.87128e-015	5.37249e-015	2.36345e-015	-3.68471e-015	-1.26308e-015	-7.50354e-015	-4.70392e-015	-2.13116e-016	-5.23926e-015	-2.28303e-015	-8.10811e-016	-3.74143e-015	-3.25959e-015	-2.72304e-015	-7.71835e-015	-1.25208e-014	-1.44955e-014	-8.34982e-015	-1.16495e-014	-9.11646e-015	-1.16185e-014	-1.29273e-014	-1.1639e-014	-1.09884e-014
-1.31372e-014	-9.08996e-015	5.46882e-015	2.51923e-015	-3.51421e-015	-1.29628e-015	-7.34432e-015	-4.75767e-015	-3.62309e-016	-5.2002e-015	-2.151e-015	-5.66524e-016	-3.61613e-015	-3.1317e-015	-2.81937e-015	-8.04516e-015	-1.27144e-014	-1.43962e-014	-8.25359e-015	-1.13645e-014	-8.9856e-015	-1.17283e-014	-1.31073e-014	-1.17747e-014	-1.1159e-014
-1.3065e-014	-9.31499e-015	5.56464e-015	2.67261e-015	-3.33765e-015	-1.33925e-015	-7.2236e-015	-4.84286e-015	-5.11419e-016	-5.17606e-015	-2.02211e-015	-3.361e-016	-3.51674e-015	-3.00678e-015	-2.90645e-015	-8.39077e-015	-1.28999e-014	-1.42623e-014	-8.18339e-015	-1.11145e-014	-8.86058e-015	-1.18656e-014	-1.329e-014	-1.19058e-014	-1.13042e-014
-1.29886e-014	-9.54535e-015	5.66029e-015	2.82128e-015	-3.15516e-015	-1.39175e-015	-7.14063e-015	-4.9562e-015	-6.57578e-016	-5.16649e-015	-1.89642e-015	-1.21128e-016	-3.44446e-015	-2.88627e-015	-2.98311e-015	-8.75212e-015	-1.30748e-014	-1.40946e-014	-8.1393e-015	-1.09017e-014	-8.74327e-015	-1.20293e-014	-1.34751e-014	-1.20327e-014	-1.14224e-014
-1.29094e-014	-9.78015e-015	5.75576e-015	2.96339e-015	-2.96684e-015	-1.45368e-015	-7.09374e-015	-5.09302e-015	-7.97154e-016	-5.17154e-015	-1.77378e-015	7.64513e-017	-3.40064e-015	-2.77199e-015	-3.04859e-015	-9.12618e-015	-1.32365e-014	-1.38936e-014	-8.12067e-015	-1.07278e-014	-8.63568e-015	-1.22189e-014	-1.36618e-014	-1.21562e-014	-1.1511e-014
-1.28293e-014	-1.00184e-014	5.85193e-015	3.0969e-015	-2.77343e-015	-1.52465e-015	-7.08094e-015	-5.24942e-015	-9.26606e-016	-5.19012e-015	-1.6541e-015	2.55532e-016	-3.38582e-015	-2.66551e-015	-3.10157e-015	-9.50975e-015	-1.3383e-014	-1.36608e-014	-8.12492e-015	-1.0594e-014	-8.53927e-015	-1.24325e-014	-1.3849e-014	-1.22764e-014	-1.15682e-014
-1.27506e-014	-1.02589e-014	5.94816e-015	3.22008e-015	-2.57529e-015	-1.60455e-015	-7.10101e-015	-5.4216e-015	-1.04305e-015	-5.22154e-015	-1.53787e-015	4.15466e-016	-3.40148e-015	-2.56895e-015	-3.14233e-015	-9.89936e-015	-1.35124e-014	-1.33978e-014	-8.15094e-015	-1.05014e-014	-8.45527e-015	-1.26684e-014	-1.40359e-014	-1.23946e-014	-1.15933e-014
-1.26743e-014	-1.0501e-014	6.04423e-015	3.3305e-015	-2.37327e-015	-1.69249e-015	-7.15134e-015	-5.60566e-015	-1.14415e-015	-5.26533e-015	-1.4256e-015	5.54763e-016	-3.44868e-015	-2.48383e-015	-3.17019e-015	-1.02912e-014	-1.36232e-014	-1.31068e-014	-8.197e-015	-1.04506e-014	-8.38483e-015	-1.29248e-014	-1.42216e-014	-1.25122e-014	-1.15855e-014
-1.26017e-014	-1.07442e-014	6.1402e-015	3.42641e-015	-2.16816e-015	-1.78909e-015	-7.22919e-015	-5.79813e-015	-1.22793e-015	-5.32036e-015	-1.31785e-015	6.72628e-016	-3.52713e-015	-2.41154e-015	-3.18542e-015	-1.06817e-014	-1.37133e-014	-1.27911e-014	-8.26117e-015	-1.04413e-014	-8.33007e-015	-1.31996e-014	-1.44048e-014	-1.26301e-014	-1.15444e-014
-1.25345e-014	-1.09876e-014	6.23503e-015	3.50606e-015	-1.961e-015	-1.89407e-015	-7.33276e-015	-5.99504e-015	-1.29223e-015	-5.38522e-015	-1.215e-015	7.68031e-016	-3.63746e-015	-2.35339e-015	-3.18846e-015	-1.10687e-014	-1.37806e-014	-1.2454e-014	-8.34084e-015	-1.04725e-014	-8.29196e-015	-1.34899e-014	-1.45851e-014	-1.27494e-014	-1.14705e-014
-1.24742e-014	-1.12309e-014	6.32931e-015	3.56771e-015	-1.75318e-015	-2.00831e-015	-7.45899e-015	-6.19232e-015	-1.33572e-015	-5.45888e-015	-1.11755e-015	8.40429e-016	-3.78069e-015	-2.31013e-015	-3.18001e-015	-1.14486e-014	-1.3823e-014	-1.20984e-014	-8.43366e-015	-1.05431e-014	-8.27142e-015	-1.37928e-014	-1.47617e-014	-1.28708e-014	-1.13647e-014
-1.24228e-014	-1.14742e-014	6.42219e-015	3.60961e-015	-1.54605e-015	-2.13192e-015	-7.60567e-015	-6.38647e-015	-1.35749e-015	-5.53952e-015	-1.02639e-015	8.89441e-016	-3.9573e-015	-2.28254e-015	-3.16078e-015	-1.18181e-014	-1.384e-014	-1.17276e-014	-8.53745e-015	-1.06512e-014	-8.26928e-015	-1.41052e-014	-1.49339e-014	-1.29955e-014	-1.1228e-014
-1.23815e-014	-1.17166e-014	6.51328e-015	3.63011e-015	-1.34041e-015	-2.26505e-015	-7.76987e-015	-6.57421e-015	-1.35678e-015	-5.62577e-015	-9.42556e-016	9.14596e-016	-4.16697e-015	-2.27175e-015	-3.13171e-015	-1.21744e-014	-1.38309e-014	-1.13462e-014	-8.64956e-015	-1.07946e-014	-8.2864e-015	-1.44239e-014	-1.51009e-014	-1.31247e-014	-1.10615e-014
-1.23512e-014	-1.1958e-014	6.60198e-015	3.62802e-015	-1.1379e-015	-2.4073e-015	-7.94952e-015	-6.75238e-015	-1.33349e-015	-5.71598e-015	-8.66657e-016	9.15293e-016	-4.40892e-015	-2.2784e-015	-3.09427e-015	-1.2515e-014	-1.37951e-014	-1.09581e-014	-8.76768e-015	-1.09715e-014	-8.32254e-015	-1.47457e-014	-1.52615e-014	-1.32596e-014	-1.08674e-014
-1.23327e-014	-1.21984e-014	6.68737e-015	3.60219e-015	-9.39897e-016	-2.55927e-015	-8.14198e-015	-6.91799e-015	-1.28769e-015	-5.80868e-015	-7.9945e-016	8.91603e-016	-4.68265e-015	-2.30293e-015	-3.05018e-015	-1.28368e-014	-1.37312e-014	-1.05676e-014	-8.88909e-015	-1.1179e-014	-8.37761e-015	-1.50671e-014	-1.5415e-014	-1.34009e-014	-1.06476e-014
-1.23272e-014	-1.24374e-014	6.76926e-015	3.55252e-015	-7.4819e-016	-2.7209e-015	-8.34505e-015	-7.06811e-015	-1.21946e-015	-5.90236e-015	-7.42063e-016	8.43372e-016	-4.98686e-015	-2.3451e-015	-3.00127e-015	-1.31375e-014	-1.36398e-014	-1.01779e-014	-9.01057e-015	-1.14137e-014	-8.45186e-015	-1.5385e-014	-1.55608e-014	-1.35488e-014	-1.04046e-014
-1.23367e-014	-1.26757e-014	6.84726e-015	3.47859e-015	-5.64348e-016	-2.89221e-015	-8.5566e-015	-7.20168e-015	-1.12978e-015	-5.99541e-015	-6.95789e-016	7.70825e-016	-5.32102e-015	-2.40537e-015	-2.94928e-015	-1.3415e-014	-1.3521e-014	-9.79395e-015	-9.12926e-015	-1.16713e-014	-8.5439e-015	-1.56962e-014	-1.56977e-014	-1.3704e-014	-1.01412e-014
-1.2361e-014	-1.29137e-014	6.9208e-015	3.37943e-015	-3.89735e-016	-3.073e-015	-8.77381e-015	-7.31617e-015	-1.01978e-015	-6.08663e-015	-6.61189e-016	6.74936e-016	-5.68345e-015	-2.48363e-015	-2.89557e-015	-1.36671e-014	-1.33749e-014	-9.41989e-015	-9.24228e-015	-1.19491e-014	-8.65235e-015	-1.59977e-014	-1.58255e-014	-1.38664e-014	-9.86002e-015
-1.24005e-014	-1.31518e-014	6.98961e-015	3.25512e-015	-2.25778e-016	-3.26295e-015	-8.99518e-015	-7.4101e-015	-8.9013e-016	-6.17372e-015	-6.39118e-016	5.56935e-016	-6.07244e-015	-2.57916e-015	-2.84197e-015	-1.38923e-014	-1.32023e-014	-9.05962e-015	-9.34736e-015	-1.2244e-014	-8.77625e-015	-1.62859e-014	-1.59433e-014	-1.40357e-014	-9.56451e-015
-1.24554e-014	-1.339e-014	7.05317e-015	3.10591e-015	-7.40845e-017	-3.46231e-015	-9.21935e-015	-7.48277e-015	-7.43184e-016	-6.25586e-015	-6.30129e-016	4.17204e-016	-6.48533e-015	-2.6921e-015	-2.79044e-015	-1.40895e-014	-1.30042e-014	-8.71616e-015	-9.44247e-015	-1.25511e-014	-8.91514e-015	-1.65587e-014	-1.60513e-014	-1.42116e-014	-9.25879e-015
-1.25263e-014	-1.36293e-014	7.11051e-015	2.93269e-015	6.31988e-017	-3.67133e-015	-9.44482e-015	-7.5336e-015	-5.81515e-016	-6.33132e-015	-6.35549e-016	2.56363e-016	-6.91973e-015	-2.82187e-015	-2.74299e-015	-1.42576e-014	-1.27816e-014	-8.39321e-015	-9.52543e-015	-1.28666e-014	-9.06719e-015	-1.68135e-014	-1.61497e-014	-1.4394e-014	-8.94576e-015
-1.26131e-014	-1.38701e-014	7.16114e-015	2.73525e-015	1.84449e-016	-3.88929e-015	-9.67101e-015	-7.56267e-015	-4.06685e-016	-6.39888e-015	-6.55751e-016	7.56987e-017	-7.37406e-015	-2.96689e-015	-2.70132e-015	-1.43958e-014	-1.25359e-014	-8.09397e-015	-9.59415e-015	-1.31863e-014	-9.23038e-015	-1.70477e-014	-1.62382e-014	-1.45825e-014	-8.62984e-015
-1.27156e-014	-1.41129e-014	7.20422e-015	2.51492e-015	2.88591e-016	-4.1153e-015	-9.89707e-015	-7.56973e-015	-2.20664e-016	-6.45749e-015	-6.91172e-016	-1.23012e-016	-7.84538e-015	-3.12625e-015	-2.6672e-015	-1.45048e-014	-1.22677e-014	-7.8207e-015	-9.64716e-015	-1.35062e-014	-9.40304e-015	-1.72584e-014	-1.63163e-014	-1.47763e-014	-8.31424e-015
-1.28327e-014	-1.43578e-014	7.23972e-015	2.27283e-015	3.74408e-016	-4.34918e-015	-1.01227e-014	-7.55466e-015	-2.66056e-017	-6.50581e-015	-7.42433e-016	-3.38437e-016	-8.33108e-015	-3.29924e-015	-2.64209e-015	-1.4584e-014	-1.19793e-014	-7.5757e-015	-9.68274e-015	-1.38225e-014	-9.58251e-015	-1.74447e-014	-1.63839e-014	-1.49744e-014	-8.00196e-015
-1.29632e-014	-1.46058e-014	7.26676e-015	2.01058e-015	4.40983e-016	-4.58996e-015	-1.0347e-014	-7.51803e-015	1.72511e-016	-6.54292e-015	-8.09719e-016	-5.69192e-016	-8.82797e-015	-3.48405e-015	-2.62771e-015	-1.46335e-014	-1.16728e-014	-7.36102e-015	-9.70018e-015	-1.41315e-014	-9.76694e-015	-1.76051e-014	-1.6441e-014	-1.51758e-014	-7.69689e-015
-1.31063e-014	-1.4857e-014	7.28525e-015	1.7298e-015	4.8703e-016	-4.8367e-015	-1.05696e-014	-7.46133e-015	3.746e-016	-6.5676e-015	-8.92738e-016	-8.12566e-016	-9.33248e-015	-3.67961e-015	-2.6253e-015	-1.46539e-014	-1.13497e-014	-7.17795e-015	-9.69853e-015	-1.44288e-014	-9.95393e-015	-1.77384e-014	-1.64876e-014	-1.53788e-014	-7.40253e-015
-1.3261e-014	-1.51122e-014	7.295e-015	1.43254e-015	5.12124e-016	-5.08849e-015	-1.07902e-014	-7.38646e-015	5.775e-016	-6.57949e-015	-9.90991e-016	-1.06651e-015	-9.84101e-015	-3.88455e-015	-2.63568e-015	-1.46458e-014	-1.10123e-014	-7.0272e-015	-9.67707e-015	-1.47106e-014	-1.01414e-014	-1.78443e-014	-1.65241e-014	-1.5582e-014	-7.12198e-015
-1.34259e-014	-1.53716e-014	7.29599e-015	1.12038e-015	5.15213e-016	-5.34387e-015	-1.10091e-014	-7.29483e-015	7.78141e-016	-6.57772e-015	-1.10434e-015	-1.32879e-015	-1.03502e-014	-4.09741e-015	-2.65937e-015	-1.46105e-014	-1.06626e-014	-6.90941e-015	-9.63509e-015	-1.49734e-014	-1.03262e-014	-1.79214e-014	-1.65501e-014	-1.57841e-014	-6.85801e-015
-1.3599e-014	-1.56353e-014	7.28765e-015	7.95324e-016	4.96282e-016	-5.6016e-015	-1.12267e-014	-7.18837e-015	9.73541e-016	-6.56227e-015	-1.23308e-015	-1.59744e-015	-1.08562e-014	-4.31704e-015	-2.69705e-015	-1.45498e-014	-1.03031e-014	-6.82423e-015	-9.57355e-015	-1.52141e-014	-1.05064e-014	-1.79695e-014	-1.65657e-014	-1.59835e-014	-6.61348e-015
-1.37788e-014	-1.59031e-014	7.27036e-015	4.60091e-016	4.55483e-016	-5.86037e-015	-1.14424e-014	-7.06873e-015	1.16165e-015	-6.53264e-015	-1.37677e-015	-1.86998e-015	-1.13554e-014	-4.54188e-015	-2.74958e-015	-1.44646e-014	-9.93648e-015	-6.77093e-015	-9.49291e-015	-1.54302e-014	-1.06797e-014	-1.79893e-014	-1.65718e-014	-1.61781e-014	-6.39127e-015
-1.39636e-014	-1.61746e-014	7.24486e-015	1.17116e-016	3.92588e-016	-6.11913e-015	-1.16563e-014	-6.93802e-015	1.34065e-015	-6.48888e-015	-1.53438e-015	-2.1442e-015	-1.18438e-014	-4.77045e-015	-2.81698e-015	-1.43566e-014	-9.56538e-015	-6.74829e-015	-9.39383e-015	-1.56188e-014	-1.08441e-014	-1.79812e-014	-1.65686e-014	-1.63659e-014	-6.19303e-015
-1.41513e-014	-1.64494e-014	7.21192e-015	-2.31078e-016	3.08307e-016	-6.37602e-015	-1.18685e-014	-6.79861e-015	1.50844e-015	-6.43125e-015	-1.70482e-015	-2.41786e-015	-1.23177e-014	-5.00157e-015	-2.89859e-015	-1.42273e-014	-9.19184e-015	-6.75506e-015	-9.27745e-015	-1.57773e-014	-1.09972e-014	-1.79465e-014	-1.65566e-014	-1.65454e-014	-6.01984e-015
-1.43399e-014	-1.67271e-014	7.17249e-015	-5.8147e-016	2.03885e-016	-6.62895e-015	-1.20793e-014	-6.65346e-015	1.66224e-015	-6.36008e-015	-1.8868e-015	-2.68803e-015	-1.27732e-014	-5.23324e-015	-2.99312e-015	-1.40787e-014	-8.81838e-015	-6.78887e-015	-9.14541e-015	-1.59033e-014	-1.11368e-014	-1.78866e-014	-1.65367e-014	-1.67137e-014	-5.87327e-015
-1.45267e-014	-1.7007e-014	7.12726e-015	-9.31367e-016	7.98245e-017	-6.87604e-015	-1.22889e-014	-6.50441e-015	1.80045e-015	-6.27556e-015	-2.07873e-015	-2.9525e-015	-1.32067e-014	-5.46412e-015	-3.10008e-015	-1.39135e-014	-8.44791e-015	-6.84753e-015	-8.9989e-015	-1.59953e-014	-1.12612e-014	-1.78024e-014	-1.65092e-014	-1.68685e-014	-5.75473e-015
-1.47102e-014	-1.72874e-014	7.07764e-015	-1.27764e-015	-6.25895e-017	-7.11581e-015	-1.24972e-014	-6.35409e-015	1.92109e-015	-6.1784e-015	-2.27911e-015	-3.20891e-015	-1.36147e-014	-5.69302e-015	-3.21896e-015	-1.37339e-014	-8.08249e-015	-6.92769e-015	-8.83987e-015	-1.60528e-014	-1.13695e-014	-1.76957e-014	-1.64745e-014	-1.7008e-014	-5.66425e-015
-1.48878e-014	-1.75667e-014	7.02447e-015	-1.61779e-015	-2.21857e-016	-7.34674e-015	-1.27048e-014	-6.20545e-015	2.02308e-015	-6.06996e-015	-2.48602e-015	-3.45483e-015	-1.3994e-014	-5.91885e-015	-3.3479e-015	-1.35406e-014	-7.72395e-015	-7.0266e-015	-8.67109e-015	-1.60748e-014	-1.14602e-014	-1.75682e-014	-1.64333e-014	-1.71301e-014	-5.60185e-015
-1.50575e-014	-1.78437e-014	6.96893e-015	-1.94904e-015	-3.95827e-016	-7.56736e-015	-1.29117e-014	-6.06112e-015	2.10528e-015	-5.95097e-015	-2.69795e-015	-3.68793e-015	-1.43414e-014	-6.14058e-015	-3.48562e-015	-1.33361e-014	-7.37474e-015	-7.14117e-015	-8.49466e-015	-1.60609e-014	-1.15319e-014	-1.74222e-014	-1.63862e-014	-1.7233e-014	-5.56742e-015
-1.52171e-014	-1.81169e-014	6.91272e-015	-2.26925e-015	-5.83288e-016	-7.77567e-015	-1.31179e-014	-5.92292e-015	2.16684e-015	-5.82264e-015	-2.91288e-015	-3.90604e-015	-1.46539e-014	-6.35662e-015	-3.63022e-015	-1.31228e-014	-7.03627e-015	-7.26795e-015	-8.31273e-015	-1.60109e-014	-1.1584e-014	-1.72602e-014	-1.63346e-014	-1.73147e-014	-5.56012e-015
-1.53644e-014	-1.83853e-014	6.85751e-015	-2.57598e-015	-7.81887e-016	-7.97021e-015	-1.33238e-014	-5.7932e-015	2.20743e-015	-5.68656e-015	-3.12883e-015	-4.10714e-015	-1.49288e-014	-6.56616e-015	-3.77985e-015	-1.29033e-014	-6.70974e-015	-7.40329e-015	-8.12796e-015	-1.59251e-014	-1.16153e-014	-1.70841e-014	-1.6279e-014	-1.73734e-014	-5.57896e-015
-1.54978e-014	-1.86462e-014	6.80433e-015	-2.86692e-015	-9.89288e-016	-8.14982e-015	-1.35297e-014	-5.67378e-015	2.22668e-015	-5.54487e-015	-3.34358e-015	-4.28894e-015	-1.51633e-014	-6.76823e-015	-3.93276e-015	-1.26801e-014	-6.39719e-015	-7.54309e-015	-7.94251e-015	-1.58043e-014	-1.16255e-014	-1.68962e-014	-1.62199e-014	-1.74075e-014	-5.62195e-015
-1.56154e-014	-1.88976e-014	6.75534e-015	-3.14083e-015	-1.2037e-015	-8.31315e-015	-1.37352e-014	-5.56659e-015	2.22484e-015	-5.399e-015	-3.55484e-015	-4.44963e-015	-1.53551e-014	-6.96266e-015	-4.08722e-015	-1.24554e-014	-6.09947e-015	-7.68358e-015	-7.75953e-015	-1.56502e-014	-1.16149e-014	-1.66994e-014	-1.61583e-014	-1.7416e-014	-5.68805e-015
-1.57159e-014	-1.91371e-014	6.71191e-015	-3.39555e-015	-1.42317e-015	-8.45889e-015	-1.39403e-014	-5.47358e-015	2.20225e-015	-5.25122e-015	-3.76043e-015	-4.58761e-015	-1.55028e-014	-7.14896e-015	-4.2412e-015	-1.2231e-014	-5.81753e-015	-7.82077e-015	-7.58108e-015	-1.54637e-014	-1.15841e-014	-1.64962e-014	-1.60946e-014	-1.73982e-014	-5.77521e-015
-1.57976e-014	-1.93625e-014	6.67566e-015	-3.62875e-015	-1.64497e-015	-8.58621e-015	-1.41448e-014	-5.39584e-015	2.1596e-015	-5.10354e-015	-3.95863e-015	-4.70214e-015	-1.56052e-014	-7.32636e-015	-4.39168e-015	-1.20086e-014	-5.5525e-015	-7.95066e-015	-7.40961e-015	-1.52464e-014	-1.15341e-014	-1.62895e-014	-1.603e-014	-1.73532e-014	-5.88064e-015
-1.58591e-014	-1.95719e-014	6.64835e-015	-3.8391e-015	-1.86665e-015	-8.69459e-015	-1.43477e-014	-5.33443e-015	2.09789e-015	-4.95768e-015	-4.14724e-015	-4.79165e-015	-1.56611e-014	-7.49448e-015	-4.53667e-015	-1.17896e-014	-5.30559e-015	-8.06975e-015	-7.24817e-015	-1.50005e-014	-1.14648e-014	-1.60814e-014	-1.59657e-014	-1.72802e-014	-6.00142e-015
-1.5899e-014	-1.97629e-014	6.63129e-015	-4.02556e-015	-2.08671e-015	-8.78301e-015	-1.45481e-014	-5.29043e-015	2.01782e-015	-4.81565e-015	-4.32437e-015	-4.85477e-015	-1.56705e-014	-7.65316e-015	-4.67431e-015	-1.15757e-014	-5.07719e-015	-8.17487e-015	-7.09844e-015	-1.47285e-014	-1.13771e-014	-1.58744e-014	-1.59019e-014	-1.71795e-014	-6.13548e-015
-1.59172e-014	-1.9933e-014	6.62613e-015	-4.18667e-015	-2.30267e-015	-8.85126e-015	-1.47459e-014	-5.26423e-015	1.92056e-015	-4.67983e-015	-4.48824e-015	-4.89113e-015	-1.56334e-014	-7.8027e-015	-4.80275e-015	-1.13683e-014	-4.86777e-015	-8.26168e-015	-6.96294e-015	-1.4433e-014	-1.12724e-014	-1.56714e-014	-1.58396e-014	-1.7051e-014	-6.27988e-015
-1.59131e-014	-2.00802e-014	6.63444e-015	-4.32201e-015	-2.51167e-015	-8.89932e-015	-1.49402e-014	-5.25693e-015	1.80748e-015	-4.55146e-015	-4.63659e-015	-4.8998e-015	-1.555e-014	-7.9431e-015	-4.91979e-015	-1.1168e-014	-4.67718e-015	-8.32754e-015	-6.84417e-015	-1.41163e-014	-1.11526e-014	-1.54747e-014	-1.57795e-014	-1.68953e-014	-6.43136e-015
-1.58865e-014	-2.02021e-014	6.65673e-015	-4.43069e-015	-2.71131e-015	-8.92727e-015	-1.51306e-014	-5.26851e-015	1.68018e-015	-4.4329e-015	-4.76752e-015	-4.88031e-015	-1.54207e-014	-8.07407e-015	-5.02421e-015	-1.09754e-014	-4.50509e-015	-8.36966e-015	-6.7436e-015	-1.37814e-014	-1.10185e-014	-1.52857e-014	-1.57219e-014	-1.67123e-014	-6.58622e-015
-1.5837e-014	-2.02969e-014	6.69462e-015	-4.51294e-015	-2.89974e-015	-8.93559e-015	-1.53157e-014	-5.29826e-015	1.54134e-015	-4.3259e-015	-4.87977e-015	-4.83266e-015	-1.52471e-014	-8.19558e-015	-5.11445e-015	-1.07916e-014	-4.35102e-015	-8.38613e-015	-6.66246e-015	-1.34313e-014	-1.08718e-014	-1.51064e-014	-1.56676e-014	-1.65037e-014	-6.74178e-015
-1.57652e-014	-2.03629e-014	6.74879e-015	-4.56888e-015	-3.07519e-015	-8.92473e-015	-1.54953e-014	-5.34435e-015	1.39305e-015	-4.23228e-015	-4.97204e-015	-4.75635e-015	-1.50303e-014	-8.30781e-015	-5.18893e-015	-1.06168e-014	-4.21444e-015	-8.37489e-015	-6.60183e-015	-1.30694e-014	-1.07142e-014	-1.49388e-014	-1.56175e-014	-1.62714e-014	-6.89514e-015
-1.56718e-014	-2.03982e-014	6.81992e-015	-4.59883e-015	-3.2356e-015	-8.89518e-015	-1.56683e-014	-5.40619e-015	1.23731e-015	-4.15412e-015	-5.04323e-015	-4.65176e-015	-1.47722e-014	-8.41073e-015	-5.246e-015	-1.04507e-014	-4.09551e-015	-8.33416e-015	-6.56209e-015	-1.26995e-014	-1.05478e-014	-1.47846e-014	-1.55724e-014	-1.60158e-014	-7.04295e-015
-1.55576e-014	-2.04015e-014	6.90878e-015	-4.60392e-015	-3.3795e-015	-8.84754e-015	-1.58332e-014	-5.48349e-015	1.0765e-015	-4.09258e-015	-5.09202e-015	-4.51919e-015	-1.44751e-014	-8.50507e-015	-5.28543e-015	-1.02931e-014	-3.99354e-015	-8.26264e-015	-6.54423e-015	-1.23256e-014	-1.03747e-014	-1.46453e-014	-1.55326e-014	-1.57396e-014	-7.18211e-015
-1.54243e-014	-2.03719e-014	7.01593e-015	-4.58541e-015	-3.5053e-015	-8.78271e-015	-1.5989e-014	-5.57463e-015	9.13319e-016	-4.04949e-015	-5.11789e-015	-4.35859e-015	-1.41415e-014	-8.59094e-015	-5.30638e-015	-1.01439e-014	-3.90723e-015	-8.16002e-015	-6.5483e-015	-1.1951e-014	-1.01968e-014	-1.45223e-014	-1.54987e-014	-1.54445e-014	-7.30927e-015
-1.52726e-014	-2.03085e-014	7.1401e-015	-4.54368e-015	-3.61225e-015	-8.70187e-015	-1.61346e-014	-5.6774e-015	7.49656e-016	-4.02594e-015	-5.12007e-015	-4.17139e-015	-1.37744e-014	-8.66845e-015	-5.30855e-015	-1.00027e-014	-3.83584e-015	-8.0256e-015	-6.57389e-015	-1.15787e-014	-1.00156e-014	-1.44164e-014	-1.54709e-014	-1.51332e-014	-7.42287e-015
-1.51044e-014	-2.02105e-014	7.28047e-015	-4.48046e-015	-3.69934e-015	-8.60576e-015	-1.62685e-014	-5.7892e-015	5.8858e-016	-4.02335e-015	-5.09837e-015	-3.95844e-015	-1.33772e-014	-8.73821e-015	-5.29187e-015	-9.86838e-015	-3.77803e-015	-7.85975e-015	-6.62065e-015	-1.12129e-014	-9.83283e-015	-1.43285e-014	-1.54493e-014	-1.48087e-014	-7.51999e-015
-1.49218e-014	-2.00781e-014	7.43649e-015	-4.39823e-015	-3.76537e-015	-8.49567e-015	-1.6389e-014	-5.90798e-015	4.33102e-016	-4.0423e-015	-5.05238e-015	-3.7206e-015	-1.2953e-014	-8.80065e-015	-5.25633e-015	-9.73954e-015	-3.73215e-015	-7.66273e-015	-6.6867e-015	-1.0857e-014	-9.64904e-015	-1.4259e-014	-1.54345e-014	-1.44736e-014	-7.59832e-015
-1.47263e-014	-1.99118e-014	7.60709e-015	-4.29881e-015	-3.80985e-015	-8.3732e-015	-1.64944e-014	-6.03117e-015	2.85585e-016	-4.08276e-015	-4.98255e-015	-3.45941e-015	-1.25052e-014	-8.85598e-015	-5.20205e-015	-9.61544e-015	-3.69678e-015	-7.43533e-015	-6.77083e-015	-1.0514e-014	-9.46565e-015	-1.42085e-014	-1.54265e-014	-1.41306e-014	-7.65593e-015
-1.45199e-014	-1.97123e-014	7.79005e-015	-4.18441e-015	-3.83213e-015	-8.23996e-015	-1.65829e-014	-6.15656e-015	1.48582e-016	-4.14497e-015	-4.88866e-015	-3.17619e-015	-1.20374e-014	-8.90458e-015	-5.13008e-015	-9.49456e-015	-3.67094e-015	-7.17973e-015	-6.8718e-015	-1.01868e-014	-9.28366e-015	-1.41768e-014	-1.54256e-014	-1.37823e-014	-7.69086e-015
-1.43049e-014	-1.94813e-014	7.98365e-015	-4.05717e-015	-3.83169e-015	-8.09703e-015	-1.66529e-014	-6.28146e-015	2.45435e-017	-4.22909e-015	-4.77087e-015	-2.87283e-015	-1.15532e-014	-8.94631e-015	-5.04125e-015	-9.37562e-015	-3.65248e-015	-6.89723e-015	-6.98732e-015	-9.87863e-015	-9.10371e-015	-1.41631e-014	-1.54317e-014	-1.34321e-014	-7.70233e-015
-1.40837e-014	-1.92205e-014	8.18535e-015	-3.91996e-015	-3.80932e-015	-7.94545e-015	-1.67034e-014	-6.40269e-015	-8.39309e-017	-4.33489e-015	-4.6302e-015	-2.55068e-015	-1.1057e-014	-8.982e-015	-4.93685e-015	-9.25711e-015	-3.64022e-015	-6.5895e-015	-7.11495e-015	-9.59238e-015	-8.92635e-015	-1.41673e-014	-1.54448e-014	-1.30833e-014	-7.68955e-015
-1.38591e-014	-1.89317e-014	8.39286e-015	-3.77504e-015	-3.7656e-015	-7.78659e-015	-1.67325e-014	-6.51704e-015	-1.75219e-016	-4.46142e-015	-4.46723e-015	-2.21184e-015	-1.05529e-014	-9.01154e-015	-4.81819e-015	-9.13684e-015	-3.63304e-015	-6.25901e-015	-7.252e-015	-9.33064e-015	-8.75205e-015	-1.41885e-014	-1.54646e-014	-1.27388e-014	-7.65109e-015
-1.36337e-014	-1.86174e-014	8.60376e-015	-3.62531e-015	-3.70062e-015	-7.62135e-015	-1.67374e-014	-6.62134e-015	-2.47251e-016	-4.60755e-015	-4.28275e-015	-1.85769e-015	-1.00447e-014	-9.03564e-015	-4.68686e-015	-9.01275e-015	-3.62938e-015	-5.9078e-015	-7.39537e-015	-9.0959e-015	-8.58053e-015	-1.42265e-014	-1.54905e-014	-1.24017e-014	-7.58654e-015
-1.34097e-014	-1.82798e-014	8.81437e-015	-3.47357e-015	-3.61479e-015	-7.45127e-015	-1.67173e-014	-6.71276e-015	-2.97871e-016	-4.77208e-015	-4.07808e-015	-1.48997e-015	-9.53604e-015	-9.05452e-015	-4.54448e-015	-8.88368e-015	-3.62812e-015	-5.53839e-015	-7.54221e-015	-8.8904e-015	-8.4117e-015	-1.42796e-014	-1.55221e-014	-1.20747e-014	-7.49645e-015
-1.31897e-014	-1.7922e-014	9.02104e-015	-3.32237e-015	-3.50941e-015	-7.27746e-015	-1.66702e-014	-6.78799e-015	-3.25006e-016	-4.95347e-015	-3.85427e-015	-1.11069e-015	-9.03018e-015	-9.06877e-015	-4.39268e-015	-8.74762e-015	-3.62626e-015	-5.15351e-015	-7.68872e-015	-8.71556e-015	-8.24571e-015	-1.43466e-014	-1.55588e-014	-1.17603e-014	-7.38108e-015
-1.29762e-014	-1.75474e-014	9.22085e-015	-3.17486e-015	-3.38533e-015	-7.1001e-015	-1.65942e-014	-6.84413e-015	-3.27694e-016	-5.14991e-015	-3.61232e-015	-7.21815e-016	-8.53092e-015	-9.07788e-015	-4.23332e-015	-8.60285e-015	-3.6224e-015	-4.75581e-015	-7.83062e-015	-8.57235e-015	-8.08231e-015	-1.44261e-014	-1.56e-014	-1.14612e-014	-7.2409e-015
-1.27717e-014	-1.71596e-014	9.40984e-015	-3.03402e-015	-3.24399e-015	-6.91975e-015	-1.6487e-014	-6.87869e-015	-3.04505e-016	-5.35943e-015	-3.35448e-015	-3.25393e-016	-8.04204e-015	-9.0815e-015	-4.06835e-015	-8.4476e-015	-3.61446e-015	-4.34847e-015	-7.96485e-015	-8.46222e-015	-7.92054e-015	-1.45166e-014	-1.56451e-014	-1.11807e-014	-7.07638e-015
-1.25781e-014	-1.67634e-014	9.5846e-015	-2.90231e-015	-3.08603e-015	-6.73701e-015	-1.63467e-014	-6.88939e-015	-2.53986e-016	-5.58012e-015	-3.08237e-015	7.65241e-017	-7.56718e-015	-9.0803e-015	-3.8998e-015	-8.27984e-015	-3.60048e-015	-3.93451e-015	-8.08767e-015	-8.38466e-015	-7.75951e-015	-1.4616e-014	-1.56932e-014	-1.09205e-014	-6.88877e-015
-1.23973e-014	-1.63625e-014	9.74233e-015	-2.78184e-015	-2.91283e-015	-6.55243e-015	-1.61715e-014	-6.87349e-015	-1.7561e-016	-5.80925e-015	-2.79731e-015	4.82079e-016	-7.10903e-015	-9.07355e-015	-3.72932e-015	-8.09843e-015	-3.57887e-015	-3.51694e-015	-8.19604e-015	-8.34004e-015	-7.59784e-015	-1.47228e-014	-1.57432e-014	-1.06828e-014	-6.67979e-015
-1.22318e-014	-1.59605e-014	9.88043e-015	-2.67422e-015	-2.72565e-015	-6.36593e-015	-1.59599e-014	-6.82889e-015	-6.942e-017	-6.04406e-015	-2.50119e-015	8.88818e-016	-6.67006e-015	-9.06093e-015	-3.55865e-015	-7.90147e-015	-3.54823e-015	-3.09783e-015	-8.28564e-015	-8.32868e-015	-7.43453e-015	-1.48349e-014	-1.57943e-014	-1.04692e-014	-6.45078e-015
-1.20832e-014	-1.55619e-014	9.99541e-015	-2.58164e-015	-2.52568e-015	-6.17702e-015	-1.57102e-014	-6.75255e-015	6.52302e-017	-6.28147e-015	-2.19593e-015	1.29471e-015	-6.25247e-015	-9.04198e-015	-3.38946e-015	-7.68741e-015	-3.50674e-015	-2.67931e-015	-8.35321e-015	-8.35003e-015	-7.26905e-015	-1.49505e-014	-1.58454e-014	-1.02808e-014	-6.20303e-015
-1.19525e-014	-1.5171e-014	1.00846e-014	-2.50564e-015	-2.31419e-015	-5.98509e-015	-1.54206e-014	-6.64358e-015	2.2871e-016	-6.51831e-015	-1.88299e-015	1.69784e-015	-5.85885e-015	-9.0163e-015	-3.22355e-015	-7.45528e-015	-3.45266e-015	-2.26431e-015	-8.39556e-015	-8.40332e-015	-7.09953e-015	-1.50673e-014	-1.58954e-014	-1.01188e-014	-5.93889e-015
-1.18411e-014	-1.47928e-014	1.01452e-014	-2.44762e-015	-2.09252e-015	-5.78895e-015	-1.50903e-014	-6.50095e-015	4.20937e-016	-6.75155e-015	-1.56409e-015	2.09579e-015	-5.49071e-015	-8.98407e-015	-3.06173e-015	-7.20411e-015	-3.38461e-015	-1.85494e-015	-8.40969e-015	-8.48771e-015	-6.92444e-015	-1.51829e-014	-1.59426e-014	-9.98463e-015	-5.66058e-015
-1.175e-014	-1.44316e-014	1.01752e-014	-2.40791e-015	-1.86119e-015	-5.58755e-015	-1.47176e-014	-6.32444e-015	6.40967e-016	-6.97834e-015	-1.24134e-015	2.48669e-015	-5.14967e-015	-8.94467e-015	-2.90491e-015	-6.93256e-015	-3.30134e-015	-1.45302e-015	-8.39189e-015	-8.60113e-015	-6.74272e-015	-1.52949e-014	-1.59862e-014	-9.8782e-015	-5.36987e-015
-1.168e-014	-1.40914e-014	1.01726e-014	-2.38775e-015	-1.62052e-015	-5.38007e-015	-1.43016e-014	-6.11254e-015	8.87516e-016	-7.19542e-015	-9.16713e-016	2.86879e-015	-4.83658e-015	-8.8978e-015	-2.75376e-015	-6.63967e-015	-3.2013e-015	-1.05965e-015	-8.33906e-015	-8.74112e-015	-6.55267e-015	-1.54012e-014	-1.6025e-014	-9.79943e-015	-5.06915e-015
-1.16317e-014	-1.3776e-014	1.01354e-014	-2.38715e-015	-1.3716e-015	-5.16514e-015	-1.38412e-014	-5.86496e-015	1.15983e-015	-7.39995e-015	-5.91592e-016	3.24035e-015	-4.55208e-015	-8.84287e-015	-2.60905e-015	-6.32549e-015	-3.0825e-015	-6.76243e-016	-8.24875e-015	-8.90528e-015	-6.35354e-015	-1.54998e-014	-1.60577e-014	-9.74791e-015	-4.76094e-015
-1.16052e-014	-1.34893e-014	1.00627e-014	-2.40599e-015	-1.11465e-015	-4.94153e-015	-1.33363e-014	-5.58223e-015	1.45576e-015	-7.58793e-015	-2.67709e-016	3.59962e-015	-4.29716e-015	-8.77918e-015	-2.47087e-015	-5.98887e-015	-2.94345e-015	-3.03478e-016	-8.11859e-015	-9.09092e-015	-6.14425e-015	-1.55893e-014	-1.60829e-014	-9.72322e-015	-4.44714e-015
-1.16001e-014	-1.32345e-014	9.95376e-015	-2.44374e-015	-8.50284e-016	-4.70782e-015	-1.27865e-014	-5.26423e-015	1.77361e-015	-7.757e-015	5.36791e-017	3.94449e-015	-4.0722e-015	-8.70653e-015	-2.33984e-015	-5.62991e-015	-2.78268e-015	5.80074e-017	-7.94691e-015	-9.29529e-015	-5.92331e-015	-1.56674e-014	-1.60996e-014	-9.72362e-015	-4.12973e-015
-1.16164e-014	-1.30142e-014	9.80821e-015	-2.50025e-015	-5.78413e-016	-4.46226e-015	-1.2191e-014	-4.91169e-015	2.11134e-015	-7.90424e-015	3.71335e-016	4.27393e-015	-3.87658e-015	-8.62451e-015	-2.21561e-015	-5.24805e-015	-2.59904e-015	4.07548e-016	-7.7314e-015	-9.51557e-015	-5.6904e-015	-1.57323e-014	-1.61062e-014	-9.7486e-015	-3.81069e-015
-1.16529e-014	-1.28308e-014	9.62729e-015	-2.57433e-015	-2.9997e-016	-4.20339e-015	-1.15506e-014	-4.52656e-015	2.46587e-015	-8.02713e-015	6.83502e-016	4.58636e-015	-3.70942e-015	-8.53276e-015	-2.09722e-015	-4.84447e-015	-2.39134e-015	7.45298e-016	-7.47071e-015	-9.74782e-015	-5.44471e-015	-1.57819e-014	-1.61009e-014	-9.79617e-015	-3.49208e-015
-1.17085e-014	-1.26871e-014	9.41144e-015	-2.66388e-015	-1.49353e-017	-3.92956e-015	-1.08654e-014	-4.11009e-015	2.83517e-015	-8.12285e-015	9.8904e-016	4.88013e-015	-3.56976e-015	-8.43062e-015	-1.98436e-015	-4.41917e-015	-2.15797e-015	1.07185e-015	-7.1644e-015	-9.98854e-015	-5.18581e-015	-1.58139e-014	-1.60827e-014	-9.86409e-015	-3.17657e-015
-1.17823e-014	-1.25843e-014	9.16169e-015	-2.76777e-015	2.77219e-016	-3.63921e-015	-1.01373e-014	-3.66432e-015	3.21662e-015	-8.18937e-015	1.28685e-015	5.15423e-015	-3.45689e-015	-8.31835e-015	-1.87608e-015	-3.97296e-015	-1.89866e-015	1.38836e-015	-6.81232e-015	-1.02343e-014	-4.91342e-015	-1.58269e-014	-1.60511e-014	-9.95053e-015	-2.86617e-015
-1.18729e-014	-1.25241e-014	8.88042e-015	-2.88423e-015	5.75984e-016	-3.33123e-015	-9.36803e-015	-3.19164e-015	3.60754e-015	-8.22452e-015	1.57602e-015	5.40756e-015	-3.36978e-015	-8.19582e-015	-1.7712e-015	-3.50656e-015	-1.6122e-015	1.6954e-015	-6.41474e-015	-1.0481e-014	-4.62749e-015	-1.58187e-014	-1.60047e-014	-1.00533e-014	-2.56183e-015
-1.19782e-014	-1.25068e-014	8.57016e-015	-3.01029e-015	8.82196e-016	-3.00405e-015	-8.55998e-015	-2.69443e-015	4.00486e-015	-8.22671e-015	1.85591e-015	5.63891e-015	-3.30697e-015	-8.06215e-015	-1.66786e-015	-3.02144e-015	-1.29856e-015	1.99429e-015	-5.97202e-015	-1.07243e-014	-4.32834e-015	-1.57883e-014	-1.59427e-014	-1.01695e-014	-2.26569e-015
-1.20964e-014	-1.25325e-014	8.23394e-015	-3.14324e-015	1.19606e-015	-2.6562e-015	-7.71518e-015	-2.1757e-015	4.40478e-015	-8.19476e-015	2.12536e-015	5.84755e-015	-3.26561e-015	-7.91727e-015	-1.56468e-015	-2.51886e-015	-9.5722e-016	2.28604e-015	-5.48464e-015	-1.09603e-014	-4.01673e-015	-1.57342e-014	-1.58641e-014	-1.02966e-014	-1.97925e-015
-1.22251e-014	-1.26004e-014	7.87571e-015	-3.2802e-015	1.51845e-015	-2.28742e-015	-6.83606e-015	-1.63897e-015	4.80393e-015	-8.1269e-015	2.38355e-015	6.03272e-015	-3.24366e-015	-7.761e-015	-1.45939e-015	-2.00028e-015	-5.87719e-016	2.57219e-015	-4.9535e-015	-1.11849e-014	-3.69279e-015	-1.56551e-014	-1.57681e-014	-1.04314e-014	-1.70294e-015
-1.23619e-014	-1.27099e-014	7.49954e-015	-3.41786e-015	1.85088e-015	-1.89676e-015	-5.92663e-015	-1.08841e-015	5.19857e-015	-8.02251e-015	2.62914e-015	6.19349e-015	-3.23931e-015	-7.59293e-015	-1.35043e-015	-1.46735e-015	-1.89569e-016	2.85473e-015	-4.38036e-015	-1.13944e-014	-3.35813e-015	-1.55503e-014	-1.56542e-014	-1.05711e-014	-1.43812e-015
-1.25039e-014	-1.28587e-014	7.11047e-015	-3.55224e-015	2.19453e-015	-1.48343e-015	-4.99127e-015	-5.2766e-016	5.58548e-015	-7.88114e-015	2.86204e-015	6.32897e-015	-3.2509e-015	-7.41222e-015	-1.236e-015	-9.21295e-016	2.38002e-016	3.1355e-015	-3.76726e-015	-1.15852e-014	-3.01385e-015	-1.54185e-014	-1.55222e-014	-1.07124e-014	-1.18579e-015
-1.26495e-014	-1.30446e-014	6.71346e-015	-3.67955e-015	2.54952e-015	-1.04778e-015	-4.03453e-015	3.93615e-017	5.96096e-015	-7.70329e-015	3.08183e-015	6.43877e-015	-3.27575e-015	-7.21898e-015	-1.11425e-015	-3.64145e-016	6.94231e-016	3.41652e-015	-3.11693e-015	-1.1753e-014	-2.66125e-015	-1.52595e-014	-1.53711e-014	-1.08522e-014	-9.46956e-016
-1.27964e-014	-1.32657e-014	6.31404e-015	-3.79549e-015	2.91712e-015	-5.89434e-016	-3.06157e-015	6.09359e-016	6.32132e-015	-7.48931e-015	3.28801e-015	6.52333e-015	-3.31085e-015	-7.0131e-015	-9.82808e-016	2.01628e-016	1.17833e-015	3.69987e-015	-2.43272e-015	-1.18936e-014	-2.30198e-015	-1.50728e-014	-1.52015e-014	-1.09873e-014	-7.2203e-016
-1.29416e-014	-1.35183e-014	5.91757e-015	-3.89677e-015	3.29823e-015	-1.08903e-016	-2.0779e-015	1.17816e-015	6.66357e-015	-7.24001e-015	3.47956e-015	6.58267e-015	-3.35407e-015	-6.79524e-015	-8.39391e-016	7.74809e-016	1.68942e-015	3.98725e-015	-1.7175e-015	-1.20042e-014	-1.93771e-015	-1.48585e-014	-1.50134e-014	-1.11143e-014	-5.10834e-016
-1.3083e-014	-1.37984e-014	5.52906e-015	-3.97928e-015	3.69347e-015	3.92961e-016	-1.08959e-015	1.74082e-015	6.98418e-015	-6.95656e-015	3.65627e-015	6.61644e-015	-3.4033e-015	-6.56548e-015	-6.81694e-016	1.35389e-015	2.22687e-015	4.28077e-015	-9.75017e-016	-1.2081e-014	-1.57077e-015	-1.46169e-014	-1.48068e-014	-1.12303e-014	-3.13813e-016
-1.32183e-014	-1.4102e-014	5.15511e-015	-4.03935e-015	4.10348e-015	9.14762e-016	-1.02669e-016	2.29381e-015	7.28046e-015	-6.64095e-015	3.81755e-015	6.62518e-015	-3.45551e-015	-6.32417e-015	-5.07961e-016	1.93635e-015	2.79024e-015	4.58187e-015	-2.09299e-016	-1.21222e-014	-1.20342e-015	-1.43481e-014	-1.45819e-014	-1.13321e-014	-1.31296e-016
-1.33445e-014	-1.44252e-014	4.80138e-015	-4.07331e-015	4.52957e-015	1.45492e-015	8.7568e-016	2.8333e-015	7.54855e-015	-6.29562e-015	3.96347e-015	6.60965e-015	-3.50845e-015	-6.07114e-015	-3.16133e-016	2.52e-015	3.3782e-015	4.8922e-015	5.75862e-016	-1.21247e-014	-8.38075e-016	-1.40522e-014	-1.43391e-014	-1.1417e-014	3.73514e-017
-1.34591e-014	-1.47632e-014	4.47322e-015	-4.07661e-015	4.97167e-015	2.01153e-015	1.83861e-015	3.35495e-015	7.78569e-015	-5.92335e-015	4.09334e-015	6.57001e-015	-3.55997e-015	-5.80656e-015	-1.04949e-016	3.103e-015	3.98921e-015	5.2138e-015	1.3765e-015	-1.20863e-014	-4.76909e-016	-1.37301e-014	-1.40793e-014	-1.14826e-014	1.91921e-016
-1.35605e-014	-1.51108e-014	4.17635e-015	-4.04639e-015	5.43046e-015	2.58265e-015	2.77864e-015	3.85503e-015	7.98969e-015	-5.52644e-015	4.20666e-015	6.50663e-015	-3.60737e-015	-5.53035e-015	1.27274e-016	3.683e-015	4.62141e-015	5.5481e-015	2.18814e-015	-1.20055e-014	-1.22097e-016	-1.33827e-014	-1.38032e-014	-1.15271e-014	3.33028e-016
-1.36459e-014	-1.54631e-014	3.91581e-015	-3.97891e-015	5.90609e-015	3.16574e-015	3.68839e-015	4.33024e-015	8.15835e-015	-5.10809e-015	4.3031e-015	6.42061e-015	-3.64851e-015	-5.24311e-015	3.81535e-016	4.25897e-015	5.27221e-015	5.89569e-015	3.00612e-015	-1.18811e-014	2.24151e-016	-1.30111e-014	-1.35114e-014	-1.1548e-014	4.61163e-016
-1.37136e-014	-1.58151e-014	3.69637e-015	-3.87153e-015	6.39953e-015	3.75808e-015	4.56066e-015	4.77734e-015	8.29002e-015	-4.67096e-015	4.38231e-015	6.31287e-015	-3.68187e-015	-4.94549e-015	6.58789e-016	4.8288e-015	5.93939e-015	6.25733e-015	3.8266e-015	-1.17122e-014	5.59337e-016	-1.26173e-014	-1.32047e-014	-1.15439e-014	5.77361e-016
-1.37613e-014	-1.6161e-014	3.5234e-015	-3.72201e-015	6.91071e-015	4.35718e-015	5.38809e-015	5.19403e-015	8.38283e-015	-4.21858e-015	4.44427e-015	6.18478e-015	-3.70605e-015	-4.63768e-015	9.5858e-016	5.39075e-015	6.62101e-015	6.63372e-015	4.64486e-015	-1.14979e-014	8.80817e-016	-1.22027e-014	-1.28841e-014	-1.15136e-014	6.82375e-016
-1.37878e-014	-1.64953e-014	3.40128e-015	-3.52827e-015	7.43955e-015	4.95923e-015	6.16333e-015	5.57815e-015	8.43562e-015	-3.75487e-015	4.48878e-015	6.03729e-015	-3.71893e-015	-4.32003e-015	1.28146e-015	5.94378e-015	7.31463e-015	7.02545e-015	5.45703e-015	-1.12389e-014	1.1875e-015	-1.1769e-014	-1.25506e-014	-1.14558e-014	7.7721e-016
-1.37918e-014	-1.68132e-014	3.33308e-015	-3.28883e-015	7.9858e-015	5.5604e-015	6.87996e-015	5.92719e-015	8.44776e-015	-3.28344e-015	4.51575e-015	5.87178e-015	-3.71864e-015	-3.99296e-015	1.62734e-015	6.48638e-015	8.01775e-015	7.4324e-015	6.25832e-015	-1.09358e-014	1.47759e-015	-1.13181e-014	-1.22052e-014	-1.13693e-014	8.62862e-016
-1.37722e-014	-1.711e-014	3.3214e-015	-3.00213e-015	8.54843e-015	6.1566e-015	7.5314e-015	6.23943e-015	8.41886e-015	-2.808e-015	4.52492e-015	5.68943e-015	-3.70399e-015	-3.65729e-015	1.99556e-015	7.01775e-015	8.72726e-015	7.85459e-015	7.04474e-015	-1.05895e-014	1.74988e-015	-1.08519e-014	-1.18492e-014	-1.12537e-014	9.40673e-016
-1.37283e-014	-1.738e-014	3.36879e-015	-2.66791e-015	9.12642e-015	6.74426e-015	8.11039e-015	6.51387e-015	8.34988e-015	-2.33234e-015	4.51606e-015	5.49179e-015	-3.67394e-015	-3.31378e-015	2.38523e-015	7.53628e-015	9.44019e-015	8.29209e-015	7.81223e-015	-1.02008e-014	2.00347e-015	-1.03725e-014	-1.14842e-014	-1.11092e-014	1.01202e-015
-1.36596e-014	-1.7619e-014	3.47727e-015	-2.28648e-015	9.71883e-015	7.31926e-015	8.61117e-015	6.75019e-015	8.24143e-015	-1.8602e-015	4.48927e-015	5.2804e-015	-3.6269e-015	-2.96322e-015	2.79486e-015	8.04111e-015	1.01536e-014	8.74376e-015	8.55646e-015	-9.77189e-015	2.23775e-015	-9.88272e-015	-1.11115e-014	-1.09355e-014	1.07851e-015
-1.35657e-014	-1.78228e-014	3.64756e-015	-1.85775e-015	1.03248e-014	7.87818e-015	9.02861e-015	6.94891e-015	8.09403e-015	-1.39511e-015	4.44476e-015	5.05722e-015	-3.5628e-015	-2.60588e-015	3.22338e-015	8.53121e-015	1.08648e-014	9.20881e-015	9.27315e-015	-9.30501e-015	2.45206e-015	-9.38417e-015	-1.07328e-014	-1.07329e-014	1.14163e-015
-1.34467e-014	-1.79876e-014	3.87973e-015	-1.38282e-015	1.09432e-014	8.41732e-015	9.3581e-015	7.10934e-015	7.90861e-015	-9.41085e-016	4.38251e-015	4.82407e-015	-3.48109e-015	-2.24186e-015	3.66899e-015	9.00671e-015	1.15697e-014	9.68563e-015	9.9596e-015	-8.80276e-015	2.64602e-015	-8.87993e-015	-1.03497e-014	-1.05022e-014	1.20197e-015
-1.33029e-014	-1.81106e-014	4.17323e-015	-8.62839e-016	1.1572e-014	8.93305e-015	9.59591e-015	7.23225e-015	7.68764e-015	-5.0191e-016	4.30259e-015	4.58258e-015	-3.38111e-015	-1.87209e-015	4.12937e-015	9.4666e-015	1.22658e-014	1.01728e-014	1.06129e-014	-8.2684e-015	2.81998e-015	-8.37245e-015	-9.96331e-015	-1.02445e-014	1.26093e-015
-1.31345e-014	-1.81896e-014	4.52687e-015	-2.99078e-016	1.22094e-014	9.42238e-015	9.73886e-015	7.31826e-015	7.43374e-015	-8.05325e-017	4.20575e-015	4.33414e-015	-3.263e-015	-1.49679e-015	4.60226e-015	9.91065e-015	1.29503e-014	1.06689e-014	1.12298e-014	-7.70526e-015	2.97408e-015	-7.86423e-015	-9.57471e-015	-9.96045e-015	1.32021e-015
-1.2943e-014	-1.82219e-014	4.93871e-015	3.05676e-016	1.28538e-014	9.88167e-015	9.78505e-015	7.36936e-015	7.14961e-015	3.19875e-016	4.09197e-015	4.08025e-015	-3.12637e-015	-1.11636e-015	5.08508e-015	1.03387e-014	1.36199e-014	1.11723e-014	1.18075e-014	-7.1169e-015	3.10939e-015	-7.35844e-015	-9.18528e-015	-9.65215e-015	1.38109e-015
-1.27281e-014	-1.82059e-014	5.40589e-015	9.48823e-016	1.35029e-014	1.03081e-014	9.73293e-015	7.38763e-015	6.83777e-015	6.96411e-016	3.96197e-015	3.82308e-015	-2.97172e-015	-7.32139e-016	5.57458e-015	1.0751e-014	1.4271e-014	1.16809e-014	1.23445e-014	-6.5071e-015	3.22697e-015	-6.85701e-015	-8.7962e-015	-9.32131e-015	1.44408e-015
-1.24911e-014	-1.81405e-014	5.92467e-015	1.62718e-015	1.41544e-014	1.06994e-014	9.58246e-015	7.37578e-015	6.50157e-015	1.04675e-015	3.81567e-015	3.56449e-015	-2.79923e-015	-3.44369e-016	6.06829e-015	1.11483e-014	1.49013e-014	1.2193e-014	1.28387e-014	-5.87998e-015	3.32906e-015	-6.36207e-015	-8.40851e-015	-8.96992e-015	1.51054e-015
-1.22329e-014	-1.80258e-014	6.49122e-015	2.33688e-015	1.48064e-014	1.10537e-014	9.33483e-015	7.33626e-015	6.14459e-015	1.36866e-015	3.6541e-015	3.3064e-015	-2.60959e-015	4.62392e-017	6.56297e-015	1.15312e-014	1.55089e-014	1.27067e-014	1.32886e-014	-5.23995e-015	3.41739e-015	-5.87616e-015	-8.02335e-015	-8.59959e-015	1.58253e-015
-1.19556e-014	-1.78614e-014	7.10092e-015	3.07358e-015	1.54573e-014	1.13698e-014	8.99212e-015	7.27197e-015	5.77119e-015	1.66007e-015	3.47806e-015	3.05038e-015	-2.40388e-015	4.38605e-016	7.05588e-015	1.18993e-014	1.60908e-014	1.32196e-014	1.36932e-014	-4.59087e-015	3.49352e-015	-5.40222e-015	-7.64183e-015	-8.21277e-015	1.66131e-015
-1.16609e-014	-1.76488e-014	7.74799e-015	3.83316e-015	1.61039e-014	1.16469e-014	8.55747e-015	7.18648e-015	5.38573e-015	1.9195e-015	3.28787e-015	2.7979e-015	-2.18245e-015	8.32319e-016	7.54366e-015	1.22534e-014	1.66445e-014	1.37293e-014	1.40518e-014	-3.93756e-015	3.55947e-015	-4.942e-015	-7.26467e-015	-7.81177e-015	1.74745e-015
-1.13504e-014	-1.73889e-014	8.42666e-015	4.61071e-015	1.67438e-014	1.18841e-014	8.03489e-015	7.08265e-015	4.99139e-015	2.14617e-015	3.0844e-015	2.5509e-015	-1.94649e-015	1.22731e-015	8.02246e-015	1.25943e-014	1.7168e-014	1.4234e-014	1.43639e-014	-3.28455e-015	3.61793e-015	-4.49729e-015	-6.89251e-015	-7.3995e-015	1.84249e-015
-1.1026e-014	-1.70836e-014	9.13063e-015	5.40076e-015	1.73752e-014	1.20814e-014	7.42942e-015	6.96428e-015	4.59288e-015	2.33928e-015	2.8694e-015	2.31062e-015	-1.69763e-015	1.62204e-015	8.48942e-015	1.29226e-014	1.76599e-014	1.47315e-014	1.46301e-014	-2.63579e-015	3.67169e-015	-4.06998e-015	-6.52626e-015	-6.97841e-015	1.94818e-015
-1.06892e-014	-1.67354e-014	9.85312e-015	6.19795e-015	1.7996e-014	1.22391e-014	6.74718e-015	6.83522e-015	4.1947e-015	2.49864e-015	2.64365e-015	2.07776e-015	-1.4367e-015	2.0159e-015	8.94197e-015	1.32388e-014	1.81186e-014	1.52199e-014	1.48513e-014	-1.99582e-015	3.72386e-015	-3.66178e-015	-6.16666e-015	-6.55095e-015	2.06538e-015
-1.03419e-014	-1.63475e-014	1.05872e-014	6.99673e-015	1.86033e-014	1.23584e-014	5.99503e-015	6.69914e-015	3.8019e-015	2.62399e-015	2.40818e-015	1.8535e-015	-1.16541e-015	2.408e-015	9.37726e-015	1.3544e-014	1.85427e-014	1.5697e-014	1.50284e-014	-1.36816e-015	3.77719e-015	-3.27434e-015	-5.8136e-015	-6.11974e-015	2.19438e-015
-9.98645e-015	-1.5923e-014	1.13252e-014	7.7917e-015	1.91948e-014	1.24411e-014	5.18181e-015	6.56e-015	3.4186e-015	2.71568e-015	2.1649e-015	1.63906e-015	-8.85928e-016	2.79701e-015	9.7928e-015	1.38389e-014	1.89308e-014	1.61608e-014	1.51625e-014	-7.56056e-016	3.83531e-015	-2.9083e-015	-5.4675e-015	-5.68706e-015	2.33641e-015
-9.62502e-015	-1.54659e-014	1.20601e-014	8.57795e-015	1.97689e-014	1.24891e-014	4.31594e-015	6.42192e-015	3.0488e-015	2.77466e-015	1.91469e-015	1.43568e-015	-5.9939e-016	3.18285e-015	1.01865e-014	1.41248e-014	1.92818e-014	1.66094e-014	1.52556e-014	-1.6351e-016	3.90058e-015	-2.56475e-015	-5.12849e-015	-5.25573e-015	2.49241e-015
-9.26003e-015	-1.49798e-014	1.27848e-014	9.34952e-015	2.03232e-014	1.25054e-014	3.40697e-015	6.28793e-015	2.69665e-015	2.80194e-015	1.65906e-015	1.24424e-015	-3.07168e-016	3.56475e-015	1.05562e-014	1.44024e-014	1.95958e-014	1.70415e-014	1.531e-014	4.06326e-016	3.97583e-015	-2.24504e-015	-4.79715e-015	-4.82851e-015	2.6631e-015
-8.89384e-015	-1.4469e-014	1.34924e-014	1.01017e-014	2.08563e-014	1.2493e-014	2.46527e-015	6.1618e-015	2.36567e-015	2.79945e-015	1.39957e-015	1.06483e-015	-1.1836e-017	3.94196e-015	1.08996e-014	1.46723e-014	1.98728e-014	1.74563e-014	1.5328e-014	9.50777e-016	4.064e-015	-1.94918e-015	-4.47343e-015	-4.4074e-015	2.84855e-015
-8.52826e-015	-1.39383e-014	1.4177e-014	1.08297e-014	2.1367e-014	1.2456e-014	1.50153e-015	6.04675e-015	2.05917e-015	2.76903e-015	1.13741e-015	8.98301e-016	2.84192e-016	4.31351e-015	1.12154e-014	1.49355e-014	2.0113e-014	1.78526e-014	1.53125e-014	1.46768e-015	4.1679e-015	-1.6774e-015	-4.15716e-015	-3.99477e-015	3.0493e-015
-8.16541e-015	-1.33916e-014	1.4832e-014	1.15289e-014	2.18538e-014	1.23984e-014	5.27424e-016	5.94592e-015	1.78005e-015	2.71262e-015	8.74294e-016	7.4508e-016	5.78738e-016	4.67893e-015	1.15028e-014	1.51927e-014	2.0317e-014	1.82296e-014	1.52668e-014	1.95455e-015	4.28967e-015	-1.4296e-015	-3.84837e-015	-3.59226e-015	3.26588e-015
-7.80733e-015	-1.2834e-014	1.54518e-014	1.21945e-014	2.23159e-014	1.23246e-014	-4.45599e-016	5.86194e-015	1.53145e-015	2.63279e-015	6.12204e-016	6.04988e-016	8.70508e-016	5.03748e-015	1.17612e-014	1.54439e-014	2.04851e-014	1.85864e-014	1.51939e-014	2.41003e-015	4.43087e-015	-1.20613e-015	-3.54737e-015	-3.20111e-015	3.49793e-015
-7.45598e-015	-1.22704e-014	1.60307e-014	1.28222e-014	2.27527e-014	1.22404e-014	-1.40623e-015	5.79742e-015	1.31532e-015	2.53163e-015	3.52283e-016	4.78022e-016	1.15764e-015	5.38775e-015	1.19903e-014	1.56899e-014	2.06191e-014	1.8923e-014	1.50973e-014	2.83305e-015	4.59383e-015	-1.0058e-015	-3.25368e-015	-2.82333e-015	3.74601e-015
-7.11336e-015	-1.17053e-014	1.65636e-014	1.34091e-014	2.31637e-014	1.21507e-014	-2.34268e-015	5.75509e-015	1.1326e-015	2.41213e-015	9.65382e-017	3.63612e-016	1.4378e-015	5.72908e-015	1.21907e-014	1.59309e-014	2.072e-014	1.92392e-014	1.49817e-014	3.22341e-015	4.77956e-015	-8.27782e-016	-2.96708e-015	-2.4608e-015	4.00964e-015
-6.78089e-015	-1.11434e-014	1.70461e-014	1.39524e-014	2.3548e-014	1.20608e-014	-3.24298e-015	5.73657e-015	9.85243e-016	2.27732e-015	-1.53704e-016	2.61697e-016	1.7091e-015	6.06115e-015	1.23625e-014	1.61676e-014	2.07893e-014	1.95352e-014	1.48506e-014	3.5802e-015	4.98948e-015	-6.7095e-016	-2.68723e-015	-2.11456e-015	4.28873e-015
-6.4602e-015	-1.05892e-014	1.74748e-014	1.44497e-014	2.3906e-014	1.19762e-014	-4.09524e-015	5.74268e-015	8.73847e-016	2.12967e-015	-3.96931e-016	1.72104e-016	1.96947e-015	6.38346e-015	1.25064e-014	1.64003e-014	2.08291e-014	1.98108e-014	1.47079e-014	3.90305e-015	5.22458e-015	-5.34372e-016	-2.4136e-015	-1.78549e-015	4.58269e-015
-6.15296e-015	-1.00466e-014	1.78465e-014	1.48988e-014	2.42382e-014	1.19024e-014	-4.88935e-015	5.77389e-015	7.98721e-016	1.97247e-015	-6.31513e-016	9.39481e-017	2.21693e-015	6.69478e-015	1.2624e-014	1.66293e-014	2.0842e-014	2.00661e-014	1.45577e-014	4.19281e-015	5.48493e-015	-4.16381e-016	-2.14599e-015	-1.47409e-015	4.89107e-015
-5.85988e-015	-9.51946e-015	1.81591e-014	1.52989e-014	2.45459e-014	1.1845e-014	-5.6146e-015	5.83057e-015	7.59526e-016	1.80903e-015	-8.56121e-016	2.69434e-017	2.44874e-015	6.99496e-015	1.27162e-014	1.68545e-014	2.08304e-014	2.03024e-014	1.44042e-014	4.45047e-015	5.77075e-015	-3.14772e-016	-1.88437e-015	-1.18011e-015	5.21332e-015
-5.58235e-015	-9.01069e-015	1.84107e-014	1.56482e-014	2.48294e-014	1.18089e-014	-6.26153e-015	5.91316e-015	7.55188e-016	1.64249e-015	-1.06928e-015	-2.94938e-017	2.66281e-015	7.2836e-015	1.27847e-014	1.70763e-014	2.07963e-014	2.05197e-014	1.42513e-014	4.67802e-015	6.08169e-015	-2.27702e-016	-1.62861e-015	-9.03363e-016	5.5484e-015
-5.32132e-015	-8.52353e-015	1.86012e-014	1.59465e-014	2.50893e-014	1.17992e-014	-6.82125e-015	6.02164e-015	7.85089e-016	1.47581e-015	-1.27023e-015	-7.62844e-017	2.85703e-015	7.55989e-015	1.28321e-014	1.72938e-014	2.07425e-014	2.07189e-014	1.4103e-014	4.87692e-015	6.41778e-015	-1.53184e-016	-1.37793e-015	-6.4367e-016	5.89507e-015
-5.07762e-015	-8.06022e-015	1.87306e-014	1.61944e-014	2.5326e-014	1.18205e-014	-7.28651e-015	6.15421e-015	8.47372e-016	1.31182e-015	-1.458e-015	-1.14157e-016	3.02968e-015	7.82386e-015	1.28606e-014	1.75064e-014	2.06709e-014	2.09014e-014	1.39637e-014	5.0493e-015	6.77771e-015	-8.91774e-017	-1.13219e-015	-4.01272e-016	6.2526e-015
-4.85136e-015	-7.62322e-015	1.87997e-014	1.63925e-014	2.5541e-014	1.18774e-014	-7.65028e-015	6.30928e-015	9.40048e-016	1.15372e-015	-1.63178e-015	-1.43951e-016	3.17946e-015	8.0749e-015	1.28727e-014	1.77142e-014	2.05842e-014	2.1068e-014	1.3837e-014	5.19695e-015	7.16002e-015	-3.33254e-017	-8.90944e-016	-1.75564e-016	6.61913e-015
-4.64368e-015	-7.21431e-015	1.88099e-014	1.65425e-014	2.57351e-014	1.19735e-014	-7.90784e-015	6.48491e-015	1.0606e-015	1.00396e-015	-1.79108e-015	-1.66417e-016	3.30487e-015	8.31254e-015	1.28709e-014	1.79171e-014	2.04848e-014	2.12194e-014	1.37262e-014	5.3229e-015	7.56191e-015	1.64009e-017	-6.54942e-016	3.40946e-017	6.99301e-015
-4.4551e-015	-6.83449e-015	1.87632e-014	1.6646e-014	2.59101e-014	1.21118e-014	-8.05477e-015	6.67935e-015	1.20558e-015	8.64577e-016	-1.9359e-015	-1.81573e-016	3.40429e-015	8.53623e-015	1.2858e-014	1.81142e-014	2.03744e-014	2.13561e-014	1.36348e-014	5.42972e-015	7.98118e-015	6.29191e-017	-4.23747e-016	2.28329e-016	7.37347e-015
-4.28586e-015	-6.48444e-015	1.86627e-014	1.67051e-014	2.60664e-014	1.22955e-014	-8.088e-015	6.8906e-015	1.37134e-015	7.37995e-016	-2.06551e-015	-1.90576e-016	3.47644e-015	8.74562e-015	1.28372e-014	1.83052e-014	2.02563e-014	2.14792e-014	1.35662e-014	5.52009e-015	8.41543e-015	1.08837e-016	-1.97094e-016	4.08757e-016	7.75873e-015
-4.13587e-015	-6.16436e-015	1.85117e-014	1.67228e-014	2.62057e-014	1.25266e-014	-8.00666e-015	7.11536e-015	1.55436e-015	6.25804e-016	-2.17937e-015	-1.9396e-016	3.52018e-015	8.941e-015	1.28114e-014	1.84894e-014	2.01327e-014	2.15896e-014	1.35232e-014	5.59679e-015	8.86237e-015	1.55922e-016	2.51683e-017	5.77448e-016	8.14689e-015
-4.00495e-015	-5.87359e-015	1.83146e-014	1.6703e-014	2.63299e-014	1.2806e-014	-7.81118e-015	7.35125e-015	1.75124e-015	5.29439e-016	-2.27807e-015	-1.92655e-016	3.53481e-015	9.12319e-015	1.27839e-014	1.86662e-014	2.00052e-014	2.16885e-014	1.35091e-014	5.66304e-015	9.31837e-015	2.06397e-016	2.42516e-016	7.35595e-016	8.53609e-015
-3.89306e-015	-5.6113e-015	1.80765e-014	1.66496e-014	2.64401e-014	1.3134e-014	-7.50329e-015	7.5946e-015	1.95879e-015	4.50654e-016	-2.3618e-015	-1.87501e-016	3.51952e-015	9.29225e-015	1.27571e-014	1.88346e-014	1.9876e-014	2.17764e-014	1.35262e-014	5.72221e-015	9.77979e-015	2.61975e-016	4.54994e-016	8.84737e-016	8.92448e-015
-3.80004e-015	-5.37644e-015	1.78023e-014	1.65658e-014	2.65378e-014	1.35105e-014	-7.08635e-015	7.84166e-015	2.17243e-015	3.90544e-016	-2.43084e-015	-1.78997e-016	3.47316e-015	9.44837e-015	1.2734e-014	1.89938e-014	1.97467e-014	2.18539e-014	1.35763e-014	5.77639e-015	1.02436e-014	3.2509e-016	6.62753e-016	1.02696e-015	9.31006e-015
-3.72582e-015	-5.16774e-015	1.74976e-014	1.64569e-014	2.66244e-014	1.3935e-014	-6.56546e-015	8.08963e-015	2.38777e-015	3.49538e-016	-2.48515e-015	-1.67512e-016	3.3956e-015	9.59163e-015	1.27169e-014	1.91428e-014	1.96187e-014	2.19218e-014	1.36611e-014	5.82844e-015	1.07056e-014	3.97481e-016	8.65204e-016	1.16379e-015	9.69057e-015
-3.66988e-015	-4.98284e-015	1.71681e-014	1.6327e-014	2.6702e-014	1.44064e-014	-5.94667e-015	8.33567e-015	2.60101e-015	3.28014e-016	-2.52595e-015	-1.53318e-016	3.28672e-015	9.72212e-015	1.27079e-014	1.92813e-014	1.94931e-014	2.19802e-014	1.37814e-014	5.88093e-015	1.11627e-014	4.80777e-016	1.06191e-015	1.29664e-015	1.00634e-014
-3.63077e-015	-4.81954e-015	1.6819e-014	1.61803e-014	2.67715e-014	1.49224e-014	-5.23714e-015	8.57671e-015	2.80773e-015	3.26522e-016	-2.55448e-015	-1.36486e-016	3.14689e-015	9.84096e-015	1.27093e-014	1.94085e-014	1.93709e-014	2.20298e-014	1.3938e-014	5.93627e-015	1.1612e-014	5.77232e-016	1.25271e-015	1.42729e-015	1.04268e-014
-3.60766e-015	-4.67517e-015	1.64571e-014	1.60221e-014	2.68335e-014	1.54797e-014	-4.44461e-015	8.80914e-015	3.00407e-015	3.44609e-016	-2.57152e-015	-1.1771e-016	2.97632e-015	9.94877e-015	1.27228e-014	1.95241e-014	1.9253e-014	2.20713e-014	1.41311e-014	5.99581e-015	1.20492e-014	6.8815e-016	1.43709e-015	1.55782e-015	1.07787e-014
-3.59986e-015	-4.54695e-015	1.60893e-014	1.58574e-014	2.68893e-014	1.60746e-014	-3.57919e-015	9.03004e-015	3.18684e-015	3.81599e-016	-2.57879e-015	-9.66658e-017	2.77519e-015	1.00462e-014	1.27504e-014	1.96274e-014	1.9141e-014	2.21043e-014	1.43603e-014	6.06173e-015	1.24712e-014	8.13782e-016	1.61458e-015	1.68933e-015	1.11168e-014
-3.60722e-015	-4.43211e-015	1.57206e-014	1.56908e-014	2.69403e-014	1.67027e-014	-2.6518e-015	9.2363e-015	3.35221e-015	4.3675e-016	-2.57753e-015	-7.31421e-017	2.54504e-015	1.01337e-014	1.27933e-014	1.97181e-014	1.90352e-014	2.21285e-014	1.46248e-014	6.13529e-015	1.28751e-014	9.5579e-016	1.78491e-015	1.82348e-015	1.14394e-014
-3.62878e-015	-4.32718e-015	1.53572e-014	1.5527e-014	2.69876e-014	1.7359e-014	-1.67419e-015	9.42483e-015	3.49713e-015	5.09203e-016	-2.56892e-015	-4.73931e-017	2.28675e-015	1.02125e-014	1.2852e-014	1.97959e-014	1.89355e-014	2.21441e-014	1.49241e-014	6.21826e-015	1.32575e-014	1.11453e-015	1.94775e-015	1.96182e-015	1.17443e-014
-3.66334e-015	-4.22911e-015	1.50052e-014	1.53703e-014	2.70313e-014	1.80381e-014	-6.58193e-016	9.59334e-015	3.61918e-015	5.98015e-016	-2.55472e-015	-1.94509e-017	2.00203e-015	1.02834e-014	1.29278e-014	1.98612e-014	1.88419e-014	2.21509e-014	1.52564e-014	6.31098e-015	1.36154e-014	1.29051e-015	2.10272e-015	2.10564e-015	1.203e-014
-3.70953e-015	-4.13401e-015	1.46695e-014	1.52247e-014	2.7072e-014	1.87341e-014	3.83273e-016	9.739e-015	3.71586e-015	7.02134e-016	-2.53627e-015	1.11164e-017	1.69219e-015	1.03469e-014	1.30212e-014	1.99138e-014	1.87546e-014	2.21482e-014	1.56193e-014	6.41402e-015	1.39464e-014	1.48416e-015	2.24955e-015	2.25626e-015	1.22947e-014
-3.76643e-015	-4.03827e-015	1.43553e-014	1.50943e-014	2.71103e-014	1.9441e-014	1.43645e-015	9.85938e-015	3.78557e-015	8.19592e-016	-2.51489e-015	4.43929e-017	1.35864e-015	1.04043e-014	1.31322e-014	1.99537e-014	1.86735e-014	2.21362e-014	1.60098e-014	6.52694e-015	1.42485e-014	1.69496e-015	2.38783e-015	2.41477e-015	1.25377e-014
-3.83271e-015	-3.93903e-015	1.40669e-014	1.49828e-014	2.71465e-014	2.01514e-014	2.48723e-015	9.95343e-015	3.8265e-015	9.48892e-016	-2.49233e-015	8.12313e-017	1.00312e-015	1.04565e-014	1.32603e-014	1.99814e-014	1.85973e-014	2.21146e-014	1.64255e-014	6.6501e-015	1.45191e-014	1.92251e-015	2.51764e-015	2.58206e-015	1.27571e-014
-3.90682e-015	-3.83324e-015	1.3808e-014	1.48932e-014	2.71806e-014	2.08587e-014	3.52241e-015	1.002e-014	3.83769e-015	1.089e-015	-2.46999e-015	1.21982e-016	6.27832e-016	1.05047e-014	1.34046e-014	1.99972e-014	1.85252e-014	2.20826e-014	1.68641e-014	6.78258e-015	1.47571e-014	2.16627e-015	2.63862e-015	2.75877e-015	1.2952e-014
-3.9876e-015	-3.71844e-015	1.35822e-014	1.4828e-014	2.72121e-014	2.15559e-014	4.52877e-015	1.00584e-014	3.8186e-015	1.23768e-015	-2.44883e-015	1.67386e-016	2.34902e-016	1.05489e-014	1.35636e-014	2.00018e-014	1.84562e-014	2.20396e-014	1.73213e-014	6.92327e-015	1.49613e-014	2.42578e-015	2.75056e-015	2.94487e-015	1.31214e-014
-4.07328e-015	-3.59182e-015	1.33921e-014	1.47893e-014	2.72413e-014	2.22352e-014	5.49297e-015	1.00678e-014	3.76943e-015	1.39344e-015	-2.4303e-015	2.18056e-016	-1.7315e-016	1.05901e-014	1.37361e-014	1.9996e-014	1.83899e-014	2.19849e-014	1.77933e-014	7.07057e-015	1.51318e-014	2.70051e-015	2.85325e-015	3.14117e-015	1.32651e-014
-4.16214e-015	-3.4504e-015	1.32395e-014	1.4778e-014	2.72681e-014	2.28899e-014	6.40175e-015	1.00484e-014	3.69117e-015	1.55422e-015	-2.4158e-015	2.74312e-016	-5.93839e-016	1.06287e-014	1.39201e-014	1.99805e-014	1.83253e-014	2.19183e-014	1.82777e-014	7.22295e-015	1.52679e-014	2.98963e-015	2.94717e-015	3.34794e-015	1.33824e-014
-4.25324e-015	-3.29175e-015	1.31259e-014	1.47953e-014	2.72919e-014	2.35124e-014	7.24303e-015	1.00004e-014	3.58501e-015	1.71817e-015	-2.40654e-015	3.37302e-016	-1.02382e-015	1.06653e-014	1.41136e-014	1.99561e-014	1.82611e-014	2.18396e-014	1.87705e-014	7.37888e-015	1.53696e-014	3.29121e-015	3.03225e-015	3.56479e-015	1.34737e-014
-4.34501e-015	-3.11385e-015	1.30518e-014	1.48415e-014	2.73116e-014	2.40958e-014	8.00548e-015	9.92531e-015	3.45277e-015	1.88387e-015	-2.40363e-015	4.07354e-016	-1.46035e-015	1.07009e-014	1.43143e-014	1.99235e-014	1.81964e-014	2.17487e-014	1.92672e-014	7.53679e-015	1.54374e-014	3.60368e-015	3.10847e-015	3.79103e-015	1.35391e-014
-4.43606e-015	-2.91509e-015	1.30164e-014	1.49157e-014	2.73272e-014	2.46339e-014	8.6791e-015	9.82453e-015	3.29642e-015	2.04934e-015	-2.40754e-015	4.85227e-016	-1.90046e-015	1.0736e-014	1.45196e-014	1.98837e-014	1.81299e-014	2.16449e-014	1.97638e-014	7.69435e-015	1.5473e-014	3.92577e-015	3.17625e-015	4.02628e-015	1.35789e-014
-4.52454e-015	-2.69466e-015	1.30191e-014	1.50167e-014	2.73385e-014	2.51204e-014	9.25515e-015	9.69923e-015	3.11861e-015	2.21331e-015	-2.41863e-015	5.7089e-016	-2.34161e-015	1.07707e-014	1.47267e-014	1.98387e-014	1.80604e-014	2.15282e-014	2.0256e-014	7.8494e-015	1.54767e-014	4.25546e-015	3.23526e-015	4.27009e-015	1.35942e-014
-4.6092e-015	-2.45159e-015	1.30587e-014	1.51436e-014	2.73443e-014	2.55492e-014	9.72591e-015	9.55105e-015	2.9226e-015	2.37447e-015	-2.43704e-015	6.64895e-016	-2.78026e-015	1.08048e-014	1.49329e-014	1.97895e-014	1.79872e-014	2.13987e-014	2.07388e-014	7.9997e-015	1.54501e-014	4.59156e-015	3.28614e-015	4.52131e-015	1.35857e-014
-4.68864e-015	-2.18519e-015	1.31331e-014	1.52946e-014	2.73443e-014	2.59156e-014	1.00853e-014	9.38185e-015	2.71174e-015	2.53193e-015	-2.46314e-015	7.67347e-016	-3.21298e-015	1.08388e-014	1.51358e-014	1.97373e-014	1.79093e-014	2.12569e-014	2.12079e-014	8.14342e-015	1.5396e-014	4.93254e-015	3.32931e-015	4.77902e-015	1.35543e-014
-4.76119e-015	-1.89524e-015	1.32397e-014	1.54677e-014	2.73377e-014	2.62156e-014	1.03285e-014	9.1944e-015	2.48947e-015	2.68431e-015	-2.49708e-015	8.7809e-016	-3.63702e-015	1.08723e-014	1.53319e-014	1.96833e-014	1.78261e-014	2.11037e-014	2.16596e-014	8.27813e-015	1.53163e-014	5.27627e-015	3.36573e-015	5.04142e-015	1.35012e-014
-4.82543e-015	-1.58255e-015	1.33758e-014	1.56595e-014	2.73242e-014	2.64457e-014	1.04522e-014	8.99149e-015	2.26006e-015	2.83081e-015	-2.53806e-015	9.97304e-016	-4.04981e-015	1.0906e-014	1.55188e-014	1.96288e-014	1.77369e-014	2.09398e-014	2.20907e-014	8.40144e-015	1.52148e-014	5.62101e-015	3.39578e-015	5.30778e-015	1.34281e-014
-4.87989e-015	-1.248e-015	1.35376e-014	1.58671e-014	2.73038e-014	2.66032e-014	1.04544e-014	8.7765e-015	2.02845e-015	2.97063e-015	-2.58577e-015	1.12489e-015	-4.44828e-015	1.09393e-014	1.56936e-014	1.95751e-014	1.76413e-014	2.07657e-014	2.2497e-014	8.51176e-015	1.5094e-014	5.9651e-015	3.42011e-015	5.57592e-015	1.33363e-014
-4.92284e-015	-8.92571e-016	1.3721e-014	1.60869e-014	2.72761e-014	2.66858e-014	1.03356e-014	8.55217e-015	1.79833e-015	3.10333e-015	-2.63943e-015	1.26056e-015	-4.82976e-015	1.09718e-014	1.58535e-014	1.95243e-014	1.75382e-014	2.05828e-014	2.28755e-014	8.60707e-015	1.49571e-014	6.30689e-015	3.4402e-015	5.84375e-015	1.3228e-014
-4.95343e-015	-5.1717e-016	1.39217e-014	1.63149e-014	2.72404e-014	2.66929e-014	1.00975e-014	8.32208e-015	1.57406e-015	3.22918e-015	-2.69803e-015	1.40411e-015	-5.19197e-015	1.10038e-014	1.59958e-014	1.94776e-014	1.74276e-014	2.03924e-014	2.3223e-014	8.68602e-015	1.48072e-014	6.64455e-015	3.45658e-015	6.10943e-015	1.31057e-014
-4.97078e-015	-1.23042e-016	1.41354e-014	1.6547e-014	2.71965e-014	2.66243e-014	9.74357e-015	8.08923e-015	1.36022e-015	3.34753e-015	-2.76023e-015	1.55558e-015	-5.53246e-015	1.10338e-014	1.61182e-014	1.94366e-014	1.73092e-014	2.01957e-014	2.35374e-014	8.74717e-015	1.46483e-014	6.97639e-015	3.47004e-015	6.37131e-015	1.29709e-014
-4.97349e-015	2.87284e-016	1.43572e-014	1.67793e-014	2.71449e-014	2.64802e-014	9.27814e-015	7.85663e-015	1.16123e-015	3.459e-015	-2.82489e-015	1.71355e-015	-5.84888e-015	1.10606e-014	1.62186e-014	1.94026e-014	1.7183e-014	1.99948e-014	2.38163e-014	8.78917e-015	1.44838e-014	7.30056e-015	3.48106e-015	6.62711e-015	1.28257e-014
-4.96053e-015	7.11395e-016	1.45824e-014	1.70061e-014	2.70852e-014	2.62625e-014	8.70741e-015	7.62832e-015	9.82012e-016	3.56323e-015	-2.89056e-015	1.8778e-015	-6.13928e-015	1.10838e-014	1.62948e-014	1.93759e-014	1.70494e-014	1.97914e-014	2.40579e-014	8.8113e-015	1.43173e-014	7.61592e-015	3.49043e-015	6.87469e-015	1.26722e-014
-4.93158e-015	1.14664e-015	1.4806e-014	1.72227e-014	2.70176e-014	2.59737e-014	8.03924e-015	7.40735e-015	8.26321e-016	3.66094e-015	-2.95553e-015	2.04733e-015	-6.40211e-015	1.11025e-014	1.63446e-014	1.93572e-014	1.69092e-014	1.95871e-014	2.42606e-014	8.81311e-015	1.41528e-014	7.92053e-015	3.49981e-015	7.11216e-015	1.25138e-014
-4.88474e-015	1.59085e-015	1.50225e-014	1.74252e-014	2.6942e-014	2.5617e-014	7.28336e-015	7.19636e-015	6.9757e-016	3.75274e-015	-3.01811e-015	2.22074e-015	-6.63565e-015	1.11163e-014	1.63661e-014	1.9348e-014	1.67625e-014	1.93839e-014	2.44232e-014	8.79518e-015	1.3993e-014	8.21322e-015	3.51001e-015	7.33778e-015	1.23518e-014
-4.81945e-015	2.04148e-015	1.52269e-014	1.7609e-014	2.6859e-014	2.51969e-014	6.44973e-015	6.99843e-015	5.99515e-016	3.83943e-015	-3.07661e-015	2.39649e-015	-6.83836e-015	1.11239e-014	1.63585e-014	1.9349e-014	1.66096e-014	1.91834e-014	2.45451e-014	8.75713e-015	1.38419e-014	8.49295e-015	3.52144e-015	7.54977e-015	1.21891e-014
-4.73565e-015	2.49599e-015	1.54151e-014	1.77689e-014	2.67684e-014	2.47178e-014	5.54964e-015	6.81626e-015	5.34676e-016	3.92156e-015	-3.12917e-015	2.57397e-015	-7.00917e-015	1.11243e-014	1.63208e-014	1.9361e-014	1.64513e-014	1.89884e-014	2.46255e-014	8.70013e-015	1.37028e-014	8.75889e-015	3.53536e-015	7.74636e-015	1.20278e-014
-4.6322e-015	2.95084e-015	1.55827e-014	1.79012e-014	2.66708e-014	2.41849e-014	4.59531e-015	6.65252e-015	5.06211e-016	3.9997e-015	-3.17399e-015	2.75186e-015	-7.14699e-015	1.11167e-014	1.62529e-014	1.93839e-014	1.62883e-014	1.8801e-014	2.46658e-014	8.62524e-015	1.35788e-014	9.01025e-015	3.55261e-015	7.92544e-015	1.18698e-014
-4.50908e-015	3.40266e-015	1.57257e-014	1.80023e-014	2.65671e-014	2.3605e-014	3.5991e-015	6.50954e-015	5.16197e-016	4.07484e-015	-3.20948e-015	2.92823e-015	-7.25201e-015	1.10997e-014	1.61545e-014	1.94177e-014	1.61214e-014	1.86233e-014	2.46669e-014	8.5335e-015	1.34725e-014	9.24639e-015	3.57413e-015	8.08506e-015	1.17167e-014
-4.36618e-015	3.84816e-015	1.58409e-014	1.80692e-014	2.64585e-014	2.2985e-014	2.57441e-015	6.38904e-015	5.65958e-016	4.14833e-015	-3.23331e-015	3.10144e-015	-7.32414e-015	1.10732e-014	1.60255e-014	1.9463e-014	1.59521e-014	1.84566e-014	2.46296e-014	8.42729e-015	1.33866e-014	9.46645e-015	3.59998e-015	8.22378e-015	1.15698e-014
-4.20388e-015	4.28409e-015	1.59254e-014	1.80989e-014	2.63455e-014	2.23318e-014	1.53478e-015	6.29257e-015	6.5628e-016	4.22088e-015	-3.24449e-015	3.26997e-015	-7.36325e-015	1.10362e-014	1.58673e-014	1.95201e-014	1.57817e-014	1.8304e-014	2.45552e-014	8.30909e-015	1.33228e-014	9.66986e-015	3.63044e-015	8.33992e-015	1.14306e-014
-4.02225e-015	4.70753e-015	1.59772e-014	1.80894e-014	2.62295e-014	2.1653e-014	4.93861e-016	6.2207e-015	7.87568e-016	4.29292e-015	-3.24141e-015	3.4318e-015	-7.3697e-015	1.09883e-014	1.56809e-014	1.95893e-014	1.56105e-014	1.81672e-014	2.44454e-014	8.18012e-015	1.32825e-014	9.85675e-015	3.66606e-015	8.43207e-015	1.13016e-014
-3.82167e-015	5.11582e-015	1.59943e-014	1.80396e-014	2.6111e-014	2.09565e-014	-5.35074e-016	6.1739e-015	9.59578e-016	4.36549e-015	-3.22235e-015	3.58595e-015	-7.34485e-015	1.09291e-014	1.54673e-014	1.96691e-014	1.54388e-014	1.80489e-014	2.43032e-014	8.0428e-015	1.32673e-014	1.00266e-014	3.70788e-015	8.49912e-015	1.11834e-014
-3.60291e-015	5.50629e-015	1.59753e-014	1.79479e-014	2.59914e-014	2.02501e-014	-1.53868e-015	6.15263e-015	1.17172e-015	4.43932e-015	-3.18625e-015	3.73047e-015	-7.28982e-015	1.08579e-014	1.52287e-014	1.97592e-014	1.52677e-014	1.79504e-014	2.41314e-014	7.89951e-015	1.3278e-014	1.01792e-014	3.75571e-015	8.54068e-015	1.10772e-014
-3.36729e-015	5.87656e-015	1.59201e-014	1.78129e-014	2.58712e-014	1.9542e-014	-2.50397e-015	6.15705e-015	1.42281e-015	4.51482e-015	-3.13204e-015	3.86314e-015	-7.20559e-015	1.07745e-014	1.49671e-014	1.98592e-014	1.50987e-014	1.78725e-014	2.3933e-014	7.75279e-015	1.33146e-014	1.03146e-014	3.80991e-015	8.55536e-015	1.09827e-014
-3.11536e-015	6.22357e-015	1.58278e-014	1.7635e-014	2.57518e-014	1.88405e-014	-3.41952e-015	6.18687e-015	1.71098e-015	4.5923e-015	-3.05859e-015	3.98259e-015	-7.09352e-015	1.06785e-014	1.46848e-014	1.99679e-014	1.49328e-014	1.78163e-014	2.37109e-014	7.60579e-015	1.33776e-014	1.04326e-014	3.87005e-015	8.54208e-015	1.09011e-014
-2.84795e-015	6.54524e-015	1.56987e-014	1.74153e-014	2.56344e-014	1.81531e-014	-4.27439e-015	6.24124e-015	2.03341e-015	4.67217e-015	-2.96517e-015	4.08738e-015	-6.95564e-015	1.05695e-014	1.43845e-014	2.00839e-014	1.47704e-014	1.77828e-014	2.34685e-014	7.46114e-015	1.34661e-014	1.05332e-014	3.93587e-015	8.50099e-015	1.08328e-014
-2.56631e-015	6.83997e-015	1.55347e-014	1.71548e-014	2.55208e-014	1.7487e-014	-5.05792e-015	6.3192e-015	2.38663e-015	4.75527e-015	-2.85109e-015	4.17572e-015	-6.79375e-015	1.04482e-014	1.4069e-014	2.02068e-014	1.46125e-014	1.77727e-014	2.3209e-014	7.32156e-015	1.35798e-014	1.06168e-014	4.00762e-015	8.43225e-015	1.07772e-014
-2.27207e-015	7.10628e-015	1.53372e-014	1.68545e-014	2.54111e-014	1.68499e-014	-5.76089e-015	6.41887e-015	2.76686e-015	4.84147e-015	-2.7164e-015	4.24652e-015	-6.61002e-015	1.03152e-014	1.37419e-014	2.0335e-014	1.44594e-014	1.77861e-014	2.29359e-014	7.18972e-015	1.37173e-014	1.0684e-014	4.08492e-015	8.33671e-015	1.07346e-014
-1.96699e-015	7.34306e-015	1.51087e-014	1.6517e-014	2.53062e-014	1.62476e-014	-6.37582e-015	6.53725e-015	3.17003e-015	4.93059e-015	-2.56133e-015	4.29795e-015	-6.40697e-015	1.01708e-014	1.34057e-014	2.04674e-014	1.43117e-014	1.78232e-014	2.26522e-014	7.06777e-015	1.38767e-014	1.07347e-014	4.16745e-015	8.21471e-015	1.07036e-014
-1.65298e-015	7.54919e-015	1.48528e-014	1.61456e-014	2.52064e-014	1.56861e-014	-6.89608e-015	6.67212e-015	3.59209e-015	5.02258e-015	-2.38644e-015	4.3292e-015	-6.18651e-015	1.00162e-014	1.30643e-014	2.06024e-014	1.41692e-014	1.78833e-014	2.23615e-014	6.9579e-015	1.40559e-014	1.07693e-014	4.25426e-015	8.06613e-015	1.06836e-014
-1.33148e-015	7.72324e-015	1.45727e-014	1.57445e-014	2.51125e-014	1.51707e-014	-7.31715e-015	6.82112e-015	4.02833e-015	5.11686e-015	-2.19251e-015	4.3393e-015	-5.95166e-015	9.8521e-015	1.27207e-014	2.07381e-014	1.4032e-014	1.79662e-014	2.20674e-014	6.86209e-015	1.42535e-014	1.07883e-014	4.34501e-015	7.89204e-015	1.06731e-014
-1.00451e-015	7.86392e-015	1.42724e-014	1.53179e-014	2.50255e-014	1.47064e-014	-7.63534e-015	6.98076e-015	4.47377e-015	5.21313e-015	-1.98068e-015	4.3273e-015	-5.70564e-015	9.67924e-015	1.23785e-014	2.08728e-014	1.39002e-014	1.80708e-014	2.17725e-014	6.78183e-015	1.44668e-014	1.07916e-014	4.43878e-015	7.69346e-015	1.06708e-014
-6.73943e-016	7.97067e-015	1.39564e-014	1.48704e-014	2.49461e-014	1.42975e-014	-7.84871e-015	7.14829e-015	4.92272e-015	5.31044e-015	-1.75205e-015	4.2923e-015	-5.45088e-015	9.4993e-015	1.20415e-014	2.10047e-014	1.37736e-014	1.8196e-014	2.14791e-014	6.7191e-015	1.46929e-014	1.07797e-014	4.53461e-015	7.47227e-015	1.06759e-014
-3.41657e-016	8.04372e-015	1.36292e-014	1.44068e-014	2.48743e-014	1.3947e-014	-7.9573e-015	7.32055e-015	5.36961e-015	5.40757e-015	-1.50816e-015	4.2338e-015	-5.19057e-015	9.31336e-015	1.17132e-014	2.11323e-014	1.36516e-014	1.83404e-014	2.11906e-014	6.67458e-015	1.49284e-014	1.0753e-014	4.63154e-015	7.22991e-015	1.06864e-014
-9.61208e-018	8.08393e-015	1.3296e-014	1.39318e-014	2.48106e-014	1.36576e-014	-7.96252e-015	7.49414e-015	5.8094e-015	5.50334e-015	-1.25092e-015	4.1517e-015	-4.92752e-015	9.12286e-015	1.13971e-014	2.12544e-014	1.35336e-014	1.85019e-014	2.09097e-014	6.64889e-015	1.51695e-014	1.07117e-014	4.7285e-015	6.96807e-015	1.07007e-014
3.19854e-016	8.09176e-015	1.29617e-014	1.34514e-014	2.47553e-014	1.34307e-014	-7.86735e-015	7.66633e-015	6.23708e-015	5.597e-015	-9.82718e-016	4.04673e-015	-4.66474e-015	8.92952e-015	1.10966e-014	2.13694e-014	1.34192e-014	1.86778e-014	2.06381e-014	6.64195e-015	1.54124e-014	1.06565e-014	4.82418e-015	6.68803e-015	1.07178e-014
6.44613e-016	8.06728e-015	1.26314e-014	1.29717e-014	2.47089e-014	1.32669e-014	-7.6757e-015	7.8334e-015	6.6465e-015	5.68705e-015	-7.05637e-016	3.91894e-015	-4.40488e-015	8.73499e-015	1.08144e-014	2.14758e-014	1.33074e-014	1.88653e-014	2.03776e-014	6.65373e-015	1.56544e-014	1.0588e-014	4.91765e-015	6.39164e-015	1.0735e-014
9.62526e-016	8.01197e-015	1.23106e-014	1.24985e-014	2.46709e-014	1.31659e-014	-7.39275e-015	7.99161e-015	7.03221e-015	5.77225e-015	-4.22265e-016	3.76899e-015	-4.15044e-015	8.54066e-015	1.05535e-014	2.15714e-014	1.31983e-014	1.90616e-014	2.01301e-014	6.68397e-015	1.58917e-014	1.05063e-014	5.0086e-015	6.08177e-015	1.07502e-014
1.27146e-015	7.92751e-015	1.20049e-014	1.20373e-014	2.4641e-014	1.31267e-014	-7.0249e-015	8.13754e-015	7.38967e-015	5.85087e-015	-1.35463e-016	3.59769e-015	-3.9042e-015	8.34807e-015	1.03161e-014	2.16553e-014	1.30905e-014	1.92636e-014	1.98965e-014	6.73115e-015	1.61204e-014	1.04125e-014	5.09554e-015	5.76101e-015	1.07618e-014
1.56912e-015	7.81521e-015	1.17184e-014	1.15934e-014	2.46187e-014	1.3148e-014	-6.58059e-015	8.26697e-015	7.71447e-015	5.92194e-015	1.52457e-016	3.40569e-015	-3.66897e-015	8.15927e-015	1.01059e-014	2.1726e-014	1.29831e-014	1.94686e-014	1.96777e-014	6.79413e-015	1.6337e-014	1.03069e-014	5.17721e-015	5.43156e-015	1.07684e-014
1.85373e-015	7.67642e-015	1.14562e-014	1.11729e-014	2.46038e-014	1.32268e-014	-6.06903e-015	8.37749e-015	8.00257e-015	5.98362e-015	4.38345e-016	3.19417e-015	-3.44739e-015	7.97569e-015	9.9248e-015	2.17825e-014	1.28751e-014	1.96731e-014	1.9474e-014	6.87087e-015	1.65378e-014	1.019e-014	5.25265e-015	5.0957e-015	1.07682e-014
2.12319e-015	7.51276e-015	1.12234e-014	1.07807e-014	2.45957e-014	1.33597e-014	-5.50024e-015	8.46648e-015	8.24926e-015	6.03434e-015	7.19352e-016	2.96463e-015	-3.24133e-015	7.79922e-015	9.77446e-015	2.18236e-014	1.2765e-014	1.98737e-014	1.9286e-014	6.96047e-015	1.67199e-014	1.00629e-014	5.32069e-015	4.75639e-015	1.07596e-014
2.37635e-015	7.32614e-015	1.10249e-014	1.04217e-014	2.45932e-014	1.35423e-014	-4.88519e-015	8.53137e-015	8.45135e-015	6.07278e-015	9.92656e-016	2.71845e-015	-3.05289e-015	7.6318e-015	9.65616e-015	2.18474e-014	1.26517e-014	2.00667e-014	1.91138e-014	7.06035e-015	1.68809e-014	9.92643e-015	5.38058e-015	4.41616e-015	1.07413e-014
2.61147e-015	7.11904e-015	1.08641e-014	1.01014e-014	2.4595e-014	1.37701e-014	-4.23554e-015	8.56998e-015	8.60552e-015	6.09747e-015	1.25514e-015	2.45771e-015	-2.88481e-015	7.47444e-015	9.57122e-015	2.18535e-014	1.25336e-014	2.02486e-014	1.89563e-014	7.16738e-015	1.70175e-014	9.78124e-015	5.43158e-015	4.07779e-015	1.07117e-014
2.82716e-015	6.89406e-015	1.0745e-014	9.824e-015	2.46005e-014	1.40368e-014	-3.56381e-015	8.57972e-015	8.70935e-015	6.10739e-015	1.50386e-015	2.18405e-015	-2.73879e-015	7.32841e-015	9.52102e-015	2.18414e-014	1.24097e-014	2.04162e-014	1.88124e-014	7.27889e-015	1.71269e-014	9.62727e-015	5.47288e-015	3.74349e-015	1.06695e-014
3.02189e-015	6.65312e-015	1.06701e-014	9.59312e-015	2.46087e-014	1.43375e-014	-2.88056e-015	8.55872e-015	8.76091e-015	6.1011e-015	1.73598e-015	1.89936e-015	-2.61611e-015	7.19486e-015	9.50593e-015	2.18098e-014	1.22795e-014	2.05654e-014	1.86807e-014	7.39242e-015	1.7207e-014	9.46556e-015	5.50386e-015	3.41581e-015	1.06134e-014
3.1954e-015	6.3989e-015	1.06421e-014	9.41215e-015	2.46187e-014	1.46659e-014	-2.19728e-015	8.50519e-015	8.75922e-015	6.07794e-015	1.94885e-015	1.60658e-015	-2.51782e-015	7.07532e-015	9.52589e-015	2.17588e-014	1.21422e-014	2.06933e-014	1.85599e-014	7.505e-015	1.72559e-014	9.29729e-015	5.5242e-015	3.09666e-015	1.05418e-014
3.34687e-015	6.13436e-015	1.06628e-014	9.2837e-015	2.46288e-014	1.5015e-014	-1.52621e-015	8.41777e-015	8.70328e-015	6.03698e-015	2.13975e-015	1.30785e-015	-2.44515e-015	6.97062e-015	9.581e-015	2.16885e-014	1.19963e-014	2.07964e-014	1.84478e-014	7.61384e-015	1.7271e-014	9.12354e-015	5.53331e-015	2.78861e-015	1.0454e-014
3.47606e-015	5.86167e-015	1.07341e-014	9.21008e-015	2.46381e-014	1.5378e-014	-8.795e-016	8.29564e-015	8.59293e-015	5.97726e-015	2.3063e-015	1.00514e-015	-2.39874e-015	6.88123e-015	9.67049e-015	2.15987e-014	1.18405e-014	2.08718e-014	1.83423e-014	7.7157e-015	1.72508e-014	8.94545e-015	5.53045e-015	2.49464e-015	1.03502e-014
3.58219e-015	5.58392e-015	1.08563e-014	9.19171e-015	2.46455e-014	1.57472e-014	-2.68257e-016	8.13811e-015	8.42922e-015	5.89833e-015	2.44623e-015	7.0082e-016	-2.37893e-015	6.80849e-015	9.79331e-015	2.14897e-014	1.16747e-014	2.0917e-014	1.82411e-014	7.80712e-015	1.71952e-014	8.76376e-015	5.51519e-015	2.2168e-015	1.02298e-014
3.66554e-015	5.30385e-015	1.10294e-014	9.22965e-015	2.46495e-014	1.61161e-014	2.96673e-016	7.94549e-015	8.21354e-015	5.79974e-015	2.55751e-015	3.97617e-016	-2.38556e-015	6.75239e-015	9.94748e-015	2.13618e-014	1.14985e-014	2.09292e-014	1.81421e-014	7.88489e-015	1.71032e-014	8.57923e-015	5.4876e-015	1.95696e-015	1.00927e-014
3.72604e-015	5.02402e-015	1.12527e-014	9.32382e-015	2.46485e-014	1.64781e-014	8.05386e-016	7.71841e-015	7.94726e-015	5.68186e-015	2.63862e-015	9.80326e-017	-2.41855e-015	6.71246e-015	1.01314e-014	2.12153e-014	1.13105e-014	2.09067e-014	1.80432e-014	7.94525e-015	1.6975e-014	8.39336e-015	5.44822e-015	1.71646e-015	9.93937e-015
3.76408e-015	4.74651e-015	1.15244e-014	9.4736e-015	2.4642e-014	1.68256e-014	1.24859e-015	7.4574e-015	7.63234e-015	5.54456e-015	2.68811e-015	-1.95528e-016	-2.47853e-015	6.68886e-015	1.03431e-014	2.105e-014	1.11105e-014	2.08474e-014	1.79425e-014	7.9859e-015	1.68113e-014	8.20734e-015	5.3974e-015	1.49692e-015	9.76982e-015
3.78044e-015	4.47361e-015	1.18435e-014	9.67777e-015	2.46278e-014	1.71524e-014	1.61872e-015	7.1641e-015	7.27163e-015	5.38853e-015	2.70504e-015	-4.80535e-016	-2.56482e-015	6.68152e-015	1.05801e-014	2.0867e-014	1.08977e-014	2.07497e-014	1.78367e-014	8.00537e-015	1.66122e-014	8.02271e-015	5.33529e-015	1.29995e-015	9.58406e-015
3.77577e-015	4.20764e-015	1.22067e-014	9.93426e-015	2.4605e-014	1.74521e-014	1.90903e-015	6.83998e-015	6.86864e-015	5.2143e-015	2.6885e-015	-7.54933e-016	-2.67589e-015	6.68953e-015	1.08404e-014	2.0667e-014	1.06724e-014	2.06124e-014	1.77231e-014	8.00069e-015	1.63789e-014	7.841e-015	5.262e-015	1.12653e-015	9.38382e-015
3.75134e-015	3.95117e-015	1.26106e-014	1.02404e-014	2.45725e-014	1.77184e-014	2.11422e-015	6.48712e-015	6.42634e-015	5.02297e-015	2.63817e-015	-1.01655e-015	-2.81101e-015	6.71251e-015	1.11209e-014	2.04509e-014	1.04342e-014	2.0435e-014	1.75997e-014	7.97049e-015	1.6113e-014	7.66352e-015	5.17766e-015	9.7808e-016	9.17019e-015
3.70807e-015	3.70656e-015	1.30519e-014	1.05924e-014	2.4529e-014	1.79464e-014	2.22987e-015	6.10801e-015	5.94832e-015	4.8158e-015	2.55444e-015	-1.26324e-015	-2.96878e-015	6.74923e-015	1.14183e-014	2.02191e-014	1.01833e-014	2.02168e-014	1.74645e-014	7.91313e-015	1.58158e-014	7.49123e-015	5.08282e-015	8.55049e-016	8.9442e-015
3.64718e-015	3.47607e-015	1.35266e-014	1.09863e-014	2.44739e-014	1.81303e-014	2.25396e-015	5.70527e-015	5.43902e-015	4.59328e-015	2.43809e-015	-1.49266e-015	-3.14756e-015	6.79852e-015	1.17298e-014	1.99736e-014	9.91977e-015	1.99579e-014	1.73162e-014	7.82827e-015	1.5489e-014	7.32525e-015	4.97884e-015	7.57986e-016	8.70711e-015
3.57063e-015	3.26133e-015	1.403e-014	1.14174e-014	2.44059e-014	1.82669e-014	2.18545e-015	5.28122e-015	4.90297e-015	4.35753e-015	2.28954e-015	-1.70356e-015	-3.3453e-015	6.85904e-015	1.20519e-014	1.97148e-014	9.64466e-015	1.96583e-014	1.7153e-014	7.71521e-015	1.51355e-014	7.16633e-015	4.8669e-015	6.87381e-016	8.46053e-015
3.48019e-015	3.06424e-015	1.45568e-014	1.18806e-014	2.43241e-014	1.83527e-014	2.02444e-015	4.83873e-015	4.34506e-015	4.11055e-015	2.1094e-015	-1.8938e-015	-3.56015e-015	6.92947e-015	1.2381e-014	1.94434e-014	9.35873e-015	1.93187e-014	1.69731e-014	7.57366e-015	1.47578e-014	7.01631e-015	4.7477e-015	6.42949e-016	8.20538e-015
3.37695e-015	2.88662e-015	1.51016e-014	1.237e-014	2.42278e-014	1.8385e-014	1.77265e-015	4.38161e-015	3.76922e-015	3.85437e-015	1.89925e-015	-2.06258e-015	-3.79043e-015	7.0079e-015	1.27136e-014	1.91613e-014	9.06245e-015	1.89408e-014	1.67751e-014	7.40421e-015	1.43588e-014	6.87606e-015	4.62185e-015	6.24231e-016	7.94402e-015
3.26302e-015	2.72997e-015	1.56586e-014	1.28799e-014	2.41157e-014	1.83613e-014	1.43244e-015	3.91206e-015	3.17994e-015	3.59084e-015	1.66111e-015	-2.20863e-015	-4.03419e-015	7.0925e-015	1.3046e-014	1.887e-014	8.75651e-015	1.85266e-014	1.65586e-014	7.20761e-015	1.39417e-014	6.74732e-015	4.49055e-015	6.31045e-016	7.67758e-015
3.14031e-015	2.59498e-015	1.62223e-014	1.34042e-014	2.39874e-014	1.82802e-014	1.00752e-015	3.43465e-015	2.58274e-015	3.32193e-015	1.39749e-015	-2.33053e-015	-4.2883e-015	7.18273e-015	1.33748e-014	1.85696e-014	8.44212e-015	1.80782e-014	1.63232e-014	6.98585e-015	1.35093e-014	6.63071e-015	4.35531e-015	6.61951e-016	7.40786e-015
3.01074e-015	2.48269e-015	1.67862e-014	1.39367e-014	2.38421e-014	1.81409e-014	5.02479e-016	2.95364e-015	1.98294e-015	3.05043e-015	1.11064e-015	-2.42749e-015	-4.55035e-015	7.27701e-015	1.3697e-014	1.82621e-014	8.12022e-015	1.75973e-014	1.60684e-014	6.74059e-015	1.30646e-014	6.52714e-015	4.21728e-015	7.16342e-016	7.13715e-015
2.87647e-015	2.39404e-015	1.73443e-014	1.44708e-014	2.3679e-014	1.79433e-014	-7.61727e-017	2.47211e-015	1.38423e-015	2.77879e-015	8.03284e-016	-2.49914e-015	-4.81767e-015	7.37346e-015	1.40094e-014	1.79491e-014	7.79128e-015	1.70861e-014	1.57942e-014	6.47368e-015	1.26107e-014	6.43779e-015	4.07745e-015	7.92901e-016	6.86788e-015
2.73867e-015	2.3295e-015	1.78908e-014	1.49993e-014	2.34982e-014	1.76881e-014	-7.20831e-016	1.9932e-015	7.9135e-016	2.50902e-015	4.78317e-016	-2.54491e-015	-5.08681e-015	7.47003e-015	1.43091e-014	1.76309e-014	7.45699e-015	1.65481e-014	1.55003e-014	6.18743e-015	1.21514e-014	6.36299e-015	3.93718e-015	8.90165e-016	6.60161e-015
2.60014e-015	2.28984e-015	1.84199e-014	1.55166e-014	2.32994e-014	1.7377e-014	-1.42377e-015	1.5206e-015	2.08685e-016	2.24323e-015	1.39127e-016	-2.56503e-015	-5.35539e-015	7.56549e-015	1.45932e-014	1.73088e-014	7.11875e-015	1.59865e-014	1.51884e-014	5.88526e-015	1.16895e-014	6.30363e-015	3.79751e-015	1.00671e-015	6.3393e-015
2.46324e-015	2.27468e-015	1.89259e-014	1.60171e-014	2.30824e-014	1.70112e-014	-2.17558e-015	1.05816e-015	-3.60167e-016	1.98387e-015	-2.11201e-016	-2.55929e-015	-5.62077e-015	7.65834e-015	1.48592e-014	1.69844e-014	6.77746e-015	1.54046e-014	1.48597e-014	5.57046e-015	1.12281e-014	6.25945e-015	3.65957e-015	1.14068e-015	6.08324e-015
2.32977e-015	2.28422e-015	1.94038e-014	1.64942e-014	2.28471e-014	1.65943e-014	-2.96718e-015	6.09529e-016	-9.11729e-016	1.73337e-015	-5.68836e-016	-2.5277e-015	-5.87934e-015	7.74745e-015	1.51048e-014	1.66587e-014	6.43441e-015	1.48057e-014	1.45151e-014	5.24617e-015	1.07707e-014	6.23118e-015	3.52422e-015	1.29014e-015	5.83543e-015
2.201e-015	2.31797e-015	1.98489e-014	1.69425e-014	2.25937e-014	1.61298e-014	-3.78885e-015	1.77429e-016	-1.44291e-015	1.49404e-015	-9.30297e-016	-2.47145e-015	-6.12852e-015	7.83172e-015	1.5328e-014	1.63324e-014	6.09096e-015	1.4194e-014	1.41558e-014	4.91604e-015	1.03206e-014	6.21924e-015	3.39287e-015	1.4532e-015	5.59783e-015
2.0787e-015	2.37529e-015	2.02567e-014	1.73566e-014	2.23227e-014	1.56216e-014	-4.63108e-015	-2.34643e-016	-1.94998e-015	1.26769e-015	-1.29181e-015	-2.39098e-015	-6.36599e-015	7.90978e-015	1.55267e-014	1.60071e-014	5.74925e-015	1.35733e-014	1.37841e-014	4.58372e-015	9.88049e-015	6.22329e-015	3.26686e-015	1.62744e-015	5.37154e-015
1.96461e-015	2.45578e-015	2.06224e-014	1.77318e-014	2.20345e-014	1.50741e-014	-5.48398e-015	-6.24486e-016	-2.43104e-015	1.05603e-015	-1.65041e-015	-2.28766e-015	-6.58958e-015	7.98139e-015	1.57e-014	1.56835e-014	5.40958e-015	1.29476e-014	1.3402e-014	4.25294e-015	9.45263e-015	6.24289e-015	3.14679e-015	1.81082e-015	5.15797e-015
1.8601e-015	2.5586e-015	2.09423e-014	1.8063e-014	2.17299e-014	1.44923e-014	-6.33734e-015	-9.89977e-016	-2.88441e-015	8.60755e-016	-2.00292e-015	-2.16283e-015	-6.79632e-015	8.04648e-015	1.58465e-014	1.53624e-014	5.07351e-015	1.23204e-014	1.30106e-014	3.92744e-015	9.03932e-015	6.27783e-015	3.0338e-015	2.00206e-015	4.95824e-015
1.76571e-015	2.68259e-015	2.12129e-014	1.83464e-014	2.14092e-014	1.3881e-014	-7.18247e-015	-1.32835e-015	-3.30815e-015	6.83264e-016	-2.34571e-015	-2.01758e-015	-6.98382e-015	8.10458e-015	1.59656e-014	1.50449e-014	4.74292e-015	1.16959e-014	1.26128e-014	3.61097e-015	8.64268e-015	6.32762e-015	2.92839e-015	2.19928e-015	4.77331e-015
1.68331e-015	2.82666e-015	2.14314e-014	1.85791e-014	2.10728e-014	1.32467e-014	-8.00948e-015	-1.63788e-015	-3.7011e-015	5.24901e-016	-2.67521e-015	-1.85373e-015	-7.15026e-015	8.15526e-015	1.60565e-014	1.47311e-014	4.41845e-015	1.10781e-014	1.22114e-014	3.30746e-015	8.26451e-015	6.39162e-015	2.83156e-015	2.39997e-015	4.60338e-015
1.61334e-015	2.989e-015	2.15959e-014	1.87587e-014	2.07229e-014	1.25952e-014	-8.80925e-015	-1.91682e-015	-4.06234e-015	3.86783e-016	-2.98817e-015	-1.67271e-015	-7.29337e-015	8.19817e-015	1.61189e-014	1.44224e-014	4.1014e-015	1.04713e-014	1.18092e-014	3.02045e-015	7.90635e-015	6.46892e-015	2.74326e-015	2.60219e-015	4.4493e-015
1.55651e-015	3.16781e-015	2.17046e-014	1.8883e-014	2.03604e-014	1.19322e-014	-9.57301e-015	-2.16387e-015	-4.39207e-015	2.69531e-016	-3.28175e-015	-1.4768e-015	-7.41078e-015	8.23305e-015	1.61537e-014	1.41186e-014	3.79234e-015	9.8791e-015	1.14087e-014	2.75392e-015	7.56998e-015	6.55827e-015	2.66454e-015	2.80373e-015	4.31187e-015
1.51289e-015	3.36238e-015	2.17569e-014	1.89514e-014	1.99861e-014	1.12639e-014	-1.0293e-014	-2.37759e-015	-4.68982e-015	1.73375e-016	-3.5534e-015	-1.26854e-015	-7.50144e-015	8.25987e-015	1.61613e-014	1.38204e-014	3.49255e-015	9.30449e-015	1.10125e-014	2.51002e-015	7.25583e-015	6.65863e-015	2.59613e-015	3.00276e-015	4.19114e-015
1.48322e-015	3.57069e-015	2.17521e-014	1.89625e-014	1.96018e-014	1.05958e-014	-1.09627e-014	-2.55689e-015	-4.95622e-015	9.89075e-017	-3.80109e-015	-1.05019e-015	-7.56449e-015	8.2791e-015	1.61427e-014	1.35283e-014	3.20293e-015	8.7503e-015	1.06234e-014	2.2908e-015	6.9638e-015	6.7693e-015	2.53789e-015	3.19773e-015	4.08728e-015
1.46737e-015	3.79113e-015	2.16906e-014	1.89165e-014	1.92086e-014	9.93365e-015	-1.15765e-014	-2.70258e-015	-5.19215e-015	4.59416e-017	-4.02268e-015	-8.23394e-016	-7.5988e-015	8.29205e-015	1.60992e-014	1.32427e-014	2.92433e-015	8.21988e-015	1.02439e-014	2.0989e-015	6.69451e-015	6.88841e-015	2.49068e-015	3.38702e-015	4.00045e-015
1.46539e-015	4.02107e-015	2.15735e-014	1.88144e-014	1.88079e-014	9.28397e-015	-1.21294e-014	-2.81473e-015	-5.39836e-015	1.40521e-017	-4.21659e-015	-5.90231e-016	-7.60321e-015	8.29974e-015	1.60324e-014	1.29643e-014	2.65782e-015	7.71687e-015	9.87663e-015	1.9369e-015	6.44852e-015	7.0148e-015	2.45481e-015	3.56956e-015	3.93096e-015
1.47679e-015	4.25828e-015	2.14025e-014	1.86575e-014	1.8402e-014	8.65241e-015	-1.26177e-014	-2.89263e-015	-5.5757e-015	2.95284e-018	-4.381e-015	-3.53417e-016	-7.57752e-015	8.30326e-015	1.59447e-014	1.26931e-014	2.40334e-015	7.24378e-015	9.52422e-015	1.8063e-015	6.22509e-015	7.14682e-015	2.42978e-015	3.74437e-015	3.87845e-015
1.5011e-015	4.5005e-015	2.11793e-014	1.84487e-014	1.79923e-014	8.04459e-015	-1.30388e-014	-2.93674e-015	-5.72656e-015	1.15022e-017	-4.51504e-015	-1.15544e-016	-7.52295e-015	8.30328e-015	1.58375e-014	1.24293e-014	2.16168e-015	6.80227e-015	9.18869e-015	1.70766e-015	6.02434e-015	7.28257e-015	2.41559e-015	3.90981e-015	3.84217e-015
1.53786e-015	4.74549e-015	2.09064e-014	1.81904e-014	1.75812e-014	7.46573e-015	-1.33909e-014	-2.94797e-015	-5.85287e-015	3.82442e-017	-4.61842e-015	1.21025e-016	-7.43888e-015	8.30102e-015	1.5713e-014	1.21729e-014	1.93409e-015	6.3946e-015	8.87148e-015	1.64119e-015	5.84527e-015	7.42049e-015	2.41236e-015	4.06536e-015	3.82165e-015
1.58697e-015	4.99125e-015	2.05866e-014	1.78862e-014	1.71708e-014	6.92012e-015	-1.36729e-014	-2.92767e-015	-5.95664e-015	8.16369e-017	-4.69072e-015	3.5368e-016	-7.32627e-015	8.29777e-015	1.55738e-014	1.1924e-014	1.72047e-015	6.02273e-015	8.57431e-015	1.60759e-015	5.68657e-015	7.55936e-015	2.41977e-015	4.2105e-015	3.81574e-015
1.64684e-015	5.23569e-015	2.02236e-014	1.75402e-014	1.6763e-014	6.41225e-015	-1.38848e-014	-2.87717e-015	-6.04002e-015	1.4039e-016	-4.73216e-015	5.8063e-016	-7.18607e-015	8.29497e-015	1.54232e-014	1.16828e-014	1.5212e-015	5.68791e-015	8.29873e-015	1.6061e-015	5.54684e-015	7.69805e-015	2.43755e-015	4.34527e-015	3.82363e-015
1.71642e-015	5.47682e-015	1.9821e-014	1.7157e-014	1.63604e-014	5.94656e-015	-1.40277e-014	-2.79782e-015	-6.10578e-015	2.12578e-016	-4.74345e-015	7.99601e-016	-7.01929e-015	8.29425e-015	1.52637e-014	1.14499e-014	1.33717e-015	5.39137e-015	8.04645e-015	1.63638e-015	5.42473e-015	7.83451e-015	2.46529e-015	4.47006e-015	3.84484e-015
1.79484e-015	5.71278e-015	1.93833e-014	1.67406e-014	1.59651e-014	5.52699e-015	-1.41039e-014	-2.69154e-015	-6.15633e-015	2.96761e-016	-4.72554e-015	1.00864e-015	-6.828e-015	8.29724e-015	1.50988e-014	1.12257e-014	1.16779e-015	5.13407e-015	7.81901e-015	1.69658e-015	5.31849e-015	7.96705e-015	2.50297e-015	4.58458e-015	3.87788e-015
1.88101e-015	5.94165e-015	1.8916e-014	1.62966e-014	1.55789e-014	5.15618e-015	-1.41157e-014	-2.5598e-015	-6.19301e-015	3.90374e-016	-4.67952e-015	1.20559e-015	-6.61378e-015	8.30553e-015	1.49313e-014	1.10104e-014	1.01351e-015	4.91587e-015	7.61705e-015	1.78488e-015	5.22654e-015	8.095e-015	2.54941e-015	4.68981e-015	3.92137e-015
1.9729e-015	6.16138e-015	1.84233e-014	1.58296e-014	1.52041e-014	4.83681e-015	-1.40669e-014	-2.40408e-015	-6.21763e-015	4.91423e-016	-4.60723e-015	1.38848e-015	-6.37825e-015	8.31978e-015	1.47641e-014	1.0804e-014	8.75549e-016	4.7366e-015	7.44122e-015	1.89964e-015	5.14648e-015	8.21768e-015	2.60478e-015	4.78639e-015	3.9747e-015
2.06896e-015	6.37036e-015	1.79105e-014	1.5346e-014	1.48437e-014	4.57088e-015	-1.39622e-014	-2.22697e-015	-6.23268e-015	5.9741e-016	-4.51056e-015	1.55565e-015	-6.12431e-015	8.34101e-015	1.46005e-014	1.06068e-014	7.53903e-016	4.59589e-015	7.29179e-015	2.03792e-015	5.07673e-015	8.33332e-015	2.66853e-015	4.87537e-015	4.036e-015
2.16813e-015	6.56738e-015	1.73828e-014	1.48519e-014	1.45e-014	4.36068e-015	-1.3807e-014	-2.03081e-015	-6.24022e-015	7.06175e-016	-4.39148e-015	1.7057e-015	-5.85466e-015	8.37021e-015	1.44432e-014	1.04189e-014	6.48471e-016	4.49318e-015	7.16893e-015	2.1963e-015	5.016e-015	8.44126e-015	2.73953e-015	4.95737e-015	4.10366e-015
2.26916e-015	6.75109e-015	1.6846e-014	1.43535e-014	1.41753e-014	4.20741e-015	-1.36071e-014	-1.81788e-015	-6.24207e-015	8.15375e-016	-4.25257e-015	1.83727e-015	-5.57211e-015	8.40864e-015	1.42954e-014	1.02402e-014	5.59779e-016	4.42648e-015	7.07236e-015	2.37149e-015	4.96289e-015	8.54097e-015	2.81743e-015	5.03273e-015	4.17655e-015
2.37064e-015	6.91981e-015	1.6305e-014	1.38568e-014	1.38723e-014	4.11152e-015	-1.33688e-014	-1.59082e-015	-6.24036e-015	9.22793e-016	-4.09719e-015	1.9487e-015	-5.27952e-015	8.45733e-015	1.41595e-014	1.00711e-014	4.87707e-016	4.39456e-015	7.00101e-015	2.56072e-015	4.91527e-015	8.63204e-015	2.90138e-015	5.10284e-015	4.25321e-015
2.47013e-015	7.07322e-015	1.57651e-014	1.33674e-014	1.35929e-014	4.07302e-015	-1.3098e-014	-1.35224e-015	-6.23617e-015	1.02637e-015	-3.92805e-015	2.03917e-015	-4.98044e-015	8.51708e-015	1.40385e-014	9.91199e-015	4.32632e-016	4.39571e-015	6.95461e-015	2.75964e-015	4.87178e-015	8.71389e-015	2.99092e-015	5.16957e-015	4.33191e-015
2.5663e-015	7.2106e-015	1.52315e-014	1.2891e-014	1.33389e-014	4.09134e-015	-1.28019e-014	-1.10422e-015	-6.23117e-015	1.12385e-015	-3.74848e-015	2.10736e-015	-4.67827e-015	8.58813e-015	1.39342e-014	9.76299e-015	3.94289e-016	4.4275e-015	6.93207e-015	2.96474e-015	4.83068e-015	8.78647e-015	3.08522e-015	5.23448e-015	4.41157e-015
2.65838e-015	7.33138e-015	1.47098e-014	1.24332e-014	1.31128e-014	4.16552e-015	-1.24874e-014	-8.48669e-016	-6.22623e-015	1.21313e-015	-3.56164e-015	2.15277e-015	-4.37673e-015	8.67085e-015	1.38486e-014	9.62432e-015	3.73791e-016	4.48749e-015	6.93226e-015	3.17312e-015	4.79016e-015	8.84997e-015	3.18351e-015	5.29911e-015	4.49091e-015
2.74471e-015	7.43445e-015	1.42051e-014	1.19991e-014	1.29159e-014	4.29434e-015	-1.21601e-014	-5.88144e-016	-6.22196e-015	1.29237e-015	-3.37042e-015	2.17503e-015	-4.07876e-015	8.76529e-015	1.37841e-014	9.49623e-015	3.70858e-016	4.57324e-015	6.95449e-015	3.38098e-015	4.74885e-015	8.90495e-015	3.28499e-015	5.3655e-015	4.56832e-015
2.82358e-015	7.51955e-015	1.37214e-014	1.15938e-014	1.27496e-014	4.47569e-015	-1.18263e-014	-3.24717e-016	-6.21932e-015	1.35994e-015	-3.17839e-015	2.17423e-015	-3.78798e-015	8.87115e-015	1.37421e-014	9.37854e-015	3.85397e-016	4.68204e-015	6.99639e-015	3.58442e-015	4.70595e-015	8.9517e-015	3.38886e-015	5.43506e-015	4.6426e-015
2.89418e-015	7.58725e-015	1.32631e-014	1.12213e-014	1.26155e-014	4.7073e-015	-1.14921e-014	-6.00946e-017	-6.219e-015	1.41401e-015	-2.98884e-015	2.15031e-015	-3.50817e-015	8.9881e-015	1.37242e-014	9.27167e-015	4.17004e-016	4.81089e-015	7.0567e-015	3.78028e-015	4.66078e-015	8.99053e-015	3.49456e-015	5.50918e-015	4.7127e-015
2.95575e-015	7.63749e-015	1.28339e-014	1.08856e-014	1.2514e-014	4.98666e-015	-1.11624e-014	2.03237e-016	-6.22134e-015	1.45315e-015	-2.80505e-015	2.1031e-015	-3.24219e-015	9.11545e-015	1.3731e-014	9.17659e-015	4.66192e-016	4.95662e-015	7.13386e-015	3.96554e-015	4.6125e-015	9.02225e-015	3.60114e-015	5.59024e-015	4.77728e-015
3.00753e-015	7.67086e-015	1.24366e-014	1.059e-014	1.24464e-014	5.31083e-015	-1.08421e-014	4.63496e-016	-6.2264e-015	1.47674e-015	-2.62975e-015	2.03319e-015	-2.99294e-015	9.25191e-015	1.37631e-014	9.0923e-015	5.33518e-016	5.1162e-015	7.2257e-015	4.13686e-015	4.56079e-015	9.04805e-015	3.70858e-015	5.67952e-015	4.83457e-015
3.04823e-015	7.68747e-015	1.20754e-014	1.03381e-014	1.24136e-014	5.67623e-015	-1.05359e-014	7.19042e-016	-6.23452e-015	1.48352e-015	-2.46545e-015	1.94131e-015	-2.76393e-015	9.39723e-015	1.38208e-014	9.01903e-015	6.19086e-016	5.28687e-015	7.32987e-015	4.29145e-015	4.50505e-015	9.06918e-015	3.81576e-015	5.77904e-015	4.8835e-015
3.07759e-015	7.6884e-015	1.17526e-014	1.01318e-014	1.24153e-014	6.07885e-015	-1.02475e-014	9.67876e-016	-6.24596e-015	1.47314e-015	-2.31556e-015	1.82846e-015	-2.55824e-015	9.55071e-015	1.39043e-014	8.95725e-015	7.22122e-016	5.46531e-015	7.44543e-015	4.42749e-015	4.44527e-015	9.08665e-015	3.92235e-015	5.88984e-015	4.92262e-015
3.09477e-015	7.67472e-015	1.147e-014	9.97264e-015	1.2452e-014	6.51441e-015	-9.97956e-015	1.20855e-015	-6.25995e-015	1.44558e-015	-2.18262e-015	1.69542e-015	-2.37812e-015	9.71065e-015	1.40132e-014	8.90637e-015	8.41782e-016	5.64718e-015	7.57027e-015	4.54293e-015	4.38117e-015	9.10154e-015	4.02734e-015	6.01286e-015	4.95143e-015
3.09925e-015	7.64742e-015	1.12294e-014	9.86206e-015	1.25228e-014	6.97902e-015	-9.73421e-015	1.43968e-015	-6.27611e-015	1.40032e-015	-2.06849e-015	1.54348e-015	-2.22549e-015	9.87539e-015	1.41465e-014	8.86576e-015	9.77902e-016	5.82903e-015	7.70216e-015	4.63606e-015	4.31292e-015	9.1155e-015	4.1306e-015	6.14847e-015	4.96868e-015
3.0911e-015	7.6075e-015	1.10321e-014	9.80003e-015	1.26269e-014	7.46765e-015	-9.5129e-015	1.66e-015	-6.29418e-015	1.33764e-015	-1.97483e-015	1.37383e-015	-2.10239e-015	1.00434e-014	1.43032e-014	8.83628e-015	1.13084e-015	6.00808e-015	7.83911e-015	4.70608e-015	4.24101e-015	9.12957e-015	4.23161e-015	6.29741e-015	4.97335e-015
3.07037e-015	7.55721e-015	1.08787e-014	9.78725e-015	1.27634e-014	7.97607e-015	-9.31701e-015	1.86912e-015	-6.31274e-015	1.25857e-015	-1.90307e-015	1.18803e-015	-2.01012e-015	1.02133e-014	1.44828e-014	8.8177e-015	1.29984e-015	6.18112e-015	7.97894e-015	4.7524e-015	4.16509e-015	9.14521e-015	4.3299e-015	6.46091e-015	4.96474e-015
3.03646e-015	7.49733e-015	1.07693e-014	9.82268e-015	1.29309e-014	8.49894e-015	-9.14615e-015	2.06578e-015	-6.3308e-015	1.16385e-015	-1.85476e-015	9.87525e-016	-1.95002e-015	1.03831e-014	1.46831e-014	8.80952e-015	1.48456e-015	6.34461e-015	8.12024e-015	4.77573e-015	4.08594e-015	9.16374e-015	4.42544e-015	6.63875e-015	4.94187e-015
2.98967e-015	7.42955e-015	1.07036e-014	9.90423e-015	1.31278e-014	9.03149e-015	-8.99873e-015	2.24914e-015	-6.34768e-015	1.05431e-015	-1.83013e-015	7.74422e-016	-1.92275e-015	1.05511e-014	1.49026e-014	8.81178e-015	1.6847e-015	6.49598e-015	8.261e-015	4.77611e-015	4.00517e-015	9.18684e-015	4.51761e-015	6.83145e-015	4.90482e-015
2.93084e-015	7.35487e-015	1.06814e-014	1.003e-014	1.33512e-014	9.56893e-015	-8.87329e-015	2.41851e-015	-6.36241e-015	9.31454e-016	-1.82918e-015	5.50697e-016	-1.9285e-015	1.07153e-014	1.51386e-014	8.82367e-015	1.89965e-015	6.63242e-015	8.39913e-015	4.75415e-015	3.92392e-015	9.21573e-015	4.60674e-015	7.03906e-015	4.85339e-015
2.86082e-015	7.27497e-015	1.07012e-014	1.01973e-014	1.35992e-014	1.01066e-014	-8.76755e-015	2.57293e-015	-6.37445e-015	7.96636e-016	-1.85199e-015	3.1798e-016	-1.96635e-015	1.08737e-014	1.53887e-014	8.84373e-015	2.12776e-015	6.75159e-015	8.53267e-015	4.712e-015	3.8426e-015	9.25141e-015	4.69192e-015	7.26125e-015	4.78712e-015
2.77959e-015	7.19113e-015	1.07613e-014	1.04037e-014	1.38681e-014	1.06391e-014	-8.67876e-015	2.71195e-015	-6.38334e-015	6.5135e-016	-1.89818e-015	7.80027e-017	-2.03621e-015	1.10245e-014	1.56508e-014	8.87188e-015	2.36838e-015	6.85077e-015	8.6605e-015	4.65145e-015	3.76235e-015	9.2944e-015	4.77276e-015	7.49749e-015	4.70691e-015
2.68825e-015	7.10472e-015	1.08601e-014	1.06449e-014	1.41548e-014	1.11611e-014	-8.60351e-015	2.83511e-015	-6.38827e-015	4.97918e-016	-1.9662e-015	-1.67192e-016	-2.13746e-015	1.11663e-014	1.59219e-014	8.90817e-015	2.62088e-015	6.92825e-015	8.7812e-015	4.5745e-015	3.68446e-015	9.34615e-015	4.84917e-015	7.74666e-015	4.61173e-015
2.58766e-015	7.01692e-015	1.09948e-014	1.09173e-014	1.44567e-014	1.16682e-014	-8.53819e-015	2.94267e-015	-6.38829e-015	3.37974e-016	-2.05475e-015	-4.1524e-016	-2.26873e-015	1.12972e-014	1.61991e-014	8.95055e-015	2.88453e-015	6.98211e-015	8.89339e-015	4.48367e-015	3.60983e-015	9.40774e-015	4.92116e-015	8.00771e-015	4.50244e-015
2.47913e-015	6.92946e-015	1.11625e-014	1.1217e-014	1.47701e-014	1.21557e-014	-8.47889e-015	3.03413e-015	-6.383e-015	1.73561e-016	-2.16182e-015	-6.643e-016	-2.42854e-015	1.14159e-014	1.64793e-014	8.99837e-015	3.15809e-015	7.011e-015	8.99617e-015	4.38189e-015	3.53952e-015	9.47879e-015	4.98866e-015	8.27983e-015	4.38033e-015
2.36376e-015	6.84391e-015	1.13604e-014	1.15392e-014	1.50908e-014	1.2619e-014	-8.42109e-015	3.10919e-015	-6.37239e-015	7.28529e-018	-2.28588e-015	-9.12239e-016	-2.61388e-015	1.15207e-014	1.67596e-014	9.05031e-015	3.43968e-015	7.01337e-015	9.08822e-015	4.27207e-015	3.47402e-015	9.55995e-015	5.05172e-015	8.56164e-015	4.24536e-015
2.24299e-015	6.76159e-015	1.15854e-014	1.18795e-014	1.54146e-014	1.3054e-014	-8.36031e-015	3.16766e-015	-6.35575e-015	-1.58743e-016	-2.42453e-015	-1.1564e-015	-2.82176e-015	1.16101e-014	1.70371e-014	9.10467e-015	3.72809e-015	6.98881e-015	9.16865e-015	4.15794e-015	3.41453e-015	9.65087e-015	5.11043e-015	8.85191e-015	4.09725e-015
2.11787e-015	6.68327e-015	1.18341e-014	1.22335e-014	1.57381e-014	1.34562e-014	-8.29214e-015	3.20946e-015	-6.33257e-015	-3.22135e-016	-2.57507e-015	-1.39459e-015	-3.04984e-015	1.16835e-014	1.73092e-014	9.16001e-015	4.02207e-015	6.93719e-015	9.23571e-015	4.04393e-015	3.36176e-015	9.75175e-015	5.16476e-015	9.14861e-015	3.9375e-015
1.99049e-015	6.61013e-015	1.21032e-014	1.25953e-014	1.60564e-014	1.3822e-014	-8.21291e-015	3.23519e-015	-6.30331e-015	-4.80664e-016	-2.73462e-015	-1.6246e-015	-3.29466e-015	1.174e-014	1.75732e-014	9.2153e-015	4.32007e-015	6.85799e-015	9.28887e-015	3.93362e-015	3.31715e-015	9.86267e-015	5.21504e-015	9.44999e-015	3.76758e-015
1.86272e-015	6.54277e-015	1.23895e-014	1.29605e-014	1.63652e-014	1.41478e-014	-8.11898e-015	3.24445e-015	-6.26803e-015	-6.32638e-016	-2.90053e-015	-1.84499e-015	-3.55265e-015	1.17783e-014	1.78264e-014	9.26902e-015	4.62018e-015	6.75148e-015	9.32707e-015	3.83119e-015	3.28079e-015	9.98304e-015	5.26127e-015	9.75428e-015	3.58918e-015
1.73643e-015	6.48182e-015	1.26889e-014	1.33241e-014	1.66603e-014	1.44303e-014	-8.00598e-015	3.23771e-015	-6.22667e-015	-7.75731e-016	-3.06956e-015	-2.05377e-015	-3.82003e-015	1.17981e-014	1.80659e-014	9.32007e-015	4.92041e-015	6.61876e-015	9.34954e-015	3.74012e-015	3.25309e-015	1.01119e-014	5.30331e-015	1.00593e-014	3.40317e-015
1.61272e-015	6.42808e-015	1.29988e-014	1.36814e-014	1.69373e-014	1.46658e-014	-7.87063e-015	3.21539e-015	-6.17959e-015	-9.07716e-016	-3.23828e-015	-2.24926e-015	-4.09253e-015	1.17996e-014	1.82894e-014	9.36671e-015	5.21879e-015	6.46111e-015	9.35573e-015	3.66406e-015	3.23406e-015	1.02485e-014	5.34177e-015	1.03632e-014	3.21156e-015
1.4928e-015	6.38194e-015	1.33155e-014	1.40274e-014	1.71915e-014	1.48518e-014	-7.71028e-015	3.17724e-015	-6.12767e-015	-1.02666e-015	-3.4031e-015	-2.43038e-015	-4.36564e-015	1.17821e-014	1.8495e-014	9.40802e-015	5.51336e-015	6.27851e-015	9.34524e-015	3.60738e-015	3.22428e-015	1.03913e-014	5.37674e-015	1.06631e-014	3.01648e-015
1.37823e-015	6.34372e-015	1.36356e-014	1.43574e-014	1.74194e-014	1.49863e-014	-7.52231e-015	3.1232e-015	-6.07121e-015	-1.13099e-015	-3.56068e-015	-2.59521e-015	-4.63541e-015	1.17457e-014	1.86808e-014	9.44243e-015	5.80204e-015	6.07288e-015	9.31782e-015	3.57334e-015	3.22359e-015	1.05387e-014	5.40831e-015	1.09573e-014	2.81997e-015
1.27092e-015	6.31382e-015	1.39558e-014	1.4668e-014	1.76167e-014	1.50674e-014	-7.30499e-015	3.0538e-015	-6.0109e-015	-1.21893e-015	-3.70785e-015	-2.74218e-015	-4.89714e-015	1.16905e-014	1.8845e-014	9.46827e-015	6.082e-015	5.84582e-015	9.27365e-015	3.56517e-015	3.2318e-015	1.06898e-014	5.43688e-015	1.12439e-014	2.62321e-015
1.17197e-015	6.29251e-015	1.42729e-014	1.49557e-014	1.77801e-014	1.50942e-014	-7.05745e-015	2.96929e-015	-5.94832e-015	-1.28932e-015	-3.84102e-015	-2.87042e-015	-5.14661e-015	1.16178e-014	1.89859e-014	9.48456e-015	6.35157e-015	5.5998e-015	9.21222e-015	3.58615e-015	3.24844e-015	1.08431e-014	5.46256e-015	1.1521e-014	2.4285e-015
1.08267e-015	6.27995e-015	1.4584e-014	1.52168e-014	1.79061e-014	1.50659e-014	-6.77968e-015	2.87013e-015	-5.88418e-015	-1.34105e-015	-3.95694e-015	-2.97871e-015	-5.3794e-015	1.15274e-014	1.91022e-014	9.49064e-015	6.60836e-015	5.33637e-015	9.13288e-015	3.63898e-015	3.27324e-015	1.09966e-014	5.48571e-015	1.17868e-014	2.23867e-015
1.00591e-015	6.27542e-015	1.48868e-014	1.54485e-014	1.79919e-014	1.49819e-014	-6.4723e-015	2.75653e-015	-5.82012e-015	-1.37292e-015	-4.05296e-015	-3.06618e-015	-5.59208e-015	1.14203e-014	1.91932e-014	9.48568e-015	6.85031e-015	5.05764e-015	9.03579e-015	3.72601e-015	3.30578e-015	1.11482e-014	5.50675e-015	1.20398e-014	2.05544e-015
9.42929e-016	6.27849e-015	1.51789e-014	1.56485e-014	1.80346e-014	1.48426e-014	-6.1363e-015	2.6295e-015	-5.75659e-015	-1.3846e-015	-4.12593e-015	-3.13229e-015	-5.78101e-015	1.12981e-014	1.92588e-014	9.4688e-015	7.07632e-015	4.76687e-015	8.92086e-015	3.84923e-015	3.34512e-015	1.12959e-014	5.5257e-015	1.22784e-014	1.88101e-015
8.94406e-016	6.28837e-015	1.54584e-014	1.58154e-014	1.80322e-014	1.46489e-014	-5.77355e-015	2.48898e-015	-5.695e-015	-1.37563e-015	-4.17359e-015	-3.17672e-015	-5.94225e-015	1.11622e-014	1.92983e-014	9.43845e-015	7.28473e-015	4.46616e-015	8.78841e-015	4.01033e-015	3.39089e-015	1.14376e-014	5.54323e-015	1.25016e-014	1.71813e-015
8.60955e-016	6.30481e-015	1.57232e-014	1.59481e-014	1.79833e-014	1.44021e-014	-5.38725e-015	2.33642e-015	-5.63756e-015	-1.34633e-015	-4.19431e-015	-3.1987e-015	-6.07256e-015	1.10134e-014	1.9312e-014	9.39433e-015	7.47339e-015	4.15798e-015	8.63819e-015	4.21041e-015	3.44145e-015	1.15718e-014	5.55981e-015	1.27083e-014	1.5688e-015
8.44083e-016	6.32727e-015	1.59726e-014	1.6046e-014	1.78871e-014	1.4104e-014	-4.98057e-015	2.17232e-015	-5.58514e-015	-1.29652e-015	-4.18671e-015	-3.1984e-015	-6.16897e-015	1.08532e-014	1.93006e-014	9.33587e-015	7.6411e-015	3.84521e-015	8.46996e-015	4.44942e-015	3.49533e-015	1.16967e-014	5.57568e-015	1.28973e-014	1.43487e-015
8.44969e-016	6.35538e-015	1.62051e-014	1.61088e-014	1.77423e-014	1.37572e-014	-4.55805e-015	1.99667e-015	-5.53928e-015	-1.22733e-015	-4.14927e-015	-3.17586e-015	-6.22883e-015	1.06831e-014	1.92648e-014	9.26323e-015	7.78659e-015	3.53082e-015	8.28451e-015	4.72747e-015	3.55068e-015	1.18101e-014	5.5913e-015	1.30677e-014	1.31912e-015
8.64084e-016	6.38805e-015	1.64209e-014	1.61374e-014	1.75487e-014	1.33643e-014	-4.12424e-015	1.81029e-015	-5.50181e-015	-1.13935e-015	-4.08175e-015	-3.13208e-015	-6.24991e-015	1.05047e-014	1.92063e-014	9.17607e-015	7.90795e-015	3.2176e-015	8.08213e-015	5.0443e-015	3.60598e-015	1.19104e-014	5.60698e-015	1.32191e-014	1.22397e-015
9.01611e-016	6.42445e-015	1.6619e-014	1.61327e-014	1.73071e-014	1.29281e-014	-3.68427e-015	1.61416e-015	-5.47447e-015	-1.03374e-015	-3.98332e-015	-3.0675e-015	-6.23082e-015	1.03196e-014	1.91264e-014	9.07475e-015	8.00437e-015	2.90816e-015	7.86386e-015	5.39962e-015	3.66005e-015	1.1996e-014	5.62275e-015	1.33514e-014	1.15149e-015
9.5827e-016	6.46412e-015	1.67993e-014	1.60962e-014	1.70182e-014	1.24525e-014	-3.24416e-015	1.40956e-015	-5.45834e-015	-9.11693e-016	-3.8542e-015	-2.98246e-015	-6.17069e-015	1.01296e-014	1.90269e-014	8.9596e-015	8.07522e-015	2.60565e-015	7.62994e-015	5.79143e-015	3.71181e-015	1.20653e-014	5.63911e-015	1.34639e-014	1.10262e-015
1.0335e-015	6.50668e-015	1.69623e-014	1.60311e-014	1.66838e-014	1.19418e-014	-2.81025e-015	1.19768e-015	-5.45485e-015	-7.74721e-016	-3.69547e-015	-2.87798e-015	-6.0691e-015	9.93685e-015	1.891e-014	8.83067e-015	8.11961e-015	2.31295e-015	7.38089e-015	6.21782e-015	3.75995e-015	1.2117e-014	5.6565e-015	1.35572e-014	1.07932e-015
1.12758e-015	6.5513e-015	1.71085e-014	1.59399e-014	1.63062e-014	1.14004e-014	-2.38879e-015	9.79353e-016	-5.46564e-015	-6.24517e-016	-3.50788e-015	-2.75519e-015	-5.926e-015	9.74271e-015	1.87778e-014	8.68945e-015	8.13711e-015	2.03191e-015	7.11676e-015	6.67724e-015	3.80259e-015	1.215e-014	5.67546e-015	1.36319e-014	1.08312e-015
1.24e-015	6.5971e-015	1.7239e-014	1.5826e-014	1.58881e-014	1.0833e-014	-1.98614e-015	7.55587e-016	-5.49187e-015	-4.62985e-016	-3.29265e-015	-2.6151e-015	-5.74177e-015	9.54891e-015	1.86325e-014	8.53746e-015	8.12783e-015	1.76515e-015	6.83816e-015	7.16631e-015	3.83855e-015	1.21632e-014	5.6968e-015	1.36891e-014	1.11572e-015
1.37066e-015	6.64369e-015	1.73556e-014	1.56922e-014	1.54329e-014	1.02446e-014	-1.60868e-015	5.28013e-016	-5.53428e-015	-2.9216e-016	-3.05183e-015	-2.4591e-015	-5.51759e-015	9.35728e-015	1.84768e-014	8.37566e-015	8.09199e-015	1.5144e-015	6.54626e-015	7.68189e-015	3.86567e-015	1.21559e-014	5.72051e-015	1.37292e-014	1.17795e-015
1.51891e-015	6.69057e-015	1.74592e-014	1.55423e-014	1.49441e-014	9.64082e-015	-1.26313e-015	2.9849e-016	-5.59342e-015	-1.14571e-016	-2.78799e-015	-2.28818e-015	-5.25503e-015	9.16994e-015	1.83136e-014	8.20624e-015	8.02969e-015	1.28192e-015	6.24273e-015	8.22069e-015	3.88274e-015	1.21281e-014	5.74669e-015	1.37529e-014	1.27047e-015
1.68396e-015	6.73732e-015	1.7551e-014	1.53796e-014	1.44267e-014	9.02757e-015	-9.54517e-016	6.88011e-017	-5.66994e-015	6.75978e-017	-2.50369e-015	-2.10415e-015	-4.95589e-015	8.98827e-015	1.8146e-014	8.03097e-015	7.94116e-015	1.06924e-015	5.92855e-015	8.77864e-015	3.88903e-015	1.20795e-014	5.77535e-015	1.37619e-014	1.39444e-015
1.8647e-015	6.78326e-015	1.76331e-014	1.52083e-014	1.38848e-014	8.41131e-015	-6.8773e-016	-1.59819e-016	-5.76337e-015	2.52319e-016	-2.20181e-015	-1.90826e-015	-4.62283e-015	8.81372e-015	1.79764e-014	7.85126e-015	7.82747e-015	8.7776e-016	5.60452e-015	9.35101e-015	3.88322e-015	1.201e-014	5.80673e-015	1.37572e-014	1.5499e-015
2.05933e-015	6.82861e-015	1.7707e-014	1.50328e-014	1.33236e-014	7.7978e-015	-4.69051e-016	-3.85796e-016	-5.87405e-015	4.37019e-016	-1.88577e-015	-1.70182e-015	-4.25891e-015	8.64769e-015	1.78076e-014	7.66909e-015	7.69009e-015	7.08484e-016	5.27204e-015	9.93363e-015	3.86462e-015	1.19196e-014	5.84094e-015	1.37406e-014	1.73672e-015
2.26673e-015	6.87368e-015	1.77743e-014	1.48579e-014	1.27484e-014	7.19343e-015	-3.02683e-016	-6.06172e-016	-6.00229e-015	6.19454e-016	-1.55889e-015	-1.48663e-015	-3.8669e-015	8.49163e-015	1.76425e-014	7.48692e-015	7.53044e-015	5.62827e-016	4.93257e-015	1.05225e-014	3.83235e-015	1.18089e-014	5.87869e-015	1.37137e-014	1.95412e-015
2.48581e-015	6.91873e-015	1.78365e-014	1.46878e-014	1.21644e-014	6.60448e-015	-1.92206e-016	-8.19004e-016	-6.14758e-015	7.97126e-016	-1.22507e-015	-1.26439e-015	-3.45096e-015	8.34618e-015	1.7484e-014	7.3073e-015	7.35023e-015	4.41512e-016	4.58765e-015	1.11127e-014	3.78624e-015	1.16789e-014	5.9201e-015	1.36783e-014	2.20172e-015
2.71449e-015	6.96356e-015	1.78953e-014	1.45255e-014	1.15771e-014	6.03688e-015	-1.40482e-016	-1.02279e-015	-6.30935e-015	9.67877e-016	-8.88011e-016	-1.03652e-015	-3.01513e-015	8.21284e-015	1.73349e-014	7.13212e-015	7.15108e-015	3.44098e-016	4.23887e-015	1.16997e-014	3.72669e-015	1.15308e-014	5.96518e-015	1.36356e-014	2.47894e-015
2.9511e-015	7.00814e-015	1.79526e-014	1.43752e-014	1.09925e-014	5.4959e-015	-1.50151e-016	-1.21576e-015	-6.48695e-015	1.12985e-015	-5.5181e-016	-8.05338e-016	-2.56356e-015	8.09272e-015	1.71972e-014	6.96323e-015	6.93534e-015	2.71126e-016	3.8873e-015	1.22791e-014	3.65337e-015	1.13657e-014	6.01416e-015	1.3587e-014	2.78451e-015
3.19342e-015	7.05282e-015	1.80096e-014	1.42406e-014	1.04169e-014	4.98648e-015	-2.22595e-016	-1.39586e-015	-6.67948e-015	1.28085e-015	-2.20304e-016	-5.71847e-016	-2.10083e-015	7.98618e-015	1.70732e-014	6.80306e-015	6.70508e-015	2.21942e-016	3.53434e-015	1.28465e-014	3.5667e-015	1.11855e-014	6.06676e-015	1.35345e-014	3.11715e-015
3.43916e-015	7.09827e-015	1.80671e-014	1.4125e-014	9.85677e-015	4.51316e-015	-3.58001e-016	-1.56052e-015	-6.88588e-015	1.41899e-015	1.02834e-016	-3.37958e-016	-1.63117e-015	7.89336e-015	1.69649e-014	6.65343e-015	6.46272e-015	1.9617e-016	3.18174e-015	1.33981e-014	3.46709e-015	1.0992e-014	6.1228e-015	1.34795e-014	3.47473e-015
3.68633e-015	7.14437e-015	1.81261e-014	1.40315e-014	9.31632e-015	4.08152e-015	-5.56258e-016	-1.70703e-015	-7.10555e-015	1.5423e-015	4.13807e-016	-1.04688e-016	-1.15958e-015	7.81464e-015	1.68738e-014	6.5163e-015	6.21013e-015	1.92757e-016	2.83147e-015	1.39299e-014	3.35499e-015	1.07869e-014	6.18253e-015	1.34232e-014	3.85468e-015
3.93252e-015	7.19142e-015	1.81878e-014	1.39622e-014	8.80103e-015	3.69553e-015	-8.16401e-016	-1.83382e-015	-7.33704e-015	1.64983e-015	7.08655e-016	1.2621e-016	-6.90628e-016	7.74998e-015	1.68012e-014	6.39332e-015	5.9499e-015	2.09519e-016	2.48511e-015	1.44378e-014	3.23128e-015	1.05724e-014	6.24612e-015	1.33674e-014	4.25508e-015
4.17569e-015	7.23996e-015	1.82534e-014	1.39195e-014	8.31635e-015	3.35867e-015	-1.13493e-015	-1.93932e-015	-7.5778e-015	1.73992e-015	9.84271e-016	3.53856e-016	-2.28994e-016	7.69945e-015	1.67485e-014	6.28668e-015	5.6845e-015	2.45699e-016	2.14488e-015	1.49179e-014	3.09783e-015	1.03502e-014	6.31386e-015	1.33135e-014	4.67407e-015
4.41359e-015	7.29036e-015	1.83228e-014	1.39049e-014	7.86741e-015	3.07401e-015	-1.50906e-015	-2.02221e-015	-7.82578e-015	1.81149e-015	1.23714e-015	5.76859e-016	2.20241e-016	7.6627e-015	1.6716e-014	6.19813e-015	5.41616e-015	3.00368e-016	1.81214e-015	1.53662e-014	2.95615e-015	1.01228e-014	6.38514e-015	1.32626e-014	5.10806e-015
4.64343e-015	7.3429e-015	1.83954e-014	1.39195e-014	7.4583e-015	2.84403e-015	-1.93413e-015	-2.07977e-015	-8.07953e-015	1.86401e-015	1.46495e-015	7.94188e-016	6.53352e-016	7.63879e-015	1.67046e-014	6.12867e-015	5.1478e-015	3.71915e-016	1.48898e-015	1.57803e-014	2.80666e-015	9.89279e-015	6.45939e-015	1.32157e-014	5.55339e-015
4.86342e-015	7.39843e-015	1.84712e-014	1.39632e-014	7.09299e-015	2.67066e-015	-2.40471e-015	-2.11072e-015	-8.3367e-015	1.89655e-015	1.66514e-015	1.00484e-015	1.06643e-015	7.62796e-015	1.67147e-014	6.07909e-015	4.88206e-015	4.58697e-016	1.17695e-015	1.61579e-014	2.65077e-015	9.6622e-015	6.53647e-015	1.3174e-014	6.0068e-015
5.0714e-015	7.45776e-015	1.85494e-014	1.40359e-014	6.77419e-015	2.55475e-015	-2.91486e-015	-2.11411e-015	-8.59487e-015	1.90848e-015	1.83543e-015	1.20817e-015	1.45523e-015	7.62872e-015	1.6746e-014	6.05038e-015	4.62126e-015	5.58107e-016	8.77719e-016	1.64966e-014	2.49033e-015	9.43344e-015	6.61614e-015	1.31375e-014	6.46536e-015
5.26595e-015	7.52113e-015	1.8629e-014	1.41363e-014	6.50497e-015	2.49647e-015	-3.45792e-015	-2.08943e-015	-8.85186e-015	1.89946e-015	1.97416e-015	1.40356e-015	1.81564e-015	7.64018e-015	1.67975e-014	6.0431e-015	4.36758e-015	6.68838e-016	5.92593e-016	1.67947e-014	2.32706e-015	9.20926e-015	6.69808e-015	1.31073e-014	6.92615e-015
5.44536e-015	7.58894e-015	1.87091e-014	1.42635e-014	6.28719e-015	2.49473e-015	-4.02649e-015	-2.03575e-015	-9.10561e-015	1.8698e-015	2.0806e-015	1.59036e-015	2.14424e-015	7.66205e-015	1.68685e-014	6.0563e-015	4.12335e-015	7.88239e-016	3.22181e-016	1.70512e-014	2.16297e-015	8.99162e-015	6.78189e-015	1.30836e-014	7.38519e-015
5.60753e-015	7.66227e-015	1.87881e-014	1.44159e-014	6.12304e-015	2.54831e-015	-4.61253e-015	-1.95246e-015	-9.35423e-015	1.81978e-015	2.15353e-015	1.76794e-015	2.43823e-015	7.69301e-015	1.69573e-014	6.09023e-015	3.89054e-015	9.13735e-016	6.79979e-017	1.72652e-014	1.99972e-015	8.78251e-015	6.86736e-015	1.30667e-014	7.83959e-015
5.75106e-015	7.74122e-015	1.88649e-014	1.45913e-014	6.01298e-015	2.65527e-015	-5.20809e-015	-1.83865e-015	-9.59511e-015	1.75011e-015	2.19286e-015	1.93596e-015	2.69516e-015	7.73186e-015	1.70628e-014	6.14496e-015	3.6707e-015	1.04327e-015	-1.68666e-016	1.74364e-014	1.83867e-015	8.58401e-015	6.95367e-015	1.30569e-014	8.28636e-015
5.8747e-015	7.82614e-015	1.89379e-014	1.47865e-014	5.95656e-015	2.81283e-015	-5.805e-015	-1.69465e-015	-9.8255e-015	1.66119e-015	2.1992e-015	2.09413e-015	2.91244e-015	7.77769e-015	1.7183e-014	6.21923e-015	3.46559e-015	1.17466e-015	-3.87485e-016	1.75644e-014	1.68223e-015	8.39849e-015	7.04016e-015	1.30535e-014	8.72148e-015
5.97708e-015	7.9174e-015	1.90042e-014	1.49976e-014	5.95357e-015	3.01778e-015	-6.39446e-015	-1.52111e-015	-1.00434e-014	1.55439e-015	2.17315e-015	2.24226e-015	3.08852e-015	7.82878e-015	1.7316e-014	6.31182e-015	3.27661e-015	1.30578e-015	-5.88007e-016	1.76499e-014	1.53223e-015	8.22739e-015	7.12676e-015	1.30559e-014	9.14165e-015
6.05724e-015	8.01449e-015	1.90618e-014	1.52214e-014	6.00307e-015	3.26618e-015	-6.96768e-015	-1.31938e-015	-1.02469e-014	1.43099e-015	2.11577e-015	2.38066e-015	3.22217e-015	7.88365e-015	1.74601e-014	6.42131e-015	3.10516e-015	1.43433e-015	-7.69052e-016	1.76942e-014	1.3901e-015	8.07291e-015	7.21285e-015	1.30636e-014	9.54359e-015
6.11433e-015	8.11771e-015	1.91084e-014	1.54537e-014	6.10318e-015	3.55313e-015	-7.51635e-015	-1.09079e-015	-1.04343e-014	1.2922e-015	2.02886e-015	2.50942e-015	3.31319e-015	7.94098e-015	1.76127e-014	6.54663e-015	2.95261e-015	1.55841e-015	-9.30469e-016	1.76986e-014	1.25777e-015	7.9365e-015	7.29772e-015	1.30761e-014	9.92449e-015
6.1484e-015	8.22719e-015	1.91416e-014	1.56906e-014	6.25134e-015	3.87355e-015	-8.03156e-015	-8.36991e-016	-1.06036e-014	1.13944e-015	1.91442e-015	2.62904e-015	3.36138e-015	7.99942e-015	1.77702e-014	6.68497e-015	2.81966e-015	1.67647e-015	-1.07218e-015	1.76647e-014	1.13631e-015	7.81843e-015	7.38079e-015	1.30925e-014	1.02813e-014
6.15975e-015	8.34227e-015	1.91591e-014	1.59273e-014	6.44457e-015	4.22168e-015	-8.50586e-015	-5.59548e-016	-1.07532e-014	9.74765e-016	1.77502e-015	2.73995e-015	3.36683e-015	8.05761e-015	1.79304e-014	6.8345e-015	2.70626e-015	1.78706e-015	-1.19406e-015	1.75943e-014	1.02713e-015	7.71903e-015	7.46187e-015	1.31118e-014	1.06119e-014
6.1482e-015	8.46294e-015	1.9158e-014	1.61593e-014	6.67872e-015	4.5907e-015	-8.93213e-015	-2.60087e-016	-1.08818e-014	7.99657e-016	1.61384e-015	2.84226e-015	3.3299e-015	8.1139e-015	1.80906e-014	6.9925e-015	2.61226e-015	1.88863e-015	-1.2961e-015	1.749e-014	9.31227e-016	7.63893e-015	7.54005e-015	1.31331e-014	1.09138e-014
6.11431e-015	8.58873e-015	1.91355e-014	1.63813e-014	6.94908e-015	4.9738e-015	-9.30295e-015	5.96823e-017	-1.09876e-014	6.16315e-016	1.43429e-015	2.93673e-015	3.2511e-015	8.167e-015	1.82479e-014	7.15675e-015	2.53744e-015	1.97973e-015	-1.37832e-015	1.73539e-014	8.49603e-016	7.57839e-015	7.61478e-015	1.31543e-014	1.11851e-014
6.05871e-015	8.71933e-015	1.90893e-014	1.65877e-014	7.25021e-015	5.3643e-015	-9.6128e-015	3.96574e-016	-1.10704e-014	4.25997e-016	1.23975e-015	3.02352e-015	3.13111e-015	8.21543e-015	1.83993e-014	7.32364e-015	2.48163e-015	2.05916e-015	-1.44119e-015	1.71898e-014	7.83933e-016	7.53787e-015	7.68572e-015	1.3175e-014	1.14242e-014
5.983e-015	8.8534e-015	1.90172e-014	1.67747e-014	7.57696e-015	5.7551e-015	-9.85638e-015	7.46766e-016	-1.11294e-014	2.30372e-016	1.0339e-015	3.10316e-015	2.97265e-015	8.25771e-015	1.85419e-014	7.49037e-015	2.4442e-015	2.12671e-015	-1.48564e-015	1.70006e-014	7.34159e-016	7.5173e-015	7.75267e-015	1.31936e-014	1.16295e-014
5.88791e-015	8.99024e-015	1.89175e-014	1.69375e-014	7.92417e-015	6.1392e-015	-1.00299e-014	1.10722e-015	-1.11642e-014	3.09775e-017	8.2097e-016	3.17607e-015	2.77794e-015	8.2923e-015	1.86729e-014	7.65413e-015	2.42403e-015	2.18187e-015	-1.51228e-015	1.67897e-014	7.0017e-016	7.5166e-015	7.8146e-015	1.32084e-014	1.17992e-014
5.77452e-015	9.12879e-015	1.87887e-014	1.70721e-014	8.28553e-015	6.50917e-015	-1.01307e-014	1.47452e-015	-1.11746e-014	-1.69639e-016	6.05186e-016	3.24241e-015	2.54892e-015	8.31795e-015	1.87899e-014	7.81264e-015	2.42038e-015	2.22408e-015	-1.52238e-015	1.65606e-014	6.82362e-016	7.53481e-015	7.87154e-015	1.32184e-014	1.19331e-014
5.64456e-015	9.26854e-015	1.86295e-014	1.71754e-014	8.65503e-015	6.85763e-015	-1.01575e-014	1.84521e-015	-1.11604e-014	-3.70161e-016	3.90536e-016	3.30237e-015	2.28826e-015	8.33393e-015	1.88913e-014	7.96259e-015	2.43211e-015	2.25336e-015	-1.51633e-015	1.63169e-014	6.80829e-016	7.57067e-015	7.92346e-015	1.32222e-014	1.203e-014
5.50023e-015	9.408e-015	1.8439e-014	1.72434e-014	9.02643e-015	7.17869e-015	-1.0109e-014	2.2152e-015	-1.11223e-014	-5.69305e-016	1.8081e-016	3.35673e-015	1.99947e-015	8.33994e-015	1.89753e-014	8.1016e-015	2.45809e-015	2.26946e-015	-1.49478e-015	1.60618e-014	6.94562e-016	7.62333e-015	7.96947e-015	1.32184e-014	1.20893e-014
5.34349e-015	9.54592e-015	1.82173e-014	1.7274e-014	9.39374e-015	7.46577e-015	-9.98584e-015	2.58041e-015	-1.10613e-014	-7.65319e-016	-2.02693e-017	3.4052e-015	1.68515e-015	8.33467e-015	1.90406e-014	8.22652e-015	2.49694e-015	2.27207e-015	-1.45884e-015	1.57987e-014	7.22912e-016	7.69137e-015	8.00948e-015	1.32064e-014	1.21117e-014
5.17615e-015	9.68103e-015	1.79643e-014	1.72657e-014	9.75126e-015	7.71353e-015	-9.79007e-015	2.93668e-015	-1.09793e-014	-9.56529e-016	-2.09324e-016	3.4479e-015	1.34776e-015	8.31792e-015	1.90857e-014	8.33496e-015	2.54737e-015	2.26266e-015	-1.40971e-015	1.55306e-014	7.64337e-016	7.77322e-015	8.04342e-015	1.31849e-014	1.20975e-014
5.00079e-015	9.81204e-015	1.76809e-014	1.72171e-014	1.00931e-014	7.91692e-015	-9.52391e-015	3.27993e-015	-1.08769e-014	-1.14196e-015	-3.8291e-016	3.48525e-015	9.90266e-016	8.28932e-015	1.91096e-014	8.42484e-015	2.60789e-015	2.242e-015	-1.3491e-015	1.52605e-014	8.1819e-016	7.86761e-015	8.07109e-015	1.31533e-014	1.20473e-014
4.81959e-015	9.93766e-015	1.73684e-014	1.71275e-014	1.04136e-014	8.07103e-015	-9.19068e-015	3.60548e-015	-1.07564e-014	-1.32118e-015	-5.37896e-016	3.51712e-015	6.16637e-016	8.24842e-015	1.9112e-014	8.49393e-015	2.6767e-015	2.21153e-015	-1.27829e-015	1.49916e-014	8.83034e-016	7.97273e-015	8.09288e-015	1.31104e-014	1.19617e-014
4.63485e-015	1.00561e-014	1.70283e-014	1.69974e-014	1.07078e-014	8.17224e-015	-8.79542e-015	3.91011e-015	-1.06194e-014	-1.49328e-015	-6.71514e-016	3.54429e-015	2.30226e-016	8.19579e-015	1.90929e-014	8.54039e-015	2.75218e-015	2.17258e-015	-1.19884e-015	1.47275e-014	9.5715e-016	8.08677e-015	8.10811e-015	1.30551e-014	1.18421e-014
4.4488e-015	1.01664e-014	1.66623e-014	1.68274e-014	1.09708e-014	8.21747e-015	-8.34344e-015	4.18994e-015	-1.04677e-014	-1.65745e-015	-7.81601e-016	3.56684e-015	-1.6623e-016	8.13118e-015	1.90531e-014	8.56352e-015	2.83243e-015	2.12602e-015	-1.11225e-015	1.44706e-014	1.03959e-015	8.20723e-015	8.11716e-015	1.29878e-014	1.16899e-014
4.26258e-015	1.02673e-014	1.62726e-014	1.66191e-014	1.11982e-014	8.205e-015	-7.84185e-015	4.44119e-015	-1.0304e-014	-1.81321e-015	-8.65762e-016	3.58463e-015	-5.69939e-016	8.05496e-015	1.89933e-014	8.56355e-015	2.91571e-015	2.07374e-015	-1.02024e-015	1.42237e-014	1.1278e-015	8.33213e-015	8.11992e-015	1.29087e-014	1.15065e-014
4.07888e-015	1.03573e-014	1.5863e-014	1.6375e-014	1.1386e-014	8.13322e-015	-7.29753e-015	4.66071e-015	-1.01307e-014	-1.9606e-015	-9.22729e-016	3.59719e-015	-9.78384e-016	7.96766e-015	1.89148e-014	8.53952e-015	3.00058e-015	2.01727e-015	-9.23898e-016	1.39883e-014	1.21915e-015	8.4596e-015	8.11664e-015	1.28173e-014	1.12936e-014
3.90033e-015	1.04346e-014	1.54375e-014	1.60979e-014	1.15312e-014	8.00201e-015	-6.71852e-015	4.84526e-015	-9.95079e-015	-2.10022e-015	-9.51201e-016	3.60456e-015	-1.38827e-015	7.87049e-015	1.88195e-014	8.49113e-015	3.08626e-015	1.95884e-015	-8.24699e-016	1.37665e-014	1.31107e-015	8.58753e-015	8.10781e-015	1.27132e-014	1.10533e-014
3.72923e-015	1.04984e-014	1.49992e-014	1.57921e-014	1.1631e-014	7.81167e-015	-6.1134e-015	4.99212e-015	-9.76732e-015	-2.23235e-015	-9.51254e-016	3.60622e-015	-1.79763e-015	7.76451e-015	1.87092e-014	8.41879e-015	3.1711e-015	1.90001e-015	-7.23907e-016	1.35598e-014	1.40164e-015	8.71406e-015	8.09345e-015	1.25962e-014	1.07875e-014
3.56746e-015	1.05475e-014	1.4553e-014	1.54618e-014	1.16833e-014	7.56407e-015	-5.49116e-015	5.09857e-015	-9.58293e-015	-2.35664e-015	-9.23187e-016	3.60152e-015	-2.20335e-015	7.65122e-015	1.85865e-014	8.32325e-015	3.25396e-015	1.84305e-015	-6.22136e-016	1.33693e-014	1.48849e-015	8.83713e-015	8.07428e-015	1.24663e-014	1.04982e-014
3.4169e-015	1.05808e-014	1.41039e-014	1.51125e-014	1.16869e-014	7.2618e-015	-4.86134e-015	5.16222e-015	-9.40006e-015	-2.47406e-015	-8.68013e-016	3.58958e-015	-2.60345e-015	7.53179e-015	1.84538e-014	8.20598e-015	3.33389e-015	1.78912e-015	-5.20261e-016	1.31963e-014	1.56938e-015	8.95522e-015	8.0509e-015	1.23249e-014	1.01871e-014
3.27893e-015	1.05978e-014	1.36567e-014	1.47495e-014	1.16421e-014	6.90776e-015	-4.23334e-015	5.18121e-015	-9.22171e-015	-2.58509e-015	-7.86145e-016	3.56949e-015	-2.99654e-015	7.40744e-015	1.83145e-014	8.06821e-015	3.41022e-015	1.73982e-015	-4.19303e-016	1.30415e-014	1.64165e-015	9.0656e-015	8.02356e-015	1.21723e-014	9.85695e-015
3.15498e-015	1.05979e-014	1.3217e-014	1.43786e-014	1.15494e-014	6.50675e-015	-3.61656e-015	5.15502e-015	-9.05116e-015	-2.69079e-015	-6.79404e-016	3.54101e-015	-3.38099e-015	7.27963e-015	1.81714e-014	7.91204e-015	3.48209e-015	1.69718e-015	-3.20246e-016	1.29056e-014	1.7026e-015	9.16688e-015	7.99311e-015	1.20086e-014	9.50983e-015
3.04666e-015	1.05805e-014	1.27905e-014	1.40068e-014	1.14101e-014	6.06334e-015	-3.02037e-015	5.08308e-015	-8.8912e-015	-2.7922e-015	-5.49987e-016	3.50351e-015	-3.75503e-015	7.14964e-015	1.80279e-014	7.74001e-015	3.54925e-015	1.66326e-015	-2.23632e-016	1.27879e-014	1.74998e-015	9.25756e-015	7.96093e-015	1.1835e-014	9.14805e-015
2.95506e-015	1.05453e-014	1.23818e-014	1.36406e-014	1.12263e-014	5.58351e-015	-2.45365e-015	4.96501e-015	-8.74528e-015	-2.8904e-015	-4.00595e-016	3.45657e-015	-4.11723e-015	7.0198e-015	1.78879e-014	7.55523e-015	3.61168e-015	1.63922e-015	-1.30015e-016	1.26877e-014	1.78122e-015	9.33605e-015	7.92718e-015	1.16521e-014	8.77405e-015
2.88107e-015	1.04914e-014	1.1997e-014	1.32876e-014	1.09999e-014	5.07373e-015	-1.92477e-015	4.80047e-015	-8.61544e-015	-2.98657e-015	-2.34282e-016	3.39911e-015	-4.46679e-015	6.89228e-015	1.77551e-014	7.36068e-015	3.66943e-015	1.62655e-015	-3.97211e-017	1.26037e-014	1.79461e-015	9.40159e-015	7.89292e-015	1.14611e-014	8.38993e-015
2.82479e-015	1.04188e-014	1.16419e-014	1.29545e-014	1.07345e-014	4.54074e-015	-1.44258e-015	4.59046e-015	-8.50366e-015	-3.08202e-015	-5.44255e-017	3.33048e-015	-4.80284e-015	6.76883e-015	1.76334e-014	7.15901e-015	3.72291e-015	1.62699e-015	4.62318e-017	1.25355e-014	1.78876e-015	9.45268e-015	7.85906e-015	1.12628e-014	7.99748e-015
2.78659e-015	1.03274e-014	1.13222e-014	1.26482e-014	1.04343e-014	3.99163e-015	-1.01441e-015	4.33703e-015	-8.41242e-015	-3.1783e-015	1.35005e-016	3.25002e-015	-5.12415e-015	6.65128e-015	1.75267e-014	6.95389e-015	3.7724e-015	1.64094e-015	1.27462e-016	1.24819e-014	1.7622e-015	9.48858e-015	7.82619e-015	1.10584e-014	7.59906e-015
2.76629e-015	1.02172e-014	1.10425e-014	1.23759e-014	1.01037e-014	3.43438e-015	-6.47125e-016	4.04193e-015	-8.34392e-015	-3.2762e-015	3.30225e-016	3.15741e-015	-5.43033e-015	6.54162e-015	1.74394e-014	6.74888e-015	3.81882e-015	1.66892e-015	2.03366e-016	1.2441e-014	1.71282e-015	9.5093e-015	7.79514e-015	1.08496e-014	7.19662e-015
2.76405e-015	1.00892e-014	1.08085e-014	1.21438e-014	9.74736e-015	2.8771e-015	-3.46436e-016	3.70678e-015	-8.30062e-015	-3.37687e-015	5.26728e-016	3.05179e-015	-5.72133e-015	6.44221e-015	1.73747e-014	6.54818e-015	3.86304e-015	1.71223e-015	2.74104e-016	1.24112e-014	1.63822e-015	9.51396e-015	7.76646e-015	1.06373e-014	6.79181e-015
2.77928e-015	9.94287e-015	1.06247e-014	1.19581e-014	9.36965e-015	2.32769e-015	-1.17392e-016	3.33397e-015	-8.28375e-015	-3.48185e-015	7.2035e-016	2.9323e-015	-5.99604e-015	6.35444e-015	1.73362e-014	6.35498e-015	3.90602e-015	1.77138e-015	3.40067e-016	1.23904e-014	1.5378e-015	9.50227e-015	7.74062e-015	1.04228e-014	6.38627e-015
2.8112e-015	9.77904e-015	1.04948e-014	1.18254e-014	8.97667e-015	1.79439e-015	3.48582e-017	2.92574e-015	-8.29439e-015	-3.59215e-015	9.06915e-016	2.79875e-015	-6.25378e-015	6.28089e-015	1.73267e-014	6.17275e-015	3.94858e-015	1.84618e-015	4.00547e-016	1.23767e-014	1.41102e-015	9.47407e-015	7.71851e-015	1.02074e-014	5.98188e-015
2.8588e-015	9.59891e-015	1.04222e-014	1.17507e-014	8.57492e-015	1.28475e-015	1.07099e-016	2.48622e-015	-8.3336e-015	-3.70879e-015	1.08183e-015	2.65084e-015	-6.49434e-015	6.22343e-015	1.73492e-014	6.00541e-015	3.99126e-015	1.93656e-015	4.55871e-016	1.23679e-014	1.25807e-015	9.42958e-015	7.70066e-015	9.9924e-015	5.58012e-015
2.92145e-015	9.40349e-015	1.04105e-014	1.17395e-014	8.16977e-015	8.06151e-016	9.74926e-017	2.01924e-015	-8.40177e-015	-3.83239e-015	1.24074e-015	2.48878e-015	-6.71731e-015	6.18299e-015	1.74062e-014	5.85601e-015	4.03507e-015	2.04209e-015	5.0607e-016	1.2362e-014	1.07851e-015	9.36933e-015	7.68827e-015	9.77939e-015	5.18176e-015
2.99872e-015	9.19333e-015	1.04622e-014	1.17955e-014	7.76708e-015	3.65946e-016	5.58553e-018	1.52922e-015	-8.49903e-015	-3.96354e-015	1.379e-015	2.31241e-015	-6.92284e-015	6.16119e-015	1.75001e-014	5.72825e-015	4.08155e-015	2.16231e-015	5.50808e-016	1.2356e-014	8.72433e-016	9.29384e-015	7.68198e-015	9.5693e-015	4.78864e-015
3.08901e-015	8.96977e-015	1.05789e-014	1.1921e-014	7.37287e-015	-2.87409e-017	-1.68455e-016	1.02024e-015	-8.62493e-015	-4.10266e-015	1.49323e-015	2.12192e-015	-7.11067e-015	6.15867e-015	1.76322e-014	5.62504e-015	4.13212e-015	2.29654e-015	5.90331e-016	1.2347e-014	6.4034e-016	9.20355e-015	7.68198e-015	9.36384e-015	4.40286e-015
3.19072e-015	8.73455e-015	1.07618e-014	1.21186e-014	6.99356e-015	-3.71973e-016	-4.23566e-016	4.96842e-016	-8.77875e-015	-4.25018e-015	1.57987e-015	1.91732e-015	-7.2796e-015	6.17627e-015	1.7804e-014	5.54827e-015	4.18748e-015	2.44395e-015	6.24434e-016	1.23334e-014	3.82866e-016	9.09929e-015	7.68859e-015	9.16385e-015	4.0254e-015
3.30232e-015	8.48896e-015	1.10108e-014	1.23889e-014	6.63421e-015	-6.58412e-016	-7.5671e-016	-3.60661e-017	-8.95915e-015	-4.40624e-015	1.63565e-015	1.69931e-015	-7.4302e-015	6.21481e-015	1.8015e-014	5.50013e-015	4.24866e-015	2.60262e-015	6.53073e-016	1.23131e-014	1.01242e-016	8.98207e-015	7.70144e-015	8.97066e-015	3.6569e-015
3.42207e-015	8.23449e-015	1.13255e-014	1.2732e-014	6.29982e-015	-8.83342e-016	-1.16428e-015	-5.74573e-016	-9.1654e-015	-4.57046e-015	1.65813e-015	1.46902e-015	-7.56241e-015	6.27505e-015	1.82649e-014	5.4825e-015	4.31646e-015	2.7712e-015	6.76149e-016	1.22833e-014	-2.02824e-016	8.8531e-015	7.72126e-015	8.78507e-015	3.29814e-015
3.54827e-015	7.97262e-015	1.17045e-014	1.31466e-014	5.99533e-015	-1.04306e-015	-1.64204e-015	-1.11377e-015	-9.39547e-015	-4.74258e-015	1.6452e-015	1.22677e-015	-7.67544e-015	6.35583e-015	1.85533e-014	5.49695e-015	4.39178e-015	2.9478e-015	6.94517e-016	1.2242e-014	-5.27629e-016	8.71352e-015	7.74815e-015	8.60826e-015	2.95096e-015
3.67957e-015	7.7047e-015	1.21456e-014	1.36307e-014	5.72524e-015	-1.13505e-015	-2.18507e-015	-1.64874e-015	-9.64693e-015	-4.9219e-015	1.59461e-015	9.73086e-016	-7.76868e-015	6.45797e-015	1.88787e-014	5.5438e-015	4.47517e-015	3.13038e-015	7.0789e-016	1.21876e-014	-8.70878e-016	8.56498e-015	7.78192e-015	8.4413e-015	2.61647e-015
3.81417e-015	7.43262e-015	1.26459e-014	1.41809e-014	5.49247e-015	-1.15761e-015	-2.7871e-015	-2.17505e-015	-9.91692e-015	-5.10768e-015	1.50504e-015	7.09034e-016	-7.8415e-015	6.58022e-015	1.92396e-014	5.62309e-015	4.56696e-015	3.31679e-015	7.1584e-016	1.21176e-014	-1.23004e-015	8.4093e-015	7.82272e-015	8.28479e-015	2.29507e-015
3.94994e-015	7.15813e-015	1.32007e-014	1.47935e-014	5.29967e-015	-1.11078e-015	-3.44074e-015	-2.68786e-015	-1.02023e-014	-5.29919e-015	1.3761e-015	4.35693e-016	-7.89366e-015	6.72124e-015	1.96335e-014	5.734e-015	4.66663e-015	3.50415e-015	7.17917e-016	1.20312e-014	-1.6022e-015	8.24814e-015	7.87015e-015	8.13957e-015	1.9875e-015
4.08545e-015	6.8828e-015	1.38053e-014	1.54633e-014	5.14968e-015	-9.94857e-016	-4.13929e-015	-3.18266e-015	-1.05004e-014	-5.4951e-015	1.20776e-015	1.54721e-016	-7.92542e-015	6.88041e-015	2.00572e-014	5.87591e-015	4.77395e-015	3.69012e-015	7.14156e-016	1.19265e-014	-1.98455e-015	8.08292e-015	7.92369e-015	8.00609e-015	1.69416e-015
4.21914e-015	6.60836e-015	1.44542e-014	1.61848e-014	5.044e-015	-8.12048e-016	-4.87473e-015	-3.65568e-015	-1.08085e-014	-5.69395e-015	1.00074e-015	-1.32466e-016	-7.93558e-015	7.05571e-015	2.05071e-014	6.04673e-015	4.88864e-015	3.87209e-015	7.04234e-016	1.18028e-014	-2.37403e-015	7.91534e-015	7.98271e-015	7.88511e-015	1.41573e-015
4.34881e-015	6.33568e-015	1.51415e-014	1.69504e-014	4.98379e-015	-5.6487e-016	-5.63883e-015	-4.10345e-015	-1.1123e-014	-5.89417e-015	7.56343e-016	-4.24908e-016	-7.92333e-015	7.24551e-015	2.09785e-014	6.24433e-015	5.01017e-015	4.04794e-015	6.87665e-016	1.16595e-014	-2.76749e-015	7.74729e-015	8.04638e-015	7.77726e-015	1.15297e-015
4.47332e-015	6.06728e-015	1.58616e-014	1.77526e-014	4.96892e-015	-2.56917e-016	-6.42334e-015	-4.5226e-015	-1.14404e-014	-6.09423e-015	4.75908e-016	-7.20852e-016	-7.88879e-015	7.44747e-015	2.14674e-014	6.46688e-015	5.13724e-015	4.21466e-015	6.63792e-016	1.14961e-014	-3.16116e-015	7.58019e-015	8.11434e-015	7.68258e-015	9.0632e-016
4.59165e-015	5.80506e-015	1.66068e-014	1.85829e-014	4.99829e-015	1.06719e-016	-7.21951e-015	-4.90962e-015	-1.17563e-014	-6.29197e-015	1.62134e-016	-1.01841e-015	-7.83159e-015	7.65958e-015	2.19686e-014	6.71108e-015	5.26934e-015	4.3692e-015	6.3201e-016	1.1312e-014	-3.55166e-015	7.41528e-015	8.1855e-015	7.6012e-015	6.76456e-016
4.70305e-015	5.55006e-015	1.737e-014	1.94323e-014	5.07078e-015	5.2007e-016	-8.01851e-015	-5.26248e-015	-1.20677e-014	-6.48573e-015	-1.82004e-016	-1.31654e-015	-7.75062e-015	7.87854e-015	2.24771e-014	6.97275e-015	5.40362e-015	4.50904e-015	5.92115e-016	1.11078e-014	-3.93576e-015	7.25397e-015	8.25821e-015	7.53349e-015	4.6402e-016
4.80664e-015	5.30357e-015	1.81437e-014	2.02908e-014	5.18469e-015	9.76379e-016	-8.81247e-015	-5.57941e-015	-1.23715e-014	-6.67351e-015	-5.53294e-016	-1.61327e-015	-7.6453e-015	8.10169e-015	2.2987e-014	7.24775e-015	5.53876e-015	4.63132e-015	5.44e-016	1.08833e-014	-4.31001e-015	7.09786e-015	8.33148e-015	7.47955e-015	2.69481e-016
4.90114e-015	5.06697e-015	1.89193e-014	2.11493e-014	5.33689e-015	1.46797e-015	-9.59319e-015	-5.8581e-015	-1.26651e-014	-6.85351e-015	-9.47728e-016	-1.90688e-015	-7.51593e-015	8.32565e-015	2.34922e-014	7.53147e-015	5.67319e-015	4.73334e-015	4.87357e-016	1.06395e-014	-4.67138e-015	6.94802e-015	8.40388e-015	7.43903e-015	9.28059e-017
4.98561e-015	4.84089e-015	1.96891e-014	2.19974e-014	5.52348e-015	1.98624e-015	-1.03527e-014	-6.09701e-015	-1.29449e-014	-7.02304e-015	-1.36075e-015	-2.19549e-015	-7.36183e-015	8.54744e-015	2.39871e-014	7.81972e-015	5.80431e-015	4.8123e-015	4.21352e-016	1.03778e-014	-5.01664e-015	6.80606e-015	8.47468e-015	7.41228e-015	-6.52212e-017
5.0599e-015	4.62671e-015	2.04445e-014	2.28252e-014	5.74055e-015	2.52232e-015	-1.10831e-014	-6.29642e-015	-1.32072e-014	-7.18045e-015	-1.78772e-015	-2.47741e-015	-7.18321e-015	8.76369e-015	2.44654e-014	8.10798e-015	5.92908e-015	4.86581e-015	3.45406e-016	1.00986e-014	-5.34262e-015	6.67319e-015	8.54226e-015	7.39953e-015	-2.03802e-016
5.12351e-015	4.42505e-015	2.11772e-014	2.36219e-014	5.98304e-015	3.06626e-015	-1.1778e-014	-6.45619e-015	-1.34492e-014	-7.32361e-015	-2.22304e-015	-2.75108e-015	-6.98031e-015	8.97091e-015	2.49209e-014	8.39033e-015	6.04554e-015	4.89116e-015	2.59105e-016	9.80356e-015	-5.64627e-015	6.5508e-015	8.60497e-015	7.40059e-015	-3.22932e-016
5.17674e-015	4.23746e-015	2.18781e-014	2.43776e-014	6.24577e-015	3.60853e-015	-1.24304e-014	-6.57629e-015	-1.36678e-014	-7.45072e-015	-2.66177e-015	-3.01496e-015	-6.75371e-015	9.16564e-015	2.53473e-014	8.66151e-015	6.15135e-015	4.88617e-015	1.61629e-016	9.49422e-015	-5.92418e-015	6.4398e-015	8.6616e-015	7.41493e-015	-4.22801e-016
5.21974e-015	4.06423e-015	2.25389e-014	2.50821e-014	6.52241e-015	4.13952e-015	-1.3035e-014	-6.65752e-015	-1.38608e-014	-7.5603e-015	-3.09812e-015	-3.268e-015	-6.50415e-015	9.34424e-015	2.57394e-014	8.91618e-015	6.24342e-015	4.84921e-015	5.2299e-017	9.173e-015	-6.17424e-015	6.34067e-015	8.71068e-015	7.44242e-015	-5.03011e-016
5.25249e-015	3.90626e-015	2.31522e-014	2.57253e-014	6.80672e-015	4.64955e-015	-1.35863e-014	-6.70005e-015	-1.4026e-014	-7.65014e-015	-3.52645e-015	-3.5087e-015	-6.23323e-015	9.50295e-015	2.60907e-014	9.14778e-015	6.31876e-015	4.77874e-015	-6.94259e-017	8.8419e-015	-6.39409e-015	6.25452e-015	8.75119e-015	7.48206e-015	-5.63411e-016
5.27526e-015	3.76427e-015	2.37103e-014	2.62978e-014	7.09193e-015	5.12868e-015	-1.40801e-014	-6.70593e-015	-1.41618e-014	-7.71908e-015	-3.94137e-015	-3.73524e-015	-5.94191e-015	9.63895e-015	2.63964e-014	9.35107e-015	6.37327e-015	4.6732e-015	-2.03318e-016	8.5034e-015	-6.58124e-015	6.18177e-015	8.7814e-015	7.53332e-015	-6.03838e-016
5.28914e-015	3.63776e-015	2.42066e-014	2.67912e-014	7.37124e-015	5.56737e-015	-1.45125e-014	-6.67789e-015	-1.42665e-014	-7.76531e-015	-4.3378e-015	-3.94697e-015	-5.63139e-015	9.74879e-015	2.66513e-014	9.52115e-015	6.40469e-015	4.53128e-015	-3.50029e-016	8.15938e-015	-6.73401e-015	6.12304e-015	8.80015e-015	7.59524e-015	-6.24645e-016
5.29403e-015	3.52729e-015	2.46343e-014	2.71979e-014	7.63825e-015	5.95634e-015	-1.48807e-014	-6.6182e-015	-1.43386e-014	-7.78772e-015	-4.71001e-015	-4.14299e-015	-5.30353e-015	9.82967e-015	2.68511e-014	9.65314e-015	6.41039e-015	4.35171e-015	-5.09796e-016	7.81242e-015	-6.85135e-015	6.07846e-015	8.80576e-015	7.66673e-015	-6.26397e-016
5.29044e-015	3.43338e-015	2.49877e-014	2.75111e-014	7.88663e-015	6.28723e-015	-1.51821e-014	-6.52921e-015	-1.43777e-014	-7.78595e-015	-5.05316e-015	-4.32181e-015	-4.96075e-015	9.87855e-015	2.69916e-014	9.74237e-015	6.38703e-015	4.13332e-015	-6.82916e-016	7.46532e-015	-6.93284e-015	6.04803e-015	8.79727e-015	7.74657e-015	-6.08797e-016
5.2789e-015	3.35539e-015	2.52609e-014	2.77245e-014	8.10857e-015	6.55254e-015	-1.54155e-014	-6.4135e-015	-1.43834e-014	-7.75877e-015	-5.36191e-015	-4.48317e-015	-4.60545e-015	9.89193e-015	2.70693e-014	9.78428e-015	6.33179e-015	3.87627e-015	-8.69353e-016	7.12081e-015	-6.97723e-015	6.03183e-015	8.77356e-015	7.8343e-015	-5.71451e-016
5.26066e-015	3.29288e-015	2.545e-014	2.78335e-014	8.29787e-015	6.74455e-015	-1.55803e-014	-6.27492e-015	-1.43557e-014	-7.70584e-015	-5.63188e-015	-4.62708e-015	-4.24021e-015	9.868e-015	2.70814e-014	9.77446e-015	6.24261e-015	3.58072e-015	-1.06906e-015	6.78106e-015	-6.98452e-015	6.02993e-015	8.73357e-015	7.92923e-015	-5.14791e-016
5.23655e-015	3.24572e-015	2.55512e-014	2.7834e-014	8.44888e-015	6.85698e-015	-1.56768e-014	-6.1163e-015	-1.42947e-014	-7.62707e-015	-5.85928e-015	-4.75285e-015	-3.86739e-015	9.80577e-015	2.70262e-014	9.70968e-015	6.11746e-015	3.24641e-015	-1.28143e-015	6.44862e-015	-6.95564e-015	6.04187e-015	8.67643e-015	8.03048e-015	-4.39605e-016
5.20723e-015	3.21336e-015	2.55621e-014	2.77231e-014	8.5557e-015	6.88399e-015	-1.57053e-014	-5.94112e-015	-1.42003e-014	-7.52273e-015	-6.04048e-015	-4.86058e-015	-3.49059e-015	9.7035e-015	2.69022e-014	9.58698e-015	5.9541e-015	2.87423e-015	-1.50603e-015	6.12654e-015	-6.89125e-015	6.06653e-015	8.60158e-015	8.13705e-015	-3.46647e-016
5.17372e-015	3.19532e-015	2.54806e-014	2.74986e-014	8.61267e-015	6.82121e-015	-1.56673e-014	-5.75316e-015	-1.40741e-014	-7.39314e-015	-6.17227e-015	-4.95007e-015	-3.1135e-015	9.56038e-015	2.67088e-014	9.40346e-015	5.75132e-015	2.46482e-015	-1.74253e-015	5.81691e-015	-6.79178e-015	6.10349e-015	8.50839e-015	8.24756e-015	-2.36125e-016
5.13684e-015	3.1915e-015	2.53059e-014	2.71609e-014	8.61492e-015	6.66589e-015	-1.55654e-014	-5.55519e-015	-1.39173e-014	-7.23929e-015	-6.25224e-015	-5.0214e-015	-2.73948e-015	9.37531e-015	2.64459e-014	9.15742e-015	5.50765e-015	2.01915e-015	-1.9909e-015	5.52147e-015	-6.65948e-015	6.15201e-015	8.39576e-015	8.36074e-015	-1.09333e-016
5.09746e-015	3.20092e-015	2.50381e-014	2.67108e-014	8.55872e-015	6.41672e-015	-1.54014e-014	-5.35078e-015	-1.37318e-014	-7.06198e-015	-6.27854e-015	-5.07474e-015	-2.37254e-015	9.14798e-015	2.61141e-014	8.8474e-015	5.22148e-015	1.53843e-015	-2.25081e-015	5.24213e-015	-6.49642e-015	6.21135e-015	8.26372e-015	8.47514e-015	3.21483e-017
5.05729e-015	3.22271e-015	2.46773e-014	2.61503e-014	8.44046e-015	6.07245e-015	-1.51777e-014	-5.14325e-015	-1.35199e-014	-6.86256e-015	-6.25036e-015	-5.11044e-015	-2.01639e-015	8.8792e-015	2.57146e-014	8.47258e-015	4.89248e-015	1.02465e-015	-2.52159e-015	4.9813e-015	-6.30406e-015	6.28109e-015	8.11268e-015	8.58902e-015	1.87067e-016
5.01685e-015	3.25589e-015	2.4226e-014	2.54826e-014	8.2573e-015	5.6344e-015	-1.48966e-014	-4.93579e-015	-1.32836e-014	-6.64214e-015	-6.16695e-015	-5.12931e-015	-1.67464e-015	8.57007e-015	2.52497e-014	8.03329e-015	4.51999e-015	4.80127e-016	-2.80211e-015	4.74011e-015	-6.08502e-015	6.36048e-015	7.94306e-015	8.70153e-015	3.54821e-016
4.97678e-015	3.29947e-015	2.36875e-014	2.4712e-014	8.00729e-015	5.10424e-015	-1.45612e-014	-4.73166e-015	-1.30253e-014	-6.40306e-015	-6.02886e-015	-5.13128e-015	-1.35063e-015	8.22168e-015	2.47224e-014	7.53033e-015	4.10471e-015	-9.30492e-017	-3.09153e-015	4.52035e-015	-5.84191e-015	6.44763e-015	7.75471e-015	8.81082e-015	5.32897e-016
4.93773e-015	3.35241e-015	2.30641e-014	2.38434e-014	7.68961e-015	4.48548e-015	-1.41755e-014	-4.53325e-015	-1.27477e-014	-6.14746e-015	-5.83712e-015	-5.11724e-015	-1.04815e-015	7.83572e-015	2.41364e-014	6.9655e-015	3.64774e-015	-6.93453e-016	-3.38897e-015	4.32355e-015	-5.57797e-015	6.54191e-015	7.54808e-015	8.91544e-015	7.1959e-016
4.90044e-015	3.41382e-015	2.23598e-014	2.28834e-014	7.30411e-015	3.78242e-015	-1.37433e-014	-4.34346e-015	-1.24537e-014	-5.87757e-015	-5.59304e-015	-5.08838e-015	-7.71398e-016	7.41382e-015	2.34958e-014	6.34088e-015	3.15004e-015	-1.31803e-015	-3.69273e-015	4.15107e-015	-5.29654e-015	6.64167e-015	7.32427e-015	9.01435e-015	9.13341e-016
4.86507e-015	3.48234e-015	2.15793e-014	2.18392e-014	6.85088e-015	3.00113e-015	-1.32673e-014	-4.1646e-015	-1.21458e-014	-5.59533e-015	-5.29941e-015	-5.046e-015	-5.23616e-016	6.95829e-015	2.28052e-014	5.659e-015	2.6135e-015	-1.96335e-015	-4.0023e-015	4.00321e-015	-5.00113e-015	6.74522e-015	7.08405e-015	9.10593e-015	1.11262e-015
4.83253e-015	3.55732e-015	2.07282e-014	2.07191e-014	6.33073e-015	2.14821e-015	-1.27517e-014	-3.99998e-015	-1.1827e-014	-5.30328e-015	-4.95874e-015	-4.9913e-015	-3.0845e-016	6.47234e-015	2.207e-014	4.92262e-015	2.04038e-015	-2.62687e-015	-4.31689e-015	3.88014e-015	-4.69542e-015	6.85191e-015	6.82883e-015	9.18878e-015	1.3158e-015
4.80316e-015	3.63718e-015	1.98123e-014	1.95321e-014	5.74616e-015	1.23175e-015	-1.22004e-014	-3.85127e-015	-1.15006e-014	-5.00432e-015	-4.57419e-015	-4.92548e-015	-1.29064e-016	5.95893e-015	2.12956e-014	4.13561e-015	1.43331e-015	-3.30538e-015	-4.6358e-015	3.78204e-015	-4.38368e-015	6.95991e-015	6.56002e-015	9.26137e-015	1.52124e-015
4.77761e-015	3.7213e-015	1.88374e-014	1.8287e-014	5.10047e-015	2.59723e-016	-1.1618e-014	-3.72036e-015	-1.11695e-014	-4.70082e-015	-4.15025e-015	-4.849e-015	1.18036e-017	5.42182e-015	2.04879e-014	3.30273e-015	7.94543e-016	-3.99538e-015	-4.95804e-015	3.70903e-015	-4.07053e-015	7.06741e-015	6.27922e-015	9.32289e-015	1.7266e-015
4.756e-015	3.80826e-015	1.78105e-014	1.69939e-014	4.39692e-015	-7.58606e-016	-1.10076e-014	-3.60828e-015	-1.08364e-014	-4.39547e-015	-3.6911e-015	-4.76336e-015	1.11605e-016	4.86487e-015	1.96532e-014	2.4287e-015	1.26884e-016	-4.69383e-015	-5.28218e-015	3.66076e-015	-3.75974e-015	7.1729e-015	5.98802e-015	9.3716e-015	1.93014e-015
4.73799e-015	3.89674e-015	1.67392e-014	1.56631e-014	3.63954e-015	-1.81325e-015	-1.03716e-014	-3.51637e-015	-1.05045e-014	-4.09104e-015	-3.20167e-015	-4.67036e-015	1.68251e-016	4.29196e-015	1.87979e-014	1.51873e-015	-5.65351e-016	-5.39777e-015	-5.60804e-015	3.63627e-015	-3.45484e-015	7.27568e-015	5.68796e-015	9.4063e-015	2.12944e-015
4.72409e-015	3.98594e-015	1.56309e-014	1.43051e-014	2.83368e-015	-2.89386e-015	-9.71366e-015	-3.44553e-015	-1.0177e-014	-3.78999e-015	-2.68715e-015	-4.57094e-015	1.80026e-016	3.70761e-015	1.79288e-014	5.77759e-016	-1.27864e-015	-6.10379e-015	-5.93462e-015	3.63404e-015	-3.15891e-015	7.37489e-015	5.38084e-015	9.426e-015	2.32282e-015
4.71453e-015	4.07482e-015	1.44935e-014	1.29308e-014	1.98544e-015	-3.98937e-015	-9.03696e-015	-3.3959e-015	-9.85611e-015	-3.49531e-015	-2.15361e-015	-4.4664e-015	1.45581e-016	3.11637e-015	1.7052e-014	-3.88601e-016	-2.00929e-015	-6.8087e-015	-6.25973e-015	3.65262e-015	-2.8765e-015	7.46858e-015	5.06854e-015	9.43034e-015	2.50801e-015
4.70867e-015	4.16259e-015	1.33353e-014	1.15512e-014	1.10063e-015	-5.08899e-015	-8.34419e-015	-3.36757e-015	-9.54413e-015	-3.20963e-015	-1.60706e-015	-4.35729e-015	6.41365e-017	2.5219e-015	1.61744e-014	-1.37471e-015	-2.75322e-015	-7.50947e-015	-6.58312e-015	3.69108e-015	-2.61136e-015	7.55536e-015	4.75311e-015	9.41836e-015	2.68314e-015
4.70589e-015	4.24808e-015	1.21645e-014	1.01781e-014	1.85235e-016	-6.18142e-015	-7.6377e-015	-3.36048e-015	-9.24373e-015	-2.93519e-015	-1.05329e-015	-4.24436e-015	-6.49369e-017	1.92955e-015	1.53031e-014	-2.37426e-015	-3.50554e-015	-8.20261e-015	-6.90438e-015	3.74814e-015	-2.36748e-015	7.63378e-015	4.4368e-015	9.38905e-015	2.84656e-015
4.70585e-015	4.33094e-015	1.09888e-014	8.82209e-015	-7.53593e-016	-7.2553e-015	-6.92002e-015	-3.37355e-015	-8.95736e-015	-2.6749e-015	-4.98475e-016	-4.12914e-015	-2.41557e-016	1.34332e-015	1.4444e-014	-3.38119e-015	-4.26212e-015	-8.88458e-015	-7.22283e-015	3.82091e-015	-2.14781e-015	7.70272e-015	4.12184e-015	9.34177e-015	2.99671e-015
4.70828e-015	4.40974e-015	9.8164e-015	7.49359e-015	-1.70789e-015	-8.29946e-015	-6.19332e-015	-3.40729e-015	-8.68726e-015	-2.43076e-015	5.08785e-017	-4.01317e-015	-4.65099e-016	7.67834e-016	1.36035e-014	-4.38952e-015	-5.01881e-015	-9.55263e-015	-7.53751e-015	3.90738e-015	-1.95608e-015	7.76117e-015	3.81004e-015	9.27664e-015	3.13174e-015
4.71294e-015	4.48339e-015	8.65584e-015	6.20337e-015	-2.67097e-015	-9.30366e-015	-5.4597e-015	-3.46081e-015	-8.43456e-015	-2.20468e-015	5.89098e-016	-3.8971e-015	-7.33447e-016	2.07275e-016	1.27876e-014	-5.39339e-015	-5.77111e-015	-1.0204e-014	-7.84808e-015	4.00513e-015	-1.79517e-015	7.80818e-015	3.5035e-015	9.19326e-015	3.24951e-015
4.71865e-015	4.55183e-015	7.51464e-015	4.96138e-015	-3.63526e-015	-1.02573e-014	-4.72185e-015	-3.53304e-015	-8.20099e-015	-1.99835e-015	1.10993e-015	-3.78208e-015	-1.04488e-015	-3.34122e-016	1.20021e-014	-6.38684e-015	-6.5148e-015	-1.08354e-014	-8.15443e-015	4.11258e-015	-1.66676e-015	7.8428e-015	3.20414e-015	9.0914e-015	3.34799e-015
4.72487e-015	4.61482e-015	6.40032e-015	3.77698e-015	-4.59394e-015	-1.1151e-014	-3.98155e-015	-3.62304e-015	-7.98867e-015	-1.81341e-015	1.60764e-015	-3.66886e-015	-1.39759e-015	-8.52224e-016	1.12519e-014	-7.36416e-015	-7.24513e-015	-1.14447e-014	-8.45593e-015	4.22725e-015	-1.57279e-015	7.86352e-015	2.91393e-015	8.97082e-015	3.42588e-015
4.73187e-015	4.67146e-015	5.31989e-015	2.65864e-015	-5.53864e-015	-1.1976e-014	-3.24097e-015	-3.72935e-015	-7.79849e-015	-1.65123e-015	2.07667e-015	-3.55826e-015	-1.789e-015	-1.34284e-015	1.05421e-014	-8.31986e-015	-7.95759e-015	-1.20296e-014	-8.7522e-015	4.34639e-015	-1.51499e-015	7.86977e-015	2.63471e-015	8.83256e-015	3.48297e-015
4.73872e-015	4.72111e-015	4.2802e-015	1.61515e-015	-6.46181e-015	-1.27245e-014	-2.50227e-015	-3.85071e-015	-7.63158e-015	-1.51272e-015	2.51169e-015	-3.45121e-015	-2.21549e-015	-1.80283e-015	9.87644e-015	-9.24914e-015	-8.64851e-015	-1.2588e-014	-9.0441e-015	4.46832e-015	-1.49484e-015	7.86127e-015	2.3683e-015	8.67657e-015	3.51785e-015
4.74457e-015	4.76305e-015	3.28738e-015	6.53369e-016	-7.35656e-015	-1.33892e-014	-1.7673e-015	-3.98598e-015	-7.48877e-015	-1.39863e-015	2.90849e-015	-3.34835e-015	-2.67351e-015	-2.22923e-015	9.25855e-015	-1.01469e-014	-9.31471e-015	-1.31181e-014	-9.33135e-015	4.59037e-015	-1.51333e-015	7.83751e-015	2.11648e-015	8.50265e-015	3.5297e-015
4.7483e-015	4.79704e-015	2.34724e-015	-2.2024e-016	-8.21676e-015	-1.3964e-014	-1.03834e-015	-4.13329e-015	-7.37001e-015	-1.30936e-015	3.26283e-015	-3.25056e-015	-3.15927e-015	-2.61899e-015	8.69156e-015	-1.10092e-014	-9.95265e-015	-1.36187e-014	-9.61378e-015	4.70973e-015	-1.5708e-015	7.79738e-015	1.88058e-015	8.31187e-015	3.5179e-015
4.74907e-015	4.82313e-015	1.46525e-015	-9.99697e-016	-9.03585e-015	-1.4444e-014	-3.17163e-016	-4.2923e-015	-7.27572e-015	-1.24508e-015	3.57094e-015	-3.15753e-015	-3.66833e-015	-2.97029e-015	8.17808e-015	-1.18323e-014	-1.05597e-014	-1.40886e-014	-9.89159e-015	4.82403e-015	-1.66686e-015	7.74099e-015	1.66212e-015	8.10527e-015	3.48252e-015
4.74655e-015	4.84117e-015	6.4602e-016	-1.68035e-015	-9.80808e-015	-1.48255e-014	3.93349e-016	-4.46175e-015	-7.20724e-015	-1.20555e-015	3.82907e-015	-3.07015e-015	-4.19648e-015	-3.28153e-015	7.72047e-015	-1.26122e-014	-1.1133e-014	-1.45263e-014	-1.01649e-014	4.93069e-015	-1.80134e-015	7.66807e-015	1.4619e-015	7.88367e-015	3.42329e-015
4.73972e-015	4.85079e-015	-1.05825e-016	-2.25833e-015	-1.05286e-014	-1.51053e-014	1.09014e-015	-4.63954e-015	-7.16412e-015	-1.19074e-015	4.03456e-015	-2.98883e-015	-4.73884e-015	-3.55127e-015	7.3197e-015	-1.33462e-014	-1.16703e-014	-1.49307e-014	-1.04342e-014	5.02748e-015	-1.97349e-015	7.57885e-015	1.28098e-015	7.64811e-015	3.34033e-015
4.72758e-015	4.85186e-015	-7.86102e-016	-2.73083e-015	-1.11927e-014	-1.52818e-014	1.7704e-015	-4.82445e-015	-7.14687e-015	-1.20037e-015	4.18545e-015	-2.91411e-015	-5.29109e-015	-3.77857e-015	6.97635e-015	-1.40332e-014	-1.2169e-014	-1.53019e-014	-1.06996e-014	5.11278e-015	-2.18146e-015	7.47286e-015	1.12016e-015	7.39991e-015	3.23429e-015
4.70993e-015	4.84522e-015	-1.39191e-015	-3.09499e-015	-1.17961e-014	-1.53556e-014	2.43201e-015	-5.01579e-015	-7.15527e-015	-1.23341e-015	4.28023e-015	-2.84638e-015	-5.84786e-015	-3.96259e-015	6.69023e-015	-1.46703e-014	-1.26284e-014	-1.56397e-014	-1.09617e-014	5.18529e-015	-2.42416e-015	7.35065e-015	9.79782e-016	7.14082e-015	3.10576e-015
4.68622e-015	4.83115e-015	-1.92069e-015	-3.34949e-015	-1.23351e-014	-1.5327e-014	3.07148e-015	-5.21246e-015	-7.18974e-015	-1.28885e-015	4.31773e-015	-2.78655e-015	-6.4049e-015	-4.10339e-015	6.46099e-015	-1.52559e-014	-1.30475e-014	-1.59444e-014	-1.12208e-014	5.24243e-015	-2.69935e-015	7.21292e-015	8.59735e-016	6.87255e-015	2.95514e-015
4.65521e-015	4.81022e-015	-2.36973e-015	-3.49422e-015	-1.28072e-014	-1.51985e-014	3.68518e-015	-5.4135e-015	-7.25062e-015	-1.36593e-015	4.29789e-015	-2.73466e-015	-6.95753e-015	-4.20148e-015	6.2876e-015	-1.5789e-014	-1.3426e-014	-1.62164e-014	-1.14778e-014	5.28344e-015	-3.00478e-015	7.05998e-015	7.60057e-016	6.59658e-015	2.78356e-015
4.61696e-015	4.78283e-015	-2.73766e-015	-3.52895e-015	-1.32098e-014	-1.49732e-014	4.26948e-015	-5.6174e-015	-7.33779e-015	-1.46336e-015	4.22076e-015	-2.69104e-015	-7.50106e-015	-4.2581e-015	6.16908e-015	-1.62704e-014	-1.37631e-014	-1.64565e-014	-1.17325e-014	5.30704e-015	-3.33739e-015	6.89268e-015	6.80986e-016	6.31407e-015	2.59205e-015
4.57053e-015	4.74958e-015	-3.02364e-015	-3.45434e-015	-1.35421e-014	-1.46547e-014	4.82034e-015	-5.8237e-015	-7.45134e-015	-1.57942e-015	4.08696e-015	-2.65586e-015	-8.03113e-015	-4.27427e-015	6.10344e-015	-1.67001e-014	-1.40592e-014	-1.66653e-014	-1.19854e-014	5.3118e-015	-3.69463e-015	6.71196e-015	6.2271e-016	6.02696e-015	2.3819e-015
4.51519e-015	4.71035e-015	-3.22661e-015	-3.27233e-015	-1.38027e-014	-1.42481e-014	5.33371e-015	-6.03148e-015	-7.59066e-015	-1.71198e-015	3.89829e-015	-2.62949e-015	-8.5437e-015	-4.25123e-015	6.08849e-015	-1.70782e-014	-1.43151e-014	-1.68442e-014	-1.22366e-014	5.2976e-015	-4.07367e-015	6.51857e-015	5.84142e-016	5.73669e-015	2.15409e-015
4.4508e-015	4.6662e-015	-3.3458e-015	-2.98471e-015	-1.39914e-014	-1.37591e-014	5.80533e-015	-6.24102e-015	-7.75614e-015	-1.85959e-015	3.65619e-015	-2.61215e-015	-9.03446e-015	-4.19075e-015	6.12198e-015	-1.74053e-014	-1.45316e-014	-1.6994e-014	-1.24873e-014	5.26453e-015	-4.47112e-015	6.31363e-015	5.64672e-016	5.44474e-015	1.91057e-015
4.37681e-015	4.61808e-015	-3.38136e-015	-2.59433e-015	-1.41081e-014	-1.31942e-014	6.23153e-015	-6.45263e-015	-7.94743e-015	-2.02061e-015	3.36293e-015	-2.60464e-015	-9.49972e-015	-4.09485e-015	6.20077e-015	-1.76829e-014	-1.4711e-014	-1.71163e-014	-1.27376e-014	5.21162e-015	-4.88409e-015	6.09834e-015	5.6351e-016	5.15281e-015	1.65408e-015
4.29328e-015	4.56719e-015	-3.33445e-015	-2.10475e-015	-1.41541e-014	-1.25608e-014	6.60784e-015	-6.66583e-015	-8.16435e-015	-2.19326e-015	3.02166e-015	-2.60723e-015	-9.93726e-015	-3.96592e-015	6.32213e-015	-1.79133e-014	-1.4856e-014	-1.72119e-014	-1.29873e-014	5.1382e-015	-5.30831e-015	5.87335e-015	5.7969e-016	4.86265e-015	1.38619e-015
4.19964e-015	4.51446e-015	-3.20626e-015	-1.52072e-015	-1.4132e-014	-1.18671e-014	6.93025e-015	-6.88009e-015	-8.40638e-015	-2.37533e-015	2.63558e-015	-2.62057e-015	-1.03446e-014	-3.8064e-015	6.48298e-015	-1.80984e-014	-1.49682e-014	-1.72832e-014	-1.32361e-014	5.04441e-015	-5.7391e-015	5.64015e-015	6.1198e-016	4.57662e-015	1.10885e-015
4.09614e-015	4.46127e-015	-2.99849e-015	-8.47206e-016	-1.4044e-014	-1.11214e-014	7.19514e-015	-7.09499e-015	-8.67378e-015	-2.56486e-015	2.20811e-015	-2.64507e-015	-1.07196e-014	-3.61978e-015	6.6799e-015	-1.8241e-014	-1.50499e-014	-1.73321e-014	-1.34836e-014	4.9317e-015	-6.17307e-015	5.40029e-015	6.59252e-016	4.29667e-015	8.23888e-016
3.98351e-015	4.40862e-015	-2.7136e-015	-8.92502e-017	-1.38925e-014	-1.03325e-014	7.39824e-015	-7.31024e-015	-8.96584e-015	-2.75993e-015	1.74345e-015	-2.68134e-015	-1.10603e-014	-3.40962e-015	6.90931e-015	-1.83442e-014	-1.51039e-014	-1.73604e-014	-1.37304e-014	4.80055e-015	-6.60636e-015	5.15478e-015	7.19943e-016	4.02339e-015	5.33695e-016
3.86175e-015	4.35834e-015	-2.3547e-015	7.4828e-016	-1.36807e-014	-9.50963e-015	7.53573e-015	-7.52605e-015	-9.28254e-015	-2.95899e-015	1.24609e-015	-2.72954e-015	-1.13655e-014	-3.17996e-015	7.1673e-015	-1.84111e-014	-1.51332e-014	-1.73705e-014	-1.3976e-014	4.65188e-015	-7.03609e-015	4.90542e-015	7.92632e-016	3.7583e-015	2.4074e-016
3.73128e-015	4.31167e-015	-1.92427e-015	1.65856e-015	-1.3412e-014	-8.66144e-015	7.60492e-015	-7.74205e-015	-9.62308e-015	-3.15968e-015	7.20239e-016	-2.79002e-015	-1.16348e-014	-2.93355e-015	7.45032e-015	-1.8445e-014	-1.5141e-014	-1.73644e-014	-1.422e-014	4.48691e-015	-7.45764e-015	4.65449e-015	8.75999e-016	3.50302e-015	-5.2958e-017
3.59227e-015	4.26979e-015	-1.42577e-015	2.63455e-015	-1.30906e-014	-7.79666e-015	7.60362e-015	-7.95834e-015	-9.9872e-015	-3.3607e-015	1.70299e-016	-2.86286e-015	-1.18681e-014	-2.67357e-015	7.75455e-015	-1.84495e-014	-1.51304e-014	-1.7344e-014	-1.44623e-014	4.3062e-015	-7.86788e-015	4.40303e-015	9.68502e-016	3.25928e-015	-3.44626e-016
3.44528e-015	4.23394e-015	-8.62925e-016	3.66971e-015	-1.27213e-014	-6.92452e-015	7.52835e-015	-8.17502e-015	-1.03746e-014	-3.56011e-015	-3.99021e-016	-2.94833e-015	-1.20653e-014	-2.40351e-015	8.07567e-015	-1.84281e-014	-1.51045e-014	-1.73107e-014	-1.47023e-014	4.11117e-015	-8.264e-015	4.15251e-015	1.06832e-015	3.02743e-015	-6.32043e-016
3.29108e-015	4.20549e-015	-2.40345e-016	4.75697e-015	-1.23086e-014	-6.05356e-015	7.37819e-015	-8.39195e-015	-1.07848e-014	-3.75629e-015	-9.83137e-016	-3.04664e-015	-1.22272e-014	-2.12675e-015	8.4103e-015	-1.83848e-014	-1.50663e-014	-1.72668e-014	-1.49393e-014	3.90315e-015	-8.64236e-015	3.90453e-015	1.17399e-015	2.80808e-015	-9.13432e-016
3.13037e-015	4.18513e-015	4.37456e-016	5.88973e-015	-1.18573e-014	-5.19228e-015	7.15184e-015	-8.60919e-015	-1.12163e-014	-3.94755e-015	-1.5775e-015	-3.15819e-015	-1.23552e-014	-1.84649e-015	8.75471e-015	-1.83237e-014	-1.50191e-014	-1.72143e-014	-1.51722e-014	3.68384e-015	-8.99905e-015	3.66042e-015	1.28419e-015	2.60218e-015	-1.18656e-015
2.96399e-015	4.17438e-015	1.16613e-015	7.06099e-015	-1.13724e-014	-4.34814e-015	6.84892e-015	-8.82645e-015	-1.16678e-014	-4.13303e-015	-2.17773e-015	-3.28293e-015	-1.24512e-014	-1.56622e-015	9.10564e-015	-1.82487e-014	-1.49662e-014	-1.7155e-014	-1.54006e-014	3.45483e-015	-9.33102e-015	3.42195e-015	1.39695e-015	2.41094e-015	-1.44962e-015
2.79287e-015	4.17434e-015	1.94057e-015	8.26352e-015	-1.08588e-014	-3.52813e-015	6.46974e-015	-9.04358e-015	-1.21381e-014	-4.31208e-015	-2.77901e-015	-3.42133e-015	-1.25176e-014	-1.28947e-015	9.46002e-015	-1.81636e-014	-1.49104e-014	-1.70905e-014	-1.56234e-014	3.2182e-015	-9.6354e-015	3.19059e-015	1.51087e-015	2.23539e-015	-1.69963e-015
2.61794e-015	4.18614e-015	2.75501e-015	9.48937e-015	-1.03208e-014	-2.73866e-015	6.0145e-015	-9.25986e-015	-1.26266e-014	-4.48331e-015	-3.37701e-015	-3.5735e-015	-1.25564e-014	-1.01892e-015	9.81457e-015	-1.80723e-014	-1.48547e-014	-1.70224e-014	-1.58399e-014	2.97601e-015	-9.91074e-015	2.96772e-015	1.6247e-015	2.0754e-015	-1.93483e-015
2.44047e-015	4.21126e-015	3.60335e-015	1.07311e-014	-9.76384e-015	-1.98532e-015	5.48517e-015	-9.47472e-015	-1.31319e-014	-4.64594e-015	-3.96763e-015	-3.73986e-015	-1.25699e-014	-7.57539e-016	1.01666e-014	-1.79782e-014	-1.48011e-014	-1.69532e-014	-1.60491e-014	2.72965e-015	-1.01552e-014	2.75437e-015	1.73697e-015	1.93144e-015	-2.15341e-015
2.26162e-015	4.251e-015	4.47971e-015	1.19816e-014	-9.1929e-015	-1.27333e-015	4.88434e-015	-9.68723e-015	-1.36513e-014	-4.79934e-015	-4.54707e-015	-3.91945e-015	-1.25613e-014	-5.0805e-016	1.05139e-014	-1.78849e-014	-1.4752e-014	-1.68843e-014	-1.62505e-014	2.48029e-015	-1.03669e-014	2.55224e-015	1.84608e-015	1.80339e-015	-2.35329e-015
2.08257e-015	4.30547e-015	5.37892e-015	1.32341e-014	-8.61193e-015	-6.07201e-016	4.21482e-015	-9.89712e-015	-1.41836e-014	-4.94329e-015	-5.11152e-015	-4.11255e-015	-1.25346e-014	-2.72221e-016	1.08537e-014	-1.77955e-014	-1.471e-014	-1.68167e-014	-1.64429e-014	2.2304e-015	-1.05445e-014	2.36247e-015	1.95101e-015	1.69126e-015	-2.53346e-015
1.90403e-015	4.37544e-015	6.29479e-015	1.44818e-014	-8.02567e-015	9.73559e-018	3.48062e-015	-1.01039e-014	-1.47266e-014	-5.07781e-015	-5.65776e-015	-4.31841e-015	-1.24925e-014	-5.27547e-017	1.11837e-014	-1.77138e-014	-1.46771e-014	-1.67519e-014	-1.66255e-014	1.98153e-015	-1.06866e-014	2.1857e-015	2.05094e-015	1.59569e-015	-2.69294e-015
1.72768e-015	4.46184e-015	7.22108e-015	1.57175e-014	-7.4384e-015	5.75067e-016	2.68668e-015	-1.03072e-014	-1.52778e-014	-5.20266e-015	-6.18297e-015	-4.53624e-015	-1.24385e-014	1.4803e-016	1.1501e-014	-1.7643e-014	-1.4655e-014	-1.66913e-014	-1.67979e-014	1.73453e-015	-1.07926e-014	2.02344e-015	2.14505e-015	1.51671e-015	-2.83037e-015
1.55428e-015	4.56461e-015	8.15198e-015	1.69339e-014	-6.85425e-015	1.087e-015	1.83779e-015	-1.05065e-014	-1.58344e-014	-5.31776e-015	-6.68432e-015	-4.76553e-015	-1.23755e-014	3.28764e-016	1.18045e-014	-1.75865e-014	-1.46447e-014	-1.66356e-014	-1.69598e-014	1.49142e-015	-1.08625e-014	1.87641e-015	2.23199e-015	1.45387e-015	-2.94415e-015
1.38573e-015	4.68375e-015	9.08109e-015	1.81249e-014	-6.2767e-015	1.54378e-015	9.40545e-016	-1.07e-014	-1.6394e-014	-5.42379e-015	-7.15981e-015	-5.00567e-015	-1.23076e-014	4.87872e-016	1.20924e-014	-1.75469e-014	-1.46472e-014	-1.65862e-014	-1.71101e-014	1.25391e-015	-1.08963e-014	1.7447e-015	2.3114e-015	1.4066e-015	-3.03375e-015
1.22284e-015	4.81893e-015	1.00027e-014	1.92847e-014	-5.70927e-015	1.94491e-015	2.1217e-018	-1.08864e-014	-1.69535e-014	-5.52129e-015	-7.60748e-015	-5.25548e-015	-1.22377e-014	6.24546e-016	1.2363e-014	-1.75272e-014	-1.46632e-014	-1.65434e-014	-1.72487e-014	1.02341e-015	-1.08944e-014	1.62903e-015	2.38264e-015	1.37508e-015	-3.09861e-015
1.06694e-015	4.97009e-015	1.09112e-014	2.04064e-014	-5.15558e-015	2.29049e-015	-9.71268e-016	-1.10652e-014	-1.75094e-014	-5.61038e-015	-8.02576e-015	-5.51447e-015	-1.21692e-014	7.37986e-016	1.26154e-014	-1.75299e-014	-1.46936e-014	-1.65086e-014	-1.73747e-014	8.00773e-016	-1.08576e-014	1.53001e-015	2.44545e-015	1.35888e-015	-3.13835e-015
9.1917e-016	5.13714e-015	1.18016e-014	2.1485e-014	-4.61888e-015	2.58211e-015	-1.9721e-015	-1.12353e-014	-1.80591e-014	-5.69218e-015	-8.41358e-015	-5.78162e-015	-1.21048e-014	8.27333e-016	1.28484e-014	-1.75573e-014	-1.47389e-014	-1.64829e-014	-1.74887e-014	5.86642e-016	-1.07872e-014	1.44747e-015	2.49912e-015	1.35738e-015	-3.15313e-015
7.81003e-016	5.31919e-015	1.26677e-014	2.25159e-014	-4.10141e-015	2.82143e-015	-2.99224e-015	-1.13957e-014	-1.85997e-014	-5.76697e-015	-8.76997e-015	-6.05596e-015	-1.2047e-014	8.91918e-016	1.30611e-014	-1.76109e-014	-1.4799e-014	-1.64666e-014	-1.75907e-014	3.81922e-016	-1.0685e-014	1.38105e-015	2.54362e-015	1.3697e-015	-3.14318e-015
6.53273e-016	5.51473e-015	1.35044e-014	2.34939e-014	-3.60577e-015	3.01103e-015	-4.02187e-015	-1.15459e-014	-1.91279e-014	-5.83602e-015	-9.09482e-015	-6.33627e-015	-1.19976e-014	9.30893e-016	1.32525e-014	-1.76928e-014	-1.48727e-014	-1.64605e-014	-1.76816e-014	1.87253e-016	-1.05525e-014	1.33058e-015	2.57876e-015	1.3955e-015	-3.10906e-015
5.37243e-016	5.72275e-015	1.43069e-014	2.44151e-014	-3.13374e-015	3.15346e-015	-5.05205e-015	-1.16856e-014	-1.96401e-014	-5.89984e-015	-9.38828e-015	-6.62106e-015	-1.19588e-014	9.44541e-016	1.34223e-014	-1.78044e-014	-1.49596e-014	-1.64644e-014	-1.77613e-014	3.68247e-018	-1.03914e-014	1.29579e-015	2.60407e-015	1.43304e-015	-3.05215e-015
4.3373e-016	5.94139e-015	1.50706e-014	2.52758e-014	-2.68778e-015	3.25198e-015	-6.07418e-015	-1.18144e-014	-2.0133e-014	-5.95925e-015	-9.65034e-015	-6.90955e-015	-1.19323e-014	9.32941e-016	1.35697e-014	-1.79466e-014	-1.50594e-014	-1.64788e-014	-1.78309e-014	-1.68171e-016	-1.02049e-014	1.27607e-015	2.62002e-015	1.48191e-015	-2.97289e-015
3.43483e-016	6.16881e-015	1.57914e-014	2.60729e-014	-2.26899e-015	3.31046e-015	-7.0801e-015	-1.19315e-014	-2.0604e-014	-6.01583e-015	-9.88196e-015	-7.19988e-015	-1.19193e-014	8.95936e-016	1.36946e-014	-1.81201e-014	-1.51711e-014	-1.65037e-014	-1.78915e-014	-3.28524e-016	-9.99533e-015	1.27089e-015	2.62685e-015	1.54169e-015	-2.87191e-015
2.67227e-016	6.4034e-015	1.64652e-014	2.6803e-014	-1.87807e-015	3.33185e-015	-8.06112e-015	-1.20367e-014	-2.10498e-014	-6.0709e-015	-1.0084e-014	-7.49058e-015	-1.19207e-014	8.34438e-016	1.37963e-014	-1.83261e-014	-1.52931e-014	-1.65397e-014	-1.79443e-014	-4.77538e-016	-9.76476e-015	1.27945e-015	2.62414e-015	1.6113e-015	-2.75076e-015
2.05561e-016	6.64361e-015	1.70881e-014	2.74641e-014	-1.51565e-015	3.32022e-015	-9.00867e-015	-1.21295e-014	-2.1467e-014	-6.12573e-015	-1.02577e-014	-7.77979e-015	-1.19368e-014	7.48564e-016	1.38738e-014	-1.85648e-014	-1.54237e-014	-1.65873e-014	-1.79905e-014	-6.15232e-016	-9.51634e-015	1.30078e-015	2.61215e-015	1.69046e-015	-2.61111e-015
1.58621e-016	6.88732e-015	1.76565e-014	2.8054e-014	-1.18265e-015	3.27935e-015	-9.9147e-015	-1.22092e-014	-2.18533e-014	-6.18131e-015	-1.04042e-014	-8.06605e-015	-1.19679e-014	6.3908e-016	1.3927e-014	-1.88365e-014	-1.55625e-014	-1.66462e-014	-1.80316e-014	-7.42014e-016	-9.25345e-015	1.3334e-015	2.59096e-015	1.77801e-015	-2.45407e-015
1.27146e-016	7.13127e-015	1.81679e-014	2.85716e-014	-8.78596e-016	3.21321e-015	-1.07719e-014	-1.22768e-014	-2.22055e-014	-6.23858e-015	-1.05252e-014	-8.34753e-015	-1.20143e-014	5.06358e-016	1.3956e-014	-1.91413e-014	-1.57079e-014	-1.67174e-014	-1.80693e-014	-8.5805e-016	-8.97936e-015	1.37625e-015	2.56087e-015	1.87231e-015	-2.28189e-015
1.11082e-016	7.37266e-015	1.86205e-014	2.90164e-014	-6.03769e-016	3.12604e-015	-1.15732e-014	-1.23325e-014	-2.25218e-014	-6.29821e-015	-1.06222e-014	-8.62313e-015	-1.20752e-014	3.50804e-016	1.39607e-014	-1.94792e-014	-1.58584e-014	-1.68008e-014	-1.81057e-014	-9.63027e-016	-8.69755e-015	1.42788e-015	2.52199e-015	1.97224e-015	-2.0972e-015
1.09643e-016	7.60863e-015	1.90122e-014	2.93891e-014	-3.58292e-016	3.02187e-015	-1.23121e-014	-1.23768e-014	-2.28001e-014	-6.36146e-015	-1.06974e-014	-8.89089e-015	-1.21495e-014	1.73656e-016	1.39417e-014	-1.98488e-014	-1.60128e-014	-1.68966e-014	-1.81428e-014	-1.05783e-015	-8.41143e-015	1.487e-015	2.47425e-015	2.07691e-015	-1.90147e-015
1.22949e-016	7.83679e-015	1.93422e-014	2.969e-014	-1.42292e-016	2.90395e-015	-1.2984e-014	-1.241e-014	-2.30392e-014	-6.42944e-015	-1.07527e-014	-9.14934e-015	-1.2236e-014	-2.43496e-017	1.38984e-014	-2.02491e-014	-1.617e-014	-1.70051e-014	-1.81825e-014	-1.14334e-015	-8.12428e-015	1.55206e-015	2.41766e-015	2.18555e-015	-1.69721e-015
1.50258e-016	8.05364e-015	1.96107e-014	2.992e-014	4.43836e-017	2.77668e-015	-1.3584e-014	-1.24335e-014	-2.32383e-014	-6.50288e-015	-1.07901e-014	-9.39735e-015	-1.23324e-014	-2.42314e-016	1.38307e-014	-2.06794e-014	-1.63289e-014	-1.71263e-014	-1.82273e-014	-1.21989e-015	-7.83953e-015	1.62159e-015	2.35268e-015	2.297e-015	-1.48639e-015
1.91395e-016	8.25623e-015	1.98176e-014	3.00809e-014	2.02849e-016	2.64279e-015	-1.41076e-014	-1.24482e-014	-2.33966e-014	-6.58287e-015	-1.08114e-014	-9.63338e-015	-1.2437e-014	-4.79519e-016	1.37392e-014	-2.11377e-014	-1.6489e-014	-1.72605e-014	-1.82799e-014	-1.28771e-015	-7.56067e-015	1.6936e-015	2.27976e-015	2.4103e-015	-1.27201e-015
2.45745e-016	8.44121e-015	1.99638e-014	3.01751e-014	3.32885e-016	2.50561e-015	-1.45516e-014	-1.24556e-014	-2.35136e-014	-6.6693e-015	-1.08186e-014	-9.85646e-015	-1.25483e-014	-7.35262e-016	1.36246e-014	-2.16227e-014	-1.66485e-014	-1.74081e-014	-1.83416e-014	-1.34755e-015	-7.29112e-015	1.7664e-015	2.19915e-015	2.52415e-015	-1.05641e-015
3.11925e-016	8.60624e-015	2.00509e-014	3.02056e-014	4.35132e-016	2.3683e-015	-1.49139e-014	-1.2457e-014	-2.35883e-014	-6.76347e-015	-1.08139e-014	-1.00651e-014	-1.2664e-014	-1.00894e-015	1.34874e-014	-2.21328e-014	-1.68066e-014	-1.75687e-014	-1.84149e-014	-1.4003e-015	-7.03403e-015	1.83867e-015	2.11103e-015	2.63739e-015	-8.42409e-016
3.88016e-016	8.74845e-015	2.00811e-014	3.01758e-014	5.10606e-016	2.2338e-015	-1.51934e-014	-1.24534e-014	-2.36213e-014	-6.86548e-015	-1.07995e-014	-1.02588e-014	-1.27817e-014	-1.29911e-015	1.3328e-014	-2.26661e-014	-1.69629e-014	-1.77423e-014	-1.85023e-014	-1.44648e-015	-6.79286e-015	1.90876e-015	2.01543e-015	2.74837e-015	-6.32375e-016
4.72727e-016	8.86506e-015	2.0056e-014	3.00899e-014	5.59859e-016	2.10394e-015	-1.53906e-014	-1.24468e-014	-2.36134e-014	-6.97578e-015	-1.07773e-014	-1.04359e-014	-1.28993e-014	-1.60533e-015	1.31477e-014	-2.32199e-014	-1.7117e-014	-1.79284e-014	-1.86053e-014	-1.48725e-015	-6.57141e-015	1.97519e-015	1.91215e-015	2.85596e-015	-4.29216e-016
5.65315e-016	8.95348e-015	1.99794e-014	2.99526e-014	5.83395e-016	1.9799e-015	-1.55058e-014	-1.24389e-014	-2.35658e-014	-7.09397e-015	-1.07488e-014	-1.05959e-014	-1.30144e-014	-1.92613e-015	1.29477e-014	-2.37919e-014	-1.7268e-014	-1.81266e-014	-1.87265e-014	-1.52329e-015	-6.37239e-015	2.03597e-015	1.80186e-015	2.95869e-015	-2.35046e-016
6.63782e-016	9.01116e-015	1.98545e-014	2.97692e-014	5.82106e-016	1.86265e-015	-1.55414e-014	-1.24313e-014	-2.34798e-014	-7.21991e-015	-1.07159e-014	-1.07385e-014	-1.31246e-014	-2.26015e-015	1.2729e-014	-2.43798e-014	-1.7416e-014	-1.83371e-014	-1.88679e-014	-1.55557e-015	-6.19795e-015	2.08923e-015	1.68466e-015	3.055e-015	-5.21022e-017
7.66511e-016	9.03629e-015	1.96857e-014	2.95443e-014	5.56542e-016	1.75286e-015	-1.55002e-014	-1.2426e-014	-2.33577e-014	-7.35366e-015	-1.068e-014	-1.08632e-014	-1.32271e-014	-2.60669e-015	1.24926e-014	-2.49806e-014	-1.75609e-014	-1.85598e-014	-1.90314e-014	-1.58531e-015	-6.05082e-015	2.13416e-015	1.56033e-015	3.14365e-015	1.17173e-016
8.70996e-016	9.02678e-015	1.94776e-014	2.92839e-014	5.07761e-016	1.65113e-015	-1.53861e-014	-1.24248e-014	-2.32017e-014	-7.49506e-015	-1.06426e-014	-1.09698e-014	-1.33199e-014	-2.965e-015	1.22405e-014	-2.55923e-014	-1.77031e-014	-1.87942e-014	-1.92191e-014	-1.61214e-015	-5.9334e-015	2.16943e-015	1.42905e-015	3.22342e-015	2.69998e-016
9.7587e-016	8.98127e-015	1.92352e-014	2.89941e-014	4.35947e-016	1.55808e-015	-1.52044e-014	-1.24293e-014	-2.30141e-014	-7.6439e-015	-1.06048e-014	-1.1058e-014	-1.34007e-014	-3.33337e-015	1.19748e-014	-2.62118e-014	-1.78431e-014	-1.90399e-014	-1.94317e-014	-1.63657e-015	-5.84812e-015	2.19361e-015	1.2909e-015	3.29247e-015	4.03889e-016
1.07947e-015	8.89821e-015	1.89638e-014	2.86807e-014	3.42171e-016	1.47276e-015	-1.49607e-014	-1.24415e-014	-2.2798e-014	-7.79936e-015	-1.05677e-014	-1.11279e-014	-1.34683e-014	-3.71068e-015	1.16973e-014	-2.68362e-014	-1.79821e-014	-1.92965e-014	-1.96705e-014	-1.65925e-015	-5.79614e-015	2.20505e-015	1.14569e-015	3.34972e-015	5.17499e-016
1.18024e-015	8.77694e-015	1.86682e-014	2.835e-014	2.26719e-016	1.39497e-015	-1.46611e-014	-1.24631e-014	-2.25568e-014	-7.96066e-015	-1.05318e-014	-1.11793e-014	-1.35206e-014	-4.09599e-015	1.14104e-014	-2.74628e-014	-1.81205e-014	-1.95631e-014	-1.9936e-014	-1.68021e-015	-5.77888e-015	2.20307e-015	9.9377e-016	3.39371e-015	6.09029e-016
1.27596e-015	8.61727e-015	1.8354e-014	2.80086e-014	9.0487e-017	1.32382e-015	-1.43125e-014	-1.24961e-014	-2.22941e-014	-8.12714e-015	-1.04983e-014	-1.12125e-014	-1.35563e-014	-4.48771e-015	1.11157e-014	-2.80886e-014	-1.82587e-014	-1.98388e-014	-2.02283e-014	-1.70066e-015	-5.79777e-015	2.18698e-015	8.35517e-016	3.42294e-015	6.76957e-016
1.36464e-015	8.41878e-015	1.80272e-014	2.76631e-014	-6.61227e-017	1.25794e-015	-1.39221e-014	-1.25418e-014	-2.20135e-014	-8.29801e-015	-1.04676e-014	-1.12285e-014	-1.35743e-014	-4.88501e-015	1.08158e-014	-2.87102e-014	-1.83974e-014	-2.01228e-014	-2.05475e-014	-1.72069e-015	-5.8537e-015	2.15591e-015	6.70952e-016	3.43611e-015	7.20317e-016
1.44402e-015	8.18211e-015	1.76932e-014	2.73194e-014	-2.43382e-016	1.19634e-015	-1.34982e-014	-1.26018e-014	-2.1719e-014	-8.47267e-015	-1.044e-014	-1.12279e-014	-1.35741e-014	-5.28603e-015	1.05135e-014	-2.93248e-014	-1.85387e-014	-2.04139e-014	-2.08938e-014	-1.74049e-015	-5.94678e-015	2.10884e-015	5.00357e-016	3.43179e-015	7.37822e-016
1.51322e-015	7.9082e-015	1.73581e-014	2.69832e-014	-4.40716e-016	1.13742e-015	-1.30491e-014	-1.26775e-014	-2.14142e-014	-8.65044e-015	-1.04165e-014	-1.12115e-014	-1.35556e-014	-5.68886e-015	1.02109e-014	-2.99297e-014	-1.86837e-014	-2.07115e-014	-2.12669e-014	-1.7599e-015	-6.07757e-015	2.0458e-015	3.24322e-016	3.40932e-015	7.28444e-016
1.56983e-015	7.59813e-015	1.70278e-014	2.66605e-014	-6.57553e-016	1.07935e-015	-1.25828e-014	-1.27691e-014	-2.11023e-014	-8.83015e-015	-1.03965e-014	-1.11801e-014	-1.35178e-014	-6.09179e-015	9.91083e-015	-3.0522e-014	-1.8833e-014	-2.1014e-014	-2.16661e-014	-1.77907e-015	-6.24593e-015	1.96648e-015	1.42731e-016	3.36769e-015	6.91332e-016
1.61183e-015	7.25399e-015	1.67072e-014	2.63575e-014	-8.93682e-016	1.02145e-015	-1.21074e-014	-1.28774e-014	-2.07873e-014	-9.01071e-015	-1.03801e-014	-1.11344e-014	-1.34614e-014	-6.49284e-015	9.61531e-015	-3.10994e-014	-1.89878e-014	-2.13197e-014	-2.20904e-014	-1.79781e-015	-6.45207e-015	1.87103e-015	-4.40299e-017	3.30537e-015	6.25263e-016
1.63769e-015	6.87747e-015	1.64014e-014	2.60792e-014	-1.14775e-015	9.6217e-016	-1.16305e-014	-1.30026e-014	-2.04723e-014	-9.19063e-015	-1.0367e-014	-1.10757e-014	-1.33869e-014	-6.89073e-015	9.32721e-015	-3.16591e-014	-1.91495e-014	-2.1627e-014	-2.25372e-014	-1.81596e-015	-6.69496e-015	1.75943e-015	-2.35368e-016	3.22085e-015	5.30287e-016
1.64633e-015	6.47036e-015	1.61151e-014	2.58306e-014	-1.41967e-015	9.00343e-016	-1.11603e-014	-1.31445e-014	-2.01612e-014	-9.36891e-015	-1.0357e-014	-1.10052e-014	-1.32945e-014	-7.28367e-015	9.04946e-015	-3.21991e-014	-1.93196e-014	-2.19346e-014	-2.30045e-014	-1.83316e-015	-6.97284e-015	1.63189e-015	-4.30584e-016	3.11373e-015	4.07167e-016
1.63707e-015	6.03621e-015	1.58531e-014	2.56162e-014	-1.70892e-015	8.34572e-016	-1.07042e-014	-1.33024e-014	-1.98577e-014	-9.54442e-015	-1.03492e-014	-1.09246e-014	-1.31852e-014	-7.66984e-015	8.78451e-015	-3.27169e-014	-1.94987e-014	-2.22407e-014	-2.34903e-014	-1.84981e-015	-7.28466e-015	1.48892e-015	-6.28881e-016	2.98314e-015	2.55878e-016
1.60911e-015	5.57784e-015	1.56195e-014	2.54397e-014	-2.01453e-015	7.63037e-016	-1.0269e-014	-1.34757e-014	-1.95647e-014	-9.7157e-015	-1.03433e-014	-1.08348e-014	-1.30602e-014	-8.04751e-015	8.53561e-015	-3.32106e-014	-1.96878e-014	-2.2544e-014	-2.39924e-014	-1.86598e-015	-7.62909e-015	1.33143e-015	-8.30257e-016	2.82857e-015	7.69585e-017
1.56133e-015	5.09937e-015	1.5417e-014	2.53045e-014	-2.33613e-015	6.85161e-016	-9.86155e-015	-1.36648e-014	-1.92847e-014	-9.88177e-015	-1.03388e-014	-1.07369e-014	-1.29217e-014	-8.41426e-015	8.30479e-015	-3.36788e-014	-1.98869e-014	-2.28426e-014	-2.45078e-014	-1.88107e-015	-8.00393e-015	1.16043e-015	-1.03305e-015	2.64976e-015	-1.28578e-016
1.49348e-015	4.60441e-015	1.52494e-014	2.52131e-014	-2.67302e-015	6.00494e-016	-9.48816e-015	-1.38685e-014	-1.90204e-014	-1.00415e-014	-1.03349e-014	-1.06324e-014	-1.27718e-014	-8.7682e-015	8.09502e-015	-3.41201e-014	-2.00968e-014	-2.31343e-014	-2.50331e-014	-1.89413e-015	-8.40688e-015	9.76801e-016	-1.23687e-015	2.44634e-015	-3.58921e-016
1.4051e-015	4.09694e-015	1.51187e-014	2.51674e-014	-3.02382e-015	5.08483e-016	-9.15396e-015	-1.4085e-014	-1.87734e-014	-1.01936e-014	-1.03307e-014	-1.05227e-014	-1.26117e-014	-9.10712e-015	7.90866e-015	-3.45327e-014	-2.03186e-014	-2.34174e-014	-2.55649e-014	-1.90489e-015	-8.83616e-015	7.81372e-016	-1.44102e-015	2.21878e-015	-6.12633e-016
1.29636e-015	3.58104e-015	1.50269e-014	2.51691e-014	-3.3876e-015	4.08742e-016	-8.86324e-015	-1.43128e-014	-1.85463e-014	-1.03373e-014	-1.03258e-014	-1.04092e-014	-1.24439e-014	-9.4289e-015	7.74748e-015	-3.49156e-014	-2.05526e-014	-2.369e-014	-2.60998e-014	-1.91344e-015	-9.289e-015	5.75745e-016	-1.64472e-015	1.96718e-015	-8.88776e-016
1.16786e-015	3.0612e-015	1.49751e-014	2.52182e-014	-3.76328e-015	3.01416e-016	-8.62e-015	-1.45498e-014	-1.83404e-014	-1.0472e-014	-1.03193e-014	-1.02935e-014	-1.22706e-014	-9.73137e-015	7.613e-015	-3.52681e-014	-2.07983e-014	-2.39501e-014	-2.66341e-014	-1.91959e-015	-9.76236e-015	3.6122e-016	-1.8468e-015	1.69234e-015	-1.18546e-015
1.02032e-015	2.54161e-015	1.49637e-014	2.53152e-014	-4.14937e-015	1.86577e-016	-8.4272e-015	-1.47941e-014	-1.81563e-014	-1.05969e-014	-1.03107e-014	-1.01773e-014	-1.20941e-014	-1.00126e-014	7.50679e-015	-3.55896e-014	-2.10562e-014	-2.41959e-014	-2.71637e-014	-1.92275e-015	-1.02534e-014	1.39193e-016	-2.04641e-015	1.39455e-015	-1.50048e-015
8.54209e-016	2.02735e-015	1.49929e-014	2.54593e-014	-4.54463e-015	6.41222e-017	-8.2868e-015	-1.50438e-014	-1.79952e-014	-1.07111e-014	-1.02995e-014	-1.00613e-014	-1.19165e-014	-1.02705e-014	7.43032e-015	-3.58794e-014	-2.13262e-014	-2.44257e-014	-2.7685e-014	-1.92301e-015	-1.07593e-014	-8.85232e-017	-2.24283e-015	1.0752e-015	-1.83187e-015
6.70651e-016	1.52241e-015	1.50619e-014	2.56495e-014	-4.94789e-015	-6.50662e-017	-8.20038e-015	-1.52962e-014	-1.78576e-014	-1.08137e-014	-1.02852e-014	-9.94676e-015	-1.17404e-014	-1.05032e-014	7.38471e-015	-3.61374e-014	-2.16077e-014	-2.46386e-014	-2.81941e-014	-1.9193e-015	-1.12772e-014	-3.20386e-016	-2.43518e-015	7.35507e-016	-2.17648e-015
4.70441e-016	1.03077e-015	1.51696e-014	2.58833e-014	-5.35678e-015	-1.99477e-016	-8.16824e-015	-1.55492e-014	-1.7743e-014	-1.09044e-014	-1.02676e-014	-9.83488e-015	-1.15688e-014	-1.07087e-014	7.37074e-015	-3.63635e-014	-2.19003e-014	-2.4833e-014	-2.86867e-014	-1.91227e-015	-1.18042e-014	-5.55524e-016	-2.62207e-015	3.7697e-016	-2.53193e-015
2.55291e-016	5.56898e-016	1.53145e-014	2.61586e-014	-5.7697e-015	-3.38608e-016	-8.18953e-015	-1.58004e-014	-1.76504e-014	-1.09835e-014	-1.02459e-014	-9.72705e-015	-1.14032e-014	-1.08852e-014	7.38818e-015	-3.6558e-014	-2.22029e-014	-2.50075e-014	-2.9159e-014	-1.90162e-015	-1.23362e-014	-7.91488e-016	-2.80311e-015	1.36231e-018	-2.89598e-015
2.64682e-017	1.04898e-016	1.54944e-014	2.64721e-014	-6.18439e-015	-4.81418e-016	-8.26281e-015	-1.60472e-014	-1.75786e-014	-1.10504e-014	-1.02202e-014	-9.62449e-015	-1.1245e-014	-1.10317e-014	7.4373e-015	-3.67218e-014	-2.25144e-014	-2.5162e-014	-2.96075e-014	-1.88716e-015	-1.287e-014	-1.02617e-015	-2.97688e-015	-3.8969e-016	-3.26556e-015
-2.14622e-016	-3.20972e-016	1.57071e-014	2.68207e-014	-6.59845e-015	-6.26101e-016	-8.38613e-015	-1.62876e-014	-1.75267e-014	-1.11051e-014	-1.019e-014	-9.52873e-015	-1.10971e-014	-1.11468e-014	7.51866e-015	-3.68554e-014	-2.28335e-014	-2.52955e-014	-3.00287e-014	-1.86896e-015	-1.34024e-014	-1.25842e-015	-3.14279e-015	-7.93767e-016	-3.63833e-015
-4.65853e-016	-7.16894e-016	1.595e-014	2.72002e-014	-7.00968e-015	-7.70466e-016	-8.55693e-015	-1.65195e-014	-1.74934e-014	-1.11478e-014	-1.01552e-014	-9.44044e-015	-1.0961e-014	-1.12292e-014	7.63138e-015	-3.69597e-014	-2.31585e-014	-2.54072e-014	-3.04198e-014	-1.84762e-015	-1.39295e-014	-1.48666e-015	-3.30024e-015	-1.20869e-015	-4.01115e-015
-7.24605e-016	-1.07963e-015	1.62195e-014	2.76072e-014	-7.41558e-015	-9.12631e-016	-8.77173e-015	-1.67404e-014	-1.74769e-014	-1.11788e-014	-1.01159e-014	-9.35993e-015	-1.08387e-014	-1.12781e-014	7.77441e-015	-3.70351e-014	-2.34877e-014	-2.54971e-014	-3.07777e-014	-1.82379e-015	-1.44482e-014	-1.70944e-015	-3.4487e-015	-1.63236e-015	-4.38059e-015
-9.88858e-016	-1.40659e-015	1.65119e-014	2.80368e-014	-7.81373e-015	-1.05015e-015	-9.02622e-015	-1.69484e-014	-1.74753e-014	-1.11985e-014	-1.00726e-014	-9.2884e-015	-1.07314e-014	-1.12924e-014	7.94666e-015	-3.70827e-014	-2.38196e-014	-2.55654e-014	-3.10999e-014	-1.79784e-015	-1.49558e-014	-1.92515e-015	-3.58767e-015	-2.06205e-015	-4.74404e-015
-1.25709e-015	-1.69572e-015	1.68238e-014	2.84845e-014	-8.20108e-015	-1.18117e-015	-9.3156e-015	-1.71421e-014	-1.74861e-014	-1.12072e-014	-1.00255e-014	-9.22661e-015	-1.06405e-014	-1.12717e-014	8.14693e-015	-3.71042e-014	-2.41521e-014	-2.56123e-014	-3.1385e-014	-1.77019e-015	-1.54486e-014	-2.13215e-015	-3.71663e-015	-2.49548e-015	-5.09912e-015
-1.52701e-015	-1.94476e-015	1.71509e-014	2.89452e-014	-8.57523e-015	-1.30369e-015	-9.63464e-015	-1.73194e-014	-1.75066e-014	-1.12055e-014	-9.97474e-015	-9.17571e-015	-1.05671e-014	-1.12153e-014	8.37289e-015	-3.71008e-014	-2.44837e-014	-2.56384e-014	-3.16298e-014	-1.741e-015	-1.59237e-014	-2.32875e-015	-3.83503e-015	-2.92965e-015	-5.44253e-015
-1.796e-015	-2.15246e-015	1.74895e-014	2.94141e-014	-8.93262e-015	-1.41532e-015	-9.97844e-015	-1.74793e-014	-1.75344e-014	-1.11942e-014	-9.92092e-015	-9.13601e-015	-1.05122e-014	-1.11232e-014	8.62257e-015	-3.70743e-014	-2.48112e-014	-2.56444e-014	-3.18324e-014	-1.71038e-015	-1.6379e-014	-2.51383e-015	-3.94311e-015	-3.36187e-015	-5.77204e-015
-2.06183e-015	-2.31823e-015	1.78356e-014	2.98863e-014	-9.27084e-015	-1.51286e-015	-1.03408e-014	-1.76206e-014	-1.75671e-014	-1.11746e-014	-9.86427e-015	-9.10784e-015	-1.04769e-014	-1.09959e-014	8.89368e-015	-3.70257e-014	-2.5133e-014	-2.56317e-014	-3.1992e-014	-1.67955e-015	-1.68117e-014	-2.68641e-015	-4.04073e-015	-3.78915e-015	-6.08551e-015
-2.32285e-015	-2.44209e-015	1.81849e-014	3.03568e-014	-9.58738e-015	-1.59438e-015	-1.07149e-014	-1.77421e-014	-1.7603e-014	-1.11474e-014	-9.80544e-015	-9.09144e-015	-1.04616e-014	-1.08344e-014	9.18356e-015	-3.69569e-014	-2.54476e-014	-2.5602e-014	-3.21079e-014	-1.6498e-015	-1.72199e-014	-2.84521e-015	-4.12791e-015	-4.20909e-015	-6.38053e-015
-2.57737e-015	-2.52326e-015	1.85333e-014	3.08206e-014	-9.87969e-015	-1.65841e-015	-1.10949e-014	-1.7843e-014	-1.76395e-014	-1.11139e-014	-9.74541e-015	-9.0869e-015	-1.04662e-014	-1.06391e-014	9.48956e-015	-3.68687e-014	-2.5753e-014	-2.5557e-014	-3.21797e-014	-1.6213e-015	-1.76016e-014	-2.98926e-015	-4.20523e-015	-4.61846e-015	-6.65513e-015
-2.82304e-015	-2.56245e-015	1.88767e-014	3.1273e-014	-1.01448e-014	-1.7029e-015	-1.14744e-014	-1.79232e-014	-1.76741e-014	-1.10753e-014	-9.68518e-015	-9.09472e-015	-1.0491e-014	-1.04116e-014	9.80882e-015	-3.6762e-014	-2.6047e-014	-2.54982e-014	-3.22073e-014	-1.59538e-015	-1.79544e-014	-3.11821e-015	-4.27315e-015	-5.01408e-015	-6.90796e-015
-3.05719e-015	-2.5602e-015	1.92111e-014	3.17094e-014	-1.03797e-014	-1.72596e-015	-1.18472e-014	-1.79829e-014	-1.77049e-014	-1.10324e-014	-9.62519e-015	-9.11483e-015	-1.05351e-014	-1.01538e-014	1.01385e-014	-3.66381e-014	-2.63272e-014	-2.54272e-014	-3.21917e-014	-1.57317e-015	-1.82767e-014	-3.23159e-015	-4.33165e-015	-5.39323e-015	-7.13774e-015
-3.27892e-015	-2.5184e-015	1.9534e-014	3.21262e-014	-1.05816e-014	-1.7259e-015	-1.22077e-014	-1.80216e-014	-1.77305e-014	-1.09873e-014	-9.56578e-015	-9.14789e-015	-1.05983e-014	-9.86648e-015	1.04758e-014	-3.64988e-014	-2.65927e-014	-2.5346e-014	-3.21345e-014	-1.55526e-015	-1.85672e-014	-3.32819e-015	-4.38168e-015	-5.75337e-015	-7.34317e-015
-3.48641e-015	-2.43922e-015	1.98415e-014	3.25205e-014	-1.07482e-014	-1.70152e-015	-1.25496e-014	-1.80404e-014	-1.7749e-014	-1.09412e-014	-9.50858e-015	-9.19357e-015	-1.06798e-014	-9.55076e-015	1.08176e-014	-3.63445e-014	-2.68419e-014	-2.52569e-014	-3.20361e-014	-1.54286e-015	-1.88247e-014	-3.40821e-015	-4.42416e-015	-6.09261e-015	-7.52332e-015
-3.67869e-015	-2.32516e-015	2.01309e-014	3.28891e-014	-1.08771e-014	-1.65199e-015	-1.28678e-014	-1.80407e-014	-1.77583e-014	-1.08947e-014	-9.45468e-015	-9.25203e-015	-1.07785e-014	-9.20928e-015	1.11607e-014	-3.61771e-014	-2.70739e-014	-2.51628e-014	-3.18983e-014	-1.53711e-015	-1.9049e-014	-3.47211e-015	-4.45983e-015	-6.40861e-015	-7.67663e-015
-3.85502e-015	-2.17867e-015	2.03995e-014	3.32292e-014	-1.09665e-014	-1.57644e-015	-1.31577e-014	-1.80231e-014	-1.77577e-014	-1.08496e-014	-9.40477e-015	-9.32324e-015	-1.08935e-014	-8.84422e-015	1.15025e-014	-3.59977e-014	-2.72872e-014	-2.50667e-014	-3.17232e-014	-1.53878e-015	-1.92399e-014	-3.51948e-015	-4.48946e-015	-6.70022e-015	-7.80307e-015
-4.01384e-015	-2.00344e-015	2.06455e-014	3.35385e-014	-1.10145e-014	-1.47435e-015	-1.34144e-014	-1.7989e-014	-1.77456e-014	-1.08077e-014	-9.35985e-015	-9.4067e-015	-1.10239e-014	-8.45849e-015	1.18398e-014	-3.58061e-014	-2.74809e-014	-2.49707e-014	-3.15133e-014	-1.54916e-015	-1.93968e-014	-3.5508e-015	-4.51425e-015	-6.96545e-015	-7.90254e-015
-4.15414e-015	-1.80265e-015	2.08674e-014	3.38154e-014	-1.1019e-014	-1.34508e-015	-1.36344e-014	-1.79396e-014	-1.77212e-014	-1.07699e-014	-9.32064e-015	-9.5019e-015	-1.11678e-014	-8.05458e-015	1.21706e-014	-3.56034e-014	-2.76542e-014	-2.48775e-014	-3.12716e-014	-1.56938e-015	-1.95204e-014	-3.56683e-015	-4.53478e-015	-7.20282e-015	-7.97465e-015
-4.27614e-015	-1.58039e-015	2.10638e-014	3.4059e-014	-1.09794e-014	-1.18829e-015	-1.38149e-014	-1.78763e-014	-1.76838e-014	-1.0737e-014	-9.28798e-015	-9.6085e-015	-1.13234e-014	-7.63452e-015	1.24923e-014	-3.53899e-014	-2.78067e-014	-2.47895e-014	-3.10009e-014	-1.60037e-015	-1.96113e-014	-3.56826e-015	-4.55235e-015	-7.41189e-015	-8.01964e-015
-4.37959e-015	-1.34061e-015	2.1234e-014	3.42683e-014	-1.08948e-014	-1.00421e-015	-1.39524e-014	-1.78009e-014	-1.76344e-014	-1.07104e-014	-9.26238e-015	-9.72603e-015	-1.14896e-014	-7.20074e-015	1.28028e-014	-3.51662e-014	-2.79382e-014	-2.47086e-014	-3.07053e-014	-1.64257e-015	-1.96699e-014	-3.55545e-015	-4.56803e-015	-7.59178e-015	-8.03769e-015
-4.46466e-015	-1.08758e-015	2.13781e-014	3.44433e-014	-1.0765e-014	-7.93524e-016	-1.40451e-014	-1.7716e-014	-1.75728e-014	-1.06913e-014	-9.24417e-015	-9.85443e-015	-1.16644e-014	-6.75652e-015	1.30997e-014	-3.49331e-014	-2.80483e-014	-2.4637e-014	-3.03886e-014	-1.69683e-015	-1.96967e-014	-3.5297e-015	-4.58287e-015	-7.74235e-015	-8.02974e-015
-4.53126e-015	-8.25206e-016	2.14961e-014	3.45841e-014	-1.05892e-014	-5.56716e-016	-1.40917e-014	-1.76238e-014	-1.74994e-014	-1.06807e-014	-9.23429e-015	-9.99338e-015	-1.18462e-014	-6.30471e-015	1.33816e-014	-3.46907e-014	-2.8138e-014	-2.45773e-014	-3.00543e-014	-1.76355e-015	-1.96932e-014	-3.49194e-015	-4.59835e-015	-7.86365e-015	-7.99749e-015
-4.58008e-015	-5.58347e-016	2.15884e-014	3.46919e-014	-1.03682e-014	-2.94836e-016	-1.40919e-014	-1.75256e-014	-1.74151e-014	-1.06796e-014	-9.23292e-015	-1.01423e-014	-1.20338e-014	-5.84827e-015	1.36474e-014	-3.44387e-014	-2.82072e-014	-2.45313e-014	-2.9706e-014	-1.84352e-015	-1.96613e-014	-3.44414e-015	-4.6157e-015	-7.95595e-015	-7.94172e-015
-4.61195e-015	-2.91408e-016	2.16567e-014	3.4768e-014	-1.01025e-014	-9.56912e-018	-1.40451e-014	-1.74233e-014	-1.73214e-014	-1.06882e-014	-9.24012e-015	-1.03005e-014	-1.22249e-014	-5.38979e-015	1.38951e-014	-3.41773e-014	-2.82569e-014	-2.45003e-014	-2.93479e-014	-1.93694e-015	-1.96025e-014	-3.38704e-015	-4.63561e-015	-8.0197e-015	-7.86387e-015
-4.62776e-015	-2.8521e-017	2.1702e-014	3.48151e-014	-9.79298e-015	2.97592e-016	-1.39521e-014	-1.73196e-014	-1.72192e-014	-1.07072e-014	-9.25604e-015	-1.0467e-014	-1.24176e-014	-4.93207e-015	1.41243e-014	-3.39076e-014	-2.8288e-014	-2.44861e-014	-2.89842e-014	-2.04445e-015	-1.95185e-014	-3.32188e-015	-4.65896e-015	-8.05566e-015	-7.76554e-015
-4.6289e-015	2.26287e-016	2.17259e-014	3.48356e-014	-9.44145e-015	6.24908e-016	-1.38141e-014	-1.72163e-014	-1.71101e-014	-1.07373e-014	-9.28045e-015	-1.06412e-014	-1.26102e-014	-4.47771e-015	1.43345e-014	-3.36291e-014	-2.8301e-014	-2.44897e-014	-2.86183e-014	-2.16661e-015	-1.94114e-014	-3.25044e-015	-4.68646e-015	-8.06486e-015	-7.64814e-015
-4.61618e-015	4.69562e-016	2.17302e-014	3.48318e-014	-9.05041e-015	9.6994e-016	-1.36331e-014	-1.71153e-014	-1.6996e-014	-1.07783e-014	-9.31363e-015	-1.08223e-014	-1.28008e-014	-4.02917e-015	1.45256e-014	-3.33417e-014	-2.82976e-014	-2.45115e-014	-2.8254e-014	-2.30396e-015	-1.9284e-014	-3.17417e-015	-4.71876e-015	-8.04877e-015	-7.51376e-015
-4.59107e-015	6.98349e-016	2.17173e-014	3.48067e-014	-8.62176e-015	1.33077e-015	-1.34111e-014	-1.70186e-014	-1.68784e-014	-1.08305e-014	-9.35591e-015	-1.10094e-014	-1.29878e-014	-3.5889e-015	1.46981e-014	-3.30464e-014	-2.82797e-014	-2.45524e-014	-2.78954e-014	-2.4564e-015	-1.91383e-014	-3.09522e-015	-4.75681e-015	-8.00909e-015	-7.36521e-015
-4.55542e-015	9.0907e-016	2.16897e-014	3.47643e-014	-8.15759e-015	1.70491e-015	-1.31505e-014	-1.69269e-014	-1.67592e-014	-1.08934e-014	-9.40697e-015	-1.1201e-014	-1.31704e-014	-3.1588e-015	1.48525e-014	-3.27437e-014	-2.82482e-014	-2.46122e-014	-2.75472e-014	-2.62301e-015	-1.89766e-014	-3.01464e-015	-4.80094e-015	-7.94786e-015	-7.2042e-015
-4.51033e-015	1.09868e-015	2.165e-014	3.47077e-014	-7.66121e-015	2.0897e-015	-1.28558e-014	-1.68412e-014	-1.66409e-014	-1.09668e-014	-9.46616e-015	-1.13964e-014	-1.3346e-014	-2.74106e-015	1.49899e-014	-3.24333e-014	-2.82051e-014	-2.46903e-014	-2.72127e-014	-2.80382e-015	-1.88011e-014	-2.93324e-015	-4.85166e-015	-7.86763e-015	-7.03242e-015
-4.45746e-015	1.26489e-015	2.16014e-014	3.46407e-014	-7.13646e-015	2.48276e-015	-1.25303e-014	-1.67632e-014	-1.65252e-014	-1.10506e-014	-9.53267e-015	-1.1595e-014	-1.35133e-014	-2.33727e-015	1.51117e-014	-3.21156e-014	-2.8152e-014	-2.47858e-014	-2.68948e-014	-2.99798e-015	-1.86146e-014	-2.85296e-015	-4.90899e-015	-7.76963e-015	-6.85179e-015
-4.39851e-015	1.40535e-015	2.1546e-014	3.45664e-014	-6.58743e-015	2.88081e-015	-1.21779e-014	-1.66932e-014	-1.64148e-014	-1.11432e-014	-9.60555e-015	-1.17953e-014	-1.36713e-014	-1.94881e-015	1.52195e-014	-3.17908e-014	-2.80901e-014	-2.48973e-014	-2.65965e-014	-3.20544e-015	-1.84197e-014	-2.77534e-015	-4.97322e-015	-7.65626e-015	-6.66484e-015
-4.33567e-015	1.51833e-015	2.14863e-014	3.44881e-014	-6.0185e-015	3.28071e-015	-1.18026e-014	-1.66309e-014	-1.63112e-014	-1.12442e-014	-9.68436e-015	-1.19961e-014	-1.38182e-014	-1.57648e-015	1.53145e-014	-3.14598e-014	-2.80219e-014	-2.50234e-014	-2.63204e-014	-3.42559e-015	-1.82185e-014	-2.70154e-015	-5.04424e-015	-7.52975e-015	-6.47349e-015
-4.27061e-015	1.60264e-015	2.14245e-014	3.44087e-014	-5.43475e-015	3.6793e-015	-1.14093e-014	-1.65773e-014	-1.62164e-014	-1.13524e-014	-9.76775e-015	-1.21966e-014	-1.39523e-014	-1.22191e-015	1.53984e-014	-3.11227e-014	-2.7949e-014	-2.51632e-014	-2.60684e-014	-3.65697e-015	-1.80129e-014	-2.63299e-015	-5.12177e-015	-7.39249e-015	-6.27983e-015
-4.20532e-015	1.6583e-015	2.13625e-014	3.43313e-014	-4.84131e-015	4.07309e-015	-1.10021e-014	-1.65325e-014	-1.61313e-014	-1.14669e-014	-9.85474e-015	-1.23952e-014	-1.40726e-014	-8.85841e-016	1.54728e-014	-3.07806e-014	-2.78727e-014	-2.53143e-014	-2.58429e-014	-3.89901e-015	-1.78055e-014	-2.57107e-015	-5.20517e-015	-7.24736e-015	-6.08511e-015
-4.14161e-015	1.68562e-015	2.13027e-014	3.42587e-014	-4.24327e-015	4.45862e-015	-1.0586e-014	-1.64962e-014	-1.60577e-014	-1.15861e-014	-9.94433e-015	-1.25903e-014	-1.41776e-014	-5.68964e-016	1.55395e-014	-3.04343e-014	-2.77952e-014	-2.54745e-014	-2.56459e-014	-4.15129e-015	-1.75984e-014	-2.51687e-015	-5.29419e-015	-7.09643e-015	-5.89153e-015
-4.08088e-015	1.68479e-015	2.12464e-014	3.41938e-014	-3.64638e-015	4.83315e-015	-1.01657e-014	-1.64677e-014	-1.59969e-014	-1.17087e-014	-1.0035e-014	-1.27808e-014	-1.42659e-014	-2.71481e-016	1.56006e-014	-3.00849e-014	-2.77181e-014	-2.56408e-014	-2.54784e-014	-4.41183e-015	-1.73932e-014	-2.47137e-015	-5.38784e-015	-6.94189e-015	-5.70105e-015
-4.02494e-015	1.65682e-015	2.11952e-014	3.41381e-014	-3.05612e-015	5.19374e-015	-9.74613e-015	-1.64468e-014	-1.59495e-014	-1.18332e-014	-1.01251e-014	-1.29651e-014	-1.43356e-014	6.10634e-018	1.56572e-014	-2.97336e-014	-2.76429e-014	-2.58109e-014	-2.53406e-014	-4.67908e-015	-1.71924e-014	-2.43539e-015	-5.48538e-015	-6.78642e-015	-5.51449e-015
-3.97399e-015	1.60215e-015	2.11506e-014	3.40934e-014	-2.47857e-015	5.53674e-015	-9.33191e-015	-1.64324e-014	-1.59166e-014	-1.19575e-014	-1.02137e-014	-1.3142e-014	-1.4386e-014	2.64506e-016	1.57112e-014	-2.93816e-014	-2.75708e-014	-2.59816e-014	-2.52338e-014	-4.95117e-015	-1.69972e-014	-2.40946e-015	-5.58556e-015	-6.63134e-015	-5.33391e-015
-3.92954e-015	1.52285e-015	2.11135e-014	3.40607e-014	-1.91972e-015	5.85953e-015	-8.92652e-015	-1.64234e-014	-1.58983e-014	-1.20801e-014	-1.0299e-014	-1.33105e-014	-1.44165e-014	5.04406e-016	1.57649e-014	-2.90301e-014	-2.75025e-014	-2.61497e-014	-2.51579e-014	-5.2267e-015	-1.68091e-014	-2.39405e-015	-5.68707e-015	-6.47862e-015	-5.16071e-015
-3.89293e-015	1.42068e-015	2.1084e-014	3.40415e-014	-1.38523e-015	6.15967e-015	-8.53471e-015	-1.64186e-014	-1.58948e-014	-1.21987e-014	-1.038e-014	-1.34697e-014	-1.44258e-014	7.26043e-016	1.58191e-014	-2.86817e-014	-2.7439e-014	-2.6313e-014	-2.5113e-014	-5.50447e-015	-1.66289e-014	-2.38983e-015	-5.78839e-015	-6.32977e-015	-4.99531e-015
-3.86497e-015	1.29829e-015	2.10627e-014	3.40367e-014	-8.81298e-016	6.43415e-015	-8.16013e-015	-1.64164e-014	-1.59075e-014	-1.23119e-014	-1.04555e-014	-1.36177e-014	-1.44134e-014	9.30076e-016	1.58761e-014	-2.83371e-014	-2.73811e-014	-2.64687e-014	-2.5099e-014	-5.78315e-015	-1.64581e-014	-2.39682e-015	-5.88824e-015	-6.18577e-015	-4.83864e-015
-3.84575e-015	1.15874e-015	2.10497e-014	3.40468e-014	-4.13434e-016	6.68024e-015	-7.80594e-015	-1.64153e-014	-1.59355e-014	-1.2418e-014	-1.05247e-014	-1.37541e-014	-1.43787e-014	1.11776e-015	1.59376e-014	-2.79979e-014	-2.73295e-014	-2.66139e-014	-2.51146e-014	-6.06138e-015	-1.62979e-014	-2.41518e-015	-5.98535e-015	-6.04725e-015	-4.69201e-015
-3.83535e-015	1.00493e-015	2.10442e-014	3.40709e-014	1.30713e-017	6.89596e-015	-7.47599e-015	-1.64146e-014	-1.59784e-014	-1.25152e-014	-1.05864e-014	-1.38771e-014	-1.43207e-014	1.28994e-015	1.60043e-014	-2.7666e-014	-2.72848e-014	-2.67458e-014	-2.51587e-014	-6.33773e-015	-1.61491e-014	-2.44501e-015	-6.07812e-015	-5.91561e-015	-4.5561e-015
-3.83383e-015	8.3959e-016	2.10457e-014	3.41082e-014	3.92473e-016	7.07914e-015	-7.17287e-015	-1.64129e-014	-1.60363e-014	-1.26017e-014	-1.06392e-014	-1.39862e-014	-1.42379e-014	1.44761e-015	1.60774e-014	-2.73441e-014	-2.72474e-014	-2.68613e-014	-2.52297e-014	-6.61048e-015	-1.6012e-014	-2.48557e-015	-6.16554e-015	-5.79122e-015	-4.43089e-015
-3.8416e-015	6.66345e-016	2.10532e-014	3.41581e-014	7.20224e-016	7.22791e-015	-6.89892e-015	-1.64089e-014	-1.61085e-014	-1.2676e-014	-1.06816e-014	-1.40803e-014	-1.41304e-014	1.59205e-015	1.61576e-014	-2.70339e-014	-2.72166e-014	-2.69586e-014	-2.53253e-014	-6.87755e-015	-1.58867e-014	-2.53573e-015	-6.24572e-015	-5.67448e-015	-4.31707e-015
-3.85837e-015	4.88751e-016	2.10654e-014	3.42196e-014	9.92132e-016	7.3405e-015	-6.65624e-015	-1.64011e-014	-1.61932e-014	-1.27369e-014	-1.07129e-014	-1.41586e-014	-1.3998e-014	1.72483e-015	1.62449e-014	-2.67369e-014	-2.71928e-014	-2.70351e-014	-2.54435e-014	-7.13799e-015	-1.57731e-014	-2.5953e-015	-6.31734e-015	-5.56499e-015	-4.2154e-015
-3.88392e-015	3.10815e-016	2.10807e-014	3.42907e-014	1.20436e-015	7.41581e-015	-6.44677e-015	-1.63884e-014	-1.62889e-014	-1.27832e-014	-1.07326e-014	-1.42205e-014	-1.38406e-014	1.84811e-015	1.63399e-014	-2.64553e-014	-2.71758e-014	-2.70887e-014	-2.55824e-014	-7.39048e-015	-1.56707e-014	-2.66329e-015	-6.37883e-015	-5.46268e-015	-4.12542e-015
-3.9172e-015	1.36082e-016	2.10974e-014	3.43694e-014	1.35301e-015	7.45282e-015	-6.27169e-015	-1.63698e-014	-1.63944e-014	-1.2813e-014	-1.07397e-014	-1.42656e-014	-1.36582e-014	1.96276e-015	1.64425e-014	-2.61904e-014	-2.71644e-014	-2.71181e-014	-2.57396e-014	-7.63324e-015	-1.558e-014	-2.73863e-015	-6.42841e-015	-5.36656e-015	-4.04712e-015
-3.95751e-015	-3.20115e-017	2.11137e-014	3.44535e-014	1.43454e-015	7.45029e-015	-6.13156e-015	-1.6344e-014	-1.65079e-014	-1.28255e-014	-1.07334e-014	-1.42931e-014	-1.34502e-014	2.07034e-015	1.65518e-014	-2.59432e-014	-2.71583e-014	-2.71224e-014	-2.59128e-014	-7.86561e-015	-1.55e-014	-2.82072e-015	-6.46476e-015	-5.27559e-015	-3.98027e-015
-4.0034e-015	-1.89628e-016	2.11277e-014	3.454e-014	1.44687e-015	7.40746e-015	-6.02703e-015	-1.63107e-014	-1.66279e-014	-1.28197e-014	-1.07132e-014	-1.43024e-014	-1.32171e-014	2.17186e-015	1.66676e-014	-2.57158e-014	-2.71565e-014	-2.71008e-014	-2.60995e-014	-8.08681e-015	-1.54313e-014	-2.9081e-015	-6.48693e-015	-5.18879e-015	-3.92476e-015
-4.0533e-015	-3.33641e-016	2.11365e-014	3.46261e-014	1.38815e-015	7.32442e-015	-5.95815e-015	-1.62695e-014	-1.67522e-014	-1.27946e-014	-1.06794e-014	-1.42932e-014	-1.2959e-014	2.26951e-015	1.67889e-014	-2.55093e-014	-2.71587e-014	-2.70528e-014	-2.62962e-014	-8.29573e-015	-1.5373e-014	-2.99916e-015	-6.49414e-015	-5.10504e-015	-3.88036e-015
-4.10597e-015	-4.60938e-016	2.11379e-014	3.47084e-014	1.25727e-015	7.20152e-015	-5.92393e-015	-1.62195e-014	-1.68787e-014	-1.27499e-014	-1.06317e-014	-1.42654e-014	-1.26761e-014	2.3643e-015	1.69147e-014	-2.53249e-014	-2.71632e-014	-2.69783e-014	-2.65001e-014	-8.49188e-015	-1.53237e-014	-3.09296e-015	-6.48504e-015	-5.02279e-015	-3.84633e-015
-4.16005e-015	-5.68753e-016	2.11302e-014	3.4784e-014	1.05344e-015	7.03967e-015	-5.92349e-015	-1.61605e-014	-1.70048e-014	-1.26854e-014	-1.05699e-014	-1.42189e-014	-1.23695e-014	2.45758e-015	1.70437e-014	-2.51636e-014	-2.71686e-014	-2.68778e-014	-2.6708e-014	-8.67503e-015	-1.52826e-014	-3.18821e-015	-6.45891e-015	-4.94099e-015	-3.82262e-015
-4.21408e-015	-6.54117e-016	2.11107e-014	3.48507e-014	7.77131e-016	6.83943e-015	-5.9565e-015	-1.60929e-014	-1.71288e-014	-1.2601e-014	-1.04943e-014	-1.41538e-014	-1.20395e-014	2.55108e-015	1.71741e-014	-2.50259e-014	-2.71731e-014	-2.67522e-014	-2.69169e-014	-8.84486e-015	-1.52489e-014	-3.28396e-015	-6.41527e-015	-4.85744e-015	-3.80872e-015
-4.26599e-015	-7.14569e-016	2.1078e-014	3.49059e-014	4.2947e-016	6.60255e-015	-6.02112e-015	-1.60173e-014	-1.72488e-014	-1.24963e-014	-1.04051e-014	-1.40705e-014	-1.16871e-014	2.6464e-015	1.73043e-014	-2.49119e-014	-2.7176e-014	-2.66026e-014	-2.71245e-014	-9.00087e-015	-1.52211e-014	-3.37875e-015	-6.35337e-015	-4.7704e-015	-3.80402e-015
-4.31403e-015	-7.47999e-016	2.10303e-014	3.49464e-014	1.19349e-017	6.33075e-015	-6.11579e-015	-1.59339e-014	-1.73629e-014	-1.23717e-014	-1.0303e-014	-1.39697e-014	-1.13143e-014	2.74442e-015	1.7433e-014	-2.48216e-014	-2.71761e-014	-2.64308e-014	-2.73283e-014	-9.14289e-015	-1.51983e-014	-3.47095e-015	-6.27273e-015	-4.67839e-015	-3.80846e-015
-4.35682e-015	-7.5307e-016	2.09659e-014	3.49698e-014	-4.73674e-016	6.02519e-015	-6.23836e-015	-1.58439e-014	-1.74695e-014	-1.22281e-014	-1.01882e-014	-1.38514e-014	-1.09224e-014	2.84626e-015	1.75581e-014	-2.47556e-014	-2.7172e-014	-2.62399e-014	-2.75258e-014	-9.27098e-015	-1.51788e-014	-3.55906e-015	-6.17346e-015	-4.57974e-015	-3.82135e-015
-4.39281e-015	-7.2901e-016	2.08831e-014	3.49741e-014	-1.02402e-015	5.68894e-015	-6.38692e-015	-1.57486e-014	-1.75664e-014	-1.20662e-014	-1.00617e-014	-1.37166e-014	-1.05136e-014	2.95278e-015	1.76776e-014	-2.47138e-014	-2.71627e-014	-2.6032e-014	-2.77152e-014	-9.38556e-015	-1.51621e-014	-3.6416e-015	-6.05576e-015	-4.47345e-015	-3.84239e-015
-4.4202e-015	-6.75389e-016	2.07811e-014	3.49574e-014	-1.63487e-015	5.32491e-015	-6.55851e-015	-1.56488e-014	-1.76521e-014	-1.18867e-014	-9.9246e-015	-1.35659e-014	-1.00895e-014	3.06478e-015	1.77894e-014	-2.46951e-014	-2.71471e-014	-2.58096e-014	-2.78944e-014	-9.48691e-015	-1.51475e-014	-3.71735e-015	-5.9199e-015	-4.35725e-015	-3.87127e-015
-4.43783e-015	-5.91738e-016	2.06587e-014	3.49179e-014	-2.30147e-015	4.93532e-015	-6.75021e-015	-1.55454e-014	-1.77259e-014	-1.16912e-014	-9.778e-015	-1.34004e-014	-9.65198e-015	3.18224e-015	1.7892e-014	-2.4699e-014	-2.71241e-014	-2.55764e-014	-2.80617e-014	-9.57476e-015	-1.51344e-014	-3.78541e-015	-5.76634e-015	-4.23004e-015	-3.90692e-015
-4.44438e-015	-4.78372e-016	2.05157e-014	3.4855e-014	-3.01971e-015	4.52356e-015	-6.95933e-015	-1.54402e-014	-1.77865e-014	-1.14809e-014	-9.62302e-015	-1.32205e-014	-9.20355e-015	3.30608e-015	1.79838e-014	-2.47241e-014	-2.70936e-014	-2.53362e-014	-2.82151e-014	-9.64982e-015	-1.51215e-014	-3.84504e-015	-5.59536e-015	-4.0907e-015	-3.94901e-015
-4.43893e-015	-3.36208e-016	2.03527e-014	3.47672e-014	-3.78377e-015	4.09324e-015	-7.18346e-015	-1.53348e-014	-1.78327e-014	-1.12571e-014	-9.461e-015	-1.30273e-014	-8.7464e-015	3.43678e-015	1.80629e-014	-2.47692e-014	-2.70542e-014	-2.5093e-014	-2.83523e-014	-9.71318e-015	-1.51078e-014	-3.8951e-015	-5.40763e-015	-3.93842e-015	-3.99681e-015
-4.42041e-015	-1.66347e-016	2.01701e-014	3.4654e-014	-4.58712e-015	3.64844e-015	-7.41946e-015	-1.52312e-014	-1.7863e-014	-1.10214e-014	-9.29245e-015	-1.28215e-014	-8.28307e-015	3.57476e-015	1.81274e-014	-2.48323e-014	-2.70056e-014	-2.485e-014	-2.8472e-014	-9.76568e-015	-1.50922e-014	-3.9345e-015	-5.20392e-015	-3.77309e-015	-4.04949e-015
-4.38816e-015	2.96837e-017	1.99683e-014	3.45159e-014	-5.42351e-015	3.19293e-015	-7.66401e-015	-1.5131e-014	-1.78764e-014	-1.07757e-014	-9.11889e-015	-1.26043e-014	-7.81716e-015	3.72005e-015	1.81758e-014	-2.49113e-014	-2.69475e-014	-2.46108e-014	-2.85731e-014	-9.80827e-015	-1.50743e-014	-3.96243e-015	-4.98526e-015	-3.59395e-015	-4.10731e-015
-4.34137e-015	2.49744e-016	1.97485e-014	3.43532e-014	-6.28552e-015	2.73131e-015	-7.91317e-015	-1.50351e-014	-1.78729e-014	-1.05215e-014	-8.94174e-015	-1.23768e-014	-7.35097e-015	3.87243e-015	1.82077e-014	-2.50043e-014	-2.68801e-014	-2.43795e-014	-2.86547e-014	-9.84147e-015	-1.50541e-014	-3.97824e-015	-4.75269e-015	-3.40076e-015	-4.17006e-015
-4.27948e-015	4.9187e-016	1.95112e-014	3.41664e-014	-7.16593e-015	2.2679e-015	-8.16341e-015	-1.49461e-014	-1.78518e-014	-1.02608e-014	-8.76208e-015	-1.214e-014	-6.88735e-015	4.0324e-015	1.82222e-014	-2.51091e-014	-2.68036e-014	-2.41599e-014	-2.87165e-014	-9.86618e-015	-1.50313e-014	-3.98181e-015	-4.50767e-015	-3.19387e-015	-4.23737e-015
-4.2024e-015	7.54133e-016	1.92585e-014	3.39567e-014	-8.05746e-015	1.80644e-015	-8.41126e-015	-1.48659e-014	-1.78125e-014	-9.99621e-015	-8.58101e-015	-1.18945e-014	-6.42925e-015	4.19892e-015	1.82185e-014	-2.52232e-014	-2.67183e-014	-2.39554e-014	-2.87574e-014	-9.88395e-015	-1.50055e-014	-3.97214e-015	-4.25169e-015	-2.97339e-015	-4.30924e-015
-4.10951e-015	1.03371e-015	1.89914e-014	3.37249e-014	-8.95268e-015	1.35124e-015	-8.65357e-015	-1.47961e-014	-1.7755e-014	-9.72975e-015	-8.39967e-015	-1.16414e-014	-5.97942e-015	4.37279e-015	1.81957e-014	-2.53445e-014	-2.66247e-014	-2.37693e-014	-2.87778e-014	-9.89606e-015	-1.49757e-014	-3.94874e-015	-3.98603e-015	-2.73938e-015	-4.38442e-015
-4.00052e-015	1.32765e-015	1.87125e-014	3.34726e-014	-9.84356e-015	9.06347e-016	-8.88624e-015	-1.47373e-014	-1.76792e-014	-9.46365e-015	-8.21884e-015	-1.13818e-014	-5.54141e-015	4.55306e-015	1.81539e-014	-2.5471e-014	-2.65233e-014	-2.36053e-014	-2.87782e-014	-9.90293e-015	-1.49421e-014	-3.91184e-015	-3.71235e-015	-2.49344e-015	-4.46258e-015
-3.87603e-015	1.63334e-015	1.84236e-014	3.32017e-014	-1.07218e-014	4.76207e-016	-9.10602e-015	-1.46906e-014	-1.75858e-014	-9.20003e-015	-8.03948e-015	-1.11169e-014	-5.11835e-015	4.73863e-015	1.80927e-014	-2.56003e-014	-2.64146e-014	-2.34668e-014	-2.87591e-014	-9.90549e-015	-1.49049e-014	-3.86131e-015	-3.43221e-015	-2.23706e-015	-4.54303e-015
-3.73692e-015	1.94759e-015	1.81276e-014	3.2915e-014	-1.15806e-014	6.45807e-017	-9.30968e-015	-1.46563e-014	-1.74748e-014	-8.94032e-015	-7.86282e-015	-1.08474e-014	-4.7124e-015	4.92892e-015	1.80127e-014	-2.57295e-014	-2.63001e-014	-2.33565e-014	-2.87206e-014	-9.90486e-015	-1.48642e-014	-3.79726e-015	-3.14713e-015	-1.97089e-015	-4.62551e-015
-3.58414e-015	2.26741e-015	1.78266e-014	3.26143e-014	-1.2413e-014	-3.2475e-016	-9.49414e-015	-1.46349e-014	-1.73466e-014	-8.68675e-015	-7.68952e-015	-1.05743e-014	-4.32683e-015	5.1235e-015	1.79147e-014	-2.58559e-014	-2.6181e-014	-2.3277e-014	-2.86634e-014	-9.90172e-015	-1.48195e-014	-3.72e-015	-2.8589e-015	-1.69692e-015	-4.71011e-015
-3.41863e-015	2.59055e-015	1.75232e-014	3.2302e-014	-1.32111e-014	-6.87447e-016	-9.6558e-015	-1.46275e-014	-1.7202e-014	-8.44104e-015	-7.52034e-015	-1.0298e-014	-3.96381e-015	5.3211e-015	1.78e-014	-2.59778e-014	-2.60584e-014	-2.32306e-014	-2.85888e-014	-9.89672e-015	-1.47707e-014	-3.63005e-015	-2.56888e-015	-1.41673e-015	-4.79576e-015
-3.24186e-015	2.9135e-015	1.72205e-014	3.19805e-014	-1.39681e-014	-1.01989e-015	-9.79234e-015	-1.46344e-014	-1.7042e-014	-8.20495e-015	-7.3559e-015	-1.00192e-014	-3.62579e-015	5.52117e-015	1.76703e-014	-2.60931e-014	-2.59339e-014	-2.32185e-014	-2.84976e-014	-9.89073e-015	-1.47185e-014	-3.52702e-015	-2.27816e-015	-1.13251e-015	-4.8823e-015
-3.05515e-015	3.2336e-015	1.69216e-014	3.16532e-014	-1.46776e-014	-1.31898e-015	-9.9011e-015	-1.4656e-014	-1.68672e-014	-7.9796e-015	-7.1966e-015	-9.73819e-015	-3.31456e-015	5.72329e-015	1.7527e-014	-2.6199e-014	-2.58082e-014	-2.32425e-014	-2.83906e-014	-9.88423e-015	-1.46628e-014	-3.41092e-015	-1.98838e-015	-8.46513e-016	-4.96869e-015
-2.85968e-015	3.54811e-015	1.66295e-014	3.13235e-014	-1.53326e-014	-1.58194e-015	-9.97882e-015	-1.46919e-014	-1.66787e-014	-7.76611e-015	-7.04339e-015	-9.4557e-015	-3.03274e-015	5.92643e-015	1.73711e-014	-2.6294e-014	-2.56825e-014	-2.3302e-014	-2.82694e-014	-9.87806e-015	-1.46039e-014	-3.28302e-015	-1.70108e-015	-5.6107e-016	-5.05421e-015
-2.6568e-015	3.85392e-015	1.63468e-014	3.09944e-014	-1.59277e-014	-1.80576e-015	-1.00232e-014	-1.47413e-014	-1.64777e-014	-7.56614e-015	-6.8963e-015	-9.17228e-015	-2.78166e-015	6.1291e-015	1.72049e-014	-2.63766e-014	-2.55592e-014	-2.33975e-014	-2.81352e-014	-9.87269e-015	-1.4542e-014	-3.14437e-015	-1.41721e-015	-2.78573e-016	-5.13819e-015
-2.4486e-015	4.14852e-015	1.60759e-014	3.06692e-014	-1.64579e-014	-1.98802e-015	-1.00325e-014	-1.4803e-014	-1.6265e-014	-7.38057e-015	-6.75542e-015	-8.88773e-015	-2.56246e-015	6.3313e-015	1.70312e-014	-2.64448e-014	-2.54399e-014	-2.35289e-014	-2.7989e-014	-9.86737e-015	-1.44773e-014	-2.99539e-015	-1.13824e-015	-1.47345e-018	-5.22009e-015
-2.23674e-015	4.43004e-015	1.58198e-014	3.0351e-014	-1.69189e-014	-2.12626e-015	-1.00043e-014	-1.48753e-014	-1.6041e-014	-7.20999e-015	-6.6206e-015	-8.60259e-015	-2.37612e-015	6.53222e-015	1.68519e-014	-2.64972e-014	-2.53261e-014	-2.3695e-014	-2.78324e-014	-9.86275e-015	-1.44106e-014	-2.83671e-015	-8.65087e-016	2.67098e-016	-5.29921e-015
-2.02327e-015	4.69664e-015	1.55801e-014	3.00427e-014	-1.7307e-014	-2.21882e-015	-9.93695e-015	-1.49566e-014	-1.58072e-014	-7.05508e-015	-6.49218e-015	-8.31719e-015	-2.22345e-015	6.73093e-015	1.66699e-014	-2.65332e-014	-2.52189e-014	-2.38941e-014	-2.76666e-014	-9.85836e-015	-1.43412e-014	-2.6691e-015	-5.99017e-016	5.2525e-016	-5.37453e-015
-1.8098e-015	4.94583e-015	1.53596e-014	2.97472e-014	-1.76183e-014	-2.26484e-015	-9.82879e-015	-1.50467e-014	-1.55647e-014	-6.91602e-015	-6.37006e-015	-8.03166e-015	-2.10414e-015	6.92675e-015	1.64882e-014	-2.65522e-014	-2.51198e-014	-2.41239e-014	-2.74934e-014	-9.85331e-015	-1.42696e-014	-2.49337e-015	-3.40817e-016	7.70483e-016	-5.44474e-015
-1.59839e-015	5.17629e-015	1.51606e-014	2.94671e-014	-1.78503e-014	-2.26258e-015	-9.67836e-015	-1.5143e-014	-1.5315e-014	-6.7936e-015	-6.25373e-015	-7.746e-015	-2.01798e-015	7.11904e-015	1.63093e-014	-2.65539e-014	-2.50298e-014	-2.4382e-014	-2.73137e-014	-9.84687e-015	-1.41962e-014	-2.30962e-015	-9.13726e-017	1.00053e-015	-5.50929e-015
-1.39065e-015	5.38742e-015	1.49851e-014	2.92051e-014	-1.80009e-014	-2.21178e-015	-9.48505e-015	-1.52431e-014	-1.50584e-014	-6.68741e-015	-6.14246e-015	-7.46053e-015	-1.96399e-015	7.30667e-015	1.61356e-014	-2.65375e-014	-2.4949e-014	-2.46655e-014	-2.71292e-014	-9.83928e-015	-1.4121e-014	-2.11874e-015	1.49075e-016	1.21372e-015	-5.56705e-015
-1.18899e-015	5.57873e-015	1.48346e-014	2.89637e-014	-1.80698e-014	-2.11272e-015	-9.24895e-015	-1.5344e-014	-1.47955e-014	-6.59722e-015	-6.03572e-015	-7.17561e-015	-1.9414e-015	7.48931e-015	1.59708e-014	-2.65028e-014	-2.48775e-014	-2.49708e-014	-2.69409e-014	-9.83058e-015	-1.40438e-014	-1.92172e-015	3.80255e-016	1.40845e-015	-5.61713e-015
-9.94402e-016	5.74925e-015	1.47104e-014	2.87446e-014	-1.80567e-014	-1.96501e-015	-8.96913e-015	-1.54438e-014	-1.45272e-014	-6.523e-015	-5.93317e-015	-6.89115e-015	-1.94887e-015	7.66683e-015	1.58179e-014	-2.64502e-014	-2.48156e-014	-2.52938e-014	-2.67501e-014	-9.81969e-015	-1.39647e-014	-1.71939e-015	6.01207e-016	1.583e-015	-5.65911e-015
-8.08389e-016	5.89899e-015	1.46135e-014	2.85499e-014	-1.79617e-014	-1.76955e-015	-8.64563e-015	-1.55406e-014	-1.42546e-014	-6.46417e-015	-5.83439e-015	-6.60707e-015	-1.98527e-015	7.838e-015	1.56793e-014	-2.63801e-014	-2.4763e-014	-2.56306e-014	-2.65574e-014	-9.80577e-015	-1.38832e-014	-1.51257e-015	8.12149e-016	1.73703e-015	-5.69137e-015
-6.32515e-016	6.02825e-015	1.45445e-014	2.83816e-014	-1.77854e-014	-1.52686e-015	-8.27859e-015	-1.56319e-014	-1.3979e-014	-6.41962e-015	-5.73867e-015	-6.32369e-015	-2.04838e-015	8.00322e-015	1.55576e-014	-2.62926e-014	-2.47198e-014	-2.59763e-014	-2.63636e-014	-9.78822e-015	-1.37992e-014	-1.30156e-015	1.01301e-015	1.86888e-015	-5.71313e-015
-4.6809e-016	6.13752e-015	1.45034e-014	2.82406e-014	-1.75296e-014	-1.23768e-015	-7.86782e-015	-1.57147e-014	-1.3701e-014	-6.38874e-015	-5.64511e-015	-6.04082e-015	-2.13566e-015	8.16233e-015	1.54556e-014	-2.61891e-014	-2.4686e-014	-2.6326e-014	-2.61702e-014	-9.76624e-015	-1.37121e-014	-1.08688e-015	1.20359e-015	1.97806e-015	-5.72364e-015
-3.16305e-016	6.22716e-015	1.4491e-014	2.81281e-014	-1.71965e-014	-9.03782e-016	-7.41319e-015	-1.57868e-014	-1.34213e-014	-6.37076e-015	-5.55295e-015	-5.75906e-015	-2.24405e-015	8.31462e-015	1.53752e-014	-2.60712e-014	-2.46609e-014	-2.6675e-014	-2.59778e-014	-9.73875e-015	-1.36213e-014	-8.69204e-016	1.38421e-015	2.06421e-015	-5.72195e-015
-1.77841e-016	6.29868e-015	1.45069e-014	2.80447e-014	-1.67889e-014	-5.26856e-016	-6.9155e-015	-1.58453e-014	-1.31402e-014	-6.36397e-015	-5.46174e-015	-5.47844e-015	-2.37077e-015	8.46031e-015	1.53191e-014	-2.59401e-014	-2.46436e-014	-2.70179e-014	-2.57866e-014	-9.70472e-015	-1.35261e-014	-6.49275e-016	1.55467e-015	2.12743e-015	-5.70652e-015
-5.33963e-017	6.35355e-015	1.45507e-014	2.79909e-014	-1.63098e-014	-1.09008e-016	-6.37635e-015	-1.58876e-014	-1.28577e-014	-6.36687e-015	-5.37047e-015	-5.19889e-015	-2.51211e-015	8.59974e-015	1.52891e-014	-2.57965e-014	-2.46323e-014	-2.73501e-014	-2.55975e-014	-9.66304e-015	-1.34258e-014	-4.27407e-016	1.71547e-015	2.1688e-015	-5.67676e-015
5.59558e-017	6.39347e-015	1.4622e-014	2.79665e-014	-1.57628e-014	3.47781e-016	-5.79686e-015	-1.59118e-014	-1.25746e-014	-6.37795e-015	-5.2786e-015	-4.9207e-015	-2.66496e-015	8.73288e-015	1.52872e-014	-2.56412e-014	-2.46254e-014	-2.76662e-014	-2.5411e-014	-9.6131e-015	-1.33204e-014	-2.04062e-016	1.86686e-015	2.18971e-015	-5.6317e-015
1.50858e-016	6.41938e-015	1.47199e-014	2.79717e-014	-1.51521e-014	8.40943e-016	-5.17875e-015	-1.59157e-014	-1.22916e-014	-6.39582e-015	-5.18551e-015	-4.64463e-015	-2.82597e-015	8.86021e-015	1.5315e-014	-2.54755e-014	-2.46215e-014	-2.79617e-014	-2.52269e-014	-9.55415e-015	-1.32094e-014	2.02543e-017	2.00948e-015	2.19087e-015	-5.57026e-015
2.31847e-016	6.43326e-015	1.48438e-014	2.80064e-014	-1.44825e-014	1.36864e-015	-4.52395e-015	-1.5897e-014	-1.20089e-014	-6.41897e-015	-5.09044e-015	-4.37097e-015	-2.99108e-015	8.98234e-015	1.53739e-014	-2.5301e-014	-2.46187e-014	-2.82315e-014	-2.50452e-014	-9.48525e-015	-1.30926e-014	2.45406e-016	2.144e-015	2.17344e-015	-5.49168e-015
2.99208e-016	6.4373e-015	1.49924e-014	2.80702e-014	-1.37592e-014	1.92816e-015	-3.83474e-015	-1.58539e-014	-1.17268e-014	-6.44602e-015	-4.99362e-015	-4.10056e-015	-3.15773e-015	9.09987e-015	1.54649e-014	-2.51192e-014	-2.46143e-014	-2.84711e-014	-2.4866e-014	-9.40592e-015	-1.29685e-014	4.70745e-016	2.27073e-015	2.13868e-015	-5.39606e-015
3.53222e-016	6.43298e-015	1.51646e-014	2.81626e-014	-1.2987e-014	2.51703e-015	-3.11319e-015	-1.5786e-014	-1.1446e-014	-6.47499e-015	-4.89475e-015	-3.83434e-015	-3.32202e-015	9.2138e-015	1.55882e-014	-2.49312e-014	-2.46063e-014	-2.86766e-014	-2.46888e-014	-9.3156e-015	-1.28369e-014	6.96071e-016	2.39039e-015	2.08871e-015	-5.28323e-015
3.95106e-016	6.4224e-015	1.53596e-014	2.82836e-014	-1.21709e-014	3.13259e-015	-2.36227e-015	-1.56923e-014	-1.11666e-014	-6.50432e-015	-4.7939e-015	-3.57306e-015	-3.48049e-015	9.32493e-015	1.57444e-014	-2.47378e-014	-2.45921e-014	-2.88442e-014	-2.45128e-014	-9.2136e-015	-1.26974e-014	9.21331e-016	2.50371e-015	2.02595e-015	-5.15311e-015
4.25266e-016	6.40784e-015	1.55757e-014	2.84326e-014	-1.13156e-014	3.77194e-015	-1.58495e-015	-1.55723e-014	-1.08892e-014	-6.53313e-015	-4.69068e-015	-3.31786e-015	-3.62969e-015	9.43419e-015	1.5934e-014	-2.45405e-014	-2.45691e-014	-2.89702e-014	-2.43382e-014	-9.0992e-015	-1.25492e-014	1.1455e-015	2.61082e-015	1.95248e-015	-5.00539e-015
4.44866e-016	6.39175e-015	1.58116e-014	2.86089e-014	-1.04263e-014	4.43321e-015	-7.85106e-016	-1.54254e-014	-1.06144e-014	-6.55983e-015	-4.58538e-015	-3.06974e-015	-3.76608e-015	9.54238e-015	1.61565e-014	-2.43405e-014	-2.45348e-014	-2.90514e-014	-2.41644e-014	-8.97201e-015	-1.23921e-014	1.36846e-015	2.7122e-015	1.87082e-015	-4.84104e-015
4.55441e-016	6.37562e-015	1.60666e-014	2.88125e-014	-9.50792e-015	5.11427e-015	3.42246e-017	-1.52519e-014	-1.03424e-014	-6.58303e-015	-4.47817e-015	-2.82967e-015	-3.88623e-015	9.6501e-015	1.64113e-014	-2.41383e-014	-2.44865e-014	-2.90853e-014	-2.39903e-014	-8.83257e-015	-1.22262e-014	1.59019e-015	2.80901e-015	1.78332e-015	-4.6605e-015
4.58867e-016	6.36167e-015	1.6339e-014	2.90422e-014	-8.56542e-015	5.81257e-015	8.69299e-016	-1.50522e-014	-1.00741e-014	-6.60101e-015	-4.36929e-015	-2.59871e-015	-3.9872e-015	9.75875e-015	1.66979e-014	-2.39347e-014	-2.44212e-014	-2.90695e-014	-2.38147e-014	-8.6815e-015	-1.20519e-014	1.81017e-015	2.90124e-015	1.69261e-015	-4.46378e-015
4.57063e-016	6.35124e-015	1.66278e-014	2.92976e-014	-7.60383e-015	6.52608e-015	1.71624e-015	-1.48272e-014	-9.80937e-015	-6.61286e-015	-4.25894e-015	-2.37794e-015	-4.06646e-015	9.86979e-015	1.70153e-014	-2.37306e-014	-2.43364e-014	-2.90027e-014	-2.36372e-014	-8.51905e-015	-1.18687e-014	2.028e-015	2.98978e-015	1.60154e-015	-4.25245e-015
4.51612e-016	6.34566e-015	1.69315e-014	2.95781e-014	-6.62784e-015	7.25258e-015	2.57054e-015	-1.45782e-014	-9.54833e-015	-6.61771e-015	-4.14727e-015	-2.16867e-015	-4.12216e-015	9.98407e-015	1.73628e-014	-2.35262e-014	-2.42298e-014	-2.88837e-014	-2.34575e-014	-8.34537e-015	-1.16764e-014	2.24324e-015	3.07517e-015	1.51283e-015	-4.02787e-015
4.44465e-016	6.34634e-015	1.7249e-014	2.98828e-014	-5.64177e-015	7.99088e-015	3.42848e-015	-1.4306e-014	-9.29165e-015	-6.6144e-015	-4.03507e-015	-1.9723e-015	-4.15253e-015	1.01027e-014	1.77391e-014	-2.33217e-014	-2.40992e-014	-2.87126e-014	-2.32748e-014	-8.16084e-015	-1.14744e-014	2.45618e-015	3.15729e-015	1.42899e-015	-3.79097e-015
4.37203e-016	6.35371e-015	1.75792e-014	3.02112e-014	-4.65026e-015	8.73906e-015	4.28568e-015	-1.40128e-014	-9.03945e-015	-6.60222e-015	-3.92261e-015	-1.78976e-015	-4.15554e-015	1.02265e-014	1.81426e-014	-2.31165e-014	-2.39429e-014	-2.849e-014	-2.30884e-014	-7.96681e-015	-1.12643e-014	2.66645e-015	3.23651e-015	1.35214e-015	-3.54275e-015
4.318e-016	6.36893e-015	1.79217e-014	3.05624e-014	-3.6572e-015	9.49661e-015	5.13867e-015	-1.37014e-014	-8.79246e-015	-6.58043e-015	-3.81093e-015	-1.62256e-015	-4.1306e-015	1.0357e-014	1.85717e-014	-2.29105e-014	-2.37588e-014	-2.82163e-014	-2.28977e-014	-7.76432e-015	-1.10476e-014	2.87365e-015	3.31313e-015	1.28427e-015	-3.28463e-015
4.30526e-016	6.39176e-015	1.82757e-014	3.09362e-014	-2.66692e-015	1.02621e-014	5.98268e-015	-1.3374e-014	-8.55115e-015	-6.54874e-015	-3.7005e-015	-1.47175e-015	-4.0771e-015	1.04951e-014	1.90243e-014	-2.27032e-014	-2.35457e-014	-2.78931e-014	-2.27015e-014	-7.55367e-015	-1.08252e-014	3.0772e-015	3.38695e-015	1.22756e-015	-3.01826e-015
4.34565e-016	6.42305e-015	1.86406e-014	3.13328e-014	-1.68251e-015	1.10346e-014	6.81266e-015	-1.30333e-014	-8.3162e-015	-6.50713e-015	-3.59217e-015	-1.33794e-015	-3.99433e-015	1.06423e-014	1.94983e-014	-2.24943e-014	-2.33024e-014	-2.75227e-014	-2.24991e-014	-7.33566e-015	-1.05973e-014	3.27669e-015	3.45777e-015	1.18306e-015	-2.74568e-015
4.45951e-016	6.463e-015	1.90161e-014	3.17526e-014	-7.07105e-016	1.18139e-014	7.62383e-015	-1.26818e-014	-8.08796e-015	-6.45484e-015	-3.48681e-015	-1.22208e-015	-3.88219e-015	1.08e-014	1.99919e-014	-2.22828e-014	-2.3028e-014	-2.71082e-014	-2.22898e-014	-7.11207e-015	-1.03656e-014	3.47225e-015	3.52545e-015	1.15301e-015	-2.4692e-015
4.6703e-016	6.51178e-015	1.9402e-014	3.21958e-014	2.5644e-016	1.25989e-014	8.41192e-015	-1.23227e-014	-7.86697e-015	-6.3917e-015	-3.3852e-015	-1.12469e-015	-3.74074e-015	1.09687e-014	2.05027e-014	-2.20683e-014	-2.27218e-014	-2.66525e-014	-2.20734e-014	-6.88416e-015	-1.01316e-014	3.66308e-015	3.59019e-015	1.13854e-015	-2.19069e-015
4.99823e-016	6.56864e-015	1.97985e-014	3.26622e-014	1.20547e-015	1.33893e-014	9.17282e-015	-1.19591e-014	-7.65375e-015	-6.31766e-015	-3.28874e-015	-1.04686e-015	-3.57116e-015	1.11496e-014	2.10289e-014	-2.18503e-014	-2.23842e-014	-2.61591e-014	-2.18497e-014	-6.65368e-015	-9.89667e-015	3.84848e-015	3.65182e-015	1.13998e-015	-1.91184e-015
5.45364e-016	6.6335e-015	2.0206e-014	3.31507e-014	2.13806e-015	1.41847e-014	9.90222e-015	-1.15944e-014	-7.44837e-015	-6.23285e-015	-3.19765e-015	-9.89016e-016	-3.37478e-015	1.13429e-014	2.15676e-014	-2.16281e-014	-2.20157e-014	-2.56322e-014	-2.16183e-014	-6.42242e-015	-9.66302e-015	4.02798e-015	3.70969e-015	1.15784e-015	-1.63455e-015
6.05021e-016	6.70577e-015	2.0624e-014	3.36626e-014	3.05282e-015	1.4985e-014	1.05959e-014	-1.12318e-014	-7.25138e-015	-6.1381e-015	-3.11276e-015	-9.51567e-016	-3.15272e-015	1.15496e-014	2.21167e-014	-2.14015e-014	-2.16171e-014	-2.5076e-014	-2.13794e-014	-6.19148e-015	-9.43309e-015	4.20173e-015	3.76373e-015	1.19165e-015	-1.36091e-015
6.7978e-016	6.78457e-015	2.10533e-014	3.41974e-014	3.94737e-015	1.57894e-014	1.12497e-014	-1.08736e-014	-7.06284e-015	-6.03334e-015	-3.03439e-015	-9.34384e-016	-2.90789e-015	1.177e-014	2.26731e-014	-2.11694e-014	-2.11889e-014	-2.44956e-014	-2.11333e-014	-5.96202e-015	-9.20936e-015	4.3689e-015	3.81305e-015	1.2417e-015	-1.0932e-015
7.70454e-016	6.8682e-015	2.1494e-014	3.47555e-014	4.81994e-015	1.6598e-014	1.18602e-014	-1.05237e-014	-6.88348e-015	-5.91903e-015	-2.96227e-015	-9.3673e-016	-2.64233e-015	1.20042e-014	2.32344e-014	-2.09315e-014	-2.07327e-014	-2.3896e-014	-2.0879e-014	-5.7354e-015	-8.99305e-015	4.52917e-015	3.85764e-015	1.30741e-015	-8.33358e-016
8.78246e-016	6.9553e-015	2.19467e-014	3.53371e-014	5.66866e-015	1.74105e-014	1.24233e-014	-1.01853e-014	-6.71311e-015	-5.79591e-015	-2.89741e-015	-9.58501e-016	-2.35802e-015	1.22513e-014	2.37992e-014	-2.06869e-014	-2.02504e-014	-2.32826e-014	-2.06171e-014	-5.5132e-015	-8.78623e-015	4.68217e-015	3.89692e-015	1.38759e-015	-5.82888e-016
1.00342e-015	7.04392e-015	2.24118e-014	3.59423e-014	6.49225e-015	1.82269e-014	1.29351e-014	-9.86118e-015	-6.55168e-015	-5.66493e-015	-2.84024e-015	-9.99364e-016	-2.05687e-015	1.25115e-014	2.43644e-014	-2.04355e-014	-1.9744e-014	-2.26608e-014	-2.03481e-014	-5.29668e-015	-8.59162e-015	4.8278e-015	3.93079e-015	1.48089e-015	-3.43772e-016
1.14544e-015	7.13324e-015	2.28898e-014	3.65706e-014	7.28922e-015	1.90462e-014	1.33922e-014	-9.55417e-015	-6.39867e-015	-5.52675e-015	-2.79082e-015	-1.05822e-015	-1.74138e-015	1.27848e-014	2.49273e-014	-2.01771e-014	-1.92162e-014	-2.20355e-014	-2.00728e-014	-5.08787e-015	-8.41155e-015	4.96596e-015	3.95897e-015	1.58544e-015	-1.17756e-016
1.30428e-015	7.22194e-015	2.33807e-014	3.72223e-014	8.05853e-015	1.98679e-014	1.37921e-014	-9.26686e-015	-6.25416e-015	-5.38257e-015	-2.74905e-015	-1.13412e-015	-1.41462e-015	1.30703e-014	2.5486e-014	-1.99114e-014	-1.86702e-014	-2.14126e-014	-1.97926e-014	-4.88741e-015	-8.2484e-015	5.09664e-015	3.98094e-015	1.69937e-015	9.31161e-017
1.47964e-015	7.30849e-015	2.38844e-014	3.78969e-014	8.79951e-015	2.06911e-014	1.41316e-014	-9.00144e-015	-6.11905e-015	-5.23332e-015	-2.71449e-015	-1.22564e-015	-1.08014e-015	1.3367e-014	2.60379e-014	-1.96384e-014	-1.81091e-014	-2.07981e-014	-1.95087e-014	-4.69615e-015	-8.10408e-015	5.21932e-015	3.99602e-015	1.82105e-015	2.87301e-016
1.67088e-015	7.3912e-015	2.44009e-014	3.8594e-014	9.5111e-015	2.15147e-014	1.4408e-014	-8.76001e-015	-5.99318e-015	-5.07977e-015	-2.6868e-015	-1.33116e-015	-7.4026e-016	1.36735e-014	2.65805e-014	-1.93589e-014	-1.75371e-014	-2.01975e-014	-1.92217e-014	-4.51494e-015	-7.98048e-015	5.33452e-015	4.0037e-015	1.9487e-015	4.6357e-016
1.87678e-015	7.4681e-015	2.49302e-014	3.93123e-014	1.01923e-014	2.23375e-014	1.46198e-014	-8.54466e-015	-5.87577e-015	-4.92332e-015	-2.66513e-015	-1.44921e-015	-3.97936e-016	1.39889e-014	2.71114e-014	-1.90733e-014	-1.69573e-014	-1.96156e-014	-1.89329e-014	-4.34425e-015	-7.87913e-015	5.44223e-015	4.00366e-015	2.07948e-015	6.20565e-016
2.09604e-015	7.53845e-015	2.54724e-014	4.0051e-014	1.08418e-014	2.31578e-014	1.4765e-014	-8.35769e-015	-5.76704e-015	-4.76498e-015	-2.6489e-015	-1.5777e-015	-5.56045e-017	1.43108e-014	2.76288e-014	-1.87818e-014	-1.63737e-014	-1.90575e-014	-1.8644e-014	-4.18512e-015	-7.80152e-015	5.54242e-015	3.99579e-015	2.21035e-015	7.5764e-016
2.32766e-015	7.60114e-015	2.60268e-014	4.08097e-014	1.14582e-014	2.39738e-014	1.4843e-014	-8.20017e-015	-5.66602e-015	-4.60533e-015	-2.63678e-015	-1.71462e-015	2.84166e-016	1.46374e-014	2.81304e-014	-1.84857e-014	-1.57894e-014	-1.85278e-014	-1.83568e-014	-4.03826e-015	-7.74935e-015	5.63501e-015	3.97958e-015	2.33856e-015	8.74015e-016
2.57045e-015	7.65445e-015	2.65928e-014	4.15862e-014	1.204e-014	2.47838e-014	1.48526e-014	-8.07284e-015	-5.57223e-015	-4.44588e-015	-2.6281e-015	-1.85773e-015	6.19063e-016	1.49666e-014	2.86146e-014	-1.81863e-014	-1.5209e-014	-1.80305e-014	-1.80722e-014	-3.90377e-015	-7.72362e-015	5.72017e-015	3.95477e-015	2.46171e-015	9.6999e-016
2.82276e-015	7.69727e-015	2.71701e-014	4.23789e-014	1.25861e-014	2.55843e-014	1.47929e-014	-7.97602e-015	-5.48599e-015	-4.28728e-015	-2.62175e-015	-2.0047e-015	9.47436e-016	1.52958e-014	2.90794e-014	-1.78854e-014	-1.46369e-014	-1.75701e-014	-1.77922e-014	-3.78261e-015	-7.72615e-015	5.79809e-015	3.92118e-015	2.57725e-015	1.04521e-015
3.08287e-015	7.72928e-015	2.77576e-014	4.31861e-014	1.30954e-014	2.6373e-014	1.46637e-014	-7.91013e-015	-5.40736e-015	-4.13072e-015	-2.61675e-015	-2.15303e-015	1.26631e-015	1.56229e-014	2.95228e-014	-1.75845e-014	-1.40769e-014	-1.71494e-014	-1.75187e-014	-3.67403e-015	-7.75778e-015	5.86955e-015	3.87841e-015	2.68221e-015	1.0992e-015
3.34788e-015	7.74944e-015	2.83545e-014	4.40054e-014	1.35664e-014	2.71467e-014	1.44651e-014	-7.87412e-015	-5.3357e-015	-3.97618e-015	-2.61099e-015	-2.29975e-015	1.57382e-015	1.59454e-014	2.99433e-014	-1.72842e-014	-1.35323e-014	-1.67714e-014	-1.72533e-014	-3.57728e-015	-7.81888e-015	5.93528e-015	3.82692e-015	2.77369e-015	1.13318e-015
3.6164e-015	7.75754e-015	2.89592e-014	4.48343e-014	1.39975e-014	2.79025e-014	1.41986e-014	-7.86785e-015	-5.27012e-015	-3.8247e-015	-2.60338e-015	-2.44223e-015	1.86909e-015	1.626e-014	3.0339e-014	-1.69863e-014	-1.30074e-014	-1.64387e-014	-1.69979e-014	-3.49325e-015	-7.90951e-015	5.99559e-015	3.76658e-015	2.84993e-015	1.14785e-015
3.88625e-015	7.75293e-015	2.95702e-014	4.56698e-014	1.43869e-014	2.86358e-014	1.38652e-014	-7.89054e-015	-5.21031e-015	-3.6771e-015	-2.59197e-015	-2.57782e-015	2.15088e-015	1.65643e-014	3.07087e-014	-1.66929e-014	-1.25048e-014	-1.61532e-014	-1.67547e-014	-3.42135e-015	-8.02915e-015	6.05085e-015	3.69759e-015	2.90935e-015	1.14365e-015
4.15526e-015	7.73561e-015	3.01851e-014	4.65091e-014	1.47324e-014	2.9343e-014	1.34673e-014	-7.94076e-015	-5.15539e-015	-3.53472e-015	-2.5755e-015	-2.70413e-015	2.41846e-015	1.6855e-014	3.10514e-014	-1.64058e-014	-1.20274e-014	-1.59166e-014	-1.65255e-014	-3.3611e-015	-8.17661e-015	6.10178e-015	3.62028e-015	2.94957e-015	1.12142e-015
4.42128e-015	7.70573e-015	3.08018e-014	4.73485e-014	1.50319e-014	3.00203e-014	1.30062e-014	-8.01686e-015	-5.10557e-015	-3.39815e-015	-2.55182e-015	-2.81886e-015	2.67084e-015	1.71293e-014	3.13664e-014	-1.61271e-014	-1.15785e-014	-1.57295e-014	-1.63124e-014	-3.31168e-015	-8.3513e-015	6.14921e-015	3.53502e-015	2.9687e-015	1.08247e-015
4.68215e-015	7.66394e-015	3.14176e-014	4.81846e-014	1.5284e-014	3.06638e-014	1.24845e-014	-8.11624e-015	-5.0607e-015	-3.26776e-015	-2.5188e-015	-2.91934e-015	2.9075e-015	1.73841e-014	3.16521e-014	-1.5859e-014	-1.11608e-014	-1.55919e-014	-1.61173e-014	-3.27193e-015	-8.55242e-015	6.19388e-015	3.44285e-015	2.96522e-015	1.02887e-015
4.93582e-015	7.61115e-015	3.20311e-014	4.90135e-014	1.5487e-014	3.12698e-014	1.19058e-014	-8.23757e-015	-5.02037e-015	-3.14383e-015	-2.47477e-015	-3.00304e-015	3.12856e-015	1.76169e-014	3.1908e-014	-1.56031e-014	-1.07769e-014	-1.55035e-014	-1.59413e-014	-3.241e-015	-8.77747e-015	6.23698e-015	3.34382e-015	2.93859e-015	9.62032e-016
5.18054e-015	7.5478e-015	3.26394e-014	4.98301e-014	1.5639e-014	3.18341e-014	1.12738e-014	-8.37915e-015	-4.9841e-015	-3.02674e-015	-2.41877e-015	-3.06829e-015	3.33483e-015	1.78249e-014	3.21334e-014	-1.53611e-014	-1.04281e-014	-1.54631e-014	-1.57863e-014	-3.2184e-015	-9.02449e-015	6.27927e-015	3.23876e-015	2.88806e-015	8.83534e-016
5.41397e-015	7.47543e-015	3.32392e-014	5.06308e-014	1.57392e-014	3.23529e-014	1.05934e-014	-8.53806e-015	-4.9505e-015	-2.91673e-015	-2.34818e-015	-3.11292e-015	3.52633e-015	1.80058e-014	3.23275e-014	-1.51348e-014	-1.01156e-014	-1.54692e-014	-1.5653e-014	-3.20348e-015	-9.29081e-015	6.32139e-015	3.12882e-015	2.813e-015	7.95168e-016
5.63435e-015	7.39523e-015	3.38278e-014	5.14117e-014	1.57859e-014	3.28223e-014	9.86972e-015	-8.71146e-015	-4.9189e-015	-2.81423e-015	-2.26132e-015	-3.13496e-015	3.70378e-015	1.81576e-014	3.24902e-014	-1.49256e-014	-9.8403e-015	-1.55198e-014	-1.55427e-014	-3.19499e-015	-9.57407e-015	6.36371e-015	3.01522e-015	2.71353e-015	6.99658e-016
5.84014e-015	7.30857e-015	3.44021e-014	5.21682e-014	1.57776e-014	3.32391e-014	9.10784e-015	-8.89669e-015	-4.88901e-015	-2.71917e-015	-2.15645e-015	-3.13337e-015	3.86883e-015	1.82766e-014	3.26213e-014	-1.47352e-014	-9.60278e-015	-1.56116e-014	-1.54568e-014	-3.19158e-015	-9.87099e-015	6.40758e-015	2.89879e-015	2.59081e-015	5.99195e-016
6.03011e-015	7.21691e-015	3.49596e-014	5.28963e-014	1.57133e-014	3.35992e-014	8.31345e-015	-9.09077e-015	-4.85992e-015	-2.63143e-015	-2.03235e-015	-3.10753e-015	4.02273e-015	1.83611e-014	3.2721e-014	-1.45656e-014	-9.40249e-015	-1.57419e-014	-1.53955e-014	-3.19248e-015	-1.01781e-014	6.45409e-015	2.78049e-015	2.44566e-015	4.95829e-016
6.20279e-015	7.12207e-015	3.54972e-014	5.35913e-014	1.55928e-014	3.39003e-014	7.49193e-015	-9.29009e-015	-4.83083e-015	-2.55057e-015	-1.88765e-015	-3.05635e-015	4.16661e-015	1.84102e-014	3.27895e-014	-1.44172e-014	-9.23926e-015	-1.59077e-014	-1.53592e-014	-3.19676e-015	-1.04922e-014	6.50359e-015	2.66154e-015	2.27933e-015	3.91847e-016
6.3572e-015	7.02583e-015	3.60119e-014	5.42486e-014	1.5416e-014	3.41386e-014	6.65049e-015	-9.49174e-015	-4.80138e-015	-2.47671e-015	-1.72149e-015	-2.9795e-015	4.30209e-015	1.8422e-014	3.28269e-014	-1.42905e-014	-9.11227e-015	-1.61053e-014	-1.53483e-014	-3.20334e-015	-1.08093e-014	6.55612e-015	2.54312e-015	2.09353e-015	2.8964e-016
6.49248e-015	6.93024e-015	3.65009e-014	5.48645e-014	1.51827e-014	3.4312e-014	5.79596e-015	-9.69244e-015	-4.77087e-015	-2.40966e-015	-1.53267e-015	-2.87652e-015	4.4309e-015	1.83961e-014	3.28339e-014	-1.41851e-014	-9.01936e-015	-1.63302e-014	-1.53624e-014	-3.21127e-015	-1.1125e-014	6.61265e-015	2.42659e-015	1.88948e-015	1.91512e-016
6.60891e-015	6.83744e-015	3.69612e-014	5.5435e-014	1.48928e-014	3.44188e-014	4.93533e-015	-9.88842e-015	-4.73845e-015	-2.34868e-015	-1.32061e-015	-2.74741e-015	4.55492e-015	1.83314e-014	3.28115e-014	-1.41009e-014	-8.95859e-015	-1.6578e-014	-1.54013e-014	-3.21969e-015	-1.14358e-014	6.67388e-015	2.31266e-015	1.66978e-015	9.92871e-017
6.70659e-015	6.74952e-015	3.73905e-014	5.59567e-014	1.45467e-014	3.44573e-014	4.07602e-015	-1.00768e-014	-4.70386e-015	-2.29312e-015	-1.08436e-015	-2.59249e-015	4.67572e-015	1.8228e-014	3.27603e-014	-1.40382e-014	-8.92836e-015	-1.68442e-014	-1.54645e-014	-3.22749e-015	-1.1738e-014	6.7405e-015	2.20271e-015	1.43724e-015	1.52618e-017
6.78593e-015	6.66839e-015	3.7786e-014	5.64262e-014	1.41459e-014	3.44259e-014	3.22565e-015	-1.0254e-014	-4.66687e-015	-2.24261e-015	-8.23797e-016	-2.4125e-015	4.79554e-015	1.80856e-014	3.26817e-014	-1.39968e-014	-8.92589e-015	-1.71244e-014	-1.55512e-014	-3.23418e-015	-1.2027e-014	6.81293e-015	2.09862e-015	1.19469e-015	-5.87913e-017
6.84643e-015	6.5957e-015	3.81469e-014	5.684e-014	1.36923e-014	3.43248e-014	2.39245e-015	-1.04167e-014	-4.62625e-015	-2.19614e-015	-5.38713e-016	-2.20837e-015	4.91675e-015	1.79054e-014	3.25769e-014	-1.39751e-014	-8.94879e-015	-1.74133e-014	-1.56599e-014	-3.23878e-015	-1.22989e-014	6.89146e-015	2.00192e-015	9.45334e-016	-1.20042e-016
6.88871e-015	6.53335e-015	3.84713e-014	5.7195e-014	1.31876e-014	3.41542e-014	1.58454e-015	-1.05625e-014	-4.58168e-015	-2.1526e-015	-2.29277e-016	-1.98116e-015	5.04102e-015	1.76884e-014	3.24471e-014	-1.39716e-014	-8.99366e-015	-1.77062e-014	-1.57892e-014	-3.24113e-015	-1.25495e-014	6.97582e-015	1.91355e-015	6.91984e-016	-1.67734e-016
6.9142e-015	6.48384e-015	3.87571e-014	5.74887e-014	1.2635e-014	3.39155e-014	8.09336e-016	-1.06873e-014	-4.53196e-015	-2.11191e-015	1.04041e-016	-1.73294e-015	5.16959e-015	1.74359e-014	3.22943e-014	-1.3984e-014	-9.0572e-015	-1.79983e-014	-1.5937e-014	-3.24062e-015	-1.27752e-014	7.06621e-015	1.83432e-015	4.38258e-016	-2.00378e-016
6.92406e-015	6.44858e-015	3.90021e-014	5.7719e-014	1.20375e-014	3.36102e-014	7.45708e-017	-1.07893e-014	-4.47662e-015	-2.07309e-015	4.60578e-016	-1.46565e-015	5.30334e-015	1.71495e-014	3.21202e-014	-1.40104e-014	-9.13571e-015	-1.82847e-014	-1.61005e-014	-3.23649e-015	-1.29727e-014	7.16209e-015	1.76548e-015	1.87248e-016	-2.16053e-016
6.91924e-015	6.42868e-015	3.92055e-014	5.78842e-014	1.13983e-014	3.32411e-014	-6.11689e-016	-1.08662e-014	-4.41468e-015	-2.03531e-015	8.39181e-016	-1.18181e-015	5.44367e-015	1.68314e-014	3.19258e-014	-1.40489e-014	-9.2248e-015	-1.85605e-014	-1.62781e-014	-3.22815e-015	-1.31385e-014	7.26321e-015	1.70803e-015	-5.79709e-017	-2.13418e-016
6.90134e-015	6.42556e-015	3.93666e-014	5.79835e-014	1.07212e-014	3.28108e-014	-1.24251e-015	-1.09161e-014	-4.34539e-015	-1.99748e-015	1.23885e-015	-8.83893e-016	5.59145e-015	1.6485e-014	3.17136e-014	-1.40973e-014	-9.3206e-015	-1.88211e-014	-1.64673e-014	-3.21575e-015	-1.32699e-014	7.36974e-015	1.66346e-015	-2.93942e-016	-1.91686e-016
6.87195e-015	6.43986e-015	3.94844e-014	5.80163e-014	1.00094e-014	3.23221e-014	-1.81128e-015	-1.09371e-014	-4.26848e-015	-1.95839e-015	1.65808e-015	-5.73774e-016	5.74721e-015	1.61131e-014	3.14853e-014	-1.41527e-014	-9.41958e-015	-1.90627e-014	-1.6665e-014	-3.19966e-015	-1.33641e-014	7.48118e-015	1.63246e-015	-5.1735e-016	-1.49846e-016
6.83314e-015	6.47305e-015	3.95585e-014	5.79818e-014	9.26834e-015	3.17792e-014	-2.31167e-015	-1.09277e-014	-4.18311e-015	-1.9171e-015	2.09543e-015	-2.53648e-016	5.91189e-015	1.57188e-014	3.12427e-014	-1.42118e-014	-9.51855e-015	-1.9281e-014	-1.68685e-014	-3.17998e-015	-1.34195e-014	7.59627e-015	1.61616e-015	-7.25168e-016	-8.73455e-017
6.78646e-015	6.52606e-015	3.95883e-014	5.78797e-014	8.50267e-015	3.11869e-014	-2.73699e-015	-1.08866e-014	-4.08787e-015	-1.87284e-015	2.54918e-015	7.35267e-017	6.08601e-015	1.53056e-014	3.09876e-014	-1.4272e-014	-9.61394e-015	-1.94733e-014	-1.70748e-014	-3.15627e-015	-1.34341e-014	7.71477e-015	1.6151e-015	-9.1476e-016	-3.51824e-018
6.73368e-015	6.59967e-015	3.95744e-014	5.77107e-014	7.71858e-015	3.05496e-014	-3.08145e-015	-1.08132e-014	-3.98241e-015	-1.82465e-015	3.01689e-015	4.04215e-016	6.26965e-015	1.48777e-014	3.07221e-014	-1.43298e-014	-9.70106e-015	-1.96364e-014	-1.72808e-014	-3.12878e-015	-1.34062e-014	7.83638e-015	1.62943e-015	-1.08341e-015	1.00996e-016
6.67744e-015	6.69406e-015	3.95175e-014	5.74758e-014	6.92183e-015	2.98728e-014	-3.34019e-015	-1.07066e-014	-3.8663e-015	-1.77149e-015	3.49628e-015	7.3595e-016	6.46295e-015	1.44392e-014	3.04486e-014	-1.4383e-014	-9.77708e-015	-1.97665e-014	-1.74837e-014	-3.09826e-015	-1.33344e-014	7.9605e-015	1.65953e-015	-1.22908e-015	2.254e-016
6.61982e-015	6.80892e-015	3.94184e-014	5.71766e-014	6.11806e-015	2.91626e-014	-3.50807e-015	-1.05662e-014	-3.7389e-015	-1.71212e-015	3.98491e-015	1.06541e-015	6.66548e-015	1.39942e-014	3.01684e-014	-1.44285e-014	-9.83965e-015	-1.98613e-014	-1.76795e-014	-3.06509e-015	-1.32196e-014	8.08561e-015	1.70577e-015	-1.34893e-015	3.69961e-016
6.56254e-015	6.9444e-015	3.92792e-014	5.68153e-014	5.31299e-015	2.8425e-014	-3.58162e-015	-1.03912e-014	-3.59933e-015	-1.64608e-015	4.47992e-015	1.39003e-015	6.8765e-015	1.35467e-014	2.98838e-014	-1.44636e-014	-9.88592e-015	-1.99195e-014	-1.78658e-014	-3.02902e-015	-1.3062e-014	8.21074e-015	1.76807e-015	-1.44109e-015	5.33987e-016
6.50819e-015	7.09973e-015	3.91009e-014	5.63947e-014	4.5125e-015	2.76669e-014	-3.55738e-015	-1.0182e-014	-3.44671e-015	-1.57253e-015	4.97932e-015	1.70723e-015	7.09483e-015	1.31016e-014	2.95967e-014	-1.44849e-014	-9.91323e-015	-1.99395e-014	-1.80396e-014	-2.99068e-015	-1.28622e-014	8.33475e-015	1.84673e-015	-1.50436e-015	7.16513e-016
6.45883e-015	7.27463e-015	3.88851e-014	5.59182e-014	3.72289e-015	2.6895e-014	-3.43345e-015	-9.9389e-015	-3.28119e-015	-1.49128e-015	5.47984e-015	2.01421e-015	7.31893e-015	1.26629e-014	2.93087e-014	-1.44901e-014	-9.91926e-015	-1.99195e-014	-1.81978e-014	-2.95031e-015	-1.26214e-014	8.45711e-015	1.94168e-015	-1.53775e-015	9.16559e-016
6.41557e-015	7.46752e-015	3.86343e-014	5.53894e-014	2.95053e-015	2.61166e-014	-3.20833e-015	-9.66321e-015	-3.10244e-015	-1.40149e-015	5.97858e-015	2.30821e-015	7.54805e-015	1.22355e-014	2.90221e-014	-1.44766e-014	-9.90249e-015	-1.9859e-014	-1.8337e-014	-2.9079e-015	-1.23416e-014	8.57702e-015	2.05284e-015	-1.54058e-015	1.13237e-015
6.38036e-015	7.677e-015	3.83512e-014	5.4813e-014	2.20165e-015	2.53384e-014	-2.88092e-015	-9.35547e-015	-2.90955e-015	-1.30222e-015	6.4727e-015	2.58667e-015	7.78142e-015	1.18233e-014	2.8738e-014	-1.44424e-014	-9.8613e-015	-1.97579e-014	-1.84545e-014	-2.86436e-015	-1.20249e-014	8.69313e-015	2.17983e-015	-1.51248e-015	1.36243e-015
6.35442e-015	7.90234e-015	3.80387e-014	5.41934e-014	1.48236e-015	2.45676e-014	-2.45288e-015	-9.01671e-015	-2.70213e-015	-1.19361e-015	6.9589e-015	2.84717e-015	8.01696e-015	1.1431e-014	2.84586e-014	-1.43857e-014	-9.79486e-015	-1.96168e-014	-1.8548e-014	-2.8189e-015	-1.16738e-014	8.80441e-015	2.32168e-015	-1.45381e-015	1.60486e-015
6.33906e-015	8.14216e-015	3.76997e-014	5.35352e-014	7.97528e-016	2.38111e-014	-1.9255e-015	-8.64924e-015	-2.4803e-015	-1.07505e-015	7.43441e-015	3.08773e-015	8.25255e-015	1.1063e-014	2.81846e-014	-1.43051e-014	-9.70265e-015	-1.94362e-014	-1.86145e-014	-2.77169e-015	-1.12917e-014	8.90962e-015	2.47761e-015	-1.36472e-015	1.85833e-015
6.33648e-015	8.39445e-015	3.73372e-014	5.28439e-014	1.53552e-016	2.30759e-014	-1.30095e-015	-8.25447e-015	-2.24448e-015	-9.46282e-016	7.89596e-015	3.30708e-015	8.48703e-015	1.07234e-014	2.79183e-014	-1.41996e-014	-9.58392e-015	-1.92174e-014	-1.86525e-014	-2.72368e-015	-1.0882e-014	9.00849e-015	2.64699e-015	-1.24589e-015	2.12143e-015
6.34733e-015	8.65654e-015	3.69544e-014	5.2126e-014	-4.4444e-016	2.23682e-014	-5.82852e-016	-7.83466e-015	-1.99472e-015	-8.07506e-016	8.34023e-015	3.50369e-015	8.71836e-015	1.04152e-014	2.76601e-014	-1.40684e-014	-9.43942e-015	-1.89608e-014	-1.86607e-014	-2.67477e-015	-1.04481e-014	9.10023e-015	2.82883e-015	-1.09845e-015	2.39147e-015
6.37209e-015	8.92601e-015	3.65543e-014	5.13869e-014	-9.91856e-016	2.16945e-014	2.24477e-016	-7.39195e-015	-1.73121e-015	-6.59032e-016	8.76494e-015	3.67613e-015	8.94446e-015	1.01416e-014	2.7411e-014	-1.39112e-014	-9.26959e-015	-1.8668e-014	-1.86384e-014	-2.62491e-015	-9.99363e-015	9.18423e-015	3.02147e-015	-9.2429e-016	2.66622e-015
6.41106e-015	9.20004e-015	3.61403e-014	5.06328e-014	-1.48472e-015	2.1061e-014	1.1158e-015	-6.92875e-015	-1.45386e-015	-5.00548e-016	9.16721e-015	3.82348e-015	9.16323e-015	9.90569e-015	2.71719e-014	-1.37289e-014	-9.07488e-015	-1.83423e-014	-1.8584e-014	-2.57423e-015	-9.52232e-015	9.25925e-015	3.22347e-015	-7.25214e-016	2.94368e-015
6.46497e-015	9.47677e-015	3.57163e-014	4.987e-014	-1.91929e-015	2.04731e-014	2.08461e-015	-6.4486e-015	-1.16358e-015	-3.32209e-016	9.54457e-015	3.94523e-015	9.37317e-015	9.70983e-015	2.69439e-014	-1.35225e-014	-8.8574e-015	-1.79859e-014	-1.84973e-014	-2.52317e-015	-9.03898e-015	9.32523e-015	3.4337e-015	-5.03094e-016	3.22218e-015
6.53437e-015	9.75391e-015	3.52857e-014	4.91048e-014	-2.29261e-015	1.99355e-014	3.12348e-015	-5.95442e-015	-8.61817e-016	-1.54722e-016	9.89402e-015	4.04092e-015	9.57169e-015	9.55562e-015	2.67275e-014	-1.32924e-014	-8.61851e-015	-1.76017e-014	-1.83783e-014	-2.47207e-015	-8.5483e-015	9.38217e-015	3.65048e-015	-2.60769e-016	3.50004e-015
6.61844e-015	1.00283e-014	3.48523e-014	4.83444e-014	-2.60175e-015	1.9453e-014	4.22447e-015	-5.44872e-015	-5.49391e-016	3.09812e-017	1.02133e-014	4.11055e-015	9.75724e-015	9.44457e-015	2.65232e-014	-1.30403e-014	-8.36019e-015	-1.71918e-014	-1.82271e-014	-2.42097e-015	-8.05434e-015	9.4295e-015	3.8726e-015	-6.79843e-019	3.77485e-015
6.71676e-015	1.02971e-014	3.44201e-014	4.75948e-014	-2.84517e-015	1.90296e-014	5.37852e-015	-4.93451e-015	-2.2749e-016	2.23988e-016	1.05007e-014	4.15426e-015	9.92781e-015	9.37849e-015	2.63315e-014	-1.27691e-014	-8.08446e-015	-1.67595e-014	-1.80436e-014	-2.36961e-015	-7.56069e-015	9.46684e-015	4.09825e-015	2.74768e-016	4.04505e-015
6.82854e-015	1.05583e-014	3.39928e-014	4.68624e-014	-3.02134e-015	1.8668e-014	6.57644e-015	-4.41528e-015	1.02954e-016	4.23867e-016	1.07547e-014	4.17253e-015	1.00824e-014	9.35792e-015	2.61526e-014	-1.24802e-014	-7.7941e-015	-1.6308e-014	-1.78292e-014	-2.31779e-015	-7.07233e-015	9.49436e-015	4.32552e-015	5.62257e-016	4.30902e-015
6.95326e-015	1.0809e-014	3.35744e-014	4.61539e-014	-3.12891e-015	1.83716e-014	7.80836e-015	-3.89408e-015	4.39943e-016	6.29189e-016	1.09731e-014	4.16583e-015	1.02186e-014	9.38308e-015	2.59868e-014	-1.21764e-014	-7.49151e-015	-1.58402e-014	-1.75852e-014	-2.26595e-015	-6.59386e-015	9.51244e-015	4.55256e-015	8.58796e-016	4.56458e-015
7.08991e-015	1.10466e-014	3.31686e-014	4.54753e-014	-3.16806e-015	1.81416e-014	9.06414e-015	-3.37479e-015	7.81372e-016	8.38659e-016	1.11545e-014	4.1352e-015	1.03349e-014	9.45333e-015	2.58344e-014	-1.18606e-014	-7.17938e-015	-1.53596e-014	-1.73134e-014	-2.21321e-015	-6.12956e-015	9.5208e-015	4.77749e-015	1.16142e-015	4.81033e-015
7.23757e-015	1.12693e-014	3.27782e-014	4.48328e-014	-3.13895e-015	1.79797e-014	1.03332e-014	-2.85997e-015	1.12557e-015	1.05119e-015	1.12978e-014	4.08213e-015	1.04303e-014	9.56781e-015	2.56957e-014	-1.15368e-014	-6.86028e-015	-1.48698e-014	-1.70163e-014	-2.15949e-015	-5.68279e-015	9.5199e-015	4.99897e-015	1.46636e-015	5.04446e-015
7.39463e-015	1.14747e-014	3.24061e-014	4.42318e-014	-3.04278e-015	1.78869e-014	1.16043e-014	-2.35274e-015	1.4703e-015	1.26516e-015	1.14025e-014	4.00819e-015	1.05041e-014	9.72557e-015	2.55698e-014	-1.12079e-014	-6.53736e-015	-1.4374e-014	-1.66962e-014	-2.10524e-015	-5.25707e-015	9.51031e-015	5.21525e-015	1.77082e-015	5.26558e-015
7.55953e-015	1.16605e-014	3.2056e-014	4.36779e-014	-2.88127e-015	1.7863e-014	1.28663e-014	-1.85613e-015	1.81348e-015	1.47937e-015	1.14679e-014	3.91497e-015	1.05553e-014	9.92524e-015	2.54568e-014	-1.08773e-014	-6.21307e-015	-1.38753e-014	-1.63558e-014	-2.05e-015	-4.85627e-015	9.49235e-015	5.4246e-015	2.07223e-015	5.47198e-015
7.73134e-015	1.18248e-014	3.17312e-014	4.31763e-014	-2.65713e-015	1.79073e-014	1.41083e-014	-1.37376e-015	2.15232e-015	1.69223e-015	1.14939e-014	3.804e-015	1.05835e-014	1.01647e-014	2.53566e-014	-1.05485e-014	-5.89066e-015	-1.33764e-014	-1.59984e-014	-1.9933e-015	-4.48311e-015	9.46651e-015	5.62572e-015	2.36736e-015	5.66324e-015
7.90864e-015	1.19661e-014	3.14341e-014	4.27313e-014	-2.3727e-015	1.80196e-014	1.53203e-014	-9.09381e-016	2.48472e-015	1.9023e-015	1.14802e-014	3.67729e-015	1.05887e-014	1.04417e-014	2.52686e-014	-1.0225e-014	-5.57316e-015	-1.28808e-014	-1.56263e-014	-1.93484e-015	-4.14004e-015	9.43353e-015	5.81695e-015	2.65318e-015	5.83866e-015
8.09027e-015	1.20835e-014	3.11673e-014	4.23468e-014	-2.03149e-015	1.81979e-014	1.64905e-014	-4.65197e-016	2.80756e-015	2.10754e-015	1.14275e-014	3.53692e-015	1.05705e-014	1.07535e-014	2.51926e-014	-9.91073e-015	-5.26305e-015	-1.23914e-014	-1.5243e-014	-1.87442e-015	-3.82911e-015	9.39399e-015	5.99643e-015	2.92748e-015	5.99693e-015
8.27446e-015	1.21755e-014	3.09334e-014	4.20264e-014	-1.63767e-015	1.84393e-014	1.76088e-014	-4.38656e-017	3.11855e-015	2.30694e-015	1.13366e-014	3.38477e-015	1.05288e-014	1.10976e-014	2.51285e-014	-9.60938e-015	-4.96272e-015	-1.19109e-014	-1.48524e-014	-1.81137e-015	-3.55127e-015	9.34837e-015	6.16286e-015	3.18849e-015	6.13754e-015
8.45973e-015	1.22413e-014	3.07339e-014	4.17728e-014	-1.19578e-015	1.87409e-014	1.86661e-014	3.51722e-016	3.41474e-015	2.49921e-015	1.12086e-014	3.22278e-015	1.04634e-014	1.14709e-014	2.50759e-014	-9.32438e-015	-4.67397e-015	-1.14416e-014	-1.44581e-014	-1.74504e-015	-3.30846e-015	9.29746e-015	6.31518e-015	3.43445e-015	6.26055e-015
8.64526e-015	1.22807e-014	3.05705e-014	4.15884e-014	-7.10486e-016	1.90988e-014	1.96528e-014	7.19594e-016	3.69337e-015	2.68298e-015	1.10452e-014	3.05323e-015	1.03753e-014	1.18694e-014	2.50342e-014	-9.05881e-015	-4.39923e-015	-1.09855e-014	-1.40638e-014	-1.67472e-015	-3.10107e-015	9.24142e-015	6.45214e-015	3.66343e-015	6.36553e-015
8.82975e-015	1.22934e-014	3.04448e-014	4.14751e-014	-1.87606e-016	1.95089e-014	2.05603e-014	1.05767e-015	3.95194e-015	2.85616e-015	1.0848e-014	2.87813e-015	1.02655e-014	1.22888e-014	2.50034e-014	-8.81603e-015	-4.14046e-015	-1.0545e-014	-1.3673e-014	-1.59994e-015	-2.92987e-015	9.1814e-015	6.57271e-015	3.87367e-015	6.45199e-015
9.01184e-015	1.22798e-014	3.03576e-014	4.14337e-014	3.67447e-016	1.99675e-014	2.13809e-014	1.36431e-015	4.18844e-015	3.01711e-015	1.06188e-014	2.70015e-015	1.01341e-014	1.27261e-014	2.4983e-014	-8.59908e-015	-3.89952e-015	-1.0122e-014	-1.32892e-014	-1.52073e-015	-2.79445e-015	9.11873e-015	6.67635e-015	4.06439e-015	6.52021e-015
9.18973e-015	1.22395e-014	3.03101e-014	4.14643e-014	9.48659e-016	2.04694e-014	2.21082e-014	1.63828e-015	4.40002e-015	3.16454e-015	1.03598e-014	2.52153e-015	9.98226e-015	1.31769e-014	2.49726e-014	-8.40984e-015	-3.67782e-015	-9.71797e-015	-1.29159e-014	-1.43743e-015	-2.69413e-015	9.05284e-015	6.76221e-015	4.23442e-015	6.57086e-015
9.36322e-015	1.21728e-014	3.03025e-014	4.15661e-014	1.54972e-015	2.10098e-014	2.27357e-014	1.87827e-015	4.58415e-015	3.29734e-015	1.00733e-014	2.34455e-015	9.81196e-015	1.36376e-014	2.49716e-014	-8.25004e-015	-3.4758e-015	-9.33369e-015	-1.25562e-014	-1.34911e-015	-2.62898e-015	8.98471e-015	6.82952e-015	4.38275e-015	6.60401e-015
9.53148e-015	1.20803e-014	3.03344e-014	4.17378e-014	2.16458e-015	2.15838e-014	2.32589e-014	2.08277e-015	4.73838e-015	3.41436e-015	9.76212e-015	2.17086e-015	9.62459e-015	1.41042e-014	2.49795e-014	-8.12164e-015	-3.29361e-015	-8.97059e-015	-1.22131e-014	-1.25582e-015	-2.59779e-015	8.91467e-015	6.8781e-015	4.50928e-015	6.62006e-015
9.69346e-015	1.19626e-014	3.04054e-014	4.19779e-014	2.78688e-015	2.21859e-014	2.36744e-014	2.25086e-015	4.86166e-015	3.51488e-015	9.42899e-015	2.00212e-015	9.42165e-015	1.45731e-014	2.49963e-014	-8.02602e-015	-3.13165e-015	-8.62978e-015	-1.18895e-014	-1.15718e-015	-2.598e-015	8.84265e-015	6.90772e-015	4.61409e-015	6.61929e-015
9.84813e-015	1.18217e-014	3.0515e-014	4.22838e-014	3.41008e-015	2.28103e-014	2.39799e-014	2.38245e-015	4.95205e-015	3.59774e-015	9.07676e-015	1.84068e-015	9.20461e-015	1.50405e-014	2.50219e-014	-7.96407e-015	-2.99025e-015	-8.31186e-015	-1.15882e-014	-1.05313e-015	-2.62688e-015	8.76956e-015	6.91788e-015	4.69748e-015	6.60208e-015
9.99572e-015	1.16588e-014	3.06621e-014	4.26524e-014	4.02794e-015	2.34514e-014	2.41745e-014	2.47712e-015	5.00871e-015	3.66187e-015	8.70869e-015	1.68782e-015	8.97494e-015	1.55027e-014	2.50559e-014	-7.93605e-015	-2.86903e-015	-8.01723e-015	-1.1311e-014	-9.43622e-016	-2.6817e-015	8.69531e-015	6.909e-015	4.75991e-015	6.57004e-015
1.0136e-014	1.14757e-014	3.08454e-014	4.30794e-014	4.63511e-015	2.41037e-014	2.42578e-014	2.5355e-015	5.03e-015	3.70721e-015	8.32827e-015	1.54543e-015	8.73454e-015	1.59564e-014	2.50975e-014	-7.94181e-015	-2.76726e-015	-7.74673e-015	-1.10603e-014	-8.28089e-016	-2.76063e-015	8.61975e-015	6.88133e-015	4.80219e-015	6.52421e-015
1.02688e-014	1.12747e-014	3.10625e-014	4.35605e-014	5.22512e-015	2.47613e-014	2.42304e-014	2.55808e-015	5.01499e-015	3.73322e-015	7.93913e-015	1.4145e-015	8.48636e-015	1.63983e-014	2.51465e-014	-7.98055e-015	-2.68351e-015	-7.50088e-015	-1.08373e-014	-7.06426e-016	-2.86068e-015	8.54306e-015	6.83509e-015	4.82584e-015	6.46535e-015
1.03945e-014	1.10574e-014	3.13111e-014	4.40902e-014	5.79185e-015	2.54186e-014	2.40947e-014	2.54587e-015	4.96388e-015	3.73977e-015	7.54445e-015	1.29655e-015	8.23167e-015	1.68252e-014	2.5203e-014	-8.05102e-015	-2.61683e-015	-7.27879e-015	-1.06431e-014	-5.78571e-016	-2.97843e-015	8.46568e-015	6.77117e-015	4.83178e-015	6.3949e-015
1.05133e-014	1.08255e-014	3.15891e-014	4.46632e-014	6.32989e-015	2.60699e-014	2.38536e-014	2.49976e-015	4.87608e-015	3.72695e-015	7.14818e-015	1.19233e-015	7.97173e-015	1.72351e-014	2.52664e-014	-8.15166e-015	-2.56596e-015	-7.07994e-015	-1.0478e-014	-4.44345e-016	-3.11122e-015	8.38707e-015	6.69025e-015	4.8217e-015	6.31366e-015
1.06247e-014	1.05814e-014	3.18934e-014	4.52735e-014	6.83357e-015	2.67094e-014	2.3512e-014	2.42139e-015	4.75215e-015	3.69453e-015	6.75411e-015	1.10313e-015	7.70882e-015	1.76252e-014	2.53361e-014	-8.28123e-015	-2.52977e-015	-6.90466e-015	-1.03435e-014	-3.04158e-016	-3.2558e-015	8.30702e-015	6.59283e-015	4.79713e-015	6.2226e-015
1.07296e-014	1.03278e-014	3.22205e-014	4.59138e-014	7.29828e-015	2.73323e-014	2.3075e-014	2.31217e-015	4.59297e-015	3.64343e-015	6.36603e-015	1.02983e-015	7.44539e-015	1.79925e-014	2.5411e-014	-8.43844e-015	-2.50633e-015	-6.7528e-015	-1.02402e-014	-1.58265e-016	-3.4091e-015	8.22576e-015	6.4804e-015	4.76013e-015	6.12265e-015
1.08289e-014	1.00675e-014	3.25675e-014	4.65764e-014	7.71936e-015	2.79329e-014	2.25485e-014	2.17412e-015	4.40011e-015	3.57408e-015	5.98731e-015	9.72835e-016	7.18372e-015	1.83361e-014	2.54901e-014	-8.62128e-015	-2.4935e-015	-6.62356e-015	-1.01682e-014	-6.04779e-018	-3.5678e-015	8.14299e-015	6.35349e-015	4.71274e-015	6.01524e-015
1.09233e-014	9.80286e-015	3.29308e-014	4.72543e-014	8.09261e-015	2.8506e-014	2.19402e-014	2.01046e-015	4.17515e-015	3.48682e-015	5.62097e-015	9.32293e-016	6.92538e-015	1.8654e-014	2.5573e-014	-8.82694e-015	-2.48968e-015	-6.5172e-015	-1.01256e-014	1.53024e-016	-3.72833e-015	8.05757e-015	6.2134e-015	4.65666e-015	5.90136e-015
1.10132e-014	9.53629e-015	3.33069e-014	4.79402e-014	8.41422e-015	2.90467e-014	2.12588e-014	1.82408e-015	3.92019e-015	3.38239e-015	5.27056e-015	9.0922e-016	6.67194e-015	1.89453e-014	2.56587e-014	-9.05285e-015	-2.49238e-015	-6.43312e-015	-1.01117e-014	3.17931e-016	-3.88808e-015	7.96913e-015	6.06169e-015	4.59379e-015	5.7828e-015
1.1099e-014	9.2701e-015	3.36914e-014	4.86255e-014	8.68045e-015	2.95505e-014	2.05126e-014	1.61702e-015	3.63765e-015	3.26215e-015	4.93911e-015	9.03792e-016	6.42538e-015	1.92089e-014	2.57466e-014	-9.29561e-015	-2.49979e-015	-6.37127e-015	-1.01255e-014	4.88203e-016	-4.04485e-015	7.877e-015	5.89985e-015	4.52583e-015	5.66056e-015
1.11813e-014	9.00712e-015	3.40808e-014	4.9302e-014	8.88914e-015	3.00137e-014	1.97106e-014	1.39212e-015	3.33019e-015	3.12684e-015	4.62943e-015	9.15497e-016	6.18792e-015	1.94445e-014	2.58356e-014	-9.55282e-015	-2.51039e-015	-6.33168e-015	-1.01657e-014	6.64347e-016	-4.19605e-015	7.78038e-015	5.72939e-015	4.45477e-015	5.5364e-015
1.12611e-014	8.74906e-015	3.44701e-014	4.99619e-014	9.03831e-015	3.04326e-014	1.88626e-014	1.15282e-015	3.00088e-015	2.97815e-015	4.34464e-015	9.43805e-016	5.96133e-015	1.96512e-014	2.59247e-014	-9.8214e-015	-2.52252e-015	-6.31388e-015	-1.02303e-014	8.45621e-016	-4.33993e-015	7.67883e-015	5.55151e-015	4.38203e-015	5.4111e-015
1.13389e-014	8.49834e-015	3.48552e-014	5.05974e-014	9.12575e-015	3.08036e-014	1.79794e-014	9.01797e-016	2.65295e-015	2.81769e-015	4.08688e-015	9.88268e-016	5.74698e-015	1.98288e-014	2.60123e-014	-1.0098e-014	-2.53383e-015	-6.31736e-015	-1.03175e-014	1.03141e-015	-4.4741e-015	7.57207e-015	5.36762e-015	4.30999e-015	5.2852e-015
1.14154e-014	8.25718e-015	3.52319e-014	5.12e-014	9.14994e-015	3.11229e-014	1.7071e-014	6.41745e-016	2.28987e-015	2.64718e-015	3.8584e-015	1.0489e-015	5.54649e-015	1.99773e-014	2.60973e-014	-1.03802e-014	-2.54291e-015	-6.34158e-015	-1.04251e-014	1.22169e-015	-4.59705e-015	7.4592e-015	5.17943e-015	4.23952e-015	5.16004e-015
1.1491e-014	8.02681e-015	3.55951e-014	5.17623e-014	9.1096e-015	3.13877e-014	1.61469e-014	3.75474e-016	1.91545e-015	2.46848e-015	3.66155e-015	1.12527e-015	5.36176e-015	2.00969e-014	2.61778e-014	-1.06653e-014	-2.54832e-015	-6.38618e-015	-1.05513e-014	1.41579e-015	-4.70751e-015	7.33923e-015	4.98865e-015	4.17227e-015	5.03697e-015
1.15658e-014	7.80974e-015	3.59401e-014	5.2277e-014	9.00455e-015	3.15957e-014	1.52171e-014	1.06591e-016	1.53283e-015	2.28301e-015	3.49733e-015	1.217e-015	5.19378e-015	2.01872e-014	2.62529e-014	-1.09506e-014	-2.54816e-015	-6.45105e-015	-1.06937e-014	1.613e-015	-4.8042e-015	7.21264e-015	4.79695e-015	4.1093e-015	4.91716e-015
1.16401e-014	7.60759e-015	3.62619e-014	5.27361e-014	8.8351e-015	3.17448e-014	1.4292e-014	-1.61841e-016	1.14614e-015	2.09209e-015	3.36734e-015	1.32328e-015	5.04389e-015	2.02494e-014	2.63206e-014	-1.12343e-014	-2.54171e-015	-6.53618e-015	-1.08491e-014	1.81272e-015	-4.88641e-015	7.07922e-015	4.60545e-015	4.05143e-015	4.80077e-015
1.17143e-014	7.42236e-015	3.6556e-014	5.31331e-014	8.60275e-015	3.18328e-014	1.33814e-014	-4.26642e-016	7.59534e-016	1.89757e-015	3.27252e-015	1.44361e-015	4.91318e-015	2.02843e-014	2.63792e-014	-1.15143e-014	-2.52754e-015	-6.64134e-015	-1.10152e-014	2.01428e-015	-4.95382e-015	6.93812e-015	4.41599e-015	3.99991e-015	4.68826e-015
1.17878e-014	7.2551e-015	3.68172e-014	5.34615e-014	8.30868e-015	3.1858e-014	1.2495e-014	-6.8482e-016	3.7712e-016	1.70109e-015	3.21393e-015	1.57708e-015	4.80241e-015	2.02926e-014	2.64266e-014	-1.17897e-014	-2.5048e-015	-6.76638e-015	-1.11895e-014	2.21719e-015	-5.00667e-015	6.78892e-015	4.23009e-015	3.95543e-015	4.58091e-015
1.1861e-014	7.10631e-015	3.70416e-014	5.37153e-014	7.95514e-015	3.18192e-014	1.16416e-014	-9.33831e-016	3.14902e-018	1.50464e-015	3.19196e-015	1.72275e-015	4.71268e-015	2.0275e-014	2.64607e-014	-1.20588e-014	-2.47297e-015	-6.91152e-015	-1.13692e-014	2.42059e-015	-5.04526e-015	6.63203e-015	4.04913e-015	3.91804e-015	4.47936e-015
1.19333e-014	6.97661e-015	3.72255e-014	5.38896e-014	7.5447e-015	3.17162e-014	1.08294e-014	-1.17149e-015	-3.58892e-016	1.31033e-015	3.20654e-015	1.87925e-015	4.64512e-015	2.02323e-014	2.64797e-014	-1.232e-014	-2.4317e-015	-7.07638e-015	-1.15519e-014	2.62416e-015	-5.07071e-015	6.4674e-015	3.874e-015	3.88813e-015	4.38434e-015
1.20037e-014	6.86652e-015	3.73646e-014	5.39803e-014	7.08021e-015	3.15486e-014	1.00659e-014	-1.39495e-015	-7.05299e-016	1.11975e-015	3.25768e-015	2.04582e-015	4.60005e-015	2.01663e-014	2.64822e-014	-1.25726e-014	-2.38093e-015	-7.26108e-015	-1.17351e-014	2.82764e-015	-5.08352e-015	6.29543e-015	3.70616e-015	3.86588e-015	4.29644e-015
1.2072e-014	6.77734e-015	3.74553e-014	5.3984e-014	6.56429e-015	3.13165e-014	9.35774e-015	-1.60234e-015	-1.03274e-015	9.34165e-016	3.34453e-015	2.22152e-015	4.57787e-015	2.00776e-014	2.64663e-014	-1.28161e-014	-2.32e-015	-7.46499e-015	-1.19166e-014	3.02899e-015	-5.08433e-015	6.11659e-015	3.5464e-015	3.85122e-015	4.21605e-015
1.21373e-014	6.70901e-015	3.74949e-014	5.38973e-014	6.00105e-015	3.10205e-014	8.71112e-015	-1.79255e-015	-1.33763e-015	7.55225e-016	3.46573e-015	2.40486e-015	4.5789e-015	1.99675e-014	2.64296e-014	-1.30503e-014	-2.2491e-015	-7.68748e-015	-1.20946e-014	3.22812e-015	-5.07458e-015	5.93143e-015	3.39622e-015	3.84381e-015	4.14344e-015
1.21988e-014	6.66143e-015	3.74802e-014	5.37192e-014	5.39497e-015	3.06616e-014	8.13131e-015	-1.96327e-015	-1.61647e-015	5.84492e-016	3.6201e-015	2.59482e-015	4.60329e-015	1.98367e-014	2.63712e-014	-1.32752e-014	-2.16961e-015	-7.92859e-015	-1.22673e-014	3.42378e-015	-5.05572e-015	5.74084e-015	3.25665e-015	3.84336e-015	4.07911e-015
1.22552e-014	6.6338e-015	3.74089e-014	5.34481e-014	4.75006e-015	3.02415e-014	7.62251e-015	-2.11345e-015	-1.86689e-015	4.23476e-016	3.80632e-015	2.79035e-015	4.65059e-015	1.96862e-014	2.62892e-014	-1.34914e-014	-2.08172e-015	-8.18787e-015	-1.24324e-014	3.61494e-015	-5.02992e-015	5.54611e-015	3.12864e-015	3.8494e-015	4.02362e-015
1.23052e-014	6.62614e-015	3.72789e-014	5.30833e-014	4.07104e-015	2.97625e-014	7.18862e-015	-2.24159e-015	-2.08617e-015	2.72636e-016	4.02263e-015	2.98985e-015	4.72057e-015	1.95169e-014	2.6182e-014	-1.36998e-014	-1.98675e-015	-8.46458e-015	-1.25885e-014	3.80116e-015	-4.99901e-015	5.34872e-015	3.01288e-015	3.86116e-015	3.97739e-015
1.23472e-014	6.63755e-015	3.70887e-014	5.2626e-014	3.36322e-015	2.92273e-014	6.83207e-015	-2.34701e-015	-2.2727e-015	1.33304e-016	4.26679e-015	3.19218e-015	4.81307e-015	1.93305e-014	2.60484e-014	-1.39016e-014	-1.88545e-015	-8.75809e-015	-1.27345e-014	3.98108e-015	-4.9644e-015	5.14978e-015	2.91014e-015	3.87737e-015	3.94017e-015
1.23801e-014	6.66745e-015	3.68368e-014	5.20783e-014	2.63213e-015	2.8639e-014	6.55402e-015	-2.42922e-015	-2.42425e-015	6.29272e-018	4.53616e-015	3.39654e-015	4.92743e-015	1.91269e-014	2.58871e-014	-1.40976e-014	-1.77872e-015	-9.06821e-015	-1.28691e-014	4.15304e-015	-4.92849e-015	4.95051e-015	2.82042e-015	3.89736e-015	3.91221e-015
1.24023e-014	6.71525e-015	3.65231e-014	5.14424e-014	1.88293e-015	2.80005e-014	6.35596e-015	-2.48845e-015	-2.54022e-015	-1.07093e-016	4.82839e-015	3.60114e-015	5.0628e-015	1.89067e-014	2.56976e-014	-1.42894e-014	-1.66766e-015	-9.39338e-015	-1.2992e-014	4.31613e-015	-4.89361e-015	4.75255e-015	2.74424e-015	3.92034e-015	3.89406e-015
1.24124e-014	6.77966e-015	3.61478e-014	5.07224e-014	1.12195e-015	2.7315e-014	6.23759e-015	-2.5251e-015	-2.62004e-015	-2.06498e-016	5.14067e-015	3.80456e-015	5.21853e-015	1.86708e-014	2.54789e-014	-1.44787e-014	-1.55327e-015	-9.73299e-015	-1.31025e-014	4.46928e-015	-4.86098e-015	4.5571e-015	2.68174e-015	3.94497e-015	3.88562e-015
1.24088e-014	6.85996e-015	3.57117e-014	4.99225e-014	3.55782e-016	2.65863e-014	6.19693e-015	-2.53955e-015	-2.6638e-015	-2.91708e-016	5.46984e-015	4.00545e-015	5.3933e-015	1.84201e-014	2.52308e-014	-1.46671e-014	-1.43725e-015	-1.0086e-014	-1.32002e-014	4.61119e-015	-4.83257e-015	4.36625e-015	2.6328e-015	3.97012e-015	3.88644e-015
1.23893e-014	6.95481e-015	3.52161e-014	4.90487e-014	-4.09463e-016	2.58195e-014	6.23179e-015	-2.53216e-015	-2.67159e-015	-3.62747e-016	5.813e-015	4.2024e-015	5.58603e-015	1.81544e-014	2.49538e-014	-1.48565e-014	-1.32019e-015	-1.04508e-014	-1.32856e-014	4.74122e-015	-4.81019e-015	4.18224e-015	2.59773e-015	3.9953e-015	3.8962e-015
1.23528e-014	7.0626e-015	3.46629e-014	4.81066e-014	-1.1682e-015	2.50193e-014	6.33881e-015	-2.50429e-015	-2.6442e-015	-4.19352e-016	6.16672e-015	4.39406e-015	5.79496e-015	1.78748e-014	2.46481e-014	-1.50487e-014	-1.20326e-015	-1.08262e-014	-1.33588e-014	4.85837e-015	-4.79548e-015	4.00681e-015	2.57617e-015	4.01916e-015	3.91466e-015
1.22981e-014	7.18201e-015	3.40549e-014	4.71031e-014	-1.91411e-015	2.41904e-014	6.51389e-015	-2.45756e-015	-2.58373e-015	-4.61747e-016	6.52805e-015	4.57883e-015	6.01819e-015	1.75819e-014	2.43144e-014	-1.52453e-014	-1.08847e-015	-1.12103e-014	-1.34199e-014	4.96214e-015	-4.79005e-015	3.84132e-015	2.56768e-015	4.04074e-015	3.94194e-015
1.22241e-014	7.31193e-015	3.33944e-014	4.60454e-014	-2.64114e-015	2.3338e-014	6.75256e-015	-2.39392e-015	-2.49152e-015	-4.90357e-016	6.89336e-015	4.7559e-015	6.25383e-015	1.72754e-014	2.3954e-014	-1.54478e-014	-9.7658e-016	-1.16012e-014	-1.34693e-014	5.05176e-015	-4.79568e-015	3.68794e-015	2.5724e-015	4.05953e-015	3.97695e-015
1.21298e-014	7.45153e-015	3.26842e-014	4.49417e-014	-3.34334e-015	2.24677e-014	7.04977e-015	-2.31591e-015	-2.37019e-015	-5.05157e-016	7.25896e-015	4.92375e-015	6.49959e-015	1.69558e-014	2.35674e-014	-1.56574e-014	-8.68159e-016	-1.19973e-014	-1.35079e-014	5.12591e-015	-4.81311e-015	3.54902e-015	2.58973e-015	4.07408e-015	4.01914e-015
1.20143e-014	7.5993e-015	3.19284e-014	4.38006e-014	-4.01532e-015	2.15847e-014	7.40029e-015	-2.22537e-015	-2.2223e-015	-5.06886e-016	7.62196e-015	5.08041e-015	6.75304e-015	1.66233e-014	2.31566e-014	-1.58756e-014	-7.64417e-016	-1.23966e-014	-1.35368e-014	5.1846e-015	-4.8431e-015	3.42622e-015	2.61869e-015	4.08436e-015	4.06882e-015
1.18762e-014	7.75444e-015	3.11312e-014	4.26314e-014	-4.65174e-015	2.06952e-014	7.79726e-015	-2.12518e-015	-2.05126e-015	-4.96394e-016	7.97899e-015	5.22475e-015	7.01157e-015	1.62784e-014	2.27232e-014	-1.61036e-014	-6.66266e-016	-1.27965e-014	-1.35571e-014	5.22719e-015	-4.88634e-015	3.32088e-015	2.65889e-015	4.08948e-015	4.12567e-015
1.17154e-014	7.91558e-015	3.02974e-014	4.14429e-014	-5.24762e-015	1.98048e-014	8.2341e-015	-2.01785e-015	-1.86075e-015	-4.74736e-016	8.32623e-015	5.35574e-015	7.2729e-015	1.59218e-014	2.22697e-014	-1.63418e-014	-5.74252e-016	-1.31952e-014	-1.35697e-014	5.25397e-015	-4.94387e-015	3.23499e-015	2.70967e-015	4.08928e-015	4.18867e-015
[truncated: 1,307 more rows]
