# Supplementary material for: Prominent gamma band activity during visual motion perception in early-stage Alzheimer’s disease
Source: PLoS One. 2022 Apr 18;17(4):e0266693. doi: 10.1371/journal.pone.0266693 (PMC9015152; doi:10.1371/journal.pone.0266693)
Supplement: S1 File — (ZIP) [file pone.0266693.s001.zip › PloseOneé╠âfü[â^âVü[âgùp/Old10 L hemisphere.txt]

7.93453e-015	9.88787e-015	8.30183e-015	-1.11686e-014	-7.87873e-015	-9.98399e-015	5.61449e-016	2.14599e-015	-5.62848e-015	-1.32962e-014	-1.48594e-014	-7.38506e-015	-7.38658e-015	-1.66634e-015	-1.60731e-014	-9.30003e-015	-8.57832e-015	-1.14217e-014	-2.84e-015	5.59899e-015	-3.28729e-015	6.98499e-015	-4.12784e-015	-7.1767e-015	8.70065e-016
7.15579e-015	9.42571e-015	8.19986e-015	-1.08612e-014	-8.18076e-015	-9.95113e-015	-3.73566e-017	1.84514e-015	-5.15835e-015	-1.27802e-014	-1.44104e-014	-7.23286e-015	-7.23042e-015	-1.35232e-015	-1.59932e-014	-9.81846e-015	-9.1927e-015	-1.11557e-014	-3.08743e-015	5.10817e-015	-3.49858e-015	6.80993e-015	-3.70234e-015	-7.19589e-015	5.81015e-016
6.36256e-015	8.94139e-015	8.07545e-015	-1.05668e-014	-8.49325e-015	-9.92412e-015	-6.40569e-016	1.5446e-015	-4.69442e-015	-1.22827e-014	-1.39666e-014	-7.09162e-015	-7.07864e-015	-1.06664e-015	-1.59122e-014	-1.03427e-014	-9.79604e-015	-1.08998e-014	-3.34281e-015	4.60558e-015	-3.70453e-015	6.61728e-015	-3.27705e-015	-7.21526e-015	2.74278e-016
5.55916e-015	8.43653e-015	7.92847e-015	-1.0286e-014	-8.81355e-015	-9.90246e-015	-1.24404e-015	1.24732e-015	-4.2395e-015	-1.18056e-014	-1.35309e-014	-6.96278e-015	-6.93183e-015	-8.11832e-016	-1.58295e-014	-1.08686e-014	-1.03829e-014	-1.06554e-014	-3.60324e-015	4.09313e-015	-3.90397e-015	6.40666e-015	-2.85494e-015	-7.23473e-015	-4.8765e-017
4.75039e-015	7.91255e-015	7.759e-015	-1.00195e-014	-9.13895e-015	-9.88541e-015	-1.8436e-015	9.55505e-016	-3.79656e-015	-1.13516e-014	-1.3106e-014	-6.84769e-015	-6.79009e-015	-5.90078e-016	-1.57438e-014	-1.13921e-014	-1.09478e-014	-1.04238e-014	-3.86627e-015	3.57268e-015	-4.09531e-015	6.17839e-015	-2.43933e-015	-7.25407e-015	-3.8693e-016
3.94049e-015	7.37114e-015	7.5671e-015	-9.76727e-015	-9.46711e-015	-9.8726e-015	-2.43576e-015	6.71687e-016	-3.36822e-015	-1.09227e-014	-1.26946e-014	-6.74733e-015	-6.65353e-015	-4.02994e-016	-1.56546e-014	-1.1908e-014	-1.14862e-014	-1.02058e-014	-4.12939e-015	3.04612e-015	-4.27718e-015	5.93285e-015	-2.03353e-015	-7.27326e-015	-7.38022e-016
3.1347e-015	6.81457e-015	7.35319e-015	-9.52915e-015	-9.79521e-015	-9.86342e-015	-3.01646e-015	3.98786e-016	-2.95756e-015	-1.0521e-014	-1.22983e-014	-6.66248e-015	-6.52222e-015	-2.52339e-016	-1.55609e-014	-1.24122e-014	-1.19932e-014	-1.00026e-014	-4.3898e-015	2.51572e-015	-4.44869e-015	5.67047e-015	-1.64039e-015	-7.29233e-015	-1.10013e-015
2.3375e-015	6.24498e-015	7.11826e-015	-9.30439e-015	-1.01199e-014	-9.85665e-015	-3.58172e-015	1.39022e-016	-2.56735e-015	-1.01474e-014	-1.19196e-014	-6.59386e-015	-6.39662e-015	-1.39387e-016	-1.54615e-014	-1.28998e-014	-1.24645e-014	-9.8147e-015	-4.64513e-015	1.98347e-015	-4.60839e-015	5.39109e-015	-1.26324e-015	-7.31102e-015	-1.47097e-015
1.55384e-015	5.66416e-015	6.86314e-015	-9.0922e-015	-1.04383e-014	-9.85116e-015	-4.12779e-015	-1.04962e-016	-2.2e-015	-9.80285e-015	-1.156e-014	-6.5419e-015	-6.27659e-015	-6.45028e-017	-1.53561e-014	-1.33664e-014	-1.28958e-014	-9.64241e-015	-4.89281e-015	1.45214e-015	-4.75509e-015	5.09511e-015	-9.04958e-016	-7.32937e-015	-1.84859e-015
7.8811e-016	5.07511e-015	6.58908e-015	-8.89148e-015	-1.07472e-014	-9.84613e-015	-4.65129e-015	-3.31111e-016	-1.85765e-015	-9.48854e-015	-1.12213e-014	-6.50668e-015	-6.16237e-015	-2.82262e-017	-1.5244e-014	-1.38078e-014	-1.32836e-014	-9.48582e-015	-5.13001e-015	9.23572e-016	-4.88856e-015	4.78342e-015	-5.68264e-016	-7.34714e-015	-2.23029e-015
4.51617e-017	4.4798e-015	6.2976e-015	-8.70085e-015	-1.10431e-014	-9.84041e-015	-5.14879e-015	-5.37283e-016	-1.54239e-015	-9.20468e-015	-1.09046e-014	-6.48806e-015	-6.05346e-015	-3.02941e-017	-1.51241e-014	-1.42193e-014	-1.3624e-014	-9.34502e-015	-5.35455e-015	3.99872e-016	-5.00788e-015	4.45702e-015	-2.5609e-016	-7.36443e-015	-2.61317e-015
-6.70329e-016	3.88077e-015	5.99017e-015	-8.51905e-015	-1.13232e-014	-9.83223e-015	-5.61714e-015	-7.21476e-016	-1.25584e-015	-8.95057e-015	-1.06108e-014	-6.4856e-015	-5.94963e-015	-7.04738e-017	-1.49958e-014	-1.45971e-014	-1.39139e-014	-9.2202e-015	-5.56389e-015	-1.1663e-016	-5.11269e-015	4.11704e-015	2.91979e-017	-7.38115e-015	-2.99479e-015
-1.35444e-015	3.28113e-015	5.66876e-015	-8.3444e-015	-1.15844e-014	-9.82015e-015	-6.05353e-015	-8.8163e-016	-9.99621e-016	-8.72608e-015	-1.03412e-014	-6.49897e-015	-5.8504e-015	-1.48046e-016	-1.48587e-014	-1.49376e-014	-1.41509e-014	-9.11042e-015	-5.75576e-015	-6.23606e-016	-5.20267e-015	3.76434e-015	2.85447e-016	-7.39701e-015	-3.37198e-015
-2.0032e-015	2.68346e-015	5.3353e-015	-8.17513e-015	-1.18243e-014	-9.80295e-015	-6.45518e-015	-1.01683e-015	-7.75219e-016	-8.53022e-015	-1.00959e-014	-6.52774e-015	-5.75557e-015	-2.61313e-016	-1.47121e-014	-1.52367e-014	-1.43332e-014	-9.01487e-015	-5.92796e-015	-1.11881e-015	-5.27793e-015	3.39973e-015	5.1108e-016	-7.41211e-015	-3.74222e-015
-2.613e-015	2.09032e-015	4.9915e-015	-8.00954e-015	-1.20404e-014	-9.77879e-015	-6.81959e-015	-1.12586e-015	-5.83996e-016	-8.36188e-015	-9.87539e-015	-6.57044e-015	-5.6644e-015	-4.082e-016	-1.45556e-014	-1.54918e-014	-1.44588e-014	-8.93263e-015	-6.0786e-015	-1.59956e-015	-5.33862e-015	3.02474e-015	7.04438e-016	-7.42631e-015	-4.10266e-015
-3.18017e-015	1.50463e-015	4.63952e-015	-7.84529e-015	-1.22299e-014	-9.74654e-015	-7.14512e-015	-1.20796e-015	-4.26758e-016	-8.21952e-015	-9.6796e-015	-6.62578e-015	-5.57668e-015	-5.86617e-016	-1.43888e-014	-1.57007e-014	-1.45271e-014	-8.8623e-015	-6.20617e-015	-2.06379e-015	-5.38524e-015	2.64142e-015	8.64234e-016	-7.43943e-015	-4.45073e-015
-3.70203e-015	9.29316e-016	4.28141e-015	-7.68029e-015	-1.23906e-014	-9.70437e-015	-7.43019e-015	-1.26284e-015	-3.03842e-016	-8.10129e-015	-9.50857e-015	-6.69269e-015	-5.49184e-015	-7.93912e-016	-1.42113e-014	-1.5861e-014	-1.45375e-014	-8.80274e-015	-6.30915e-015	-2.50945e-015	-5.41811e-015	2.2514e-015	9.89639e-016	-7.45119e-015	-4.78344e-015
-4.17626e-015	3.67138e-016	3.9193e-015	-7.51236e-015	-1.25205e-014	-9.65053e-015	-7.67334e-015	-1.29085e-015	-2.15483e-016	-8.00545e-015	-9.36195e-015	-6.76961e-015	-5.40943e-015	-1.02716e-015	-1.40226e-014	-1.59703e-014	-1.44905e-014	-8.75217e-015	-6.38633e-015	-2.9345e-015	-5.43829e-015	1.85615e-015	1.08046e-015	-7.46162e-015	-5.09875e-015
-4.60073e-015	-1.78895e-016	3.55535e-015	-7.33929e-015	-1.26177e-014	-9.58345e-015	-7.8737e-015	-1.29203e-015	-1.6172e-016	-7.92942e-015	-9.23894e-015	-6.85477e-015	-5.32885e-015	-1.28316e-015	-1.38227e-014	-1.60275e-014	-1.43867e-014	-8.70885e-015	-6.43669e-015	-3.33684e-015	-5.44672e-015	1.45752e-015	1.13643e-015	-7.47054e-015	-5.39411e-015
-4.97357e-015	-7.06098e-016	3.19163e-015	-7.15873e-015	-1.26808e-014	-9.50244e-015	-8.03054e-015	-1.26666e-015	-1.41926e-016	-7.87116e-015	-9.13834e-015	-6.94638e-015	-5.24906e-015	-1.55871e-015	-1.3612e-014	-1.60315e-014	-1.4228e-014	-8.67112e-015	-6.46002e-015	-3.71479e-015	-5.4442e-015	1.05716e-015	1.15769e-015	-7.47814e-015	-5.66696e-015
-5.29353e-015	-1.21193e-015	2.83033e-015	-6.96873e-015	-1.27086e-014	-9.40644e-015	-8.14367e-015	-1.2157e-015	-1.55283e-016	-7.82822e-015	-9.05875e-015	-7.04221e-015	-5.16922e-015	-1.85047e-015	-1.33902e-014	-1.59821e-014	-1.40161e-014	-8.63648e-015	-6.45619e-015	-4.06623e-015	-5.43171e-015	6.5701e-016	1.14484e-015	-7.48395e-015	-5.91532e-015
-5.55981e-015	-1.69424e-015	2.47343e-015	-6.76765e-015	-1.27006e-014	-9.29426e-015	-8.21337e-015	-1.13974e-015	-2.00852e-016	-7.79764e-015	-8.99896e-015	-7.14022e-015	-5.08917e-015	-2.15462e-015	-1.31585e-014	-1.58796e-014	-1.37532e-014	-8.60314e-015	-6.42568e-015	-4.38954e-015	-5.41075e-015	2.58923e-016	1.09914e-015	-7.48802e-015	-6.13745e-015
-5.77216e-015	-2.15084e-015	2.1229e-015	-6.55413e-015	-1.2656e-014	-9.1656e-015	-8.2404e-015	-1.04004e-015	-2.77499e-016	-7.77657e-015	-8.95793e-015	-7.23841e-015	-5.00823e-015	-2.46708e-015	-1.29172e-014	-1.57247e-014	-1.34423e-014	-8.56873e-015	-6.369e-015	-4.68306e-015	-5.3828e-015	-1.35077e-016	1.02191e-015	-7.49036e-015	-6.33201e-015
-5.93063e-015	-2.57938e-015	1.78025e-015	-6.32644e-015	-1.25747e-014	-9.01914e-015	-8.22539e-015	-9.17679e-016	-3.83504e-016	-7.7625e-015	-8.93383e-015	-7.33425e-015	-4.92512e-015	-2.78396e-015	-1.2667e-014	-1.55186e-014	-1.30866e-014	-8.53125e-015	-6.28706e-015	-4.94579e-015	-5.34887e-015	-5.23009e-016	9.14853e-016	-7.49094e-015	-6.49729e-015
-6.03565e-015	-2.97818e-015	1.4474e-015	-6.08371e-015	-1.24569e-014	-8.85439e-015	-8.16969e-015	-7.7432e-016	-5.16541e-016	-7.75243e-015	-8.92494e-015	-7.42541e-015	-4.83963e-015	-3.10164e-015	-1.24087e-014	-1.52633e-014	-1.26908e-014	-8.4885e-015	-6.18078e-015	-5.17648e-015	-5.31029e-015	-9.02974e-016	7.79884e-016	-7.48916e-015	-6.63206e-015
-6.08857e-015	-3.34507e-015	1.12581e-015	-5.82466e-015	-1.23031e-014	-8.67142e-015	-8.07531e-015	-6.12188e-016	-6.74615e-016	-7.74312e-015	-8.92975e-015	-7.50955e-015	-4.75108e-015	-3.41556e-015	-1.2143e-014	-1.4961e-014	-1.22588e-014	-8.4386e-015	-6.05174e-015	-5.3739e-015	-5.2681e-015	-1.27291e-015	6.19518e-016	-7.48486e-015	-6.73625e-015
-6.09072e-015	-3.6782e-015	8.1676e-016	-5.54858e-015	-1.21146e-014	-8.47041e-015	-7.94439e-015	-4.33951e-016	-8.55549e-016	-7.73176e-015	-8.94637e-015	-7.58479e-015	-4.65867e-015	-3.72204e-015	-1.18713e-014	-1.46146e-014	-1.17949e-014	-8.37971e-015	-5.90173e-015	-5.53669e-015	-5.2234e-015	-1.63129e-015	4.35714e-016	-7.47769e-015	-6.80941e-015
-6.04422e-015	-3.97635e-015	5.21035e-016	-5.25571e-015	-1.18926e-014	-8.25129e-015	-7.77944e-015	-2.41768e-016	-1.05674e-015	-7.71559e-015	-8.97285e-015	-7.64949e-015	-4.56214e-015	-4.01763e-015	-1.15944e-014	-1.42272e-014	-1.13039e-014	-8.3098e-015	-5.73289e-015	-5.66479e-015	-5.17719e-015	-1.97645e-015	2.3182e-016	-7.46785e-015	-6.85136e-015
-5.95112e-015	-4.23843e-015	2.40024e-016	-4.94624e-015	-1.16386e-014	-8.01485e-015	-7.58334e-015	-3.78944e-017	-1.27535e-015	-7.69253e-015	-9.00733e-015	-7.70158e-015	-4.46067e-015	-4.29854e-015	-1.13138e-014	-1.38021e-014	-1.07907e-014	-8.22704e-015	-5.5475e-015	-5.75779e-015	-5.13089e-015	-2.30674e-015	1.12218e-017	-7.45499e-015	-6.8619e-015
-5.81429e-015	-4.46392e-015	-2.54668e-017	-4.62087e-015	-1.13547e-014	-7.76253e-015	-7.35885e-015	1.74771e-016	-1.50881e-015	-7.66041e-015	-9.04781e-015	-7.73945e-015	-4.35383e-015	-4.56135e-015	-1.10306e-014	-1.33436e-014	-1.02602e-014	-8.13001e-015	-5.34832e-015	-5.8153e-015	-5.0855e-015	-2.62055e-015	-2.22738e-016	-7.43884e-015	-6.84114e-015
-5.63648e-015	-4.65198e-015	-2.75166e-016	-4.27982e-015	-1.10431e-014	-7.49477e-015	-7.10932e-015	3.93306e-016	-1.75438e-015	-7.61668e-015	-9.0928e-015	-7.76143e-015	-4.2416e-015	-4.80281e-015	-1.07456e-014	-1.2856e-014	-9.71799e-015	-8.01751e-015	-5.13796e-015	-5.83652e-015	-5.04195e-015	-2.91613e-015	-4.67057e-016	-7.41899e-015	-6.79027e-015
-5.42115e-015	-4.80259e-015	-5.08858e-016	-3.92435e-015	-1.07065e-014	-7.21323e-015	-6.83778e-015	6.14832e-016	-2.00869e-015	-7.55953e-015	-9.1406e-015	-7.76609e-015	-4.12358e-015	-5.02048e-015	-1.04606e-014	-1.2344e-014	-9.1689e-015	-7.88835e-015	-4.91892e-015	-5.82178e-015	-5.00107e-015	-3.1926e-015	-7.18634e-016	-7.39527e-015	-6.7105e-015
-5.17234e-015	-4.91601e-015	-7.26332e-016	-3.55588e-015	-1.03474e-014	-6.91939e-015	-6.54794e-015	8.36684e-016	-2.26848e-015	-7.48718e-015	-9.1893e-015	-7.75226e-015	-3.99946e-015	-5.21176e-015	-1.01768e-014	-1.18123e-014	-8.61804e-015	-7.74162e-015	-4.69387e-015	-5.77152e-015	-4.9634e-015	-3.44856e-015	-9.73829e-016	-7.36719e-015	-6.60305e-015
-4.89354e-015	-4.99229e-015	-9.2792e-016	-3.17633e-015	-9.96892e-015	-6.61449e-015	-6.2436e-015	1.05599e-015	-2.53069e-015	-7.39802e-015	-9.23712e-015	-7.7187e-015	-3.86867e-015	-5.37429e-015	-9.89544e-015	-1.12654e-014	-8.07113e-015	-7.57647e-015	-4.46625e-015	-5.68604e-015	-4.92929e-015	-3.68314e-015	-1.22902e-015	-7.33414e-015	-6.46929e-015
-4.58868e-015	-5.03191e-015	-1.11358e-015	-2.78768e-015	-9.57405e-015	-6.30058e-015	-5.92845e-015	1.2703e-015	-2.79277e-015	-7.29086e-015	-9.28242e-015	-7.66444e-015	-3.73146e-015	-5.50599e-015	-9.61767e-015	-1.07081e-014	-7.53322e-015	-7.39268e-015	-4.23896e-015	-5.56652e-015	-4.89878e-015	-3.89505e-015	-1.48113e-015	-7.29579e-015	-6.31114e-015
-4.26207e-015	-5.03626e-015	-1.28395e-015	-2.39184e-015	-9.16603e-015	-5.97981e-015	-5.60609e-015	1.47763e-015	-3.05117e-015	-7.16501e-015	-9.32371e-015	-7.58954e-015	-3.58799e-015	-5.60514e-015	-9.34446e-015	-1.01459e-014	-7.00897e-015	-7.19009e-015	-4.01461e-015	-5.41395e-015	-4.8713e-015	-4.08386e-015	-1.72683e-015	-7.25193e-015	-6.13102e-015
-3.9174e-015	-5.00644e-015	-1.43952e-015	-1.99153e-015	-8.74803e-015	-5.65377e-015	-5.27983e-015	1.67482e-015	-3.30264e-015	-7.01985e-015	-9.35993e-015	-7.49379e-015	-3.43852e-015	-5.67099e-015	-9.07693e-015	-9.58367e-015	-6.50262e-015	-6.96884e-015	-3.79608e-015	-5.22939e-015	-4.84722e-015	-4.24879e-015	-1.96293e-015	-7.20202e-015	-5.9313e-015
-3.55878e-015	-4.94319e-015	-1.58116e-015	-1.58917e-015	-8.32369e-015	-5.3249e-015	-4.95349e-015	1.85994e-015	-3.54405e-015	-6.85481e-015	-9.39033e-015	-7.37695e-015	-3.28259e-015	-5.70295e-015	-8.81608e-015	-9.02604e-015	-6.01843e-015	-6.72966e-015	-3.58615e-015	-5.01444e-015	-4.82596e-015	-4.38958e-015	-2.18676e-015	-7.14594e-015	-5.71458e-015
-3.1903e-015	-4.84835e-015	-1.70944e-015	-1.18781e-015	-7.89618e-015	-4.99534e-015	-4.63077e-015	2.03119e-015	-3.77307e-015	-6.66946e-015	-9.41372e-015	-7.23916e-015	-3.12048e-015	-5.70046e-015	-8.56336e-015	-8.47769e-015	-5.56018e-015	-6.47317e-015	-3.38728e-015	-4.77103e-015	-4.80689e-015	-4.50579e-015	-2.39538e-015	-7.08309e-015	-5.48342e-015
-2.81612e-015	-4.72363e-015	-1.82517e-015	-7.90253e-016	-7.46887e-015	-4.66788e-015	-4.31498e-015	2.18732e-015	-3.98736e-015	-6.46381e-015	-9.42919e-015	-7.08124e-015	-2.95223e-015	-5.66383e-015	-8.31901e-015	-7.94338e-015	-5.13103e-015	-6.20052e-015	-3.20185e-015	-4.50115e-015	-4.78928e-015	-4.59725e-015	-2.58573e-015	-7.0133e-015	-5.24078e-015
-2.44048e-015	-4.57124e-015	-1.92913e-015	-3.99447e-016	-7.04527e-015	-4.34468e-015	-4.00939e-015	2.32639e-015	-4.18421e-015	-6.2378e-015	-9.43594e-015	-6.90339e-015	-2.77814e-015	-5.59359e-015	-8.08385e-015	-7.42727e-015	-4.7339e-015	-5.91261e-015	-3.03237e-015	-4.20701e-015	-4.7724e-015	-4.66381e-015	-2.75533e-015	-6.93591e-015	-4.98939e-015
-2.06705e-015	-4.39345e-015	-2.02277e-015	-1.79964e-017	-6.62846e-015	-4.02779e-015	-3.71681e-015	2.44712e-015	-4.36142e-015	-5.99193e-015	-9.4336e-015	-6.70651e-015	-2.59863e-015	-5.49064e-015	-7.85816e-015	-6.93336e-015	-4.37143e-015	-5.61075e-015	-2.88046e-015	-3.89054e-015	-4.75463e-015	-4.70597e-015	-2.90267e-015	-6.85024e-015	-4.73197e-015
-1.69963e-015	-4.1926e-015	-2.10762e-015	3.5046e-016	-6.22164e-015	-3.71946e-015	-3.43998e-015	2.5489e-015	-4.51696e-015	-5.72676e-015	-9.42156e-015	-6.4917e-015	-2.41369e-015	-5.35617e-015	-7.64261e-015	-6.46551e-015	-4.04546e-015	-5.29667e-015	-2.74759e-015	-3.55435e-015	-4.73486e-015	-4.72404e-015	-3.02569e-015	-6.75614e-015	-4.47149e-015
-1.34152e-015	-3.97172e-015	-2.18439e-015	7.02644e-016	-5.82743e-015	-3.42221e-015	-3.18114e-015	2.63122e-015	-4.64942e-015	-5.44354e-015	-9.39951e-015	-6.26021e-015	-2.22384e-015	-5.1914e-015	-7.43728e-015	-6.02713e-015	-3.75744e-015	-4.97241e-015	-2.63555e-015	-3.20144e-015	-4.71153e-015	-4.71897e-015	-3.12296e-015	-6.6532e-015	-4.21069e-015
-9.9607e-016	-3.73379e-015	-2.25413e-015	1.03593e-015	-5.44828e-015	-3.13749e-015	-2.94246e-015	2.69401e-015	-4.75712e-015	-5.14354e-015	-9.36739e-015	-6.01346e-015	-2.02916e-015	-4.99802e-015	-7.24248e-015	-5.6211e-015	-3.50795e-015	-4.63995e-015	-2.54547e-015	-2.83453e-015	-4.68294e-015	-4.69128e-015	-3.19356e-015	-6.54112e-015	-3.95215e-015
-6.66276e-016	-3.48143e-015	-2.31769e-015	1.34824e-015	-5.08671e-015	-2.86692e-015	-2.72557e-015	2.7371e-015	-4.83896e-015	-4.82771e-015	-9.32521e-015	-5.75309e-015	-1.83024e-015	-4.77813e-015	-7.05779e-015	-5.24968e-015	-3.2976e-015	-4.30148e-015	-2.47776e-015	-2.45704e-015	-4.64802e-015	-4.64212e-015	-3.23657e-015	-6.4194e-015	-3.69847e-015
-3.54455e-016	-3.21739e-015	-2.3757e-015	1.63691e-015	-4.74528e-015	-2.61204e-015	-2.53188e-015	2.76055e-015	-4.89384e-015	-4.49722e-015	-9.2728e-015	-5.48057e-015	-1.6272e-015	-4.53393e-015	-6.88305e-015	-4.9149e-015	-3.12627e-015	-3.95892e-015	-2.43249e-015	-2.07212e-015	-4.60486e-015	-4.57298e-015	-3.25147e-015	-6.28794e-015	-3.45205e-015
-6.26464e-017	-2.9443e-015	-2.42909e-015	1.9001e-015	-4.42558e-015	-2.37437e-015	-2.3625e-015	2.76557e-015	-4.9208e-015	-4.15307e-015	-9.21014e-015	-5.19768e-015	-1.42092e-015	-4.26788e-015	-6.71794e-015	-4.6181e-015	-2.99376e-015	-3.61463e-015	-2.40959e-015	-1.68276e-015	-4.55164e-015	-4.48529e-015	-3.23815e-015	-6.14656e-015	-3.2151e-015
2.06747e-016	-2.66501e-015	-2.47862e-015	2.13556e-015	-4.12908e-015	-2.15515e-015	-2.21798e-015	2.75273e-015	-4.9197e-015	-3.79686e-015	-9.13763e-015	-4.90621e-015	-1.21206e-015	-3.98263e-015	-6.56201e-015	-4.36045e-015	-2.89896e-015	-3.27077e-015	-2.40859e-015	-1.29231e-015	-4.48706e-015	-4.38055e-015	-3.1967e-015	-5.995e-015	-2.98971e-015
4.51874e-016	-2.38236e-015	-2.52493e-015	2.3414e-015	-3.85716e-015	-1.95511e-015	-2.09867e-015	2.72316e-015	-4.89064e-015	-3.43021e-015	-9.05566e-015	-4.6078e-015	-1.00075e-015	-3.68137e-015	-6.41477e-015	-4.14302e-015	-2.84049e-015	-2.92981e-015	-2.42841e-015	-9.04121e-016	-4.40965e-015	-4.26019e-015	-3.12729e-015	-5.83329e-015	-2.77763e-015
6.71508e-016	-2.09942e-015	-2.56811e-015	2.51636e-015	-3.61123e-015	-1.77509e-015	-2.00428e-015	2.67835e-015	-4.83369e-015	-3.05405e-015	-8.96471e-015	-4.30395e-015	-7.87516e-016	-3.36642e-015	-6.2757e-015	-3.96573e-015	-2.81652e-015	-2.59404e-015	-2.46836e-015	-5.21558e-016	-4.31777e-015	-4.12571e-015	-3.0311e-015	-5.66144e-015	-2.57994e-015
8.64525e-016	-1.81906e-015	-2.60832e-015	2.65972e-015	-3.39171e-015	-1.61486e-015	-1.93438e-015	2.61984e-015	-4.74901e-015	-2.6697e-015	-8.86503e-015	-3.99595e-015	-5.7253e-016	-3.04073e-015	-6.14389e-015	-3.82795e-015	-2.82489e-015	-2.26612e-015	-2.52679e-015	-1.48238e-016	-4.20994e-015	-3.97896e-015	-2.9093e-015	-5.47927e-015	-2.39802e-015
1.03033e-015	-1.54448e-015	-2.6458e-015	2.77054e-015	-3.19904e-015	-1.47453e-015	-1.8882e-015	2.54953e-015	-4.63709e-015	-2.27903e-015	-8.75741e-015	-3.68517e-015	-3.56642e-016	-2.70709e-015	-6.01824e-015	-3.72886e-015	-2.86234e-015	-1.94832e-015	-2.60237e-015	2.12348e-016	-4.0849e-015	-3.82162e-015	-2.76297e-015	-5.287e-015	-2.23258e-015
1.16879e-015	-1.2778e-015	-2.6803e-015	2.84854e-015	-3.03315e-015	-1.35348e-015	-1.86463e-015	2.46947e-015	-4.49955e-015	-1.88389e-015	-8.64237e-015	-3.37363e-015	-1.40328e-016	-2.36852e-015	-5.898e-015	-3.66729e-015	-2.92617e-015	-1.64275e-015	-2.69309e-015	5.57418e-016	-3.94186e-015	-3.65545e-015	-2.59347e-015	-5.08487e-015	-2.08408e-015
1.27993e-015	-1.02158e-015	-2.71103e-015	2.8937e-015	-2.89365e-015	-1.25148e-015	-1.8622e-015	2.38227e-015	-4.3379e-015	-1.48551e-015	-8.51999e-015	-3.06249e-015	7.54758e-017	-2.0275e-015	-5.78219e-015	-3.64147e-015	-3.01303e-015	-1.35136e-015	-2.79685e-015	8.83787e-016	-3.77979e-015	-3.48277e-015	-2.40269e-015	-4.87279e-015	-1.95273e-015
1.36423e-015	-7.77879e-016	-2.73758e-015	2.90671e-015	-2.78026e-015	-1.16775e-015	-1.87921e-015	2.28968e-015	-4.15348e-015	-1.08497e-015	-8.39068e-015	-2.75307e-015	2.90362e-016	-1.68682e-015	-5.6698e-015	-3.64982e-015	-3.11997e-015	-1.07586e-015	-2.91159e-015	1.18851e-015	-3.59811e-015	-3.30493e-015	-2.19241e-015	-4.65124e-015	-1.83851e-015
1.42265e-015	-5.4853e-016	-2.75906e-015	2.88803e-015	-2.69224e-015	-1.10152e-015	-1.91314e-015	2.19439e-015	-3.94833e-015	-6.8353e-016	-8.25553e-015	-2.44591e-015	5.03537e-016	-1.34885e-015	-5.55954e-015	-3.68962e-015	-3.2428e-015	-8.17654e-016	-3.03489e-015	1.46864e-015	-3.39614e-015	-3.12384e-015	-1.96495e-015	-4.42017e-015	-1.74094e-015
1.45607e-015	-3.35326e-016	-2.77449e-015	2.8384e-015	-2.62818e-015	-1.05124e-015	-1.96176e-015	2.09903e-015	-3.72406e-015	-2.82672e-016	-8.11523e-015	-2.14203e-015	7.14e-016	-1.01594e-015	-5.45049e-015	-3.75834e-015	-3.37787e-015	-5.78523e-016	-3.1639e-015	1.72167e-015	-3.17376e-015	-2.94103e-015	-1.72225e-015	-4.18024e-015	-1.6596e-015
1.46549e-015	-1.39949e-016	-2.78319e-015	2.7595e-015	-2.58658e-015	-1.01574e-015	-2.02273e-015	2.00577e-015	-3.48263e-015	1.16631e-016	-7.97046e-015	-1.84243e-015	9.21172e-016	-6.9049e-016	-5.34232e-015	-3.85274e-015	-3.52094e-015	-3.59535e-016	-3.29626e-015	1.94537e-015	-2.93091e-015	-2.75845e-015	-1.46658e-015	-3.9322e-015	-1.59378e-015
1.45244e-015	3.66677e-017	-2.78412e-015	2.65303e-015	-2.56602e-015	-9.93487e-016	-2.09343e-015	1.91663e-015	-3.22634e-015	5.12987e-016	-7.82176e-015	-1.5477e-015	1.12463e-015	-3.74307e-016	-5.23417e-015	-3.96979e-015	-3.66852e-015	-1.61408e-016	-3.42908e-015	2.1374e-015	-2.66787e-015	-2.57819e-015	-1.2003e-015	-3.67644e-015	-1.54222e-015
1.41871e-015	1.93711e-016	-2.7759e-015	2.52097e-015	-2.5647e-015	-9.82343e-016	-2.17059e-015	1.83353e-015	-2.95785e-015	9.05113e-016	-7.66925e-015	-1.25818e-015	1.32375e-015	-6.91182e-017	-5.12505e-015	-4.10633e-015	-3.81697e-015	1.54913e-017	-3.55982e-015	2.29601e-015	-2.38524e-015	-2.40162e-015	-9.25358e-016	-3.41397e-015	-1.5033e-015
1.36615e-015	3.30263e-016	-2.75718e-015	2.36504e-015	-2.58076e-015	-9.79882e-016	-2.25149e-015	1.75886e-015	-2.67917e-015	1.29224e-015	-7.51374e-015	-9.74095e-016	1.51773e-015	2.23682e-016	-5.01436e-015	-4.25914e-015	-3.96244e-015	1.70501e-016	-3.68592e-015	2.41977e-015	-2.08372e-015	-2.23017e-015	-6.4381e-016	-3.1451e-015	-1.47539e-015
1.29641e-015	4.45943e-016	-2.72625e-015	2.18764e-015	-2.61216e-015	-9.84639e-016	-2.33303e-015	1.69499e-015	-2.39296e-015	1.67295e-015	-7.35633e-015	-6.95154e-016	1.70576e-015	5.03038e-016	-4.90157e-015	-4.42484e-015	-4.10138e-015	3.03781e-016	-3.80511e-015	2.50743e-015	-1.76405e-015	-2.06565e-015	-3.57847e-016	-2.87057e-015	-1.45662e-015
1.21175e-015	5.4091e-016	-2.68155e-015	1.9911e-015	-2.65695e-015	-9.94777e-016	-2.41226e-015	1.64396e-015	-2.10195e-015	2.0461e-015	-7.19715e-015	-4.21201e-016	1.88724e-015	7.67754e-016	-4.78608e-015	-4.59939e-015	-4.23064e-015	4.16108e-016	-3.91517e-015	2.55778e-015	-1.42739e-015	-1.90923e-015	-6.98756e-017	-2.59116e-015	-1.44469e-015
1.11446e-015	6.15174e-016	-2.62193e-015	1.77809e-015	-2.71273e-015	-1.00807e-015	-2.48597e-015	1.60744e-015	-1.80868e-015	2.41073e-015	-7.03672e-015	-1.52421e-016	2.06118e-015	1.01732e-015	-4.66786e-015	-4.77948e-015	-4.34712e-015	5.07605e-016	-4.01399e-015	2.5703e-015	-1.07535e-015	-1.76222e-015	2.17767e-016	-2.30781e-015	-1.4375e-015
1.00698e-015	6.69668e-016	-2.54551e-015	1.55104e-015	-2.77715e-015	-1.02272e-015	-2.55147e-015	1.58676e-015	-1.51553e-015	2.76585e-015	-6.87529e-015	1.11637e-016	2.22674e-015	1.25113e-015	-4.54675e-015	-4.96153e-015	-4.44727e-015	5.78911e-016	-4.09946e-015	2.54471e-015	-7.09805e-016	-1.62624e-015	5.03155e-016	-2.02152e-015	-1.43272e-015
8.91165e-016	7.04765e-016	-2.4507e-015	1.31261e-015	-2.84819e-015	-1.03666e-015	-2.60592e-015	1.5831e-015	-1.22526e-015	3.11059e-015	-6.71351e-015	3.71795e-016	2.38302e-015	1.46935e-015	-4.42276e-015	-5.14272e-015	-4.52903e-015	6.314e-016	-4.17018e-015	2.48108e-015	-3.32873e-016	-1.5023e-015	7.84562e-016	-1.73294e-015	-1.42789e-015
7.69157e-016	7.21605e-016	-2.33681e-015	1.0656e-015	-2.92358e-015	-1.04797e-015	-2.647e-015	1.59758e-015	-9.40021e-016	3.4437e-015	-6.55216e-015	6.28578e-016	2.52931e-015	1.67208e-015	-4.29629e-015	-5.32027e-015	-4.59057e-015	6.66082e-016	-4.2251e-015	2.38008e-015	5.33784e-017	-1.39118e-015	1.06028e-015	-1.44281e-015	-1.4209e-015
6.42753e-016	7.21279e-016	-2.2027e-015	8.12735e-016	-3.00075e-015	-1.05507e-015	-2.67193e-015	1.63037e-015	-6.61906e-016	3.76404e-015	-6.39211e-015	8.82176e-016	2.66472e-015	1.8592e-015	-4.16796e-015	-5.49149e-015	-4.63019e-015	6.84009e-016	-4.26291e-015	2.2427e-015	4.46756e-016	-1.29437e-015	1.3285e-015	-1.15235e-015	-1.40936e-015
5.14659e-016	7.05029e-016	-2.04729e-015	5.56057e-016	-3.07781e-015	-1.05609e-015	-2.67827e-015	1.68185e-015	-3.93078e-016	4.07067e-015	-6.23382e-015	1.13299e-015	2.78896e-015	2.03124e-015	-4.03793e-015	-5.65346e-015	-4.64572e-015	6.86944e-016	-4.28255e-015	2.06976e-015	8.4473e-016	-1.21244e-015	1.58806e-015	-8.62404e-016	-1.39126e-015
3.86363e-016	6.74448e-016	-1.86995e-015	2.98275e-016	-3.15311e-015	-1.05044e-015	-2.6638e-015	1.75245e-015	-1.35643e-016	4.36287e-015	-6.07787e-015	1.3822e-015	2.90128e-015	2.18874e-015	-3.90701e-015	-5.80373e-015	-4.63619e-015	6.76497e-016	-4.28367e-015	1.86254e-015	1.24486e-015	-1.14582e-015	1.8379e-015	-5.73989e-016	-1.36436e-015
2.59633e-016	6.31671e-016	-1.67058e-015	4.19136e-017	-3.22462e-015	-1.03693e-015	-2.62703e-015	1.84221e-015	1.08265e-016	4.63921e-015	-5.925e-015	1.63022e-015	3.00085e-015	2.33268e-015	-3.77587e-015	-5.94031e-015	-4.60089e-015	6.54984e-016	-4.26592e-015	1.62307e-015	1.64468e-015	-1.09506e-015	2.07663e-015	-2.88304e-016	-1.32641e-015
1.36572e-016	5.78485e-016	-1.44833e-015	-2.1116e-016	-3.29105e-015	-1.01453e-015	-2.56664e-015	1.95077e-015	3.3671e-016	4.89824e-015	-5.77584e-015	1.87705e-015	3.08691e-015	2.46392e-015	-3.64571e-015	-6.06093e-015	-4.53922e-015	6.24216e-016	-4.22922e-015	1.3534e-015	2.04179e-015	-1.061e-015	2.30294e-015	-6.23597e-018	-1.27566e-015
1.88042e-017	5.16929e-016	-1.20317e-015	-4.58949e-016	-3.3509e-015	-9.82289e-016	-2.48185e-015	2.07742e-015	5.4828e-016	5.1393e-015	-5.63116e-015	2.12321e-015	3.15867e-015	2.58375e-015	-3.5176e-015	-6.16461e-015	-4.4513e-015	5.86153e-016	-4.17415e-015	1.05597e-015	2.43353e-015	-1.04394e-015	2.51643e-015	2.7157e-016	-1.21093e-015
-9.19269e-017	4.48985e-016	-9.35544e-016	-6.99355e-016	-3.40304e-015	-9.39605e-016	-2.37217e-015	2.22084e-015	7.41934e-016	5.3615e-015	-5.49198e-015	2.36928e-015	3.21532e-015	2.69332e-015	-3.39209e-015	-6.25014e-015	-4.33746e-015	5.43022e-016	-4.10133e-015	7.33511e-016	2.81712e-015	-1.0437e-015	2.71645e-015	5.43971e-016	-1.13114e-015
-1.94534e-016	3.77445e-016	-6.46207e-016	-9.30687e-016	-3.44638e-015	-8.86358e-016	-2.2369e-015	2.38013e-015	9.16742e-016	5.56381e-015	-5.35907e-015	2.61532e-015	3.25625e-015	2.79367e-015	-3.27065e-015	-6.31689e-015	-4.19832e-015	4.96379e-016	-4.01206e-015	3.88794e-016	3.19027e-015	-1.0603e-015	2.90246e-015	8.10145e-016	-1.03491e-015
-2.87968e-016	3.03942e-016	-3.35994e-016	-1.15172e-015	-3.47999e-015	-8.23129e-016	-2.07653e-015	2.55396e-015	1.07214e-015	5.74479e-015	-5.2332e-015	2.86142e-015	3.28138e-015	2.88577e-015	-3.15466e-015	-6.36393e-015	-4.03491e-015	4.48576e-016	-3.90771e-015	2.54817e-017	3.55024e-015	-1.09344e-015	3.07415e-015	1.06894e-015	-9.21203e-016
-3.71322e-016	2.30624e-016	-6.17923e-018	-1.36169e-015	-3.50321e-015	-7.50441e-016	-1.89132e-015	2.7405e-015	1.20752e-015	5.90357e-015	-5.11524e-015	3.10663e-015	3.29035e-015	2.97065e-015	-3.0455e-015	-6.39153e-015	-3.84875e-015	4.01622e-016	-3.78999e-015	-3.53443e-016	3.89477e-015	-1.14277e-015	3.23156e-015	1.31947e-015	-7.89806e-016
-4.43836e-016	1.59183e-016	3.41778e-016	-1.55959e-015	-3.51558e-015	-6.68715e-016	-1.68249e-015	2.93813e-015	1.32266e-015	6.03931e-015	-5.00609e-015	3.35096e-015	3.28243e-015	3.04978e-015	-2.94405e-015	-6.39935e-015	-3.64141e-015	3.57294e-016	-3.66088e-015	-7.44832e-016	4.22129e-015	-1.20793e-015	3.37447e-015	1.56091e-015	-6.40543e-016
-5.04732e-016	9.19195e-017	7.06339e-016	-1.74455e-015	-3.51718e-015	-5.78544e-016	-1.45109e-015	3.14442e-015	1.41718e-015	6.15076e-015	-4.90701e-015	3.59438e-015	3.2575e-015	3.12457e-015	-2.85161e-015	-6.38807e-015	-3.41503e-015	3.17394e-016	-3.52244e-015	-1.14479e-015	4.52801e-015	-1.28829e-015	3.50297e-015	1.79204e-015	-4.73619e-016
-5.53406e-016	3.07645e-017	1.08535e-015	-1.91569e-015	-3.50785e-015	-4.80637e-016	-1.19863e-015	3.35729e-015	1.49101e-015	6.23748e-015	-4.81869e-015	3.8367e-015	3.21599e-015	3.19569e-015	-2.76949e-015	-6.3585e-015	-3.17162e-015	2.8345e-016	-3.37678e-015	-1.54922e-015	4.81345e-015	-1.38363e-015	3.61726e-015	2.01248e-015	-2.89309e-016
-5.89511e-016	-2.29628e-017	1.47667e-015	-2.07286e-015	-3.48796e-015	-3.76592e-016	-9.27115e-016	3.57453e-015	1.54449e-015	6.29893e-015	-4.74175e-015	4.07641e-015	3.15803e-015	3.26403e-015	-2.69906e-015	-6.31121e-015	-2.91368e-015	2.57252e-016	-3.22619e-015	-1.95479e-015	5.07572e-015	-1.4934e-015	3.71743e-015	2.22165e-015	-8.86069e-017
-6.13017e-016	-6.74517e-017	1.87769e-015	-2.21585e-015	-3.4578e-015	-2.68016e-016	-6.39051e-016	3.79404e-015	1.57855e-015	6.33379e-015	-4.67701e-015	4.31296e-015	3.08342e-015	3.33041e-015	-2.6413e-015	-6.24794e-015	-2.64382e-015	2.40262e-016	-3.07285e-015	-2.35825e-015	5.31322e-015	-1.6167e-015	3.80395e-015	2.41888e-015	1.274e-016
-6.23967e-016	-1.02276e-016	2.28602e-015	-2.34455e-015	-3.41827e-015	-1.56345e-016	-3.36921e-016	4.01356e-015	1.59349e-015	6.34133e-015	-4.62544e-015	4.54546e-015	2.99208e-015	3.39588e-015	-2.59739e-015	-6.17001e-015	-2.36504e-015	2.33245e-016	-2.91896e-015	-2.75582e-015	5.52474e-015	-1.75265e-015	3.87698e-015	2.60352e-015	3.57495e-016
-6.22865e-016	-1.26477e-016	2.69902e-015	-2.45924e-015	-3.36985e-015	-4.30943e-017	-2.37124e-017	4.23063e-015	1.59046e-015	6.32135e-015	-4.58775e-015	4.77224e-015	2.88481e-015	3.46095e-015	-2.56785e-015	-6.07886e-015	-2.08007e-015	2.37121e-016	-2.76726e-015	-3.14407e-015	5.70903e-015	-1.90038e-015	3.93703e-015	2.77513e-015	5.9964e-016
-6.10066e-016	-1.39246e-016	3.11318e-015	-2.56045e-015	-3.31341e-015	7.05628e-017	2.97352e-016	4.44275e-015	1.57092e-015	6.27369e-015	-4.56469e-015	4.99147e-015	2.76178e-015	3.52602e-015	-2.55349e-015	-5.97652e-015	-1.79186e-015	2.52979e-016	-2.62031e-015	-3.51973e-015	5.86554e-015	-2.05875e-015	3.98427e-015	2.93306e-015	8.52269e-016
-5.85759e-016	-1.40234e-016	3.5251e-015	-2.64856e-015	-3.25001e-015	1.82847e-016	6.22962e-016	4.6477e-015	1.53637e-015	6.19842e-015	-4.55688e-015	5.20183e-015	2.62341e-015	3.59163e-015	-2.55513e-015	-5.8648e-015	-1.50327e-015	2.81162e-016	-2.48028e-015	-3.87967e-015	5.9938e-015	-2.22659e-015	4.01895e-015	3.0768e-015	1.11338e-015
-5.50317e-016	-1.28931e-016	3.93178e-015	-2.72389e-015	-3.18091e-015	2.92199e-016	9.497e-016	4.84305e-015	1.48772e-015	6.09567e-015	-4.56461e-015	5.40165e-015	2.47057e-015	3.65785e-015	-2.57303e-015	-5.74557e-015	-1.21748e-015	3.22068e-016	-2.34934e-015	-4.22037e-015	6.09339e-015	-2.40228e-015	4.04161e-015	3.20598e-015	1.38071e-015
-5.04098e-016	-1.05626e-016	4.32971e-015	-2.78686e-015	-3.10699e-015	3.96626e-016	1.27387e-015	5.02663e-015	1.4266e-015	5.96545e-015	-4.58828e-015	5.58904e-015	2.30411e-015	3.72472e-015	-2.6072e-015	-5.62092e-015	-9.37102e-016	3.75495e-016	-2.22936e-015	-4.53939e-015	6.16416e-015	-2.58491e-015	4.05287e-015	3.32002e-015	1.65164e-015
-4.47773e-016	-7.08942e-017	4.71557e-015	-2.83795e-015	-3.02961e-015	4.9428e-016	1.59218e-015	5.19644e-015	1.35442e-015	5.80838e-015	-4.62816e-015	5.7623e-015	2.12469e-015	3.79193e-015	-2.65789e-015	-5.49297e-015	-6.64899e-016	4.41242e-016	-2.12207e-015	-4.83421e-015	6.20616e-015	-2.77301e-015	4.05305e-015	3.4187e-015	1.92345e-015
-3.82121e-016	-2.5605e-017	5.08612e-015	-2.87808e-015	-2.94983e-015	5.8372e-016	1.90102e-015	5.35096e-015	1.27286e-015	5.62521e-015	-4.68513e-015	5.91918e-015	1.93343e-015	3.85897e-015	-2.72486e-015	-5.36366e-015	-4.03529e-016	5.18717e-016	-2.0289e-015	-5.1025e-015	6.21987e-015	-2.96505e-015	4.0428e-015	3.50184e-015	2.19348e-015
-3.07695e-016	2.9957e-017	5.43778e-015	-2.9082e-015	-2.86867e-015	6.63355e-016	2.19688e-015	5.48858e-015	1.18422e-015	5.41704e-015	-4.75896e-015	6.05749e-015	1.73129e-015	3.9254e-015	-2.80763e-015	-5.23476e-015	-1.55264e-016	6.07237e-016	-1.95113e-015	-5.34274e-015	6.20599e-015	-3.15953e-015	4.02233e-015	3.56915e-015	2.45913e-015
-2.25773e-016	9.42314e-017	5.76782e-015	-2.92849e-015	-2.78757e-015	7.32146e-016	2.47651e-015	5.60752e-015	1.08973e-015	5.18527e-015	-4.84956e-015	6.17588e-015	1.51945e-015	3.99064e-015	-2.90589e-015	-5.1076e-015	7.71966e-017	7.05293e-016	-1.88959e-015	-5.55302e-015	6.16526e-015	-3.35472e-015	3.992e-015	3.62071e-015	2.71768e-015
-1.37294e-016	1.65713e-016	6.07294e-015	-2.93972e-015	-2.70747e-015	7.88835e-016	2.73622e-015	5.70665e-015	9.91081e-016	4.9316e-015	-4.95658e-015	6.27299e-015	1.29954e-015	4.05357e-015	-3.01875e-015	-4.98432e-015	2.91673e-016	8.12246e-016	-1.845e-015	-5.73244e-015	6.09874e-015	-3.54933e-015	3.95198e-015	3.65626e-015	2.96609e-015
-4.29903e-017	2.4313e-016	6.35054e-015	-2.94262e-015	-2.62957e-015	8.32485e-016	2.97268e-015	5.78509e-015	8.90241e-016	4.65767e-015	-5.07986e-015	6.34737e-015	1.07309e-015	4.11356e-015	-3.14537e-015	-4.86657e-015	4.8622e-016	9.26598e-016	-1.81761e-015	-5.88009e-015	6.00752e-015	-3.74181e-015	3.90237e-015	3.67542e-015	3.2021e-015
5.65249e-017	3.24276e-016	6.59764e-015	-2.93771e-015	-2.55426e-015	8.623e-016	3.1827e-015	5.84203e-015	7.88887e-016	4.36515e-015	-5.21894e-015	6.39767e-015	8.41027e-016	4.16936e-015	-3.28442e-015	-4.75578e-015	6.59414e-016	1.04711e-015	-1.80791e-015	-5.99545e-015	5.89242e-015	-3.93027e-015	3.84326e-015	3.67826e-015	3.42274e-015
1.60926e-016	4.07133e-016	6.81193e-015	-2.92551e-015	-2.4825e-015	8.77867e-016	3.36381e-015	5.87682e-015	6.88686e-016	4.05628e-015	-5.37276e-015	6.42253e-015	6.04815e-016	4.21986e-015	-3.43462e-015	-4.65314e-015	8.10072e-016	1.17209e-015	-1.81569e-015	-6.07832e-015	5.75525e-015	-4.1134e-015	3.77472e-015	3.66504e-015	3.62587e-015
2.69402e-016	4.8982e-016	6.99168e-015	-2.90652e-015	-2.41552e-015	8.78767e-016	3.51336e-015	5.88889e-015	5.90695e-016	3.73337e-015	-5.54034e-015	6.4214e-015	3.66596e-016	4.26375e-015	-3.59428e-015	-4.55961e-015	9.36217e-016	1.29989e-015	-1.84032e-015	-6.12895e-015	5.59762e-015	-4.28953e-015	3.69713e-015	3.63563e-015	3.80901e-015
3.8133e-016	5.70229e-016	7.13513e-015	-2.88168e-015	-2.35357e-015	8.65113e-016	3.62923e-015	5.87807e-015	4.96205e-016	3.39877e-015	-5.7206e-015	6.39402e-015	1.27904e-016	4.30001e-015	-3.76192e-015	-4.47631e-015	1.0374e-015	1.42861e-015	-1.8809e-015	-6.14793e-015	5.42102e-015	-4.45708e-015	3.61062e-015	3.59016e-015	3.97003e-015
4.95909e-016	6.46398e-016	7.24091e-015	-2.85153e-015	-2.29735e-015	8.37246e-016	3.70938e-015	5.8443e-015	4.06799e-016	3.05512e-015	-5.91233e-015	6.33959e-015	-1.09786e-016	4.32742e-015	-3.93603e-015	-4.40396e-015	1.11326e-015	1.55655e-015	-1.93623e-015	-6.13654e-015	5.22677e-015	-4.61463e-015	3.51504e-015	3.52866e-015	4.10686e-015
6.1308e-016	7.15653e-016	7.30786e-015	-2.8165e-015	-2.24727e-015	7.95486e-016	3.75236e-015	5.78773e-015	3.23361e-016	2.70564e-015	-6.11413e-015	6.25729e-015	-3.44556e-016	4.34483e-015	-4.11482e-015	-4.34353e-015	1.16357e-015	1.68195e-015	-2.00495e-015	-6.09597e-015	5.01661e-015	-4.76093e-015	3.41072e-015	3.4514e-015	4.21722e-015
7.3225e-016	7.7572e-016	7.33567e-015	-2.77704e-015	-2.20394e-015	7.4024e-016	3.75748e-015	5.70894e-015	2.46373e-016	2.35293e-015	-6.3242e-015	6.1474e-015	-5.74995e-016	4.35101e-015	-4.29608e-015	-4.29466e-015	1.18817e-015	1.80266e-015	-2.08508e-015	-6.02773e-015	4.79205e-015	-4.89454e-015	3.29806e-015	3.35874e-015	4.29966e-015
8.53114e-016	8.24682e-016	7.32419e-015	-2.73374e-015	-2.16727e-015	6.72363e-016	3.72361e-015	5.60888e-015	1.7668e-016	2.00046e-015	-6.54114e-015	6.01066e-015	-7.99552e-016	4.34514e-015	-4.47763e-015	-4.25768e-015	1.18725e-015	1.91674e-015	-2.17507e-015	-5.93373e-015	4.55443e-015	-5.0145e-015	3.17673e-015	3.25055e-015	4.35328e-015
9.74961e-016	8.60791e-016	7.27345e-015	-2.68692e-015	-2.13715e-015	5.92557e-016	3.65035e-015	5.48762e-015	1.14755e-016	1.6512e-015	-6.76297e-015	5.84789e-015	-1.01695e-015	4.32608e-015	-4.65755e-015	-4.23286e-015	1.16154e-015	2.02224e-015	-2.27268e-015	-5.81691e-015	4.30547e-015	-5.11924e-015	3.04713e-015	3.12728e-015	4.37703e-015
1.09711e-015	8.82e-016	7.18407e-015	-2.63695e-015	-2.11306e-015	5.01549e-016	3.53763e-015	5.34654e-015	6.07555e-017	1.30829e-015	-6.98772e-015	5.65965e-015	-1.22537e-015	4.29259e-015	-4.83391e-015	-4.21996e-015	1.11203e-015	2.11765e-015	-2.37552e-015	-5.67909e-015	4.04673e-015	-5.20783e-015	2.90975e-015	2.98923e-015	4.3701e-015
1.21946e-015	8.86246e-016	7.05706e-015	-2.58451e-015	-2.09517e-015	4.00386e-016	3.38596e-015	5.18693e-015	1.4806e-017	9.74684e-016	-7.21334e-015	5.44715e-015	-1.42355e-015	4.24359e-015	-5.00514e-015	-4.21858e-015	1.03969e-015	2.20157e-015	-2.48206e-015	-5.52247e-015	3.7799e-015	-5.27961e-015	2.76489e-015	2.83656e-015	4.33191e-015
1.34197e-015	8.72e-016	6.89333e-015	-2.53014e-015	-2.0832e-015	2.90267e-016	3.1965e-015	5.01049e-015	-2.30994e-017	6.53055e-016	-7.43784e-015	5.21208e-015	-1.60983e-015	4.17885e-015	-5.16873e-015	-4.22815e-015	9.45887e-016	2.27253e-015	-2.58989e-015	-5.34989e-015	3.50641e-015	-5.33384e-015	2.61273e-015	2.66954e-015	4.26228e-015
1.46412e-015	8.37916e-016	6.69447e-015	-2.47411e-015	-2.07693e-015	1.72647e-016	2.97068e-015	4.81816e-015	-5.33551e-017	3.46166e-016	-7.65917e-015	4.95632e-015	-1.7822e-015	4.09795e-015	-5.32267e-015	-4.24828e-015	8.31986e-016	2.32911e-015	-2.6965e-015	-5.16442e-015	3.22768e-015	-5.36978e-015	2.45362e-015	2.48893e-015	4.16125e-015
1.58507e-015	7.82736e-016	6.46238e-015	-2.41767e-015	-2.07581e-015	4.90767e-017	2.71028e-015	4.61173e-015	-7.63834e-017	5.66513e-017	-7.87529e-015	4.68191e-015	-1.9396e-015	4.00023e-015	-5.46553e-015	-4.27759e-015	6.99697e-016	2.37019e-015	-2.79979e-015	-4.96887e-015	2.94472e-015	-5.38731e-015	2.28832e-015	2.29524e-015	4.02933e-015
1.70467e-015	7.05403e-016	6.19961e-015	-2.36189e-015	-2.07863e-015	-7.85794e-017	2.41688e-015	4.39287e-015	-9.30056e-017	-2.12852e-016	-8.08415e-015	4.3911e-015	-2.0815e-015	3.88549e-015	-5.59537e-015	-4.31524e-015	5.50973e-016	2.39477e-015	-2.89717e-015	-4.766e-015	2.65874e-015	-5.38564e-015	2.11694e-015	2.08895e-015	3.86738e-015
1.82301e-015	6.05416e-016	5.90848e-015	-2.30696e-015	-2.08485e-015	-2.09709e-016	2.09296e-015	4.16339e-015	-1.04261e-016	-4.5993e-016	-8.28391e-015	4.08608e-015	-2.20739e-015	3.75425e-015	-5.7106e-015	-4.36029e-015	3.87817e-016	2.40169e-015	-2.98592e-015	-4.55892e-015	2.37082e-015	-5.36514e-015	1.94042e-015	1.87076e-015	3.67595e-015
1.93999e-015	4.82399e-016	5.59171e-015	-2.25399e-015	-2.09339e-015	-3.42626e-016	1.74157e-015	3.92499e-015	-1.11074e-016	-6.82674e-016	-8.47226e-015	3.76958e-015	-2.31587e-015	3.60609e-015	-5.80984e-015	-4.4116e-015	2.12755e-016	2.39e-015	-3.06412e-015	-4.35022e-015	2.08174e-015	-5.32589e-015	1.75915e-015	1.64104e-015	3.45585e-015
2.05526e-015	3.36244e-016	5.2524e-015	-2.20418e-015	-2.10338e-015	-4.75883e-016	1.36557e-015	3.67951e-015	-1.14303e-016	-8.79248e-016	-8.64689e-015	3.44446e-015	-2.4067e-015	3.44131e-015	-5.89179e-015	-4.46794e-015	2.76647e-017	2.35937e-015	-3.12987e-015	-4.14296e-015	1.79269e-015	-5.26822e-015	1.57374e-015	1.40095e-015	3.2086e-015
2.1687e-015	1.67154e-016	4.89359e-015	-2.15842e-015	-2.11444e-015	-6.08392e-016	9.68505e-016	3.42864e-015	-1.15076e-016	-1.04863e-015	-8.80629e-015	3.1134e-015	-2.47907e-015	3.26043e-015	-5.95503e-015	-4.52792e-015	-1.65134e-016	2.30973e-015	-3.18127e-015	-3.93968e-015	1.50493e-015	-5.19236e-015	1.38532e-015	1.15129e-015	2.93611e-015
2.27985e-015	-2.42689e-017	4.51806e-015	-2.11802e-015	-2.12548e-015	-7.39397e-016	5.53468e-016	3.17446e-015	-1.14633e-016	-1.18967e-015	-8.9488e-015	2.77939e-015	-2.53215e-015	3.06442e-015	-5.99909e-015	-4.59037e-015	-3.63134e-016	2.24135e-015	-3.21665e-015	-3.74322e-015	1.21932e-015	-5.09915e-015	1.19424e-015	8.92715e-016	2.63992e-015
2.38861e-015	-2.36904e-016	4.12927e-015	-2.08419e-015	-2.13594e-015	-8.67761e-016	1.24109e-016	2.91825e-015	-1.14015e-016	-1.30132e-015	-9.07318e-015	2.44584e-015	-2.5661e-015	2.85391e-015	-6.02311e-015	-4.65404e-015	-5.63982e-016	2.15436e-015	-3.23458e-015	-3.55571e-015	9.36509e-016	-4.98944e-015	1.00159e-015	6.25996e-016	2.32238e-015
2.49533e-015	-4.69423e-016	3.73031e-015	-2.0577e-015	-2.14526e-015	-9.92515e-016	-3.15701e-016	2.662e-015	-1.14436e-016	-1.38287e-015	-9.17806e-015	2.11535e-015	-2.58093e-015	2.63005e-015	-6.02665e-015	-4.71799e-015	-7.65135e-016	2.04902e-015	-3.23406e-015	-3.37954e-015	6.57091e-016	-4.86464e-015	8.08189e-016	3.52424e-016	1.9852e-015
2.59973e-015	-7.20311e-016	3.32466e-015	-2.0402e-015	-2.1524e-015	-1.11309e-015	-7.62268e-016	2.4078e-015	-1.17167e-016	-1.43469e-015	-9.26227e-015	1.79032e-015	-2.57617e-015	2.39394e-015	-6.00925e-015	-4.781e-015	-9.6399e-016	1.9259e-015	-3.21433e-015	-3.21694e-015	3.8147e-016	-4.72644e-015	6.15166e-016	7.3336e-017	1.63058e-015
2.70151e-015	-9.87937e-016	2.9155e-015	-2.03296e-015	-2.15675e-015	-1.22871e-015	-1.21134e-015	2.15702e-015	-1.23687e-016	-1.45738e-015	-9.32482e-015	1.47371e-015	-2.55199e-015	2.14716e-015	-5.9709e-015	-4.84172e-015	-1.15857e-015	1.78592e-015	-3.17496e-015	-3.06952e-015	1.10556e-016	-4.57616e-015	4.2287e-016	-2.1012e-016	1.2605e-015
2.80025e-015	-1.27018e-015	2.50579e-015	-2.0372e-015	-2.15781e-015	-1.33923e-015	-1.65943e-015	1.91115e-015	-1.35555e-016	-1.45209e-015	-9.36511e-015	1.16779e-015	-2.5086e-015	1.89144e-015	-5.91192e-015	-4.89897e-015	-1.34645e-015	1.63015e-015	-3.11542e-015	-2.93854e-015	-1.54927e-016	-4.41511e-015	2.3197e-016	-4.96848e-016	8.77481e-016
2.89554e-015	-1.56488e-015	2.09849e-015	-2.05386e-015	-2.15511e-015	-1.44456e-015	-2.10292e-015	1.67181e-015	-1.54005e-016	-1.41981e-015	-9.38272e-015	8.75156e-016	-2.44695e-015	1.62823e-015	-5.83226e-015	-4.95194e-015	-1.52569e-015	1.46002e-015	-3.03587e-015	-2.8254e-015	-4.14857e-016	-4.2451e-015	4.39181e-017	-7.85711e-016	4.84024e-016
2.98714e-015	-1.86975e-015	1.69622e-015	-2.08388e-015	-2.1482e-015	-1.54465e-015	-2.53782e-015	1.4405e-015	-1.80219e-016	-1.36192e-015	-9.37722e-015	5.97626e-016	-2.36777e-015	1.35984e-015	-5.73253e-015	-4.99946e-015	-1.69426e-015	1.27691e-015	-2.93665e-015	-2.73124e-015	-6.69187e-016	-4.06836e-015	-1.4012e-016	-1.07534e-015	8.2945e-017
3.07445e-015	-2.18262e-015	1.30139e-015	-2.1285e-015	-2.13658e-015	-1.63943e-015	-2.96052e-015	1.21845e-015	-2.15663e-016	-1.28047e-015	-9.34885e-015	3.37166e-016	-2.27167e-015	1.08806e-015	-5.61315e-015	-5.0411e-015	-1.85023e-015	1.08212e-015	-2.81855e-015	-2.65638e-015	-9.17178e-016	-3.88695e-015	-3.19688e-016	-1.36438e-015	-3.23549e-016
3.15749e-015	-2.50064e-015	9.16429e-016	-2.18834e-015	-2.12052e-015	-1.72879e-015	-3.36803e-015	1.00683e-015	-2.61062e-016	-1.17761e-015	-9.29839e-015	9.53683e-017	-2.15934e-015	8.14638e-016	-5.47511e-015	-5.07649e-015	-1.99211e-015	8.77599e-016	-2.68321e-015	-2.60127e-015	-1.15817e-015	-3.70282e-015	-4.94047e-016	-1.65139e-015	-7.33112e-016
3.23566e-015	-2.82084e-015	5.43258e-016	-2.26454e-015	-2.09981e-015	-1.81346e-015	-3.75712e-015	8.06057e-016	-3.17048e-016	-1.05576e-015	-9.22597e-015	-1.2638e-016	-2.03197e-015	5.41669e-016	-5.31955e-015	-5.10497e-015	-2.11885e-015	6.65313e-016	-2.53217e-015	-2.56644e-015	-1.392e-015	-3.51824e-015	-6.6259e-016	-1.9348e-015	-1.14321e-015
3.30828e-015	-3.14063e-015	1.83551e-016	-2.35739e-015	-2.07438e-015	-1.89419e-015	-4.12504e-015	6.17201e-016	-3.84039e-016	-9.17685e-016	-9.1322e-015	-3.27116e-016	-1.89114e-015	2.70834e-016	-5.1481e-015	-5.12588e-015	-2.22949e-015	4.46705e-016	-2.36704e-015	-2.55133e-015	-1.61811e-015	-3.33527e-015	-8.24633e-016	-2.21349e-015	-1.55194e-015
3.37519e-015	-3.45688e-015	-1.60986e-016	-2.46722e-015	-2.04438e-015	-1.97138e-015	-4.46896e-015	4.41314e-016	-4.6251e-016	-7.66537e-016	-9.01805e-015	-5.06286e-016	-1.73778e-015	3.75962e-018	-4.96159e-015	-5.13913e-015	-2.323e-015	2.23598e-016	-2.18961e-015	-2.55526e-015	-1.83598e-015	-3.15617e-015	-9.79325e-016	-2.48616e-015	-1.95691e-015
3.43627e-015	-3.76718e-015	-4.89129e-016	-2.59407e-015	-2.0102e-015	-2.04593e-015	-4.78695e-015	2.79434e-016	-5.52471e-016	-6.04569e-016	-8.88509e-015	-6.63847e-016	-1.57304e-015	-2.56825e-016	-4.76157e-015	-5.14472e-015	-2.39894e-015	-1.91749e-018	-2.00254e-015	-2.57823e-015	-2.04521e-015	-2.98289e-015	-1.12594e-015	-2.75125e-015	-2.3558e-015
3.49046e-015	-4.06898e-015	-8.00065e-016	-2.73788e-015	-1.97188e-015	-2.11895e-015	-5.07706e-015	1.31906e-016	-6.54184e-016	-4.35133e-016	-8.73469e-015	-7.99588e-016	-1.39874e-015	-5.09451e-016	-4.54967e-015	-5.14248e-015	-2.45648e-015	-2.28247e-016	-1.80819e-015	-2.61972e-015	-2.24579e-015	-2.8177e-015	-1.26387e-015	-3.00737e-015	-2.74591e-015
3.53729e-015	-4.35991e-015	-1.09334e-015	-2.89858e-015	-1.92985e-015	-2.19052e-015	-5.33807e-015	-1.35585e-018	-7.6778e-016	-2.62078e-016	-8.56834e-015	-9.1343e-016	-1.21598e-015	-7.53007e-016	-4.32748e-015	-5.13273e-015	-2.49589e-015	-4.53423e-016	-1.60846e-015	-2.67812e-015	-2.43723e-015	-2.66228e-015	-1.39264e-015	-3.25313e-015	-3.12502e-015
3.57626e-015	-4.63742e-015	-1.36822e-015	-3.07542e-015	-1.88458e-015	-2.26173e-015	-5.56866e-015	-1.20503e-016	-8.93159e-016	-8.85977e-017	-8.38779e-015	-1.00607e-015	-1.0264e-015	-9.85518e-016	-4.09641e-015	-5.11594e-015	-2.51732e-015	-6.7563e-016	-1.40607e-015	-2.75211e-015	-2.61921e-015	-2.5193e-015	-1.51176e-015	-3.48703e-015	-3.4909e-015
3.60729e-015	-4.89944e-015	-1.62466e-015	-3.26778e-015	-1.83703e-015	-2.33363e-015	-5.76822e-015	-2.24958e-016	-1.0294e-015	8.23381e-017	-8.19492e-015	-1.07864e-015	-8.32069e-016	-1.20525e-015	-3.85837e-015	-5.09244e-015	-2.52072e-015	-8.9298e-016	-1.20393e-015	-2.83987e-015	-2.79108e-015	-2.39072e-015	-1.62092e-015	-3.70766e-015	-3.8415e-015
3.62953e-015	-5.14345e-015	-1.86325e-015	-3.47478e-015	-1.78821e-015	-2.40638e-015	-5.93595e-015	-3.1408e-016	-1.17621e-015	2.46472e-016	-7.99216e-015	-1.13256e-015	-6.3455e-016	-1.41132e-015	-3.61573e-015	-5.06229e-015	-2.5057e-015	-1.10343e-015	-1.00479e-015	-2.94019e-015	-2.95169e-015	-2.27781e-015	-1.71933e-015	-3.91366e-015	-4.17563e-015
3.64264e-015	-5.36783e-015	-2.08474e-015	-3.69441e-015	-1.73886e-015	-2.48059e-015	-6.07145e-015	-3.87472e-016	-1.33303e-015	4.00472e-016	-7.7819e-015	-1.16944e-015	-4.35399e-016	-1.60299e-015	-3.3698e-015	-5.02667e-015	-2.47274e-015	-1.30571e-015	-8.11392e-016	-3.05194e-015	-3.10119e-015	-2.18158e-015	-1.8067e-015	-4.10395e-015	-4.49192e-015
3.64623e-015	-5.57139e-015	-2.29002e-015	-3.92515e-015	-1.69e-015	-2.55681e-015	-6.17479e-015	-4.46412e-016	-1.4988e-015	5.41062e-016	-7.56644e-015	-1.19115e-015	-2.36353e-016	-1.77942e-015	-3.12286e-015	-4.98624e-015	-2.42313e-015	-1.49876e-015	-6.27467e-016	-3.17307e-015	-3.23937e-015	-2.10338e-015	-1.88282e-015	-4.27794e-015	-4.7885e-015
3.63987e-015	-5.75314e-015	-2.47997e-015	-4.1649e-015	-1.64279e-015	-2.63583e-015	-6.24678e-015	-4.91895e-016	-1.67303e-015	6.65187e-016	-7.34842e-015	-1.20007e-015	-3.92947e-017	-1.93984e-015	-2.87642e-015	-4.9417e-015	-2.3576e-015	-1.68089e-015	-4.55465e-016	-3.30183e-015	-3.36571e-015	-2.04467e-015	-1.94799e-015	-4.43466e-015	-5.0638e-015
3.62315e-015	-5.91248e-015	-2.6558e-015	-4.41143e-015	-1.59828e-015	-2.71802e-015	-6.28837e-015	-5.24113e-016	-1.85443e-015	7.70076e-016	-7.12989e-015	-1.1984e-015	1.53551e-016	-2.08449e-015	-2.63301e-015	-4.89398e-015	-2.27788e-015	-1.85117e-015	-2.97831e-016	-3.4367e-015	-3.48043e-015	-2.00606e-015	-2.00247e-015	-4.57296e-015	-5.31664e-015
3.59519e-015	-6.04881e-015	-2.81904e-015	-4.66196e-015	-1.55733e-015	-2.80344e-015	-6.30074e-015	-5.437e-016	-2.04175e-015	8.53554e-016	-6.91343e-015	-1.18879e-015	3.40418e-016	-2.21269e-015	-2.39453e-015	-4.84396e-015	-2.18503e-015	-2.00855e-015	-1.57251e-016	-3.57651e-015	-3.58335e-015	-1.9883e-015	-2.04614e-015	-4.69197e-015	-5.54605e-015
3.55561e-015	-6.16149e-015	-2.9711e-015	-4.91432e-015	-1.52064e-015	-2.89221e-015	-6.28551e-015	-5.51486e-016	-2.2337e-015	9.13251e-016	-6.70119e-015	-1.17414e-015	5.19528e-016	-2.32495e-015	-2.16291e-015	-4.79285e-015	-2.0806e-015	-2.15267e-015	-3.62101e-017	-3.71949e-015	-3.67398e-015	-1.99104e-015	-2.07852e-015	-4.79172e-015	-5.75106e-015
3.50461e-015	-6.2504e-015	-3.11388e-015	-5.16556e-015	-1.48949e-015	-2.98487e-015	-6.2444e-015	-5.47719e-016	-2.42988e-015	9.47397e-016	-6.49572e-015	-1.15717e-015	6.8888e-016	-2.42154e-015	-1.93954e-015	-4.74158e-015	-1.96647e-015	-2.28307e-015	6.33386e-017	-3.86364e-015	-3.75215e-015	-2.01441e-015	-2.09996e-015	-4.87232e-015	-5.93066e-015
3.44172e-015	-6.31671e-015	-3.24925e-015	-5.41271e-015	-1.46488e-015	-3.08104e-015	-6.17914e-015	-5.33554e-016	-2.62886e-015	9.54415e-016	-6.29948e-015	-1.14026e-015	8.46899e-016	-2.5031e-015	-1.72619e-015	-4.69104e-015	-1.84436e-015	-2.39937e-015	1.38966e-016	-4.00776e-015	-3.81828e-015	-2.05832e-015	-2.11041e-015	-4.93278e-015	-6.08312e-015
3.36657e-015	-6.36099e-015	-3.37851e-015	-5.6529e-015	-1.44762e-015	-3.18047e-015	-6.09215e-015	-5.09622e-016	-2.829e-015	9.33277e-016	-6.11489e-015	-1.12528e-015	9.91673e-016	-2.5706e-015	-1.52452e-015	-4.64261e-015	-1.71562e-015	-2.50107e-015	1.89127e-016	-4.15095e-015	-3.87213e-015	-2.12277e-015	-2.10992e-015	-4.97336e-015	-6.20757e-015
3.27874e-015	-6.38404e-015	-3.50407e-015	-5.88277e-015	-1.4384e-015	-3.28238e-015	-5.98605e-015	-4.77447e-016	-3.02854e-015	8.82551e-016	-5.94357e-015	-1.11437e-015	1.12186e-015	-2.62497e-015	-1.33623e-015	-4.59744e-015	-1.58219e-015	-2.58819e-015	2.12178e-016	-4.29135e-015	-3.91386e-015	-2.20704e-015	-2.09879e-015	-4.99398e-015	-6.304e-015
3.17773e-015	-6.38738e-015	-3.62735e-015	-6.09895e-015	-1.43815e-015	-3.38627e-015	-5.86304e-015	-4.38401e-016	-3.22658e-015	8.01061e-016	-5.78691e-015	-1.11016e-015	1.2362e-015	-2.66744e-015	-1.16234e-015	-4.55627e-015	-1.4459e-015	-2.66155e-015	2.06284e-016	-4.42786e-015	-3.94394e-015	-2.30938e-015	-2.077e-015	-4.99495e-015	-6.37192e-015
3.06327e-015	-6.37281e-015	-3.74983e-015	-6.2989e-015	-1.44759e-015	-3.49131e-015	-5.72564e-015	-3.93953e-016	-3.422e-015	6.88583e-016	-5.64685e-015	-1.11541e-015	1.33273e-015	-2.69999e-015	-1.00415e-015	-4.5204e-015	-1.3085e-015	-2.72145e-015	1.70575e-016	-4.55996e-015	-3.96258e-015	-2.4283e-015	-2.04456e-015	-4.9768e-015	-6.41093e-015
2.93573e-015	-6.34207e-015	-3.87263e-015	-6.47907e-015	-1.46733e-015	-3.59676e-015	-5.57713e-015	-3.45179e-016	-3.61336e-015	5.44922e-016	-5.52477e-015	-1.13206e-015	1.41008e-015	-2.72399e-015	-8.63302e-016	-4.49109e-015	-1.17201e-015	-2.76803e-015	1.04641e-016	-4.68738e-015	-3.97026e-015	-2.56231e-015	-2.00187e-015	-4.93985e-015	-6.42094e-015
2.79432e-015	-6.29703e-015	-3.9975e-015	-6.63683e-015	-1.49803e-015	-3.70223e-015	-5.42018e-015	-2.93656e-016	-3.79937e-015	3.7101e-016	-5.42189e-015	-1.16161e-015	1.46736e-015	-2.74131e-015	-7.40626e-016	-4.46907e-015	-1.03761e-015	-2.80192e-015	8.1409e-018	-4.80934e-015	-3.96757e-015	-2.70976e-015	-1.94867e-015	-4.88504e-015	-6.40168e-015
2.63861e-015	-6.24013e-015	-4.12573e-015	-6.76947e-015	-1.53963e-015	-3.80605e-015	-5.25717e-015	-2.40717e-016	-3.97924e-015	1.67871e-016	-5.3391e-015	-1.20594e-015	1.50364e-015	-2.75353e-015	-6.36863e-016	-4.45513e-015	-9.07547e-016	-2.82346e-015	-1.18473e-016	-4.92557e-015	-3.95552e-015	-2.86775e-015	-1.8845e-015	-4.81319e-015	-6.35293e-015
2.46802e-015	-6.17429e-015	-4.25865e-015	-6.87461e-015	-1.5924e-015	-3.90659e-015	-5.09106e-015	-1.8739e-016	-4.15215e-015	-6.38883e-017	-5.27749e-015	-1.26644e-015	1.51807e-015	-2.76278e-015	-5.5315e-016	-4.45017e-015	-7.83927e-016	-2.83401e-015	-2.75229e-016	-5.03587e-015	-3.93462e-015	-3.03365e-015	-1.80957e-015	-4.72498e-015	-6.27561e-015
2.28324e-015	-6.10197e-015	-4.39767e-015	-6.95002e-015	-1.65667e-015	-4.00306e-015	-4.92461e-015	-1.34754e-016	-4.31751e-015	-3.22658e-016	-5.2376e-015	-1.34361e-015	1.50978e-015	-2.77148e-015	-4.90866e-016	-4.4547e-015	-6.67736e-016	-2.83478e-015	-4.61748e-016	-5.14064e-015	-3.90469e-015	-3.20498e-015	-1.72415e-015	-4.62209e-015	-6.16983e-015
2.08482e-015	-6.02619e-015	-4.54284e-015	-6.99336e-015	-1.73246e-015	-4.09427e-015	-4.76023e-015	-8.49358e-017	-4.47437e-015	-6.06039e-016	-5.21999e-015	-1.43841e-015	1.47823e-015	-2.78124e-015	-4.50405e-016	-4.46916e-015	-5.60894e-016	-2.82672e-015	-6.77109e-016	-5.2404e-015	-3.86706e-015	-3.37912e-015	-1.62802e-015	-4.50525e-015	-6.0361e-015
1.8726e-015	-5.94967e-015	-4.69443e-015	-7.00291e-015	-1.81982e-015	-4.17856e-015	-4.59963e-015	-4.02342e-017	-4.62298e-015	-9.1223e-016	-5.22445e-015	-1.55179e-015	1.42331e-015	-2.79451e-015	-4.31797e-016	-4.49386e-015	-4.63928e-016	-2.8114e-015	-9.20262e-016	-5.33536e-015	-3.82264e-015	-3.55373e-015	-1.52098e-015	-4.37601e-015	-5.87516e-015
1.64604e-015	-5.87498e-015	-4.85211e-015	-6.97777e-015	-1.9187e-015	-4.25472e-015	-4.44531e-015	-1.87135e-018	-4.7632e-015	-1.23904e-015	-5.25103e-015	-1.68435e-015	1.34507e-015	-2.81284e-015	-4.35324e-016	-4.5294e-015	-3.78713e-016	-2.79038e-015	-1.18991e-015	-5.42585e-015	-3.77219e-015	-3.72507e-015	-1.40305e-015	-4.23585e-015	-5.6877e-015
1.40553e-015	-5.80415e-015	-5.01635e-015	-6.91691e-015	-2.02859e-015	-4.32193e-015	-4.29939e-015	2.83653e-017	-4.89463e-015	-1.58423e-015	-5.29944e-015	-1.8345e-015	1.24358e-015	-2.83788e-015	-4.61272e-016	-4.57623e-015	-3.05644e-016	-2.76468e-015	-1.48401e-015	-5.51207e-015	-3.71649e-015	-3.89028e-015	-1.27438e-015	-4.08637e-015	-5.47459e-015
1.15117e-015	-5.73997e-015	-5.18706e-015	-6.81997e-015	-2.14908e-015	-4.37803e-015	-4.16358e-015	4.95102e-017	-5.01694e-015	-1.94536e-015	-5.36876e-015	-2.00155e-015	1.11911e-015	-2.87162e-015	-5.09523e-016	-4.63441e-015	-2.45348e-016	-2.73517e-015	-1.80034e-015	-5.59442e-015	-3.65687e-015	-4.04653e-015	-1.13518e-015	-3.92945e-015	-5.23643e-015
8.82863e-016	-5.68487e-015	-5.36411e-015	-6.68661e-015	-2.27934e-015	-4.42232e-015	-4.03985e-015	5.99403e-017	-5.12986e-015	-2.31956e-015	-5.4584e-015	-2.1854e-015	9.71704e-016	-2.91616e-015	-5.80458e-016	-4.70349e-015	-1.98498e-016	-2.70364e-015	-2.1365e-015	-5.67416e-015	-3.59429e-015	-4.19034e-015	-9.84904e-016	-3.76652e-015	-4.97419e-015
6.01413e-016	-5.64193e-015	-5.54669e-015	-6.51715e-015	-2.41836e-015	-4.45424e-015	-3.92931e-015	5.83972e-017	-5.23384e-015	-2.70354e-015	-5.56705e-015	-2.38409e-015	8.02572e-016	-2.97296e-015	-6.73867e-016	-4.78286e-015	-1.656e-016	-2.67128e-015	-2.4904e-015	-5.75124e-015	-3.52971e-015	-4.31989e-015	-8.23783e-016	-3.59896e-015	-4.68923e-015
3.07112e-016	-5.61319e-015	-5.73431e-015	-6.31285e-015	-2.56555e-015	-4.47314e-015	-3.83285e-015	4.29194e-017	-5.33019e-015	-3.09434e-015	-5.69369e-015	-2.59651e-015	6.12644e-016	-3.04322e-015	-7.89862e-016	-4.87162e-015	-1.46672e-016	-2.6395e-015	-2.85952e-015	-5.82704e-015	-3.46377e-015	-4.43202e-015	-6.5156e-016	-3.42889e-015	-4.38318e-015
-1.46591e-019	-5.6004e-015	-5.92536e-015	-6.07493e-015	-2.71997e-015	-4.47815e-015	-3.75073e-015	1.2554e-017	-5.41918e-015	-3.48942e-015	-5.83655e-015	-2.82076e-015	4.0323e-016	-3.12795e-015	-9.27913e-016	-4.97006e-015	-1.41513e-016	-2.60915e-015	-3.24088e-015	-5.9017e-015	-3.39709e-015	-4.52372e-015	-4.6829e-016	-3.25745e-015	-4.05792e-015
-3.19218e-016	-5.60523e-015	-6.11866e-015	-5.80589e-015	-2.8805e-015	-4.46874e-015	-3.68363e-015	-3.44263e-017	-5.5013e-015	-3.88579e-015	-5.9941e-015	-3.05515e-015	1.75524e-016	-3.22755e-015	-1.08806e-015	-5.07752e-015	-1.50141e-016	-2.58148e-015	-3.63134e-015	-5.97523e-015	-3.33067e-015	-4.59232e-015	-2.73642e-016	-3.08608e-015	-3.7152e-015
-6.49685e-016	-5.62939e-015	-6.31262e-015	-5.50753e-015	-3.04636e-015	-4.44511e-015	-3.63137e-015	-9.83164e-017	-5.5772e-015	-4.28005e-015	-6.16491e-015	-3.29828e-015	-6.82258e-017	-3.34264e-015	-1.27013e-015	-5.19325e-015	-1.72351e-016	-2.5575e-015	-4.0288e-015	-6.04812e-015	-3.26521e-015	-4.63594e-015	-6.80693e-017	-2.91585e-015	-3.35686e-015
-9.90543e-016	-5.67426e-015	-6.50559e-015	-5.18305e-015	-3.21663e-015	-4.40684e-015	-3.59431e-015	-1.79617e-016	-5.64746e-015	-4.66994e-015	-6.34719e-015	-3.54784e-015	-3.26274e-016	-3.47345e-015	-1.47311e-015	-5.31586e-015	-2.08018e-016	-2.53806e-015	-4.43025e-015	-6.12156e-015	-3.20155e-015	-4.65268e-015	1.47919e-016	-2.74801e-015	-2.98481e-015
-1.34146e-015	-5.74055e-015	-6.69641e-015	-4.83557e-015	-3.39009e-015	-4.35451e-015	-3.57215e-015	-2.7917e-016	-5.71315e-015	-5.05284e-015	-6.5389e-015	-3.80154e-015	-5.9686e-016	-3.62052e-015	-1.69647e-015	-5.444e-015	-2.57018e-016	-2.52377e-015	-4.83276e-015	-6.19526e-015	-3.14065e-015	-4.64063e-015	3.73914e-016	-2.58386e-015	-2.60071e-015
-1.70116e-015	-5.82844e-015	-6.88369e-015	-4.46863e-015	-3.56512e-015	-4.28829e-015	-3.56397e-015	-3.97338e-016	-5.77486e-015	-5.42591e-015	-6.73799e-015	-4.05662e-015	-8.7777e-016	-3.78341e-015	-1.93952e-015	-5.5771e-015	-3.17719e-016	-2.51551e-015	-5.23316e-015	-6.26938e-015	-3.08328e-015	-4.59809e-015	6.0875e-016	-2.42501e-015	-2.20673e-015
-2.06844e-015	-5.93865e-015	-7.06557e-015	-4.0855e-015	-3.74073e-015	-4.20875e-015	-3.56977e-015	-5.34861e-016	-5.83363e-015	-5.78732e-015	-6.94264e-015	-4.31019e-015	-1.1669e-015	-3.96146e-015	-2.20115e-015	-5.71359e-015	-3.89353e-016	-2.51355e-015	-5.62888e-015	-6.34379e-015	-3.02961e-015	-4.52391e-015	8.52589e-016	-2.27199e-015	-1.80531e-015
-2.44196e-015	-6.07115e-015	-7.23991e-015	-3.69044e-015	-3.91574e-015	-4.11659e-015	-3.58858e-015	-6.91796e-016	-5.89051e-015	-6.13459e-015	-7.15078e-015	-4.5597e-015	-1.46177e-015	-4.15406e-015	-2.48069e-015	-5.85217e-015	-4.71187e-016	-2.51792e-015	-6.0167e-015	-6.41857e-015	-2.98009e-015	-4.41761e-015	1.10465e-015	-2.12536e-015	-1.3981e-015
-2.82079e-015	-6.22514e-015	-7.40529e-015	-3.28787e-015	-4.0885e-015	-4.01255e-015	-3.61885e-015	-8.67221e-016	-5.94621e-015	-6.4662e-015	-7.36072e-015	-4.80336e-015	-1.76023e-015	-4.36003e-015	-2.77735e-015	-5.99145e-015	-5.62389e-016	-2.52917e-015	-6.39409e-015	-6.49368e-015	-2.93501e-015	-4.27837e-015	1.36372e-015	-1.98579e-015	-9.87421e-016
-3.20376e-015	-6.39999e-015	-7.56012e-015	-2.88135e-015	-4.25798e-015	-3.89708e-015	-3.65913e-015	-1.06073e-015	-6.00131e-015	-6.78041e-015	-7.57043e-015	-5.03809e-015	-2.0592e-015	-4.57772e-015	-3.08938e-015	-6.1305e-015	-6.61185e-016	-2.54705e-015	-6.75891e-015	-6.56828e-015	-2.89467e-015	-4.10602e-015	1.6292e-015	-1.85309e-015	-5.75892e-016
-3.58995e-015	-6.59513e-015	-7.70355e-015	-2.47543e-015	-4.42327e-015	-3.77171e-015	-3.70819e-015	-1.27157e-015	-6.05668e-015	-7.07628e-015	-7.77775e-015	-5.26162e-015	-2.35617e-015	-4.80531e-015	-3.41595e-015	-6.26718e-015	-7.66246e-016	-2.57138e-015	-7.1084e-015	-6.64166e-015	-2.8593e-015	-3.90118e-015	1.89971e-015	-1.72769e-015	-1.66171e-016
-3.97765e-015	-6.80916e-015	-7.8344e-015	-2.07489e-015	-4.58257e-015	-3.63833e-015	-3.76457e-015	-1.49958e-015	-6.1127e-015	-7.35187e-015	-7.98104e-015	-5.47194e-015	-2.64855e-015	-5.04107e-015	-3.75548e-015	-6.39998e-015	-8.76059e-016	-2.60134e-015	-7.4401e-015	-6.71299e-015	-2.82875e-015	-3.66442e-015	2.17442e-015	-1.60931e-015	2.3953e-016
-4.36585e-015	-7.04072e-015	-7.95114e-015	-1.68395e-015	-4.73503e-015	-3.4986e-015	-3.82685e-015	-1.74336e-015	-6.16981e-015	-7.60698e-015	-8.17882e-015	-5.66734e-015	-2.9338e-015	-5.28357e-015	-4.10683e-015	-6.52759e-015	-9.89735e-016	-2.63631e-015	-7.75199e-015	-6.78149e-015	-2.80273e-015	-3.39693e-015	2.45186e-015	-1.49827e-015	6.39143e-016
-4.75291e-015	-7.28866e-015	-8.05299e-015	-1.30622e-015	-4.87934e-015	-3.35342e-015	-3.89299e-015	-2.00182e-015	-6.22821e-015	-7.84121e-015	-8.36997e-015	-5.84589e-015	-3.20936e-015	-5.53055e-015	-4.46793e-015	-6.64853e-015	-1.1064e-015	-2.6757e-015	-8.04231e-015	-6.84612e-015	-2.78034e-015	-3.10014e-015	2.73009e-015	-1.39402e-015	1.03049e-015
-5.13664e-015	-7.55045e-015	-8.13915e-015	-9.45842e-016	-5.01433e-015	-3.20484e-015	-3.9613e-015	-2.27391e-015	-6.28855e-015	-8.05363e-015	-8.55316e-015	-6.0062e-015	-3.47249e-015	-5.77903e-015	-4.83742e-015	-6.76159e-015	-1.22461e-015	-2.71902e-015	-8.3095e-015	-6.90558e-015	-2.76163e-015	-2.77517e-015	3.00718e-015	-1.29591e-015	1.4116e-015
-5.51547e-015	-7.82401e-015	-8.20898e-015	-6.06706e-016	-5.13928e-015	-3.05469e-015	-4.02971e-015	-2.5578e-015	-6.35118e-015	-8.24404e-015	-8.7264e-015	-6.1475e-015	-3.72044e-015	-6.02656e-015	-5.21406e-015	-6.86491e-015	-1.34302e-015	-2.76489e-015	-8.55179e-015	-6.9591e-015	-2.74595e-015	-2.4242e-015	3.28171e-015	-1.20366e-015	1.7797e-015
-5.8879e-015	-8.10671e-015	-8.26171e-015	-2.92721e-016	-5.25355e-015	-2.90513e-015	-4.09661e-015	-2.85159e-015	-6.41576e-015	-8.41373e-015	-8.88874e-015	-6.26905e-015	-3.95159e-015	-6.2704e-015	-5.59595e-015	-6.95733e-015	-1.46052e-015	-2.81267e-015	-8.76785e-015	-7.00528e-015	-2.73249e-015	-2.04977e-015	3.55271e-015	-1.11644e-015	2.13276e-015
-6.25187e-015	-8.39603e-015	-8.29732e-015	-6.77039e-018	-5.35664e-015	-2.7577e-015	-4.16095e-015	-3.15322e-015	-6.4824e-015	-8.56333e-015	-9.039e-015	-6.36969e-015	-4.16444e-015	-6.50728e-015	-5.98154e-015	-7.03748e-015	-1.57636e-015	-2.86126e-015	-8.95641e-015	-7.04218e-015	-2.72078e-015	-1.65462e-015	3.81788e-015	-1.03312e-015	2.46933e-015
-6.60598e-015	-8.68965e-015	-8.31576e-015	2.4896e-016	-5.44834e-015	-2.61356e-015	-4.2212e-015	-3.46086e-015	-6.55055e-015	-8.69373e-015	-9.17707e-015	-6.44871e-015	-4.35686e-015	-6.73539e-015	-6.36884e-015	-7.10433e-015	-1.68944e-015	-2.90948e-015	-9.11718e-015	-7.06807e-015	-2.70976e-015	-1.2416e-015	4.07512e-015	-9.53152e-016	2.78732e-015
-6.94815e-015	-8.98462e-015	-8.317e-015	4.71495e-016	-5.52802e-015	-2.47487e-015	-4.27623e-015	-3.77281e-015	-6.62031e-015	-8.80523e-015	-9.30255e-015	-6.50589e-015	-4.52745e-015	-6.95222e-015	-6.75704e-015	-7.15753e-015	-1.79896e-015	-2.95592e-015	-9.24898e-015	-7.08237e-015	-2.69849e-015	-8.14262e-016	4.32216e-015	-8.75492e-016	3.08545e-015
-7.27687e-015	-9.27814e-015	-8.30144e-015	6.58884e-016	-5.59572e-015	-2.343e-015	-4.32431e-015	-4.08586e-015	-6.69096e-015	-8.8991e-015	-9.41515e-015	-6.54178e-015	-4.67505e-015	-7.15523e-015	-7.14436e-015	-7.19539e-015	-1.90432e-015	-2.99935e-015	-9.35179e-015	-7.08367e-015	-2.68584e-015	-3.75398e-016	4.55726e-015	-7.98489e-016	3.36224e-015
-7.59108e-015	-9.56781e-015	-8.26992e-015	8.09158e-016	-5.65098e-015	-2.21979e-015	-4.36466e-015	-4.39744e-015	-6.76218e-015	-8.9762e-015	-9.51444e-015	-6.55689e-015	-4.79865e-015	-7.34183e-015	-7.52903e-015	-7.21765e-015	-2.00526e-015	-3.03923e-015	-9.42615e-015	-7.07047e-015	-2.67091e-015	7.13007e-017	4.77832e-015	-7.21233e-016	3.61614e-015
-7.8886e-015	-9.85085e-015	-8.22402e-015	9.2185e-016	-5.69394e-015	-2.10595e-015	-4.39659e-015	-4.70485e-015	-6.83332e-015	-9.03792e-015	-9.60032e-015	-6.55177e-015	-4.89741e-015	-7.50958e-015	-7.9092e-015	-7.22443e-015	-2.1018e-015	-3.07491e-015	-9.47238e-015	-7.04118e-015	-2.65325e-015	5.21704e-016	4.98338e-015	-6.41986e-016	3.84598e-015
-8.16838e-015	-1.01255e-014	-8.16501e-015	9.96662e-016	-5.72488e-015	-2.0029e-015	-4.41993e-015	-5.00576e-015	-6.90363e-015	-9.08601e-015	-9.67356e-015	-6.52751e-015	-4.97102e-015	-7.65725e-015	-8.28315e-015	-7.2152e-015	-2.19241e-015	-3.10507e-015	-9.49051e-015	-6.99499e-015	-2.63233e-015	9.71883e-016	5.17047e-015	-5.60366e-016	4.05072e-015
-8.42934e-015	-1.03891e-014	-8.09468e-015	1.03365e-015	-5.74347e-015	-1.91154e-015	-4.43381e-015	-5.29713e-015	-6.9729e-015	-9.12212e-015	-9.73451e-015	-6.48549e-015	-5.01931e-015	-7.78332e-015	-8.64916e-015	-7.19064e-015	-2.27713e-015	-3.12845e-015	-9.48045e-015	-6.93087e-015	-2.60716e-015	1.41764e-015	5.33805e-015	-4.75337e-016	4.22953e-015
-8.67015e-015	-1.06393e-014	-8.01453e-015	1.03352e-015	-5.74983e-015	-1.83334e-015	-4.43735e-015	-5.57578e-015	-7.0402e-015	-9.14769e-015	-9.78446e-015	-6.42723e-015	-5.04241e-015	-7.88627e-015	-9.00551e-015	-7.15111e-015	-2.35692e-015	-3.14449e-015	-9.44315e-015	-6.84786e-015	-2.5768e-015	1.8551e-015	5.48465e-015	-3.85649e-016	4.38156e-015
-8.88904e-015	-1.08736e-014	-7.92623e-015	9.97551e-016	-5.74448e-015	-1.76875e-015	-4.43126e-015	-5.83993e-015	-7.10433e-015	-9.16451e-015	-9.82406e-015	-6.35448e-015	-5.04e-015	-7.96517e-015	-9.3506e-015	-7.09697e-015	-2.43104e-015	-3.15228e-015	-9.37954e-015	-6.74559e-015	-2.5402e-015	2.28041e-015	5.60843e-015	-2.90352e-016	4.50687e-015
-9.08493e-015	-1.10902e-014	-7.83147e-015	9.27015e-016	-5.72846e-015	-1.71819e-015	-4.41587e-015	-6.08697e-015	-7.16485e-015	-9.17403e-015	-9.8539e-015	-6.269e-015	-5.01357e-015	-8.01913e-015	-9.68297e-015	-7.02937e-015	-2.50012e-015	-3.15115e-015	-9.29048e-015	-6.62335e-015	-2.49699e-015	2.68973e-015	5.70832e-015	-1.88822e-016	4.60476e-015
-9.25703e-015	-1.12871e-014	-7.7324e-015	8.23446e-016	-5.70224e-015	-1.68247e-015	-4.391e-015	-6.31463e-015	-7.22063e-015	-9.17788e-015	-9.87501e-015	-6.17239e-015	-4.96418e-015	-8.04781e-015	-1.00007e-014	-6.94973e-015	-2.56488e-015	-3.14057e-015	-9.17723e-015	-6.48111e-015	-2.44673e-015	3.07972e-015	5.7834e-015	-8.04717e-017	4.6751e-015
-9.40465e-015	-1.14626e-014	-7.632e-015	6.89355e-016	-5.66722e-015	-1.66185e-015	-4.35739e-015	-6.52115e-015	-7.27084e-015	-9.17737e-015	-9.88782e-015	-6.06728e-015	-4.89328e-015	-8.05095e-015	-1.03024e-014	-6.85918e-015	-2.62525e-015	-3.12047e-015	-9.04099e-015	-6.31902e-015	-2.38962e-015	3.44704e-015	5.83263e-015	3.51005e-017	4.7181e-015
-9.52675e-015	-1.16157e-014	-7.53195e-015	5.27651e-016	-5.62365e-015	-1.65652e-015	-4.31637e-015	-6.70396e-015	-7.31536e-015	-9.17423e-015	-9.89479e-015	-5.95614e-015	-4.80312e-015	-8.02851e-015	-1.05864e-014	-6.7589e-015	-2.6811e-015	-3.09041e-015	-8.88345e-015	-6.13712e-015	-2.32543e-015	3.78807e-015	5.85559e-015	1.58043e-016	4.73368e-015
-9.62364e-015	-1.17456e-014	-7.43459e-015	3.41113e-016	-5.57253e-015	-1.66582e-015	-4.26861e-015	-6.86072e-015	-7.35346e-015	-9.17024e-015	-9.89693e-015	-5.84122e-015	-4.69575e-015	-7.98092e-015	-1.08513e-014	-6.65068e-015	-2.73365e-015	-3.05055e-015	-8.70631e-015	-5.93532e-015	-2.25345e-015	4.0995e-015	5.85209e-015	2.88723e-016	4.72249e-015
-9.69546e-015	-1.18517e-014	-7.34261e-015	1.32827e-016	-5.51511e-015	-1.68909e-015	-4.21449e-015	-6.98954e-015	-7.38455e-015	-9.16666e-015	-9.89525e-015	-5.72415e-015	-4.57339e-015	-7.90936e-015	-1.10962e-014	-6.53669e-015	-2.78411e-015	-3.00131e-015	-8.5116e-015	-5.71451e-015	-2.1733e-015	4.37845e-015	5.82239e-015	4.26827e-016	4.68551e-015
-9.7424e-015	-1.19327e-014	-7.2578e-015	-9.31801e-017	-5.45219e-015	-1.72613e-015	-4.15553e-015	-7.08922e-015	-7.40848e-015	-9.16398e-015	-9.89136e-015	-5.60681e-015	-4.43847e-015	-7.81613e-015	-1.1319e-014	-6.41936e-015	-2.83371e-015	-2.94319e-015	-8.30152e-015	-5.47544e-015	-2.08534e-015	4.62269e-015	5.76694e-015	5.71679e-016	4.62305e-015
-9.76474e-015	-1.19882e-014	-7.18222e-015	-3.33231e-016	-5.38411e-015	-1.77638e-015	-4.09283e-015	-7.15898e-015	-7.42436e-015	-9.16332e-015	-9.88625e-015	-5.49146e-015	-4.29406e-015	-7.7024e-015	-1.15191e-014	-6.30048e-015	-2.88305e-015	-2.8764e-015	-8.07763e-015	-5.2194e-015	-1.9907e-015	4.8299e-015	5.68631e-015	7.22532e-016	4.53547e-015
-9.76262e-015	-1.20178e-014	-7.11794e-015	-5.83468e-016	-5.31182e-015	-1.83876e-015	-4.02762e-015	-7.19786e-015	-7.4321e-015	-9.1659e-015	-9.88167e-015	-5.37995e-015	-4.14284e-015	-7.5705e-015	-1.16957e-014	-6.18239e-015	-2.93289e-015	-2.8013e-015	-7.84198e-015	-4.94815e-015	-1.88948e-015	4.99702e-015	5.58062e-015	8.78359e-016	4.42407e-015
-9.73746e-015	-1.20222e-014	-7.06683e-015	-8.39792e-016	-5.23644e-015	-1.91245e-015	-3.96163e-015	-7.20398e-015	-7.43118e-015	-9.17229e-015	-9.87905e-015	-5.27465e-015	-3.98747e-015	-7.42322e-015	-1.18478e-014	-6.06688e-015	-2.98431e-015	-2.71888e-015	-7.59625e-015	-4.66354e-015	-1.78181e-015	5.12309e-015	5.45065e-015	1.03835e-015	4.28986e-015
-9.6895e-015	-1.20022e-014	-7.03039e-015	-1.09899e-015	-5.1593e-015	-1.99556e-015	-3.89694e-015	-7.17732e-015	-7.42229e-015	-9.18345e-015	-9.87993e-015	-5.17769e-015	-3.83148e-015	-7.26282e-015	-1.19744e-014	-5.95651e-015	-3.03888e-015	-2.63017e-015	-7.34333e-015	-4.36783e-015	-1.66892e-015	5.20713e-015	5.29773e-015	1.20085e-015	4.13367e-015
-9.61993e-015	-1.19586e-014	-7.01029e-015	-1.35738e-015	-5.08063e-015	-2.08682e-015	-3.83504e-015	-7.11827e-015	-7.40522e-015	-9.19915e-015	-9.88489e-015	-5.09041e-015	-3.67787e-015	-7.09179e-015	-1.20756e-014	-5.85417e-015	-3.09778e-015	-2.53625e-015	-7.0852e-015	-4.06302e-015	-1.55191e-015	5.2481e-015	5.12397e-015	1.36507e-015	3.95611e-015
-9.52988e-015	-1.18924e-014	-7.00821e-015	-1.61097e-015	-5.00085e-015	-2.18557e-015	-3.77698e-015	-7.02666e-015	-7.38001e-015	-9.21944e-015	-9.89466e-015	-5.01413e-015	-3.52924e-015	-6.91382e-015	-1.21511e-014	-5.76232e-015	-3.16202e-015	-2.43871e-015	-6.82276e-015	-3.75128e-015	-1.43148e-015	5.24555e-015	4.9311e-015	1.52955e-015	3.75846e-015
-9.42054e-015	-1.18049e-014	-7.02465e-015	-1.85615e-015	-4.92107e-015	-2.29047e-015	-3.72499e-015	-6.90255e-015	-7.34751e-015	-9.24476e-015	-9.91072e-015	-4.94996e-015	-3.38842e-015	-6.73261e-015	-1.22007e-014	-5.6831e-015	-3.23252e-015	-2.339e-015	-6.55729e-015	-3.43501e-015	-1.30892e-015	5.19961e-015	4.72113e-015	1.6925e-015	3.5418e-015
-9.29361e-015	-1.16972e-014	-7.0606e-015	-2.08972e-015	-4.84237e-015	-2.39995e-015	-3.68014e-015	-6.74688e-015	-7.30847e-015	-9.27486e-015	-9.93374e-015	-4.89886e-015	-3.25845e-015	-6.55128e-015	-1.22243e-014	-5.61904e-015	-3.3097e-015	-2.23863e-015	-6.29127e-015	-3.11636e-015	-1.1858e-015	5.11049e-015	4.49669e-015	1.85178e-015	3.30781e-015
-9.15129e-015	-1.15711e-014	-7.11674e-015	-2.30896e-015	-4.76609e-015	-2.51234e-015	-3.64329e-015	-6.56079e-015	-7.26377e-015	-9.30979e-015	-9.9641e-015	-4.86199e-015	-3.14229e-015	-6.37383e-015	-1.22219e-014	-5.57168e-015	-3.39461e-015	-2.13894e-015	-6.02747e-015	-2.79708e-015	-1.06351e-015	4.97943e-015	4.26017e-015	2.005e-015	3.05804e-015
-8.99542e-015	-1.14285e-014	-7.19338e-015	-2.5112e-015	-4.69214e-015	-2.62657e-015	-3.61603e-015	-6.34536e-015	-7.21409e-015	-9.34899e-015	-1.00031e-014	-4.8403e-015	-3.04255e-015	-6.20368e-015	-1.21938e-014	-5.5432e-015	-3.48799e-015	-2.04128e-015	-5.76777e-015	-2.4793e-015	-9.4284e-016	4.80755e-015	4.01478e-015	2.15047e-015	2.79382e-015
-8.82831e-015	-1.12715e-014	-7.29062e-015	-2.69435e-015	-4.62103e-015	-2.74096e-015	-3.59919e-015	-6.10223e-015	-7.16019e-015	-9.39251e-015	-1.00503e-014	-4.83386e-015	-2.96128e-015	-6.04402e-015	-1.21407e-014	-5.53534e-015	-3.59061e-015	-1.94762e-015	-5.51351e-015	-2.16581e-015	-8.25489e-016	4.59681e-015	3.76346e-015	2.28604e-015	2.5166e-015
-8.6527e-015	-1.1101e-014	-7.40801e-015	-2.85654e-015	-4.55319e-015	-2.85389e-015	-3.59388e-015	-5.83387e-015	-7.10361e-015	-9.43972e-015	-1.01059e-014	-4.84259e-015	-2.90022e-015	-5.89813e-015	-1.20633e-014	-5.54989e-015	-3.70322e-015	-1.8596e-015	-5.266e-015	-1.85928e-015	-7.13005e-016	4.349e-015	3.50863e-015	2.40974e-015	2.22782e-015
-8.47043e-015	-1.09189e-014	-7.54535e-015	-2.99656e-015	-4.48877e-015	-2.96373e-015	-3.60062e-015	-5.54249e-015	-7.04505e-015	-9.48991e-015	-1.01693e-014	-4.86608e-015	-2.86134e-015	-5.76956e-015	-1.19617e-014	-5.58808e-015	-3.82619e-015	-1.77834e-015	-5.02679e-015	-1.56218e-015	-6.06821e-016	4.06629e-015	3.25332e-015	2.51961e-015	1.92896e-015
-8.2836e-015	-1.07285e-014	-7.702e-015	-3.11291e-015	-4.42856e-015	-3.0699e-015	-3.62003e-015	-5.22998e-015	-6.98591e-015	-9.54223e-015	-1.02406e-014	-4.90413e-015	-2.84605e-015	-5.66108e-015	-1.1837e-014	-5.65111e-015	-3.95971e-015	-1.70555e-015	-4.79773e-015	-1.2763e-015	-5.08463e-016	3.75179e-015	3.0001e-015	2.61382e-015	1.62141e-015
-8.09476e-015	-1.05316e-014	-7.877e-015	-3.20517e-015	-4.37209e-015	-3.17069e-015	-3.65226e-015	-4.89911e-015	-6.92757e-015	-9.59603e-015	-1.03195e-014	-4.95613e-015	-2.85517e-015	-5.57623e-015	-1.16908e-014	-5.73999e-015	-4.10405e-015	-1.6424e-015	-4.57904e-015	-1.00376e-015	-4.19777e-016	3.40821e-015	2.75234e-015	2.6904e-015	1.30637e-015
-7.9061e-015	-1.03298e-014	-8.06876e-015	-3.27298e-015	-4.32013e-015	-3.26497e-015	-3.69731e-015	-4.55213e-015	-6.87034e-015	-9.65054e-015	-1.04059e-014	-5.02137e-015	-2.88992e-015	-5.51721e-015	-1.1524e-014	-5.85535e-015	-4.25819e-015	-1.5906e-015	-4.37221e-015	-7.46861e-016	-3.42398e-016	3.03859e-015	2.51342e-015	2.74812e-015	9.85578e-016
-7.7196e-015	-1.01253e-014	-8.27555e-015	-3.31594e-015	-4.27267e-015	-3.35213e-015	-3.75525e-015	-4.19184e-015	-6.81619e-015	-9.70507e-015	-1.04988e-014	-5.09844e-015	-2.95033e-015	-5.48603e-015	-1.13381e-014	-5.9969e-015	-4.42271e-015	-1.55071e-015	-4.17761e-015	-5.07344e-016	-2.77318e-016	2.64627e-015	2.28558e-015	2.78534e-015	6.60777e-016
-7.53759e-015	-9.92104e-015	-8.49623e-015	-3.33492e-015	-4.22995e-015	-3.43162e-015	-3.8254e-015	-3.82115e-015	-6.76616e-015	-9.75848e-015	-1.05976e-014	-5.18653e-015	-3.03586e-015	-5.48514e-015	-1.1135e-014	-6.16472e-015	-4.59706e-015	-1.52392e-015	-3.99603e-015	-2.86121e-016	-2.25783e-016	2.23483e-015	2.07187e-015	2.80027e-015	3.33329e-016
-7.36246e-015	-9.71858e-015	-8.72914e-015	-3.33146e-015	-4.19146e-015	-3.50257e-015	-3.90725e-015	-3.44239e-015	-6.72123e-015	-9.80986e-015	-1.07011e-014	-5.28497e-015	-3.14671e-015	-5.51643e-015	-1.09155e-014	-6.35835e-015	-4.78012e-015	-1.51123e-015	-3.82813e-015	-8.41038e-017	-1.89115e-016	1.80804e-015	1.87485e-015	2.79186e-015	4.93106e-018
-7.19614e-015	-9.52023e-015	-8.97186e-015	-3.30668e-015	-4.15731e-015	-3.56452e-015	-4.00032e-015	-3.05952e-015	-6.68272e-015	-9.85815e-015	-1.08083e-014	-5.39241e-015	-3.28252e-015	-5.58138e-015	-1.0682e-014	-6.57765e-015	-4.97138e-015	-1.51327e-015	-3.67407e-015	9.71577e-017	-1.67978e-016	1.37072e-015	1.69613e-015	2.75888e-015	-3.23362e-016
-7.04047e-015	-9.32677e-015	-9.22237e-015	-3.26122e-015	-4.12719e-015	-3.61717e-015	-4.10374e-015	-2.67555e-015	-6.65114e-015	-9.90304e-015	-1.09178e-014	-5.50701e-015	-3.4419e-015	-5.68097e-015	-1.04362e-014	-6.8206e-015	-5.17017e-015	-1.5304e-015	-3.53445e-015	2.5716e-016	-1.6344e-016	9.27156e-016	1.53797e-015	2.70055e-015	-6.49144e-016
-6.89717e-015	-9.14049e-015	-9.47848e-015	-3.19722e-015	-4.10057e-015	-3.66036e-015	-4.21609e-015	-2.29303e-015	-6.62794e-015	-9.94351e-015	-1.1029e-014	-5.62821e-015	-3.62322e-015	-5.81524e-015	-1.01797e-014	-7.08572e-015	-5.3749e-015	-1.56256e-015	-3.40935e-015	3.95219e-016	-1.75136e-016	4.81075e-016	1.40238e-015	2.61703e-015	-9.70944e-016
-6.76785e-015	-8.96379e-015	-9.73755e-015	-3.11659e-015	-4.07731e-015	-3.69424e-015	-4.33622e-015	-1.91453e-015	-6.61404e-015	-9.9784e-015	-1.11394e-014	-5.75476e-015	-3.82426e-015	-5.98411e-015	-9.91441e-015	-7.37176e-015	-5.58435e-015	-1.61011e-015	-3.29839e-015	5.10956e-016	-2.04258e-016	3.67803e-017	1.29062e-015	2.50841e-015	-1.28726e-015
-6.65397e-015	-8.79797e-015	-9.99768e-015	-3.02201e-015	-4.05687e-015	-3.71899e-015	-4.46231e-015	-1.543e-015	-6.60975e-015	-1.00073e-014	-1.12478e-014	-5.88509e-015	-4.04324e-015	-6.18694e-015	-9.64227e-015	-7.67606e-015	-5.79733e-015	-1.67304e-015	-3.20148e-015	6.0491e-016	-2.51339e-016	-4.01268e-016	1.20407e-015	2.37438e-015	-1.59646e-015
-6.55675e-015	-8.64391e-015	-1.02567e-014	-2.91647e-015	-4.03941e-015	-3.73412e-015	-4.59293e-015	-1.18155e-015	-6.61576e-015	-1.00296e-014	-1.13534e-014	-6.01746e-015	-4.27741e-015	-6.42276e-015	-9.36545e-015	-7.99602e-015	-6.0129e-015	-1.75068e-015	-3.11819e-015	6.7741e-016	-3.16005e-016	-8.283e-016	1.14389e-015	2.21568e-015	-1.89669e-015
-6.47672e-015	-8.50244e-015	-1.05117e-014	-2.80258e-015	-4.02472e-015	-3.73993e-015	-4.72678e-015	-8.32619e-016	-6.63232e-015	-1.00449e-014	-1.1455e-014	-6.15069e-015	-4.52448e-015	-6.69023e-015	-9.08576e-015	-8.32932e-015	-6.22971e-015	-1.84238e-015	-3.04771e-015	7.29246e-016	-3.98967e-016	-1.24035e-015	1.11073e-015	2.03333e-015	-2.18568e-015
-6.41495e-015	-8.375e-015	-1.07605e-014	-2.68302e-015	-4.01183e-015	-3.73709e-015	-4.86158e-015	-4.98509e-016	-6.65991e-015	-1.0053e-014	-1.15518e-014	-6.2836e-015	-4.78163e-015	-6.98731e-015	-8.8049e-015	-8.6726e-015	-6.44568e-015	-1.94737e-015	-2.98931e-015	7.61748e-016	-4.99647e-016	-1.63347e-015	1.10427e-015	1.82903e-015	-2.46131e-015
-6.37215e-015	-8.2622e-015	-1.10012e-014	-2.56037e-015	-4.00027e-015	-3.72557e-015	-4.99535e-015	-1.8147e-016	-6.69758e-015	-1.00534e-014	-1.16416e-014	-6.41514e-015	-5.04526e-015	-7.31153e-015	-8.52433e-015	-9.0231e-015	-6.65977e-015	-2.06486e-015	-2.94253e-015	7.76627e-016	-6.17291e-016	-2.00418e-015	1.1248e-015	1.60446e-015	-2.72146e-015
-6.3484e-015	-8.16429e-015	-1.12316e-014	-2.43691e-015	-3.99008e-015	-3.70605e-015	-5.12587e-015	1.16671e-016	-6.74522e-015	-1.00459e-014	-1.17233e-014	-6.54419e-015	-5.31254e-015	-7.66064e-015	-8.24584e-015	-9.37732e-015	-6.86962e-015	-2.19418e-015	-2.90645e-015	7.74224e-016	-7.51269e-016	-2.34854e-015	1.17198e-015	1.36135e-015	-2.96462e-015
-6.34389e-015	-8.08166e-015	-1.14499e-014	-2.31495e-015	-3.98095e-015	-3.67955e-015	-5.25135e-015	3.94083e-016	-6.80268e-015	-1.00307e-014	-1.17959e-014	-6.66905e-015	-5.58075e-015	-8.03161e-015	-7.97162e-015	-9.73224e-015	-7.07341e-015	-2.3339e-015	-2.87966e-015	7.57074e-016	-9.00626e-016	-2.66347e-015	1.24569e-015	1.10203e-015	-3.18846e-015
-6.35826e-015	-8.01447e-015	-1.1654e-014	-2.19756e-015	-3.9725e-015	-3.64631e-015	-5.36957e-015	6.49418e-016	-6.86959e-015	-1.00081e-014	-1.1858e-014	-6.78934e-015	-5.84741e-015	-8.42091e-015	-7.70312e-015	-1.00842e-014	-7.27026e-015	-2.48191e-015	-2.86076e-015	7.26667e-016	-1.0638e-015	-2.94571e-015	1.34447e-015	8.28761e-016	-3.39103e-015
-6.39167e-015	-7.96266e-015	-1.18423e-014	-2.0864e-015	-3.96465e-015	-3.60722e-015	-5.47867e-015	8.81625e-016	-6.94571e-015	-9.97869e-015	-1.19096e-014	-6.90467e-015	-6.10954e-015	-8.82507e-015	-7.44219e-015	-1.04297e-014	-7.45868e-015	-2.63692e-015	-2.84782e-015	6.84477e-016	-1.23919e-015	-3.19311e-015	1.46798e-015	5.44668e-016	-3.57038e-015
-6.44346e-015	-7.92578e-015	-1.20138e-014	-1.98347e-015	-3.95743e-015	-3.56323e-015	-5.577e-015	1.08877e-015	-7.02962e-015	-9.94274e-015	-1.19496e-014	-7.01488e-015	-6.36398e-015	-9.23973e-015	-7.19039e-015	-1.07654e-014	-7.63662e-015	-2.79707e-015	-2.83892e-015	6.31974e-016	-1.42559e-015	-3.40183e-015	1.61501e-015	2.52336e-016	-3.72456e-015
-6.51312e-015	-7.90372e-015	-1.21673e-014	-1.8905e-015	-3.95023e-015	-3.51449e-015	-5.66188e-015	1.27098e-015	-7.12004e-015	-9.90022e-015	-1.19769e-014	-7.11914e-015	-6.6078e-015	-9.66077e-015	-6.94901e-015	-1.10881e-014	-7.80281e-015	-2.96034e-015	-2.83258e-015	5.71872e-016	-1.6211e-015	-3.56995e-015	1.78405e-015	-4.53556e-017	-3.85187e-015
-6.6e-015	-7.8959e-015	-1.23018e-014	-1.80887e-015	-3.94291e-015	-3.46134e-015	-5.73117e-015	1.42765e-015	-7.21581e-015	-9.85178e-015	-1.19909e-014	-7.21722e-015	-6.8387e-015	-1.00841e-014	-6.71928e-015	-1.13943e-014	-7.95624e-015	-3.1242e-015	-2.82714e-015	5.06631e-016	-1.82433e-015	-3.69595e-015	1.97315e-015	-3.44341e-016	-3.95057e-015
-6.70264e-015	-7.90209e-015	-1.24167e-014	-1.74025e-015	-3.93571e-015	-3.40485e-015	-5.78365e-015	1.55833e-015	-7.31521e-015	-9.79766e-015	-1.19911e-014	-7.30875e-015	-7.05462e-015	-1.05053e-014	-6.50244e-015	-1.16807e-014	-8.09551e-015	-3.28685e-015	-2.82165e-015	4.38934e-016	-2.03318e-015	-3.77795e-015	2.18016e-015	-6.41726e-016	-4.01872e-015
-6.81953e-015	-7.92139e-015	-1.25116e-014	-1.68541e-015	-3.92922e-015	-3.34601e-015	-5.81778e-015	1.66311e-015	-7.41657e-015	-9.73891e-015	-1.19775e-014	-7.39356e-015	-7.25375e-015	-1.09202e-014	-6.29931e-015	-1.19447e-014	-8.21953e-015	-3.44654e-015	-2.8143e-015	3.70667e-016	-2.24571e-015	-3.81538e-015	2.40302e-015	-9.34312e-016	-4.05461e-015
-6.94868e-015	-7.95272e-015	-1.25862e-014	-1.64469e-015	-3.92282e-015	-3.28484e-015	-5.83237e-015	1.74143e-015	-7.51832e-015	-9.67616e-015	-1.19499e-014	-7.47262e-015	-7.43334e-015	-1.13245e-014	-6.11031e-015	-1.21838e-014	-8.32796e-015	-3.60157e-015	-2.80266e-015	3.03578e-016	-2.45959e-015	-3.80779e-015	2.6395e-015	-1.21845e-015	-4.05659e-015
-7.08803e-015	-7.99507e-015	-1.264e-014	-1.61762e-015	-3.91685e-015	-3.22177e-015	-5.82642e-015	1.79436e-015	-7.61973e-015	-9.60938e-015	-1.19079e-014	-7.54579e-015	-7.59151e-015	-1.17142e-014	-5.93682e-015	-1.23953e-014	-8.4195e-015	-3.74974e-015	-2.78515e-015	2.40404e-016	-2.67158e-015	-3.75426e-015	2.88759e-015	-1.491e-015	-4.02305e-015
-7.23616e-015	-8.04699e-015	-1.26736e-014	-1.60476e-015	-3.91136e-015	-3.15673e-015	-5.79928e-015	1.82294e-015	-7.71922e-015	-9.53994e-015	-1.18522e-014	-7.61345e-015	-7.72754e-015	-1.20847e-014	-5.77932e-015	-1.25769e-014	-8.49322e-015	-3.8887e-015	-2.76008e-015	1.82705e-016	-2.8792e-015	-3.65534e-015	3.14493e-015	-1.7485e-015	-3.95283e-015
-7.39128e-015	-8.10773e-015	-1.26873e-014	-1.60538e-015	-3.90595e-015	-3.09019e-015	-5.74974e-015	1.82756e-015	-7.81492e-015	-9.46795e-015	-1.17831e-014	-7.67632e-015	-7.84081e-015	-1.2432e-014	-5.63771e-015	-1.27274e-014	-8.54848e-015	-4.01647e-015	-2.7253e-015	1.31726e-016	-3.07986e-015	-3.51084e-015	3.40901e-015	-1.98772e-015	-3.84468e-015
-7.55195e-015	-8.17578e-015	-1.26814e-014	-1.61902e-015	-3.90083e-015	-3.02273e-015	-5.67766e-015	1.80903e-015	-7.90482e-015	-9.39466e-015	-1.17009e-014	-7.73501e-015	-7.93027e-015	-1.27527e-014	-5.51208e-015	-1.28451e-014	-8.58568e-015	-4.13158e-015	-2.67952e-015	8.95746e-017	-3.27125e-015	-3.32144e-015	3.67784e-015	-2.20535e-015	-3.69784e-015
-7.7166e-015	-8.24874e-015	-1.26569e-014	-1.64496e-015	-3.8965e-015	-2.95517e-015	-5.58304e-015	1.76872e-015	-7.98726e-015	-9.32087e-015	-1.16062e-014	-7.78957e-015	-7.99609e-015	-1.30437e-014	-5.40225e-015	-1.2928e-014	-8.6048e-015	-4.23238e-015	-2.62077e-015	5.79117e-017	-3.45157e-015	-3.08898e-015	3.94894e-015	-2.39793e-015	-3.51166e-015
-7.88307e-015	-8.32567e-015	-1.2615e-014	-1.68244e-015	-3.89336e-015	-2.88803e-015	-5.46608e-015	1.70859e-015	-8.06102e-015	-9.24798e-015	-1.15e-014	-7.84068e-015	-8.03859e-015	-1.3301e-014	-5.30863e-015	-1.29758e-014	-8.6054e-015	-4.31753e-015	-2.54864e-015	3.72818e-017	-3.61847e-015	-2.81558e-015	4.22066e-015	-2.56279e-015	-3.28603e-015
-8.0499e-015	-8.40543e-015	-1.25575e-014	-1.72981e-015	-3.89154e-015	-2.82094e-015	-5.32746e-015	1.62976e-015	-8.12514e-015	-9.17652e-015	-1.1383e-014	-7.88868e-015	-8.05867e-015	-1.35218e-014	-5.23077e-015	-1.29879e-014	-8.58823e-015	-4.38523e-015	-2.46199e-015	2.81662e-017	-3.7698e-015	-2.5037e-015	4.49067e-015	-2.69768e-015	-3.02146e-015
-8.2155e-015	-8.48626e-015	-1.24854e-014	-1.78584e-015	-3.8914e-015	-2.75375e-015	-5.16765e-015	1.5335e-015	-8.1778e-015	-9.10794e-015	-1.12566e-014	-7.93463e-015	-8.05711e-015	-1.37042e-014	-5.16853e-015	-1.29648e-014	-8.55367e-015	-4.43492e-015	-2.35962e-015	3.16958e-017	-3.90284e-015	-2.15531e-015	4.75691e-015	-2.80021e-015	-2.71834e-015
-8.37784e-015	-8.56716e-015	-1.23998e-014	-1.84874e-015	-3.89345e-015	-2.68658e-015	-4.98741e-015	1.42145e-015	-8.21832e-015	-9.04269e-015	-1.1122e-014	-7.97965e-015	-8.03521e-015	-1.38468e-014	-5.12096e-015	-1.29067e-014	-8.50245e-015	-4.4654e-015	-2.24104e-015	4.90136e-017	-4.0159e-015	-1.77394e-015	5.01702e-015	-2.86861e-015	-2.37776e-015
-8.53527e-015	-8.647e-015	-1.23024e-014	-1.91663e-015	-3.89722e-015	-2.61926e-015	-4.78839e-015	1.29565e-015	-8.24608e-015	-8.98132e-015	-1.09804e-014	-8.02477e-015	-7.99482e-015	-1.39482e-014	-5.08748e-015	-1.28142e-014	-8.43529e-015	-4.47631e-015	-2.10603e-015	7.98428e-017	-4.10737e-015	-1.36273e-015	5.26986e-015	-2.90173e-015	-2.00068e-015
-8.68606e-015	-8.72389e-015	-1.21947e-014	-1.98812e-015	-3.90343e-015	-2.55235e-015	-4.57198e-015	1.15782e-015	-8.25991e-015	-8.92456e-015	-1.08326e-014	-8.0704e-015	-7.93763e-015	-1.40075e-014	-5.06725e-015	-1.2689e-014	-8.35346e-015	-4.46737e-015	-1.95354e-015	1.24556e-016	-4.17534e-015	-9.25306e-016	5.51466e-015	-2.89858e-015	-1.58813e-015
-8.82839e-015	-8.7966e-015	-1.2078e-014	-2.06099e-015	-3.91234e-015	-2.48591e-015	-4.33967e-015	1.00964e-015	-8.25931e-015	-8.87345e-015	-1.06799e-014	-8.11646e-015	-7.86594e-015	-1.4024e-014	-5.05948e-015	-1.25324e-014	-8.25775e-015	-4.43819e-015	-1.78395e-015	1.83233e-016	-4.21815e-015	-4.65551e-016	5.74933e-015	-2.85801e-015	-1.14186e-015
-8.96121e-015	-8.86455e-015	-1.19539e-014	-2.13307e-015	-3.92337e-015	-2.41995e-015	-4.09333e-015	8.53306e-016	-8.2443e-015	-8.8282e-015	-1.0524e-014	-8.16308e-015	-7.78202e-015	-1.39975e-014	-5.0625e-015	-1.2346e-014	-8.14949e-015	-4.38854e-015	-1.59697e-015	2.5553e-016	-4.2345e-015	1.25141e-017	5.97269e-015	-2.77954e-015	-6.64029e-016
-9.08316e-015	-8.92643e-015	-1.18238e-014	-2.20217e-015	-3.9365e-015	-2.35406e-015	-3.835e-015	6.91097e-016	-8.21471e-015	-8.78925e-015	-1.03663e-014	-8.21104e-015	-7.68865e-015	-1.39284e-014	-5.07506e-015	-1.21317e-014	-8.03004e-015	-4.31865e-015	-1.3925e-015	3.40436e-016	-4.22361e-015	5.0472e-016	6.18458e-015	-2.66326e-015	-1.57042e-016
-9.19285e-015	-8.9811e-015	-1.16895e-014	-2.26678e-015	-3.95159e-015	-2.28825e-015	-3.56732e-015	5.23943e-016	-8.17099e-015	-8.75712e-015	-1.02081e-014	-8.26067e-015	-7.58838e-015	-1.38176e-014	-5.09573e-015	-1.18916e-014	-7.90109e-015	-4.22902e-015	-1.17183e-015	4.37248e-016	-4.18439e-015	1.00686e-015	6.38434e-015	-2.50936e-015	3.76242e-016
-9.28961e-015	-9.02766e-015	-1.15521e-014	-2.3258e-015	-3.96821e-015	-2.22249e-015	-3.29171e-015	3.53335e-016	-8.11371e-015	-8.73192e-015	-1.00504e-014	-8.31144e-015	-7.48423e-015	-1.36677e-014	-5.12415e-015	-1.1628e-014	-7.76469e-015	-4.12099e-015	-9.35108e-016	5.45586e-016	-4.11628e-015	1.51368e-015	6.57057e-015	-2.31865e-015	9.32903e-016
-9.37274e-015	-9.06505e-015	-1.14126e-014	-2.3773e-015	-3.98567e-015	-2.15733e-015	-3.01102e-015	1.8113e-016	-8.04336e-015	-8.71426e-015	-9.89465e-015	-8.36371e-015	-7.37857e-015	-1.34808e-014	-5.15874e-015	-1.13441e-014	-7.62233e-015	-3.99505e-015	-6.83768e-016	6.63656e-016	-4.01954e-015	2.02031e-015	6.74281e-015	-2.09198e-015	1.50914e-015
-9.44172e-015	-9.09243e-015	-1.12723e-014	-2.41959e-015	-4.00342e-015	-2.09306e-015	-2.72751e-015	8.41103e-018	-7.96107e-015	-8.70473e-015	-9.7415e-015	-8.41726e-015	-7.27398e-015	-1.32592e-014	-5.19788e-015	-1.10434e-014	-7.47501e-015	-3.85248e-015	-4.19141e-016	7.90671e-016	-3.89423e-015	2.52293e-015	6.90066e-015	-1.83098e-015	2.10106e-015
-9.49612e-015	-9.10865e-015	-1.11326e-014	-2.45113e-015	-4.0213e-015	-2.02897e-015	-2.44372e-015	-1.6348e-016	-7.8676e-015	-8.70349e-015	-9.5925e-015	-8.47192e-015	-7.17311e-015	-1.30055e-014	-5.24021e-015	-1.07287e-014	-7.32483e-015	-3.69458e-015	-1.42983e-016	9.25296e-016	-3.74063e-015	3.01703e-015	7.04392e-015	-1.53807e-015	2.70496e-015
-9.53595e-015	-9.11356e-015	-1.09944e-014	-2.47164e-015	-4.03889e-015	-1.96517e-015	-2.16257e-015	-3.32403e-016	-7.76411e-015	-8.71084e-015	-9.44949e-015	-8.52667e-015	-7.07848e-015	-1.27226e-014	-5.28392e-015	-1.04026e-014	-7.1732e-015	-3.52234e-015	1.42944e-016	1.06567e-015	-3.55917e-015	3.49746e-015	7.17256e-015	-1.21594e-015	3.31698e-015
-9.56137e-015	-9.10644e-015	-1.08586e-014	-2.48007e-015	-4.05534e-015	-1.90181e-015	-1.88668e-015	-4.97131e-016	-7.6519e-015	-8.72649e-015	-9.31285e-015	-8.58069e-015	-6.99202e-015	-1.24145e-014	-5.32766e-015	-1.00683e-014	-7.02094e-015	-3.33768e-015	4.36621e-016	1.21019e-015	-3.35036e-015	3.95969e-015	7.28683e-015	-8.66323e-016	3.93264e-015
-9.57248e-015	-9.0878e-015	-1.07251e-014	-2.47585e-015	-4.0703e-015	-1.83909e-015	-1.61827e-015	-6.57268e-016	-7.53306e-015	-8.75066e-015	-9.18299e-015	-8.63285e-015	-6.91537e-015	-1.20842e-014	-5.36962e-015	-9.72873e-015	-6.86967e-015	-3.14219e-015	7.36193e-016	1.35718e-015	-3.11567e-015	4.39905e-015	7.38687e-015	-4.91365e-016	4.54813e-015
-9.56955e-015	-9.05731e-015	-1.05938e-014	-2.45904e-015	-4.08297e-015	-1.77759e-015	-1.35972e-015	-8.12011e-016	-7.40908e-015	-8.78358e-015	-9.06095e-015	-8.68194e-015	-6.85099e-015	-1.17358e-014	-5.40866e-015	-9.3867e-015	-6.72146e-015	-2.9381e-015	1.039e-015	1.50509e-015	-2.85597e-015	4.81223e-015	7.47244e-015	-9.44433e-017	5.15901e-015
-9.55308e-015	-9.01489e-015	-1.04647e-014	-2.42915e-015	-4.09237e-015	-1.717e-015	-1.11316e-015	-9.6014e-016	-7.28157e-015	-8.82442e-015	-8.9476e-015	-8.72715e-015	-6.80056e-015	-1.13733e-014	-5.44321e-015	-9.04563e-015	-6.57685e-015	-2.72707e-015	1.34333e-015	1.65275e-015	-2.57327e-015	5.19515e-015	7.54431e-015	3.20779e-016	5.76073e-015
-9.52383e-015	-8.96044e-015	-1.03382e-014	-2.38682e-015	-4.09722e-015	-1.65701e-015	-8.80581e-016	-1.10137e-015	-7.1523e-015	-8.87283e-015	-8.84392e-015	-8.76744e-015	-6.76483e-015	-1.10009e-014	-5.47137e-015	-8.70843e-015	-6.43609e-015	-2.51113e-015	1.64673e-015	1.79839e-015	-2.26911e-015	5.54444e-015	7.60255e-015	7.51179e-016	6.34819e-015
-9.48314e-015	-8.89381e-015	-1.02143e-014	-2.33298e-015	-4.09721e-015	-1.59834e-015	-6.63928e-016	-1.23519e-015	-7.02275e-015	-8.92854e-015	-8.7502e-015	-8.8013e-015	-6.74445e-015	-1.06222e-014	-5.49173e-015	-8.3769e-015	-6.30124e-015	-2.29203e-015	1.94617e-015	1.93992e-015	-1.94571e-015	5.8573e-015	7.64781e-015	1.19278e-015	6.91758e-015
-9.43097e-015	-8.81501e-015	-1.00924e-014	-2.26829e-015	-4.09145e-015	-1.54125e-015	-4.65103e-016	-1.36073e-015	-6.89523e-015	-8.99139e-015	-8.66678e-015	-8.82777e-015	-6.73992e-015	-1.02418e-014	-5.50265e-015	-8.05394e-015	-6.17246e-015	-2.07188e-015	2.23925e-015	2.07635e-015	-1.60553e-015	6.13041e-015	7.6809e-015	1.64241e-015	7.46507e-015
-9.36872e-015	-8.72445e-015	-9.97147e-015	-2.19361e-015	-4.07844e-015	-1.48607e-015	-2.85482e-016	-1.47796e-015	-6.77175e-015	-9.0603e-015	-8.59428e-015	-8.84574e-015	-6.75186e-015	-9.86385e-015	-5.50287e-015	-7.7411e-015	-6.05104e-015	-1.8528e-015	2.52341e-015	2.20665e-015	-1.25045e-015	6.36077e-015	7.70187e-015	2.09636e-015	7.98657e-015
-9.29721e-015	-8.6234e-015	-9.85102e-015	-2.11048e-015	-4.05723e-015	-1.4336e-015	-1.25837e-016	-1.58621e-015	-6.65422e-015	-9.13461e-015	-8.53238e-015	-8.85362e-015	-6.77983e-015	-9.49205e-015	-5.49184e-015	-7.44046e-015	-5.93698e-015	-1.63655e-015	2.79634e-015	2.3303e-015	-8.83108e-016	6.54582e-015	7.71121e-015	2.55095e-015	8.4776e-015
-9.21754e-015	-8.51124e-015	-9.73033e-015	-2.02006e-015	-4.02695e-015	-1.38457e-015	1.21656e-017	-1.68519e-015	-6.54428e-015	-9.21439e-015	-8.48087e-015	-8.85029e-015	-6.8238e-015	-9.13039e-015	-5.46791e-015	-7.15388e-015	-5.83074e-015	-1.4248e-015	3.05486e-015	2.44576e-015	-5.06848e-016	6.68434e-015	7.70949e-015	3.0027e-015	8.93502e-015
-9.13094e-015	-8.38921e-015	-9.60787e-015	-1.92418e-015	-3.98643e-015	-1.33929e-015	1.27793e-016	-1.77437e-015	-6.44319e-015	-9.29897e-015	-8.43957e-015	-8.83405e-015	-6.88252e-015	-8.78247e-015	-5.43038e-015	-6.88259e-015	-5.73162e-015	-1.21913e-015	3.29677e-015	2.5517e-015	-1.23953e-016	6.77495e-015	7.69668e-015	3.44803e-015	9.35533e-015
-9.03785e-015	-8.25761e-015	-9.48278e-015	-1.82475e-015	-3.93485e-015	-1.29775e-015	2.20378e-016	-1.85372e-015	-6.35206e-015	-9.38736e-015	-8.40794e-015	-8.80334e-015	-6.95487e-015	-8.45178e-015	-5.37829e-015	-6.62756e-015	-5.63969e-015	-1.02179e-015	3.51967e-015	2.64745e-015	2.62959e-016	6.8171e-015	7.67322e-015	3.88368e-015	9.73573e-015
-8.93979e-015	-8.11693e-015	-9.35362e-015	-1.72373e-015	-3.87142e-015	-1.26046e-015	2.89547e-016	-1.92344e-015	-6.27194e-015	-9.479e-015	-8.38541e-015	-8.75732e-015	-7.03945e-015	-8.14108e-015	-5.31123e-015	-6.38947e-015	-5.55457e-015	-8.3404e-016	3.72112e-015	2.7327e-015	6.50694e-016	6.8101e-015	7.63941e-015	4.30656e-015	1.00741e-014
-8.83768e-015	-7.96799e-015	-9.21907e-015	-1.62324e-015	-3.79563e-015	-1.22809e-015	3.35347e-016	-1.98381e-015	-6.20379e-015	-9.57255e-015	-8.37116e-015	-8.69475e-015	-7.13462e-015	-7.85257e-015	-5.22833e-015	-6.1684e-015	-5.47586e-015	-6.57151e-016	3.89962e-015	2.8069e-015	1.03611e-015	6.75397e-015	7.59544e-015	4.71341e-015	1.03678e-014
-8.73264e-015	-7.81139e-015	-9.07815e-015	-1.52562e-015	-3.70735e-015	-1.20038e-015	3.58515e-016	-2.03468e-015	-6.14911e-015	-9.667e-015	-8.36466e-015	-8.61352e-015	-7.2382e-015	-7.58804e-015	-5.12937e-015	-5.96487e-015	-5.4031e-015	-4.9229e-016	4.05344e-015	2.86994e-015	1.41677e-015	6.64969e-015	7.54149e-015	5.10182e-015	1.06154e-014
-8.62524e-015	-7.6477e-015	-8.93002e-015	-1.43266e-015	-3.60598e-015	-1.17806e-015	3.592e-016	-2.07587e-015	-6.10864e-015	-9.76134e-015	-8.3654e-015	-8.51282e-015	-7.34782e-015	-7.3494e-015	-5.01379e-015	-5.77934e-015	-5.33529e-015	-3.4058e-016	4.18113e-015	2.92151e-015	1.78982e-015	6.4994e-015	7.47752e-015	5.46935e-015	1.08155e-014
-8.51658e-015	-7.47761e-015	-8.77346e-015	-1.3467e-015	-3.49137e-015	-1.16093e-015	3.38135e-016	-2.1078e-015	-6.08223e-015	-9.85429e-015	-8.37274e-015	-8.3924e-015	-7.46094e-015	-7.13783e-015	-4.88165e-015	-5.61103e-015	-5.27155e-015	-2.03147e-016	4.28113e-015	2.962e-015	2.15272e-015	6.30479e-015	7.40399e-015	5.81418e-015	1.09677e-014
-8.40798e-015	-7.30168e-015	-8.6068e-015	-1.2697e-015	-3.36364e-015	-1.14841e-015	2.96759e-016	-2.13127e-015	-6.06952e-015	-9.94513e-015	-8.38553e-015	-8.25126e-015	-7.57454e-015	-6.9539e-015	-4.73251e-015	-5.45921e-015	-5.21114e-015	-8.04725e-017	4.35307e-015	2.99128e-015	2.50238e-015	6.06761e-015	7.3216e-015	6.13441e-015	1.10714e-014
-8.30031e-015	-7.12075e-015	-8.42911e-015	-1.20381e-015	-3.22252e-015	-1.14044e-015	2.36555e-016	-2.14645e-015	-6.07009e-015	-1.00322e-014	-8.40274e-015	-8.0893e-015	-7.68564e-015	-6.79781e-015	-4.56625e-015	-5.3232e-015	-5.15243e-015	2.73474e-017	4.39636e-015	3.00987e-015	2.83561e-015	5.79063e-015	7.22988e-015	6.42824e-015	1.1127e-014
-8.19374e-015	-6.93517e-015	-8.23982e-015	-1.15024e-015	-3.06832e-015	-1.1372e-015	1.59083e-016	-2.15321e-015	-6.0835e-015	-1.01148e-014	-8.42283e-015	-7.90677e-015	-7.79135e-015	-6.66946e-015	-4.38324e-015	-5.20153e-015	-5.09471e-015	1.19822e-016	4.41059e-015	3.01825e-015	3.15056e-015	5.47675e-015	7.12828e-015	6.69413e-015	1.11356e-014
-8.08921e-015	-6.74561e-015	-8.03793e-015	-1.11041e-015	-2.90145e-015	-1.13841e-015	6.5991e-017	-2.15167e-015	-6.10901e-015	-1.0192e-014	-8.44389e-015	-7.70277e-015	-7.88879e-015	-6.56824e-015	-4.18374e-015	-5.09283e-015	-5.03659e-015	1.97601e-016	4.3955e-015	3.01726e-015	3.44566e-015	5.12978e-015	7.01737e-015	6.93156e-015	1.10982e-014
-7.98767e-015	-6.55319e-015	-7.82286e-015	-1.0864e-015	-2.72309e-015	-1.14363e-015	-4.0634e-017	-2.14148e-015	-6.1455e-015	-1.02624e-014	-8.46482e-015	-7.47743e-015	-7.97568e-015	-6.49329e-015	-3.96878e-015	-4.99568e-015	-4.97685e-015	2.60398e-016	4.35083e-015	3.00729e-015	3.71867e-015	4.75353e-015	6.89815e-015	7.14006e-015	1.10162e-014
-7.88912e-015	-6.35822e-015	-7.59386e-015	-1.07938e-015	-2.53353e-015	-1.15277e-015	-1.58714e-016	-2.12227e-015	-6.19173e-015	-1.03246e-014	-8.48508e-015	-7.23132e-015	-8.04936e-015	-6.44309e-015	-3.73896e-015	-4.90858e-015	-4.91425e-015	3.08967e-016	4.27705e-015	2.98967e-015	3.96748e-015	4.35195e-015	6.77065e-015	7.31947e-015	1.0891e-014
-7.79379e-015	-6.16115e-015	-7.35098e-015	-1.09042e-015	-2.33374e-015	-1.16425e-015	-2.85626e-016	-2.09383e-015	-6.24572e-015	-1.03776e-014	-8.5029e-015	-6.9647e-015	-8.10695e-015	-6.41574e-015	-3.4948e-015	-4.82978e-015	-4.84743e-015	3.43873e-016	4.17515e-015	2.96504e-015	4.19063e-015	3.92932e-015	6.63517e-015	7.46963e-015	1.07252e-014
-7.70185e-015	-5.96273e-015	-7.09357e-015	-1.12092e-015	-2.12488e-015	-1.17725e-015	-4.18803e-016	-2.0559e-015	-6.30553e-015	-1.04202e-014	-8.51685e-015	-6.67854e-015	-8.14642e-015	-6.40895e-015	-3.23785e-015	-4.75798e-015	-4.77604e-015	3.65871e-016	4.04648e-015	2.93411e-015	4.38687e-015	3.4899e-015	6.49176e-015	7.59159e-015	1.05218e-014
-7.61365e-015	-5.76315e-015	-6.8222e-015	-1.17055e-015	-1.90809e-015	-1.19104e-015	-5.5564e-016	-2.00833e-015	-6.36945e-015	-1.04509e-014	-8.52625e-015	-6.3736e-015	-8.16524e-015	-6.41939e-015	-2.96897e-015	-4.69143e-015	-4.69895e-015	3.75812e-016	3.89272e-015	2.89809e-015	4.55575e-015	3.03851e-015	6.34111e-015	7.68592e-015	1.02835e-014
-7.52922e-015	-5.56232e-015	-6.53701e-015	-1.23962e-015	-1.68516e-015	-1.20477e-015	-6.9383e-016	-1.95126e-015	-6.43596e-015	-1.04688e-014	-8.52971e-015	-6.05121e-015	-8.16085e-015	-6.44441e-015	-2.6901e-015	-4.62856e-015	-4.61486e-015	3.7454e-016	3.71546e-015	2.85843e-015	4.69666e-015	2.57952e-015	6.18318e-015	7.7539e-015	1.00137e-014
-7.44912e-015	-5.36069e-015	-6.23899e-015	-1.32877e-015	-1.45755e-015	-1.21675e-015	-8.31571e-016	-1.88426e-015	-6.5022e-015	-1.04724e-014	-8.52587e-015	-5.71323e-015	-8.13207e-015	-6.48127e-015	-2.40272e-015	-4.56754e-015	-4.52323e-015	3.63056e-016	3.51683e-015	2.81538e-015	4.80957e-015	2.11748e-015	6.01903e-015	7.79633e-015	9.71565e-015
-7.37262e-015	-5.15812e-015	-5.92851e-015	-1.43795e-015	-1.22672e-015	-1.22638e-015	-9.66473e-016	-1.80711e-015	-6.56552e-015	-1.04611e-014	-8.51349e-015	-5.36085e-015	-8.07699e-015	-6.52609e-015	-2.10794e-015	-4.50682e-015	-4.42352e-015	3.43081e-016	3.29917e-015	2.76997e-015	4.89432e-015	1.65684e-015	5.84994e-015	7.81491e-015	9.3927e-015
-7.29931e-015	-4.95536e-015	-5.60662e-015	-1.56677e-015	-9.94304e-016	-1.23266e-015	-1.09597e-015	-1.71993e-015	-6.62338e-015	-1.04334e-014	-8.49121e-015	-4.9958e-015	-7.99423e-015	-6.57528e-015	-1.80761e-015	-4.44508e-015	-4.31511e-015	3.15647e-016	3.06396e-015	2.72343e-015	4.95085e-015	1.2023e-015	5.67684e-015	7.81127e-015	9.04932e-015
-7.22886e-015	-4.75302e-015	-5.27485e-015	-1.71413e-015	-7.62534e-016	-1.23364e-015	-1.21851e-015	-1.62243e-015	-6.67368e-015	-1.03879e-014	-8.45829e-015	-4.6198e-015	-7.88359e-015	-6.62478e-015	-1.50335e-015	-4.38124e-015	-4.19806e-015	2.82189e-016	2.81424e-015	2.67761e-015	4.97974e-015	7.58639e-016	5.50027e-015	7.78776e-015	8.6892e-015
-7.16139e-015	-4.55113e-015	-4.93439e-015	-1.87901e-015	-5.33209e-016	-1.22887e-015	-1.33191e-015	-1.51488e-015	-6.71358e-015	-1.03239e-014	-8.41422e-015	-4.2351e-015	-7.74479e-015	-6.67114e-015	-1.19704e-015	-4.31471e-015	-4.07188e-015	2.44666e-016	2.55291e-015	2.63327e-015	4.98127e-015	3.29846e-016	5.32103e-015	7.74627e-015	8.31586e-015
-7.09711e-015	-4.35039e-015	-4.58632e-015	-2.06056e-015	-3.08245e-016	-1.21652e-015	-1.43461e-015	-1.39715e-015	-6.74032e-015	-1.02406e-014	-8.35783e-015	-3.84285e-015	-7.57793e-015	-6.7107e-015	-8.90681e-016	-4.24439e-015	-3.93649e-015	2.04215e-016	2.28297e-015	2.59107e-015	4.95645e-015	-8.04255e-017	5.13997e-015	7.68896e-015	7.93345e-015
-7.03523e-015	-4.15079e-015	-4.23257e-015	-2.25729e-015	-8.94677e-017	-1.19544e-015	-1.52487e-015	-1.26907e-015	-6.75122e-015	-1.01365e-014	-8.28778e-015	-3.44468e-015	-7.38259e-015	-6.7399e-015	-5.86411e-016	-4.16885e-015	-3.79252e-015	1.62567e-016	2.00757e-015	2.55243e-015	4.90714e-015	-4.68761e-016	4.95857e-015	7.61834e-015	7.54613e-015
-6.97541e-015	-3.95227e-015	-3.87451e-015	-2.46719e-015	1.20981e-016	-1.16437e-015	-1.60141e-015	-1.13059e-015	-6.7453e-015	-1.00113e-014	-8.20332e-015	-3.04298e-015	-7.15964e-015	-6.75487e-015	-2.85952e-016	-4.08764e-015	-3.64028e-015	1.20941e-016	1.72933e-015	2.51753e-015	4.83511e-015	-8.30936e-016	4.77802e-015	7.53719e-015	7.15745e-015
-6.9174e-015	-3.75548e-015	-3.514e-015	-2.68785e-015	3.21302e-016	-1.12242e-015	-1.66335e-015	-9.80974e-016	-6.71965e-015	-9.8647e-015	-8.10373e-015	-2.64069e-015	-6.91037e-015	-6.75169e-015	8.81114e-018	-4.00068e-015	-3.47987e-015	8.11205e-017	1.4511e-015	2.48685e-015	4.74283e-015	-1.16432e-015	4.59919e-015	7.44717e-015	6.77096e-015
-6.86012e-015	-3.5602e-015	-3.15345e-015	-2.91778e-015	5.09985e-016	-1.06755e-015	-1.7093e-015	-8.2113e-016	-6.67186e-015	-9.69654e-015	-7.98859e-015	-2.24009e-015	-6.63664e-015	-6.72695e-015	2.96258e-016	-3.90768e-015	-3.31251e-015	4.43835e-017	1.17574e-015	2.46104e-015	4.63169e-015	-1.46614e-015	4.42301e-015	7.35062e-015	6.38977e-015
-6.80359e-015	-3.36571e-015	-2.79531e-015	-3.15447e-015	6.85075e-016	-9.98967e-016	-1.73894e-015	-6.51314e-016	-6.60012e-015	-9.50612e-015	-7.85822e-015	-1.84318e-015	-6.3397e-015	-6.67803e-015	5.74197e-016	-3.80844e-015	-3.13865e-015	1.17156e-017	9.06375e-016	2.44076e-015	4.50354e-015	-1.73403e-015	4.25084e-015	7.24986e-015	6.0173e-015
-6.74759e-015	-3.17226e-015	-2.44146e-015	-3.39545e-015	8.45006e-016	-9.15825e-016	-1.75196e-015	-4.71452e-016	-6.5037e-015	-9.29309e-015	-7.71197e-015	-1.4518e-015	-6.02161e-015	-6.60228e-015	8.40336e-016	-3.70309e-015	-2.95973e-015	-1.52366e-017	6.45887e-016	2.42619e-015	4.36093e-015	-1.96573e-015	4.0843e-015	7.14748e-015	5.65635e-015
-6.69161e-015	-2.97949e-015	-2.09375e-015	-3.6385e-015	9.89181e-016	-8.17441e-016	-1.74853e-015	-2.80909e-016	-6.38114e-015	-9.05739e-015	-7.5493e-015	-1.06822e-015	-5.6844e-015	-6.49762e-015	1.09364e-015	-3.59199e-015	-2.77672e-015	-3.5749e-017	3.967e-016	2.41785e-015	4.20641e-015	-2.16013e-015	3.925e-015	7.04525e-015	5.30926e-015
-6.63562e-015	-2.78749e-015	-1.75383e-015	-3.88127e-015	1.11625e-015	-7.03428e-016	-1.72855e-015	-8.07118e-017	-6.23134e-015	-8.79883e-015	-7.37064e-015	-6.93769e-016	-5.33085e-015	-6.36203e-015	1.3319e-015	-3.47501e-015	-2.59009e-015	-4.87018e-017	1.61004e-016	2.41573e-015	4.04197e-015	-2.31621e-015	3.77416e-015	6.94581e-015	4.97839e-015
-6.579e-015	-2.59626e-015	-1.42417e-015	-4.12024e-015	1.22545e-015	-5.73266e-016	-1.69236e-015	1.28898e-016	-6.05393e-015	-8.51778e-015	-7.17585e-015	-3.30066e-016	-4.96314e-015	-6.19402e-015	1.55385e-015	-3.3531e-015	-2.40158e-015	-5.33946e-017	-5.8404e-017	2.42018e-015	3.87021e-015	-2.43381e-015	3.63222e-015	6.85056e-015	4.66596e-015
-6.52153e-015	-2.40543e-015	-1.10711e-015	-4.35392e-015	1.31596e-015	-4.27047e-016	-1.64116e-015	3.47516e-016	-5.84852e-015	-8.21399e-015	-6.96494e-015	2.10577e-017	-4.58362e-015	-5.9925e-015	1.7581e-015	-3.22725e-015	-2.21246e-015	-4.86558e-017	-2.5918e-016	2.43124e-015	3.69411e-015	-2.51247e-015	3.50063e-015	6.7613e-015	4.37354e-015
-6.46277e-015	-2.21516e-015	-8.04092e-016	-4.58027e-015	1.38804e-015	-2.64827e-016	-1.57564e-015	5.74813e-016	-5.61512e-015	-7.88809e-015	-6.73867e-015	3.5781e-016	-4.19538e-015	-5.75663e-015	1.9437e-015	-3.09816e-015	-2.02431e-015	-3.43419e-017	-4.40173e-016	2.44835e-015	3.51605e-015	-2.55245e-015	3.38013e-015	6.67959e-015	4.10247e-015
-6.40319e-015	-2.02556e-015	-5.16857e-016	-4.79645e-015	1.44137e-015	-8.62514e-017	-1.49692e-015	8.10018e-016	-5.35343e-015	-7.5418e-015	-6.4972e-015	6.7903e-016	-3.80087e-015	-5.48623e-015	2.10946e-015	-2.96632e-015	-1.83827e-015	-9.63205e-018	-5.99581e-016	2.47158e-015	3.33854e-015	-2.55446e-015	3.27151e-015	6.60683e-015	3.85385e-015
-6.34253e-015	-1.83644e-015	-2.46542e-016	-4.9995e-015	1.47624e-015	1.08049e-016	-1.4063e-015	1.05202e-015	-5.06418e-015	-7.17569e-015	-6.24144e-015	9.83729e-016	-3.4033e-015	-5.18144e-015	2.25459e-015	-2.83265e-015	-1.65566e-015	2.57091e-017	-7.35705e-016	2.50006e-015	3.16355e-015	-2.51985e-015	3.17536e-015	6.54453e-015	3.6283e-015
-6.2804e-015	-1.64777e-015	5.74768e-018	-5.18773e-015	1.49252e-015	3.17353e-016	-1.30551e-015	1.29968e-015	-4.74824e-015	-6.79083e-015	-5.97168e-015	1.27155e-015	-3.00482e-015	-4.84299e-015	2.3784e-015	-2.69812e-015	-1.47799e-015	7.21361e-017	-8.47762e-016	2.53344e-015	2.9934e-015	-2.45057e-015	3.09211e-015	6.49276e-015	3.426e-015
-6.21648e-015	-1.45892e-015	2.38694e-016	-5.35858e-015	1.49136e-015	5.40544e-016	-1.19612e-015	1.55301e-015	-4.40703e-015	-6.38767e-015	-5.68854e-015	1.54204e-015	-2.60883e-015	-4.47227e-015	2.48097e-015	-2.56337e-015	-1.30634e-015	1.29753e-016	-9.347e-016	2.57211e-015	2.83063e-015	-2.34863e-015	3.02191e-015	6.45199e-015	3.24708e-015
-6.15108e-015	-1.26989e-015	4.51281e-016	-5.51014e-015	1.47367e-015	7.75762e-016	-1.08029e-015	1.81011e-015	-4.04169e-015	-5.96794e-015	-5.39308e-015	1.7946e-015	-2.21794e-015	-4.07041e-015	2.56175e-015	-2.42982e-015	-1.1419e-015	1.98856e-016	-9.95761e-016	2.61505e-015	2.67701e-015	-2.21637e-015	2.96487e-015	6.42268e-015	3.09105e-015
-6.08463e-015	-1.08055e-015	6.42464e-016	-5.64118e-015	1.44034e-015	1.02159e-015	-9.59684e-016	2.06943e-015	-3.65481e-015	-5.53345e-015	-5.08634e-015	2.02874e-015	-1.83404e-015	-3.6401e-015	2.62052e-015	-2.29867e-015	-9.86089e-016	2.78799e-016	-1.03008e-015	2.66147e-015	2.53431e-015	-2.05606e-015	2.92149e-015	6.40463e-015	2.95732e-015
-6.01778e-015	-8.90815e-016	8.11858e-016	-5.74994e-015	1.39225e-015	1.27617e-015	-8.36221e-016	2.32993e-015	-3.24808e-015	-5.08546e-015	-4.76972e-015	2.24434e-015	-1.45957e-015	-3.18338e-015	2.65756e-015	-2.17034e-015	-8.39777e-016	3.69351e-016	-1.0377e-015	2.71063e-015	2.40402e-015	-1.87084e-015	2.89107e-015	6.39789e-015	2.84579e-015
-5.9507e-015	-7.00656e-016	9.59174e-016	-5.83493e-015	1.33172e-015	1.53807e-015	-7.1215e-016	2.59016e-015	-2.82328e-015	-4.62581e-015	-4.44439e-015	2.44173e-015	-1.09588e-015	-2.70327e-015	2.67359e-015	-2.04513e-015	-7.03824e-016	4.69643e-016	-1.01916e-015	2.76149e-015	2.28762e-015	-1.66375e-015	2.87272e-015	6.40178e-015	2.7553e-015
-5.88362e-015	-5.10744e-016	1.08443e-015	-5.89509e-015	1.26051e-015	1.80479e-015	-5.89195e-016	2.84908e-015	-2.38243e-015	-4.157e-015	-4.11191e-015	2.62161e-015	-7.45032e-016	-2.20234e-015	2.66964e-015	-1.92364e-015	-5.77963e-016	5.79096e-016	-9.75499e-016	2.81343e-015	2.18639e-015	-1.43743e-015	2.8663e-015	6.41543e-015	2.68468e-015
-5.81659e-015	-3.20409e-016	1.18746e-015	-5.92978e-015	1.18043e-015	2.07418e-015	-4.69567e-016	3.10519e-015	-1.92905e-015	-3.68137e-015	-3.77365e-015	2.78399e-015	-4.08211e-016	-1.68409e-015	2.64671e-015	-1.80648e-015	-4.62678e-016	6.96996e-016	-9.07022e-016	2.86579e-015	2.10019e-015	-1.19494e-015	2.87103e-015	6.43743e-015	2.63237e-015
-5.75022e-015	-1.29934e-016	1.26935e-015	-5.93868e-015	1.0941e-015	2.34367e-015	-3.55321e-016	3.35734e-015	-1.4656e-015	-3.20071e-015	-3.43055e-015	2.92937e-015	-8.69953e-017	-1.15182e-015	2.60571e-015	-1.69391e-015	-3.5781e-016	8.22415e-016	-8.14912e-016	2.91807e-015	2.02953e-015	-9.40151e-016	2.88572e-015	6.46702e-015	2.59681e-015
-5.68483e-015	6.05144e-017	1.33076e-015	-5.92072e-015	1.00322e-015	2.61038e-015	-2.48001e-016	3.60363e-015	-9.9478e-016	-2.7168e-015	-3.0837e-015	3.05857e-015	2.17914e-016	-6.09727e-016	2.54812e-015	-1.5865e-015	-2.63948e-016	9.54242e-016	-7.00493e-016	2.96926e-015	1.97466e-015	-6.76e-016	2.90951e-015	6.50243e-015	2.57662e-015
-5.62056e-015	2.50758e-016	1.37276e-015	-5.87626e-015	9.10182e-016	2.87115e-015	-1.49013e-016	3.84303e-015	-5.19675e-016	-2.23172e-015	-2.73509e-015	3.17306e-015	5.06072e-016	-6.14455e-017	2.476e-015	-1.48373e-015	-1.80004e-016	1.09186e-015	-5.65703e-016	3.01834e-015	1.93528e-015	-4.05812e-016	2.94065e-015	6.54244e-015	2.57066e-015
-5.55841e-015	4.40637e-016	1.3968e-015	-5.80569e-015	8.1709e-016	3.12381e-015	-5.99903e-017	4.07416e-015	-4.2695e-017	-1.74781e-015	-2.3863e-015	3.2738e-015	7.76204e-016	4.8901e-016	2.39104e-015	-1.38568e-015	-1.05388e-016	1.23357e-015	-4.11682e-016	3.06483e-015	1.91093e-015	-1.31947e-016	2.97796e-015	6.58512e-015	2.57659e-015
-5.49862e-015	6.29998e-016	1.40332e-015	-5.7089e-015	7.26564e-016	3.36518e-015	1.76831e-017	4.29542e-015	4.33283e-016	-1.26695e-015	-2.03933e-015	3.36184e-015	1.02878e-015	1.03707e-015	2.29458e-015	-1.29205e-015	-3.90825e-017	1.37867e-015	-2.40613e-016	3.10787e-015	1.90081e-015	1.41989e-016	3.01987e-015	6.62822e-015	2.59213e-015
-5.44122e-015	8.1873e-016	1.39319e-015	-5.58631e-015	6.40821e-016	3.59234e-015	8.27406e-017	4.50519e-015	9.05654e-016	-7.9177e-016	-1.69592e-015	3.43789e-015	1.26441e-015	1.57912e-015	2.18909e-015	-1.20264e-015	1.93757e-017	1.52588e-015	-5.39798e-017	3.14672e-015	1.90425e-015	4.13593e-016	3.06436e-015	6.6704e-015	2.61582e-015
-5.38686e-015	1.00643e-015	1.36833e-015	-5.43901e-015	5.62209e-016	3.80311e-015	1.34838e-016	4.70189e-015	1.37132e-015	-3.24759e-016	-1.35699e-015	3.5035e-015	1.48347e-015	2.11121e-015	2.07679e-015	-1.11737e-015	7.10998e-017	1.67418e-015	1.46156e-016	3.18135e-015	1.92014e-015	6.80383e-016	3.11021e-015	6.7093e-015	2.6458e-015
-5.33561e-015	1.19253e-015	1.32987e-015	-5.26842e-015	4.92922e-016	3.9953e-015	1.73113e-016	4.88416e-015	1.82833e-015	1.32617e-016	-1.02428e-015	3.55984e-015	1.68649e-015	2.62951e-015	1.95982e-015	-1.03553e-015	1.16564e-016	1.822e-015	3.57754e-016	3.21135e-015	1.94712e-015	9.39458e-016	3.15616e-015	6.74313e-015	2.68008e-015
-5.28839e-015	1.37701e-015	1.27967e-015	-5.07549e-015	4.35236e-016	4.1664e-015	1.97017e-016	5.05135e-015	2.27422e-015	5.78048e-016	-6.99819e-016	3.60837e-015	1.87436e-015	3.13025e-015	1.84051e-015	-9.56463e-016	1.57528e-016	1.9685e-015	5.78139e-016	3.23537e-015	1.98372e-015	1.18883e-015	3.20043e-015	6.76964e-015	2.71698e-015
-5.24529e-015	1.55965e-015	1.2194e-015	-4.86186e-015	3.90754e-016	4.31325e-015	2.06194e-016	5.20286e-015	2.7065e-015	1.00958e-015	-3.84874e-016	3.64978e-015	2.04856e-015	3.60959e-015	1.7213e-015	-8.7898e-016	1.95623e-016	2.11341e-015	8.04692e-016	3.25258e-015	2.02877e-015	1.42704e-015	3.24057e-015	6.78683e-015	2.75525e-015
-5.20605e-015	1.7392e-015	1.15056e-015	-4.62838e-015	3.61337e-016	4.43443e-015	2.0103e-016	5.33768e-015	3.12302e-015	1.42526e-015	-8.05548e-017	3.68517e-015	2.21e-015	4.06455e-015	1.60408e-015	-8.02105e-016	2.32678e-016	2.25494e-015	1.03519e-015	3.26266e-015	2.08009e-015	1.65224e-015	3.27476e-015	6.79258e-015	2.79285e-015
-5.17039e-015	1.91511e-015	1.07526e-015	-4.37701e-015	3.48344e-016	4.52797e-015	1.81773e-016	5.4544e-015	3.52253e-015	1.8233e-015	2.12112e-016	3.71559e-015	2.36003e-015	4.49155e-015	1.49137e-015	-7.24926e-016	2.70646e-016	2.39198e-015	1.2674e-015	3.26482e-015	2.13526e-015	1.8627e-015	3.30156e-015	6.78508e-015	2.82848e-015
-5.13876e-015	2.08602e-015	9.95152e-016	-4.10948e-015	3.52916e-016	4.59228e-015	1.48959e-016	5.55212e-015	3.90327e-015	2.20219e-015	4.91688e-016	3.74286e-015	2.50019e-015	4.88864e-015	1.38551e-015	-6.47353e-016	3.10787e-016	2.52414e-015	1.49856e-015	3.25898e-015	2.19179e-015	2.05765e-015	3.31945e-015	6.76261e-015	2.86077e-015
-5.11175e-015	2.25144e-015	9.11186e-016	-3.82759e-015	3.76057e-016	4.62643e-015	1.03489e-016	5.63083e-015	4.26383e-015	2.55996e-015	7.56645e-016	3.76757e-015	2.63198e-015	5.25348e-015	1.28852e-015	-5.68362e-016	3.53838e-016	2.65017e-015	1.72575e-015	3.24509e-015	2.24748e-015	2.23667e-015	3.3269e-015	6.7235e-015	2.88809e-015
-5.08973e-015	2.4107e-015	8.24811e-016	-3.53296e-015	4.19007e-016	4.6292e-015	4.70697e-017	5.6897e-015	4.60329e-015	2.89531e-015	1.00574e-015	3.79002e-015	2.75661e-015	5.58314e-015	1.20209e-015	-4.87193e-016	4.01272e-016	2.76941e-015	1.94674e-015	3.22294e-015	2.30076e-015	2.39866e-015	3.32238e-015	6.66589e-015	2.90968e-015
-5.07184e-015	2.5628e-015	7.37422e-016	-3.22808e-015	4.82288e-016	4.60091e-015	-1.87986e-017	5.72804e-015	4.92133e-015	3.20726e-015	1.23841e-015	3.81042e-015	2.87612e-015	5.87625e-015	1.12851e-015	-4.02318e-016	4.55287e-016	2.88113e-015	2.16033e-015	3.19182e-015	2.34924e-015	2.54339e-015	3.30496e-015	6.58857e-015	2.92452e-015
-5.05873e-015	2.70683e-015	6.49806e-016	-2.91447e-015	5.65683e-016	4.54063e-015	-9.21775e-017	5.74587e-015	5.21729e-015	3.49552e-015	1.45349e-015	3.82948e-015	2.99176e-015	6.13142e-015	1.0691e-015	-3.13477e-016	5.17294e-016	2.98447e-015	2.36426e-015	3.15155e-015	2.39088e-015	2.67111e-015	3.27391e-015	6.48987e-015	2.93127e-015
-5.05043e-015	2.8422e-015	5.62752e-016	-2.59408e-015	6.69637e-016	4.44833e-015	-1.71428e-016	5.74384e-015	5.49066e-015	3.75895e-015	1.65037e-015	3.84733e-015	3.1044e-015	6.34766e-015	1.02539e-015	-2.19912e-016	5.88623e-016	3.07957e-015	2.55641e-015	3.10274e-015	2.4236e-015	2.78231e-015	3.2283e-015	6.36826e-015	2.92957e-015
-5.04677e-015	2.96747e-015	4.7755e-016	-2.26895e-015	7.93199e-016	4.32526e-015	-2.54811e-016	5.72195e-015	5.74146e-015	3.9964e-015	1.82891e-015	3.86352e-015	3.21543e-015	6.5244e-015	9.98458e-016	-1.20342e-016	6.69993e-016	3.16543e-015	2.73537e-015	3.04478e-015	2.4457e-015	2.87749e-015	3.1669e-015	6.22315e-015	2.91897e-015
-5.04736e-015	3.08134e-015	3.94656e-016	-1.94076e-015	9.36017e-016	4.17283e-015	-3.40069e-016	5.6804e-015	5.96992e-015	4.20801e-015	1.9887e-015	3.87855e-015	3.32592e-015	6.66162e-015	9.89072e-016	-1.45257e-017	7.62715e-016	3.24182e-015	2.89942e-015	2.97781e-015	2.45529e-015	2.95731e-015	3.08989e-015	6.05429e-015	2.89847e-015
-5.05121e-015	3.18249e-015	3.14428e-016	-1.61104e-015	1.09726e-015	3.99246e-015	-4.25329e-016	5.61935e-015	6.17691e-015	4.394e-015	2.12889e-015	3.89235e-015	3.43642e-015	6.75951e-015	9.98684e-016	9.80308e-017	8.67948e-016	3.30863e-015	3.04713e-015	2.90198e-015	2.45046e-015	3.02318e-015	2.99721e-015	5.86073e-015	2.86711e-015
-5.0584e-015	3.27037e-015	2.37113e-016	-1.28083e-015	1.27594e-015	3.78596e-015	-5.08045e-016	5.53958e-015	6.36344e-015	4.55471e-015	2.2494e-015	3.90407e-015	3.54711e-015	6.81806e-015	1.02744e-015	2.17172e-016	9.86093e-016	3.36517e-015	3.17692e-015	2.81725e-015	2.43024e-015	3.07643e-015	2.88805e-015	5.64249e-015	2.82472e-015
-5.06847e-015	3.3442e-015	1.6233e-016	-9.5162e-016	1.47079e-015	3.55495e-015	-5.86154e-016	5.44143e-015	6.53053e-015	4.69018e-015	2.35026e-015	3.91302e-015	3.6587e-015	6.83801e-015	1.07519e-015	3.43492e-016	1.11785e-015	3.41172e-015	3.2877e-015	2.72472e-015	2.39347e-015	3.11882e-015	2.7627e-015	5.39931e-015	2.77158e-015
-5.08088e-015	3.40336e-015	8.99411e-017	-6.25143e-016	1.68038e-015	3.30168e-015	-6.5688e-016	5.32576e-015	6.67871e-015	4.80106e-015	2.43183e-015	3.91814e-015	3.77136e-015	6.81998e-015	1.14214e-015	4.76993e-016	1.26289e-015	3.44839e-015	3.37827e-015	2.62441e-015	2.33947e-015	3.15201e-015	2.62217e-015	5.13137e-015	2.70703e-015
-5.09554e-015	3.44634e-015	1.96312e-017	-3.02009e-016	1.90325e-015	3.02908e-015	-7.18082e-016	5.19349e-015	6.80925e-015	4.88796e-015	2.49415e-015	3.91913e-015	3.88458e-015	6.76582e-015	1.22881e-015	6.17968e-016	1.42158e-015	3.47534e-015	3.44789e-015	2.51626e-015	2.26738e-015	3.17746e-015	2.46656e-015	4.83941e-015	2.63125e-015
-5.11198e-015	3.47215e-015	-4.85057e-017	1.69015e-017	2.13756e-015	2.74058e-015	-7.67581e-016	5.04539e-015	6.92348e-015	4.95149e-015	2.53729e-015	3.91577e-015	3.99825e-015	6.67702e-015	1.33498e-015	7.66103e-016	1.59389e-015	3.49281e-015	3.49661e-015	2.40094e-015	2.17635e-015	3.19725e-015	2.29671e-015	4.52355e-015	2.54436e-015
-5.12915e-015	3.47999e-015	-1.15107e-016	3.31163e-016	2.38131e-015	2.4403e-015	-8.02776e-016	4.88325e-015	7.02258e-015	4.99289e-015	2.56222e-015	3.90758e-015	4.11251e-015	6.55546e-015	1.45936e-015	9.2067e-016	1.77903e-015	3.50096e-015	3.52435e-015	2.27977e-015	2.0666e-015	3.21263e-015	2.11394e-015	4.1851e-015	2.446e-015
-5.14661e-015	3.46905e-015	-1.80258e-016	6.39774e-016	2.63259e-015	2.13111e-015	-8.2189e-016	4.70842e-015	7.10789e-015	5.0136e-015	2.56965e-015	3.89271e-015	4.22639e-015	6.40294e-015	1.6007e-015	1.08155e-015	1.97614e-015	3.50075e-015	3.53073e-015	2.15257e-015	1.93829e-015	3.22439e-015	1.91896e-015	3.82564e-015	2.33625e-015
-5.16398e-015	3.43885e-015	-2.44899e-016	9.42321e-016	2.88895e-015	1.81675e-015	-8.23567e-016	4.52207e-015	7.18136e-015	5.01414e-015	2.56056e-015	3.87054e-015	4.33874e-015	6.2214e-015	1.7579e-015	1.24769e-015	2.1839e-015	3.49264e-015	3.51611e-015	2.01931e-015	1.79168e-015	3.234e-015	1.71289e-015	3.44665e-015	2.21512e-015
-5.18037e-015	3.38776e-015	-3.09622e-016	1.23892e-015	3.14798e-015	1.50159e-015	-8.06003e-016	4.32516e-015	7.24373e-015	4.99551e-015	2.53605e-015	3.84022e-015	4.44766e-015	6.0137e-015	1.92902e-015	1.41844e-015	2.40063e-015	3.47705e-015	3.48137e-015	1.88052e-015	1.62738e-015	3.24309e-015	1.49737e-015	3.04949e-015	2.08286e-015
-5.19557e-015	3.31552e-015	-3.74907e-016	1.52912e-015	3.40776e-015	1.18919e-015	-7.6781e-016	4.11917e-015	7.29634e-015	4.95973e-015	2.49731e-015	3.80034e-015	4.55268e-015	5.78243e-015	2.11272e-015	1.5926e-015	2.6248e-015	3.45454e-015	3.42671e-015	1.73701e-015	1.44586e-015	3.25335e-015	1.27381e-015	2.63609e-015	1.93964e-015
-5.20946e-015	3.22184e-015	-4.42053e-016	1.81198e-015	3.66621e-015	8.83282e-016	-7.07909e-016	3.90528e-015	7.34116e-015	4.90857e-015	2.44525e-015	3.74996e-015	4.65194e-015	5.52982e-015	2.30722e-015	1.76927e-015	2.8549e-015	3.42619e-015	3.3523e-015	1.58923e-015	1.24842e-015	3.26594e-015	1.0437e-015	2.20849e-015	1.78623e-015
-5.22089e-015	3.10635e-015	-5.11849e-016	2.08816e-015	3.92108e-015	5.87803e-016	-6.25485e-016	3.68527e-015	7.37948e-015	4.84371e-015	2.38155e-015	3.68878e-015	4.74327e-015	5.2583e-015	2.5097e-015	1.94745e-015	3.08924e-015	3.3926e-015	3.25931e-015	1.43761e-015	1.03631e-015	3.28161e-015	8.08476e-016	1.76867e-015	1.62251e-015
-5.22922e-015	2.96917e-015	-5.84559e-016	2.35768e-015	4.17003e-015	3.06953e-016	-5.19748e-016	3.46023e-015	7.41188e-015	4.76717e-015	2.30773e-015	3.61605e-015	4.82509e-015	4.97077e-015	2.71855e-015	2.12579e-015	3.32561e-015	3.3547e-015	3.14886e-015	1.28334e-015	8.1091e-016	3.30192e-015	5.70142e-016	1.31899e-015	1.44924e-015
-5.23398e-015	2.80979e-015	-6.61113e-016	2.62096e-015	4.41151e-015	4.38626e-017	-3.90456e-016	3.23131e-015	7.43943e-015	4.68011e-015	2.22508e-015	3.53113e-015	4.89526e-015	4.66919e-015	2.93164e-015	2.30333e-015	3.56224e-015	3.31311e-015	3.02193e-015	1.12681e-015	5.73738e-016	3.32724e-015	3.30842e-016	8.61419e-016	1.26647e-015
-5.23433e-015	2.62847e-015	-7.42452e-016	2.87865e-015	4.64341e-015	-1.98383e-016	-2.37661e-016	3.00021e-015	7.46252e-015	4.58427e-015	2.13484e-015	3.43374e-015	4.95199e-015	4.35576e-015	3.14645e-015	2.47874e-015	3.797e-015	3.26885e-015	2.88034e-015	9.68858e-016	3.26314e-016	3.35857e-015	9.20552e-017	3.98494e-016	1.07467e-015
-5.22999e-015	2.42507e-015	-8.29062e-016	3.13087e-015	4.86377e-015	-4.16522e-016	-6.11504e-017	2.76898e-015	7.48172e-015	4.48118e-015	2.03775e-015	3.32312e-015	4.9938e-015	4.03271e-015	3.36056e-015	2.65116e-015	4.02744e-015	3.22248e-015	2.72558e-015	8.10348e-016	7.08139e-017	3.39587e-015	-1.44492e-016	-6.72442e-017	8.74611e-016
-5.22048e-015	2.20071e-015	-9.21538e-016	3.37741e-015	5.07128e-015	-6.08244e-016	1.38603e-016	2.53848e-015	7.49779e-015	4.3723e-015	1.93556e-015	3.19836e-015	5.01871e-015	3.70203e-015	3.57194e-015	2.81996e-015	4.25167e-015	3.17468e-015	2.55921e-015	6.51612e-016	-1.90428e-016	3.43962e-015	-3.77271e-016	-5.33382e-016	6.67117e-016
-5.20592e-015	1.95572e-015	-1.01986e-015	3.61892e-015	5.26446e-015	-7.70817e-016	3.60836e-016	2.30973e-015	7.50991e-015	4.25907e-015	1.82957e-015	3.06005e-015	5.02478e-015	3.3657e-015	3.77783e-015	2.98431e-015	4.46731e-015	3.12575e-015	2.38324e-015	4.93168e-016	-4.55615e-016	3.49027e-015	-6.04825e-016	-9.96948e-016	4.52912e-016
-5.186e-015	1.6906e-015	-1.12452e-015	3.85603e-015	5.44228e-015	-9.02144e-016	6.04266e-016	2.08395e-015	7.518e-015	4.14326e-015	1.72102e-015	2.90878e-015	5.01032e-015	3.02518e-015	3.97615e-015	3.14306e-015	4.67256e-015	3.0772e-015	2.19975e-015	3.35214e-016	-7.22695e-016	3.54717e-015	-8.25829e-016	-1.45575e-015	2.32712e-016
-5.16023e-015	1.4069e-015	-1.23561e-015	4.08902e-015	5.60366e-015	-1.00028e-015	8.67125e-016	1.86213e-015	7.52241e-015	4.02574e-015	1.61119e-015	2.74483e-015	4.97367e-015	2.68231e-015	4.16449e-015	3.29506e-015	4.86485e-015	3.02956e-015	2.011e-015	1.7821e-016	-9.89465e-016	3.61052e-015	-1.03867e-015	-1.90768e-015	7.62547e-018
-5.12798e-015	1.10494e-015	-1.35359e-015	4.31846e-015	5.74876e-015	-1.06413e-015	1.14749e-015	1.64582e-015	7.52253e-015	3.90726e-015	1.50082e-015	2.56885e-015	4.91258e-015	2.33855e-015	4.34105e-015	3.43969e-015	5.04235e-015	2.98358e-015	1.8186e-015	2.28225e-017	-1.25399e-015	3.67992e-015	-1.24264e-015	-2.35018e-015	-2.21666e-016
-5.08881e-015	7.8659e-016	-1.47832e-015	4.54492e-015	5.87654e-015	-1.0923e-015	1.44423e-015	1.43596e-015	7.51782e-015	3.78946e-015	1.39127e-015	2.38124e-015	4.82571e-015	1.99536e-015	4.50372e-015	3.57647e-015	5.20355e-015	2.93986e-015	1.62463e-015	-1.30358e-016	-1.51359e-015	3.75451e-015	-1.43681e-015	-2.78109e-015	-4.53469e-016
-5.04237e-015	4.52981e-016	-1.60914e-015	4.76906e-015	5.98584e-015	-1.08403e-015	1.755e-015	1.23297e-015	7.50736e-015	3.67347e-015	1.28365e-015	2.18372e-015	4.71315e-015	1.65351e-015	4.65094e-015	3.70487e-015	5.34613e-015	2.899e-015	1.43162e-015	-2.80906e-016	-1.76602e-015	3.83428e-015	-1.61981e-015	-3.19822e-015	-6.86816e-016
-4.98865e-015	1.05954e-016	-1.74562e-015	4.99039e-015	6.0771e-015	-1.03916e-015	2.07762e-015	1.03791e-015	7.49023e-015	3.56011e-015	1.17872e-015	1.97772e-015	4.57406e-015	1.31398e-015	4.78047e-015	3.82408e-015	5.46961e-015	2.86133e-015	1.24196e-015	-4.27955e-016	-2.00948e-015	3.91802e-015	-1.79079e-015	-3.59957e-015	-9.20601e-016
-4.9276e-015	-2.5254e-016	-1.88733e-015	5.20907e-015	6.15036e-015	-9.57768e-016	2.40957e-015	8.51193e-016	7.46512e-015	3.45027e-015	1.07699e-015	1.76375e-015	4.4075e-015	9.77669e-016	4.8907e-015	3.93439e-015	5.57302e-015	2.82748e-015	1.05777e-015	-5.71807e-016	-2.24239e-015	4.0051e-015	-1.94948e-015	-3.98356e-015	-1.15373e-015
-4.85893e-015	-6.20931e-016	-2.03404e-015	5.42544e-015	6.20562e-015	-8.40546e-016	2.74847e-015	6.73764e-016	7.43062e-015	3.3453e-015	9.78916e-016	1.54285e-015	4.21356e-015	6.45262e-016	4.98065e-015	4.03552e-015	5.65531e-015	2.79792e-015	8.80906e-016	-7.12098e-016	-2.46295e-015	4.09388e-015	-2.09509e-015	-4.3486e-015	-1.38545e-015
-4.78291e-015	-9.97385e-016	-2.18452e-015	5.63937e-015	6.24271e-015	-6.89166e-016	3.09179e-015	5.06034e-016	7.38512e-015	3.24532e-015	8.85176e-016	1.31657e-015	3.99232e-015	3.17445e-016	5.0498e-015	4.12805e-015	5.71599e-015	2.77283e-015	7.13846e-016	-8.47908e-016	-2.66995e-015	4.18361e-015	-2.22692e-015	-4.69338e-015	-1.61415e-015
-4.69934e-015	-1.37952e-015	-2.33769e-015	5.85049e-015	6.26277e-015	-5.04993e-016	3.43645e-015	3.48842e-016	7.32651e-015	3.15144e-015	7.95874e-016	1.08658e-015	3.7443e-015	-5.48476e-018	5.09782e-015	4.21164e-015	5.7545e-015	2.75237e-015	5.58301e-016	-9.79081e-016	-2.86224e-015	4.27284e-015	-2.34513e-015	-5.01743e-015	-1.83773e-015
-4.60845e-015	-1.76519e-015	-2.4926e-015	6.05876e-015	6.26664e-015	-2.89692e-016	3.77931e-015	2.02076e-016	7.25346e-015	3.06357e-015	7.11237e-016	8.54845e-016	3.46974e-015	-3.2345e-016	5.12391e-015	4.28663e-015	5.77089e-015	2.73659e-015	4.16742e-016	-1.10567e-015	-3.03846e-015	4.36105e-015	-2.44917e-015	-5.31949e-015	-2.05463e-015
-4.51112e-015	-2.15296e-015	-2.64855e-015	6.26413e-015	6.25537e-015	-4.60723e-017	4.11734e-015	6.63517e-017	7.16432e-015	2.98206e-015	6.31131e-016	6.23294e-016	3.16958e-015	-6.36723e-016	5.12813e-015	4.35356e-015	5.76584e-015	2.72584e-015	2.9067e-016	-1.22654e-015	-3.19789e-015	4.44762e-015	-2.53878e-015	-5.59901e-015	-2.26347e-015
-4.40733e-015	-2.54087e-015	-2.8042e-015	6.46583e-015	6.22984e-015	2.2357e-016	4.44823e-015	-5.75783e-017	7.05711e-015	2.90783e-015	5.55114e-016	3.93636e-016	2.84532e-015	-9.45747e-016	5.11018e-015	4.41355e-015	5.73955e-015	2.72081e-015	1.80598e-016	-1.34126e-015	-3.33971e-015	4.5308e-015	-2.61357e-015	-5.85618e-015	-2.46295e-015
-4.29726e-015	-2.92633e-015	-2.95955e-015	6.66323e-015	6.19079e-015	5.16356e-016	4.76952e-015	-1.69476e-016	6.93075e-015	2.84093e-015	4.83217e-016	1.67707e-016	2.49902e-015	-1.25056e-015	5.07101e-015	4.46747e-015	5.6924e-015	2.72147e-015	8.87236e-017	-1.44933e-015	-3.4633e-015	4.60929e-015	-2.67363e-015	-6.09057e-015	-2.65144e-015
-4.18111e-015	-3.30762e-015	-3.11394e-015	6.856e-015	6.13931e-015	8.29125e-016	5.07858e-015	-2.70047e-016	6.78374e-015	2.78166e-015	4.14991e-016	-5.28995e-017	2.13284e-015	-1.55095e-015	5.01122e-015	4.51562e-015	5.62494e-015	2.72756e-015	1.68998e-017	-1.55047e-015	-3.56816e-015	4.6822e-015	-2.71929e-015	-6.30261e-015	-2.82737e-015
-4.05978e-015	-3.68278e-015	-3.26679e-015	7.04351e-015	6.07683e-015	1.15903e-015	5.37299e-015	-3.58849e-016	6.61494e-015	2.72984e-015	3.49821e-016	-2.66428e-016	1.74827e-015	-1.84715e-015	4.9313e-015	4.56012e-015	5.53924e-015	2.73873e-015	-3.43828e-017	-1.64425e-015	-3.65444e-015	4.7484e-015	-2.75037e-015	-6.49245e-015	-2.98933e-015
-3.93324e-015	-4.05043e-015	-3.41671e-015	7.22485e-015	6.00498e-015	1.50315e-015	5.65007e-015	-4.358e-016	6.4228e-015	2.68572e-015	2.87029e-016	-4.71189e-016	1.34732e-015	-2.13923e-015	4.83284e-015	4.60205e-015	5.43694e-015	2.75475e-015	-6.42156e-017	-1.7299e-015	-3.72214e-015	4.80791e-015	-2.76727e-015	-6.66106e-015	-3.13565e-015
-3.80173e-015	-4.40861e-015	-3.56293e-015	7.39946e-015	5.92484e-015	1.85726e-015	5.90832e-015	-5.00745e-016	6.20625e-015	2.64948e-015	2.25144e-016	-6.66332e-016	9.32289e-016	-2.42712e-015	4.71752e-015	4.64228e-015	5.31982e-015	2.77512e-015	-7.15515e-017	-1.80662e-015	-3.77138e-015	4.85992e-015	-2.77003e-015	-6.80929e-015	-3.26549e-015
-3.66584e-015	-4.75543e-015	-3.70453e-015	7.56667e-015	5.83811e-015	2.21838e-015	6.14647e-015	-5.53635e-016	5.96462e-015	2.62068e-015	1.63551e-016	-8.50615e-016	5.06287e-016	-2.71172e-015	4.5865e-015	4.68227e-015	5.1897e-015	2.79933e-015	-5.62093e-017	-1.87349e-015	-3.8028e-015	4.90379e-015	-2.7593e-015	-6.93856e-015	-3.37795e-015
-3.52602e-015	-5.08999e-015	-3.84074e-015	7.72567e-015	5.74583e-015	2.58381e-015	6.36279e-015	-5.94995e-016	5.69755e-015	2.59961e-015	1.01341e-016	-1.02207e-015	7.10755e-017	-2.99349e-015	4.44158e-015	4.72357e-015	5.04817e-015	2.82703e-015	-1.76829e-017	-1.92995e-015	-3.8167e-015	4.93947e-015	-2.73526e-015	-7.04979e-015	-3.47135e-015
-3.38237e-015	-5.41067e-015	-3.97128e-015	7.8757e-015	5.64928e-015	2.95008e-015	6.55604e-015	-6.24781e-016	5.4046e-015	2.58612e-015	3.73271e-017	-1.17992e-015	-3.70012e-016	-3.2723e-015	4.28489e-015	4.76756e-015	4.89738e-015	2.8582e-015	4.45519e-017	-1.97488e-015	-3.81373e-015	4.96609e-015	-2.69797e-015	-7.14494e-015	-3.5449e-015
-3.23633e-015	-5.71557e-015	-4.09663e-015	8.01594e-015	5.55e-015	3.31313e-015	6.72491e-015	-6.43309e-016	5.08529e-015	2.5801e-015	-2.93185e-017	-1.32376e-015	-8.13993e-016	-3.54785e-015	4.11775e-015	4.81518e-015	4.73985e-015	2.89226e-015	1.30375e-016	-2.00784e-015	-3.79499e-015	4.98321e-015	-2.64811e-015	-7.22562e-015	-3.5983e-015
-3.08816e-015	-6.00373e-015	-4.21642e-015	8.14568e-015	5.44907e-015	3.67049e-015	6.86851e-015	-6.51469e-016	4.7404e-015	2.58164e-015	-1.00165e-016	-1.45211e-015	-1.25902e-015	-3.82028e-015	3.94241e-015	4.86784e-015	4.57757e-015	2.92825e-015	2.39208e-016	-2.02746e-015	-3.76123e-015	4.99061e-015	-2.58633e-015	-7.29345e-015	-3.63026e-015
-2.93798e-015	-6.27433e-015	-4.33079e-015	8.26455e-015	5.34744e-015	4.02014e-015	6.98642e-015	-6.49692e-016	4.3705e-015	2.59109e-015	-1.76206e-016	-1.56449e-015	-1.70186e-015	-4.08945e-015	3.76122e-015	4.9264e-015	4.41319e-015	2.96577e-015	3.70043e-016	-2.03302e-015	-3.71322e-015	4.98821e-015	-2.51264e-015	-7.35033e-015	-3.64075e-015
-2.78659e-015	-6.52628e-015	-4.43988e-015	8.37181e-015	5.24636e-015	4.35908e-015	7.07844e-015	-6.38014e-016	3.97628e-015	2.60845e-015	-2.58406e-016	-1.66135e-015	-2.13941e-015	-4.35531e-015	3.57624e-015	4.99228e-015	4.2488e-015	3.00368e-015	5.21551e-016	-2.02355e-015	-3.65244e-015	4.97555e-015	-2.4273e-015	-7.39797e-015	-3.62933e-015
-2.63418e-015	-6.75919e-015	-4.54373e-015	8.46665e-015	5.14673e-015	4.68509e-015	7.14521e-015	-6.1692e-016	3.55867e-015	2.63309e-015	-3.47479e-016	-1.74202e-015	-2.56857e-015	-4.61766e-015	3.38947e-015	5.06667e-015	4.08625e-015	3.04184e-015	6.93056e-016	-1.99803e-015	-3.57981e-015	4.95293e-015	-2.33107e-015	-7.43836e-015	-3.59599e-015
-2.48157e-015	-6.97286e-015	-4.64332e-015	8.54873e-015	5.04981e-015	4.99661e-015	7.18682e-015	-5.87148e-016	3.11878e-015	2.66446e-015	-4.4448e-016	-1.80709e-015	-2.98702e-015	-4.87585e-015	3.20301e-015	5.15053e-015	3.92839e-015	3.07977e-015	8.83434e-016	-1.95538e-015	-3.49662e-015	4.92089e-015	-2.2244e-015	-7.47349e-015	-3.5408e-015
-2.32962e-015	-7.167e-015	-4.73915e-015	8.61816e-015	4.95611e-015	5.29155e-015	7.2038e-015	-5.4917e-016	2.65848e-015	2.70292e-015	-5.50203e-016	-1.85695e-015	-3.39254e-015	-5.12925e-015	3.01917e-015	5.24438e-015	3.77695e-015	3.11723e-015	1.09071e-015	-1.895e-015	-3.40474e-015	4.8792e-015	-2.10713e-015	-7.5056e-015	-3.46433e-015
-2.17899e-015	-7.3418e-015	-4.83186e-015	8.67514e-015	4.86656e-015	5.5688e-015	7.1977e-015	-5.03348e-016	2.17953e-015	2.74863e-015	-6.64509e-016	-1.89184e-015	-3.78288e-015	-5.37697e-015	2.83963e-015	5.34886e-015	3.63412e-015	3.15383e-015	1.31319e-015	-1.81617e-015	-3.30581e-015	4.82777e-015	-1.97958e-015	-7.53619e-015	-3.36678e-015
-2.0309e-015	-7.49846e-015	-4.92286e-015	8.71893e-015	4.78228e-015	5.82772e-015	7.16966e-015	-4.50555e-016	1.68338e-015	2.80142e-015	-7.88144e-016	-1.91249e-015	-4.15618e-015	-5.61853e-015	2.66656e-015	5.46389e-015	3.50154e-015	3.18861e-015	1.54917e-015	-1.71761e-015	-3.20091e-015	4.76708e-015	-1.84246e-015	-7.56756e-015	-3.24928e-015
-1.88542e-015	-7.63677e-015	-5.01325e-015	8.75019e-015	4.70309e-015	6.0677e-015	7.12031e-015	-3.91733e-016	1.17253e-015	2.86057e-015	-9.2142e-016	-1.92054e-015	-4.5102e-015	-5.85343e-015	2.50169e-015	5.58931e-015	3.38068e-015	3.22147e-015	1.79592e-015	-1.59835e-015	-3.09127e-015	4.69702e-015	-1.69645e-015	-7.60143e-015	-3.11354e-015
-1.743e-015	-7.75661e-015	-5.10351e-015	8.76866e-015	4.62957e-015	6.28811e-015	7.05145e-015	-3.28487e-016	6.50055e-016	2.92607e-015	-1.06415e-015	-1.91673e-015	-4.8432e-015	-6.08093e-015	2.34683e-015	5.72537e-015	3.27221e-015	3.25185e-015	2.05039e-015	-1.45812e-015	-2.97812e-015	4.61783e-015	-1.54222e-015	-7.63928e-015	-2.96042e-015
-1.6047e-015	-7.85898e-015	-5.19488e-015	8.7752e-015	4.56232e-015	6.48869e-015	6.96496e-015	-2.61002e-016	1.19171e-016	2.99785e-015	-1.21589e-015	-1.90211e-015	-5.154e-015	-6.30045e-015	2.20286e-015	5.8716e-015	3.17742e-015	3.27933e-015	2.31006e-015	-1.29555e-015	-2.86269e-015	4.53011e-015	-1.3803e-015	-7.68271e-015	-2.7916e-015
-1.47069e-015	-7.94472e-015	-5.28837e-015	8.77019e-015	4.50132e-015	6.67043e-015	6.86274e-015	-1.90106e-016	-4.17087e-016	3.07502e-015	-1.37609e-015	-1.8782e-015	-5.44094e-015	-6.51122e-015	2.07123e-015	6.02767e-015	3.09673e-015	3.30331e-015	2.57235e-015	-1.10984e-015	-2.74637e-015	4.43384e-015	-1.21134e-015	-7.73322e-015	-2.6089e-015
-1.34069e-015	-8.01518e-015	-5.38479e-015	8.75385e-015	4.44706e-015	6.83379e-015	6.74661e-015	-1.16272e-016	-9.55814e-016	3.1575e-015	-1.5444e-015	-1.84716e-015	-5.70304e-015	-6.71205e-015	1.95285e-015	6.19298e-015	3.0305e-015	3.32356e-015	2.83411e-015	-9.01479e-016	-2.63007e-015	4.32971e-015	-1.03599e-015	-7.79156e-015	-2.4143e-015
-1.21576e-015	-8.07103e-015	-5.48489e-015	8.72623e-015	4.39954e-015	6.97961e-015	6.61834e-015	-4.09814e-017	-1.49394e-015	3.24486e-015	-1.71973e-015	-1.81055e-015	-5.94025e-015	-6.90252e-015	1.84897e-015	6.36654e-015	2.97985e-015	3.33952e-015	3.0923e-015	-6.70152e-016	-2.51485e-015	4.2175e-015	-8.54975e-016	-7.85875e-015	-2.20916e-015
-1.09633e-015	-8.11363e-015	-5.58937e-015	8.68786e-015	4.35844e-015	7.10869e-015	6.4799e-015	3.51407e-017	-2.02808e-015	3.33641e-015	-1.90112e-015	-1.76977e-015	-6.15109e-015	-7.082e-015	1.75999e-015	6.54687e-015	2.94449e-015	3.35097e-015	3.34406e-015	-4.15708e-016	-2.40185e-015	4.09756e-015	-6.69041e-016	-7.93508e-015	-1.99546e-015
-9.8214e-016	-8.14446e-015	-5.69894e-015	8.63943e-015	4.32362e-015	7.22219e-015	6.33321e-015	1.10868e-016	-2.55574e-015	3.43145e-015	-2.08734e-015	-1.72615e-015	-6.33526e-015	-7.24944e-015	1.68652e-015	6.73269e-015	2.92384e-015	3.35705e-015	3.58695e-015	-1.38285e-016	-2.29157e-015	3.97e-015	-4.7905e-016	-8.02116e-015	-1.77528e-015
-8.72947e-016	-8.16482e-015	-5.81442e-015	8.58178e-015	4.29458e-015	7.32098e-015	6.17985e-015	1.85916e-016	-3.07324e-015	3.52979e-015	-2.27694e-015	-1.68153e-015	-6.49243e-015	-7.40381e-015	1.62823e-015	6.92268e-015	2.91706e-015	3.35765e-015	3.81791e-015	1.62299e-016	-2.18478e-015	3.83465e-015	-2.86191e-016	-8.11681e-015	-1.55107e-015
-7.69506e-016	-8.17564e-015	-5.93587e-015	8.5153e-015	4.2704e-015	7.40648e-015	6.02196e-015	2.59894e-016	-3.57732e-015	3.63027e-015	-2.46867e-015	-1.63769e-015	-6.62333e-015	-7.54431e-015	1.58505e-015	7.11525e-015	2.9238e-015	3.35287e-015	4.03446e-015	4.85398e-016	-2.08195e-015	3.69181e-015	-9.10116e-017	-8.22249e-015	-1.32586e-015
-6.71423e-016	-8.17808e-015	-6.06377e-015	8.44128e-015	4.25092e-015	7.48041e-015	5.86189e-015	3.32344e-016	-4.06451e-015	3.73184e-015	-2.66083e-015	-1.59651e-015	-6.72791e-015	-7.67064e-015	1.55664e-015	7.30795e-015	2.94345e-015	3.34262e-015	4.2339e-015	8.29957e-016	-1.98376e-015	3.54209e-015	1.04943e-016	-8.33776e-015	-1.10261e-015
-5.78455e-016	-8.17368e-015	-6.19827e-015	8.36027e-015	4.23599e-015	7.54443e-015	5.70136e-015	4.01907e-016	-4.53161e-015	3.8335e-015	-2.85085e-015	-1.5597e-015	-6.80636e-015	-7.7823e-015	1.54165e-015	7.49857e-015	2.97434e-015	3.32643e-015	4.41336e-015	1.19449e-015	-1.89043e-015	3.3853e-015	3.00448e-016	-8.46257e-015	-8.83927e-016
-4.9036e-016	-8.16356e-015	-6.339e-015	8.27224e-015	4.2244e-015	7.59972e-015	5.54143e-015	4.67769e-016	-4.97583e-015	3.93434e-015	-3.03691e-015	-1.52885e-015	-6.8606e-015	-7.87865e-015	1.53927e-015	7.68534e-015	3.01526e-015	3.30416e-015	4.57039e-015	1.57778e-015	-1.80272e-015	3.22082e-015	4.938e-016	-8.5958e-015	-6.72238e-016
-4.06777e-016	-8.14898e-015	-6.4852e-015	8.17784e-015	4.21526e-015	7.64797e-015	5.3831e-015	5.2912e-016	-5.39494e-015	4.03357e-015	-3.21692e-015	-1.50539e-015	-6.89135e-015	-7.95939e-015	1.54818e-015	7.86592e-015	3.06458e-015	3.27611e-015	4.70302e-015	1.97775e-015	-1.72104e-015	3.04844e-015	6.83615e-016	-8.73606e-015	-4.69966e-016
-3.27301e-016	-8.13079e-015	-6.63617e-015	8.07798e-015	4.20795e-015	7.69011e-015	5.22772e-015	5.84951e-016	-5.78642e-015	4.13014e-015	-3.38853e-015	-1.4914e-015	-6.89945e-015	-8.02423e-015	1.56749e-015	8.03778e-015	3.12106e-015	3.24272e-015	4.80911e-015	2.39207e-015	-1.64595e-015	2.86791e-015	8.68325e-016	-8.88194e-015	-2.79709e-016
-2.51849e-016	-8.10965e-015	-6.79128e-015	7.97277e-015	4.20181e-015	7.72725e-015	5.07621e-015	6.35153e-016	-6.14826e-015	4.22295e-015	-3.54887e-015	-1.48826e-015	-6.88555e-015	-8.07291e-015	1.59557e-015	8.19841e-015	3.18268e-015	3.20306e-015	4.88686e-015	2.81857e-015	-1.57747e-015	2.67881e-015	1.04669e-015	-9.03273e-015	-1.03966e-016
-1.79538e-016	-8.08653e-015	-6.94895e-015	7.86211e-015	4.19588e-015	7.76007e-015	4.9296e-015	6.79306e-016	-6.47832e-015	4.31134e-015	-3.69574e-015	-1.49715e-015	-6.85137e-015	-8.1056e-015	1.63142e-015	8.34563e-015	3.24682e-015	3.15667e-015	4.93467e-015	3.255e-015	-1.51568e-015	2.48098e-015	1.21691e-015	-9.18731e-015	5.48654e-017
-1.09659e-016	-8.06197e-015	-7.10784e-015	7.746e-015	4.18913e-015	7.79e-015	4.78814e-015	7.16349e-016	-6.77501e-015	4.39398e-015	-3.8268e-015	-1.51859e-015	-6.79813e-015	-8.12207e-015	1.67217e-015	8.47702e-015	3.31163e-015	3.10409e-015	4.95094e-015	3.69813e-015	-1.46126e-015	2.27418e-015	1.37685e-015	-9.34328e-015	1.951e-016
-4.15605e-017	-8.03678e-015	-7.26621e-015	7.62473e-015	4.18053e-015	7.81758e-015	4.65199e-015	7.46689e-016	-7.03694e-015	4.46969e-015	-3.94019e-015	-1.55308e-015	-6.72734e-015	-8.12275e-015	1.71672e-015	8.59008e-015	3.37589e-015	3.04586e-015	4.93521e-015	4.14479e-015	-1.41392e-015	2.05763e-015	1.5255e-015	-9.49911e-015	3.14609e-016
2.54525e-017	-8.0112e-015	-7.42263e-015	7.49784e-015	4.16972e-015	7.84245e-015	4.52123e-015	7.70368e-016	-7.26283e-015	4.53697e-015	-4.03348e-015	-1.60109e-015	-6.64032e-015	-8.10791e-015	1.7627e-015	8.68278e-015	3.43786e-015	2.98183e-015	4.88674e-015	4.59224e-015	-1.3733e-015	1.83142e-015	1.66119e-015	-9.65261e-015	4.11766e-016
9.20932e-017	-7.98584e-015	-7.57498e-015	7.36514e-015	4.15501e-015	7.86454e-015	4.39592e-015	7.8729e-016	-7.45155e-015	4.59366e-015	-4.10416e-015	-1.66257e-015	-6.53776e-015	-8.07787e-015	1.80878e-015	8.75263e-015	3.49587e-015	2.91146e-015	4.80539e-015	5.03795e-015	-1.33974e-015	1.59476e-015	1.78288e-015	-9.80185e-015	4.85112e-016
1.5909e-016	-7.96081e-015	-7.72076e-015	7.22594e-015	4.13533e-015	7.88434e-015	4.27596e-015	7.97217e-016	-7.60293e-015	4.63942e-015	-4.15026e-015	-1.73757e-015	-6.42146e-015	-8.03351e-015	1.85284e-015	8.79748e-015	3.54854e-015	2.83487e-015	4.69096e-015	5.47719e-015	-1.31319e-015	1.34733e-015	1.8889e-015	-9.94474e-015	5.33394e-016
2.2771e-016	-7.93521e-015	-7.85731e-015	7.07985e-015	4.10939e-015	7.90114e-015	4.1603e-015	7.99902e-016	-7.71666e-015	4.67225e-015	-4.16987e-015	-1.82638e-015	-6.29287e-015	-7.97542e-015	1.8926e-015	8.81493e-015	3.59379e-015	2.75248e-015	4.54428e-015	5.90607e-015	-1.29419e-015	1.08933e-015	1.97736e-015	-1.00794e-014	5.55357e-016
2.98529e-016	-7.90895e-015	-7.98194e-015	6.9261e-015	4.07636e-015	7.9139e-015	4.04805e-015	7.95721e-016	-7.79322e-015	4.69107e-015	-4.16121e-015	-1.92813e-015	-6.1531e-015	-7.90407e-015	1.92609e-015	8.80355e-015	3.63027e-015	2.66444e-015	4.36641e-015	6.32111e-015	-1.28218e-015	8.204e-016	2.0471e-015	-1.02037e-014	5.50643e-016
3.72223e-016	-7.88182e-015	-8.0922e-015	6.7638e-015	4.03594e-015	7.92213e-015	3.93901e-015	7.85146e-016	-7.8328e-015	4.69496e-015	-4.12281e-015	-2.04242e-015	-6.00321e-015	-7.82009e-015	1.95193e-015	8.76168e-015	3.65633e-015	2.57087e-015	4.15859e-015	6.71864e-015	-1.27729e-015	5.40916e-016	2.0974e-015	-1.03158e-014	5.18705e-016
4.4981e-016	-7.85345e-015	-8.18555e-015	6.59159e-015	3.98697e-015	7.92512e-015	3.83192e-015	7.68446e-016	-7.83553e-015	4.68302e-015	-4.05348e-015	-2.16865e-015	-5.84399e-015	-7.72414e-015	1.96741e-015	8.68822e-015	3.67085e-015	2.47179e-015	3.9225e-015	7.09461e-015	-1.27957e-015	2.51196e-016	2.12707e-015	-1.04133e-014	4.59528e-016
5.33037e-016	-7.82386e-015	-8.25977e-015	6.40845e-015	3.92827e-015	7.92128e-015	3.72517e-015	7.46727e-016	-7.80232e-015	4.65491e-015	-3.95171e-015	-2.30543e-015	-5.67734e-015	-7.61678e-015	1.97093e-015	8.58196e-015	3.67294e-015	2.36734e-015	3.65936e-015	7.4445e-015	-1.28841e-015	-4.88616e-017	2.13483e-015	-1.04941e-014	3.73023e-016
6.23275e-016	-7.79203e-015	-8.31219e-015	6.21309e-015	3.85856e-015	7.90865e-015	3.6177e-015	7.20191e-016	-7.73438e-015	4.61018e-015	-3.818e-015	-2.45182e-015	-5.50359e-015	-7.4986e-015	1.96124e-015	8.44218e-015	3.66136e-015	2.25801e-015	3.37166e-015	7.76467e-015	-1.30473e-015	-3.58476e-016	2.11974e-015	-1.05567e-014	2.60071e-016
7.21596e-016	-7.75721e-015	-8.34011e-015	6.00527e-015	3.77704e-015	7.88599e-015	3.50838e-015	6.88941e-016	-7.63353e-015	4.54778e-015	-3.65214e-015	-2.60672e-015	-5.32363e-015	-7.37083e-015	1.93717e-015	8.26905e-015	3.6358e-015	2.14339e-015	3.06144e-015	8.05197e-015	-1.32783e-015	-6.77398e-016	2.08121e-015	-1.05996e-014	1.21226e-016
8.28509e-016	-7.71832e-015	-8.34112e-015	5.78381e-015	3.68301e-015	7.85174e-015	3.39594e-015	6.54366e-016	-7.50092e-015	4.46751e-015	-3.4539e-015	-2.7687e-015	-5.13886e-015	-7.23385e-015	1.89749e-015	8.06191e-015	3.59565e-015	2.02337e-015	2.73097e-015	8.30217e-015	-1.35719e-015	-1.00459e-015	2.01936e-015	-1.06216e-014	-4.23293e-017
9.44955e-016	-7.67384e-015	-8.31327e-015	5.54772e-015	3.57578e-015	7.80442e-015	3.2788e-015	6.17433e-016	-7.33837e-015	4.36896e-015	-3.22355e-015	-2.93542e-015	-4.94926e-015	-7.08798e-015	1.84124e-015	7.82077e-015	3.5409e-015	1.89791e-015	2.38385e-015	8.51198e-015	-1.39258e-015	-1.33931e-015	1.93396e-015	-1.06218e-014	-2.29638e-016
1.07206e-015	-7.62286e-015	-8.25468e-015	5.29607e-015	3.45457e-015	7.74277e-015	3.1559e-015	5.79477e-016	-7.14749e-015	4.25291e-015	-2.96161e-015	-3.10578e-015	-4.75575e-015	-6.93369e-015	1.76795e-015	7.54615e-015	3.4717e-015	1.768e-015	2.02324e-015	8.67888e-015	-1.43367e-015	-1.68078e-015	1.82516e-015	-1.05989e-014	-4.39127e-016
1.21048e-015	-7.56438e-015	-8.16396e-015	5.02851e-015	3.31891e-015	7.66502e-015	3.02528e-015	5.41243e-016	-6.92983e-015	4.11916e-015	-2.66946e-015	-3.278e-015	-4.55886e-015	-6.77195e-015	1.67671e-015	7.23948e-015	3.38832e-015	1.63365e-015	1.65317e-015	8.79922e-015	-1.48012e-015	-2.02696e-015	1.69353e-015	-1.05521e-014	-6.68944e-016
1.36091e-015	-7.4978e-015	-8.03954e-015	4.74379e-015	3.16878e-015	7.56937e-015	2.88621e-015	5.04201e-016	-6.68753e-015	3.96821e-015	-2.34875e-015	-3.44973e-015	-4.35833e-015	-6.60336e-015	1.56681e-015	6.90155e-015	3.29099e-015	1.49465e-015	1.27678e-015	8.87103e-015	-1.53136e-015	-2.37671e-015	1.53921e-015	-1.04807e-014	-9.17292e-016
1.52384e-015	-7.4218e-015	-7.88053e-015	4.44159e-015	3.00369e-015	7.45449e-015	2.73726e-015	4.68854e-016	-6.42297e-015	3.80067e-015	-2.00103e-015	-3.61949e-015	-4.15491e-015	-6.42818e-015	1.43873e-015	6.53429e-015	3.18035e-015	1.35103e-015	8.97376e-016	8.8924e-015	-1.58765e-015	-2.72867e-015	1.36365e-015	-1.03846e-014	-1.18186e-015
1.69938e-015	-7.33475e-015	-7.68613e-015	4.12128e-015	2.82393e-015	7.31885e-015	2.57797e-015	4.36252e-016	-6.13801e-015	3.61741e-015	-1.62907e-015	-3.78555e-015	-3.94873e-015	-6.24644e-015	1.29265e-015	6.13877e-015	3.05688e-015	1.20323e-015	5.1792e-016	8.86165e-015	-1.64831e-015	-3.08068e-015	1.16797e-015	-1.02638e-014	-1.46045e-015
1.8878e-015	-7.23587e-015	-7.45609e-015	3.78195e-015	2.62951e-015	7.16111e-015	2.40758e-015	4.07243e-016	-5.83483e-015	3.41979e-015	-1.23481e-015	-3.94592e-015	-3.74003e-015	-6.05805e-015	1.12906e-015	5.71709e-015	2.92138e-015	1.05132e-015	1.41751e-016	8.7776e-015	-1.71269e-015	-3.4305e-015	9.53054e-016	-1.01184e-014	-1.75042e-015
2.08981e-015	-7.12414e-015	-7.1901e-015	3.42442e-015	2.41986e-015	6.98009e-015	2.22589e-015	3.83467e-016	-5.51549e-015	3.20912e-015	-8.21039e-016	-4.09862e-015	-3.5284e-015	-5.86349e-015	9.48107e-016	5.27161e-015	2.77512e-015	8.95168e-016	-2.2688e-016	8.63968e-015	-1.78048e-015	-3.77631e-015	7.20648e-016	-9.94867e-015	-2.04903e-015
2.30546e-015	-6.99876e-015	-6.88884e-015	3.0489e-015	2.19526e-015	6.77513e-015	2.03203e-015	3.66253e-016	-5.18198e-015	2.98697e-015	-3.90532e-016	-4.24154e-015	-3.31372e-015	-5.66283e-015	7.5115e-016	4.80527e-015	2.61815e-015	7.3554e-016	-5.85044e-016	8.44728e-015	-1.85156e-015	-4.11599e-015	4.72639e-016	-9.75537e-015	-2.35377e-015
2.53398e-015	-6.85947e-015	-6.55356e-015	2.6559e-015	1.95604e-015	6.54601e-015	1.82634e-015	3.56453e-016	-4.8369e-015	2.75508e-015	5.35503e-017	-4.37308e-015	-3.09647e-015	-5.45561e-015	5.3926e-016	4.3209e-015	2.45241e-015	5.72667e-016	-9.29511e-016	8.2017e-015	-1.92546e-015	-4.4472e-015	2.11072e-016	-9.53925e-015	-2.66188e-015
2.77561e-015	-6.70534e-015	-6.185e-015	2.24635e-015	1.7029e-015	6.29239e-015	1.60924e-015	3.5471e-016	-4.48212e-015	2.51506e-015	5.07839e-016	-4.49069e-015	-2.87648e-015	-5.242e-015	3.14354e-016	3.82164e-015	2.27916e-015	4.0661e-016	-1.25631e-015	7.90399e-015	-2.00149e-015	-4.76766e-015	-6.26058e-017	-9.30124e-015	-2.97076e-015
3.02958e-015	-6.53602e-015	-5.78463e-015	1.82152e-015	1.43649e-015	6.01453e-015	1.38084e-015	3.61744e-016	-4.11961e-015	2.26836e-015	9.68952e-016	-4.59215e-015	-2.65381e-015	-5.02142e-015	7.80169e-017	3.31063e-015	2.10014e-015	2.37429e-016	-1.56315e-015	7.55538e-015	-2.07856e-015	-5.07447e-015	-3.46134e-016	-9.04311e-015	-3.27791e-015
3.29505e-015	-6.35086e-015	-5.35403e-015	1.38261e-015	1.15787e-015	5.7128e-015	1.14109e-015	3.78133e-016	-3.75175e-015	2.01735e-015	1.43303e-015	-4.67579e-015	-2.42883e-015	-4.7939e-015	-1.68467e-016	2.79121e-015	1.91705e-015	6.56775e-017	-1.84712e-015	7.15735e-015	-2.15612e-015	-5.36535e-015	-6.37062e-016	-8.7663e-015	-3.58073e-015
3.57164e-015	-6.14973e-015	-4.89575e-015	9.31376e-016	8.68314e-016	5.38813e-015	8.91234e-016	4.05014e-016	-3.37963e-015	1.76386e-015	1.89647e-015	-4.74084e-015	-2.20154e-015	-4.55869e-015	-4.23271e-016	2.26718e-015	1.73097e-015	-1.08245e-016	-2.10581e-015	6.7124e-015	-2.23331e-015	-5.6381e-015	-9.33247e-016	-8.47213e-015	-3.87633e-015
3.85795e-015	-5.93266e-015	-4.41295e-015	4.70384e-016	5.68821e-016	5.04214e-015	6.31842e-016	4.43034e-016	-3.00397e-015	1.51024e-015	2.35501e-015	-4.78548e-015	-1.97169e-015	-4.31536e-015	-6.8373e-016	1.74184e-015	1.54399e-015	-2.84305e-016	-2.33763e-015	6.22388e-015	-2.30985e-015	-5.89003e-015	-1.23233e-015	-8.16198e-015	-4.1624e-015
4.15225e-015	-5.70006e-015	-3.90817e-015	1.71353e-018	2.60195e-016	4.6758e-015	3.64288e-016	4.92184e-016	-2.62693e-015	1.25853e-015	2.80552e-015	-4.80855e-015	-1.7395e-015	-4.063e-015	-9.47877e-016	1.21919e-015	1.3572e-015	-4.61926e-016	-2.54107e-015	5.69566e-015	-2.38498e-015	-6.11948e-015	-1.53152e-015	-7.83804e-015	-4.43669e-015
4.45365e-015	-5.45194e-015	-3.3851e-015	-4.72416e-016	-5.57727e-017	4.29055e-015	9.05505e-017	5.52282e-016	-2.25002e-015	1.0118e-015	3.24427e-015	-4.80868e-015	-1.50502e-015	-3.80128e-015	-1.2129e-015	7.02673e-016	1.17235e-015	-6.40988e-016	-2.71394e-015	5.13131e-015	-2.45771e-015	-6.32442e-015	-1.82826e-015	-7.50161e-015	-4.69724e-015
4.75985e-015	-5.18832e-015	-2.84674e-015	-9.48981e-016	-3.77658e-016	3.88808e-015	-1.88337e-016	6.23132e-016	-1.87426e-015	7.71577e-016	3.6675e-015	-4.7855e-015	-1.26884e-015	-3.52985e-015	-1.47618e-015	1.95611e-016	9.90565e-016	-8.20604e-016	-2.8552e-015	4.53489e-015	-2.52718e-015	-6.5029e-015	-2.12046e-015	-7.15512e-015	-4.94179e-015
5.06981e-015	-4.90985e-015	-2.29693e-015	-1.42438e-015	-7.03677e-016	3.47128e-015	-4.70393e-016	7.04819e-016	-1.50101e-015	5.39805e-016	4.07135e-015	-4.73768e-015	-1.03087e-015	-3.24847e-015	-1.73536e-015	-2.98305e-016	8.12035e-016	-1.0003e-015	-2.96493e-015	3.91118e-015	-2.59272e-015	-6.65287e-015	-2.40604e-015	-6.80035e-015	-5.16772e-015
5.38245e-015	-4.61693e-015	-1.73924e-015	-1.89563e-015	-1.0323e-015	3.04341e-015	-7.53471e-016	7.96843e-016	-1.13122e-015	3.19326e-016	4.45254e-015	-4.66462e-015	-7.90625e-016	-2.95635e-015	-1.98785e-015	-7.75779e-016	6.37812e-016	-1.17991e-015	-3.0431e-015	3.26451e-015	-2.65325e-015	-6.77224e-015	-2.68302e-015	-6.43894e-015	-5.37341e-015
5.69555e-015	-4.30994e-015	-1.17787e-015	-2.35951e-015	-1.3617e-015	2.60686e-015	-1.03533e-015	8.98329e-016	-7.66096e-016	1.12097e-016	4.80861e-015	-4.56625e-015	-5.48708e-016	-2.65257e-015	-2.23171e-015	-1.23318e-015	4.69139e-016	-1.35811e-015	-3.08991e-015	2.59997e-015	-2.70811e-015	-6.85974e-015	-2.94901e-015	-6.07314e-015	-5.55788e-015
6.00724e-015	-3.9894e-015	-6.16193e-016	-2.81262e-015	-1.68978e-015	2.1646e-015	-1.31414e-015	1.00806e-015	-4.06085e-016	-8.05044e-017	5.1367e-015	-4.44197e-015	-3.05563e-016	-2.33665e-015	-2.46423e-015	-1.66728e-015	3.06508e-016	-1.53488e-015	-3.10599e-015	1.92301e-015	-2.75602e-015	-6.91387e-015	-3.2019e-015	-5.70461e-015	-5.71937e-015
6.31586e-015	-3.6564e-015	-5.79532e-017	-3.25128e-015	-2.01476e-015	1.71996e-015	-1.5885e-015	1.12581e-015	-5.22484e-017	-2.566e-016	5.43499e-015	-4.29091e-015	-6.18942e-017	-2.00759e-015	-2.6833e-015	-2.07495e-015	1.50325e-016	-1.70968e-015	-3.09201e-015	1.23929e-015	-2.79667e-015	-6.93357e-015	-3.44001e-015	-5.33542e-015	-5.8569e-015
6.61949e-015	-3.31207e-015	4.93417e-016	-3.6713e-015	-2.33492e-015	1.27606e-015	-1.85602e-015	1.24983e-015	2.95419e-016	-4.14595e-016	5.70112e-015	-4.11297e-015	1.81863e-016	-1.66555e-015	-2.88607e-015	-2.45378e-015	1.45452e-018	-1.88178e-015	-3.05007e-015	5.54274e-016	-2.82893e-015	-6.91814e-015	-3.66256e-015	-4.96736e-015	-5.9698e-015
6.91619e-015	-2.95724e-015	1.03451e-015	-4.06983e-015	-2.64788e-015	8.35717e-016	-2.11464e-015	1.37878e-015	6.35884e-016	-5.52748e-016	5.93275e-015	-3.90836e-015	4.25257e-016	-1.31044e-015	-3.07133e-015	-2.80108e-015	-1.40261e-016	-2.05102e-015	-2.98147e-015	-1.27062e-016	-2.85235e-015	-6.8677e-015	-3.8691e-015	-4.6024e-015	-6.05723e-015
7.20409e-015	-2.59271e-015	1.56218e-015	-4.44301e-015	-2.95205e-015	4.02447e-016	-2.36213e-015	1.51188e-015	9.68512e-016	-6.6993e-016	6.12849e-015	-3.67745e-015	6.67667e-016	-9.41558e-016	-3.23663e-015	-3.11444e-015	-2.7426e-016	-2.21647e-015	-2.88877e-015	-7.99493e-016	-2.86616e-015	-6.78218e-015	-4.05859e-015	-4.24153e-015	-6.119e-015
7.48115e-015	-2.21991e-015	2.07309e-015	-4.78777e-015	-3.24543e-015	-2.0907e-017	-2.59725e-015	1.64768e-015	1.29253e-015	-7.64795e-016	6.28761e-015	-3.42105e-015	9.08096e-016	-5.59049e-016	-3.38038e-015	-3.39187e-015	-4.00905e-016	-2.37766e-015	-2.77464e-015	-1.45769e-015	-2.86979e-015	-6.66192e-015	-4.23008e-015	-3.88597e-015	-6.15509e-015
7.74582e-015	-1.84002e-015	2.56405e-015	-5.10087e-015	-3.52638e-015	-4.31169e-016	-2.81809e-015	1.78466e-015	1.60708e-015	-8.36499e-016	6.41001e-015	-3.14001e-015	1.14574e-015	-1.62817e-016	-3.50098e-015	-3.6324e-015	-5.20637e-016	-2.53449e-015	-2.64122e-015	-2.09659e-015	-2.86298e-015	-6.50805e-015	-4.38332e-015	-3.5365e-015	-6.16583e-015
7.99615e-015	-1.45455e-015	3.03255e-015	-5.37951e-015	-3.79355e-015	-8.25631e-016	-3.02357e-015	1.92091e-015	1.91204e-015	-8.84493e-016	6.49556e-015	-2.83512e-015	1.3803e-015	2.46605e-016	-3.59709e-015	-3.83454e-015	-6.328e-016	-2.68672e-015	-2.49131e-015	-2.7115e-015	-2.84579e-015	-6.32172e-015	-4.51847e-015	-3.19451e-015	-6.15117e-015
8.23048e-015	-1.06424e-015	3.47609e-015	-5.62115e-015	-4.0447e-015	-1.20141e-015	-3.2121e-015	2.05426e-015	2.20657e-015	-9.08791e-016	6.54484e-015	-2.50719e-015	1.6118e-015	6.69114e-016	-3.6677e-015	-3.99815e-015	-7.38189e-016	-2.83293e-015	-2.32797e-015	-3.29796e-015	-2.81776e-015	-6.10454e-015	-4.63568e-015	-2.8605e-015	-6.11145e-015
8.44745e-015	-6.70039e-016	3.89246e-015	-5.82316e-015	-4.27844e-015	-1.55682e-015	-3.38132e-015	2.18313e-015	2.48992e-015	-9.08902e-016	6.5583e-015	-2.15722e-015	1.83976e-015	1.10433e-015	-3.71175e-015	-4.12258e-015	-8.37529e-016	-2.97289e-015	-2.1544e-015	-3.85144e-015	-2.77858e-015	-5.85858e-015	-4.73545e-015	-2.53526e-015	-6.04807e-015
8.64575e-015	-2.72759e-016	4.2807e-015	-5.98342e-015	-4.49355e-015	-1.88979e-015	-3.53096e-015	2.30595e-015	2.76255e-015	-8.85722e-016	6.53743e-015	-1.78692e-015	2.06442e-015	1.55116e-015	-3.72923e-015	-4.20848e-015	-9.3076e-016	-3.1064e-015	-1.97445e-015	-4.36953e-015	-2.72798e-015	-5.58621e-015	-4.81789e-015	-2.21921e-015	-5.96211e-015
8.82465e-015	1.26454e-016	4.63998e-015	-6.101e-015	-4.68881e-015	-2.19814e-015	-3.66067e-015	2.42073e-015	3.02373e-015	-8.39663e-016	6.4841e-015	-1.39756e-015	2.28447e-015	2.00888e-015	-3.72005e-015	-4.25587e-015	-1.01832e-015	-3.23315e-015	-1.79188e-015	-4.84893e-015	-2.66607e-015	-5.29013e-015	-4.88373e-015	-1.91233e-015	-5.85465e-015
8.9834e-015	5.26347e-016	4.96978e-015	-6.17512e-015	-4.86343e-015	-2.48082e-015	-3.76938e-015	2.52483e-015	3.2725e-015	-7.71232e-016	6.4002e-015	-9.90199e-016	2.49961e-015	2.47653e-015	-3.6841e-015	-4.26584e-015	-1.10092e-015	-3.35223e-015	-1.61011e-015	-5.28663e-015	-2.5935e-015	-4.97314e-015	-4.93411e-015	-1.61505e-015	-5.72703e-015
9.12095e-015	9.26413e-016	5.26936e-015	-6.2052e-015	-5.01694e-015	-2.73711e-015	-3.85651e-015	2.61619e-015	3.50861e-015	-6.81417e-016	6.28875e-015	-5.67933e-016	2.70963e-015	2.95316e-015	-3.62211e-015	-4.23988e-015	-1.17921e-015	-3.46327e-015	-1.43267e-015	-5.68044e-015	-2.51024e-015	-4.63866e-015	-4.97085e-015	-1.32715e-015	-5.58121e-015
9.2372e-015	1.32495e-015	5.53923e-015	-6.19177e-015	-5.1485e-015	-2.96648e-015	-3.92244e-015	2.69357e-015	3.73109e-015	-5.71867e-016	6.15214e-015	-1.32655e-016	2.91376e-015	3.43724e-015	-3.53492e-015	-4.17916e-015	-1.25351e-015	-3.56609e-015	-1.26316e-015	-6.02886e-015	-2.4176e-015	-4.29033e-015	-4.99512e-015	-1.04828e-015	-5.41875e-015
9.33206e-015	1.72101e-015	5.77968e-015	-6.13531e-015	-5.25777e-015	-3.16843e-015	-3.96715e-015	2.75572e-015	3.93943e-015	-4.43755e-016	5.99317e-015	3.14497e-016	3.11143e-015	3.92672e-015	-3.42354e-015	-4.08615e-015	-1.32465e-015	-3.66074e-015	-1.10517e-015	-6.33056e-015	-2.31548e-015	-3.93127e-015	-5.0084e-015	-7.78095e-016	-5.2416e-015
9.4047e-015	2.11434e-015	5.99134e-015	-6.03705e-015	-5.34511e-015	-3.34295e-015	-3.99128e-015	2.80092e-015	4.13295e-015	-2.98571e-016	5.81509e-015	7.70934e-016	3.3026e-015	4.41997e-015	-3.28983e-015	-3.96347e-015	-1.39294e-015	-3.74715e-015	-9.61991e-016	-6.58543e-015	-2.20431e-015	-3.5658e-015	-5.0126e-015	-5.16533e-016	-5.05126e-015
9.45494e-015	2.5045e-015	6.17571e-015	-5.89831e-015	-5.41093e-015	-3.49066e-015	-3.99597e-015	2.82784e-015	4.31073e-015	-1.37763e-016	5.6215e-015	1.23467e-015	3.48713e-015	4.91495e-015	-3.13473e-015	-3.8138e-015	-1.45969e-015	-3.82546e-015	-8.36555e-016	-6.79333e-015	-2.08469e-015	-3.19828e-015	-5.00859e-015	-2.628e-016	-4.8501e-015
9.48332e-015	2.89111e-015	6.33477e-015	-5.72119e-015	-5.45509e-015	-3.61302e-015	-3.98194e-015	2.83486e-015	4.4727e-015	3.665e-017	5.41654e-015	1.70309e-015	3.66501e-015	5.41049e-015	-2.96088e-015	-3.64029e-015	-1.52525e-015	-3.89511e-015	-7.31133e-016	-6.9551e-015	-1.95799e-015	-2.83274e-015	-4.99801e-015	-1.64047e-017	-4.64039e-015
9.49102e-015	3.2738e-015	6.47028e-015	-5.50828e-015	-5.4781e-015	-3.71171e-015	-3.95021e-015	2.82047e-015	4.61816e-015	2.22332e-016	5.20361e-015	2.17379e-015	3.83604e-015	5.90456e-015	-2.76998e-015	-3.44577e-015	-1.59014e-015	-3.95602e-015	-6.49065e-016	-7.07227e-015	-1.82479e-015	-2.47362e-015	-4.98343e-015	2.23409e-016	-4.42441e-015
9.47859e-015	3.65228e-015	6.58475e-015	-5.26244e-015	-5.48098e-015	-3.78899e-015	-3.90259e-015	2.78492e-015	4.74665e-015	4.18104e-016	4.9865e-015	2.64375e-015	4.00007e-015	6.39488e-015	-2.5649e-015	-3.23331e-015	-1.65542e-015	-4.00842e-015	-5.92226e-016	-7.14675e-015	-1.68586e-015	-2.12528e-015	-4.96703e-015	4.57154e-016	-4.20475e-015
9.44816e-015	4.02603e-015	6.68091e-015	-4.98686e-015	-5.46493e-015	-3.84628e-015	-3.84141e-015	2.72731e-015	4.85735e-015	6.21729e-016	4.769e-015	3.11032e-015	4.15736e-015	6.87935e-015	-2.34828e-015	-3.00652e-015	-1.72167e-015	-4.05188e-015	-5.62934e-016	-7.18116e-015	-1.54275e-015	-1.79215e-015	-4.95018e-015	6.85315e-016	-3.98358e-015
9.40128e-015	4.39489e-015	6.76122e-015	-4.68595e-015	-5.43086e-015	-3.88508e-015	-3.76831e-015	2.64665e-015	4.94978e-015	8.31103e-016	4.55525e-015	3.57088e-015	4.3083e-015	7.35608e-015	-2.12263e-015	-2.76949e-015	-1.78876e-015	-4.08683e-015	-5.6342e-016	-7.1773e-015	-1.3965e-015	-1.47792e-015	-4.9343e-015	9.09171e-016	-3.76332e-015
9.339e-015	4.75891e-015	6.8284e-015	-4.36381e-015	-5.38015e-015	-3.90876e-015	-3.68501e-015	2.5428e-015	5.02444e-015	1.04381e-015	4.34918e-015	4.02299e-015	4.45283e-015	7.82278e-015	-1.89119e-015	-2.52646e-015	-1.8566e-015	-4.11388e-015	-5.9395e-016	-7.13865e-015	-1.24798e-015	-1.18601e-015	-4.921e-015	1.12942e-015	-3.54582e-015
9.26301e-015	5.11817e-015	6.88532e-015	-4.025e-015	-5.31494e-015	-3.92057e-015	-3.59413e-015	2.41623e-015	5.08058e-015	1.25782e-015	4.15397e-015	4.46392e-015	4.59142e-015	8.27772e-015	-1.65697e-015	-2.28055e-015	-1.92577e-015	-4.13314e-015	-6.54618e-016	-7.06925e-015	-1.09889e-015	-9.20717e-016	-4.91178e-015	1.34689e-015	-3.33309e-015
9.17553e-015	5.47322e-015	6.93508e-015	-3.67405e-015	-5.23699e-015	-3.92286e-015	-3.49742e-015	2.26701e-015	5.11801e-015	1.47099e-015	3.97308e-015	4.8913e-015	4.72367e-015	8.71853e-015	-1.42276e-015	-2.03585e-015	-1.99594e-015	-4.14521e-015	-7.46875e-016	-6.97248e-015	-9.49959e-016	-6.85445e-016	-4.90715e-015	1.56181e-015	-3.12698e-015
9.07851e-015	5.8235e-015	6.98019e-015	-3.31573e-015	-5.14835e-015	-3.91825e-015	-3.39687e-015	2.09536e-015	5.13619e-015	1.68079e-015	3.81032e-015	5.30213e-015	4.85001e-015	9.14285e-015	-1.19149e-015	-1.79585e-015	-2.06694e-015	-4.1502e-015	-8.70779e-016	-6.85218e-015	-8.02244e-016	-4.8303e-016	-4.90798e-015	1.77491e-015	-2.92926e-015
8.97405e-015	6.16919e-015	7.02353e-015	-2.95507e-015	-5.05102e-015	-3.91058e-015	-3.2951e-015	1.90198e-015	5.13502e-015	1.88568e-015	3.66808e-015	5.69403e-015	4.97073e-015	9.54882e-015	-9.66426e-016	-1.5642e-015	-2.13892e-015	-4.14807e-015	-1.02592e-015	-6.71272e-015	-6.56935e-016	-3.15904e-016	-4.91499e-015	1.9865e-015	-2.74187e-015
8.86419e-015	6.51092e-015	7.06796e-015	-2.59741e-015	-4.94706e-015	-3.90325e-015	-3.19422e-015	1.68786e-015	5.11493e-015	2.08342e-015	3.54944e-015	6.06519e-015	5.08676e-015	9.93463e-015	-7.51107e-016	-1.3445e-015	-2.21125e-015	-4.13964e-015	-1.21136e-015	-6.55809e-015	-5.14914e-016	-1.86168e-016	-4.92841e-015	2.19647e-015	-2.56649e-015
8.75071e-015	6.849e-015	7.11593e-015	-2.24767e-015	-4.83922e-015	-3.8995e-015	-3.09674e-015	1.45325e-015	5.0753e-015	2.27307e-015	3.45628e-015	6.41285e-015	5.19824e-015	1.02984e-014	-5.48794e-016	-1.14018e-015	-2.28369e-015	-4.12533e-015	-1.42532e-015	-6.39229e-015	-3.76784e-016	-9.63853e-017	-4.94872e-015	2.40525e-015	-2.40456e-015
8.63605e-015	7.18349e-015	7.17051e-015	-1.91082e-015	-4.72937e-015	-3.90211e-015	-3.00457e-015	1.19928e-015	5.01674e-015	2.45271e-015	3.39062e-015	6.73532e-015	5.30594e-015	1.06381e-014	-3.618e-016	-9.54344e-016	-2.3557e-015	-4.10593e-015	-1.66674e-015	-6.2197e-015	-2.43807e-016	-4.75426e-017	-4.97612e-015	2.61319e-015	-2.25746e-015
8.52258e-015	7.51389e-015	7.23353e-015	-1.59119e-015	-4.62002e-015	-3.91418e-015	-2.91943e-015	9.27605e-016	4.93986e-015	2.62136e-015	3.35343e-015	7.03034e-015	5.40996e-015	1.09528e-014	-1.9245e-016	-7.89778e-016	-2.42645e-015	-4.08207e-015	-1.93398e-015	-6.04469e-015	-1.16606e-016	-3.98768e-017	-5.01009e-015	2.82003e-015	-2.12628e-015
8.41263e-015	7.84041e-015	7.30673e-015	-1.29338e-015	-4.51345e-015	-3.93841e-015	-2.84276e-015	6.39518e-016	4.84556e-015	2.7777e-015	3.34603e-015	7.2959e-015	5.5106e-015	1.12406e-014	-4.34816e-017	-6.4898e-016	-2.49534e-015	-4.05415e-015	-2.22404e-015	-5.87161e-015	3.62784e-018	-7.44914e-017	-5.05e-015	3.02534e-015	-2.01228e-015
8.30836e-015	8.16364e-015	7.39257e-015	-1.02153e-015	-4.41175e-015	-3.97728e-015	-2.77671e-015	3.36837e-016	4.73469e-015	2.92068e-015	3.36853e-015	7.52999e-015	5.60846e-015	1.15006e-014	8.28909e-017	-5.33717e-016	-2.56147e-015	-4.023e-015	-2.53479e-015	-5.70456e-015	1.16216e-016	-1.51454e-016	-5.09466e-015	3.22859e-015	-1.91671e-015
8.21145e-015	8.48416e-015	7.49225e-015	-7.79279e-016	-4.31689e-015	-4.03339e-015	-2.72244e-015	2.1167e-017	4.60771e-015	3.04899e-015	3.42107e-015	7.73155e-015	5.70388e-015	1.17319e-014	1.84136e-016	-4.45986e-016	-2.62399e-015	-3.98942e-015	-2.86323e-015	-5.54719e-015	2.212e-016	-2.70347e-016	-5.14364e-015	3.42927e-015	-1.83973e-015
8.12385e-015	8.80169e-015	7.60634e-015	-5.69993e-016	-4.23085e-015	-4.10892e-015	-2.68115e-015	-3.0614e-016	4.4659e-015	3.16186e-015	3.50383e-015	7.89887e-015	5.79764e-015	1.19332e-014	2.58669e-016	-3.87297e-016	-2.68206e-015	-3.95419e-015	-3.20578e-015	-5.4024e-015	3.18038e-016	-4.29974e-016	-5.19529e-015	3.62611e-015	-1.78162e-015
8.04712e-015	9.11657e-015	7.73595e-015	-3.96557e-016	-4.1551e-015	-4.20491e-015	-2.6543e-015	-6.42774e-016	4.31074e-015	3.25879e-015	3.61477e-015	8.03091e-015	5.8902e-015	1.21038e-014	3.05978e-016	-3.58781e-016	-2.73456e-015	-3.91759e-015	-3.55933e-015	-5.27327e-015	4.06685e-016	-6.29099e-016	-5.24883e-015	3.81847e-015	-1.74302e-015
7.98259e-015	9.42837e-015	7.88123e-015	-2.61204e-016	-4.0916e-015	-4.32274e-015	-2.64269e-015	-9.8717e-016	4.14339e-015	3.34007e-015	3.75332e-015	8.1271e-015	5.98096e-015	1.22438e-014	3.24741e-016	-3.61433e-016	-2.7804e-015	-3.88042e-015	-3.9204e-015	-5.16258e-015	4.86564e-016	-8.64957e-016	-5.30294e-015	4.00484e-015	-1.72376e-015
7.93182e-015	9.73804e-015	8.04237e-015	-1.64776e-016	-4.04165e-015	-4.46392e-015	-2.64679e-015	-1.33727e-015	3.96574e-015	3.40501e-015	3.9179e-015	8.18725e-015	6.07038e-015	1.23527e-014	3.14666e-016	-3.9498e-016	-2.81906e-015	-3.84288e-015	-4.2858e-015	-5.07253e-015	5.57313e-016	-1.13398e-015	-5.3558e-015	4.18383e-015	-1.72343e-015
7.89606e-015	1.00447e-014	8.21897e-015	-1.08934e-016	-4.00606e-015	-4.62831e-015	-2.66705e-015	-1.69116e-015	3.7786e-015	3.45395e-015	4.10588e-015	8.21046e-015	6.15936e-015	1.24307e-014	2.75346e-016	-4.58871e-016	-2.84964e-015	-3.80566e-015	-4.65196e-015	-5.00471e-015	6.20554e-016	-1.43361e-015	-5.40594e-015	4.35487e-015	-1.742e-015
7.87563e-015	1.0348e-014	8.4108e-015	-9.42762e-017	-3.98609e-015	-4.81611e-015	-2.70355e-015	-2.04654e-015	3.5839e-015	3.48766e-015	4.31504e-015	8.19665e-015	6.24808e-015	1.24781e-014	2.07229e-016	-5.5289e-016	-2.87104e-015	-3.76974e-015	-5.01491e-015	-4.96066e-015	6.76438e-016	-1.76017e-015	-5.45111e-015	4.51656e-015	-1.77858e-015
7.87108e-015	1.06484e-014	8.61694e-015	-1.20181e-016	-3.98231e-015	-5.02742e-015	-2.75586e-015	-2.40175e-015	3.38367e-015	3.50631e-015	4.54221e-015	8.14669e-015	6.33692e-015	1.24957e-014	1.10865e-016	-6.75399e-016	-2.88199e-015	-3.7357e-015	-5.37123e-015	-4.94095e-015	7.24817e-016	-2.10951e-015	-5.48935e-015	4.66708e-015	-1.83303e-015
7.88308e-015	1.09456e-014	8.836e-015	-1.86115e-016	-3.99526e-015	-5.261e-015	-2.82336e-015	-2.75561e-015	3.17947e-015	3.51062e-015	4.78432e-015	8.06149e-015	6.42586e-015	1.24837e-014	-1.29615e-017	-8.24618e-016	-2.882e-015	-3.70379e-015	-5.71771e-015	-4.94607e-015	7.66221e-016	-2.47681e-015	-5.51959e-015	4.80443e-015	-1.90418e-015
7.91209e-015	1.12393e-014	9.06721e-015	-2.90908e-016	-4.02521e-015	-5.51636e-015	-2.90555e-015	-3.10589e-015	2.97338e-015	3.50092e-015	5.03818e-015	7.94206e-015	6.5142e-015	1.24431e-014	-1.62474e-016	-9.98773e-016	-2.87063e-015	-3.6741e-015	-6.05086e-015	-4.97605e-015	8.00654e-016	-2.85731e-015	-5.54022e-015	4.92731e-015	-1.99083e-015
7.95742e-015	1.15292e-014	9.30944e-015	-4.32722e-016	-4.07193e-015	-5.79145e-015	-3.00086e-015	-3.45071e-015	2.76723e-015	3.47767e-015	5.29974e-015	7.79005e-015	6.60188e-015	1.23753e-014	-3.3554e-016	-1.19533e-015	-2.84687e-015	-3.64726e-015	-6.3672e-015	-5.03008e-015	8.28536e-016	-3.24636e-015	-5.5498e-015	5.03462e-015	-2.09181e-015
8.01896e-015	1.18154e-014	9.56096e-015	-6.09148e-016	-4.13471e-015	-6.08427e-015	-3.10794e-015	-3.78923e-015	2.56342e-015	3.44165e-015	5.56511e-015	7.60668e-015	6.6894e-015	1.22819e-014	-5.29899e-016	-1.41139e-015	-2.81071e-015	-3.62358e-015	-6.66403e-015	-5.10669e-015	8.51285e-016	-3.63956e-015	-5.54649e-015	5.12513e-015	-2.20556e-015
8.09576e-015	1.20974e-014	9.81969e-015	-8.16905e-016	-4.21319e-015	-6.39299e-015	-3.22539e-015	-4.12022e-015	2.36369e-015	3.39396e-015	5.83074e-015	7.39351e-015	6.77608e-015	1.21641e-014	-7.42553e-016	-1.64378e-015	-2.76151e-015	-3.60376e-015	-6.93908e-015	-5.20498e-015	8.69511e-016	-4.0317e-015	-5.5295e-015	5.19774e-015	-2.33093e-015
8.187e-015	1.23747e-014	1.00833e-014	-1.05241e-015	-4.30579e-015	-6.71584e-015	-3.35148e-015	-4.44297e-015	2.16864e-015	3.33579e-015	6.09231e-015	7.15313e-015	6.8616e-015	1.20236e-014	-9.71006e-016	-1.88962e-015	-2.69817e-015	-3.58789e-015	-7.18956e-015	-5.32301e-015	8.83914e-016	-4.41797e-015	-5.49718e-015	5.25092e-015	-2.46628e-015
8.29218e-015	1.26472e-014	1.03507e-014	-1.31163e-015	-4.41132e-015	-7.04953e-015	-3.48474e-015	-4.75613e-015	1.98021e-015	3.26769e-015	6.34643e-015	6.88796e-015	6.94541e-015	1.1862e-014	-1.212e-015	-2.14488e-015	-2.62087e-015	-3.57639e-015	-7.41318e-015	-5.45863e-015	8.9477e-016	-4.7932e-015	-5.44892e-015	5.28351e-015	-2.60987e-015
8.40942e-015	1.29146e-014	1.062e-014	-1.58995e-015	-4.52857e-015	-7.39131e-015	-3.62344e-015	-5.0583e-015	1.80032e-015	3.19089e-015	6.58928e-015	6.60057e-015	7.02772e-015	1.16812e-014	-1.4618e-015	-2.40541e-015	-2.52961e-015	-3.56934e-015	-7.60799e-015	-5.60939e-015	9.03269e-016	-5.15256e-015	-5.38359e-015	5.29459e-015	-2.76028e-015
8.53676e-015	1.31769e-014	1.08889e-014	-1.88294e-015	-4.65562e-015	-7.73775e-015	-3.76517e-015	-5.34923e-015	1.63062e-015	3.10664e-015	6.8171e-015	6.2937e-015	7.10785e-015	1.14839e-014	-1.71649e-015	-2.66736e-015	-2.42347e-015	-3.56627e-015	-7.7725e-015	-5.77283e-015	9.1031e-016	-5.49081e-015	-5.30099e-015	5.28302e-015	-2.91587e-015
8.67279e-015	1.34336e-014	1.11554e-014	-2.18516e-015	-4.78989e-015	-8.08548e-015	-3.9073e-015	-5.62855e-015	1.4722e-015	3.01549e-015	7.02655e-015	5.97133e-015	7.18519e-015	1.12718e-014	-1.97205e-015	-2.92607e-015	-2.30284e-015	-3.56722e-015	-7.90541e-015	-5.94561e-015	9.1632e-016	-5.80371e-015	-5.20091e-015	5.24785e-015	-3.07467e-015
8.8153e-015	1.36845e-014	1.14179e-014	-2.4912e-015	-4.92862e-015	-8.43164e-015	-4.04761e-015	-5.8958e-015	1.32651e-015	2.91888e-015	7.21428e-015	5.63642e-015	7.25945e-015	1.10474e-014	-2.2247e-015	-3.17723e-015	-2.16826e-015	-3.57202e-015	-8.00588e-015	-6.12443e-015	9.21452e-016	-6.08768e-015	-5.08275e-015	5.18943e-015	-3.23539e-015
8.96245e-015	1.39292e-014	1.16748e-014	-2.79617e-015	-5.06988e-015	-8.77307e-015	-4.1839e-015	-6.15096e-015	1.19507e-015	2.81817e-015	7.37766e-015	5.29228e-015	7.33018e-015	1.08132e-014	-2.47002e-015	-3.41664e-015	-2.01953e-015	-3.58027e-015	-8.07443e-015	-6.30599e-015	9.26482e-016	-6.33823e-015	-4.94699e-015	5.10685e-015	-3.39606e-015
9.11208e-015	1.41674e-014	1.19242e-014	-3.09445e-015	-5.21133e-015	-9.10671e-015	-4.31344e-015	-6.39339e-015	1.07897e-015	2.71376e-015	7.51378e-015	4.94214e-015	7.39687e-015	1.05714e-014	-2.70431e-015	-3.6396e-015	-1.85706e-015	-3.59189e-015	-8.11016e-015	-6.48662e-015	9.31772e-016	-6.55202e-015	-4.79426e-015	4.99984e-015	-3.55511e-015
9.26235e-015	1.4399e-014	1.21653e-014	-3.38061e-015	-5.34987e-015	-9.42894e-015	-4.43423e-015	-6.62375e-015	9.78559e-016	2.60725e-015	7.62015e-015	4.5894e-015	7.4595e-015	1.03239e-014	-2.92275e-015	-3.84202e-015	-1.68128e-015	-3.60698e-015	-8.11377e-015	-6.66375e-015	9.38519e-016	-6.72609e-015	-4.62536e-015	4.86912e-015	-3.71043e-015
9.41116e-015	1.46235e-014	1.23976e-014	-3.64901e-015	-5.48256e-015	-9.73662e-015	-4.5443e-015	-6.8417e-015	8.94212e-016	2.49964e-015	7.69573e-015	4.23786e-015	7.51799e-015	1.00732e-014	-3.12133e-015	-4.01963e-015	-1.49318e-015	-3.62487e-015	-8.08602e-015	-6.83349e-015	9.47362e-016	-6.85764e-015	-4.44106e-015	4.71496e-015	-3.8604e-015
9.55664e-015	1.48411e-014	1.26199e-014	-3.89486e-015	-5.60652e-015	-1.00267e-014	-4.6416e-015	-7.04714e-015	8.25709e-016	2.39121e-015	7.73855e-015	3.89071e-015	7.57203e-015	9.82228e-015	-3.29594e-015	-4.16867e-015	-1.29371e-015	-3.64396e-015	-8.0279e-015	-6.99285e-015	9.58305e-016	-6.945e-015	-4.24225e-015	4.53857e-015	-4.00397e-015
9.69712e-015	1.50518e-014	1.28315e-014	-4.11371e-015	-5.7182e-015	-1.02966e-014	-4.7244e-015	-7.24109e-015	7.73796e-016	2.28307e-015	7.74788e-015	3.55075e-015	7.62137e-015	9.57303e-015	-3.44264e-015	-4.28536e-015	-1.0835e-015	-3.66407e-015	-7.94093e-015	-7.13947e-015	9.71162e-016	-6.987e-015	-4.03116e-015	4.3405e-015	-4.1395e-015
9.82996e-015	1.52558e-014	1.30319e-014	-4.30099e-015	-5.81467e-015	-1.05443e-014	-4.79144e-015	-7.4234e-015	7.38486e-016	2.17573e-015	7.72358e-015	3.22148e-015	7.66607e-015	9.32776e-015	-3.55839e-015	-4.36578e-015	-8.63981e-016	-3.68473e-015	-7.82722e-015	-7.2705e-015	9.86326e-016	-6.98294e-015	-3.80923e-015	4.12233e-015	-4.26599e-015
9.95296e-015	1.54532e-014	1.32211e-014	-4.45263e-015	-5.89321e-015	-1.07678e-014	-4.84025e-015	-7.5951e-015	7.19023e-016	2.06993e-015	7.66572e-015	2.90695e-015	7.70545e-015	9.08819e-015	-3.63957e-015	-4.40643e-015	-6.35962e-016	-3.70499e-015	-7.68857e-015	-7.38336e-015	1.00389e-015	-6.93298e-015	-3.57846e-015	3.88602e-015	-4.38203e-015
1.00647e-014	1.56436e-014	1.33989e-014	-4.56497e-015	-5.95098e-015	-1.09648e-014	-4.86969e-015	-7.75631e-015	7.14995e-016	1.96582e-015	7.57436e-015	2.6097e-015	7.73906e-015	8.85646e-015	-3.68291e-015	-4.40514e-015	-3.99643e-016	-3.72442e-015	-7.52847e-015	-7.47622e-015	1.02367e-015	-6.83823e-015	-3.34024e-015	3.63336e-015	-4.48697e-015
1.01632e-014	1.58267e-014	1.35651e-014	-4.63475e-015	-5.98517e-015	-1.11336e-014	-4.87876e-015	-7.90813e-015	7.25903e-016	1.86422e-015	7.45044e-015	2.33308e-015	7.7669e-015	8.63475e-015	-3.68562e-015	-4.35893e-015	-1.56748e-016	-3.7423e-015	-7.34916e-015	-7.54804e-015	1.04545e-015	-6.70033e-015	-3.09709e-015	3.36616e-015	-4.58019e-015
1.02471e-014	1.60027e-014	1.37205e-014	-4.6595e-015	-5.99373e-015	-1.12727e-014	-4.86592e-015	-8.05092e-015	7.50919e-016	1.7654e-015	7.29468e-015	2.07887e-015	7.78916e-015	8.4247e-015	-3.64515e-015	-4.26576e-015	9.12423e-017	-3.75769e-015	-7.15358e-015	-7.59694e-015	1.0689e-015	-6.52056e-015	-2.852e-015	3.08691e-015	-4.66117e-015
1.03152e-014	1.6172e-014	1.38661e-014	-4.63687e-015	-5.97383e-015	-1.13814e-014	-4.83058e-015	-8.185e-015	7.88319e-016	1.66956e-015	7.10942e-015	1.84888e-015	7.80614e-015	8.22793e-015	-3.56e-015	-4.12411e-015	3.4306e-016	-3.76984e-015	-6.94506e-015	-7.62195e-015	1.09342e-015	-6.30199e-015	-2.60725e-015	2.79812e-015	-4.72995e-015
1.03664e-014	1.63343e-014	1.40028e-014	-4.56541e-015	-5.92308e-015	-1.1459e-014	-4.77231e-015	-8.3112e-015	8.36799e-016	1.57712e-015	6.89664e-015	1.6443e-015	7.81748e-015	8.04587e-015	-3.42837e-015	-3.93196e-015	5.97385e-016	-3.77824e-015	-6.72698e-015	-7.62211e-015	1.11867e-015	-6.0479e-015	-2.36503e-015	2.5024e-015	-4.78689e-015
1.03998e-014	1.64905e-014	1.41322e-014	-4.44496e-015	-5.84027e-015	-1.15056e-014	-4.69094e-015	-8.42974e-015	8.95428e-016	1.48872e-015	6.65938e-015	1.4669e-015	7.82345e-015	7.87987e-015	-3.24948e-015	-3.68886e-015	8.53277e-016	-3.78203e-015	-6.50221e-015	-7.59672e-015	1.14369e-015	-5.76181e-015	-2.12746e-015	2.20242e-015	-4.83217e-015
1.04151e-014	1.66406e-014	1.42557e-014	-4.27502e-015	-5.72363e-015	-1.15216e-014	-4.58613e-015	-8.54122e-015	9.62565e-016	1.40424e-015	6.40088e-015	1.31817e-015	7.82455e-015	7.73126e-015	-3.02296e-015	-3.39473e-015	1.10921e-015	-3.78054e-015	-6.27422e-015	-7.54628e-015	1.16825e-015	-5.44753e-015	-1.89709e-015	1.90128e-015	-4.86566e-015
1.04119e-014	1.67845e-014	1.43747e-014	-4.05647e-015	-5.57134e-015	-1.15071e-014	-4.45803e-015	-8.64554e-015	1.0367e-015	1.32408e-015	6.12448e-015	1.19835e-015	7.82168e-015	7.60083e-015	-2.74838e-015	-3.04916e-015	1.36342e-015	-3.77288e-015	-6.04607e-015	-7.47148e-015	1.19172e-015	-5.10983e-015	-1.67654e-015	1.60172e-015	-4.88772e-015
1.03905e-014	1.69229e-014	1.44901e-014	-3.78992e-015	-5.38316e-015	-1.14628e-014	-4.30682e-015	-8.74274e-015	1.11644e-015	1.24821e-015	5.83379e-015	1.1076e-015	7.81513e-015	7.49014e-015	-2.42608e-015	-2.65294e-015	1.6149e-015	-3.75835e-015	-5.82037e-015	-7.37341e-015	1.21384e-015	-4.75432e-015	-1.46815e-015	1.30648e-015	-4.89908e-015
1.03511e-014	1.70562e-014	1.46037e-014	-3.47704e-015	-5.1583e-015	-1.13894e-014	-4.13315e-015	-8.83418e-015	1.19902e-015	1.17704e-015	5.53293e-015	1.04617e-015	7.80541e-015	7.39967e-015	-2.0573e-015	-2.20742e-015	1.86222e-015	-3.73701e-015	-5.60054e-015	-7.25323e-015	1.23339e-015	-4.3859e-015	-1.27421e-015	1.01915e-015	-4.9006e-015
1.02941e-014	1.71845e-014	1.47171e-014	-3.12071e-015	-4.89655e-015	-1.12896e-014	-3.93751e-015	-8.92088e-015	1.28325e-015	1.11062e-015	5.22571e-015	1.01393e-015	7.7927e-015	7.32953e-015	-1.64427e-015	-1.71368e-015	2.10346e-015	-3.70858e-015	-5.38892e-015	-7.11242e-015	1.24958e-015	-4.0101e-015	-1.09712e-015	7.4271e-016	-4.89305e-015
1.02203e-014	1.7308e-014	1.48316e-014	-2.72377e-015	-4.59818e-015	-1.11652e-014	-3.72144e-015	-9.0027e-015	1.36795e-015	1.04899e-015	4.91652e-015	1.00981e-015	7.77822e-015	7.27989e-015	-1.18884e-015	-1.17427e-015	2.33719e-015	-3.67254e-015	-5.18857e-015	-6.95312e-015	1.261e-015	-3.63341e-015	-9.38552e-016	4.79823e-016	-4.87752e-015
1.01306e-014	1.74271e-014	1.4949e-014	-2.28914e-015	-4.26357e-015	-1.10183e-014	-3.4861e-015	-9.07966e-015	1.45084e-015	9.92249e-016	4.60957e-015	1.03267e-015	7.76274e-015	7.25096e-015	-6.93446e-016	-5.91858e-016	2.56238e-015	-3.62869e-015	-5.00252e-015	-6.7773e-015	1.26744e-015	-3.26113e-015	-7.99865e-016	2.32943e-016	-4.85506e-015
1.00259e-014	1.75429e-014	1.50703e-014	-1.82093e-015	-3.89397e-015	-1.08506e-014	-3.23298e-015	-9.15148e-015	1.53054e-015	9.40374e-016	4.30908e-015	1.08024e-015	7.74667e-015	7.24253e-015	-1.60943e-016	3.01017e-017	2.77776e-015	-3.57662e-015	-4.83335e-015	-6.58822e-015	1.26873e-015	-2.89901e-015	-6.82825e-016	4.33621e-018	-4.82697e-015
9.90757e-015	1.76547e-014	1.51967e-014	-1.32375e-015	-3.4907e-015	-1.06648e-014	-2.96384e-015	-9.21788e-015	1.60569e-015	8.93153e-016	4.01845e-015	1.15102e-015	7.73078e-015	7.25428e-015	4.04802e-016	6.88425e-016	2.98243e-015	-3.51651e-015	-4.68297e-015	-6.38931e-015	1.26411e-015	-2.55269e-015	-5.88725e-016	-2.04054e-016	-4.79462e-015
9.77731e-015	1.77628e-014	1.53299e-014	-8.02358e-016	-3.05556e-015	-1.04642e-014	-2.68089e-015	-9.27912e-015	1.67451e-015	8.50554e-016	3.74193e-015	1.24327e-015	7.71634e-015	7.28641e-015	9.99202e-016	1.3797e-015	3.17498e-015	-3.44882e-015	-4.55342e-015	-6.18307e-015	1.25341e-015	-2.22816e-015	-5.18145e-016	-3.89183e-016	-4.76027e-015
9.63676e-015	1.7867e-014	1.54713e-014	-2.61725e-016	-2.59105e-015	-1.02524e-014	-2.38554e-015	-9.33594e-015	1.73539e-015	8.12229e-016	3.48359e-015	1.35454e-015	7.70444e-015	7.33882e-015	1.61833e-015	2.09911e-015	3.35421e-015	-3.3736e-015	-4.44602e-015	-5.97218e-015	1.23609e-015	-1.93144e-015	-4.72578e-016	-5.488e-016	-4.7253e-015
9.48788e-015	1.79678e-014	1.56218e-014	2.93044e-016	-2.09954e-015	-1.00315e-014	-2.07975e-015	-9.3885e-015	1.78745e-015	7.78327e-016	3.24704e-015	1.48199e-015	7.69582e-015	7.41074e-015	2.25727e-015	2.84205e-015	3.51917e-015	-3.29161e-015	-4.36201e-015	-5.76027e-015	1.21222e-015	-1.66738e-015	-4.53161e-016	-6.81473e-016	-4.69124e-015
9.33282e-015	1.8065e-014	1.57822e-014	8.56816e-016	-1.58394e-015	-9.80475e-015	-1.76639e-015	-9.43584e-015	1.8303e-015	7.49254e-016	3.03515e-015	1.62262e-015	7.6911e-015	7.5013e-015	2.9111e-015	3.60345e-015	3.6685e-015	-3.2028e-015	-4.30249e-015	-5.55046e-015	1.18134e-015	-1.44055e-015	-4.60119e-016	-7.86311e-016	-4.65963e-015
9.17332e-015	1.81588e-014	1.59531e-014	1.42372e-015	-1.04733e-015	-9.57462e-015	-1.44782e-015	-9.47818e-015	1.86307e-015	7.24894e-016	2.85065e-015	1.77314e-015	7.69143e-015	7.60965e-015	3.57424e-015	4.37806e-015	3.80141e-015	-3.10798e-015	-4.26827e-015	-5.34589e-015	1.1435e-015	-1.25564e-015	-4.93879e-016	-8.62377e-016	-4.63234e-015
9.01108e-015	1.82497e-014	1.61344e-014	1.98821e-015	-4.93479e-016	-9.34429e-015	-1.12579e-015	-9.51505e-015	1.88501e-015	7.05517e-016	2.69657e-015	1.93125e-015	7.69776e-015	7.73506e-015	4.24172e-015	5.16094e-015	3.91649e-015	-3.00866e-015	-4.25974e-015	-5.15053e-015	1.0989e-015	-1.11658e-015	-5.5413e-016	-9.09582e-016	-4.6107e-015
8.84915e-015	1.83377e-014	1.63265e-014	2.54509e-015	7.37641e-017	-9.11716e-015	-8.03276e-016	-9.54667e-015	1.89605e-015	6.91147e-016	2.57466e-015	2.0938e-015	7.71113e-015	7.87633e-015	4.90781e-015	5.9467e-015	4.01262e-015	-2.9056e-015	-4.27649e-015	-4.96729e-015	1.04794e-015	-1.02737e-015	-6.40321e-016	-9.26751e-016	-4.59567e-015
8.6896e-015	1.84228e-014	1.65294e-014	3.08864e-015	6.50587e-016	-8.89594e-015	-4.82423e-016	-9.57298e-015	1.89606e-015	6.81959e-016	2.48677e-015	2.25753e-015	7.73199e-015	8.03269e-015	5.56676e-015	6.72972e-015	4.08913e-015	-2.79986e-015	-4.3173e-015	-4.79874e-015	9.90995e-016	-9.90978e-016	-7.51996e-016	-9.14194e-016	-4.58918e-015
8.5338e-015	1.85043e-014	1.67426e-014	3.6135e-015	1.23332e-015	-8.68416e-015	-1.64923e-016	-9.59355e-015	1.88531e-015	6.77932e-016	2.4346e-015	2.41926e-015	7.76111e-015	8.20259e-015	6.21199e-015	7.50429e-015	4.14528e-015	-2.69293e-015	-4.38097e-015	-4.64781e-015	9.27999e-016	-1.00969e-015	-8.88644e-016	-8.72101e-016	-4.59244e-015
8.38464e-015	1.85824e-014	1.69654e-014	4.11496e-015	1.81659e-015	-8.48483e-015	1.46097e-016	-9.60824e-015	1.86402e-015	6.78992e-016	2.41899e-015	2.57613e-015	7.79943e-015	8.38495e-015	6.83817e-015	8.26422e-015	4.18038e-015	-2.58584e-015	-4.46752e-015	-4.51746e-015	8.59585e-016	-1.08443e-015	-1.04895e-015	-8.01573e-016	-4.60661e-015
8.24391e-015	1.86563e-014	1.7197e-014	4.58733e-015	2.39572e-015	-8.30015e-015	4.48461e-016	-9.61655e-015	1.83328e-015	6.8529e-016	2.43996e-015	2.72578e-015	7.84692e-015	8.57804e-015	7.43893e-015	9.00363e-015	4.1934e-015	-2.4791e-015	-4.57472e-015	-4.41028e-015	7.86805e-016	-1.21668e-015	-1.2318e-015	-7.03615e-016	-4.63337e-015
8.11406e-015	1.87263e-014	1.7436e-014	5.0267e-015	2.96628e-015	-8.1326e-015	7.40041e-016	-9.61803e-015	1.79392e-015	6.96802e-016	2.49768e-015	2.86552e-015	7.90409e-015	8.78067e-015	8.00903e-015	9.71696e-015	4.18358e-015	-2.37477e-015	-4.70144e-015	-4.3287e-015	7.10747e-016	-1.40698e-015	-1.4355e-015	-5.79633e-016	-4.67404e-015
7.99695e-015	1.87917e-014	1.76811e-014	5.4291e-015	3.52416e-015	-7.98433e-015	1.01844e-015	-9.61344e-015	1.74706e-015	7.13609e-016	2.59227e-015	2.99343e-015	7.97131e-015	8.99181e-015	8.54308e-015	1.03986e-014	4.15058e-015	-2.27431e-015	-4.84623e-015	-4.27393e-015	6.32003e-016	-1.6555e-015	-1.65901e-015	-4.31597e-016	-4.72931e-015
7.89437e-015	1.88525e-014	1.79311e-014	5.79062e-015	4.06421e-015	-7.85713e-015	1.28164e-015	-9.60278e-015	1.6944e-015	7.35902e-016	2.72227e-015	3.10826e-015	8.04891e-015	9.21052e-015	9.03582e-015	1.1043e-014	4.09384e-015	-2.17939e-015	-5.00666e-015	-4.24814e-015	5.51206e-016	-1.96071e-015	-1.90128e-015	-2.61806e-016	-4.80003e-015
7.80783e-015	1.89083e-014	1.81842e-014	6.1083e-015	4.58103e-015	-7.75287e-015	1.52775e-015	-9.58606e-015	1.63664e-015	7.63876e-016	2.88605e-015	3.20896e-015	8.13684e-015	9.43564e-015	9.48164e-015	1.16452e-014	4.01257e-015	-2.09171e-015	-5.18029e-015	-4.25289e-015	4.70036e-016	-2.32077e-015	-2.15993e-015	-7.27061e-017	-4.88632e-015
7.7391e-015	1.89585e-014	1.84382e-014	6.3793e-015	5.0701e-015	-7.67302e-015	1.75411e-015	-9.5627e-015	1.57497e-015	7.97721e-016	3.08157e-015	3.29409e-015	8.23561e-015	9.66567e-015	9.87645e-015	1.22004e-014	3.90739e-015	-2.01273e-015	-5.36507e-015	-4.28907e-015	3.89574e-016	-2.73256e-015	-2.43328e-015	1.32964e-016	-4.98867e-015
7.68959e-015	1.90025e-014	1.86914e-014	6.6015e-015	5.52742e-015	-7.61901e-015	1.95917e-015	-9.53244e-015	1.51114e-015	8.37788e-016	3.30668e-015	3.36217e-015	8.34502e-015	9.89922e-015	1.02157e-014	1.27038e-014	3.77785e-015	-1.94401e-015	-5.55944e-015	-4.3571e-015	3.11081e-016	-3.19311e-015	-2.7194e-015	3.5246e-016	-5.10661e-015
7.66025e-015	1.904e-014	1.89423e-014	6.77315e-015	5.94862e-015	-7.59125e-015	2.14152e-015	-9.49565e-015	1.44734e-015	8.83786e-016	3.55841e-015	3.41349e-015	8.46515e-015	1.01353e-014	1.04953e-014	1.3151e-014	3.62324e-015	-1.88696e-015	-5.76034e-015	-4.45777e-015	2.36063e-016	-3.69898e-015	-3.01649e-015	5.83106e-016	-5.23978e-015
7.65216e-015	1.90703e-014	1.9189e-014	6.89302e-015	6.3293e-015	-7.59086e-015	2.29942e-015	-9.45265e-015	1.3855e-015	9.35256e-016	3.83399e-015	3.44733e-015	8.59622e-015	1.03723e-014	1.07119e-014	1.3538e-014	3.44453e-015	-1.84258e-015	-5.96515e-015	-4.59095e-015	1.65337e-016	-4.24608e-015	-3.32316e-015	8.21385e-016	-5.38757e-015
7.66666e-015	1.90928e-014	1.94288e-014	6.96118e-015	6.66572e-015	-7.61764e-015	2.4312e-015	-9.4034e-015	1.32723e-015	9.92042e-016	4.13059e-015	3.4639e-015	8.73742e-015	1.06092e-014	1.08627e-014	1.38612e-014	3.24119e-015	-1.81261e-015	-6.17098e-015	-4.75584e-015	9.99244e-017	-4.82967e-015	-3.63792e-015	1.06406e-015	-5.54977e-015
7.704e-015	1.91069e-014	1.966e-014	6.97763e-015	6.95433e-015	-7.67169e-015	2.53538e-015	-9.34773e-015	1.27442e-015	1.05418e-015	4.44486e-015	3.46415e-015	8.88798e-015	1.08448e-014	1.09447e-014	1.4118e-014	3.01303e-015	-1.79755e-015	-6.37564e-015	-4.95143e-015	4.18292e-017	-5.44419e-015	-3.95854e-015	1.30799e-015	-5.7254e-015
7.76406e-015	1.91126e-014	1.98807e-014	6.94255e-015	7.19193e-015	-7.75302e-015	2.61106e-015	-9.2857e-015	1.22872e-015	1.12173e-015	4.77314e-015	3.44904e-015	9.04726e-015	1.10776e-014	1.09563e-014	1.43059e-014	2.76056e-015	-1.79869e-015	-6.5772e-015	-5.17746e-015	-7.89771e-018	-6.08393e-015	-4.28274e-015	1.54977e-015	-5.91397e-015
7.84722e-015	1.91094e-014	2.00888e-014	6.85725e-015	7.37552e-015	-7.86111e-015	2.65726e-015	-9.21666e-015	1.19245e-015	1.19429e-015	5.11121e-015	3.42001e-015	9.21472e-015	1.13064e-014	1.08961e-014	1.44223e-014	2.48426e-015	-1.81707e-015	-6.77362e-015	-5.43245e-015	-4.8226e-017	-6.74264e-015	-4.609e-015	1.78593e-015	-6.11425e-015
7.95379e-015	1.90969e-014	2.02823e-014	6.72293e-015	7.50295e-015	-7.99494e-015	2.673e-015	-9.14101e-015	1.16707e-015	1.27162e-015	5.45523e-015	3.37923e-015	9.38971e-015	1.15306e-014	1.07633e-014	1.44663e-014	2.18428e-015	-1.85309e-015	-6.96342e-015	-5.71447e-015	-7.85611e-017	-7.41433e-015	-4.93543e-015	2.01332e-015	-6.32535e-015
8.08314e-015	1.90753e-014	2.046e-014	6.5409e-015	7.57254e-015	-8.15333e-015	2.65805e-015	-9.0587e-015	1.15325e-015	1.3534e-015	5.80132e-015	3.32787e-015	9.57141e-015	1.17493e-014	1.05573e-014	1.44364e-014	1.86118e-015	-1.90739e-015	-7.1447e-015	-6.02207e-015	-9.78472e-017	-8.09268e-015	-5.26024e-015	2.22924e-015	-6.54582e-015
8.23487e-015	1.90433e-014	2.06196e-014	6.31395e-015	7.58267e-015	-8.33492e-015	2.6124e-015	-8.96933e-015	1.15227e-015	1.43939e-015	6.14588e-015	3.2687e-015	9.75902e-015	1.19617e-014	1.02784e-014	1.43322e-014	1.51577e-015	-1.98001e-015	-7.31506e-015	-6.3533e-015	-1.05311e-016	-8.77105e-015	-5.58173e-015	2.43001e-015	-6.7738e-015
8.4085e-015	1.90007e-014	2.07595e-014	6.04489e-015	7.53272e-015	-8.53808e-015	2.53582e-015	-8.87283e-015	1.1648e-015	1.5288e-015	6.48552e-015	3.20377e-015	9.95166e-015	1.21668e-014	9.9269e-015	1.41541e-014	1.14836e-015	-2.07088e-015	-7.47332e-015	-6.706e-015	-1.00063e-016	-9.44333e-015	-5.89882e-015	2.61275e-015	-7.00757e-015
8.60274e-015	1.89478e-014	2.08785e-014	5.73678e-015	7.4227e-015	-8.76107e-015	2.42754e-015	-8.76877e-015	1.19199e-015	1.62111e-015	6.81654e-015	3.13562e-015	1.01477e-014	1.23635e-014	9.50418e-015	1.39027e-014	7.59703e-016	-2.18038e-015	-7.61835e-015	-7.07754e-015	-8.149e-017	-1.01035e-014	-6.21014e-015	2.775e-015	-7.24546e-015
8.81713e-015	1.88848e-014	2.09751e-014	5.39297e-015	7.25235e-015	-9.00234e-015	2.28804e-015	-8.65725e-015	1.23429e-015	1.71581e-015	7.13524e-015	3.0675e-015	1.03461e-014	1.25512e-014	9.01269e-015	1.35794e-014	3.50661e-016	-2.30744e-015	-7.74901e-015	-7.46554e-015	-4.90958e-017	-1.07449e-014	-6.51401e-015	2.91462e-015	-7.48665e-015
9.05074e-015	1.88113e-014	2.10483e-014	5.0173e-015	7.02219e-015	-9.2593e-015	2.11798e-015	-8.53827e-015	1.29216e-015	1.8125e-015	7.4385e-015	3.0023e-015	1.05463e-014	1.27294e-014	8.45473e-015	1.31858e-014	-7.74309e-017	-2.45198e-015	-7.86505e-015	-7.86715e-015	-3.15252e-018	-1.13611e-014	-6.80958e-015	3.02935e-015	-7.72903e-015
9.30192e-015	1.87266e-014	2.1097e-014	4.61341e-015	6.73327e-015	-9.52947e-015	1.91729e-015	-8.41099e-015	1.36558e-015	1.91052e-015	7.72356e-015	2.94295e-015	1.0747e-014	1.28974e-014	7.83242e-015	1.27244e-014	-5.23916e-016	-2.61292e-015	-7.96591e-015	-8.27951e-015	5.62607e-017	-1.19465e-014	-7.09567e-015	3.11741e-015	-7.97062e-015
9.56891e-015	1.86313e-014	2.11202e-014	4.18533e-015	6.38743e-015	-9.81078e-015	1.68649e-015	-8.27503e-015	1.45427e-015	2.00892e-015	7.98745e-015	2.89214e-015	1.09464e-014	1.30546e-014	7.1491e-015	1.21976e-014	-9.87908e-016	-2.78839e-015	-8.05154e-015	-8.70001e-015	1.28406e-016	-1.24952e-014	-7.37128e-015	3.17713e-015	-8.20988e-015
9.85012e-015	1.85251e-014	2.1118e-014	3.73669e-015	5.98689e-015	-1.00998e-014	1.42609e-015	-8.13004e-015	1.5576e-015	2.1068e-015	8.22816e-015	2.85368e-015	1.11433e-014	1.32008e-014	6.40822e-015	1.16085e-014	-1.46759e-015	-2.97754e-015	-8.12152e-015	-9.12627e-015	2.12915e-016	-1.30029e-014	-7.63581e-015	3.2072e-015	-8.44528e-015
1.0144e-014	1.84078e-014	2.10897e-014	3.27189e-015	5.53439e-015	-1.03947e-014	1.13743e-015	-7.9752e-015	1.67541e-015	2.20364e-015	8.4439e-015	2.82993e-015	1.13368e-014	1.33353e-014	5.61364e-015	1.09615e-014	-1.9612e-015	-3.17877e-015	-8.17545e-015	-9.55469e-015	3.09625e-016	-1.34651e-014	-7.88861e-015	3.20686e-015	-8.67525e-015
1.04485e-014	1.82795e-014	2.10357e-014	2.79544e-015	5.03309e-015	-1.06929e-014	8.22164e-016	-7.81016e-015	1.80582e-015	2.29792e-015	8.63327e-015	2.82243e-015	1.15261e-014	1.3458e-014	4.77023e-015	1.02606e-014	-2.46687e-015	-3.39103e-015	-8.2146e-015	-9.98273e-015	4.18152e-016	-1.38769e-014	-8.12859e-015	3.17605e-015	-8.89805e-015
1.0762e-014	1.81401e-014	2.09558e-014	2.31145e-015	4.4866e-015	-1.09917e-014	4.81678e-016	-7.63412e-015	1.94775e-015	2.38873e-015	8.79517e-015	2.83371e-015	1.171e-014	1.35689e-014	3.88277e-015	9.51056e-015	-2.98267e-015	-3.61212e-015	-8.24023e-015	-1.04079e-014	5.37277e-016	-1.42352e-014	-8.35534e-015	3.11435e-015	-9.11174e-015
1.10825e-014	1.79899e-014	2.08497e-014	1.82386e-015	3.89876e-015	-1.12878e-014	1.17369e-016	-7.44672e-015	2.10007e-015	2.47492e-015	8.92858e-015	2.8658e-015	1.18871e-014	1.36681e-014	2.95632e-015	8.71689e-015	-3.50742e-015	-3.84003e-015	-8.25317e-015	-1.08278e-014	6.65613e-016	-1.45365e-014	-8.56894e-015	3.02223e-015	-9.31516e-015
1.14083e-014	1.78295e-014	2.07182e-014	1.33677e-015	3.27401e-015	-1.15783e-014	-2.68798e-016	-7.24797e-015	2.25993e-015	2.55523e-015	9.03291e-015	2.92034e-015	1.20563e-014	1.37549e-014	1.99588e-015	7.88517e-015	-4.03805e-015	-4.0724e-015	-8.25411e-015	-1.12396e-014	8.01961e-016	-1.47782e-014	-8.76866e-015	2.90059e-015	-9.50711e-015
1.17371e-014	1.76591e-014	2.05616e-014	8.545e-016	2.61676e-015	-1.18606e-014	-6.74574e-016	-7.03635e-015	2.42455e-015	2.62855e-015	9.1081e-015	2.99843e-015	1.22164e-014	1.38292e-014	1.00714e-015	7.02119e-015	-4.57305e-015	-4.30694e-015	-8.24412e-015	-1.164e-014	9.45024e-016	-1.49594e-014	-8.95384e-015	2.75047e-015	-9.68618e-015
1.2067e-014	1.74789e-014	2.03805e-014	3.80465e-016	1.93251e-015	-1.21315e-014	-1.09828e-015	-6.81077e-015	2.59242e-015	2.69366e-015	9.15519e-015	3.10095e-015	1.23666e-014	1.38913e-014	-3.96715e-018	6.1311e-015	-5.11036e-015	-4.54176e-015	-8.22466e-015	-1.20265e-014	1.09318e-015	-1.50789e-014	-9.12453e-015	2.57274e-015	-9.85141e-015
1.2396e-014	1.72896e-014	2.01764e-014	-8.18755e-017	1.22678e-015	-1.23889e-014	-1.53762e-015	-6.57077e-015	2.76094e-015	2.74945e-015	9.17441e-015	3.22907e-015	1.25061e-014	1.39416e-014	-1.03225e-015	5.22149e-015	-5.64727e-015	-4.77498e-015	-8.19729e-015	-1.23968e-014	1.24424e-015	-1.5137e-014	-9.28034e-015	2.36952e-015	-1.00027e-014
1.27223e-014	1.70917e-014	1.99498e-014	-5.28685e-016	5.05631e-016	-1.26304e-014	-1.99046e-015	-6.31575e-015	2.9271e-015	2.79465e-015	9.16774e-015	3.3831e-015	1.26349e-014	1.39805e-014	-2.07219e-015	4.29843e-015	-6.1813e-015	-5.00442e-015	-8.1634e-015	-1.27488e-014	1.3963e-015	-1.51339e-014	-9.42161e-015	2.14204e-015	-1.0139e-014
1.30441e-014	1.68859e-014	1.97023e-014	-9.57478e-016	-2.25149e-016	-1.28534e-014	-2.4543e-015	-6.04559e-015	3.08804e-015	2.82873e-015	9.13647e-015	3.56208e-015	1.27525e-014	1.4008e-014	-3.11733e-015	3.36811e-015	-6.71017e-015	-5.22721e-015	-8.12417e-015	-1.30804e-014	1.54828e-015	-1.507e-014	-9.54805e-015	1.89272e-015	-1.02592e-014
1.33596e-014	1.66728e-014	1.94351e-014	-1.3655e-015	-9.59518e-016	-1.3055e-014	-2.92671e-015	-5.75974e-015	3.24164e-015	2.85097e-015	9.08167e-015	3.76454e-015	1.28578e-014	1.40246e-014	-4.16168e-015	2.43763e-015	-7.23159e-015	-5.44142e-015	-8.08125e-015	-1.33896e-014	1.6981e-015	-1.49463e-014	-9.65984e-015	1.6238e-015	-1.03628e-014
1.36664e-014	1.64525e-014	1.91495e-014	-1.74971e-015	-1.69227e-015	-1.32326e-014	-3.40513e-015	-5.45783e-015	3.38524e-015	2.85923e-015	9.00576e-015	3.98925e-015	1.29506e-014	1.40303e-014	-5.1997e-015	1.51401e-015	-7.74358e-015	-5.64444e-015	-8.03541e-015	-1.36748e-014	1.84383e-015	-1.47659e-014	-9.75702e-015	1.33766e-015	-1.04498e-014
1.39626e-014	1.62257e-014	1.88471e-014	-2.10824e-015	-2.41715e-015	-1.33841e-014	-3.88681e-015	-5.13979e-015	3.5161e-015	2.85232e-015	8.91094e-015	4.23515e-015	1.30304e-014	1.40255e-014	-6.22574e-015	6.03334e-016	-8.24303e-015	-5.8345e-015	-7.98807e-015	-1.39347e-014	1.98346e-015	-1.45313e-014	-9.83984e-015	1.03722e-015	-1.05204e-014
1.42468e-014	1.59929e-014	1.85296e-014	-2.43954e-015	-3.12844e-015	-1.35077e-014	-4.36903e-015	-4.80562e-015	3.63174e-015	2.82938e-015	8.79978e-015	4.50054e-015	1.30974e-014	1.4011e-014	-7.23431e-015	-2.87588e-016	-8.72768e-015	-6.00931e-015	-7.94102e-015	-1.41672e-014	2.11493e-015	-1.42456e-014	-9.90831e-015	7.24882e-016	-1.05752e-014
1.45173e-014	1.57546e-014	1.81984e-014	-2.74222e-015	-3.82049e-015	-1.36017e-014	-4.84887e-015	-4.45498e-015	3.72915e-015	2.79026e-015	8.67507e-015	4.78413e-015	1.3151e-014	1.39868e-014	-8.21924e-015	-1.15242e-015	-9.1946e-015	-6.16731e-015	-7.89504e-015	-1.43711e-014	2.23658e-015	-1.39128e-014	-9.96301e-015	4.03459e-016	-1.06147e-014
1.47727e-014	1.55109e-014	1.78554e-014	-3.01478e-015	-4.48748e-015	-1.36651e-014	-5.32387e-015	-4.08822e-015	3.80671e-015	2.73352e-015	8.53932e-015	5.08325e-015	1.3191e-014	1.39538e-014	-9.1758e-015	-1.98549e-015	-9.64151e-015	-6.30674e-015	-7.85051e-015	-1.45458e-014	2.34698e-015	-1.35367e-014	-1.00042e-014	7.57746e-017	-1.06391e-014
1.50119e-014	1.52625e-014	1.75021e-014	-3.25655e-015	-5.12507e-015	-1.36964e-014	-5.7903e-015	-3.70604e-015	3.86162e-015	2.65833e-015	8.39529e-015	5.39441e-015	1.32174e-014	1.39124e-014	-1.00991e-014	-2.78078e-015	-1.00658e-014	-6.42656e-015	-7.80823e-015	-1.46904e-014	2.44455e-015	-1.31223e-014	-1.00319e-014	-2.55397e-016	-1.06494e-014
1.52328e-014	1.50103e-014	1.71401e-014	-3.46697e-015	-5.72744e-015	-1.36943e-014	-6.24575e-015	-3.30877e-015	3.89222e-015	2.56393e-015	8.24571e-015	5.71385e-015	1.32307e-014	1.38634e-014	-1.0984e-014	-3.53224e-015	-1.04655e-014	-6.52559e-015	-7.76841e-015	-1.48043e-014	2.52781e-015	-1.26752e-014	-1.00466e-014	-5.87249e-016	-1.06454e-014
1.54342e-014	1.4755e-014	1.67708e-014	-3.64573e-015	-6.28991e-015	-1.36583e-014	-6.68779e-015	-2.8971e-015	3.89692e-015	2.44956e-015	8.09258e-015	6.03761e-015	1.32313e-014	1.38071e-014	-1.18258e-014	-4.23459e-015	-1.08389e-014	-6.60318e-015	-7.73225e-015	-1.48874e-014	2.59564e-015	-1.22001e-014	-1.00492e-014	-9.17523e-016	-1.06284e-014
1.56152e-014	1.4497e-014	1.63964e-014	-3.79272e-015	-6.80794e-015	-1.35877e-014	-7.11319e-015	-2.47172e-015	3.8749e-015	2.31431e-015	7.93865e-015	6.36198e-015	1.32196e-014	1.37448e-014	-1.26202e-014	-4.88331e-015	-1.11833e-014	-6.65835e-015	-7.70059e-015	-1.49394e-014	2.6472e-015	-1.17026e-014	-1.004e-014	-1.24376e-015	-1.05994e-014
1.57751e-014	1.42368e-014	1.60179e-014	-3.90843e-015	-7.27748e-015	-1.34825e-014	-7.51972e-015	-2.03407e-015	3.82488e-015	2.15791e-015	7.78658e-015	6.68331e-015	1.31962e-014	1.36773e-014	-1.33633e-014	-5.47407e-015	-1.14965e-014	-6.69111e-015	-7.67303e-015	-1.496e-014	2.68046e-015	-1.11881e-014	-1.00199e-014	-1.564e-015	-1.05598e-014
1.59129e-014	1.3975e-014	1.56377e-014	-3.99349e-015	-7.69465e-015	-1.33422e-014	-7.90495e-015	-1.58569e-015	3.74642e-015	1.98064e-015	7.63863e-015	6.99718e-015	1.31616e-014	1.36055e-014	-1.4052e-014	-6.00339e-015	-1.17766e-014	-6.70156e-015	-7.64934e-015	-1.49492e-014	2.6949e-015	-1.06628e-014	-9.98942e-015	-1.87643e-015	-1.05107e-014
1.60279e-014	1.37119e-014	1.52575e-014	-4.04825e-015	-8.05618e-015	-1.31677e-014	-8.2658e-015	-1.12804e-015	3.63968e-015	1.78271e-015	7.49747e-015	7.30037e-015	1.31161e-014	1.35295e-014	-1.46832e-014	-6.46785e-015	-1.20222e-014	-6.68982e-015	-7.62882e-015	-1.49075e-014	2.68979e-015	-1.01323e-014	-9.94943e-015	-2.17952e-015	-1.04528e-014
1.61194e-014	1.34478e-014	1.48793e-014	-4.07377e-015	-8.35955e-015	-1.29597e-014	-8.60061e-015	-6.62637e-016	3.50443e-015	1.56436e-015	7.36464e-015	7.58895e-015	1.30607e-014	1.34499e-014	-1.52532e-014	-6.86417e-015	-1.22314e-014	-6.65644e-015	-7.6117e-015	-1.48353e-014	2.66399e-015	-9.60201e-015	-9.90038e-015	-2.47164e-015	-1.03873e-014
1.6187e-014	1.31831e-014	1.45051e-014	-4.07098e-015	-8.60309e-015	-1.27183e-014	-8.90695e-015	-1.91559e-016	3.34138e-015	1.32639e-015	7.24207e-015	7.85875e-015	1.29954e-014	1.33675e-014	-1.57596e-014	-7.19e-015	-1.24021e-014	-6.60219e-015	-7.5973e-015	-1.47329e-014	2.61737e-015	-9.07745e-015	-9.84325e-015	-2.75176e-015	-1.03153e-014
1.62306e-014	1.29187e-014	1.41361e-014	-4.04128e-015	-8.78494e-015	-1.24446e-014	-9.18254e-015	2.8313e-016	3.15119e-015	1.06948e-015	7.13096e-015	8.10598e-015	1.29216e-014	1.32826e-014	-1.62009e-014	-7.44421e-015	-1.25337e-014	-6.52813e-015	-7.58561e-015	-1.46016e-014	2.54961e-015	-8.56423e-015	-9.77884e-015	-3.01886e-015	-1.0238e-014
1.62504e-014	1.26554e-014	1.37737e-014	-3.9863e-015	-8.90382e-015	-1.21398e-014	-9.42601e-015	7.59843e-016	2.93546e-015	7.94024e-016	7.03273e-015	8.327e-015	1.28404e-014	1.31962e-014	-1.65752e-014	-7.62619e-015	-1.26253e-014	-6.43599e-015	-7.57504e-015	-1.44424e-014	2.46098e-015	-8.06654e-015	-9.70815e-015	-3.27192e-015	-1.01564e-014
1.62466e-014	1.23934e-014	1.34198e-014	-3.90776e-015	-8.95868e-015	-1.18053e-014	-9.63585e-015	1.23611e-015	2.69607e-015	5.00832e-016	6.94838e-015	8.5193e-015	1.27525e-014	1.3109e-014	-1.68815e-014	-7.73565e-015	-1.26756e-014	-6.32753e-015	-7.56439e-015	-1.42558e-014	2.35183e-015	-7.58995e-015	-9.63199e-015	-3.51066e-015	-1.00721e-014
1.62198e-014	1.21336e-014	1.30756e-014	-3.80682e-015	-8.94998e-015	-1.14431e-014	-9.81041e-015	1.70849e-015	2.43534e-015	1.91484e-016	6.8787e-015	8.67984e-015	1.26589e-014	1.30211e-014	-1.7119e-014	-7.77244e-015	-1.26852e-014	-6.20432e-015	-7.55226e-015	-1.40435e-014	2.22288e-015	-7.13987e-015	-9.5512e-015	-3.73521e-015	-9.98576e-015
1.61699e-014	1.18767e-014	1.27431e-014	-3.68526e-015	-8.87819e-015	-1.10543e-014	-9.94899e-015	2.17496e-015	2.15532e-015	-1.3254e-016	6.82384e-015	8.80554e-015	1.25604e-014	1.29336e-014	-1.7287e-014	-7.7373e-015	-1.26538e-014	-6.06801e-015	-7.53846e-015	-1.38075e-014	2.07415e-015	-6.71985e-015	-9.46702e-015	-3.94544e-015	-9.8985e-015
1.60978e-014	1.1623e-014	1.24238e-014	-3.54546e-015	-8.74484e-015	-1.06423e-014	-1.00508e-014	2.6332e-015	1.85849e-015	-4.69755e-016	6.78365e-015	8.89351e-015	1.24578e-014	1.28468e-014	-1.73858e-014	-7.6316e-015	-1.25812e-014	-5.92055e-015	-7.5219e-015	-1.35496e-014	1.90706e-015	-6.3335e-015	-9.38077e-015	-4.14145e-015	-9.81114e-015
1.60047e-014	1.13725e-014	1.21195e-014	-3.38851e-015	-8.55171e-015	-1.02086e-014	-1.01151e-014	3.0803e-015	1.54709e-015	-8.18646e-016	6.75901e-015	8.94226e-015	1.23519e-014	1.27607e-014	-1.74165e-014	-7.45733e-015	-1.2468e-014	-5.76508e-015	-7.50159e-015	-1.32718e-014	1.72229e-015	-5.98479e-015	-9.29361e-015	-4.3239e-015	-9.72517e-015
1.58918e-014	1.11255e-014	1.18313e-014	-3.21675e-015	-8.3013e-015	-9.75575e-015	-1.01415e-014	3.51264e-015	1.22492e-015	-1.17663e-015	6.74931e-015	8.95011e-015	1.2244e-014	1.26755e-014	-1.73796e-014	-7.21744e-015	-1.23147e-014	-5.60359e-015	-7.47624e-015	-1.29763e-014	1.52111e-015	-5.67668e-015	-9.20651e-015	-4.49352e-015	-9.64141e-015
1.57605e-014	1.08826e-014	1.15609e-014	-3.03204e-015	-7.99638e-015	-9.28649e-015	-1.01298e-014	3.9275e-015	8.95215e-016	-1.54177e-015	6.75363e-015	8.91642e-015	1.21356e-014	1.25918e-014	-1.72767e-014	-6.91575e-015	-1.21223e-014	-5.43825e-015	-7.445e-015	-1.26649e-014	1.30437e-015	-5.41132e-015	-9.12057e-015	-4.65146e-015	-9.56072e-015
1.56113e-014	1.06447e-014	1.13093e-014	-2.83615e-015	-7.6403e-015	-8.80349e-015	-1.00804e-014	4.3229e-015	5.60896e-016	-1.91236e-015	6.77072e-015	8.84046e-015	1.20275e-014	1.25101e-014	-1.7109e-014	-6.55555e-015	-1.18926e-014	-5.27121e-015	-7.40786e-015	-1.23396e-014	1.07318e-015	-5.19127e-015	-9.03701e-015	-4.79882e-015	-9.48406e-015
1.54452e-014	1.04122e-014	1.1078e-014	-2.63035e-015	-7.23672e-015	-8.30965e-015	-9.99342e-015	4.69601e-015	2.25537e-016	-2.28636e-015	6.79935e-015	8.72201e-015	1.19203e-014	1.243e-014	-1.68784e-014	-6.14101e-015	-1.16272e-014	-5.10449e-015	-7.3641e-015	-1.20031e-014	8.29227e-016	-5.01832e-015	-8.957e-015	-4.93672e-015	-9.41136e-015
1.52643e-014	1.01861e-014	1.08683e-014	-2.41667e-015	-6.78941e-015	-7.80748e-015	-9.86995e-015	5.04348e-015	-1.0703e-016	-2.66116e-015	6.83847e-015	8.56173e-015	1.18152e-014	1.23517e-014	-1.65875e-014	-5.67603e-015	-1.13278e-014	-4.94065e-015	-7.31236e-015	-1.16583e-014	5.74246e-016	-4.89384e-015	-8.88162e-015	-5.06614e-015	-9.34285e-015
1.50698e-014	9.96716e-015	1.06811e-014	-2.19666e-015	-6.30307e-015	-7.29948e-015	-9.71089e-015	5.36292e-015	-4.33917e-016	-3.03382e-015	6.88637e-015	8.35981e-015	1.17126e-014	1.22751e-014	-1.62396e-014	-5.16624e-015	-1.0996e-014	-4.78231e-015	-7.2523e-015	-1.13071e-014	3.09641e-016	-4.81834e-015	-8.81184e-015	-5.18921e-015	-9.2793e-015
1.48633e-014	9.75575e-015	1.05177e-014	-1.97218e-015	-5.78215e-015	-6.78969e-015	-9.51753e-015	5.6528e-015	-7.51783e-016	-3.40202e-015	6.94201e-015	8.11744e-015	1.1613e-014	1.21996e-014	-1.58383e-014	-4.61656e-015	-1.06345e-014	-4.6312e-015	-7.1843e-015	-1.09518e-014	3.68166e-017	-4.7921e-015	-8.74853e-015	-5.30734e-015	-9.2207e-015
1.46463e-014	9.5519e-015	1.0379e-014	-1.74486e-015	-5.23182e-015	-6.28016e-015	-9.29177e-015	5.91117e-015	-1.05728e-015	-3.76378e-015	7.00427e-015	7.8365e-015	1.15177e-014	1.21254e-014	-1.53869e-014	-4.03253e-015	-1.02465e-014	-4.4895e-015	-7.10781e-015	-1.05959e-014	-2.42729e-016	-4.81442e-015	-8.69322e-015	-5.42211e-015	-9.16694e-015
1.44204e-014	9.35585e-015	1.02658e-014	-1.516e-015	-4.65752e-015	-5.7739e-015	-9.03504e-015	6.13602e-015	-1.34768e-015	-4.11617e-015	7.07132e-015	7.51948e-015	1.14276e-014	1.20523e-014	-1.48894e-014	-3.41999e-015	-9.83445e-015	-4.35942e-015	-7.02303e-015	-1.02415e-014	-5.27593e-016	-4.88487e-015	-8.64648e-015	-5.53453e-015	-9.11801e-015
1.41879e-014	9.16806e-015	1.01788e-014	-1.2869e-015	-4.0646e-015	-5.27393e-015	-8.74982e-015	6.32592e-015	-1.62046e-015	-4.45641e-015	7.14112e-015	7.16867e-015	1.13434e-014	1.198e-014	-1.435e-014	-2.78503e-015	-9.40111e-015	-4.24241e-015	-6.93098e-015	-9.89132e-015	-8.16354e-016	-5.00255e-015	-8.60894e-015	-5.64659e-015	-9.0738e-015
1.39505e-014	8.98881e-015	1.01192e-014	-1.05867e-015	-3.45856e-015	-4.78287e-015	-8.43819e-015	6.47995e-015	-1.87251e-015	-4.78188e-015	7.2125e-015	6.78681e-015	1.1265e-014	1.19076e-014	-1.37734e-014	-2.13399e-015	-8.95054e-015	-4.13998e-015	-6.83179e-015	-9.5486e-015	-1.10761e-015	-5.16546e-015	-8.58136e-015	-5.75982e-015	-9.03447e-015
1.37107e-014	8.81929e-015	1.00867e-014	-8.32229e-016	-2.84508e-015	-4.30334e-015	-8.10237e-015	6.59636e-015	-2.10189e-015	-5.09011e-015	7.28348e-015	6.3768e-015	1.11929e-014	1.18351e-014	-1.31645e-014	-1.47281e-015	-8.48601e-015	-4.05328e-015	-6.72566e-015	-9.2156e-015	-1.40008e-015	-5.37105e-015	-8.56478e-015	-5.87542e-015	-8.9992e-015
1.34706e-014	8.66058e-015	1.00818e-014	-6.08741e-016	-2.22961e-015	-3.83836e-015	-7.74486e-015	6.67509e-015	-2.30783e-015	-5.37923e-015	7.35258e-015	5.94263e-015	1.11272e-014	1.17614e-014	-1.2528e-014	-8.07516e-016	-8.01137e-015	-3.98283e-015	-6.61405e-015	-8.89474e-015	-1.69236e-015	-5.61735e-015	-8.55948e-015	-5.99476e-015	-8.96801e-015
1.32317e-014	8.51277e-015	1.01047e-014	-3.88829e-016	-1.61753e-015	-3.39054e-015	-7.36801e-015	6.71562e-015	-2.4892e-015	-5.64774e-015	7.4177e-015	5.48788e-015	1.10683e-014	1.16867e-014	-1.18688e-014	-1.44118e-016	-7.53018e-015	-3.92912e-015	-6.49816e-015	-8.58781e-015	-1.98302e-015	-5.90192e-015	-8.56608e-015	-6.11851e-015	-8.93992e-015
1.29953e-014	8.37608e-015	1.01557e-014	-1.73457e-016	-1.01402e-015	-2.96142e-015	-6.97494e-015	6.71824e-015	-2.64438e-015	-5.89352e-015	7.47741e-015	5.01666e-015	1.10166e-014	1.16101e-014	-1.11916e-014	5.11387e-016	-7.04611e-015	-3.89327e-015	-6.37895e-015	-8.29744e-015	-2.27129e-015	-6.22115e-015	-8.58461e-015	-6.24788e-015	-8.91404e-015
1.27641e-014	8.25075e-015	1.02346e-014	3.69573e-017	-4.24694e-016	-2.55246e-015	-6.56795e-015	6.68419e-015	-2.77302e-015	-6.11473e-015	7.53087e-015	4.53245e-015	1.09728e-014	1.1531e-014	-1.05021e-014	1.15282e-015	-6.56355e-015	-3.87522e-015	-6.25784e-015	-8.02574e-015	-2.55598e-015	-6.57176e-015	-8.61491e-015	-6.38373e-015	-8.89067e-015
1.25394e-014	8.13714e-015	1.03414e-014	2.41817e-016	1.4569e-016	-2.16589e-015	-6.15034e-015	6.61386e-015	-2.87509e-015	-6.31014e-015	7.57668e-015	4.03942e-015	1.09366e-014	1.14491e-014	-9.80549e-015	1.77424e-015	-6.08648e-015	-3.87415e-015	-6.13665e-015	-7.77509e-015	-2.83632e-015	-6.95083e-015	-8.65707e-015	-6.52648e-015	-8.86895e-015
1.23223e-014	8.03535e-015	1.04754e-014	4.40324e-016	6.91609e-016	-1.80297e-015	-5.72536e-015	6.50797e-015	-2.95065e-015	-6.47896e-015	7.61402e-015	3.54144e-015	1.0908e-014	1.13632e-014	-9.10727e-015	2.3707e-015	-5.61888e-015	-3.88953e-015	-6.0171e-015	-7.54719e-015	-3.11179e-015	-7.3547e-015	-8.71117e-015	-6.67649e-015	-8.84867e-015
1.21146e-014	7.94543e-015	1.06359e-014	6.32189e-016	1.20882e-015	-1.46431e-015	-5.29602e-015	6.36771e-015	-3.00045e-015	-6.62069e-015	7.64218e-015	3.04242e-015	1.08869e-014	1.12733e-014	-8.41334e-015	2.93725e-015	-5.16457e-015	-3.92086e-015	-5.90072e-015	-7.3438e-015	-3.38189e-015	-7.77943e-015	-8.7762e-015	-6.83427e-015	-8.82963e-015
1.19178e-014	7.868e-015	1.08222e-014	8.17065e-016	1.69305e-015	-1.15104e-015	-4.86502e-015	6.19561e-015	-3.02595e-015	-6.73409e-015	7.66027e-015	2.54664e-015	1.08736e-014	1.11791e-014	-7.72891e-015	3.46842e-015	-4.72748e-015	-3.9673e-015	-5.78933e-015	-7.16619e-015	-3.64615e-015	-8.22052e-015	-8.8518e-015	-6.9996e-015	-8.81023e-015
1.17326e-014	7.80304e-015	1.1033e-014	9.93487e-016	2.1399e-015	-8.64135e-016	-4.43526e-015	5.9942e-015	-3.02867e-015	-6.81903e-015	7.66771e-015	2.05854e-015	1.08677e-014	1.10799e-014	-7.05893e-015	3.95985e-015	-4.31115e-015	-4.02804e-015	-5.68479e-015	-7.01502e-015	-3.90422e-015	-8.67479e-015	-8.93691e-015	-7.17234e-015	-8.78969e-015
1.15605e-014	7.75009e-015	1.12673e-014	1.1619e-015	2.54601e-015	-6.03521e-016	-4.01019e-015	5.76659e-015	-3.01018e-015	-6.87514e-015	7.66454e-015	1.58221e-015	1.08686e-014	1.0975e-014	-6.4092e-015	4.40702e-015	-3.91952e-015	-4.10191e-015	-5.58861e-015	-6.89124e-015	-4.15617e-015	-9.13881e-015	-9.03128e-015	-7.35219e-015	-8.76783e-015
1.14019e-014	7.70906e-015	1.15237e-014	1.32136e-015	2.90781e-015	-3.6937e-016	-3.59256e-015	5.51515e-015	-2.97291e-015	-6.90243e-015	7.65046e-015	1.12119e-015	1.08766e-014	1.08647e-014	-5.78469e-015	4.80606e-015	-3.55616e-015	-4.18703e-015	-5.50233e-015	-6.7954e-015	-4.40189e-015	-9.60837e-015	-9.13359e-015	-7.53806e-015	-8.74411e-015
1.1257e-014	7.67989e-015	1.18002e-014	1.47184e-015	3.22264e-015	-1.61851e-016	-3.18477e-015	5.24265e-015	-2.91947e-015	-6.90175e-015	7.62529e-015	6.79262e-016	1.08905e-014	1.07481e-014	-5.19022e-015	5.15431e-015	-3.22458e-015	-4.28179e-015	-5.42763e-015	-6.72765e-015	-4.64105e-015	-1.00793e-014	-9.24252e-015	-7.72961e-015	-8.71838e-015
1.11267e-014	7.66266e-015	1.20949e-014	1.61329e-015	3.48834e-015	1.95308e-017	-2.7894e-015	4.95221e-015	-2.85314e-015	-6.8735e-015	7.58923e-015	2.60215e-016	1.09102e-014	1.06254e-014	-4.63038e-015	5.44957e-015	-2.92722e-015	-4.38446e-015	-5.36574e-015	-6.68769e-015	-4.87381e-015	-1.05477e-014	-9.35687e-015	-7.9258e-015	-8.69021e-015
1.10117e-014	7.657e-015	1.24054e-014	1.74549e-015	3.70258e-015	1.75302e-016	-2.40862e-015	4.64835e-015	-2.77674e-015	-6.81923e-015	7.54281e-015	-1.32818e-016	1.09358e-014	1.04962e-014	-4.1098e-015	5.68952e-015	-2.66751e-015	-4.49325e-015	-5.31856e-015	-6.67468e-015	-5.10071e-015	-1.10102e-014	-9.47543e-015	-8.12577e-015	-8.65921e-015
1.09116e-014	7.66232e-015	1.27297e-014	1.86804e-015	3.86411e-015	3.06286e-016	-2.04477e-015	4.3344e-015	-2.69314e-015	-6.74075e-015	7.48665e-015	-4.9758e-016	1.09665e-014	1.03605e-014	-3.63248e-015	5.8724e-015	-2.4481e-015	-4.60609e-015	-5.28767e-015	-6.68829e-015	-5.32185e-015	-1.14636e-014	-9.59707e-015	-8.32826e-015	-8.62483e-015
1.08262e-014	7.67822e-015	1.30653e-014	1.98051e-015	3.97185e-015	4.13469e-016	-1.69979e-015	4.01459e-015	-2.60608e-015	-6.63999e-015	7.42101e-015	-8.31555e-016	1.10018e-014	1.02179e-014	-3.20198e-015	5.99693e-015	-2.27071e-015	-4.72124e-015	-5.27389e-015	-6.72813e-015	-5.53762e-015	-1.19043e-014	-9.72056e-015	-8.53183e-015	-8.58674e-015
1.07557e-014	7.70383e-015	1.34101e-014	2.08283e-015	4.02541e-015	4.9808e-016	-1.37553e-015	3.69278e-015	-2.51923e-015	-6.51861e-015	7.34621e-015	-1.13285e-015	1.10412e-014	1.00683e-014	-2.82133e-015	6.06246e-015	-2.13652e-015	-4.83659e-015	-5.27765e-015	-6.79315e-015	-5.74838e-015	-1.23297e-014	-9.8441e-015	-8.73547e-015	-8.54477e-015
1.06994e-014	7.73916e-015	1.3761e-014	2.17432e-015	4.025e-015	5.61701e-016	-1.07375e-015	3.37256e-015	-2.43562e-015	-6.37978e-015	7.26367e-015	-1.40021e-015	1.10832e-014	9.91188e-015	-2.49394e-015	6.06826e-015	-2.04764e-015	-4.9502e-015	-5.29929e-015	-6.88235e-015	-5.95456e-015	-1.27365e-014	-9.96587e-015	-8.93807e-015	-8.4988e-015
1.0657e-014	7.78313e-015	1.41157e-014	2.25509e-015	3.97131e-015	6.05978e-016	-7.96014e-016	3.05839e-015	-2.3587e-015	-6.22604e-015	7.1743e-015	-1.63187e-015	1.11268e-014	9.74955e-015	-2.22203e-015	6.0147e-015	-2.00522e-015	-5.06036e-015	-5.33951e-015	-6.99387e-015	-6.15598e-015	-1.31221e-014	-1.00847e-014	-9.13802e-015	-8.44877e-015
1.0627e-014	7.83517e-015	1.44708e-014	2.32485e-015	3.86488e-015	6.33203e-016	-5.43243e-016	2.75447e-015	-2.29197e-015	-6.05922e-015	7.07875e-015	-1.82687e-015	1.11713e-014	9.58189e-015	-2.008e-015	5.90255e-015	-2.00989e-015	-5.16524e-015	-5.39838e-015	-7.1256e-015	-6.3529e-015	-1.34841e-014	-1.01989e-014	-9.33405e-015	-8.39441e-015
1.06086e-014	7.894e-015	1.48237e-014	2.38376e-015	3.70693e-015	6.45303e-016	-3.15951e-016	2.46387e-015	-2.23799e-015	-5.88201e-015	6.97803e-015	-1.98456e-015	1.12162e-014	9.40906e-015	-1.85311e-015	5.7328e-015	-2.06149e-015	-5.26304e-015	-5.47505e-015	-7.27578e-015	-6.54547e-015	-1.38196e-014	-1.03068e-014	-9.52483e-015	-8.33588e-015
1.06003e-014	7.95892e-015	1.51714e-014	2.43096e-015	3.49917e-015	6.44415e-016	-1.1461e-016	2.19073e-015	-2.19929e-015	-5.69711e-015	6.8729e-015	-2.10412e-015	1.12609e-014	9.23132e-015	-1.75877e-015	5.5068e-015	-2.15949e-015	-5.35273e-015	-5.56906e-015	-7.44186e-015	-6.73425e-015	-1.41276e-014	-1.0407e-014	-9.70924e-015	-8.27393e-015
1.06007e-014	8.02909e-015	1.55108e-014	2.46608e-015	3.24412e-015	6.32783e-016	6.02779e-017	1.93829e-015	-2.17909e-015	-5.50704e-015	6.76476e-015	-2.18655e-015	1.13043e-014	9.04931e-015	-1.72569e-015	5.22746e-015	-2.30324e-015	-5.43288e-015	-5.67942e-015	-7.62173e-015	-6.91941e-015	-1.44055e-014	-1.04981e-014	-9.88616e-015	-8.20898e-015
1.06076e-014	8.10317e-015	1.58386e-014	2.48956e-015	2.94421e-015	6.12777e-016	2.08857e-016	1.71021e-015	-2.17962e-015	-5.3142e-015	6.6543e-015	-2.23261e-015	1.13454e-014	8.86439e-015	-1.75349e-015	4.89766e-015	-2.49165e-015	-5.50196e-015	-5.80476e-015	-7.81305e-015	-7.10106e-015	-1.46523e-014	-1.05788e-014	-1.00542e-014	-8.14102e-015
1.06195e-014	8.18046e-015	1.61522e-014	2.50087e-015	2.60223e-015	5.86677e-016	3.31198e-016	1.50955e-015	-2.20274e-015	-5.12163e-015	6.54234e-015	-2.24308e-015	1.13838e-014	8.67707e-015	-1.8416e-015	4.52021e-015	-2.72268e-015	-5.55886e-015	-5.94351e-015	-8.01254e-015	-7.27909e-015	-1.48664e-014	-1.06474e-014	-1.02128e-014	-8.07039e-015
1.06344e-014	8.26069e-015	1.64486e-014	2.49979e-015	2.22182e-015	5.56347e-016	4.28119e-016	1.33946e-015	-2.25091e-015	-4.93219e-015	6.43007e-015	-2.21942e-015	1.14187e-014	8.48765e-015	-1.98871e-015	4.09803e-015	-2.99436e-015	-5.60284e-015	-6.09385e-015	-8.21783e-015	-7.45337e-015	-1.50469e-014	-1.07025e-014	-1.03607e-014	-7.99763e-015
1.06506e-014	8.34197e-015	1.67252e-014	2.48569e-015	1.80658e-015	5.24182e-016	4.99786e-016	1.20266e-015	-2.32505e-015	-4.74891e-015	6.31809e-015	-2.16264e-015	1.14491e-014	8.29726e-015	-2.1938e-015	3.63476e-015	-3.30442e-015	-5.63305e-015	-6.25316e-015	-8.42641e-015	-7.62349e-015	-1.51931e-014	-1.07426e-014	-1.04973e-014	-7.92304e-015
1.06662e-014	8.42262e-015	1.6979e-014	2.45883e-015	1.35999e-015	4.91934e-016	5.47236e-016	1.10135e-015	-2.42537e-015	-4.57441e-015	6.20726e-015	-2.07425e-015	1.14739e-014	8.10658e-015	-2.45471e-015	3.13435e-015	-3.65008e-015	-5.64873e-015	-6.41923e-015	-8.63514e-015	-7.78914e-015	-1.53036e-014	-1.0767e-014	-1.06219e-014	-7.84736e-015
1.06789e-014	8.50147e-015	1.72076e-014	2.41893e-015	8.86444e-016	4.62081e-016	5.71893e-016	1.03784e-015	-2.55287e-015	-4.41001e-015	6.09811e-015	-1.95637e-015	1.14931e-014	7.9165e-015	-2.76867e-015	2.60112e-015	-4.02874e-015	-5.64903e-015	-6.59067e-015	-8.84149e-015	-7.94956e-015	-1.53792e-014	-1.07743e-014	-1.07346e-014	-7.77126e-015
1.06871e-014	8.57786e-015	1.74081e-014	2.36547e-015	3.90041e-016	4.36886e-016	5.74981e-016	1.01312e-015	-2.70721e-015	-4.25756e-015	5.99204e-015	-1.8112e-015	1.15058e-014	7.7277e-015	-3.13248e-015	2.03928e-015	-4.43752e-015	-5.63403e-015	-6.76397e-015	-9.04291e-015	-8.1047e-015	-1.54201e-014	-1.0764e-014	-1.08345e-014	-7.69533e-015
1.0689e-014	8.65081e-015	1.75782e-014	2.29849e-015	-1.24839e-016	4.17762e-016	5.57822e-016	1.02821e-015	-2.8874e-015	-4.11883e-015	5.8896e-015	-1.64129e-015	1.1511e-014	7.54149e-015	-3.54284e-015	1.45331e-015	-4.87285e-015	-5.60393e-015	-6.93575e-015	-9.23642e-015	-8.25352e-015	-1.54261e-014	-1.07355e-014	-1.09218e-014	-7.61993e-015
1.0683e-014	8.71925e-015	1.77157e-014	2.21871e-015	-6.53593e-016	4.06534e-016	5.2284e-016	1.08397e-015	-3.09186e-015	-3.99541e-015	5.79131e-015	-1.44908e-015	1.15079e-014	7.35883e-015	-3.99602e-015	8.48685e-016	-5.32974e-015	-5.55923e-015	-7.10386e-015	-9.41996e-015	-8.39519e-015	-1.53968e-014	-1.06882e-014	-1.09964e-014	-7.54619e-015
1.06678e-014	8.78243e-015	1.78191e-014	2.1264e-015	-1.19167e-015	4.05019e-016	4.71662e-016	1.18055e-015	-3.31957e-015	-3.88885e-015	5.69793e-015	-1.23679e-015	1.14963e-014	7.18082e-015	-4.48719e-015	2.29839e-016	-5.80374e-015	-5.49993e-015	-7.2654e-015	-9.59142e-015	-8.52908e-015	-1.5333e-014	-1.06214e-014	-1.10585e-014	-7.47442e-015
1.06416e-014	8.83948e-015	1.78868e-014	2.02155e-015	-1.73481e-015	4.13714e-016	4.06457e-016	1.31815e-015	-3.56834e-015	-3.79967e-015	5.60949e-015	-1.008e-015	1.14759e-014	7.00762e-015	-5.0115e-015	-3.98756e-016	-6.29048e-015	-5.42601e-015	-7.41711e-015	-9.74825e-015	-8.65355e-015	-1.52346e-014	-1.05352e-014	-1.11084e-014	-7.4053e-015
1.06028e-014	8.88994e-015	1.79179e-014	1.90425e-015	-2.27808e-015	4.33457e-016	3.29617e-016	1.49666e-015	-3.83567e-015	-3.72871e-015	5.52621e-015	-7.65811e-016	1.14465e-014	6.84e-015	-5.56439e-015	-1.03161e-015	-6.78565e-015	-5.33739e-015	-7.55628e-015	-9.88835e-015	-8.76747e-015	-1.51025e-014	-1.04299e-014	-1.11461e-014	-7.33979e-015
1.05499e-014	8.93214e-015	1.79118e-014	1.77519e-015	-2.81707e-015	4.65814e-016	2.43463e-016	1.71504e-015	-4.11887e-015	-3.67581e-015	5.44792e-015	-5.11961e-016	1.14073e-014	6.67853e-015	-6.14023e-015	-1.6638e-015	-7.2845e-015	-5.23484e-015	-7.67974e-015	-1.001e-014	-8.86948e-015	-1.49372e-014	-1.03052e-014	-1.11717e-014	-7.27819e-015
1.04821e-014	8.96605e-015	1.78676e-014	1.63481e-015	-3.34727e-015	5.11342e-016	1.49875e-016	1.97216e-015	-4.41507e-015	-3.64052e-015	5.37503e-015	-2.49232e-016	1.13579e-014	6.52408e-015	-6.73351e-015	-2.29083e-015	-7.78188e-015	-5.11922e-015	-7.78446e-015	-1.01116e-014	-8.9589e-015	-1.47405e-014	-1.01615e-014	-1.11867e-014	-7.22166e-015
1.03973e-014	8.99171e-015	1.77849e-014	1.48316e-015	-3.86456e-015	5.6995e-016	5.10513e-017	2.26571e-015	-4.72153e-015	-3.62232e-015	5.30755e-015	1.92323e-017	1.12981e-014	6.37721e-015	-7.33915e-015	-2.90783e-015	-8.27293e-015	-4.99084e-015	-7.86731e-015	-1.01919e-014	-9.03485e-015	-1.45133e-014	-9.99873e-015	-1.11914e-014	-7.17119e-015
1.02952e-014	9.00816e-015	1.76628e-014	1.32099e-015	-4.3645e-015	6.42081e-016	-5.07976e-017	2.59441e-015	-5.03401e-015	-3.62086e-015	5.24523e-015	2.90803e-016	1.1227e-014	6.23849e-015	-7.9511e-015	-3.50991e-015	-8.75282e-015	-4.85022e-015	-7.92626e-015	-1.02498e-014	-9.09578e-015	-1.4257e-014	-9.81783e-015	-1.11861e-014	-7.12724e-015
1.01753e-014	9.01504e-015	1.75021e-014	1.14915e-015	-4.8434e-015	7.2841e-016	-1.53206e-016	2.95581e-015	-5.34921e-015	-3.63499e-015	5.18786e-015	5.63481e-016	1.11449e-014	6.10797e-015	-8.56308e-015	-4.09224e-015	-9.21673e-015	-4.69797e-015	-7.95941e-015	-1.02842e-014	-9.14017e-015	-1.39726e-014	-9.61891e-015	-1.11718e-014	-7.0904e-015
1.00371e-014	9.01242e-015	1.73031e-014	9.6872e-016	-5.29758e-015	8.28493e-016	-2.53695e-016	3.34739e-015	-5.66355e-015	-3.66282e-015	5.13579e-015	8.34665e-016	1.10512e-014	5.9859e-015	-9.16955e-015	-4.65047e-015	-9.66032e-015	-4.53562e-015	-7.96529e-015	-1.02943e-014	-9.16645e-015	-1.36616e-014	-9.40282e-015	-1.11494e-014	-7.06061e-015
9.88114e-015	9.00012e-015	1.70669e-014	7.80394e-016	-5.72346e-015	9.4136e-016	-3.50121e-016	3.76643e-015	-5.9726e-015	-3.70263e-015	5.08875e-015	1.10228e-015	1.09465e-014	5.87187e-015	-9.76497e-015	-5.18044e-015	-1.00794e-014	-4.36277e-015	-7.94182e-015	-1.02798e-014	-9.17377e-015	-1.33257e-014	-9.17044e-015	-1.11195e-014	-7.03788e-015
9.70726e-015	8.97786e-015	1.67944e-014	5.8495e-016	-6.11787e-015	1.06711e-015	-4.40011e-016	4.20955e-015	-6.27193e-015	-3.75256e-015	5.04652e-015	1.36417e-015	1.08305e-014	5.76611e-015	-1.03432e-014	-5.67791e-015	-1.04694e-014	-4.17982e-015	-7.8876e-015	-1.02409e-014	-9.16111e-015	-1.29659e-014	-8.92237e-015	-1.10823e-014	-7.02277e-015
9.51506e-015	8.9461e-015	1.64873e-014	3.83856e-016	-6.4786e-015	1.2044e-015	-5.20837e-016	4.67344e-015	-6.55774e-015	-3.81036e-015	5.00875e-015	1.61824e-015	1.07038e-014	5.66875e-015	-1.08984e-014	-6.1393e-015	-1.0826e-014	-3.98723e-015	-7.80155e-015	-1.01771e-014	-9.12759e-015	-1.25843e-014	-8.65959e-015	-1.10387e-014	-7.01555e-015
9.30497e-015	8.905e-015	1.61473e-014	1.77919e-016	-6.80286e-015	1.35255e-015	-5.90894e-016	5.15466e-015	-6.82667e-015	-3.87326e-015	4.9756e-015	1.86319e-015	1.05666e-014	5.5794e-015	-1.14258e-014	-6.56088e-015	-1.11448e-014	-3.78542e-015	-7.68343e-015	-1.00889e-014	-9.07254e-015	-1.21824e-014	-8.38317e-015	-1.09887e-014	-7.01609e-015
9.07756e-015	8.85432e-015	1.57758e-014	-3.22233e-017	-7.08785e-015	1.50993e-015	-6.4855e-016	5.65001e-015	-7.07492e-015	-3.93852e-015	4.94673e-015	2.09715e-015	1.04187e-014	5.49748e-015	-1.19202e-014	-6.93955e-015	-1.14229e-014	-3.57499e-015	-7.53268e-015	-9.97648e-015	-8.99551e-015	-1.17623e-014	-8.09428e-015	-1.09334e-014	-7.0244e-015
8.83394e-015	8.79482e-015	1.53747e-014	-2.44548e-016	-7.33267e-015	1.67508e-015	-6.92361e-016	6.15508e-015	-7.2988e-015	-4.0045e-015	4.92224e-015	2.31773e-015	1.02606e-014	5.42232e-015	-1.23766e-014	-7.27243e-015	-1.16573e-014	-3.35605e-015	-7.34951e-015	-9.84066e-015	-8.89551e-015	-1.13257e-014	-7.79408e-015	-1.08733e-014	-7.04133e-015
8.57589e-015	8.72715e-015	1.49474e-014	-4.57849e-016	-7.53583e-015	1.8466e-015	-7.20721e-016	6.66601e-015	-7.49461e-015	-4.06862e-015	4.90224e-015	2.52391e-015	1.00929e-014	5.35303e-015	-1.27898e-014	-7.55735e-015	-1.18455e-014	-3.12918e-015	-7.1348e-015	-9.68193e-015	-8.77159e-015	-1.0875e-014	-7.48352e-015	-1.0809e-014	-7.06555e-015
8.30449e-015	8.65148e-015	1.44966e-014	-6.70881e-016	-7.69602e-015	2.02223e-015	-7.32182e-016	7.17933e-015	-7.65936e-015	-4.12806e-015	4.88601e-015	2.71522e-015	9.91624e-015	5.28879e-015	-1.31562e-014	-7.79212e-015	-1.19851e-014	-2.89416e-015	-6.88974e-015	-9.50148e-015	-8.62388e-015	-1.0412e-014	-7.16393e-015	-1.07406e-014	-7.0969e-015
8.02146e-015	8.56814e-015	1.40248e-014	-8.82259e-016	-7.81289e-015	2.20036e-015	-7.25882e-016	7.6913e-015	-7.79056e-015	-4.18045e-015	4.87346e-015	2.8907e-015	9.73091e-015	5.22917e-015	-1.34725e-014	-7.97458e-015	-1.20748e-014	-2.65106e-015	-6.61532e-015	-9.30071e-015	-8.4527e-015	-9.93867e-015	-6.83624e-015	-1.06685e-014	-7.13489e-015
7.72846e-015	8.47825e-015	1.35349e-014	-1.09102e-015	-7.88594e-015	2.37909e-015	-7.00742e-016	8.19856e-015	-7.8862e-015	-4.22332e-015	4.86472e-015	3.0497e-015	9.53755e-015	5.1733e-015	-1.37352e-014	-8.10339e-015	-1.21133e-014	-2.40065e-015	-6.31311e-015	-9.08102e-015	-8.25788e-015	-9.45684e-015	-6.50217e-015	-1.05927e-014	-7.17918e-015
7.42743e-015	8.38232e-015	1.30303e-014	-1.29622e-015	-7.9154e-015	2.55628e-015	-6.5645e-016	8.69717e-015	-7.94404e-015	-4.25423e-015	4.85986e-015	3.1921e-015	9.33676e-015	5.11946e-015	-1.39419e-014	-8.17775e-015	-1.20995e-014	-2.14228e-015	-5.98574e-015	-8.84376e-015	-8.03968e-015	-8.96915e-015	-6.16245e-015	-1.05134e-014	-7.22886e-015
7.12031e-015	8.28103e-015	1.25148e-014	-1.49659e-015	-7.90179e-015	2.73001e-015	-5.92972e-016	9.18379e-015	-7.96245e-015	-4.27104e-015	4.85884e-015	3.31823e-015	9.12991e-015	5.06659e-015	-1.40904e-014	-8.19739e-015	-1.2033e-014	-1.87636e-015	-5.63583e-015	-8.59069e-015	-7.79877e-015	-8.47793e-015	-5.81878e-015	-1.04301e-014	-7.28341e-015
6.80952e-015	8.17494e-015	1.19917e-014	-1.69091e-015	-7.84652e-015	2.8985e-015	-5.1053e-016	9.65464e-015	-7.94123e-015	-4.27224e-015	4.86183e-015	3.42861e-015	8.91751e-015	5.01381e-015	-1.41794e-014	-8.16165e-015	-1.19141e-014	-1.60343e-015	-5.26561e-015	-8.32309e-015	-7.53556e-015	-7.98463e-015	-5.47229e-015	-1.03428e-014	-7.34195e-015
6.49735e-015	8.0646e-015	1.14637e-014	-1.87795e-015	-7.7508e-015	3.0592e-015	-4.09325e-016	1.01075e-014	-7.87994e-015	-4.25602e-015	4.86822e-015	3.52325e-015	8.70035e-015	4.9604e-015	-1.42085e-014	-8.07097e-015	-1.17439e-014	-1.32355e-015	-4.87831e-015	-8.04223e-015	-7.25117e-015	-7.49144e-015	-5.12412e-015	-1.02508e-014	-7.40403e-015
6.18573e-015	7.95022e-015	1.09348e-014	-2.0568e-015	-7.61636e-015	3.21006e-015	-2.90006e-016	1.05392e-014	-7.77849e-015	-4.22077e-015	4.87792e-015	3.60239e-015	8.47913e-015	4.90561e-015	-1.41772e-014	-7.92606e-015	-1.15237e-014	-1.03679e-015	-4.47711e-015	-7.7493e-015	-6.94697e-015	-7.00051e-015	-4.77509e-015	-1.01544e-014	-7.46884e-015
5.87766e-015	7.83275e-015	1.04082e-014	-2.22623e-015	-7.44546e-015	3.3489e-015	-1.53417e-016	1.0947e-014	-7.63736e-015	-4.16548e-015	4.89044e-015	3.66646e-015	8.25457e-015	4.8481e-015	-1.40853e-014	-7.72832e-015	-1.12544e-014	-7.4329e-016	-4.0653e-015	-7.44654e-015	-6.62446e-015	-6.51404e-015	-4.42681e-015	-1.00529e-014	-7.53542e-015
5.5752e-015	7.71269e-015	9.8873e-015	-2.38574e-015	-7.23947e-015	3.47437e-015	-8.03163e-019	1.13276e-014	-7.45782e-015	-4.08984e-015	4.90622e-015	3.71644e-015	8.02745e-015	4.78704e-015	-1.39343e-014	-7.47937e-015	-1.0938e-014	-4.43708e-016	-3.64634e-015	-7.13575e-015	-6.28452e-015	-6.03456e-015	-4.08027e-015	-9.94623e-015	-7.603e-015
5.28059e-015	7.59066e-015	9.37565e-015	-2.53525e-015	-7.00148e-015	3.58437e-015	1.66007e-016	1.16793e-014	-7.24096e-015	-3.99348e-015	4.925e-015	3.75349e-015	7.79788e-015	4.72118e-015	-1.37258e-014	-7.18065e-015	-1.05769e-014	-1.3866e-016	-3.22466e-015	-6.81821e-015	-5.92962e-015	-5.56417e-015	-3.73653e-015	-9.83361e-015	-7.67019e-015
4.99589e-015	7.46699e-015	8.87642e-015	-2.67378e-015	-6.73452e-015	3.67769e-015	3.45548e-016	1.20001e-014	-6.98954e-015	-3.87653e-015	4.94624e-015	3.77849e-015	7.56682e-015	4.64934e-015	-1.34617e-014	-6.83484e-015	-1.0174e-014	1.71755e-016	-2.80361e-015	-6.49606e-015	-5.56092e-015	-5.10449e-015	-3.3968e-015	-9.71486e-015	-7.73616e-015
4.72379e-015	7.34274e-015	8.39249e-015	-2.80041e-015	-6.44153e-015	3.75276e-015	5.36241e-016	1.22883e-014	-6.70585e-015	-3.73995e-015	4.96975e-015	3.79186e-015	7.33505e-015	4.57137e-015	-1.31439e-014	-6.44469e-015	-9.73226e-015	4.86599e-016	-2.38682e-015	-6.17087e-015	-5.18082e-015	-4.65793e-015	-3.06245e-015	-9.58875e-015	-7.80018e-015
4.46568e-015	7.21843e-015	7.92653e-015	-2.91473e-015	-6.12545e-015	3.80804e-015	7.35769e-016	1.25428e-014	-6.39285e-015	-3.58454e-015	4.99502e-015	3.79433e-015	7.10327e-015	4.48608e-015	-1.27754e-014	-6.01293e-015	-9.25568e-015	8.04347e-016	-1.97853e-015	-5.84387e-015	-4.79164e-015	-4.22739e-015	-2.73448e-015	-9.45548e-015	-7.86082e-015
4.22345e-015	7.0937e-015	7.48151e-015	-3.01682e-015	-5.78926e-015	3.8424e-015	9.42601e-016	1.27624e-014	-6.05304e-015	-3.4118e-015	5.02183e-015	3.78698e-015	6.87189e-015	4.39297e-015	-1.23592e-014	-5.5425e-015	-8.74891e-015	1.12421e-015	-1.58272e-015	-5.51643e-015	-4.3959e-015	-3.81448e-015	-2.41383e-015	-9.31473e-015	-7.91746e-015
3.99916e-015	6.96973e-015	7.06015e-015	-3.10625e-015	-5.4366e-015	3.85517e-015	1.15397e-015	1.29457e-014	-5.68994e-015	-3.22331e-015	5.04997e-015	3.77116e-015	6.64138e-015	4.29168e-015	-1.19003e-014	-5.03708e-015	-8.21603e-015	1.44497e-015	-1.20326e-015	-5.18979e-015	-3.99608e-015	-3.42124e-015	-2.10179e-015	-9.16545e-015	-7.96874e-015
3.79466e-015	6.84633e-015	6.66479e-015	-3.18263e-015	-5.0713e-015	3.84551e-015	1.36697e-015	1.30932e-014	-5.30708e-015	-3.02124e-015	5.07894e-015	3.74808e-015	6.41186e-015	4.18167e-015	-1.14026e-014	-4.50104e-015	-7.66131e-015	1.76512e-015	-8.43621e-016	-4.86475e-015	-3.59403e-015	-3.0492e-015	-1.79892e-015	-9.00778e-015	-8.01417e-015
3.61112e-015	6.72397e-015	6.29767e-015	-3.24708e-015	-4.69635e-015	3.81199e-015	1.57931e-015	1.32047e-014	-4.90856e-015	-2.80837e-015	5.108e-015	3.71835e-015	6.18333e-015	4.06222e-015	-1.08707e-014	-3.93843e-015	-7.08885e-015	2.08253e-015	-5.07159e-016	-4.54269e-015	-3.19217e-015	-2.69995e-015	-1.50586e-015	-8.84097e-015	-8.05236e-015
3.4498e-015	6.6028e-015	5.96066e-015	-3.29958e-015	-4.31539e-015	3.75454e-015	1.78815e-015	1.32805e-014	-4.49774e-015	-2.5876e-015	5.13606e-015	3.6833e-015	5.95648e-015	3.93324e-015	-1.03091e-014	-3.35353e-015	-6.50306e-015	2.39546e-015	-1.96512e-016	-4.2242e-015	-2.79333e-015	-2.37562e-015	-1.22327e-015	-8.66484e-015	-8.08265e-015
3.3116e-015	6.48267e-015	5.65576e-015	-3.34029e-015	-3.93187e-015	3.67363e-015	1.99133e-015	1.33211e-014	-4.07948e-015	-2.36121e-015	5.16268e-015	3.64394e-015	5.7313e-015	3.79491e-015	-9.72264e-015	-2.75112e-015	-5.90814e-015	2.70215e-015	8.53639e-017	-3.9108e-015	-2.40017e-015	-2.07757e-015	-9.52302e-016	-8.47945e-015	-8.10403e-015
3.19686e-015	6.36422e-015	5.38409e-015	-3.36982e-015	-3.54914e-015	3.56916e-015	2.1861e-015	1.33268e-014	-3.65823e-015	-2.13261e-015	5.18674e-015	3.60034e-015	5.50813e-015	3.6476e-015	-9.11664e-015	-2.13553e-015	-5.30845e-015	3.00111e-015	3.35936e-016	-3.60371e-015	-2.01532e-015	-1.80673e-015	-6.93693e-016	-8.28458e-015	-8.11585e-015
3.10575e-015	6.24748e-015	5.14638e-015	-3.38855e-015	-3.17036e-015	3.44156e-015	2.36926e-015	1.3299e-014	-3.23872e-015	-1.90501e-015	5.20738e-015	3.55408e-015	5.28687e-015	3.49209e-015	-8.49672e-015	-1.51154e-015	-4.70906e-015	3.28954e-015	5.53022e-016	-3.30328e-015	-1.64056e-015	-1.56426e-015	-4.48306e-016	-8.08034e-015	-8.11713e-015
3.03879e-015	6.13262e-015	4.94322e-015	-3.39717e-015	-2.7985e-015	3.29146e-015	2.53874e-015	1.32385e-014	-2.82487e-015	-1.68212e-015	5.22392e-015	3.50651e-015	5.06725e-015	3.32869e-015	-7.8678e-015	-8.84102e-016	-4.11425e-015	3.56557e-015	7.34725e-016	-3.01013e-015	-1.27869e-015	-1.35037e-015	-2.16606e-016	-7.86721e-015	-8.10736e-015
2.99652e-015	6.01978e-015	4.77549e-015	-3.39651e-015	-2.43636e-015	3.11998e-015	2.6925e-015	1.31462e-014	-2.4206e-015	-1.46755e-015	5.23521e-015	3.45786e-015	4.84922e-015	3.15792e-015	-7.2357e-015	-2.57525e-016	-3.52869e-015	3.82656e-015	8.79906e-016	-2.72478e-015	-9.31857e-016	-1.16575e-015	4.96537e-019	-7.64562e-015	-8.08572e-015
2.97801e-015	5.90811e-015	4.64321e-015	-3.38654e-015	-2.08659e-015	2.92805e-015	2.82788e-015	1.30233e-014	-2.02938e-015	-1.26421e-015	5.24009e-015	3.40889e-015	4.63182e-015	2.98103e-015	-6.6054e-015	3.63112e-016	-2.9567e-015	4.07029e-015	9.86512e-016	-2.44799e-015	-6.025e-016	-1.01087e-015	2.02021e-016	-7.41531e-015	-8.0519e-015
2.98304e-015	5.79797e-015	4.54622e-015	-3.36838e-015	-1.75212e-015	2.71645e-015	2.94256e-015	1.28723e-014	-1.6556e-015	-1.07486e-015	5.23693e-015	3.36016e-015	4.4154e-015	2.79882e-015	-5.98168e-015	9.73418e-016	-2.40202e-015	4.29431e-015	1.05401e-015	-2.18076e-015	-2.93152e-016	-8.85582e-016	3.87637e-016	-7.17671e-015	-8.00574e-015
3.01096e-015	5.68949e-015	4.48441e-015	-3.34204e-015	-1.43526e-015	2.48651e-015	3.0349e-015	1.26943e-014	-1.30303e-015	-9.0366e-016	5.22428e-015	3.31176e-015	4.19909e-015	2.61215e-015	-5.36992e-015	1.56925e-015	-1.8685e-015	4.49641e-015	1.08209e-015	-1.92283e-015	-5.33664e-018	-7.89915e-016	5.56849e-016	-6.93101e-015	-7.94688e-015
3.06068e-015	5.58283e-015	4.45667e-015	-3.30818e-015	-1.13758e-015	2.24047e-015	3.10357e-015	1.24915e-014	-9.74306e-016	-7.5414e-016	5.20091e-015	3.26471e-015	3.98207e-015	2.42236e-015	-4.77446e-015	2.14585e-015	-1.35944e-015	4.67381e-015	1.07082e-015	-1.6748e-015	2.59671e-016	-7.23801e-016	7.09473e-016	-6.67897e-015	-7.87496e-015
3.13121e-015	5.478e-015	4.46148e-015	-3.26749e-015	-8.60748e-016	1.9803e-015	3.14686e-015	1.22665e-014	-6.72545e-016	-6.29229e-016	5.16497e-015	3.21957e-015	3.76435e-015	2.23061e-015	-4.1994e-015	2.69922e-015	-8.78365e-016	4.82399e-015	1.02019e-015	-1.4374e-015	5.00407e-016	-6.86301e-016	8.45398e-016	-6.42139e-015	-7.78997e-015
3.22162e-015	5.37512e-015	4.49752e-015	-3.22034e-015	-6.06144e-016	1.7077e-015	3.16402e-015	1.20218e-014	-4.00511e-016	-5.30756e-016	5.11545e-015	3.17573e-015	3.54565e-015	2.03822e-015	-3.64847e-015	3.22525e-015	-4.28253e-016	4.94535e-015	9.31392e-016	-1.21071e-015	7.16124e-016	-6.76546e-016	9.64935e-016	-6.15894e-015	-7.69166e-015
3.33071e-015	5.27435e-015	4.56355e-015	-3.16723e-015	-3.74601e-016	1.42515e-015	3.15417e-015	1.1759e-014	-1.60863e-016	-4.61821e-016	5.05077e-015	3.13351e-015	3.32475e-015	1.84645e-015	-3.12526e-015	3.7208e-015	-1.09642e-017	5.03638e-015	8.06397e-016	-9.95349e-016	9.06197e-016	-6.92486e-016	1.0678e-015	-5.89243e-015	-7.58052e-015
3.45631e-015	5.17549e-015	4.6578e-015	-3.10915e-015	-1.67089e-016	1.13555e-015	3.1166e-015	1.14807e-014	4.44297e-017	-4.24935e-016	4.96912e-015	3.09309e-015	3.10106e-015	1.65691e-015	-2.63304e-015	4.18249e-015	3.7136e-016	5.09486e-015	6.46397e-016	-7.92017e-016	1.06979e-015	-7.32122e-016	1.15353e-015	-5.62305e-015	-7.45636e-015
3.59715e-015	5.07908e-015	4.77809e-015	-3.04621e-015	1.61814e-017	8.41063e-016	3.05102e-015	1.11889e-014	2.14446e-016	-4.22032e-016	4.86946e-015	3.05393e-015	2.87448e-015	1.47087e-015	-2.17386e-015	4.60762e-015	7.1723e-016	5.1194e-015	4.53285e-016	-6.00721e-016	1.20569e-015	-7.93462e-016	1.2231e-015	-5.35182e-015	-7.31928e-015
3.75119e-015	4.98536e-015	4.92205e-015	-2.97875e-015	1.7529e-016	5.44649e-016	2.95798e-015	1.08852e-014	3.48047e-016	-4.54269e-016	4.75003e-015	3.0156e-015	2.64495e-015	1.28992e-015	-1.75014e-015	4.9934e-015	1.02505e-015	5.10891e-015	2.29161e-016	-4.22376e-016	1.31391e-015	-8.73821e-016	1.277e-015	-5.08004e-015	-7.16949e-015
3.91592e-015	4.89487e-015	5.08693e-015	-2.90671e-015	3.09881e-016	2.48254e-016	2.83769e-015	1.05721e-014	4.44124e-016	-5.22518e-016	4.61006e-015	2.9781e-015	2.41179e-015	1.11565e-015	-1.36338e-015	5.33736e-015	1.29375e-015	5.06218e-015	-2.40002e-017	-2.57512e-016	1.39434e-015	-9.71061e-016	1.31538e-015	-4.80905e-015	-7.00755e-015
4.08991e-015	4.80817e-015	5.27018e-015	-2.82986e-015	4.20623e-016	-4.49407e-017	2.69151e-015	1.02522e-014	5.02004e-016	-6.27134e-016	4.44875e-015	2.94142e-015	2.17443e-015	9.49125e-016	-1.01492e-015	5.63786e-015	1.52311e-015	4.97866e-015	-3.02592e-016	-1.06444e-016	1.44729e-015	-1.08223e-015	1.33881e-015	-4.54035e-015	-6.83344e-015
4.27125e-015	4.72485e-015	5.46865e-015	-2.74796e-015	5.0834e-016	-3.32384e-016	2.52145e-015	9.92775e-015	5.2232e-016	-7.67778e-016	4.26548e-015	2.90548e-015	1.93243e-015	7.91053e-016	-7.05523e-016	5.89363e-015	1.7121e-015	4.85828e-015	-6.03932e-016	2.99774e-017	1.47286e-015	-1.20435e-015	1.34805e-015	-4.27534e-015	-6.64797e-015
4.45761e-015	4.64525e-015	5.68008e-015	-2.66069e-015	5.73976e-016	-6.11373e-016	2.32941e-015	9.60166e-015	5.04856e-016	-9.44253e-016	4.05972e-015	2.87007e-015	1.6855e-015	6.43149e-016	-4.35449e-016	6.10348e-015	1.86127e-015	4.70153e-015	-9.24871e-016	1.5205e-016	1.47165e-015	-1.33398e-015	1.34381e-015	-4.01544e-015	-6.45192e-015
4.64741e-015	4.5702e-015	5.90181e-015	-2.56796e-015	6.18868e-016	-8.79097e-016	2.11774e-015	9.27566e-015	4.50048e-016	-1.15586e-015	3.83069e-015	2.83471e-015	1.43384e-015	5.06283e-016	-2.03976e-016	6.26749e-015	1.97078e-015	4.50857e-015	-1.261e-015	2.59368e-016	1.44503e-015	-1.46808e-015	1.32671e-015	-3.76093e-015	-6.2457e-015
4.83805e-015	4.50022e-015	6.1307e-015	-2.46956e-015	6.44004e-016	-1.13304e-015	1.88858e-015	8.9516e-015	3.59085e-016	-1.40103e-015	3.57846e-015	2.79878e-015	1.1775e-015	3.8161e-016	-9.87987e-018	6.38567e-015	2.04217e-015	4.28005e-015	-1.60891e-015	3.5149e-016	1.39437e-015	-1.60331e-015	1.29763e-015	-3.51359e-015	-6.02969e-015
5.02739e-015	4.43584e-015	6.36376e-015	-2.36526e-015	6.51467e-016	-1.37111e-015	1.64394e-015	8.63107e-015	2.3326e-016	-1.6782e-015	3.303e-015	2.76159e-015	9.16346e-016	2.69347e-016	1.47958e-016	6.45844e-015	2.07703e-015	4.01749e-015	-1.96492e-015	4.28179e-016	1.3209e-015	-1.7359e-015	1.25809e-015	-3.27464e-015	-5.80544e-015
5.214e-015	4.37688e-015	6.59788e-015	-2.25461e-015	6.43484e-016	-1.59137e-015	1.38711e-015	8.31632e-015	7.49696e-017	-1.98563e-015	3.00448e-015	2.72264e-015	6.50939e-016	1.70313e-016	2.71323e-016	6.48689e-015	2.07669e-015	3.72265e-015	-2.32592e-015	4.88844e-016	1.2263e-015	-1.86254e-015	1.20914e-015	-3.04524e-015	-5.57349e-015
5.39591e-015	4.32438e-015	6.83022e-015	-2.13699e-015	6.21492e-016	-1.79137e-015	1.12078e-015	8.00987e-015	-1.13489e-016	-2.32073e-015	2.68304e-015	2.68223e-015	3.81589e-016	8.50572e-017	3.6234e-016	6.47215e-015	2.04335e-015	3.39725e-015	-2.68779e-015	5.33445e-016	1.1115e-015	-1.97991e-015	1.15171e-015	-2.82596e-015	-5.33467e-015
5.5714e-015	4.27877e-015	7.05797e-015	-2.01223e-015	5.87447e-016	-1.96946e-015	8.4798e-016	7.71247e-015	-3.30419e-016	-2.6804e-015	2.33951e-015	2.63937e-015	1.08912e-016	1.36408e-017	4.23665e-016	6.41612e-015	1.97853e-015	3.04404e-015	-3.04676e-015	5.61487e-016	9.78196e-016	-2.08485e-015	1.08762e-015	-2.61792e-015	-5.08993e-015
5.73871e-015	4.23998e-015	7.27788e-015	-1.87955e-015	5.43305e-016	-2.12376e-015	5.72676e-016	7.42527e-015	-5.73969e-016	-3.06103e-015	1.97403e-015	2.59358e-015	-1.66588e-016	-4.44393e-017	4.57549e-016	6.3206e-015	1.88487e-015	2.66523e-015	-3.39861e-015	5.72955e-016	8.28128e-016	-2.17433e-015	1.01781e-015	-2.42161e-015	-4.84038e-015
5.89647e-015	4.20831e-015	7.48773e-015	-1.73822e-015	4.90704e-016	-2.25337e-015	2.97882e-016	7.14978e-015	-8.4187e-016	-3.45947e-015	1.58764e-015	2.5445e-015	-4.44686e-016	-8.88119e-017	4.67442e-016	6.18794e-015	1.7653e-015	2.264e-015	-3.74037e-015	5.67434e-016	6.6333e-016	-2.24488e-015	9.43688e-016	-2.23798e-015	-4.5871e-015
6.04358e-015	4.18395e-015	7.68489e-015	-1.58769e-015	4.31978e-016	-2.3569e-015	2.75286e-017	6.88741e-015	-1.13214e-015	-3.87238e-015	1.18171e-015	2.49247e-015	-7.24516e-016	-1.20359e-016	4.56173e-016	6.02111e-015	1.62222e-015	1.84409e-015	-4.06831e-015	5.45096e-016	4.85661e-016	-2.29355e-015	8.66887e-016	-2.06735e-015	-4.33076e-015
6.17893e-015	4.16731e-015	7.86724e-015	-1.42747e-015	3.69021e-016	-2.43305e-015	-2.34711e-016	6.6393e-015	-1.44143e-015	-4.29569e-015	7.57619e-016	2.43721e-015	-1.00403e-015	-1.40143e-016	4.27019e-016	5.82359e-015	1.45782e-015	1.40924e-015	-4.37909e-015	5.05943e-016	2.97293e-016	-2.31785e-015	7.89323e-016	-1.90993e-015	-4.07276e-015
6.30138e-015	4.15856e-015	8.03249e-015	-1.25774e-015	3.03816e-016	-2.48162e-015	-4.85724e-016	6.40588e-015	-1.76737e-015	-4.72557e-015	3.17049e-016	2.37803e-015	-1.28256e-015	-1.48307e-016	3.83145e-016	5.59831e-015	1.27491e-015	9.63327e-016	-4.67017e-015	4.50213e-016	1.00541e-016	-2.31561e-015	7.11846e-016	-1.76605e-015	-3.81407e-015
6.4104e-015	4.15819e-015	8.17879e-015	-1.07803e-015	2.38669e-016	-2.50194e-015	-7.21921e-016	6.18772e-015	-2.10711e-015	-5.15789e-015	-1.38203e-016	2.31542e-015	-1.55894e-015	-1.45656e-016	3.28389e-016	5.34889e-015	1.07582e-015	5.09727e-016	-4.93845e-015	3.78633e-016	-1.02134e-016	-2.28373e-015	6.35553e-016	-1.63594e-015	-3.55499e-015
6.50482e-015	4.16624e-015	8.30407e-015	-8.8784e-016	1.75516e-016	-2.49412e-015	-9.4036e-016	5.98518e-015	-2.45813e-015	-5.58859e-015	-6.05593e-016	2.2495e-015	-1.83157e-015	-1.33415e-016	2.65392e-016	5.07929e-015	8.64e-016	5.24223e-017	-5.18101e-015	2.91556e-016	-3.09188e-016	-2.22001e-015	5.62147e-016	-1.51932e-015	-3.29725e-015
6.58407e-015	4.18274e-015	8.40696e-015	-6.86767e-016	1.16299e-016	-2.45915e-015	-1.13818e-015	5.79836e-015	-2.81722e-015	-6.01354e-015	-1.08311e-015	2.18038e-015	-2.0996e-015	-1.13081e-016	1.97777e-016	4.7933e-015	6.4268e-016	-4.04047e-016	-5.39576e-015	1.89679e-016	-5.1777e-016	-2.1233e-015	4.92852e-016	-1.41616e-015	-3.04213e-015
6.64782e-015	4.2076e-015	8.48637e-015	-4.75191e-016	6.22076e-017	-2.39732e-015	-1.3128e-015	5.62728e-015	-3.18237e-015	-6.42906e-015	-1.56886e-015	2.10785e-015	-2.36143e-015	-8.65778e-017	1.28774e-016	4.49532e-015	4.14181e-016	-8.56367e-016	-5.58009e-015	7.35927e-017	-7.26182e-016	-1.99305e-015	4.28205e-016	-1.32674e-015	-2.79053e-015
6.69612e-015	4.24076e-015	8.54144e-015	-2.53112e-016	1.46752e-017	-2.30959e-015	-1.46211e-015	5.47203e-015	-3.55131e-015	-6.83147e-015	-2.06024e-015	2.03296e-015	-2.61566e-015	-5.52704e-017	6.1492e-017	4.18905e-015	1.81885e-016	-1.30034e-015	-5.73205e-015	-5.6372e-017	-9.3241e-016	-1.8286e-015	3.69411e-016	-1.2505e-015	-2.54343e-015
6.7289e-015	4.28173e-015	8.57133e-015	-2.04384e-017	-2.47742e-017	-2.19726e-015	-1.58486e-015	5.3325e-015	-3.92226e-015	-7.21681e-015	-2.55462e-015	1.95527e-015	-2.86163e-015	-2.08216e-017	-2.00019e-018	3.87845e-015	-5.19982e-017	-1.73142e-015	-5.85035e-015	-1.99074e-016	-1.13456e-015	-1.62954e-015	3.17995e-016	-1.18629e-015	-2.30247e-015
6.74604e-015	4.32998e-015	8.57576e-015	2.21873e-016	-5.48265e-017	-2.06212e-015	-1.6788e-015	5.20813e-015	-4.29314e-015	-7.5818e-015	-3.0491e-015	1.87422e-015	-3.09846e-015	1.47326e-017	-5.89417e-017	3.56776e-015	-2.8474e-016	-2.14606e-015	-5.93379e-015	-3.53276e-016	-1.33107e-015	-1.39617e-015	2.7445e-016	-1.13347e-015	-2.06875e-015
6.74771e-015	4.38462e-015	8.55451e-015	4.73375e-016	-7.45635e-017	-1.90602e-015	-1.74324e-015	5.09808e-015	-4.66094e-015	-7.92345e-015	-3.54086e-015	1.79076e-015	-3.32457e-015	4.90464e-017	-1.06889e-016	3.26111e-015	-5.1395e-016	-2.54089e-015	-5.98093e-015	-5.17608e-016	-1.52064e-015	-1.12955e-015	2.39637e-016	-1.0916e-015	-1.84308e-015
6.73447e-015	4.44532e-015	8.50738e-015	7.33285e-016	-8.31761e-017	-1.7311e-015	-1.77713e-015	5.00066e-015	-5.02413e-015	-8.23908e-015	-4.02712e-015	1.70552e-015	-3.53814e-015	8.03212e-017	-1.44397e-016	2.96189e-015	-7.37437e-016	-2.91254e-015	-5.99215e-015	-6.91145e-016	-1.70165e-015	-8.31293e-016	2.14399e-016	-1.05948e-015	-1.62619e-015
6.70718e-015	4.51138e-015	8.43449e-015	1.00127e-015	-8.01723e-017	-1.54028e-015	-1.77981e-015	4.91511e-015	-5.38153e-015	-8.52587e-015	-4.50508e-015	1.61867e-015	-3.73795e-015	1.07035e-016	-1.69777e-016	2.67399e-015	-9.52914e-016	-3.25812e-015	-5.96706e-015	-8.71951e-016	-1.87304e-015	-5.0261e-016	1.99166e-016	-1.03629e-015	-1.41951e-015
6.66619e-015	4.58161e-015	8.33654e-015	1.27598e-015	-6.50487e-017	-1.33633e-015	-1.75222e-015	4.84075e-015	-5.73144e-015	-8.7826e-015	-4.97205e-015	1.53076e-015	-3.92313e-015	1.26786e-016	-1.82146e-016	2.40031e-015	-1.1579e-015	-3.57485e-015	-5.90602e-015	-1.05883e-015	-2.03325e-015	-1.45878e-016	1.95002e-016	-1.02132e-015	-1.22405e-015
6.6121e-015	4.65512e-015	8.21498e-015	1.55599e-015	-3.81541e-017	-1.12184e-015	-1.69512e-015	4.77608e-015	-6.07232e-015	-9.00826e-015	-5.42546e-015	1.44249e-015	-4.09255e-015	1.37446e-016	-1.81271e-016	2.14461e-015	-1.35034e-015	-3.86046e-015	-5.80973e-015	-1.25029e-015	-2.18149e-015	2.36313e-016	2.02317e-016	-1.01334e-015	-1.04018e-015
6.54546e-015	4.73101e-015	8.07072e-015	1.84047e-015	7.70719e-019	-9.0019e-016	-1.60904e-015	4.71867e-015	-6.40338e-015	-9.20152e-015	-5.86324e-015	1.35387e-015	-4.24543e-015	1.37447e-016	-1.66806e-016	1.90963e-015	-1.52832e-015	-4.11291e-015	-5.67861e-015	-1.44414e-015	-2.31782e-015	6.40781e-016	2.21186e-016	-1.01132e-015	-8.68585e-016
6.46704e-015	4.80837e-015	7.90495e-015	2.12776e-015	5.15374e-017	-6.74385e-016	-1.49547e-015	4.66716e-015	-6.72332e-015	-9.36165e-015	-6.28308e-015	1.26446e-015	-4.38055e-015	1.24689e-016	-1.38789e-016	1.69745e-015	-1.69049e-015	-4.33095e-015	-5.51474e-015	-1.63824e-015	-2.44124e-015	1.06418e-015	2.51136e-016	-1.01406e-015	-7.10802e-016
6.37782e-015	4.88577e-015	7.71908e-015	2.41602e-015	1.1384e-016	-4.47814e-016	-1.35647e-015	4.62027e-015	-7.03163e-015	-9.48859e-015	-6.68227e-015	1.17495e-015	-4.49757e-015	9.75937e-017	-9.8043e-017	1.51037e-015	-1.8359e-015	-4.51342e-015	-5.32007e-015	-1.83039e-015	-2.55162e-015	1.50353e-015	2.9265e-016	-1.0206e-015	-5.67038e-016
6.27947e-015	4.96173e-015	7.51437e-015	2.70385e-015	1.87787e-016	-2.23179e-016	-1.19407e-015	4.57592e-015	-7.32755e-015	-9.5825e-015	-7.05919e-015	1.08591e-015	-4.59661e-015	5.40134e-017	-4.55123e-017	1.35029e-015	-1.96341e-015	-4.66018e-015	-5.09657e-015	-2.01892e-015	-2.6484e-015	1.95533e-015	3.4501e-016	-1.03009e-015	-4.3777e-016
6.1728e-015	5.03522e-015	7.29308e-015	2.98897e-015	2.72587e-016	-3.50266e-018	-1.01156e-015	4.53178e-015	-7.6105e-015	-9.64411e-015	-7.41208e-015	9.97272e-016	-4.67727e-015	-7.54748e-018	1.69116e-017	1.21826e-015	-2.0718e-015	-4.77138e-015	-4.84671e-015	-2.20249e-015	-2.73125e-015	2.41475e-015	4.07438e-016	-1.04126e-015	-3.23755e-016
6.05824e-015	5.10487e-015	7.05752e-015	3.26972e-015	3.67048e-016	2.07742e-016	-8.12312e-016	4.48647e-015	-7.8801e-015	-9.67422e-015	-7.73945e-015	9.09141e-016	-4.73938e-015	-8.83531e-017	8.74494e-017	1.11587e-015	-2.16115e-015	-4.84725e-015	-4.57317e-015	-2.37899e-015	-2.80036e-015	2.87743e-015	4.80037e-016	-1.05294e-015	-2.25758e-016
5.93732e-015	5.16985e-015	6.80998e-015	3.54437e-015	4.70688e-016	4.06921e-016	-5.99342e-016	4.43788e-015	-8.13586e-015	-9.67443e-015	-8.03985e-015	8.21559e-016	-4.78316e-015	-1.89147e-016	1.63885e-016	1.04296e-015	-2.23113e-015	-4.88916e-015	-4.27795e-015	-2.54654e-015	-2.85635e-015	3.33869e-015	5.62979e-016	-1.06464e-015	-1.43993e-016
5.81105e-015	5.22929e-015	6.55236e-015	3.81122e-015	5.82896e-016	5.90892e-016	-3.76099e-016	4.38335e-015	-8.37757e-015	-9.64653e-015	-8.31274e-015	7.33629e-016	-4.80952e-015	-3.10468e-016	2.4375e-016	1.00052e-015	-2.28098e-015	-4.89813e-015	-3.96509e-015	-2.70361e-015	-2.89937e-015	3.79477e-015	6.55095e-016	-1.07537e-015	-7.85641e-017
5.68054e-015	5.28208e-015	6.28682e-015	4.06871e-015	7.03007e-016	7.56877e-016	-1.46409e-016	4.32176e-015	-8.60504e-015	-9.59245e-015	-8.55723e-015	6.44458e-016	-4.81873e-015	-4.52852e-016	3.24416e-016	9.88884e-016	-2.31063e-015	-4.87607e-015	-3.63825e-015	-2.8485e-015	-2.92999e-015	4.24072e-015	7.55694e-016	-1.08444e-015	-3.00373e-017
5.54747e-015	5.32707e-015	6.01573e-015	4.31558e-015	8.30174e-016	9.02194e-016	8.51352e-017	4.25115e-015	-8.818e-015	-9.51437e-015	-8.77253e-015	5.5429e-016	-4.81156e-015	-6.16781e-016	4.02476e-016	1.00802e-015	-2.32019e-015	-4.8248e-015	-3.30057e-015	-2.97966e-015	-2.94962e-015	4.67165e-015	8.64478e-016	-1.09147e-015	1.68205e-018
5.41297e-015	5.36297e-015	5.74123e-015	4.54955e-015	9.63571e-016	1.02552e-015	3.15057e-016	4.16921e-015	-9.01623e-015	-9.41447e-015	-8.95811e-015	4.62447e-016	-4.78876e-015	-8.02353e-016	4.75906e-016	1.05659e-015	-2.30978e-015	-4.7466e-015	-2.95612e-015	-3.09531e-015	-2.95948e-015	5.08287e-015	9.80579e-016	-1.09585e-015	1.6209e-017
5.27795e-015	5.38919e-015	5.46521e-015	4.76882e-015	1.10223e-015	1.12397e-015	5.39474e-016	4.07464e-015	-9.19872e-015	-9.29599e-015	-9.11393e-015	3.68668e-016	-4.75141e-015	-1.00918e-015	5.41391e-016	1.13263e-015	-2.27894e-015	-4.64461e-015	-2.60812e-015	-3.19415e-015	-2.9603e-015	5.4706e-015	1.103e-015	-1.09697e-015	1.41558e-017
5.14312e-015	5.40472e-015	5.19034e-015	4.97196e-015	1.24498e-015	1.19592e-015	7.53949e-016	3.96527e-015	-9.36633e-015	-9.16197e-015	-9.23991e-015	2.72348e-016	-4.70041e-015	-1.23625e-015	5.95729e-016	1.23568e-015	-2.22808e-015	-4.52242e-015	-2.26042e-015	-3.27487e-015	-2.95332e-015	5.83024e-015	1.23097e-015	-1.09407e-015	-4.36843e-018
5.00974e-015	5.40917e-015	4.91935e-015	5.15747e-015	1.39046e-015	1.2404e-015	9.55148e-016	3.83921e-015	-9.51887e-015	-9.01494e-015	-9.33695e-015	1.7325e-016	-4.63765e-015	-1.4831e-015	6.36097e-016	1.36362e-015	-2.15869e-015	-4.38364e-015	-1.91779e-015	-3.33648e-015	-2.93937e-015	6.15808e-015	1.36406e-015	-1.08772e-015	-3.91609e-017
4.87905e-015	5.40179e-015	4.65405e-015	5.32417e-015	1.53773e-015	1.2559e-015	1.13885e-015	3.69544e-015	-9.65649e-015	-8.85819e-015	-9.40574e-015	7.0537e-017	-4.5642e-015	-1.74876e-015	6.59605e-016	1.51422e-015	-2.07091e-015	-4.23113e-015	-1.58383e-015	-3.37871e-015	-2.91929e-015	6.45084e-015	1.50128e-015	-1.07742e-015	-8.94836e-017
4.75174e-015	5.3821e-015	4.39645e-015	5.47139e-015	1.68596e-015	1.24136e-015	1.30126e-015	3.53243e-015	-9.77902e-015	-8.69524e-015	-9.44739e-015	-3.6346e-017	-4.48179e-015	-2.03148e-015	6.63007e-016	1.6853e-015	-1.96575e-015	-4.06861e-015	-1.26199e-015	-3.40152e-015	-2.89473e-015	6.70515e-015	1.64114e-015	-1.06319e-015	-1.54853e-016
4.62879e-015	5.35002e-015	4.14798e-015	5.59809e-015	1.83396e-015	1.19641e-015	1.43979e-015	3.34971e-015	-9.88637e-015	-8.529e-015	-9.46303e-015	-1.47571e-016	-4.39239e-015	-2.32951e-015	6.43258e-016	1.87445e-015	-1.84412e-015	-3.90053e-015	-9.56777e-016	-3.40399e-015	-2.86702e-015	6.9184e-015	1.78296e-015	-1.04584e-015	-2.34685e-016
4.51127e-015	5.30506e-015	3.91007e-015	5.7047e-015	1.98056e-015	1.12088e-015	1.55119e-015	3.14628e-015	-9.97896e-015	-8.36214e-015	-9.45379e-015	-2.64548e-016	-4.29741e-015	-2.64104e-015	5.97421e-016	2.07909e-015	-1.7075e-015	-3.73075e-015	-6.71328e-016	-3.38581e-015	-2.83726e-015	7.08795e-015	1.92614e-015	-1.02549e-015	-3.28253e-016
4.39987e-015	5.24744e-015	3.68443e-015	5.7913e-015	2.1256e-015	1.01475e-015	1.63263e-015	2.92107e-015	-1.00564e-014	-8.19747e-015	-9.42151e-015	-3.88237e-016	-4.19829e-015	-2.96405e-015	5.2351e-016	2.29606e-015	-1.55669e-015	-3.56323e-015	-4.0953e-016	-3.34717e-015	-2.80656e-015	7.21221e-015	2.06975e-015	-1.00231e-015	-4.34403e-016
4.29511e-015	5.17743e-015	3.47279e-015	5.85757e-015	2.26847e-015	8.78985e-016	1.68262e-015	2.6745e-015	-1.01192e-014	-8.03763e-015	-9.36757e-015	-5.19069e-016	-4.09663e-015	-3.29653e-015	4.20179e-016	2.52254e-015	-1.39291e-015	-3.40123e-015	-1.74476e-016	-3.28837e-015	-2.7759e-015	7.28988e-015	2.21305e-015	-9.76727e-016	-5.52208e-016
4.19773e-015	5.0954e-015	3.27645e-015	5.90402e-015	2.40813e-015	7.14259e-016	1.69969e-015	2.40722e-015	-1.01666e-014	-7.88494e-015	-9.29364e-015	-6.57664e-016	-3.99413e-015	-3.63558e-015	2.85461e-016	2.75592e-015	-1.21739e-015	-3.24836e-015	3.07748e-017	-3.21029e-015	-2.74658e-015	7.31965e-015	2.35513e-015	-9.49701e-016	-6.80725e-016
4.10839e-015	5.00158e-015	3.09646e-015	5.93096e-015	2.54441e-015	5.21838e-016	1.68218e-015	2.11977e-015	-1.01983e-014	-7.74159e-015	-9.20163e-015	-8.05084e-016	-3.89186e-015	-3.97784e-015	1.18012e-016	2.99348e-015	-1.03189e-015	-3.10836e-015	2.02649e-016	-3.11398e-015	-2.71967e-015	7.30111e-015	2.4952e-015	-9.22198e-016	-8.18955e-016
4.02741e-015	4.89681e-015	2.93302e-015	5.939e-015	2.67699e-015	3.03359e-016	1.62983e-015	1.81198e-015	-1.02152e-014	-7.6098e-015	-9.09331e-015	-9.61656e-016	-3.79166e-015	-4.32117e-015	-8.37069e-017	3.2322e-015	-8.37431e-016	-2.98498e-015	3.38617e-016	-3.00049e-015	-2.69596e-015	7.23396e-015	2.63215e-015	-8.94865e-016	-9.65579e-016
3.95549e-015	4.78199e-015	2.78689e-015	5.92983e-015	2.8056e-015	6.07941e-017	1.54276e-015	1.48497e-015	-1.02167e-014	-7.49103e-015	-8.9699e-015	-1.12825e-015	-3.69463e-015	-4.66296e-015	-3.19876e-016	3.46926e-015	-6.34971e-016	-2.88066e-015	4.36601e-016	-2.87083e-015	-2.67622e-015	7.1195e-015	2.76568e-015	-8.68798e-016	-1.1191e-015
3.89241e-015	4.65775e-015	2.65862e-015	5.90497e-015	2.9295e-015	-2.03552e-016	1.42093e-015	1.14049e-015	-1.02024e-014	-7.38679e-015	-8.83429e-015	-1.30559e-015	-3.60174e-015	-4.99961e-015	-5.90097e-016	3.70176e-015	-4.26607e-016	-2.79774e-015	4.94278e-016	-2.72632e-015	-2.66098e-015	6.95843e-015	2.89552e-015	-8.44668e-016	-1.27918e-015
3.83801e-015	4.52527e-015	2.54722e-015	5.86575e-015	3.04819e-015	-4.86382e-016	1.26523e-015	7.80371e-016	-1.01723e-014	-7.29812e-015	-8.68817e-015	-1.494e-015	-3.5145e-015	-5.32819e-015	-8.94681e-016	3.92646e-015	-2.14014e-016	-2.73912e-015	5.09568e-016	-2.5682e-015	-2.65108e-015	6.75288e-015	3.02066e-015	-8.24086e-016	-1.44399e-015
3.79305e-015	4.38595e-015	2.45298e-015	5.81391e-015	3.1607e-015	-7.85373e-016	1.07692e-015	4.06749e-016	-1.01265e-014	-7.22551e-015	-8.53304e-015	-1.69428e-015	-3.43409e-015	-5.64579e-015	-1.23292e-015	4.14086e-015	9.44247e-019	-2.70592e-015	4.81369e-016	-2.39818e-015	-2.64731e-015	6.50551e-015	3.14059e-015	-8.07844e-016	-1.61221e-015
3.75794e-015	4.2403e-015	2.3751e-015	5.75127e-015	3.26715e-015	-1.09719e-015	8.57309e-016	2.15189e-017	-1.00655e-014	-7.16906e-015	-8.37093e-015	-1.90639e-015	-3.36023e-015	-5.94935e-015	-1.60347e-015	4.3425e-015	2.16576e-016	-2.69987e-015	4.09006e-016	-2.21796e-015	-2.6501e-015	6.21838e-015	3.25451e-015	-7.97018e-016	-1.78262e-015
3.73265e-015	4.08955e-015	2.31338e-015	5.68015e-015	3.3674e-015	-1.41826e-015	6.09276e-016	-3.72968e-016	-9.9897e-015	-7.12858e-015	-8.204e-015	-2.13016e-015	-3.29311e-015	-6.23571e-015	-2.00441e-015	4.52894e-015	4.31617e-016	-2.72205e-015	2.91913e-016	-2.02932e-015	-2.65924e-015	5.89458e-015	3.36223e-015	-7.93009e-016	-1.9534e-015
3.71671e-015	3.9354e-015	2.26706e-015	5.60298e-015	3.4607e-015	-1.74611e-015	3.35629e-016	-7.73565e-016	-9.89918e-015	-7.10394e-015	-8.03378e-015	-2.36523e-015	-3.23313e-015	-6.50184e-015	-2.43383e-015	4.69795e-015	6.4505e-016	-2.77342e-015	1.30046e-016	-1.83411e-015	-2.67497e-015	5.53726e-015	3.46337e-015	-7.96848e-016	-2.12331e-015
3.71049e-015	3.77895e-015	2.23546e-015	5.52196e-015	3.54697e-015	-2.07714e-015	3.97428e-017	-1.17761e-015	-9.79461e-015	-7.09439e-015	-7.86137e-015	-2.61177e-015	-3.18021e-015	-6.74544e-015	-2.88914e-015	4.84789e-015	8.5543e-016	-2.85411e-015	-7.60146e-017	-1.6344e-015	-2.69718e-015	5.15032e-015	3.55666e-015	-8.09785e-016	-2.29085e-015
3.71391e-015	3.62161e-015	2.21791e-015	5.43949e-015	3.62566e-015	-2.40835e-015	-2.74825e-016	-1.58188e-015	-9.67666e-015	-7.09894e-015	-7.68859e-015	-2.86878e-015	-3.13478e-015	-6.96427e-015	-3.36731e-015	4.97691e-015	1.06056e-015	-2.96357e-015	-3.25888e-016	-1.43235e-015	-2.72592e-015	4.73815e-015	3.64134e-015	-8.33292e-016	-2.45488e-015
3.7268e-015	3.46464e-015	2.21345e-015	5.35758e-015	3.69635e-015	-2.73615e-015	-6.04808e-016	-1.98332e-015	-9.54604e-015	-7.11683e-015	-7.51708e-015	-3.13544e-015	-3.09662e-015	-7.15616e-015	-3.86513e-015	5.08305e-015	1.25892e-015	-3.10118e-015	-6.18052e-016	-1.22958e-015	-2.76164e-015	4.30531e-015	3.71733e-015	-8.68086e-016	-2.6148e-015
3.74912e-015	3.3096e-015	2.22078e-015	5.27798e-015	3.75899e-015	-3.05725e-015	-9.461e-016	-2.37834e-015	-9.40392e-015	-7.14738e-015	-7.34814e-015	-3.41089e-015	-3.06529e-015	-7.31917e-015	-4.37917e-015	5.16602e-015	1.44887e-015	-3.26594e-015	-9.51018e-016	-1.0279e-015	-2.80372e-015	3.8561e-015	3.78387e-015	-9.14934e-016	-2.76956e-015
3.77957e-015	3.15747e-015	2.23828e-015	5.20321e-015	3.81267e-015	-3.3683e-015	-1.29487e-015	-2.76341e-015	-9.25122e-015	-7.18797e-015	-7.18236e-015	-3.69472e-015	-3.04034e-015	-7.4515e-015	-4.90512e-015	5.22491e-015	1.62858e-015	-3.45629e-015	-1.3224e-015	-8.28884e-016	-2.85143e-015	3.39466e-015	3.83965e-015	-9.7457e-016	-2.91871e-015
3.81746e-015	3.00935e-015	2.26426e-015	5.13554e-015	3.85717e-015	-3.66666e-015	-1.64619e-015	-3.13533e-015	-9.08958e-015	-7.23723e-015	-7.02099e-015	-3.9858e-015	-3.02118e-015	-7.55121e-015	-5.43937e-015	5.25905e-015	1.79703e-015	-3.67006e-015	-1.73038e-015	-6.34367e-016	-2.90425e-015	2.92586e-015	3.88388e-015	-1.04799e-015	-3.06144e-015
3.86303e-015	2.86652e-015	2.29764e-015	5.07695e-015	3.89236e-015	-3.94944e-015	-1.99643e-015	-3.49012e-015	-8.9205e-015	-7.29333e-015	-6.86496e-015	-4.28289e-015	-3.00664e-015	-7.61776e-015	-5.97804e-015	5.26828e-015	1.95326e-015	-3.90559e-015	-2.17204e-015	-4.45878e-016	-2.96217e-015	2.45389e-015	3.91542e-015	-1.13562e-015	-3.19727e-015
3.91538e-015	2.72997e-015	2.33696e-015	5.02954e-015	3.91765e-015	-4.21381e-015	-2.34138e-015	-3.82407e-015	-8.74506e-015	-7.35406e-015	-6.71437e-015	-4.5838e-015	-2.99524e-015	-7.65038e-015	-6.51629e-015	5.25256e-015	2.09597e-015	-4.16044e-015	-2.64427e-015	-2.65192e-016	-3.0245e-015	1.98385e-015	3.93347e-015	-1.2381e-015	-3.32565e-015
3.97365e-015	2.60065e-015	2.38094e-015	4.99469e-015	3.93298e-015	-4.45746e-015	-2.67629e-015	-4.13415e-015	-8.56496e-015	-7.4168e-015	-6.57007e-015	-4.88731e-015	-2.98632e-015	-7.64778e-015	-7.04938e-015	5.21216e-015	2.22432e-015	-4.43139e-015	-3.14366e-015	-9.32656e-017	-3.09122e-015	1.52006e-015	3.9372e-015	-1.35574e-015	-3.44649e-015
4.03698e-015	2.47999e-015	2.42795e-015	4.97411e-015	3.93841e-015	-4.67854e-015	-2.99753e-015	-4.41798e-015	-8.38192e-015	-7.48024e-015	-6.43216e-015	-5.19134e-015	-2.97851e-015	-7.60996e-015	-7.57285e-015	5.14823e-015	2.33758e-015	-4.71565e-015	-3.66628e-015	6.90649e-017	-3.16153e-015	1.0673e-015	3.92527e-015	-1.48903e-015	-3.55954e-015
4.10444e-015	2.36838e-015	2.47692e-015	4.96894e-015	3.93435e-015	-4.87572e-015	-3.3013e-015	-4.67207e-015	-8.19764e-015	-7.5422e-015	-6.30116e-015	-5.49423e-015	-2.97012e-015	-7.53729e-015	-8.08247e-015	5.0614e-015	2.43422e-015	-5.00984e-015	-4.20849e-015	2.20394e-016	-3.23552e-015	6.29027e-016	3.8973e-015	-1.63794e-015	-3.6648e-015
4.1754e-015	2.2666e-015	2.52676e-015	4.97988e-015	3.9203e-015	-5.04719e-015	-3.584e-015	-4.89431e-015	-8.01426e-015	-7.60035e-015	-6.17748e-015	-5.79398e-015	-2.96015e-015	-7.43037e-015	-8.57358e-015	4.95259e-015	2.51397e-015	-5.31084e-015	-4.76675e-015	3.59919e-016	-3.31209e-015	2.0984e-016	3.8521e-015	-1.80281e-015	-3.76255e-015
4.24911e-015	2.17502e-015	2.57613e-015	5.00818e-015	3.89612e-015	-5.19245e-015	-3.84169e-015	-5.0818e-015	-7.83341e-015	-7.65289e-015	-6.06058e-015	-6.08881e-015	-2.94722e-015	-7.29022e-015	-9.04212e-015	4.82383e-015	2.57598e-015	-5.61474e-015	-5.33645e-015	4.87918e-016	-3.39106e-015	-1.86218e-016	3.78871e-015	-1.98371e-015	-3.85337e-015
4.32478e-015	2.09364e-015	2.62424e-015	5.05378e-015	3.86188e-015	-5.31111e-015	-4.07162e-015	-5.23232e-015	-7.65747e-015	-7.69763e-015	-5.9509e-015	-6.37635e-015	-2.92996e-015	-7.11832e-015	-9.48392e-015	4.67679e-015	2.62028e-015	-5.91837e-015	-5.91373e-015	6.03653e-016	-3.47141e-015	-5.56606e-016	3.70616e-015	-2.17957e-015	-3.93747e-015
4.40165e-015	2.02234e-015	2.67036e-015	5.11665e-015	3.81757e-015	-5.40248e-015	-4.27173e-015	-5.34436e-015	-7.48839e-015	-7.73317e-015	-5.84776e-015	-6.65421e-015	-2.90725e-015	-6.91541e-015	-9.89438e-015	4.51312e-015	2.64596e-015	-6.2185e-015	-6.49441e-015	7.06815e-016	-3.55342e-015	-8.98155e-016	3.60325e-015	-2.39021e-015	-4.0157e-015
4.47893e-015	1.96152e-015	2.71273e-015	5.1966e-015	3.76312e-015	-5.46668e-015	-4.4401e-015	-5.41671e-015	-7.32929e-015	-7.75823e-015	-5.75089e-015	-6.92066e-015	-2.87786e-015	-6.68321e-015	-1.02695e-014	4.33459e-015	2.6529e-015	-6.51104e-015	-7.07381e-015	7.97496e-016	-3.63685e-015	-1.20791e-015	3.47927e-015	-2.61421e-015	-4.08942e-015
4.55589e-015	1.91172e-015	2.75093e-015	5.29248e-015	3.69859e-015	-5.50453e-015	-4.57555e-015	-5.44845e-015	-7.18209e-015	-7.77143e-015	-5.65968e-015	-7.17389e-015	-2.84082e-015	-6.42389e-015	-1.06058e-014	4.14377e-015	2.64169e-015	-6.79251e-015	-7.64752e-015	8.75507e-016	-3.72206e-015	-1.48442e-015	3.33328e-015	-2.85102e-015	-4.15956e-015
4.63135e-015	1.87253e-015	2.7844e-015	5.40358e-015	3.62439e-015	-5.51643e-015	-4.67716e-015	-5.43895e-015	-7.04903e-015	-7.77178e-015	-5.57347e-015	-7.4112e-015	-2.79504e-015	-6.13971e-015	-1.09006e-014	3.94321e-015	2.61251e-015	-7.05961e-015	-8.21162e-015	9.41341e-016	-3.80865e-015	-1.72595e-015	3.16432e-015	-3.09968e-015	-4.22754e-015
4.70474e-015	1.84299e-015	2.81262e-015	5.52865e-015	3.54071e-015	-5.50351e-015	-4.7441e-015	-5.38851e-015	-6.93294e-015	-7.75784e-015	-5.49173e-015	-7.62963e-015	-2.74028e-015	-5.8337e-015	-1.11508e-014	3.73528e-015	2.5663e-015	-7.30938e-015	-8.76179e-015	9.9545e-016	-3.8962e-015	-1.93119e-015	2.97172e-015	-3.35888e-015	-4.29465e-015
4.77508e-015	1.82297e-015	2.83559e-015	5.66639e-015	3.44793e-015	-5.46672e-015	-4.77617e-015	-5.29753e-015	-6.83494e-015	-7.72941e-015	-5.41387e-015	-7.8274e-015	-2.67605e-015	-5.50855e-015	-1.13535e-014	3.52242e-015	2.50394e-015	-7.53935e-015	-9.29416e-015	1.03849e-015	-3.98533e-015	-2.0998e-015	2.75538e-015	-3.62689e-015	-4.36204e-015
4.84173e-015	1.81172e-015	2.85283e-015	5.81545e-015	3.34695e-015	-5.40739e-015	-4.77403e-015	-5.1672e-015	-6.75622e-015	-7.68579e-015	-5.33983e-015	-8.00195e-015	-2.60176e-015	-5.16682e-015	-1.15066e-014	3.30829e-015	2.42608e-015	-7.74672e-015	-9.80529e-015	1.07065e-015	-4.07581e-015	-2.2321e-015	2.51417e-015	-3.90265e-015	-4.43168e-015
4.90407e-015	1.80852e-015	2.86449e-015	5.97391e-015	3.23833e-015	-5.3275e-015	-4.73791e-015	-4.99884e-015	-6.69871e-015	-7.62675e-015	-5.26965e-015	-8.15188e-015	-2.51729e-015	-4.81137e-015	-1.16083e-014	3.09572e-015	2.33366e-015	-7.92926e-015	-1.02915e-014	1.09312e-015	-4.16834e-015	-2.32845e-015	2.24764e-015	-4.1844e-015	-4.50504e-015
4.96154e-015	1.81307e-015	2.87075e-015	6.13915e-015	3.12347e-015	-5.2291e-015	-4.66956e-015	-4.79441e-015	-6.66456e-015	-7.55266e-015	-5.20231e-015	-8.27533e-015	-2.42232e-015	-4.44492e-015	-1.16579e-014	2.88688e-015	2.22802e-015	-8.08505e-015	-1.07494e-014	1.10619e-015	-4.26385e-015	-2.38963e-015	1.95583e-015	-4.47061e-015	-4.58362e-015
5.01364e-015	1.82414e-015	2.87205e-015	6.3093e-015	3.00327e-015	-5.11467e-015	-4.57106e-015	-4.55652e-015	-6.65519e-015	-7.46362e-015	-5.13763e-015	-8.3711e-015	-2.31719e-015	-4.07093e-015	-1.1653e-014	2.68524e-015	2.11061e-015	-8.21228e-015	-1.11762e-014	1.11129e-015	-4.3624e-015	-2.41738e-015	1.63892e-015	-4.75954e-015	-4.66986e-015
5.05972e-015	1.84083e-015	2.86911e-015	6.48157e-015	2.87916e-015	-4.98657e-015	-4.44489e-015	-4.2875e-015	-6.67147e-015	-7.36002e-015	-5.07509e-015	-8.43766e-015	-2.20294e-015	-3.69279e-015	-1.1593e-014	2.494e-015	1.98352e-015	-8.30902e-015	-1.15699e-014	1.10937e-015	-4.46452e-015	-2.41258e-015	1.2966e-015	-5.04938e-015	-4.76564e-015
5.09883e-015	1.86237e-015	2.86281e-015	6.6535e-015	2.75256e-015	-4.84692e-015	-4.29338e-015	-3.991e-015	-6.71403e-015	-7.24312e-015	-5.01381e-015	-8.47301e-015	-2.08009e-015	-3.31299e-015	-1.14783e-014	2.31624e-015	1.84798e-015	-8.3745e-015	-1.19277e-014	1.10119e-015	-4.57065e-015	-2.37715e-015	9.29107e-016	-5.33854e-015	-4.87248e-015
5.13104e-015	1.8877e-015	2.85335e-015	6.82218e-015	2.6251e-015	-4.69876e-015	-4.11957e-015	-3.67025e-015	-6.78353e-015	-7.11399e-015	-4.95328e-015	-8.47621e-015	-1.94853e-015	-2.93483e-015	-1.13081e-014	2.15585e-015	1.70605e-015	-8.40779e-015	-1.22476e-014	1.08805e-015	-4.68131e-015	-2.31382e-015	5.37188e-016	-5.62519e-015	-4.99158e-015
5.15625e-015	1.91562e-015	2.84121e-015	6.98538e-015	2.4983e-015	-4.54474e-015	-3.92639e-015	-3.32941e-015	-6.87955e-015	-6.97411e-015	-4.89319e-015	-8.44676e-015	-1.80868e-015	-2.56048e-015	-1.10831e-014	2.01508e-015	1.55998e-015	-8.40866e-015	-1.25284e-014	1.0708e-015	-4.79709e-015	-2.22533e-015	1.21375e-016	-5.90779e-015	-5.12486e-015
5.1741e-015	1.94504e-015	2.82805e-015	7.1403e-015	2.37349e-015	-4.38685e-015	-3.71716e-015	-2.97285e-015	-7.00231e-015	-6.82467e-015	-4.83313e-015	-8.38431e-015	-1.66206e-015	-2.19312e-015	-1.08044e-014	1.89648e-015	1.41236e-015	-8.37769e-015	-1.27687e-014	1.05e-015	-4.91915e-015	-2.1143e-015	-3.17491e-016	-6.18406e-015	-5.27377e-015
5.18474e-015	1.97461e-015	2.81495e-015	7.28434e-015	2.25228e-015	-4.22814e-015	-3.49582e-015	-2.60559e-015	-7.15043e-015	-6.66752e-015	-4.77271e-015	-8.28856e-015	-1.50995e-015	-1.83495e-015	-1.0473e-014	1.80283e-015	1.26525e-015	-8.31484e-015	-1.29674e-014	1.02644e-015	-5.04791e-015	-1.98398e-015	-7.7805e-016	-6.45232e-015	-5.43926e-015
5.18821e-015	2.00332e-015	2.80234e-015	7.41498e-015	2.13667e-015	-4.07159e-015	-3.26626e-015	-2.23205e-015	-7.32313e-015	-6.50438e-015	-4.71135e-015	-8.15908e-015	-1.35355e-015	-1.48861e-015	-1.00902e-014	1.73669e-015	1.12084e-015	-8.22079e-015	-1.31249e-014	1.00081e-015	-5.18392e-015	-1.83774e-015	-1.25812e-015	-6.71163e-015	-5.62206e-015
5.18472e-015	2.0299e-015	2.79108e-015	7.53039e-015	2.02883e-015	-3.91929e-015	-3.03248e-015	-1.8575e-015	-7.51978e-015	-6.33667e-015	-4.64908e-015	-7.99561e-015	-1.19415e-015	-1.15622e-015	-9.65777e-015	1.70061e-015	9.81185e-016	-8.09679e-015	-1.32417e-014	9.73552e-016	-5.32741e-015	-1.6797e-015	-1.75558e-015	-6.9609e-015	-5.82348e-015
5.17409e-015	2.05363e-015	2.78213e-015	7.62788e-015	1.93066e-015	-3.77306e-015	-2.79815e-015	-1.48654e-015	-7.73811e-015	-6.16614e-015	-4.58552e-015	-7.79934e-015	-1.03405e-015	-8.40211e-016	-9.17782e-015	1.69638e-015	8.48221e-016	-7.94359e-015	-1.33181e-014	9.44649e-016	-5.47823e-015	-1.51351e-015	-2.26936e-015	-7.19883e-015	-6.04442e-015
5.15652e-015	2.0732e-015	2.77615e-015	7.70545e-015	1.84451e-015	-3.63522e-015	-2.56725e-015	-1.12423e-015	-7.97605e-015	-5.99483e-015	-4.52119e-015	-7.57043e-015	-8.74547e-016	-5.42091e-016	-8.65268e-015	1.72623e-015	7.25143e-016	-7.76329e-015	-1.33553e-014	9.14152e-016	-5.6375e-015	-1.34294e-015	-2.79732e-015	-7.4246e-015	-6.2856e-015
5.13267e-015	2.08768e-015	2.77443e-015	7.76111e-015	1.77214e-015	-3.50884e-015	-2.3429e-015	-7.75772e-016	-8.23201e-015	-5.82539e-015	-4.4562e-015	-7.30968e-015	-7.16407e-016	-2.62732e-016	-8.08569e-015	1.79188e-015	6.13618e-016	-7.55804e-015	-1.33546e-014	8.82544e-016	-5.80518e-015	-1.172e-015	-3.33659e-015	-7.63653e-015	-6.54734e-015
5.10209e-015	2.09617e-015	2.77798e-015	7.79324e-015	1.71535e-015	-3.39517e-015	-2.12818e-015	-4.46457e-016	-8.50364e-015	-5.65989e-015	-4.39013e-015	-7.01827e-015	-5.6152e-016	-3.11692e-018	-7.47905e-015	1.89458e-015	5.16277e-016	-7.32986e-015	-1.33184e-014	8.50291e-016	-5.98142e-015	-1.00472e-015	-3.88523e-015	-7.83378e-015	-6.82977e-015
5.06548e-015	2.09782e-015	2.78727e-015	7.80138e-015	1.67606e-015	-3.29477e-015	-1.92613e-015	-1.41609e-016	-8.78746e-015	-5.50006e-015	-4.3226e-015	-6.69741e-015	-4.11001e-016	2.3565e-016	-6.83642e-015	2.03507e-015	4.35252e-016	-7.0809e-015	-1.32481e-014	8.1659e-016	-6.16577e-015	-8.44596e-016	-4.44075e-015	-8.0158e-015	-7.13303e-015
5.02383e-015	2.0915e-015	2.80324e-015	7.78453e-015	1.65623e-015	-3.20963e-015	-1.73993e-015	1.34903e-016	-9.07936e-015	-5.3476e-015	-4.25404e-015	-6.34875e-015	-2.66794e-016	4.52961e-016	-6.16114e-015	2.21419e-015	3.71862e-016	-6.81351e-015	-1.31466e-014	7.8049e-016	-6.35825e-015	-6.95533e-016	-5.00034e-015	-8.18243e-015	-7.45642e-015
4.97721e-015	2.07669e-015	2.8266e-015	7.7418e-015	1.65702e-015	-3.14028e-015	-1.57212e-015	3.78699e-016	-9.37646e-015	-5.20482e-015	-4.18437e-015	-5.97443e-015	-1.29872e-016	6.48703e-016	-5.45684e-015	2.43229e-015	3.27332e-016	-6.53054e-015	-1.30169e-014	7.41829e-016	-6.55905e-015	-5.61155e-016	-5.5615e-015	-8.33361e-015	-7.79923e-015
4.92567e-015	2.05253e-015	2.85754e-015	7.67256e-015	1.67991e-015	-3.0875e-015	-1.42475e-015	5.86955e-016	-9.67552e-015	-5.07282e-015	-4.11344e-015	-5.5761e-015	-1.46001e-018	8.22526e-016	-4.72698e-015	2.69014e-015	3.03484e-016	-6.23568e-015	-1.28612e-014	6.9951e-016	-6.76727e-015	-4.44967e-016	-6.12131e-015	-8.46985e-015	-8.16037e-015
4.87015e-015	2.01865e-015	2.8969e-015	7.57773e-015	1.72634e-015	-3.05236e-015	-1.29941e-015	7.56447e-016	-9.97266e-015	-4.95317e-015	-4.04133e-015	-5.15595e-015	1.17379e-016	9.74611e-016	-3.97536e-015	2.9873e-015	3.00983e-016	-5.93148e-015	-1.26825e-014	6.52745e-016	-6.98211e-015	-3.4988e-016	-6.67622e-015	-8.59086e-015	-8.53881e-015
4.81128e-015	1.97477e-015	2.94478e-015	7.45745e-015	1.79733e-015	-3.03393e-015	-1.19683e-015	8.84353e-016	-1.02643e-014	-4.84751e-015	-3.96795e-015	-4.71648e-015	2.25365e-016	1.10584e-015	-3.20526e-015	3.32318e-015	3.21515e-016	-5.62078e-015	-1.24841e-014	6.01137e-016	-7.20307e-015	-2.78848e-016	-7.22376e-015	-8.69719e-015	-8.93308e-015
4.74831e-015	1.92013e-015	3.00094e-015	7.31261e-015	1.89365e-015	-3.03242e-015	-1.11753e-015	9.67901e-016	-1.05458e-014	-4.7576e-015	-3.89347e-015	-4.26035e-015	3.21785e-016	1.21723e-015	-2.42149e-015	3.69624e-015	3.6581e-016	-5.30709e-015	-1.22694e-014	5.43305e-016	-7.42919e-015	-2.34045e-016	-7.76146e-015	-8.78953e-015	-9.34092e-015
4.68277e-015	1.85392e-015	3.06547e-015	7.14438e-015	2.01506e-015	-3.04747e-015	-1.06201e-015	1.00542e-015	-1.08133e-014	-4.6843e-015	-3.81818e-015	-3.79046e-015	4.06386e-016	1.31016e-015	-1.62768e-015	4.10489e-015	4.3374e-016	-4.99315e-015	-1.20417e-014	4.77972e-016	-7.65939e-015	-2.17272e-016	-8.28625e-015	-8.86935e-015	-9.76073e-015
4.61547e-015	1.77632e-015	3.13789e-015	6.95357e-015	2.16134e-015	-3.0781e-015	-1.03018e-015	9.95814e-016	-1.10631e-014	-4.62785e-015	-3.74233e-015	-3.31014e-015	4.78596e-016	1.38531e-015	-8.28147e-016	4.5473e-015	5.24874e-016	-4.6816e-015	-1.18038e-014	4.03915e-016	-7.89242e-015	-2.30249e-016	-8.79568e-015	-8.93778e-015	-1.01903e-014
4.54688e-015	1.68685e-015	3.21757e-015	6.74217e-015	2.33291e-015	-3.12352e-015	-1.02133e-015	9.39075e-016	-1.12911e-014	-4.5893e-015	-3.66541e-015	-2.8231e-015	5.38156e-016	1.44384e-015	-2.71068e-017	5.02073e-015	6.39167e-016	-4.37585e-015	-1.15593e-014	3.19712e-016	-8.12657e-015	-2.74687e-016	-9.28687e-015	-8.99631e-015	-1.06282e-014
4.47744e-015	1.58532e-015	3.30369e-015	6.51231e-015	2.52976e-015	-3.18276e-015	-1.03466e-015	8.3503e-016	-1.1494e-014	-4.56942e-015	-3.58682e-015	-2.33203e-015	5.85512e-016	1.48752e-015	7.71608e-016	5.52228e-015	7.75886e-016	-4.07878e-015	-1.13119e-014	2.24589e-016	-8.36096e-015	-3.5207e-016	-9.75784e-015	-9.0466e-015	-1.10718e-014
4.40763e-015	1.47204e-015	3.39619e-015	6.26623e-015	2.75031e-015	-3.25399e-015	-1.06863e-015	6.84102e-016	-1.16678e-014	-4.56856e-015	-3.50709e-015	-1.84006e-015	6.21006e-016	1.51845e-015	1.56436e-015	6.04845e-015	9.34302e-016	-3.79349e-015	-1.10652e-014	1.16333e-016	-8.59484e-015	-4.6313e-016	-1.02064e-014	-9.09035e-015	-1.15184e-014
4.33792e-015	1.34684e-015	3.49437e-015	6.00672e-015	2.99248e-015	-3.33607e-015	-1.12123e-015	4.87262e-016	-1.18098e-014	-4.58697e-015	-3.42636e-015	-1.35075e-015	6.45001e-016	1.53819e-015	2.34631e-015	6.59606e-015	1.1134e-015	-3.52317e-015	-1.08222e-014	-6.60991e-018	-8.82633e-015	-6.08301e-016	-1.06298e-014	-9.12975e-015	-1.19654e-014
4.26894e-015	1.2097e-015	3.59705e-015	5.73615e-015	3.25483e-015	-3.42727e-015	-1.19083e-015	2.47143e-016	-1.19174e-014	-4.62421e-015	-3.34418e-015	-8.67662e-016	6.58183e-016	1.54866e-015	3.114e-015	7.16157e-015	1.3125e-015	-3.26974e-015	-1.05865e-014	-1.45352e-016	-9.05424e-015	-7.87111e-016	-1.10262e-014	-9.16679e-015	-1.24102e-014
4.20089e-015	1.06051e-015	3.70363e-015	5.4578e-015	3.53593e-015	-3.5258e-015	-1.27511e-015	-3.33966e-017	-1.19885e-014	-4.67967e-015	-3.2606e-015	-3.94486e-016	6.6114e-016	1.55174e-015	3.86354e-015	7.74109e-015	1.52953e-015	-3.03516e-015	-1.0362e-014	-3.01037e-016	-9.2772e-015	-9.99365e-016	-1.13946e-014	-9.20357e-015	-1.28498e-014
4.13408e-015	8.99493e-016	3.81287e-015	5.17421e-015	3.83336e-015	-3.62968e-015	-1.37109e-015	-3.51186e-016	-1.20208e-014	-4.75302e-015	-3.1761e-015	6.52363e-017	6.54633e-016	1.54946e-015	4.59078e-015	8.33015e-015	1.76196e-015	-2.82175e-015	-1.01514e-014	-4.74763e-016	-9.49309e-015	-1.24512e-015	-1.17339e-014	-9.24212e-015	-1.32814e-014
4.06912e-015	7.27293e-016	3.92377e-015	4.88898e-015	4.14386e-015	-3.73743e-015	-1.47641e-015	-7.02131e-016	-1.2013e-014	-4.84438e-015	-3.09059e-015	5.07887e-016	6.40607e-016	1.54321e-015	5.29179e-015	8.92367e-015	2.00801e-015	-2.6318e-015	-9.95666e-015	-6.67311e-016	-9.70024e-015	-1.52356e-015	-1.20434e-014	-9.28445e-015	-1.37024e-014
4.00665e-015	5.44313e-016	4.03479e-015	4.60561e-015	4.46489e-015	-3.84687e-015	-1.58789e-015	-1.08221e-015	-1.19639e-014	-4.95304e-015	-3.00357e-015	9.3053e-016	6.20307e-016	1.53489e-015	5.96303e-015	9.51712e-015	2.26461e-015	-2.46782e-015	-9.78026e-015	-8.79524e-016	-9.89814e-015	-1.83346e-015	-1.23221e-014	-9.33284e-015	-1.41105e-014
3.94649e-015	3.50863e-016	4.14489e-015	4.32673e-015	4.79322e-015	-3.95592e-015	-1.70258e-015	-1.48668e-015	-1.18723e-014	-5.07786e-015	-2.9153e-015	1.32917e-015	5.95079e-016	1.52602e-015	6.60103e-015	1.01055e-014	2.52831e-015	-2.33074e-015	-9.6238e-015	-1.11154e-015	-1.00851e-014	-2.17317e-015	-1.25699e-014	-9.38921e-015	-1.45031e-014
3.88884e-015	1.48281e-016	4.25319e-015	4.05518e-015	5.12561e-015	-4.06322e-015	-1.81764e-015	-1.91022e-015	-1.17383e-014	-5.21844e-015	-2.82537e-015	1.70016e-015	5.66701e-016	1.51788e-015	7.20251e-015	1.0683e-014	2.79639e-015	-2.22183e-015	-9.48921e-015	-1.36435e-015	-1.02604e-014	-2.54132e-015	-1.2787e-014	-9.4559e-015	-1.48782e-014
3.83362e-015	-6.33374e-017	4.35795e-015	3.79396e-015	5.45799e-015	-4.16716e-015	-1.92999e-015	-2.34656e-015	-1.15617e-014	-5.37396e-015	-2.73438e-015	2.04079e-015	5.37153e-016	1.51229e-015	7.76381e-015	1.12443e-014	3.06637e-015	-2.14259e-015	-9.37848e-015	-1.63857e-015	-1.04228e-014	-2.93543e-015	-1.2974e-014	-9.53514e-015	-1.52336e-014
3.78096e-015	-2.82813e-016	4.45815e-015	3.54587e-015	5.78685e-015	-4.26569e-015	-2.0371e-015	-2.78976e-015	-1.13439e-014	-5.54297e-015	-2.64232e-015	2.34822e-015	5.08401e-016	1.51051e-015	8.28185e-015	1.17845e-014	3.33461e-015	-2.09338e-015	-9.29399e-015	-1.93393e-015	-1.05718e-014	-3.3535e-015	-1.31313e-014	-9.62838e-015	-1.55682e-014
3.73059e-015	-5.09097e-016	4.55341e-015	3.31298e-015	6.10749e-015	-4.35679e-015	-2.13578e-015	-3.23372e-015	-1.10865e-014	-5.72449e-015	-2.54901e-015	2.61923e-015	4.82548e-016	1.51356e-015	8.75408e-015	1.22981e-014	3.59753e-015	-2.07529e-015	-9.23658e-015	-2.25036e-015	-1.07064e-014	-3.79395e-015	-1.32595e-014	-9.73684e-015	-1.58802e-014
3.68232e-015	-7.41755e-016	4.64246e-015	3.09779e-015	6.41586e-015	-4.43895e-015	-2.22408e-015	-3.6723e-015	-1.07914e-014	-5.91741e-015	-2.45435e-015	2.85216e-015	4.61072e-016	1.52242e-015	9.17772e-015	1.27802e-014	3.85224e-015	-2.08859e-015	-9.20687e-015	-2.58747e-015	-1.08266e-014	-4.25424e-015	-1.33599e-014	-9.86273e-015	-1.61684e-014
3.63683e-015	-9.8001e-016	4.72389e-015	2.90243e-015	6.70828e-015	-4.5109e-015	-2.29953e-015	-4.09938e-015	-1.04614e-014	-6.12013e-015	-2.3579e-015	3.04337e-015	4.45702e-016	1.53745e-015	9.55009e-015	1.3226e-014	4.09508e-015	-2.13315e-015	-9.20518e-015	-2.94401e-015	-1.09319e-014	-4.73203e-015	-1.34341e-014	-1.00075e-014	-1.64315e-014
3.59428e-015	-1.22237e-015	4.79683e-015	2.72897e-015	6.98084e-015	-4.57167e-015	-2.36025e-015	-4.50839e-015	-1.00996e-014	-6.33195e-015	-2.25962e-015	3.19094e-015	4.37791e-016	1.55883e-015	9.86948e-015	1.36303e-014	4.32262e-015	-2.20897e-015	-9.23259e-015	-3.31903e-015	-1.10225e-014	-5.22465e-015	-1.34845e-014	-1.01719e-014	-1.66687e-014
3.55475e-015	-1.46781e-015	4.86016e-015	2.57913e-015	7.22946e-015	-4.6205e-015	-2.40458e-015	-4.89358e-015	-9.70946e-015	-6.55155e-015	-2.16019e-015	3.29423e-015	4.39115e-016	1.58692e-015	1.01339e-014	1.39886e-014	4.53131e-015	-2.31528e-015	-9.28918e-015	-3.71139e-015	-1.10989e-014	-5.72923e-015	-1.35131e-014	-1.03565e-014	-1.68796e-014
3.51789e-015	-1.71465e-015	4.91392e-015	2.45422e-015	7.44986e-015	-4.65658e-015	-2.43085e-015	-5.24869e-015	-9.29528e-015	-6.77775e-015	-2.05958e-015	3.35184e-015	4.51381e-016	1.62209e-015	1.03418e-014	1.42965e-014	4.71793e-015	-2.45235e-015	-9.37504e-015	-4.1195e-015	-1.11622e-014	-6.24364e-015	-1.35228e-014	-1.0562e-014	-1.70642e-014
3.48359e-015	-1.96157e-015	4.95742e-015	2.35509e-015	7.63831e-015	-4.67846e-015	-2.43802e-015	-5.56767e-015	-8.8607e-015	-7.00936e-015	-1.95781e-015	3.36273e-015	4.76275e-016	1.6642e-015	1.04918e-014	1.45503e-014	4.87942e-015	-2.6191e-015	-9.48992e-015	-4.54219e-015	-1.12129e-014	-6.76503e-015	-1.35158e-014	-1.07891e-014	-1.72226e-014
3.4518e-015	-2.2072e-015	4.98952e-015	2.28221e-015	7.79154e-015	-4.68569e-015	-2.42552e-015	-5.84529e-015	-8.41041e-015	-7.2449e-015	-1.85514e-015	3.32629e-015	5.1445e-016	1.71276e-015	1.05823e-014	1.47461e-014	5.01225e-015	-2.81359e-015	-9.63346e-015	-4.97787e-015	-1.12519e-014	-7.29076e-015	-1.34948e-014	-1.10378e-014	-1.73554e-014
3.42246e-015	-2.45025e-015	5.01022e-015	2.23589e-015	7.90618e-015	-4.67778e-015	-2.39376e-015	-6.07638e-015	-7.9498e-015	-7.48302e-015	-1.75141e-015	3.24263e-015	5.66975e-016	1.76712e-015	1.0613e-014	1.48809e-014	5.11383e-015	-3.03467e-015	-9.80465e-015	-5.42494e-015	-1.12809e-014	-7.81878e-015	-1.34624e-014	-1.1308e-014	-1.7464e-014
3.39551e-015	-2.68929e-015	5.01916e-015	2.21601e-015	7.97927e-015	-4.65474e-015	-2.34292e-015	-6.25636e-015	-7.48341e-015	-7.7226e-015	-1.64756e-015	3.11105e-015	6.34422e-016	1.82679e-015	1.05839e-014	1.49522e-014	5.18166e-015	-3.2808e-015	-1.00029e-014	-5.88059e-015	-1.13017e-014	-8.34639e-015	-1.34214e-014	-1.15989e-014	-1.75497e-014
3.37039e-015	-2.92267e-015	5.01657e-015	2.22229e-015	8.00883e-015	-4.61728e-015	-2.2731e-015	-6.38132e-015	-7.01652e-015	-7.96287e-015	-1.54359e-015	2.93179e-015	7.1833e-016	1.89117e-015	1.04955e-014	1.49578e-014	5.21384e-015	-3.55091e-015	-1.02271e-014	-6.34293e-015	-1.13153e-014	-8.87119e-015	-1.33743e-014	-1.19098e-014	-1.76134e-014
3.34678e-015	-3.14931e-015	5.00219e-015	2.25355e-015	7.99274e-015	-4.56517e-015	-2.18567e-015	-6.44815e-015	-6.55478e-015	-8.20286e-015	-1.44008e-015	2.70623e-015	8.19292e-016	1.95885e-015	1.03483e-014	1.48961e-014	5.20799e-015	-3.84309e-015	-1.04763e-014	-6.80993e-015	-1.13241e-014	-9.3916e-015	-1.33238e-014	-1.2239e-014	-1.76566e-014
3.32461e-015	-3.36776e-015	4.97618e-015	2.30874e-015	7.92942e-015	-4.49844e-015	-2.08216e-015	-6.45489e-015	-6.10296e-015	-8.44131e-015	-1.33748e-015	2.43595e-015	9.37179e-016	2.02843e-015	1.01427e-014	1.47667e-014	5.16275e-015	-4.1551e-015	-1.07489e-014	-7.27908e-015	-1.13306e-014	-9.90524e-015	-1.32733e-014	-1.25851e-014	-1.76813e-014
3.30409e-015	-3.57585e-015	4.93968e-015	2.38663e-015	7.81774e-015	-4.41757e-015	-1.96399e-015	-6.39992e-015	-5.66706e-015	-8.67755e-015	-1.23626e-015	2.12335e-015	1.07159e-015	2.0985e-015	9.87988e-015	1.45693e-014	5.07736e-015	-4.48494e-015	-1.10444e-014	-7.74844e-015	-1.13361e-014	-1.04103e-014	-1.32259e-014	-1.29461e-014	-1.76901e-014
3.28508e-015	-3.77274e-015	4.89303e-015	2.48538e-015	7.65679e-015	-4.32334e-015	-1.83331e-015	-6.28086e-015	-5.25271e-015	-8.9104e-015	-1.13717e-015	1.77008e-015	1.22239e-015	2.1678e-015	9.56173e-015	1.43042e-014	4.95043e-015	-4.8305e-015	-1.13611e-014	-8.2151e-015	-1.13427e-014	-1.09057e-014	-1.31841e-014	-1.33202e-014	-1.76846e-014
3.26738e-015	-3.95707e-015	4.83648e-015	2.60306e-015	7.44605e-015	-4.2164e-015	-1.69257e-015	-6.09747e-015	-4.86525e-015	-9.13919e-015	-1.04047e-015	1.37875e-015	1.38896e-015	2.23481e-015	9.19043e-015	1.39724e-014	4.78107e-015	-5.18967e-015	-1.16972e-014	-8.67655e-015	-1.13531e-014	-1.13904e-014	-1.31508e-014	-1.37058e-014	-1.76674e-014
3.25102e-015	-4.12674e-015	4.77107e-015	2.73757e-015	7.18642e-015	-4.09791e-015	-1.54503e-015	-5.85035e-015	-4.50901e-015	-9.36284e-015	-9.46902e-016	9.53427e-016	1.57109e-015	2.29848e-015	8.76841e-015	1.35756e-014	4.56908e-015	-5.55954e-015	-1.20516e-014	-9.13025e-015	-1.137e-014	-1.18636e-014	-1.31279e-014	-1.41e-014	-1.76413e-014
3.2357e-015	-4.2805e-015	4.69713e-015	2.88633e-015	6.87914e-015	-3.96862e-015	-1.39322e-015	-5.54106e-015	-4.18865e-015	-9.5805e-015	-8.56605e-016	4.97746e-016	1.76825e-015	2.35731e-015	8.29774e-015	1.31157e-014	4.31501e-015	-5.93712e-015	-1.24225e-014	-9.57432e-015	-1.13949e-014	-1.23244e-014	-1.3118e-014	-1.45005e-014	-1.76083e-014
3.22175e-015	-4.41703e-015	4.61559e-015	3.04644e-015	6.52575e-015	-3.82947e-015	-1.23948e-015	-5.1716e-015	-3.90892e-015	-9.79157e-015	-7.70507e-016	1.49477e-017	1.97911e-015	2.40955e-015	7.78181e-015	1.25953e-014	4.01935e-015	-6.31939e-015	-1.28078e-014	-1.00066e-014	-1.14299e-014	-1.27711e-014	-1.31231e-014	-1.49047e-014	-1.75707e-014
3.2094e-015	-4.5357e-015	4.5276e-015	3.21556e-015	6.12828e-015	-3.68131e-015	-1.08753e-015	-4.74494e-015	-3.67306e-015	-9.99546e-015	-6.89417e-016	-4.91198e-016	2.20216e-015	2.45403e-015	7.22417e-015	1.2018e-014	3.68286e-015	-6.70441e-015	-1.32061e-014	-1.04246e-014	-1.14766e-014	-1.32033e-014	-1.31452e-014	-1.53099e-014	-1.75314e-014
3.19857e-015	-4.63545e-015	4.43374e-015	3.39136e-015	5.68903e-015	-3.52504e-015	-9.40903e-016	-4.26457e-015	-3.48481e-015	-1.01918e-014	-6.13422e-016	-1.01669e-015	2.436e-015	2.48912e-015	6.62807e-015	1.13878e-014	3.30665e-015	-7.08925e-015	-1.36154e-014	-1.08272e-014	-1.1537e-014	-1.36214e-014	-1.31859e-014	-1.57137e-014	-1.74926e-014
3.18857e-015	-4.71507e-015	4.33446e-015	3.57058e-015	5.21128e-015	-3.3618e-015	-8.02256e-016	-3.73473e-015	-3.3469e-015	-1.03799e-014	-5.4305e-016	-1.55621e-015	2.67913e-015	2.51347e-015	5.99795e-015	1.07093e-014	2.89287e-015	-7.47148e-015	-1.40339e-014	-1.12125e-014	-1.1612e-014	-1.40253e-014	-1.32468e-014	-1.6113e-014	-1.74571e-014
3.18008e-015	-4.77367e-015	4.23081e-015	3.75045e-015	4.69843e-015	-3.19306e-015	-6.74473e-016	-3.16055e-015	-3.26134e-015	-1.05589e-014	-4.79047e-016	-2.10479e-015	2.92969e-015	2.52618e-015	5.33777e-015	9.98759e-015	2.44372e-015	-7.84779e-015	-1.446e-014	-1.15783e-014	-1.17032e-014	-1.44153e-014	-1.33286e-014	-1.65045e-014	-1.74277e-014
3.17296e-015	-4.81061e-015	4.12367e-015	3.92757e-015	4.1541e-015	-3.01974e-015	-5.60237e-016	-2.54742e-015	-3.23014e-015	-1.0728e-014	-4.21246e-016	-2.65654e-015	3.18571e-015	2.52554e-015	4.65179e-015	9.22797e-015	1.96145e-015	-8.21557e-015	-1.48918e-014	-1.19239e-014	-1.18123e-014	-1.47912e-014	-1.34322e-014	-1.68854e-014	-1.74065e-014
3.16714e-015	-4.82553e-015	4.01398e-015	4.09942e-015	3.58266e-015	-2.84284e-015	-4.62064e-016	-1.90095e-015	-3.25409e-015	-1.08875e-014	-3.70353e-016	-3.2056e-015	3.44441e-015	2.51043e-015	3.94498e-015	8.43575e-015	1.44853e-015	-8.57262e-015	-1.5327e-014	-1.22485e-014	-1.19394e-014	-1.51532e-014	-1.35584e-014	-1.72529e-014	-1.73953e-014
3.16304e-015	-4.81842e-015	3.90249e-015	4.26347e-015	2.98784e-015	-2.66314e-015	-3.8185e-016	-1.22726e-015	-3.33337e-015	-1.10365e-014	-3.27239e-016	-3.74705e-015	3.70372e-015	2.47974e-015	3.22229e-015	7.61719e-015	9.08531e-016	-8.91622e-015	-1.57634e-014	-1.25511e-014	-1.2085e-014	-1.55028e-014	-1.3707e-014	-1.76041e-014	-1.73965e-014
3.15992e-015	-4.78954e-015	3.7901e-015	4.41701e-015	2.37525e-015	-2.48141e-015	-3.21954e-016	-5.34102e-016	-3.46798e-015	-1.11746e-014	-2.9161e-016	-4.27584e-015	3.96217e-015	2.43346e-015	2.48861e-015	6.77879e-015	3.44278e-016	-9.24444e-015	-1.61992e-014	-1.28313e-014	-1.2249e-014	-1.58413e-014	-1.38785e-014	-1.79369e-014	-1.74113e-014
3.15758e-015	-4.73911e-015	3.67739e-015	4.55787e-015	1.74972e-015	-2.29891e-015	-2.84572e-016	1.71536e-016	-3.6575e-015	-1.13015e-014	-2.63986e-016	-4.78697e-015	4.21735e-015	2.37144e-015	1.7492e-015	5.92701e-015	-2.41434e-016	-9.5551e-015	-1.66336e-014	-1.30896e-014	-1.24311e-014	-1.6169e-014	-1.40725e-014	-1.82487e-014	-1.74415e-014
3.156e-015	-4.66725e-015	3.56428e-015	4.68379e-015	1.11651e-015	-2.11624e-015	-2.71194e-016	8.82804e-016	-3.89984e-015	-1.14175e-014	-2.4492e-016	-5.27533e-015	4.46722e-015	2.29303e-015	1.00867e-015	5.06799e-015	-8.44572e-016	-9.8458e-015	-1.7065e-014	-1.33264e-014	-1.26307e-014	-1.64876e-014	-1.42889e-014	-1.85375e-014	-1.74883e-014
3.15543e-015	-4.57454e-015	3.45148e-015	4.79354e-015	4.81057e-016	-1.93397e-015	-2.83519e-016	1.59225e-015	-4.19257e-015	-1.15221e-014	-2.34632e-016	-5.73571e-015	4.70952e-015	2.19845e-015	2.72157e-016	4.20838e-015	-1.46146e-015	-1.01155e-014	-1.74919e-014	-1.35417e-014	-1.28474e-014	-1.6798e-014	-1.45264e-014	-1.88014e-014	-1.75524e-014
3.15603e-015	-4.46189e-015	3.33914e-015	4.88559e-015	-1.51619e-016	-1.75231e-015	-3.22103e-016	2.29295e-015	-4.53328e-015	-1.16147e-014	-2.33275e-016	-6.16367e-015	4.94187e-015	2.08791e-015	-4.55729e-016	3.35459e-015	-2.08867e-015	-1.03625e-014	-1.79123e-014	-1.37366e-014	-1.30796e-014	-1.71014e-014	-1.4784e-014	-1.9039e-014	-1.76347e-014
3.15724e-015	-4.33014e-015	3.22774e-015	4.95832e-015	-7.7558e-016	-1.57266e-015	-3.86974e-016	2.97715e-015	-4.91792e-015	-1.16953e-014	-2.40427e-016	-6.55424e-015	5.16182e-015	1.96126e-015	-1.17092e-015	2.51293e-015	-2.72233e-015	-1.0585e-014	-1.83245e-014	-1.39118e-014	-1.33257e-014	-1.73991e-014	-1.50612e-014	-1.92491e-014	-1.77352e-014
3.1591e-015	-4.18053e-015	3.11711e-015	5.01096e-015	-1.38569e-015	-1.39544e-015	-4.78287e-016	3.63776e-015	-5.34316e-015	-1.17641e-014	-2.56758e-016	-6.90338e-015	5.36715e-015	1.81905e-015	-1.86797e-015	1.69002e-015	-3.35837e-015	-1.07822e-014	-1.87268e-014	-1.4068e-014	-1.3584e-014	-1.76922e-014	-1.53563e-014	-1.94302e-014	-1.7855e-014
3.16148e-015	-4.01491e-015	3.00745e-015	5.0431e-015	-1.97645e-015	-1.22065e-015	-5.95695e-016	4.26817e-015	-5.80471e-015	-1.18204e-014	-2.8199e-016	-7.20766e-015	5.55602e-015	1.6616e-015	-2.54259e-015	8.92201e-016	-3.99252e-015	-1.09532e-014	-1.91185e-014	-1.42067e-014	-1.38521e-014	-1.79825e-014	-1.56683e-014	-1.95819e-014	-1.79937e-014
3.16404e-015	-3.83522e-015	2.89822e-015	5.05419e-015	-2.54324e-015	-1.04854e-015	-7.378e-016	4.86166e-015	-6.29762e-015	-1.18643e-014	-3.1594e-016	-7.46412e-015	5.72707e-015	1.49004e-015	-3.19121e-015	1.25006e-016	-4.6208e-015	-1.10979e-014	-1.94987e-014	-1.43297e-014	-1.41276e-014	-1.82707e-014	-1.59952e-014	-1.97035e-014	-1.81505e-014
3.16673e-015	-3.64268e-015	2.7894e-015	5.04375e-015	-3.08117e-015	-8.79353e-016	-9.03291e-016	5.41255e-015	-6.81709e-015	-1.18965e-014	-3.58165e-016	-7.66997e-015	5.87865e-015	1.30562e-015	-3.80998e-015	-6.07047e-016	-5.2395e-015	-1.12161e-014	-1.98655e-014	-1.44391e-014	-1.44082e-014	-1.8558e-014	-1.63351e-014	-1.97952e-014	-1.8325e-014
3.16994e-015	-3.43951e-015	2.68011e-015	5.01254e-015	-3.58524e-015	-7.13507e-016	-1.09082e-015	5.91566e-015	-7.35715e-015	-1.19168e-014	-4.08693e-016	-7.82267e-015	6.00953e-015	1.10928e-015	-4.39559e-015	-1.2991e-015	-5.84451e-015	-1.13077e-014	-2.02173e-014	-1.45364e-014	-1.46911e-014	-1.88462e-014	-1.66859e-014	-1.98572e-014	-1.85167e-014
3.17371e-015	-3.22765e-015	2.57011e-015	4.96194e-015	-4.05171e-015	-5.50891e-016	-1.29804e-015	6.36546e-015	-7.91155e-015	-1.19256e-014	-4.66567e-016	-7.92059e-015	6.11839e-015	9.01749e-016	-4.94487e-015	-1.94626e-015	-6.43272e-015	-1.1373e-014	-2.05528e-014	-1.46244e-014	-1.49729e-014	-1.91369e-014	-1.70459e-014	-1.98904e-014	-1.87235e-014
3.17722e-015	-3.00904e-015	2.45964e-015	4.8931e-015	-4.47719e-015	-3.91865e-016	-1.5227e-015	6.75745e-015	-8.47516e-015	-1.19236e-014	-5.31918e-016	-7.96305e-015	6.20384e-015	6.85157e-016	-5.45468e-015	-2.54487e-015	-7.00099e-015	-1.14125e-014	-2.08718e-014	-1.47053e-014	-1.52511e-014	-1.94309e-014	-1.74136e-014	-1.9895e-014	-1.89451e-014
3.18003e-015	-2.78679e-015	2.34785e-015	4.80685e-015	-4.85887e-015	-2.36751e-016	-1.76166e-015	7.08802e-015	-9.04252e-015	-1.19111e-014	-6.04241e-016	-7.94979e-015	6.26466e-015	4.61187e-016	-5.92288e-015	-3.09129e-015	-7.54603e-015	-1.14271e-014	-2.11731e-014	-1.47814e-014	-1.55228e-014	-1.9729e-014	-1.77868e-014	-1.98716e-014	-1.91797e-014
3.18225e-015	-2.56374e-015	2.23426e-015	4.70496e-015	-5.19406e-015	-8.50969e-017	-2.01261e-015	7.35453e-015	-9.60798e-015	-1.1889e-014	-6.82267e-016	-7.88126e-015	6.30033e-015	2.3125e-016	-6.34866e-015	-3.58298e-015	-8.06572e-015	-1.14191e-014	-2.14555e-014	-1.48553e-014	-1.57845e-014	-2.00324e-014	-1.81639e-014	-1.98214e-014	-1.94259e-014
3.18371e-015	-2.34207e-015	2.11759e-015	4.58912e-015	-5.48054e-015	6.22346e-017	-2.2721e-015	7.55379e-015	-1.01651e-014	-1.18575e-014	-7.65491e-016	-7.75927e-015	6.31041e-015	-2.98863e-018	-6.73057e-015	-4.01794e-015	-8.55718e-015	-1.13897e-014	-2.17183e-014	-1.49293e-014	-1.60329e-014	-2.03417e-014	-1.85428e-014	-1.97468e-014	-1.96826e-014
3.18424e-015	-2.12369e-015	1.99775e-015	4.46121e-015	-5.71684e-015	2.05254e-016	-2.53667e-015	7.68482e-015	-1.07078e-014	-1.18175e-014	-8.53612e-016	-7.58539e-015	6.29499e-015	-2.39443e-016	-7.06786e-015	-4.39498e-015	-9.01807e-015	-1.13405e-014	-2.19605e-014	-1.50055e-014	-1.62653e-014	-2.06573e-014	-1.89214e-014	-1.96496e-014	-1.99479e-014
3.18351e-015	-1.91093e-015	1.87375e-015	4.32341e-015	-5.9019e-015	3.43941e-016	-2.80347e-015	7.74737e-015	-1.12309e-014	-1.17698e-014	-9.46274e-016	-7.36174e-015	6.25377e-015	-4.7625e-016	-7.36004e-015	-4.71351e-015	-9.44665e-015	-1.12736e-014	-2.21825e-014	-1.50859e-014	-1.64792e-014	-2.09803e-014	-1.92983e-014	-1.95317e-014	-2.02204e-014
3.18035e-015	-1.70677e-015	1.74518e-015	4.17853e-015	-6.03553e-015	4.78186e-016	-3.06935e-015	7.74123e-015	-1.17282e-014	-1.17161e-014	-1.04302e-015	-7.09085e-015	6.18655e-015	-7.1146e-016	-7.60691e-015	-4.97345e-015	-9.84117e-015	-1.11914e-014	-2.23836e-014	-1.51732e-014	-1.66723e-014	-2.13114e-014	-1.96717e-014	-1.93951e-014	-2.04982e-014
3.17557e-015	-1.51326e-015	1.61175e-015	4.02871e-015	-6.11788e-015	6.0721e-016	-3.33108e-015	7.66676e-015	-1.21947e-014	-1.16573e-014	-1.14354e-015	-6.77621e-015	6.09413e-015	-9.43352e-016	-7.80947e-015	-5.17542e-015	-1.02004e-014	-1.10964e-014	-2.2564e-014	-1.52693e-014	-1.68415e-014	-2.16504e-014	-2.00402e-014	-1.92422e-014	-2.07793e-014
3.16849e-015	-1.33259e-015	1.47235e-015	3.87689e-015	-6.14972e-015	7.30951e-016	-3.58557e-015	7.52548e-015	-1.26261e-014	-1.15951e-014	-1.24736e-015	-6.42294e-015	5.97604e-015	-1.17035e-015	-7.96882e-015	-5.32026e-015	-1.0523e-014	-1.09922e-014	-2.27236e-014	-1.53757e-014	-1.69855e-014	-2.19975e-014	-2.04022e-014	-1.90757e-014	-2.10617e-014
3.15886e-015	-1.16736e-015	1.32658e-015	3.72561e-015	-6.1322e-015	8.48357e-016	-3.82947e-015	7.31981e-015	-1.30178e-014	-1.15308e-014	-1.35331e-015	-6.03577e-015	5.83264e-015	-1.39125e-015	-8.08666e-015	-5.40944e-015	-1.08086e-014	-1.08811e-014	-2.28627e-014	-1.54943e-014	-1.7103e-014	-2.23527e-014	-2.07568e-014	-1.8898e-014	-2.13433e-014
3.14687e-015	-1.01957e-015	1.17405e-015	3.57748e-015	-6.06697e-015	9.59225e-016	-4.06025e-015	7.05295e-015	-1.33665e-014	-1.14663e-014	-1.46072e-015	-5.61885e-015	5.66543e-015	-1.60427e-015	-8.16469e-015	-5.44528e-015	-1.10565e-014	-1.07658e-014	-2.29814e-014	-1.56266e-014	-1.71925e-014	-2.27159e-014	-2.1103e-014	-1.87121e-014	-2.16229e-014
3.13241e-015	-8.91453e-016	1.01483e-015	3.43535e-015	-5.95639e-015	1.06236e-015	-4.27541e-015	6.72846e-015	-1.36691e-014	-1.14023e-014	-1.56933e-015	-5.17862e-015	5.4754e-015	-1.8078e-015	-8.20531e-015	-5.43097e-015	-1.1267e-014	-1.06501e-014	-2.30802e-014	-1.57738e-014	-1.72534e-014	-2.30871e-014	-2.14398e-014	-1.85204e-014	-2.18987e-014
3.11504e-015	-7.84435e-016	8.48503e-016	3.30142e-015	-5.80345e-015	1.15717e-015	-4.47302e-015	6.35019e-015	-1.39227e-014	-1.13397e-014	-1.67793e-015	-4.7209e-015	5.26346e-015	-2.0008e-015	-8.211e-015	-5.36961e-015	-1.14409e-014	-1.05375e-014	-2.31604e-014	-1.59373e-014	-1.72853e-014	-2.34664e-014	-2.17661e-014	-1.83259e-014	-2.21691e-014
3.09477e-015	-7.00169e-016	6.75366e-016	3.17775e-015	-5.61113e-015	1.2425e-015	-4.65058e-015	5.92304e-015	-1.41245e-014	-1.12802e-014	-1.78563e-015	-4.25175e-015	5.03068e-015	-2.18195e-015	-8.18492e-015	-5.26437e-015	-1.15789e-014	-1.04312e-014	-2.32219e-014	-1.6118e-014	-1.72883e-014	-2.38523e-014	-2.20807e-014	-1.81311e-014	-2.24335e-014
3.07188e-015	-6.39924e-016	4.95301e-016	3.06653e-015	-5.38306e-015	1.31776e-015	-4.80612e-015	5.45136e-015	-1.42731e-014	-1.12257e-014	-1.89214e-015	-3.7773e-015	4.77804e-015	-2.35034e-015	-8.13019e-015	-5.11915e-015	-1.16825e-014	-1.03344e-014	-2.32653e-014	-1.63163e-014	-1.72633e-014	-2.42434e-014	-2.23838e-014	-1.79383e-014	-2.26907e-014
3.04659e-015	-6.04596e-016	3.08759e-016	2.96963e-015	-5.12297e-015	1.38116e-015	-4.93845e-015	4.94053e-015	-1.43682e-014	-1.11779e-014	-1.99741e-015	-3.3044e-015	4.50704e-015	-2.5054e-015	-8.05031e-015	-4.93853e-015	-1.17528e-014	-1.02498e-014	-2.3292e-014	-1.65325e-014	-1.72112e-014	-2.46396e-014	-2.26747e-014	-1.77504e-014	-2.29402e-014
3.0188e-015	-5.94821e-016	1.15769e-016	2.88824e-015	-4.83496e-015	1.43152e-015	-5.04687e-015	4.39597e-015	-1.44103e-014	-1.11388e-014	-2.1014e-015	-2.84038e-015	4.21893e-015	-2.64556e-015	-7.9483e-015	-4.72702e-015	-1.17919e-014	-1.0181e-014	-2.33035e-014	-1.6766e-014	-1.71333e-014	-2.50399e-014	-2.29528e-014	-1.757e-014	-2.31806e-014
2.98818e-015	-6.10391e-016	-8.34295e-017	2.82356e-015	-4.52321e-015	1.46795e-015	-5.13069e-015	3.82376e-015	-1.43997e-014	-1.11097e-014	-2.20379e-015	-2.39156e-015	3.91522e-015	-2.77051e-015	-7.82777e-015	-4.48968e-015	-1.18018e-014	-1.01315e-014	-2.33014e-014	-1.70165e-014	-1.7031e-014	-2.54422e-014	-2.32181e-014	-1.73995e-014	-2.34109e-014
2.95527e-015	-6.51744e-016	-2.879e-016	2.77682e-015	-4.19267e-015	1.4892e-015	-5.18993e-015	3.23008e-015	-1.43381e-014	-1.10916e-014	-2.3039e-015	-1.96534e-015	3.59784e-015	-2.88033e-015	-7.69301e-015	-4.23153e-015	-1.17844e-014	-1.01036e-014	-2.32873e-014	-1.72838e-014	-1.69068e-014	-2.58453e-014	-2.34704e-014	-1.72411e-014	-2.36311e-014
2.91998e-015	-7.19459e-016	-4.9711e-016	2.74894e-015	-3.84823e-015	1.49397e-015	-5.22541e-015	2.62037e-015	-1.42269e-014	-1.10863e-014	-2.40159e-015	-1.56776e-015	3.26826e-015	-2.97448e-015	-7.54737e-015	-3.95753e-015	-1.17425e-014	-1.00995e-014	-2.32628e-014	-1.75679e-014	-1.67628e-014	-2.62482e-014	-2.37096e-014	-1.70969e-014	-2.38412e-014
2.88213e-015	-8.13032e-016	-7.1035e-016	2.73975e-015	-3.49481e-015	1.48052e-015	-5.23764e-015	1.99999e-015	-1.4068e-014	-1.10957e-014	-2.49687e-015	-1.20536e-015	2.92781e-015	-3.05347e-015	-7.39474e-015	-3.67234e-015	-1.16787e-014	-1.01215e-014	-2.32291e-014	-1.78673e-014	-1.66025e-014	-2.66488e-014	-2.3936e-014	-1.69688e-014	-2.4041e-014
2.84195e-015	-9.31652e-016	-9.26249e-016	2.74928e-015	-3.13692e-015	1.44766e-015	-5.22851e-015	1.37441e-015	-1.38646e-014	-1.11211e-014	-2.58985e-015	-8.83903e-016	2.5789e-015	-3.11734e-015	-7.23921e-015	-3.381e-015	-1.15951e-014	-1.01719e-014	-2.31877e-014	-1.81804e-014	-1.64296e-014	-2.7045e-014	-2.41497e-014	-1.68585e-014	-2.42312e-014
2.80019e-015	-1.07417e-015	-1.14353e-015	2.77745e-015	-2.77909e-015	1.39447e-015	-5.19909e-015	7.49706e-016	-1.36201e-014	-1.11634e-014	-2.68043e-015	-6.084e-016	2.223e-015	-3.16698e-015	-7.08359e-015	-3.08842e-015	-1.14944e-014	-1.02524e-014	-2.31406e-014	-1.85065e-014	-1.62476e-014	-2.74353e-014	-2.43508e-014	-1.67671e-014	-2.44116e-014
2.75702e-015	-1.23972e-015	-1.36132e-015	2.82331e-015	-2.42637e-015	1.32026e-015	-5.15128e-015	1.31065e-016	-1.33387e-014	-1.12238e-014	-2.76861e-015	-3.84236e-016	1.86124e-015	-3.20269e-015	-6.93072e-015	-2.7995e-015	-1.13791e-014	-1.03648e-014	-2.30894e-014	-1.88436e-014	-1.60607e-014	-2.78187e-014	-2.45394e-014	-1.66961e-014	-2.45825e-014
2.71262e-015	-1.42726e-015	-1.57889e-015	2.88595e-015	-2.08268e-015	1.22389e-015	-5.08767e-015	-4.76432e-016	-1.30243e-014	-1.13028e-014	-2.85443e-015	-2.15579e-016	1.49576e-015	-3.22565e-015	-6.7836e-015	-2.51885e-015	-1.12527e-014	-1.05099e-014	-2.30363e-014	-1.91896e-014	-1.58732e-014	-2.81932e-014	-2.47167e-014	-1.66464e-014	-2.47445e-014
2.66674e-015	-1.63541e-015	-1.79469e-015	2.96326e-015	-1.7521e-015	1.10422e-015	-5.01096e-015	-1.06872e-015	-1.2682e-014	-1.14013e-014	-2.9385e-015	-1.06079e-016	1.12838e-015	-3.23647e-015	-6.64521e-015	-2.25003e-015	-1.11182e-014	-1.06883e-014	-2.2983e-014	-1.95426e-014	-1.5689e-014	-2.85573e-014	-2.48831e-014	-1.66187e-014	-2.48982e-014
2.61915e-015	-1.86212e-015	-2.00739e-015	3.05403e-015	-1.43883e-015	9.59926e-016	-4.9232e-015	-1.6423e-015	-1.23166e-014	-1.15193e-014	-3.0212e-015	-5.8747e-017	7.60017e-016	-3.23605e-015	-6.51786e-015	-1.99662e-015	-1.09783e-014	-1.09007e-014	-2.29309e-014	-1.99007e-014	-1.5512e-014	-2.89087e-014	-2.50389e-014	-1.66133e-014	-2.50444e-014
2.56967e-015	-2.10525e-015	-2.21573e-015	3.15618e-015	-1.146e-015	7.90407e-016	-4.82693e-015	-2.19479e-015	-1.19342e-014	-1.1657e-014	-3.10259e-015	-7.58418e-017	3.9231e-016	-3.22524e-015	-6.40368e-015	-1.76111e-015	-1.08353e-014	-1.11472e-014	-2.28818e-014	-2.02617e-014	-1.53467e-014	-2.92461e-014	-2.51847e-014	-1.66307e-014	-2.51845e-014
2.51902e-015	-2.36199e-015	-2.41896e-015	3.26735e-015	-8.77051e-016	5.9526e-016	-4.72571e-015	-2.72194e-015	-1.15402e-014	-1.18146e-014	-3.1829e-015	-1.58717e-016	2.65203e-017	-3.20615e-015	-6.30474e-015	-1.54681e-015	-1.06923e-014	-1.14268e-014	-2.28375e-014	-2.0623e-014	-1.51972e-014	-2.95675e-014	-2.53211e-014	-1.66706e-014	-2.53193e-014
2.46683e-015	-2.62996e-015	-2.6157e-015	3.38509e-015	-6.34913e-016	3.7411e-016	-4.623e-015	-3.22121e-015	-1.11396e-014	-1.19918e-014	-3.2622e-015	-3.0852e-016	-3.36115e-016	-3.18034e-015	-6.22289e-015	-1.35665e-015	-1.05518e-014	-1.17385e-014	-2.28e-014	-2.09827e-014	-1.5068e-014	-2.98719e-014	-2.54487e-014	-1.67332e-014	-2.54498e-014
2.41332e-015	-2.90651e-015	-2.80394e-015	3.50645e-015	-4.21946e-016	1.26444e-016	-4.52214e-015	-3.69073e-015	-1.07383e-014	-1.21884e-014	-3.34133e-015	-5.2539e-016	-6.94569e-016	-3.14935e-015	-6.15865e-015	-1.1924e-015	-1.04156e-014	-1.2081e-014	-2.2771e-014	-2.13384e-014	-1.49629e-014	-3.01579e-014	-2.55683e-014	-1.68183e-014	-2.55768e-014
2.35878e-015	-3.18948e-015	-2.98296e-015	3.62884e-015	-2.40548e-016	-1.48042e-016	-4.42635e-015	-4.12948e-015	-1.0342e-014	-1.24038e-014	-3.42106e-015	-8.093e-016	-1.04771e-015	-3.11501e-015	-6.11281e-015	-1.05557e-015	-1.02859e-014	-1.24533e-014	-2.27517e-014	-2.16876e-014	-1.48856e-014	-3.04239e-014	-2.56801e-014	-1.69255e-014	-2.57019e-014
2.30293e-015	-3.47619e-015	-3.15179e-015	3.74847e-015	-9.21466e-017	-4.4935e-016	-4.33909e-015	-4.53637e-015	-9.956e-015	-1.26378e-014	-3.50213e-015	-1.15931e-015	-1.39468e-015	-3.07883e-015	-6.08616e-015	-9.47383e-016	-1.0165e-014	-1.28531e-014	-2.27439e-014	-2.20284e-014	-1.48396e-014	-3.06686e-014	-2.57849e-014	-1.70541e-014	-2.58264e-014
2.24554e-015	-3.76393e-015	-3.30919e-015	3.86249e-015	2.19482e-017	-7.76494e-016	-4.26305e-015	-4.91117e-015	-9.58573e-015	-1.28895e-014	-3.5848e-015	-1.57277e-015	-1.73488e-015	-3.04229e-015	-6.07811e-015	-8.68598e-016	-1.0054e-014	-1.32777e-014	-2.27486e-014	-2.23584e-014	-1.48278e-014	-3.0891e-014	-2.58832e-014	-1.72033e-014	-2.59514e-014
2.1859e-015	-4.05061e-015	-3.45477e-015	3.9676e-015	1.00817e-016	-1.1288e-015	-4.20128e-015	-5.25472e-015	-9.2368e-015	-1.31571e-014	-3.66971e-015	-2.04671e-015	-2.06729e-015	-3.00698e-015	-6.08838e-015	-8.19123e-016	-9.95437e-015	-1.37248e-014	-2.27673e-014	-2.26755e-014	-1.48534e-014	-3.10904e-014	-2.59759e-014	-1.73717e-014	-2.60782e-014
2.1238e-015	-4.33352e-015	-3.58759e-015	4.06114e-015	1.44622e-016	-1.50538e-015	-4.15614e-015	-5.56851e-015	-8.91391e-015	-1.34395e-014	-3.75771e-015	-2.57833e-015	-2.39187e-015	-2.97484e-015	-6.11637e-015	-7.98764e-016	-9.86637e-015	-1.41915e-014	-2.28008e-014	-2.29781e-014	-1.49182e-014	-3.12661e-014	-2.60637e-014	-1.75583e-014	-2.62078e-014
2.05888e-015	-4.61016e-015	-3.70716e-015	4.13925e-015	1.53403e-016	-1.90511e-015	-4.13024e-015	-5.8533e-015	-8.62135e-015	-1.37351e-014	-3.84987e-015	-3.16289e-015	-2.70807e-015	-2.94751e-015	-6.16072e-015	-8.06577e-016	-9.79108e-015	-1.46749e-014	-2.28502e-014	-2.32638e-014	-1.50245e-014	-3.14177e-014	-2.61475e-014	-1.77622e-014	-2.63415e-014
1.99062e-015	-4.87788e-015	-3.81269e-015	4.19919e-015	1.27879e-016	-2.32621e-015	-4.12578e-015	-6.1109e-015	-8.36319e-015	-1.40424e-014	-3.94569e-015	-3.7959e-015	-3.01582e-015	-2.92652e-015	-6.22042e-015	-8.4083e-016	-9.72874e-015	-1.51716e-014	-2.2916e-014	-2.35313e-014	-1.51735e-014	-3.15446e-014	-2.62278e-014	-1.7982e-014	-2.64803e-014
1.91779e-015	-5.13501e-015	-3.90391e-015	4.23851e-015	6.87872e-017	-2.76745e-015	-4.14464e-015	-6.34381e-015	-8.1434e-015	-1.43595e-014	-4.04612e-015	-4.47318e-015	-3.31471e-015	-2.91307e-015	-6.29326e-015	-8.99381e-016	-9.67925e-015	-1.56778e-014	-2.29984e-014	-2.37796e-014	-1.53657e-014	-3.1647e-014	-2.63055e-014	-1.82159e-014	-2.66249e-014
1.83992e-015	-5.37934e-015	-3.98047e-015	4.25448e-015	-2.24603e-017	-3.22627e-015	-4.18826e-015	-6.55414e-015	-7.96575e-015	-1.46848e-014	-4.15218e-015	-5.18892e-015	-3.60448e-015	-2.9092e-015	-6.37767e-015	-9.80392e-016	-9.64276e-015	-1.61903e-014	-2.30979e-014	-2.40072e-014	-1.56016e-014	-3.17246e-014	-2.6381e-014	-1.8463e-014	-2.67762e-014
1.75657e-015	-5.60842e-015	-4.04221e-015	4.24474e-015	-1.43858e-016	-3.70077e-015	-4.25757e-015	-6.74449e-015	-7.83308e-015	-1.50168e-014	-4.26415e-015	-5.93667e-015	-3.88561e-015	-2.9161e-015	-6.47173e-015	-1.08134e-015	-9.61886e-015	-1.67057e-014	-2.32143e-014	-2.42124e-014	-1.58813e-014	-3.17779e-014	-2.64546e-014	-1.87216e-014	-2.69349e-014
1.66747e-015	-5.82093e-015	-4.08974e-015	4.20692e-015	-2.93341e-016	-4.1891e-015	-4.35358e-015	-6.91826e-015	-7.74803e-015	-1.53535e-014	-4.38301e-015	-6.71004e-015	-4.15841e-015	-2.93439e-015	-6.57322e-015	-1.19935e-015	-9.60724e-015	-1.72202e-014	-2.33473e-014	-2.43955e-014	-1.62038e-014	-3.18072e-014	-2.65273e-014	-1.89902e-014	-2.71014e-014
1.57218e-015	-6.015e-015	-4.12278e-015	4.13897e-015	-4.6842e-016	-4.6889e-015	-4.47668e-015	-7.07847e-015	-7.71228e-015	-1.56931e-014	-4.50915e-015	-7.50275e-015	-4.42274e-015	-2.96535e-015	-6.67999e-015	-1.33156e-015	-9.60718e-015	-1.77298e-014	-2.34974e-014	-2.45551e-014	-1.65677e-014	-3.18133e-014	-2.65999e-014	-1.9267e-014	-2.72764e-014
1.46923e-015	-6.18947e-015	-4.14199e-015	4.0394e-015	-6.66289e-016	-5.19786e-015	-4.62729e-015	-7.22819e-015	-7.72722e-015	-1.60338e-014	-4.64271e-015	-8.30851e-015	-4.67862e-015	-3.01006e-015	-6.78929e-015	-1.47496e-015	-9.61825e-015	-1.82314e-014	-2.36649e-014	-2.46899e-014	-1.69714e-014	-3.17976e-014	-2.66731e-014	-1.9551e-014	-2.74601e-014
1.35822e-015	-6.34345e-015	-4.14767e-015	3.90682e-015	-8.84058e-016	-5.712e-015	-4.80464e-015	-7.37098e-015	-7.79373e-015	-1.63738e-014	-4.78397e-015	-9.12096e-015	-4.92681e-015	-3.06902e-015	-6.89835e-015	-1.62611e-015	-9.63927e-015	-1.87224e-014	-2.38493e-014	-2.48008e-014	-1.74135e-014	-3.17618e-014	-2.67476e-014	-1.98405e-014	-2.76528e-014
1.23897e-015	-6.47536e-015	-4.14049e-015	3.74059e-015	-1.119e-015	-6.22849e-015	-5.00865e-015	-7.50975e-015	-7.91191e-015	-1.67115e-014	-4.93359e-015	-9.93314e-015	-5.16794e-015	-3.1426e-015	-7.00459e-015	-1.7814e-015	-9.66924e-015	-1.91997e-014	-2.40496e-014	-2.48875e-014	-1.78906e-014	-3.17076e-014	-2.68242e-014	-2.01337e-014	-2.78547e-014
1.11087e-015	-6.58483e-015	-4.12094e-015	3.54024e-015	-1.36815e-015	-6.74439e-015	-5.23734e-015	-7.6476e-015	-8.08125e-015	-1.70455e-014	-5.09188e-015	-1.07386e-014	-5.40274e-015	-3.23099e-015	-7.1059e-015	-1.93704e-015	-9.70649e-015	-1.96602e-014	-2.42656e-014	-2.4951e-014	-1.84003e-014	-3.16363e-014	-2.69032e-014	-2.04291e-014	-2.80659e-014
9.73424e-016	-6.67059e-015	-4.0901e-015	3.30587e-015	-1.62825e-015	-7.25662e-015	-5.4898e-015	-7.7878e-015	-8.30132e-015	-1.73745e-014	-5.2587e-015	-1.15306e-014	-5.63124e-015	-3.33475e-015	-7.19931e-015	-2.08968e-015	-9.74912e-015	-2.01014e-014	-2.44964e-014	-2.49914e-014	-1.89396e-014	-3.15504e-014	-2.69856e-014	-2.07256e-014	-2.82862e-014
8.2621e-016	-6.7324e-015	-4.04886e-015	3.03789e-015	-1.89604e-015	-7.763e-015	-5.7649e-015	-7.93302e-015	-8.57061e-015	-1.76965e-014	-5.43402e-015	-1.23035e-014	-5.85386e-015	-3.45399e-015	-7.28261e-015	-2.23623e-015	-9.79584e-015	-2.05206e-014	-2.47404e-014	-2.50094e-014	-1.95043e-014	-3.14521e-014	-2.70725e-014	-2.10218e-014	-2.85154e-014
6.6902e-016	-6.77064e-015	-3.99799e-015	2.73677e-015	-2.16758e-015	-8.26072e-015	-6.06104e-015	-8.08571e-015	-8.88708e-015	-1.80105e-014	-5.61757e-015	-1.30513e-014	-6.07096e-015	-3.58866e-015	-7.35372e-015	-2.37317e-015	-9.84536e-015	-2.09155e-014	-2.49969e-014	-2.50058e-014	-2.00901e-014	-3.13436e-014	-2.71645e-014	-2.1316e-014	-2.87529e-014
5.01885e-016	-6.78581e-015	-3.93783e-015	2.40388e-015	-2.43929e-015	-8.74655e-015	-6.37567e-015	-8.24798e-015	-9.24881e-015	-1.83153e-014	-5.80952e-015	-1.37681e-014	-6.28364e-015	-3.73829e-015	-7.40974e-015	-2.49751e-015	-9.89613e-015	-2.12849e-014	-2.52648e-014	-2.4982e-014	-2.06932e-014	-3.12276e-014	-2.72626e-014	-2.16071e-014	-2.89985e-014
3.24419e-016	-6.77821e-015	-3.86975e-015	2.04098e-015	-2.70832e-015	-9.2174e-015	-6.70681e-015	-8.42173e-015	-9.65323e-015	-1.86099e-014	-6.00916e-015	-1.44482e-014	-6.49258e-015	-3.90203e-015	-7.44904e-015	-2.60638e-015	-9.94595e-015	-2.16278e-014	-2.55433e-014	-2.49396e-014	-2.13096e-014	-3.11067e-014	-2.73673e-014	-2.18946e-014	-2.92518e-014
1.36308e-016	-6.74878e-015	-3.79458e-015	1.64935e-015	-2.97136e-015	-9.67055e-015	-7.05243e-015	-8.60895e-015	-1.00976e-014	-1.88934e-014	-6.21616e-015	-1.50869e-014	-6.69776e-015	-4.07925e-015	-7.47024e-015	-2.69638e-015	-9.99378e-015	-2.1943e-014	-2.58307e-014	-2.48797e-014	-2.19354e-014	-3.09841e-014	-2.74792e-014	-2.21776e-014	-2.95127e-014
-6.20344e-017	-6.69819e-015	-3.71365e-015	1.23207e-015	-3.22488e-015	-1.01033e-014	-7.40978e-015	-8.81007e-015	-1.05785e-014	-1.91659e-014	-6.43003e-015	-1.568e-014	-6.90002e-015	-4.26903e-015	-7.47145e-015	-2.76529e-015	-1.00381e-014	-2.22297e-014	-2.6126e-014	-2.48045e-014	-2.25666e-014	-3.08629e-014	-2.7599e-014	-2.24549e-014	-2.97809e-014
-2.70316e-016	-6.62703e-015	-3.62767e-015	7.91852e-016	-3.46616e-015	-1.05135e-014	-7.77603e-015	-9.0258e-015	-1.10931e-014	-1.94272e-014	-6.64987e-015	-1.62236e-014	-7.09969e-015	-4.47072e-015	-7.45124e-015	-2.81025e-015	-1.00776e-014	-2.24879e-014	-2.64283e-014	-2.47155e-014	-2.31982e-014	-3.07457e-014	-2.77278e-014	-2.2726e-014	-3.00557e-014
-4.87873e-016	-6.53663e-015	-3.53762e-015	3.31688e-016	-3.6926e-015	-1.08992e-014	-8.14859e-015	-9.25638e-015	-1.16373e-014	-1.96772e-014	-6.87441e-015	-1.67149e-014	-7.29746e-015	-4.6832e-015	-7.4082e-015	-2.82965e-015	-1.01112e-014	-2.27183e-014	-2.67369e-014	-2.46145e-014	-2.38254e-014	-3.06361e-014	-2.78663e-014	-2.29906e-014	-3.03358e-014
-7.13454e-016	-6.42789e-015	-3.44421e-015	-1.45247e-016	-3.9014e-015	-1.12586e-014	-8.52543e-015	-9.50216e-015	-1.22068e-014	-1.99161e-014	-7.10304e-015	-1.71517e-014	-7.49368e-015	-4.90527e-015	-7.34163e-015	-2.82218e-015	-1.0138e-014	-2.29211e-014	-2.705e-014	-2.4504e-014	-2.44449e-014	-3.05379e-014	-2.80151e-014	-2.32482e-014	-3.06207e-014
-9.46406e-016	-6.30274e-015	-3.34867e-015	-6.35965e-016	-4.09059e-015	-1.15897e-014	-8.90391e-015	-9.76307e-015	-1.2797e-014	-2.01441e-014	-7.33469e-015	-1.75317e-014	-7.6886e-015	-5.13523e-015	-7.25076e-015	-2.7862e-015	-1.01579e-014	-2.30973e-014	-2.73666e-014	-2.43859e-014	-2.50528e-014	-3.04536e-014	-2.81745e-014	-2.34983e-014	-3.09099e-014
-1.18606e-015	-6.16222e-015	-3.25141e-015	-1.13627e-015	-4.2589e-015	-1.18918e-014	-9.28104e-015	-1.00382e-014	-1.3404e-014	-2.0362e-014	-7.56817e-015	-1.78536e-014	-7.8813e-015	-5.37148e-015	-7.13476e-015	-2.72094e-015	-1.01701e-014	-2.32482e-014	-2.76855e-014	-2.42621e-014	-2.56451e-014	-3.03857e-014	-2.83455e-014	-2.37407e-014	-3.1202e-014
-1.43125e-015	-6.00813e-015	-3.15332e-015	-1.64311e-015	-4.40457e-015	-1.21641e-014	-9.6551e-015	-1.0327e-014	-1.40238e-014	-2.05703e-014	-7.80251e-015	-1.81169e-014	-8.07223e-015	-5.61242e-015	-6.99433e-015	-2.62531e-015	-1.01733e-014	-2.33758e-014	-2.8006e-014	-2.41348e-014	-2.6219e-014	-3.03375e-014	-2.85285e-014	-2.39748e-014	-3.14965e-014
-1.68024e-015	-5.84207e-015	-3.05493e-015	-2.15278e-015	-4.52582e-015	-1.24068e-014	-1.00238e-014	-1.06272e-014	-1.4652e-014	-2.07696e-014	-8.03615e-015	-1.83214e-014	-8.26117e-015	-5.85681e-015	-6.82963e-015	-2.49916e-015	-1.01681e-014	-2.34827e-014	-2.83267e-014	-2.40067e-014	-2.67718e-014	-3.03118e-014	-2.87243e-014	-2.42006e-014	-3.17924e-014
-1.93159e-015	-5.66528e-015	-2.95645e-015	-2.6608e-015	-4.62217e-015	-1.26192e-014	-1.03854e-014	-1.09376e-014	-1.5284e-014	-2.09615e-014	-8.26773e-015	-1.84679e-014	-8.44783e-015	-6.10291e-015	-6.64092e-015	-2.34272e-015	-1.01545e-014	-2.35706e-014	-2.86467e-014	-2.38801e-014	-2.73008e-014	-3.03109e-014	-2.8933e-014	-2.4418e-014	-3.20895e-014
-2.18333e-015	-5.48014e-015	-2.85819e-015	-3.16303e-015	-4.69299e-015	-1.28004e-014	-1.07386e-014	-1.12556e-014	-1.59156e-014	-2.11477e-014	-8.49524e-015	-1.85574e-014	-8.63187e-015	-6.34938e-015	-6.42854e-015	-2.15688e-015	-1.01329e-014	-2.36418e-014	-2.89647e-014	-2.37565e-014	-2.78028e-014	-3.03376e-014	-2.91546e-014	-2.46277e-014	-3.23861e-014
-2.43348e-015	-5.28882e-015	-2.76e-015	-3.65568e-015	-4.73752e-015	-1.29513e-014	-1.10818e-014	-1.1579e-014	-1.65425e-014	-2.13288e-014	-8.71771e-015	-1.85915e-014	-8.81305e-015	-6.59467e-015	-6.19352e-015	-1.94238e-015	-1.01041e-014	-2.36992e-014	-2.92803e-014	-2.36389e-014	-2.82764e-014	-3.03947e-014	-2.93898e-014	-2.48303e-014	-3.26821e-014
-2.68048e-015	-5.09294e-015	-2.66214e-015	-4.13477e-015	-4.75545e-015	-1.30736e-014	-1.14135e-014	-1.19054e-014	-1.71611e-014	-2.1506e-014	-8.93325e-015	-1.85734e-014	-8.99101e-015	-6.83695e-015	-5.93678e-015	-1.70051e-015	-1.00694e-014	-2.37452e-014	-2.95924e-014	-2.35302e-014	-2.87204e-014	-3.04838e-014	-2.96381e-014	-2.50265e-014	-3.29771e-014
-2.92238e-015	-4.89351e-015	-2.56477e-015	-4.59701e-015	-4.74679e-015	-1.31677e-014	-1.17327e-014	-1.22319e-014	-1.77677e-014	-2.16808e-014	-9.13975e-015	-1.85052e-014	-9.16495e-015	-7.07477e-015	-5.65914e-015	-1.43317e-015	-1.00298e-014	-2.37829e-014	-2.98999e-014	-2.34319e-014	-2.91334e-014	-3.06062e-014	-2.98998e-014	-2.52166e-014	-3.32704e-014
-3.15659e-015	-4.69262e-015	-2.46772e-015	-5.03807e-015	-4.71234e-015	-1.32352e-014	-1.20382e-014	-1.25563e-014	-1.83584e-014	-2.18545e-014	-9.33583e-015	-1.83901e-014	-9.33442e-015	-7.30727e-015	-5.3627e-015	-1.14202e-015	-9.98638e-015	-2.38149e-014	-3.02028e-014	-2.33462e-014	-2.95149e-014	-3.07642e-014	-3.01746e-014	-2.54011e-014	-3.35614e-014
-3.38081e-015	-4.4917e-015	-2.37039e-015	-5.45504e-015	-4.65275e-015	-1.32777e-014	-1.23299e-014	-1.28753e-014	-1.89296e-014	-2.20278e-014	-9.52007e-015	-1.82309e-014	-9.4985e-015	-7.53327e-015	-5.04912e-015	-8.2912e-016	-9.94054e-015	-2.3844e-014	-3.05007e-014	-2.32761e-014	-2.98651e-014	-3.09594e-014	-3.0463e-014	-2.55809e-014	-3.38496e-014
-3.59323e-015	-4.2926e-015	-2.27197e-015	-5.84457e-015	-4.56964e-015	-1.32968e-014	-1.26075e-014	-1.31868e-014	-1.94787e-014	-2.22019e-014	-9.69009e-015	-1.80309e-014	-9.65639e-015	-7.7511e-015	-4.72046e-015	-4.97076e-016	-9.89411e-015	-2.3873e-014	-3.07934e-014	-2.3223e-014	-3.01841e-014	-3.11923e-014	-3.07642e-014	-2.57567e-014	-3.41349e-014
-3.79168e-015	-4.09661e-015	-2.1727e-015	-6.20354e-015	-4.4641e-015	-1.32947e-014	-1.28708e-014	-1.34877e-014	-2.00027e-014	-2.23782e-014	-9.84473e-015	-1.77942e-014	-9.80767e-015	-7.95927e-015	-4.37899e-015	-1.4907e-016	-9.84925e-015	-2.39043e-014	-3.10807e-014	-2.3189e-014	-3.04724e-014	-3.14637e-014	-3.10781e-014	-2.59288e-014	-3.44171e-014
-3.9741e-015	-3.90545e-015	-2.07214e-015	-6.52989e-015	-4.33761e-015	-1.32736e-014	-1.31198e-014	-1.37755e-014	-2.04987e-014	-2.25574e-014	-9.9824e-015	-1.75256e-014	-9.95129e-015	-8.15682e-015	-4.02669e-015	2.11925e-016	-9.80727e-015	-2.39406e-014	-3.13622e-014	-2.31759e-014	-3.07313e-014	-3.17731e-014	-3.14039e-014	-2.60984e-014	-3.46957e-014
-4.138e-015	-3.72091e-015	-1.96981e-015	-6.82126e-015	-4.19241e-015	-1.32369e-014	-1.33551e-014	-1.40479e-014	-2.09646e-014	-2.274e-014	-1.01022e-014	-1.72295e-014	-1.00862e-014	-8.3426e-015	-3.66535e-015	5.82642e-016	-9.7694e-015	-2.39842e-014	-3.16379e-014	-2.31859e-014	-3.09621e-014	-3.21204e-014	-3.17404e-014	-2.62663e-014	-3.49701e-014
-4.28119e-015	-3.54409e-015	-1.8653e-015	-7.07571e-015	-4.03015e-015	-1.31867e-014	-1.3577e-014	-1.43034e-014	-2.13984e-014	-2.29276e-014	-1.02027e-014	-1.69101e-014	-1.02122e-014	-8.51561e-015	-3.29778e-015	9.60071e-016	-9.73745e-015	-2.40371e-014	-3.19081e-014	-2.32205e-014	-3.11662e-014	-3.25054e-014	-3.20872e-014	-2.64337e-014	-3.52403e-014
-4.40204e-015	-3.37621e-015	-1.7576e-015	-7.29162e-015	-3.853e-015	-1.31262e-014	-1.37868e-014	-1.45391e-014	-2.1799e-014	-2.312e-014	-1.02828e-014	-1.65713e-014	-1.03285e-014	-8.67575e-015	-2.92606e-015	1.34135e-015	-9.71352e-015	-2.41017e-014	-3.21731e-014	-2.32815e-014	-3.13454e-014	-3.29274e-014	-3.24427e-014	-2.66014e-014	-3.55062e-014
-4.49889e-015	-3.2183e-015	-1.64618e-015	-7.46737e-015	-3.66309e-015	-1.30578e-014	-1.39845e-014	-1.4753e-014	-2.21652e-014	-2.3317e-014	-1.03413e-014	-1.62176e-014	-1.04342e-014	-8.82298e-015	-2.55305e-015	1.72225e-015	-9.69967e-015	-2.41794e-014	-3.24333e-014	-2.33699e-014	-3.15015e-014	-3.3385e-014	-3.28056e-014	-2.67708e-014	-3.57678e-014
-4.5693e-015	-3.07089e-015	-1.53069e-015	-7.60195e-015	-3.46296e-015	-1.29843e-014	-1.41707e-014	-1.49438e-014	-2.24952e-014	-2.352e-014	-1.03778e-014	-1.58543e-014	-1.05281e-014	-8.95598e-015	-2.18108e-015	2.09977e-015	-9.69764e-015	-2.42715e-014	-3.26891e-014	-2.34872e-014	-3.16365e-014	-3.38763e-014	-3.31753e-014	-2.69422e-014	-3.60253e-014
-4.61243e-015	-2.93541e-015	-1.41081e-015	-7.6946e-015	-3.25517e-015	-1.29085e-014	-1.43458e-014	-1.51107e-014	-2.27886e-014	-2.37283e-014	-1.03924e-014	-1.54855e-014	-1.06095e-014	-9.07518e-015	-1.81234e-015	2.47059e-015	-9.70975e-015	-2.43794e-014	-3.2941e-014	-2.36345e-014	-3.17529e-014	-3.43999e-014	-3.35505e-014	-2.71172e-014	-3.62785e-014
-4.62734e-015	-2.81339e-015	-1.28633e-015	-7.74536e-015	-3.04177e-015	-1.28333e-014	-1.45103e-014	-1.52525e-014	-2.30442e-014	-2.39419e-014	-1.03844e-014	-1.51153e-014	-1.06777e-014	-9.18054e-015	-1.44947e-015	2.83177e-015	-9.73708e-015	-2.4503e-014	-3.31892e-014	-2.38132e-014	-3.18529e-014	-3.49537e-014	-3.39297e-014	-2.72969e-014	-3.65273e-014
-4.61291e-015	-2.70489e-015	-1.15637e-015	-7.75425e-015	-2.82592e-015	-1.27616e-014	-1.46649e-014	-1.53686e-014	-2.32616e-014	-2.41604e-014	-1.03533e-014	-1.4748e-014	-1.07321e-014	-9.27192e-015	-1.09499e-015	3.17981e-015	-9.78117e-015	-2.46427e-014	-3.34342e-014	-2.40235e-014	-3.1939e-014	-3.55354e-014	-3.43111e-014	-2.7482e-014	-3.67715e-014
-4.56804e-015	-2.61031e-015	-1.02032e-015	-7.72161e-015	-2.61006e-015	-1.26958e-014	-1.48105e-014	-1.5458e-014	-2.34401e-014	-2.43828e-014	-1.02991e-014	-1.43878e-014	-1.07729e-014	-9.34973e-015	-7.51341e-016	3.51066e-015	-9.84371e-015	-2.47989e-014	-3.36766e-014	-2.42659e-014	-3.20132e-014	-3.61418e-014	-3.46937e-014	-2.76734e-014	-3.70113e-014
-4.49259e-015	-2.52998e-015	-8.77681e-016	-7.64909e-015	-2.39662e-015	-1.26382e-014	-1.49469e-014	-1.55212e-014	-2.358e-014	-2.46078e-014	-1.02223e-014	-1.40384e-014	-1.07997e-014	-9.41478e-015	-4.20834e-016	3.8209e-015	-9.92543e-015	-2.49711e-014	-3.39167e-014	-2.45409e-014	-3.20782e-014	-3.67699e-014	-3.50758e-014	-2.78716e-014	-3.72467e-014
-4.38638e-015	-2.46433e-015	-7.28219e-016	-7.53751e-015	-2.18775e-015	-1.25909e-014	-1.50748e-014	-1.55582e-014	-2.36809e-014	-2.48335e-014	-1.01235e-014	-1.37031e-014	-1.08119e-014	-9.46761e-015	-1.0592e-016	4.10795e-015	-1.00272e-014	-2.51584e-014	-3.4155e-014	-2.4849e-014	-3.21363e-014	-3.74162e-014	-3.54555e-014	-2.80773e-014	-3.7478e-014
-4.24988e-015	-2.41409e-015	-5.71433e-016	-7.38816e-015	-1.986e-015	-1.2556e-014	-1.51942e-014	-1.55696e-014	-2.37437e-014	-2.50591e-014	-1.00036e-014	-1.33856e-014	-1.08099e-014	-9.50873e-015	1.91318e-016	4.36916e-015	-1.01491e-014	-2.53591e-014	-3.4392e-014	-2.51903e-014	-3.21902e-014	-3.80777e-014	-3.58314e-014	-2.82914e-014	-3.77052e-014
-4.0834e-015	-2.37981e-015	-4.07829e-016	-7.20282e-015	-1.79352e-015	-1.25352e-014	-1.53052e-014	-1.55566e-014	-2.37692e-014	-2.52829e-014	-9.86393e-015	-1.30891e-014	-1.07936e-014	-9.53883e-015	4.68493e-016	4.60256e-015	-1.02913e-014	-2.55716e-014	-3.46284e-014	-2.55643e-014	-3.2241e-014	-3.87509e-014	-3.62017e-014	-2.85138e-014	-3.79287e-014
-3.88764e-015	-2.36088e-015	-2.37423e-016	-6.98397e-015	-1.61278e-015	-1.25298e-014	-1.54079e-014	-1.552e-014	-2.3758e-014	-2.55032e-014	-9.70593e-015	-1.28158e-014	-1.07635e-014	-9.55819e-015	7.2335e-016	4.80556e-015	-1.04538e-014	-2.57948e-014	-3.48655e-014	-2.59703e-014	-3.22902e-014	-3.94323e-014	-3.65649e-014	-2.8745e-014	-3.81483e-014
-3.66355e-015	-2.35724e-015	-6.04161e-017	-6.73397e-015	-1.44577e-015	-1.25405e-014	-1.55019e-014	-1.54614e-014	-2.37108e-014	-2.57184e-014	-9.53078e-015	-1.25674e-014	-1.072e-014	-9.56772e-015	9.5436e-016	4.9758e-015	-1.06365e-014	-2.60268e-014	-3.51038e-014	-2.64083e-014	-3.23399e-014	-4.01184e-014	-3.69198e-014	-2.89855e-014	-3.8364e-014
-3.41207e-015	-2.36893e-015	1.23417e-016	-6.45586e-015	-1.29418e-015	-1.25682e-014	-1.5586e-014	-1.53827e-014	-2.36283e-014	-2.59268e-014	-9.34021e-015	-1.23463e-014	-1.0664e-014	-9.56858e-015	1.15964e-015	5.11211e-015	-1.08395e-014	-2.62658e-014	-3.53439e-014	-2.68771e-014	-3.2391e-014	-4.08051e-014	-3.72653e-014	-2.92358e-014	-3.85759e-014
-3.13586e-015	-2.39653e-015	3.13503e-016	-6.15204e-015	-1.15971e-015	-1.26137e-014	-1.56602e-014	-1.52859e-014	-2.35112e-014	-2.61257e-014	-9.13625e-015	-1.21537e-014	-1.05964e-014	-9.56121e-015	1.337e-015	5.213e-015	-1.10622e-014	-2.65095e-014	-3.55866e-014	-2.73757e-014	-3.24446e-014	-4.14881e-014	-3.76001e-014	-2.94953e-014	-3.87836e-014
-2.83626e-015	-2.43953e-015	5.09679e-016	-5.82528e-015	-1.04387e-015	-1.26771e-014	-1.57239e-014	-1.51728e-014	-2.33609e-014	-2.63119e-014	-8.921e-015	-1.19909e-014	-1.05182e-014	-9.54696e-015	1.48529e-015	5.27717e-015	-1.13029e-014	-2.67553e-014	-3.5833e-014	-2.7903e-014	-3.25013e-014	-4.21639e-014	-3.79234e-014	-2.97638e-014	-3.8988e-014
-2.51577e-015	-2.498e-015	7.11263e-016	-5.47852e-015	-9.47613e-016	-1.27583e-014	-1.57769e-014	-1.50457e-014	-2.31786e-014	-2.64836e-014	-8.69638e-015	-1.18595e-014	-1.04308e-014	-9.52717e-015	1.6025e-015	5.30417e-015	-1.15602e-014	-2.70003e-014	-3.60832e-014	-2.84575e-014	-3.25617e-014	-4.28296e-014	-3.82337e-014	-3.00412e-014	-3.91886e-014
-2.17653e-015	-2.57132e-015	9.17542e-016	-5.11514e-015	-8.72658e-016	-1.28567e-014	-1.58176e-014	-1.49063e-014	-2.29649e-014	-2.66397e-014	-8.46469e-015	-1.17598e-014	-1.03351e-014	-9.50281e-015	1.68741e-015	5.2933e-015	-1.1833e-014	-2.72425e-014	-3.63382e-014	-2.90371e-014	-3.26258e-014	-4.34822e-014	-3.85297e-014	-3.03266e-014	-3.93854e-014
-1.82096e-015	-2.65971e-015	1.127e-015	-4.73849e-015	-8.19812e-016	-1.29716e-014	-1.58454e-014	-1.47572e-014	-2.27214e-014	-2.67777e-014	-8.22873e-015	-1.16919e-014	-1.02328e-014	-9.47485e-015	1.73897e-015	5.24431e-015	-1.21192e-014	-2.74793e-014	-3.65993e-014	-2.96401e-014	-3.26936e-014	-4.41181e-014	-3.88108e-014	-3.06194e-014	-3.95777e-014
-1.45122e-015	-2.76218e-015	1.33863e-015	-4.35194e-015	-7.89682e-016	-1.31022e-014	-1.58589e-014	-1.46002e-014	-2.24495e-014	-2.68964e-014	-7.99071e-015	-1.16561e-014	-1.01252e-014	-9.44459e-015	1.75603e-015	5.157e-015	-1.24171e-014	-2.77082e-014	-3.6866e-014	-3.02643e-014	-3.2764e-014	-4.47344e-014	-3.90762e-014	-3.09192e-014	-3.97656e-014
-1.07054e-015	-2.87808e-015	1.55159e-015	-3.95907e-015	-7.82784e-016	-1.32472e-014	-1.58563e-014	-1.44381e-014	-2.21508e-014	-2.69939e-014	-7.75326e-015	-1.16526e-014	-1.00138e-014	-9.41266e-015	1.73815e-015	5.03162e-015	-1.2724e-014	-2.79271e-014	-3.71386e-014	-3.09075e-014	-3.28365e-014	-4.53281e-014	-3.93255e-014	-3.12248e-014	-3.99493e-014
-6.82283e-016	-3.00688e-015	1.76515e-015	-3.56331e-015	-7.99698e-016	-1.34051e-014	-1.58375e-014	-1.4273e-014	-2.18266e-014	-2.70676e-014	-7.51907e-015	-1.16805e-014	-9.89996e-015	-9.38031e-015	1.68491e-015	4.86928e-015	-1.30378e-014	-2.81336e-014	-3.74177e-014	-3.15673e-014	-3.29105e-014	-4.58966e-014	-3.95584e-014	-3.15352e-014	-4.01283e-014
-2.88893e-016	-3.14775e-015	1.97781e-015	-3.16777e-015	-8.40371e-016	-1.3575e-014	-1.58018e-014	-1.41066e-014	-2.14776e-014	-2.71162e-014	-7.29051e-015	-1.17396e-014	-9.78569e-015	-9.34874e-015	1.59601e-015	4.67112e-015	-1.33558e-014	-2.83246e-014	-3.77034e-014	-3.22413e-014	-3.29844e-014	-4.64377e-014	-3.97745e-014	-3.18492e-014	-4.03022e-014
1.06207e-016	-3.3001e-015	2.18798e-015	-2.77589e-015	-9.04605e-016	-1.37539e-014	-1.5748e-014	-1.3942e-014	-2.11055e-014	-2.71391e-014	-7.07022e-015	-1.18286e-014	-9.67217e-015	-9.31835e-015	1.47089e-015	4.43832e-015	-1.36758e-014	-2.84984e-014	-3.79955e-014	-3.29265e-014	-3.30564e-014	-4.6949e-014	-3.99732e-014	-3.21653e-014	-4.04708e-014
4.99746e-016	-3.46249e-015	2.39438e-015	-2.3906e-015	-9.92702e-016	-1.39404e-014	-1.56758e-014	-1.37804e-014	-2.07124e-014	-2.71353e-014	-6.86021e-015	-1.19459e-014	-9.56118e-015	-9.28946e-015	1.30951e-015	4.17197e-015	-1.39959e-014	-2.86528e-014	-3.82945e-014	-3.36198e-014	-3.31252e-014	-4.74291e-014	-4.01552e-014	-3.24826e-014	-4.06345e-014
8.88651e-016	-3.63468e-015	2.59549e-015	-2.01506e-015	-1.10406e-015	-1.41323e-014	-1.5584e-014	-1.36234e-014	-2.03002e-014	-2.71039e-014	-6.66201e-015	-1.20893e-014	-9.45526e-015	-9.26297e-015	1.11228e-015	3.874e-015	-1.43141e-014	-2.87859e-014	-3.86001e-014	-3.43185e-014	-3.31894e-014	-4.78769e-014	-4.03207e-014	-3.27994e-014	-4.0793e-014
1.26969e-015	-3.81596e-015	2.78941e-015	-1.65228e-015	-1.23799e-015	-1.43275e-014	-1.54715e-014	-1.34722e-014	-1.98705e-014	-2.70443e-014	-6.47776e-015	-1.22573e-014	-9.35567e-015	-9.23945e-015	8.79563e-016	3.54632e-015	-1.46286e-014	-2.88972e-014	-3.89119e-014	-3.50199e-014	-3.32473e-014	-4.82919e-014	-4.047e-014	-3.3114e-014	-4.09463e-014
1.63935e-015	-4.00507e-015	2.9749e-015	-1.3051e-015	-1.39327e-015	-1.45237e-014	-1.53377e-014	-1.33275e-014	-1.94249e-014	-2.69566e-014	-6.30923e-015	-1.24479e-014	-9.26412e-015	-9.2196e-015	6.12031e-016	3.19082e-015	-1.49371e-014	-2.89853e-014	-3.92296e-014	-3.57205e-014	-3.3297e-014	-4.86734e-014	-4.06035e-014	-3.34248e-014	-4.10937e-014
1.99478e-015	-4.20038e-015	3.15062e-015	-9.76356e-016	-1.56884e-015	-1.47187e-014	-1.51823e-014	-1.31907e-014	-1.89648e-014	-2.68409e-014	-6.15792e-015	-1.26599e-014	-9.18183e-015	-9.20334e-015	3.10496e-016	2.81023e-015	-1.52377e-014	-2.90497e-014	-3.95532e-014	-3.6417e-014	-3.33366e-014	-4.90206e-014	-4.07216e-014	-3.37299e-014	-4.12352e-014
2.33327e-015	-4.4008e-015	3.31446e-015	-6.68666e-016	-1.76413e-015	-1.49104e-014	-1.50057e-014	-1.30628e-014	-1.84917e-014	-2.66969e-014	-6.02461e-015	-1.28915e-014	-9.11049e-015	-9.19051e-015	-2.33104e-017	2.40733e-015	-1.55285e-014	-2.90894e-014	-3.98818e-014	-3.71065e-014	-3.3364e-014	-4.93339e-014	-4.0825e-014	-3.40277e-014	-4.13699e-014
2.65207e-015	-4.60494e-015	3.4649e-015	-3.84449e-016	-1.97751e-015	-1.50968e-014	-1.48079e-014	-1.29449e-014	-1.80078e-014	-2.65254e-014	-5.91025e-015	-1.31397e-014	-9.05088e-015	-9.18183e-015	-3.87238e-016	1.98463e-015	-1.58079e-014	-2.91039e-014	-4.0215e-014	-3.77855e-014	-3.33777e-014	-4.96134e-014	-4.09144e-014	-3.43166e-014	-4.14987e-014
2.94861e-015	-4.8117e-015	3.60086e-015	-1.26118e-016	-2.20693e-015	-1.52763e-014	-1.45893e-014	-1.2837e-014	-1.75151e-014	-2.63279e-014	-5.81602e-015	-1.34019e-014	-9.00419e-015	-9.17677e-015	-7.79584e-016	1.54478e-015	-1.60744e-014	-2.90936e-014	-4.05523e-014	-3.84509e-014	-3.33754e-014	-4.98595e-014	-4.09904e-014	-3.45955e-014	-4.16214e-014
3.22121e-015	-5.01942e-015	3.72103e-015	1.04509e-016	-2.45132e-015	-1.54472e-014	-1.43513e-014	-1.27386e-014	-1.7016e-014	-2.6105e-014	-5.74234e-015	-1.36749e-014	-8.97125e-015	-9.17479e-015	-1.19865e-015	1.09091e-015	-1.63265e-014	-2.90586e-014	-4.08924e-014	-3.90992e-014	-3.33555e-014	-5.00733e-014	-4.10544e-014	-3.48621e-014	-4.17381e-014
3.46793e-015	-5.22703e-015	3.82371e-015	3.05316e-016	-2.70925e-015	-1.56075e-014	-1.40948e-014	-1.265e-014	-1.65122e-014	-2.58583e-014	-5.68929e-015	-1.39566e-014	-8.95294e-015	-9.17587e-015	-1.64192e-015	6.25567e-016	-1.65633e-014	-2.89992e-014	-4.12342e-014	-3.97282e-014	-3.33173e-014	-5.02559e-014	-4.11072e-014	-3.51145e-014	-4.1849e-014
3.68666e-015	-5.43336e-015	3.90731e-015	4.75053e-016	-2.9791e-015	-1.57553e-014	-1.38213e-014	-1.25711e-014	-1.60064e-014	-2.55896e-014	-5.65725e-015	-1.42443e-014	-8.94976e-015	-9.18014e-015	-2.10759e-015	1.51687e-016	-1.67845e-014	-2.89164e-014	-4.15773e-014	-4.03348e-014	-3.32595e-014	-5.04082e-014	-4.115e-014	-3.53514e-014	-4.19542e-014
3.87555e-015	-5.6371e-015	3.97068e-015	6.12369e-016	-3.2591e-015	-1.58897e-014	-1.35322e-014	-1.25011e-014	-1.55009e-014	-2.53005e-014	-5.64579e-015	-1.45351e-014	-8.96232e-015	-9.18687e-015	-2.59315e-015	-3.27716e-016	-1.69895e-014	-2.88117e-014	-4.19201e-014	-4.09165e-014	-3.31811e-014	-5.0532e-014	-4.11835e-014	-3.55714e-014	-4.2054e-014
4.03343e-015	-5.83717e-015	4.01255e-015	7.16303e-016	-3.5472e-015	-1.60097e-014	-1.32291e-014	-1.24393e-014	-1.49986e-014	-2.49927e-014	-5.65409e-015	-1.48261e-014	-8.99069e-015	-9.19612e-015	-3.0956e-015	-8.10077e-016	-1.71784e-014	-2.86859e-014	-4.2261e-014	-4.14703e-014	-3.30804e-014	-5.06289e-014	-4.12092e-014	-3.57735e-014	-4.21491e-014
4.15922e-015	-6.03191e-015	4.0323e-015	7.85728e-016	-3.84224e-015	-1.61144e-014	-1.29141e-014	-1.23847e-014	-1.45015e-014	-2.46685e-014	-5.68143e-015	-1.51147e-014	-9.03427e-015	-9.20784e-015	-3.61222e-015	-1.29239e-015	-1.73514e-014	-2.85399e-014	-4.25987e-014	-4.19937e-014	-3.29574e-014	-5.0701e-014	-4.12277e-014	-3.59564e-014	-4.22397e-014
4.25227e-015	-6.22032e-015	4.02864e-015	8.19631e-016	-4.14237e-015	-1.62033e-014	-1.259e-014	-1.23367e-014	-1.40124e-014	-2.43307e-014	-5.72651e-015	-1.53983e-014	-9.09301e-015	-9.22123e-015	-4.14004e-015	-1.77207e-015	-1.75091e-014	-2.83757e-014	-4.29327e-014	-4.2485e-014	-3.28113e-014	-5.07504e-014	-4.12404e-014	-3.6119e-014	-4.23264e-014
4.31256e-015	-6.40096e-015	4.0009e-015	8.18181e-016	-4.44617e-015	-1.62758e-014	-1.22587e-014	-1.22938e-014	-1.35336e-014	-2.39815e-014	-5.78804e-015	-1.56743e-014	-9.1665e-015	-9.23549e-015	-4.67512e-015	-2.24635e-015	-1.76525e-014	-2.81955e-014	-4.32611e-014	-4.29421e-014	-3.26417e-014	-5.07789e-014	-4.12478e-014	-3.62611e-014	-4.24099e-014
4.33923e-015	-6.5725e-015	3.9481e-015	7.81236e-016	-4.75109e-015	-1.63313e-014	-1.19231e-014	-1.22554e-014	-1.3067e-014	-2.36231e-014	-5.86399e-015	-1.59397e-014	-9.25331e-015	-9.25005e-015	-5.21478e-015	-2.71284e-015	-1.77827e-014	-2.80007e-014	-4.35824e-014	-4.33636e-014	-3.24483e-014	-5.07876e-014	-4.12508e-014	-3.63811e-014	-4.24912e-014
4.33207e-015	-6.73388e-015	3.869e-015	7.09273e-016	-5.05534e-015	-1.63703e-014	-1.1586e-014	-1.22199e-014	-1.26149e-014	-2.3258e-014	-5.95276e-015	-1.61918e-014	-9.35308e-015	-9.26419e-015	-5.75534e-015	-3.16916e-015	-1.79e-014	-2.77932e-014	-4.38949e-014	-4.37486e-014	-3.22314e-014	-5.07785e-014	-4.125e-014	-3.64794e-014	-4.25714e-014
4.29159e-015	-6.88386e-015	3.76309e-015	6.02816e-016	-5.35773e-015	-1.63921e-014	-1.125e-014	-1.21857e-014	-1.21803e-014	-2.28888e-014	-6.05223e-015	-1.6428e-014	-9.46455e-015	-9.2777e-015	-6.29292e-015	-3.61282e-015	-1.80061e-014	-2.75746e-014	-4.41972e-014	-4.4096e-014	-3.19914e-014	-5.07536e-014	-4.12463e-014	-3.65561e-014	-4.26513e-014
4.21838e-015	-7.02119e-015	3.6297e-015	4.62101e-016	-5.65657e-015	-1.6397e-014	-1.09185e-014	-1.21508e-014	-1.17647e-014	-2.25175e-014	-6.16009e-015	-1.66454e-014	-9.5864e-015	-9.28998e-015	-6.82395e-015	-4.04235e-015	-1.81022e-014	-2.7347e-014	-4.44873e-014	-4.44055e-014	-3.1729e-014	-5.07145e-014	-4.12407e-014	-3.66111e-014	-4.27323e-014
4.1134e-015	-7.14507e-015	3.46879e-015	2.88517e-016	-5.95065e-015	-1.63856e-014	-1.05949e-014	-1.21142e-014	-1.13709e-014	-2.21467e-014	-6.27372e-015	-1.68418e-014	-9.71753e-015	-9.30038e-015	-7.34546e-015	-4.45598e-015	-1.81902e-014	-2.7112e-014	-4.47637e-014	-4.4677e-014	-3.14449e-014	-5.06633e-014	-4.12332e-014	-3.6644e-014	-4.28156e-014
3.9775e-015	-7.25491e-015	3.28017e-015	8.25874e-017	-6.23839e-015	-1.63579e-014	-1.02816e-014	-1.20746e-014	-1.10013e-014	-2.17788e-014	-6.39059e-015	-1.70156e-014	-9.85716e-015	-9.30836e-015	-7.85407e-015	-4.85197e-015	-1.82724e-014	-2.68716e-014	-4.50257e-014	-4.49099e-014	-3.11403e-014	-5.06018e-014	-4.12248e-014	-3.66554e-014	-4.29028e-014
3.81166e-015	-7.3498e-015	3.06338e-015	-1.54117e-016	-6.51837e-015	-1.63146e-014	-9.98154e-015	-1.20309e-014	-1.06569e-014	-2.14154e-014	-6.50876e-015	-1.71644e-014	-1.00036e-014	-9.31368e-015	-8.34653e-015	-5.22875e-015	-1.83501e-014	-2.66269e-014	-4.52714e-014	-4.51046e-014	-3.08173e-014	-5.05321e-014	-4.12154e-014	-3.66462e-014	-4.29948e-014
3.61752e-015	-7.4297e-015	2.81864e-015	-4.1999e-016	-6.78932e-015	-1.62566e-014	-9.69718e-015	-1.1982e-014	-1.03394e-014	-2.10579e-014	-6.62622e-015	-1.72869e-014	-1.01548e-014	-9.31628e-015	-8.81973e-015	-5.58556e-015	-1.8425e-014	-2.63797e-014	-4.54994e-014	-4.52624e-014	-3.04769e-014	-5.04555e-014	-4.12052e-014	-3.66175e-014	-4.30931e-014
3.39714e-015	-7.49444e-015	2.54604e-015	-7.12638e-016	-7.05012e-015	-1.61848e-014	-9.43128e-015	-1.19262e-014	-1.00504e-014	-2.07076e-014	-6.74016e-015	-1.73817e-014	-1.03089e-014	-9.31538e-015	-9.2708e-015	-5.92107e-015	-1.84989e-014	-2.61312e-014	-4.57081e-014	-4.53842e-014	-3.01212e-014	-5.03726e-014	-4.11942e-014	-3.65702e-014	-4.31993e-014
3.15149e-015	-7.54403e-015	2.24556e-015	-1.03017e-015	-7.29929e-015	-1.60995e-014	-9.18611e-015	-1.18625e-014	-9.79156e-015	-2.0366e-014	-6.84844e-015	-1.74471e-014	-1.04642e-014	-9.31036e-015	-9.69676e-015	-6.23485e-015	-1.85736e-014	-2.58827e-014	-4.58964e-014	-4.54708e-014	-2.97515e-014	-5.02853e-014	-4.11823e-014	-3.65052e-014	-4.33149e-014
2.88195e-015	-7.57814e-015	1.91789e-015	-1.37025e-015	-7.53709e-015	-1.60015e-014	-8.96343e-015	-1.17893e-014	-9.56385e-015	-2.00347e-014	-6.94881e-015	-1.74816e-014	-1.06185e-014	-9.3013e-015	-1.00954e-014	-6.52652e-015	-1.86511e-014	-2.56352e-014	-4.60631e-014	-4.55241e-014	-2.93693e-014	-5.01943e-014	-4.11696e-014	-3.64245e-014	-4.34406e-014
2.59057e-015	-7.59688e-015	1.56341e-015	-1.72996e-015	-7.76224e-015	-1.58918e-014	-8.76468e-015	-1.17063e-014	-9.36757e-015	-1.97145e-014	-7.03959e-015	-1.74847e-014	-1.07699e-014	-9.28764e-015	-1.04646e-014	-6.79594e-015	-1.87318e-014	-2.53899e-014	-4.6207e-014	-4.55455e-014	-2.89768e-014	-5.01003e-014	-4.11564e-014	-3.63295e-014	-4.35779e-014
2.27983e-015	-7.6006e-015	1.18279e-015	-2.10643e-015	-7.97439e-015	-1.57707e-014	-8.59171e-015	-1.1612e-014	-9.20304e-015	-1.94054e-014	-7.11878e-015	-1.74561e-014	-1.09161e-014	-9.26977e-015	-1.08024e-014	-7.043e-015	-1.88175e-014	-2.51478e-014	-4.63279e-014	-4.55376e-014	-2.85763e-014	-5.00042e-014	-4.11426e-014	-3.62214e-014	-4.3728e-014
1.95115e-015	-7.58958e-015	7.76581e-016	-2.49648e-015	-8.17297e-015	-1.56392e-014	-8.44542e-015	-1.15049e-014	-9.0703e-015	-1.91071e-014	-7.18412e-015	-1.73955e-014	-1.10554e-014	-9.24729e-015	-1.11073e-014	-7.2684e-015	-1.89098e-014	-2.49084e-014	-4.64254e-014	-4.55023e-014	-2.81694e-014	-4.99061e-014	-4.11274e-014	-3.61022e-014	-4.38922e-014
1.60647e-015	-7.56516e-015	3.45155e-016	-2.89718e-015	-8.35711e-015	-1.5497e-014	-8.32619e-015	-1.13845e-014	-8.96932e-015	-1.88199e-014	-7.23404e-015	-1.73022e-014	-1.11861e-014	-9.22069e-015	-1.13782e-014	-7.4722e-015	-1.90104e-014	-2.46722e-014	-4.6498e-014	-4.54422e-014	-2.77583e-014	-4.9806e-014	-4.11115e-014	-3.59741e-014	-4.40717e-014
1.24829e-015	-7.52837e-015	-1.10425e-016	-3.30568e-015	-8.52612e-015	-1.53439e-014	-8.23427e-015	-1.12511e-014	-8.89998e-015	-1.85438e-014	-7.26694e-015	-1.71763e-014	-1.13064e-014	-9.19022e-015	-1.16146e-014	-7.65493e-015	-1.91199e-014	-2.44393e-014	-4.65462e-014	-4.53608e-014	-2.73444e-014	-4.97047e-014	-4.10944e-014	-3.58388e-014	-4.42674e-014
8.78164e-016	-7.4801e-015	-5.88348e-016	-3.7182e-015	-8.68051e-015	-1.51803e-014	-8.16958e-015	-1.11036e-014	-8.86064e-015	-1.82781e-014	-7.28243e-015	-1.70187e-014	-1.14149e-014	-9.15618e-015	-1.18151e-014	-7.81713e-015	-1.9239e-014	-2.42092e-014	-4.65705e-014	-4.52608e-014	-2.69297e-014	-4.96022e-014	-4.10758e-014	-3.5698e-014	-4.44797e-014
4.98476e-016	-7.42113e-015	-1.08728e-015	-4.13107e-015	-8.81986e-015	-1.50067e-014	-8.13161e-015	-1.09417e-014	-8.84978e-015	-1.80219e-014	-7.27962e-015	-1.68298e-014	-1.15103e-014	-9.11905e-015	-1.19799e-014	-7.96031e-015	-1.93681e-014	-2.39818e-014	-4.65698e-014	-4.51452e-014	-2.65163e-014	-4.94986e-014	-4.10545e-014	-3.55535e-014	-4.47097e-014
1.11077e-016	-7.35293e-015	-1.6063e-015	-4.54063e-015	-8.94377e-015	-1.48228e-014	-8.11868e-015	-1.07656e-014	-8.86562e-015	-1.77738e-014	-7.25828e-015	-1.66113e-014	-1.15916e-014	-9.07897e-015	-1.21099e-014	-8.08539e-015	-1.95064e-014	-2.37564e-014	-4.65444e-014	-4.50171e-014	-2.61058e-014	-4.93933e-014	-4.10306e-014	-3.54072e-014	-4.49573e-014
-2.82273e-016	-7.27731e-015	-2.14376e-015	-4.94318e-015	-9.05235e-015	-1.46276e-014	-8.13006e-015	-1.05744e-014	-8.90568e-015	-1.75333e-014	-7.21783e-015	-1.63649e-014	-1.16572e-014	-9.03593e-015	-1.22051e-014	-8.1935e-015	-1.96533e-014	-2.35324e-014	-4.64949e-014	-4.4879e-014	-2.56998e-014	-4.92862e-014	-4.10038e-014	-3.52611e-014	-4.52226e-014
-6.79342e-016	-7.196e-015	-2.69777e-015	-5.33487e-015	-9.14559e-015	-1.44209e-014	-8.16461e-015	-1.03685e-014	-8.9675e-015	-1.72986e-014	-7.15811e-015	-1.60922e-014	-1.17066e-014	-8.99041e-015	-1.2267e-014	-8.28575e-015	-1.98085e-014	-2.33088e-014	-4.64215e-014	-4.4734e-014	-2.52997e-014	-4.91768e-014	-4.09739e-014	-3.51168e-014	-4.55057e-014
-1.07836e-015	-7.11046e-015	-3.26646e-015	-5.71245e-015	-9.22388e-015	-1.42015e-014	-8.21931e-015	-1.01476e-014	-9.0483e-015	-1.70677e-014	-7.07907e-015	-1.57956e-014	-1.17389e-014	-8.94339e-015	-1.22964e-014	-8.36406e-015	-1.99716e-014	-2.30842e-014	-4.63245e-014	-4.45856e-014	-2.4907e-014	-4.90651e-014	-4.09404e-014	-3.49762e-014	-4.58066e-014
-1.47792e-015	-7.02267e-015	-3.84855e-015	-6.07267e-015	-9.28759e-015	-1.39688e-014	-8.2916e-015	-9.91123e-015	-9.14518e-015	-1.68392e-014	-6.9816e-015	-1.54771e-014	-1.17532e-014	-8.89533e-015	-1.22956e-014	-8.43031e-015	-2.01415e-014	-2.28582e-014	-4.62046e-014	-4.44364e-014	-2.45233e-014	-4.89509e-014	-4.0904e-014	-3.48405e-014	-4.61247e-014
-1.87665e-015	-6.93509e-015	-4.44177e-015	-6.41188e-015	-9.3367e-015	-1.37216e-014	-8.37931e-015	-9.66105e-015	-9.25463e-015	-1.66114e-014	-6.86623e-015	-1.51386e-014	-1.17488e-014	-8.84702e-015	-1.22668e-014	-8.48562e-015	-2.03166e-014	-2.26297e-014	-4.60632e-014	-4.42887e-014	-2.41498e-014	-4.88342e-014	-4.08642e-014	-3.47105e-014	-4.64593e-014
-2.27299e-015	-6.84972e-015	-5.04441e-015	-6.72671e-015	-9.3718e-015	-1.34585e-014	-8.47959e-015	-9.39722e-015	-9.37322e-015	-1.63818e-014	-6.7342e-015	-1.47827e-014	-1.17256e-014	-8.79908e-015	-1.2212e-014	-8.53177e-015	-2.04961e-014	-2.2398e-014	-4.59013e-014	-4.41452e-014	-2.3787e-014	-4.87147e-014	-4.08213e-014	-3.45877e-014	-4.68095e-014
-2.66563e-015	-6.76821e-015	-5.65456e-015	-7.0143e-015	-9.39333e-015	-1.3179e-014	-8.58941e-015	-9.11932e-015	-9.49742e-015	-1.61483e-014	-6.58677e-015	-1.44117e-014	-1.16837e-014	-8.75205e-015	-1.21342e-014	-8.56988e-015	-2.0678e-014	-2.21614e-014	-4.57197e-014	-4.40087e-014	-2.34353e-014	-4.8592e-014	-4.07753e-014	-3.44734e-014	-4.71743e-014
-3.05329e-015	-6.69278e-015	-6.26998e-015	-7.27077e-015	-9.40181e-015	-1.28825e-014	-8.70594e-015	-8.82779e-015	-9.62312e-015	-1.59092e-014	-6.42558e-015	-1.40285e-014	-1.16233e-014	-8.70675e-015	-1.20368e-014	-8.6019e-015	-2.08607e-014	-2.1919e-014	-4.55194e-014	-4.38819e-014	-2.30957e-014	-4.8467e-014	-4.07272e-014	-3.43676e-014	-4.75526e-014
-3.43492e-015	-6.62568e-015	-6.88905e-015	-7.49364e-015	-9.39802e-015	-1.25673e-014	-8.82492e-015	-8.52294e-015	-9.74595e-015	-1.56626e-014	-6.25237e-015	-1.3636e-014	-1.15451e-014	-8.66327e-015	-1.19231e-014	-8.62926e-015	-2.10425e-014	-2.16703e-014	-4.53021e-014	-4.37667e-014	-2.27688e-014	-4.83396e-014	-4.06777e-014	-3.4271e-014	-4.79425e-014
-3.80914e-015	-6.56898e-015	-7.50952e-015	-7.67959e-015	-9.38212e-015	-1.22326e-014	-8.943e-015	-8.20559e-015	-9.8616e-015	-1.54067e-014	-6.06859e-015	-1.32375e-014	-1.14494e-014	-8.62244e-015	-1.17963e-014	-8.65319e-015	-2.12217e-014	-2.14143e-014	-4.50691e-014	-4.36652e-014	-2.24554e-014	-4.8209e-014	-4.06268e-014	-3.41837e-014	-4.83423e-014
-4.17552e-015	-6.52414e-015	-8.12958e-015	-7.82604e-015	-9.35427e-015	-1.18778e-014	-9.05709e-015	-7.87621e-015	-9.9659e-015	-1.51398e-014	-5.87632e-015	-1.28368e-014	-1.13375e-014	-8.58497e-015	-1.16595e-014	-8.67523e-015	-2.13963e-014	-2.11502e-014	-4.48218e-014	-4.35785e-014	-2.21549e-014	-4.80762e-014	-4.05753e-014	-3.41059e-014	-4.87493e-014
-4.53333e-015	-6.49306e-015	-8.74717e-015	-7.93112e-015	-9.31504e-015	-1.15014e-014	-9.16355e-015	-7.53498e-015	-1.00552e-014	-1.48606e-014	-5.67718e-015	-1.24367e-014	-1.12099e-014	-8.552e-015	-1.15161e-014	-8.69727e-015	-2.15643e-014	-2.08774e-014	-4.45616e-014	-4.35074e-014	-2.18677e-014	-4.7942e-014	-4.05244e-014	-3.40369e-014	-4.91613e-014
-4.88212e-015	-6.47751e-015	-9.36003e-015	-7.99296e-015	-9.26481e-015	-1.11033e-014	-9.25914e-015	-7.18232e-015	-1.01249e-014	-1.45671e-014	-5.47332e-015	-1.20405e-014	-1.10679e-014	-8.5235e-015	-1.13699e-014	-8.72004e-015	-2.17236e-014	-2.05953e-014	-4.42899e-014	-4.34534e-014	-2.15942e-014	-4.78068e-014	-4.04748e-014	-3.39764e-014	-4.95759e-014
-5.22154e-015	-6.47884e-015	-9.96636e-015	-8.01019e-015	-9.20443e-015	-1.06827e-014	-9.34087e-015	-6.81873e-015	-1.01706e-014	-1.42582e-014	-5.26674e-015	-1.16512e-014	-1.09126e-014	-8.49947e-015	-1.12248e-014	-8.74406e-015	-2.18723e-014	-2.03042e-014	-4.40087e-014	-4.34173e-014	-2.13346e-014	-4.76711e-014	-4.04279e-014	-3.3923e-014	-4.99904e-014
-5.55064e-015	-6.49889e-015	-1.05643e-014	-7.98152e-015	-9.13394e-015	-1.02391e-014	-9.40578e-015	-6.44569e-015	-1.01892e-014	-1.3933e-014	-5.0596e-015	-1.12712e-014	-1.07461e-014	-8.48083e-015	-1.10845e-014	-8.77039e-015	-2.20091e-014	-2.0004e-014	-4.37192e-014	-4.33994e-014	-2.10888e-014	-4.75363e-014	-4.03849e-014	-3.38759e-014	-5.04023e-014
-5.86882e-015	-6.53864e-015	-1.11517e-014	-7.90563e-015	-9.05381e-015	-9.77285e-015	-9.45083e-015	-6.0633e-015	-1.01768e-014	-1.35903e-014	-4.85381e-015	-1.09032e-014	-1.057e-014	-8.46832e-015	-1.09523e-014	-8.79964e-015	-2.21317e-014	-1.96943e-014	-4.34229e-014	-4.33992e-014	-2.08566e-014	-4.74023e-014	-4.03466e-014	-3.38342e-014	-5.08088e-014
-6.17609e-015	-6.59979e-015	-1.17267e-014	-7.78228e-015	-8.96461e-015	-9.28432e-015	-9.47386e-015	-5.67208e-015	-1.01298e-014	-1.32302e-014	-4.65147e-015	-1.05508e-014	-1.03859e-014	-8.46192e-015	-1.08313e-014	-8.83248e-015	-2.22398e-014	-1.93759e-014	-4.3121e-014	-4.34171e-014	-2.06374e-014	-4.72707e-014	-4.03135e-014	-3.37959e-014	-5.12071e-014
-6.47224e-015	-6.68304e-015	-1.22879e-014	-7.61138e-015	-8.86696e-015	-8.77323e-015	-9.47306e-015	-5.27274e-015	-1.00454e-014	-1.28527e-014	-4.45465e-015	-1.02161e-014	-1.01957e-014	-8.46195e-015	-1.07254e-014	-8.86971e-015	-2.2332e-014	-1.90501e-014	-4.28154e-014	-4.3452e-014	-2.0431e-014	-4.71424e-014	-4.02873e-014	-3.37602e-014	-5.15943e-014
-6.75689e-015	-6.78902e-015	-1.28337e-014	-7.39312e-015	-8.76191e-015	-8.24082e-015	-9.4469e-015	-4.86545e-015	-9.92115e-015	-1.24578e-014	-4.26449e-015	-9.90194e-015	-1.00007e-014	-8.46893e-015	-1.06376e-014	-8.91125e-015	-2.24074e-014	-1.87174e-014	-4.25074e-014	-4.3503e-014	-2.02367e-014	-4.70184e-014	-4.02689e-014	-3.3725e-014	-5.19676e-014
-7.0293e-015	-6.91805e-015	-1.33624e-014	-7.12842e-015	-8.64987e-015	-7.68797e-015	-9.39449e-015	-4.45107e-015	-9.75508e-015	-1.2045e-014	-4.08272e-015	-9.61047e-015	-9.80242e-015	-8.48275e-015	-1.05709e-014	-8.95753e-015	-2.24653e-014	-1.83789e-014	-4.21978e-014	-4.35692e-014	-2.00552e-014	-4.69007e-014	-4.02592e-014	-3.36886e-014	-5.23242e-014
-7.28957e-015	-7.07038e-015	-1.3872e-014	-6.81836e-015	-8.53138e-015	-7.11553e-015	-9.31467e-015	-4.0307e-015	-9.5457e-015	-1.16146e-014	-3.91121e-015	-9.3432e-015	-9.60227e-015	-8.50336e-015	-1.05273e-014	-9.00902e-015	-2.25054e-014	-1.80358e-014	-4.18884e-014	-4.36492e-014	-1.98854e-014	-4.67902e-014	-4.02591e-014	-3.36496e-014	-5.26618e-014
-7.53805e-015	-7.24644e-015	-1.43616e-014	-6.46391e-015	-8.40701e-015	-6.52574e-015	-9.20674e-015	-3.60439e-015	-9.29228e-015	-1.11677e-014	-3.7508e-015	-9.1013e-015	-9.40275e-015	-8.53035e-015	-1.05091e-014	-9.06601e-015	-2.25272e-014	-1.76901e-014	-4.15802e-014	-4.37417e-014	-1.97275e-014	-4.66885e-014	-4.02701e-014	-3.36058e-014	-5.29773e-014
-7.77451e-015	-7.44622e-015	-1.48298e-014	-6.06731e-015	-8.27756e-015	-5.9204e-015	-9.07032e-015	-3.17296e-015	-8.99434e-015	-1.07057e-014	-3.60249e-015	-8.88623e-015	-9.20547e-015	-8.56427e-015	-1.05178e-014	-9.12822e-015	-2.25302e-014	-1.73432e-014	-4.12739e-014	-4.38447e-014	-1.95808e-014	-4.65965e-014	-4.02928e-014	-3.35548e-014	-5.32684e-014
-7.99916e-015	-7.66928e-015	-1.52753e-014	-5.63107e-015	-8.1436e-015	-5.30163e-015	-8.90564e-015	-2.73755e-015	-8.65143e-015	-1.02299e-014	-3.46784e-015	-8.69941e-015	-9.01268e-015	-8.60518e-015	-1.05546e-014	-9.19516e-015	-2.25158e-014	-1.69974e-014	-4.09706e-014	-4.39565e-014	-1.94448e-014	-4.65152e-014	-4.03283e-014	-3.34954e-014	-5.35329e-014
-8.21151e-015	-7.91533e-015	-1.56974e-014	-5.15784e-015	-8.00602e-015	-4.67184e-015	-8.7138e-015	-2.29917e-015	-8.26407e-015	-9.74216e-015	-3.34739e-015	-8.54081e-015	-8.82613e-015	-8.65248e-015	-1.06211e-014	-9.2666e-015	-2.24842e-014	-1.66545e-014	-4.06713e-014	-4.4075e-014	-1.93198e-014	-4.64451e-014	-4.03769e-014	-3.34253e-014	-5.37693e-014
-8.41114e-015	-8.18383e-015	-1.60952e-014	-4.65038e-015	-7.86514e-015	-4.03355e-015	-8.49601e-015	-1.85845e-015	-7.83346e-015	-9.24485e-015	-3.2418e-015	-8.41044e-015	-8.64789e-015	-8.70604e-015	-1.07174e-014	-9.34197e-015	-2.24364e-014	-1.6317e-014	-4.03767e-014	-4.41987e-014	-1.9205e-014	-4.63875e-014	-4.04393e-014	-3.33427e-014	-5.39759e-014
-8.5988e-015	-8.47381e-015	-1.64684e-014	-4.11219e-015	-7.72259e-015	-3.39008e-015	-8.25424e-015	-1.41636e-015	-7.36107e-015	-8.7395e-015	-3.15094e-015	-8.30844e-015	-8.4794e-015	-8.76603e-015	-1.08435e-014	-9.42096e-015	-2.23737e-014	-1.59869e-014	-4.0087e-014	-4.4325e-014	-1.91002e-014	-4.63439e-014	-4.05165e-014	-3.32463e-014	-5.41518e-014
-8.775e-015	-8.78384e-015	-1.68167e-014	-3.54659e-015	-7.57889e-015	-2.74483e-015	-7.99009e-015	-9.74064e-016	-6.84904e-015	-8.22835e-015	-3.07457e-015	-8.23423e-015	-8.32253e-015	-8.83136e-015	-1.09995e-014	-9.50307e-015	-2.22972e-014	-1.56662e-014	-3.98031e-014	-4.44516e-014	-1.90049e-014	-4.63152e-014	-4.06087e-014	-3.31342e-014	-5.42958e-014
-8.93906e-015	-9.11263e-015	-1.71398e-014	-2.95736e-015	-7.43459e-015	-2.10149e-015	-7.70593e-015	-5.32144e-016	-6.29973e-015	-7.71376e-015	-3.01304e-015	-8.18736e-015	-8.17881e-015	-8.90164e-015	-1.11848e-014	-9.58765e-015	-2.22082e-014	-1.53574e-014	-3.95255e-014	-4.45768e-014	-1.89187e-014	-4.63021e-014	-4.07166e-014	-3.30053e-014	-5.44073e-014
-9.09171e-015	-9.45861e-015	-1.74376e-014	-2.34807e-015	-7.29056e-015	-1.46341e-015	-7.40474e-015	-9.19779e-017	-5.71581e-015	-7.19835e-015	-2.96543e-015	-8.16599e-015	-8.04937e-015	-8.97666e-015	-1.13984e-014	-9.67419e-015	-2.21083e-014	-1.50629e-014	-3.92547e-014	-4.4699e-014	-1.88412e-014	-4.6305e-014	-4.08396e-014	-3.28581e-014	-5.44855e-014
-9.23323e-015	-9.82001e-015	-1.77099e-014	-1.72277e-015	-7.14737e-015	-8.35011e-016	-7.08899e-015	3.45052e-016	-5.10017e-015	-6.6848e-015	-2.93128e-015	-8.16917e-015	-7.93518e-015	-9.05541e-015	-1.16386e-014	-9.76207e-015	-2.19996e-014	-1.4785e-014	-3.89913e-014	-4.48161e-014	-1.87725e-014	-4.63236e-014	-4.09767e-014	-3.26914e-014	-5.45304e-014
-9.36425e-015	-1.01949e-014	-1.79569e-014	-1.08569e-015	-7.00571e-015	-2.19754e-016	-6.76201e-015	7.78124e-016	-4.4567e-015	-6.17593e-015	-2.90954e-015	-8.19518e-015	-7.83708e-015	-9.13717e-015	-1.19032e-014	-9.85057e-015	-2.18841e-014	-1.45258e-014	-3.87354e-014	-4.49261e-014	-1.87121e-014	-4.6358e-014	-4.11275e-014	-3.2505e-014	-5.45426e-014
-9.4844e-015	-1.05814e-014	-1.81786e-014	-4.40779e-016	-6.86616e-015	3.77812e-016	-6.42661e-015	1.20624e-015	-3.78997e-015	-5.67449e-015	-2.89908e-015	-8.24259e-015	-7.7557e-015	-9.22189e-015	-1.21906e-014	-9.93887e-015	-2.17641e-014	-1.42871e-014	-3.84876e-014	-4.50268e-014	-1.86598e-014	-4.64081e-014	-4.12914e-014	-3.22982e-014	-5.45221e-014
-9.59392e-015	-1.0978e-014	-1.83755e-014	2.07953e-016	-6.72943e-015	9.5459e-016	-6.08627e-015	1.62726e-015	-3.10428e-015	-5.18288e-015	-2.89935e-015	-8.30865e-015	-7.69158e-015	-9.30872e-015	-1.24979e-014	-1.00265e-014	-2.1641e-014	-1.40714e-014	-3.82484e-014	-4.51173e-014	-1.86149e-014	-4.64737e-014	-4.14673e-014	-3.20713e-014	-5.44702e-014
-9.69251e-015	-1.13826e-014	-1.85481e-014	8.56525e-016	-6.59584e-015	1.50728e-015	-5.74376e-015	2.04063e-015	-2.40351e-015	-4.70387e-015	-2.90876e-015	-8.39093e-015	-7.64491e-015	-9.39717e-015	-1.28227e-014	-1.01126e-014	-2.15169e-014	-1.38799e-014	-3.8018e-014	-4.51957e-014	-1.85768e-014	-4.65544e-014	-4.16536e-014	-3.18241e-014	-5.4388e-014
-9.78059e-015	-1.17928e-014	-1.86969e-014	1.5002e-015	-6.46646e-015	2.03171e-015	-5.40245e-015	2.44561e-015	-1.693e-015	-4.23967e-015	-2.92557e-015	-8.48686e-015	-7.61614e-015	-9.48588e-015	-1.31618e-014	-1.01967e-014	-2.13934e-014	-1.37143e-014	-3.77969e-014	-4.52619e-014	-1.8545e-014	-4.66494e-014	-4.18487e-014	-3.1556e-014	-5.42772e-014
-9.85788e-015	-1.22068e-014	-1.88227e-014	2.13494e-015	-6.34209e-015	2.52498e-015	-5.06568e-015	2.84067e-015	-9.77447e-016	-3.79307e-015	-2.94802e-015	-8.59304e-015	-7.60507e-015	-9.57417e-015	-1.35119e-014	-1.02783e-014	-2.12724e-014	-1.35764e-014	-3.75853e-014	-4.5315e-014	-1.85192e-014	-4.67574e-014	-4.20512e-014	-3.12679e-014	-5.41396e-014
-9.92506e-015	-1.26223e-014	-1.89266e-014	2.75727e-015	-6.22304e-015	2.9835e-015	-4.73705e-015	3.2243e-015	-2.61824e-016	-3.36623e-015	-2.97464e-015	-8.70746e-015	-7.61163e-015	-9.66143e-015	-1.38693e-014	-1.03571e-014	-2.1155e-014	-1.34669e-014	-3.73837e-014	-4.53542e-014	-1.8499e-014	-4.68773e-014	-4.22601e-014	-3.09606e-014	-5.39773e-014
-9.98209e-015	-1.30365e-014	-1.90091e-014	3.36301e-015	-6.11052e-015	3.40483e-015	-4.41965e-015	3.59527e-015	4.49041e-016	-2.9611e-015	-3.00361e-015	-8.82741e-015	-7.63562e-015	-9.74681e-015	-1.42311e-014	-1.04323e-014	-2.1043e-014	-1.33862e-014	-3.71914e-014	-4.53789e-014	-1.84842e-014	-4.70078e-014	-4.24732e-014	-3.06349e-014	-5.37928e-014
-1.00298e-014	-1.34477e-014	-1.90711e-014	3.94881e-015	-6.00473e-015	3.78734e-015	-4.11642e-015	3.95255e-015	1.1504e-015	-2.57937e-015	-3.03318e-015	-8.94955e-015	-7.67667e-015	-9.82928e-015	-1.45935e-014	-1.05041e-014	-2.09375e-014	-1.33344e-014	-3.70093e-014	-4.53886e-014	-1.84736e-014	-4.71469e-014	-4.26888e-014	-3.02925e-014	-5.35887e-014
-1.0068e-014	-1.38539e-014	-1.91133e-014	4.51136e-015	-5.90633e-015	4.12857e-015	-3.82994e-015	4.29575e-015	1.8373e-015	-2.2224e-015	-3.06186e-015	-9.07097e-015	-7.73399e-015	-9.90826e-015	-1.49527e-014	-1.0572e-014	-2.08392e-014	-1.33123e-014	-3.68379e-014	-4.53833e-014	-1.84667e-014	-4.72927e-014	-4.29047e-014	-2.99345e-014	-5.33677e-014
-1.00963e-014	-1.42528e-014	-1.91359e-014	5.04762e-015	-5.81564e-015	4.42727e-015	-3.56197e-015	4.62386e-015	2.50607e-015	-1.89202e-015	-3.08781e-015	-9.18894e-015	-7.80649e-015	-9.98255e-015	-1.53052e-014	-1.06357e-014	-2.07486e-014	-1.332e-014	-3.66771e-014	-4.53635e-014	-1.84629e-014	-4.74435e-014	-4.31187e-014	-2.95623e-014	-5.31325e-014
-1.01157e-014	-1.4642e-014	-1.91401e-014	5.55551e-015	-5.73262e-015	4.68241e-015	-3.31445e-015	4.93639e-015	3.15343e-015	-1.5895e-015	-3.1095e-015	-9.29998e-015	-7.89244e-015	-1.00507e-014	-1.56472e-014	-1.06949e-014	-2.06662e-014	-1.3357e-014	-3.65275e-014	-4.53301e-014	-1.84612e-014	-4.75976e-014	-4.33285e-014	-2.91778e-014	-5.28861e-014
-1.01264e-014	-1.50198e-014	-1.91269e-014	6.03236e-015	-5.65771e-015	4.89288e-015	-3.0893e-015	5.23246e-015	3.77557e-015	-1.31558e-015	-3.12569e-015	-9.40166e-015	-7.99097e-015	-1.01123e-014	-1.59759e-014	-1.07496e-014	-2.05926e-014	-1.3422e-014	-3.63894e-014	-4.52836e-014	-1.84604e-014	-4.77534e-014	-4.35321e-014	-2.87829e-014	-5.26315e-014
-1.01288e-014	-1.53842e-014	-1.90971e-014	6.47596e-015	-5.59124e-015	5.05845e-015	-2.88768e-015	5.51119e-015	4.36887e-015	-1.07077e-015	-3.1347e-015	-9.49144e-015	-8.10031e-015	-1.01664e-014	-1.62883e-014	-1.08005e-014	-2.05271e-014	-1.35142e-014	-3.62621e-014	-4.52252e-014	-1.84599e-014	-4.79086e-014	-4.37276e-014	-2.83798e-014	-5.23716e-014
-1.01229e-014	-1.5734e-014	-1.90515e-014	6.8848e-015	-5.53292e-015	5.17924e-015	-2.71081e-015	5.7719e-015	4.93035e-015	-8.55414e-016	-3.1355e-015	-9.56697e-015	-8.21879e-015	-1.02123e-014	-1.65804e-014	-1.08473e-014	-2.0469e-014	-1.36326e-014	-3.61462e-014	-4.51556e-014	-1.84588e-014	-4.80617e-014	-4.3913e-014	-2.7971e-014	-5.21091e-014
-1.0109e-014	-1.60673e-014	-1.89902e-014	7.25746e-015	-5.48253e-015	5.25605e-015	-2.55961e-015	6.01452e-015	5.45781e-015	-6.68897e-016	-3.12677e-015	-9.62626e-015	-8.34532e-015	-1.02491e-014	-1.68493e-014	-1.08901e-014	-2.04172e-014	-1.37748e-014	-3.60423e-014	-4.50763e-014	-1.84554e-014	-4.82101e-014	-4.40861e-014	-2.75588e-014	-5.18469e-014
-1.00875e-014	-1.63821e-014	-1.89145e-014	7.59309e-015	-5.4402e-015	5.29035e-015	-2.43398e-015	6.23906e-015	5.94916e-015	-5.11095e-016	-3.1072e-015	-9.66717e-015	-8.47806e-015	-1.02759e-014	-1.70927e-014	-1.09285e-014	-2.03709e-014	-1.39391e-014	-3.59503e-014	-4.49889e-014	-1.84486e-014	-4.83513e-014	-4.42451e-014	-2.71454e-014	-5.15877e-014
-1.00586e-014	-1.66765e-014	-1.88252e-014	7.89111e-015	-5.40497e-015	5.28268e-015	-2.33377e-015	6.44513e-015	6.4029e-015	-3.81262e-016	-3.07572e-015	-9.68804e-015	-8.61426e-015	-1.02919e-014	-1.73079e-014	-1.09624e-014	-2.03283e-014	-1.41224e-014	-3.58703e-014	-4.48944e-014	-1.8437e-014	-4.84837e-014	-4.43883e-014	-2.67332e-014	-5.13342e-014
-1.00227e-014	-1.69496e-014	-1.87226e-014	8.15155e-015	-5.37611e-015	5.23556e-015	-2.25863e-015	6.63274e-015	6.81869e-015	-2.78548e-016	-3.03149e-015	-9.68792e-015	-8.75178e-015	-1.02959e-014	-1.74927e-014	-1.09919e-014	-2.02879e-014	-1.43229e-014	-3.58022e-014	-4.47939e-014	-1.84198e-014	-4.86051e-014	-4.45139e-014	-2.63246e-014	-5.10891e-014
-9.97966e-015	-1.72e-014	-1.86069e-014	8.37437e-015	-5.35395e-015	5.15219e-015	-2.20795e-015	6.80183e-015	7.19618e-015	-2.01325e-016	-2.97413e-015	-9.6662e-015	-8.88875e-015	-1.02876e-014	-1.76453e-014	-1.1017e-014	-2.0247e-014	-1.4538e-014	-3.57461e-014	-4.46895e-014	-1.83959e-014	-4.87141e-014	-4.46204e-014	-2.59218e-014	-5.08544e-014
-9.92979e-015	-1.74268e-014	-1.84778e-014	8.56038e-015	-5.33763e-015	5.03526e-015	-2.18056e-015	6.95271e-015	7.53536e-015	-1.4778e-016	-2.90303e-015	-9.62178e-015	-9.02254e-015	-1.02662e-014	-1.77638e-014	-1.10385e-014	-2.02038e-014	-1.47643e-014	-3.5702e-014	-4.45823e-014	-1.8364e-014	-4.88086e-014	-4.47061e-014	-2.55269e-014	-5.0632e-014
-9.87375e-015	-1.76291e-014	-1.8336e-014	8.71041e-015	-5.32593e-015	4.88709e-015	-2.17501e-015	7.08591e-015	7.83627e-015	-1.16078e-016	-2.81758e-015	-9.55379e-015	-9.15102e-015	-1.02313e-014	-1.7847e-014	-1.10567e-014	-2.01563e-014	-1.49987e-014	-3.56698e-014	-4.44739e-014	-1.83223e-014	-4.88867e-014	-4.47694e-014	-2.51418e-014	-5.04235e-014
-9.81166e-015	-1.78058e-014	-1.81816e-014	8.82581e-015	-5.31776e-015	4.71158e-015	-2.18968e-015	7.20101e-015	8.09936e-015	-1.03971e-016	-2.71779e-015	-9.46211e-015	-9.27198e-015	-1.01819e-014	-1.78944e-014	-1.10708e-014	-2.01022e-014	-1.52386e-014	-3.56491e-014	-4.43659e-014	-1.82698e-014	-4.89472e-014	-4.48096e-014	-2.47684e-014	-5.02305e-014
-9.74362e-015	-1.79556e-014	-1.80151e-014	8.90717e-015	-5.31211e-015	4.513e-015	-2.22269e-015	7.29852e-015	8.32723e-015	-1.09177e-016	-2.60374e-015	-9.34706e-015	-9.38354e-015	-1.01179e-014	-1.79055e-014	-1.10807e-014	-2.00393e-014	-1.54803e-014	-3.56392e-014	-4.42593e-014	-1.82056e-014	-4.899e-014	-4.4826e-014	-2.44085e-014	-5.00544e-014
-9.66948e-015	-1.80779e-014	-1.78368e-014	8.9565e-015	-5.30762e-015	4.29489e-015	-2.27191e-015	7.37972e-015	8.52212e-015	-1.29245e-016	-2.47608e-015	-9.20861e-015	-9.48347e-015	-1.00386e-014	-1.78797e-014	-1.10861e-014	-1.99646e-014	-1.57207e-014	-3.56402e-014	-4.41549e-014	-1.81288e-014	-4.9014e-014	-4.48183e-014	-2.40641e-014	-4.98961e-014
-9.58881e-015	-1.81716e-014	-1.76467e-014	8.97533e-015	-5.30291e-015	4.06056e-015	-2.33509e-015	7.44566e-015	8.68598e-015	-1.61355e-016	-2.33472e-015	-9.04732e-015	-9.56951e-015	-9.9434e-015	-1.78172e-014	-1.10871e-014	-1.98753e-014	-1.59568e-014	-3.56504e-014	-4.40537e-014	-1.80386e-014	-4.90183e-014	-4.47849e-014	-2.37361e-014	-4.97557e-014
-9.50286e-015	-1.82363e-014	-1.74444e-014	8.96562e-015	-5.29683e-015	3.81425e-015	-2.41007e-015	7.4973e-015	8.82097e-015	-2.02391e-016	-2.17986e-015	-8.86415e-015	-9.63991e-015	-9.83227e-015	-1.7718e-014	-1.10827e-014	-1.97689e-014	-1.61855e-014	-3.56693e-014	-4.39559e-014	-1.79336e-014	-4.90026e-014	-4.47262e-014	-2.34259e-014	-4.96336e-014
-9.41177e-015	-1.82719e-014	-1.72299e-014	8.92965e-015	-5.28851e-015	3.56057e-015	-2.49434e-015	7.53495e-015	8.9299e-015	-2.49409e-016	-2.01251e-015	-8.66037e-015	-9.69301e-015	-9.70499e-015	-1.75835e-014	-1.10732e-014	-1.96434e-014	-1.6404e-014	-3.56959e-014	-4.38625e-014	-1.78129e-014	-4.8967e-014	-4.46422e-014	-2.31344e-014	-4.95303e-014
-9.31527e-015	-1.82782e-014	-1.70032e-014	8.86973e-015	-5.27579e-015	3.30323e-015	-2.58538e-015	7.55912e-015	9.01673e-015	-2.99914e-016	-1.83365e-015	-8.43699e-015	-9.72726e-015	-9.56153e-015	-1.7414e-014	-1.10578e-014	-1.94965e-014	-1.66097e-014	-3.57294e-014	-4.37742e-014	-1.76756e-014	-4.89115e-014	-4.4533e-014	-2.28621e-014	-4.94451e-014
-9.21359e-015	-1.82546e-014	-1.67646e-014	8.78805e-015	-5.25783e-015	3.0465e-015	-2.68088e-015	7.57059e-015	9.08425e-015	-3.50959e-016	-1.64392e-015	-8.19533e-015	-9.74141e-015	-9.40204e-015	-1.72106e-014	-1.10358e-014	-1.93269e-014	-1.67996e-014	-3.57685e-014	-4.36911e-014	-1.75218e-014	-4.88363e-014	-4.43996e-014	-2.26092e-014	-4.93774e-014
-9.10709e-015	-1.82019e-014	-1.65142e-014	8.6861e-015	-5.23342e-015	2.7939e-015	-2.77866e-015	7.57117e-015	9.13554e-015	-3.98929e-016	-1.44436e-015	-7.93776e-015	-9.73374e-015	-9.22691e-015	-1.6975e-014	-1.10067e-014	-1.91325e-014	-1.6971e-014	-3.58115e-014	-4.36132e-014	-1.73515e-014	-4.87419e-014	-4.42424e-014	-2.23766e-014	-4.93262e-014
-8.99548e-015	-1.81199e-014	-1.62517e-014	8.56713e-015	-5.20113e-015	2.54902e-015	-2.87595e-015	7.56248e-015	9.17356e-015	-4.41108e-016	-1.23591e-015	-7.66601e-015	-9.70328e-015	-9.03675e-015	-1.67089e-014	-1.097e-014	-1.89118e-014	-1.71216e-014	-3.58572e-014	-4.35391e-014	-1.71641e-014	-4.86293e-014	-4.40614e-014	-2.21636e-014	-4.92907e-014
-8.87911e-015	-1.80087e-014	-1.59769e-014	8.43289e-015	-5.15947e-015	2.31538e-015	-2.97037e-015	7.54615e-015	9.20124e-015	-4.74458e-016	-1.01993e-015	-7.38215e-015	-9.64975e-015	-8.83178e-015	-1.64138e-014	-1.09245e-014	-1.86635e-014	-1.72497e-014	-3.59045e-014	-4.34681e-014	-1.69599e-014	-4.84995e-014	-4.38585e-014	-2.19702e-014	-4.92691e-014
-8.75833e-015	-1.78686e-014	-1.56902e-014	8.28549e-015	-5.108e-015	2.09517e-015	-3.05999e-015	7.52231e-015	9.22245e-015	-4.96478e-016	-7.97725e-016	-7.08795e-015	-9.57253e-015	-8.61203e-015	-1.6092e-014	-1.08699e-014	-1.83872e-014	-1.73535e-014	-3.59518e-014	-4.33996e-014	-1.67395e-014	-4.83529e-014	-4.36345e-014	-2.17956e-014	-4.92596e-014
-8.63251e-015	-1.76999e-014	-1.53918e-014	8.12707e-015	-5.04583e-015	1.89136e-015	-3.14271e-015	7.49247e-015	9.24017e-015	-5.04757e-016	-5.70732e-016	-6.78573e-015	-9.47183e-015	-8.37771e-015	-1.57455e-014	-1.08055e-014	-1.80827e-014	-1.74316e-014	-3.59969e-014	-4.33327e-014	-1.65032e-014	-4.81908e-014	-4.33907e-014	-2.16391e-014	-4.92608e-014
-8.50087e-015	-1.75029e-014	-1.50822e-014	7.95955e-015	-4.97202e-015	1.70679e-015	-3.21729e-015	7.45768e-015	9.25683e-015	-4.96647e-016	-3.40627e-016	-6.47732e-015	-9.3474e-015	-8.13006e-015	-1.53767e-014	-1.073e-014	-1.77499e-014	-1.7483e-014	-3.60377e-014	-4.3266e-014	-1.62518e-014	-4.8014e-014	-4.31286e-014	-2.14998e-014	-4.92702e-014
-8.3635e-015	-1.72784e-014	-1.47619e-014	7.78449e-015	-4.88558e-015	1.54348e-015	-3.282e-015	7.41903e-015	9.27563e-015	-4.70071e-016	-1.08303e-016	-6.16504e-015	-9.19965e-015	-7.87025e-015	-1.49879e-014	-1.06426e-014	-1.73895e-014	-1.75071e-014	-3.60723e-014	-4.31972e-014	-1.59854e-014	-4.78236e-014	-4.28496e-014	-2.13766e-014	-4.92861e-014
-8.22038e-015	-1.70276e-014	-1.44311e-014	7.60383e-015	-4.7861e-015	1.40208e-015	-3.33599e-015	7.37797e-015	9.29858e-015	-4.23272e-016	1.25173e-016	-5.85111e-015	-9.0288e-015	-7.59901e-015	-1.45815e-014	-1.0543e-014	-1.70029e-014	-1.75034e-014	-3.60995e-014	-4.31246e-014	-1.57063e-014	-4.76212e-014	-4.25548e-014	-2.12682e-014	-4.93057e-014
-8.07123e-015	-1.67506e-014	-1.40903e-014	7.41934e-015	-4.67298e-015	1.28417e-015	-3.37799e-015	7.33528e-015	9.32785e-015	-3.54666e-016	3.58454e-016	-5.53731e-015	-8.83589e-015	-7.31714e-015	-1.41596e-014	-1.04306e-014	-1.65908e-014	-1.74722e-014	-3.61177e-014	-4.30468e-014	-1.54159e-014	-4.7408e-014	-4.22454e-014	-2.11728e-014	-4.93268e-014
-7.9158e-015	-1.64483e-014	-1.374e-014	7.23256e-015	-4.54662e-015	1.19034e-015	-3.40669e-015	7.29138e-015	9.36534e-015	-2.63341e-016	5.89942e-016	-5.22571e-015	-8.62252e-015	-7.02629e-015	-1.37248e-014	-1.03043e-014	-1.61552e-014	-1.74141e-014	-3.61255e-014	-4.29622e-014	-1.51157e-014	-4.71851e-014	-4.19228e-014	-2.10886e-014	-4.9347e-014
-7.75394e-015	-1.61218e-014	-1.33816e-014	7.04458e-015	-4.40707e-015	1.12119e-015	-3.42174e-015	7.24706e-015	9.41211e-015	-1.48152e-016	8.18456e-016	-4.91856e-015	-8.39001e-015	-6.72722e-015	-1.32801e-014	-1.0163e-014	-1.56979e-014	-1.73296e-014	-3.61215e-014	-4.28686e-014	-1.48064e-014	-4.69537e-014	-4.15883e-014	-2.10139e-014	-4.93636e-014
-7.5854e-015	-1.57732e-014	-1.30159e-014	6.85636e-015	-4.25477e-015	1.07638e-015	-3.42364e-015	7.20299e-015	9.46884e-015	-7.84687e-018	1.04236e-015	-4.61727e-015	-8.14038e-015	-6.42129e-015	-1.28278e-014	-1.00058e-014	-1.52216e-014	-1.72197e-014	-3.61047e-014	-4.27637e-014	-1.449e-014	-4.67148e-014	-4.12436e-014	-2.09463e-014	-4.93745e-014
-7.41016e-015	-1.54039e-014	-1.2644e-014	6.66858e-015	-4.09016e-015	1.05463e-015	-3.4118e-015	7.16053e-015	9.53559e-015	1.58155e-016	1.26063e-015	-4.32352e-015	-7.87561e-015	-6.10992e-015	-1.23701e-014	-9.83242e-015	-1.47287e-014	-1.70862e-014	-3.60737e-014	-4.26452e-014	-1.41685e-014	-4.64701e-014	-4.08892e-014	-2.08844e-014	-4.93769e-014
-7.2281e-015	-1.50151e-014	-1.22671e-014	6.48215e-015	-3.91446e-015	1.05472e-015	-3.3868e-015	7.12038e-015	9.61246e-015	3.49803e-016	1.47236e-015	-4.03846e-015	-7.59691e-015	-5.79454e-015	-1.19093e-014	-9.64265e-015	-1.42229e-014	-1.69309e-014	-3.6027e-014	-4.25107e-014	-1.38432e-014	-4.62206e-014	-4.05266e-014	-2.08259e-014	-4.93689e-014
-7.03903e-015	-1.46082e-014	-1.18869e-014	6.29762e-015	-3.72791e-015	1.07551e-015	-3.34899e-015	7.08305e-015	9.69918e-015	5.66692e-016	1.67658e-015	-3.76338e-015	-7.30676e-015	-5.47638e-015	-1.14477e-014	-9.43538e-015	-1.37075e-014	-1.67562e-014	-3.59639e-014	-4.23588e-014	-1.35166e-014	-4.5967e-014	-4.01568e-014	-2.07686e-014	-4.93484e-014
-6.843e-015	-1.41851e-014	-1.15045e-014	6.11505e-015	-3.53181e-015	1.11552e-015	-3.29901e-015	7.04898e-015	9.79489e-015	8.08326e-016	1.87209e-015	-3.49984e-015	-7.00767e-015	-5.15709e-015	-1.09879e-014	-9.21065e-015	-1.31865e-014	-1.65642e-014	-3.58832e-014	-4.21874e-014	-1.31907e-014	-4.57096e-014	-3.97803e-014	-2.07109e-014	-4.93127e-014
-6.63998e-015	-1.37473e-014	-1.11214e-014	5.93405e-015	-3.32775e-015	1.1718e-015	-3.23802e-015	7.01855e-015	9.89817e-015	1.07302e-015	2.05841e-015	-3.2488e-015	-6.70211e-015	-4.83833e-015	-1.0532e-014	-8.96937e-015	-1.26642e-014	-1.63574e-014	-3.57843e-014	-4.19948e-014	-1.2868e-014	-4.54488e-014	-3.9398e-014	-2.06508e-014	-4.926e-014
-6.42972e-015	-1.3297e-014	-1.07393e-014	5.75471e-015	-3.11778e-015	1.24189e-015	-3.16715e-015	6.99252e-015	1.00078e-014	1.35914e-015	2.23461e-015	-3.01016e-015	-6.3929e-015	-4.52174e-015	-1.00818e-014	-8.71129e-015	-1.21443e-014	-1.61386e-014	-3.56674e-014	-4.17794e-014	-1.25498e-014	-4.51845e-014	-3.90104e-014	-2.05859e-014	-4.9189e-014
-6.21273e-015	-1.28366e-014	-1.03599e-014	5.57726e-015	-2.90315e-015	1.3232e-015	-3.08795e-015	6.97115e-015	1.01214e-014	1.66562e-015	2.40032e-015	-2.78445e-015	-6.0828e-015	-4.20924e-015	-9.63939e-015	-8.43618e-015	-1.16307e-014	-1.591e-014	-3.5533e-014	-4.15399e-014	-1.22379e-014	-4.49162e-014	-3.86182e-014	-2.05141e-014	-4.90979e-014
-5.98956e-015	-1.23682e-014	-9.98417e-015	5.40082e-015	-2.68669e-015	1.41362e-015	-3.00107e-015	6.95483e-015	1.02368e-014	1.98995e-015	2.55566e-015	-2.57198e-015	-5.7741e-015	-3.90222e-015	-9.20622e-015	-8.14456e-015	-1.11282e-014	-1.5675e-014	-3.53817e-014	-4.12751e-014	-1.19342e-014	-4.46447e-014	-3.82214e-014	-2.04337e-014	-4.89853e-014
-5.76046e-015	-1.18937e-014	-9.61374e-015	5.22551e-015	-2.47046e-015	1.50971e-015	-2.90871e-015	6.9431e-015	1.03523e-014	2.3298e-015	2.69969e-015	-2.37294e-015	-5.46978e-015	-3.60229e-015	-8.78425e-015	-7.83709e-015	-1.0641e-014	-1.54371e-014	-3.5214e-014	-4.09842e-014	-1.16407e-014	-4.43695e-014	-3.78203e-014	-2.03427e-014	-4.88497e-014
-5.52547e-015	-1.14156e-014	-9.251e-015	5.05102e-015	-2.25597e-015	1.60868e-015	-2.81214e-015	6.9364e-015	1.0465e-014	2.68356e-015	2.83247e-015	-2.18805e-015	-5.17239e-015	-3.31092e-015	-8.37494e-015	-7.51443e-015	-1.01723e-014	-1.51989e-014	-3.50302e-014	-4.06663e-014	-1.13593e-014	-4.40899e-014	-3.74145e-014	-2.02395e-014	-4.86897e-014
-5.28475e-015	-1.09362e-014	-8.8976e-015	4.87664e-015	-2.04521e-015	1.70767e-015	-2.71244e-015	6.93523e-015	1.05722e-014	3.04793e-015	2.95401e-015	-2.0166e-015	-4.88481e-015	-3.02952e-015	-7.97926e-015	-7.17794e-015	-9.72613e-015	-1.49638e-014	-3.48319e-014	-4.03213e-014	-1.10913e-014	-4.38045e-014	-3.70042e-014	-2.01231e-014	-4.8504e-014
-5.03904e-015	-1.04583e-014	-8.5554e-015	4.70189e-015	-1.84043e-015	1.80321e-015	-2.61128e-015	6.93904e-015	1.06709e-014	3.41981e-015	3.06395e-015	-1.85699e-015	-4.60917e-015	-2.7598e-015	-7.5987e-015	-6.82911e-015	-9.30703e-015	-1.47345e-014	-3.46206e-014	-3.99488e-014	-1.08385e-014	-4.35126e-014	-3.65889e-014	-1.99916e-014	-4.82922e-014
-4.7887e-015	-9.98423e-015	-8.22549e-015	4.52668e-015	-1.64441e-015	1.89249e-015	-2.50989e-015	6.94819e-015	1.07584e-014	3.79609e-015	3.16282e-015	-1.7083e-015	-4.3479e-015	-2.50272e-015	-7.23457e-015	-6.46941e-015	-8.91835e-015	-1.45145e-014	-3.4398e-014	-3.95492e-014	-1.0602e-014	-4.32128e-014	-3.61683e-014	-1.98441e-014	-4.80538e-014
-4.53469e-015	-9.51642e-015	-7.90932e-015	4.35041e-015	-1.45911e-015	1.97324e-015	-2.40952e-015	6.96266e-015	1.08325e-014	4.17362e-015	3.2509e-015	-1.56965e-015	-4.10282e-015	-2.25937e-015	-6.88739e-015	-6.10036e-015	-8.56242e-015	-1.43062e-014	-3.41662e-014	-3.91238e-014	-1.03827e-014	-4.29033e-014	-3.57412e-014	-1.96795e-014	-4.77878e-014
-4.27762e-015	-9.05755e-015	-7.60896e-015	4.17296e-015	-1.28665e-015	2.04302e-015	-2.31108e-015	6.98193e-015	1.08904e-014	4.54931e-015	3.3285e-015	-1.44056e-015	-3.87619e-015	-2.03092e-015	-6.55825e-015	-5.72427e-015	-8.24241e-015	-1.41123e-014	-3.39275e-014	-3.86737e-014	-1.01808e-014	-4.25828e-014	-3.53074e-014	-1.94974e-014	-4.74939e-014
-4.01789e-015	-8.61022e-015	-7.32542e-015	3.9943e-015	-1.12952e-015	2.09923e-015	-2.21616e-015	7.00642e-015	1.09293e-014	4.92081e-015	3.396e-015	-1.31973e-015	-3.66975e-015	-1.81844e-015	-6.2474e-015	-5.3426e-015	-7.96127e-015	-1.39349e-014	-3.36846e-014	-3.82005e-014	-9.99724e-015	-4.22499e-014	-3.48664e-014	-1.92969e-014	-4.71722e-014
-3.75664e-015	-8.17668e-015	-7.06001e-015	3.81442e-015	-9.89881e-016	2.13975e-015	-2.1259e-015	7.03646e-015	1.09469e-014	5.28504e-015	3.45326e-015	-1.20617e-015	-3.48508e-015	-1.62263e-015	-5.95557e-015	-4.95762e-015	-7.72082e-015	-1.37763e-014	-3.34401e-014	-3.7706e-014	-9.83271e-015	-4.19027e-014	-3.44164e-014	-1.90774e-014	-4.68225e-014
-3.49581e-015	-7.75917e-015	-6.81401e-015	3.63337e-015	-8.69603e-016	2.16235e-015	-2.04121e-015	7.07168e-015	1.09417e-014	5.63896e-015	3.50108e-015	-1.09855e-015	-3.32253e-015	-1.44438e-015	-5.68312e-015	-4.57195e-015	-7.52287e-015	-1.36383e-014	-3.31963e-014	-3.71922e-014	-9.68718e-015	-4.15395e-014	-3.39563e-014	-1.88388e-014	-4.64448e-014
-3.23692e-015	-7.35994e-015	-6.58834e-015	3.45112e-015	-7.70699e-016	2.16564e-015	-1.96331e-015	7.11201e-015	1.09112e-014	5.97889e-015	3.53966e-015	-9.95544e-016	-3.18251e-015	-1.28437e-015	-5.43043e-015	-4.18802e-015	-7.36839e-015	-1.35228e-014	-3.29562e-014	-3.66615e-014	-9.56025e-015	-4.11588e-014	-3.3485e-014	-1.85809e-014	-4.60392e-014
-2.98129e-015	-6.98117e-015	-6.38395e-015	3.26743e-015	-6.94151e-016	2.14899e-015	-1.89256e-015	7.15678e-015	1.0854e-014	6.3023e-015	3.57008e-015	-8.95952e-016	-3.06604e-015	-1.14301e-015	-5.19792e-015	-3.80824e-015	-7.25771e-015	-1.34311e-014	-3.2722e-014	-3.61166e-014	-9.45159e-015	-4.07587e-014	-3.30019e-014	-1.83041e-014	-4.56062e-014
-2.73052e-015	-6.62464e-015	-6.20144e-015	3.08296e-015	-6.41617e-016	2.11151e-015	-1.8297e-015	7.20594e-015	1.07693e-014	6.6061e-015	3.59307e-015	-7.98381e-016	-2.97327e-015	-1.02005e-015	-4.98579e-015	-3.43512e-015	-7.19104e-015	-1.33648e-014	-3.24969e-014	-3.5561e-014	-9.36054e-015	-4.03375e-014	-3.2506e-014	-1.80081e-014	-4.51457e-014
-2.48608e-015	-6.29239e-015	-6.04085e-015	2.89785e-015	-6.14026e-016	2.05275e-015	-1.77545e-015	7.25934e-015	1.06564e-014	6.88796e-015	3.60921e-015	-7.01326e-016	-2.90389e-015	-9.15795e-016	-4.794e-015	-3.07145e-015	-7.16851e-015	-1.33244e-014	-3.22835e-014	-3.49976e-014	-9.28561e-015	-3.98937e-014	-3.19962e-014	-1.76934e-014	-4.46583e-014
-2.24909e-015	-5.98604e-015	-5.90269e-015	2.71297e-015	-6.12177e-016	1.97264e-015	-1.73025e-015	7.31732e-015	1.05138e-014	7.14549e-015	3.61922e-015	-6.03475e-016	-2.85686e-015	-8.30464e-016	-4.62256e-015	-2.7205e-015	-7.18976e-015	-1.33107e-014	-3.20843e-014	-3.44291e-014	-9.22605e-015	-3.94261e-014	-3.14718e-014	-1.73609e-014	-4.4145e-014
-2.02163e-015	-5.70692e-015	-5.78649e-015	2.52875e-015	-6.36712e-016	1.87148e-015	-1.69459e-015	7.37957e-015	1.03424e-014	7.37682e-015	3.62351e-015	-5.03212e-016	-2.83129e-015	-7.63436e-016	-4.4708e-015	-2.38444e-015	-7.25319e-015	-1.33229e-014	-3.19023e-014	-3.38588e-014	-9.18062e-015	-3.89341e-014	-3.09318e-014	-1.70113e-014	-4.36058e-014
-1.8053e-015	-5.45586e-015	-5.69217e-015	2.34638e-015	-6.87881e-016	1.74986e-015	-1.66842e-015	7.44549e-015	1.01429e-014	7.58051e-015	3.62299e-015	-3.99164e-016	-2.82613e-015	-7.14494e-016	-4.3396e-015	-2.0663e-015	-7.35706e-015	-1.33604e-014	-3.174e-014	-3.32915e-014	-9.14762e-015	-3.8417e-014	-3.03748e-014	-1.66458e-014	-4.30408e-014
-1.60146e-015	-5.23411e-015	-5.61979e-015	2.16639e-015	-7.6589e-016	1.60855e-015	-1.65168e-015	7.51509e-015	9.91564e-015	7.75446e-015	3.61829e-015	-2.9053e-016	-2.83982e-015	-6.83043e-016	-4.22917e-015	-1.76863e-015	-7.49887e-015	-1.34219e-014	-3.15994e-014	-3.27305e-014	-9.1256e-015	-3.78733e-014	-2.98007e-014	-1.62651e-014	-4.24512e-014
-1.4117e-015	-5.04304e-015	-5.56834e-015	1.98967e-015	-8.69903e-016	1.44877e-015	-1.64469e-015	7.58798e-015	9.66172e-015	7.89722e-015	3.61012e-015	-1.7608e-016	-2.87059e-015	-6.68397e-016	-4.13904e-015	-1.49428e-015	-7.67706e-015	-1.35069e-014	-3.14827e-014	-3.2179e-014	-9.11277e-015	-3.7302e-014	-2.92089e-014	-1.58704e-014	-4.18382e-014
-1.23713e-015	-4.88284e-015	-5.53721e-015	1.81743e-015	-9.99165e-016	1.27197e-015	-1.64774e-015	7.66395e-015	9.38213e-015	8.00796e-015	3.60026e-015	-5.53078e-017	-2.91597e-015	-6.69579e-016	-4.06919e-015	-1.24552e-015	-7.88835e-015	-1.36145e-014	-3.13917e-014	-3.16408e-014	-9.10784e-015	-3.6703e-014	-2.8599e-014	-1.54634e-014	-4.12021e-014
-1.07943e-015	-4.75377e-015	-5.52537e-015	1.65049e-015	-1.15262e-015	1.07979e-015	-1.65996e-015	7.74247e-015	9.07902e-015	8.08684e-015	3.58929e-015	7.30875e-017	-2.97375e-015	-6.85346e-016	-4.0193e-015	-1.02458e-015	-8.12947e-015	-1.37423e-014	-3.13274e-014	-3.11194e-014	-9.1083e-015	-3.60764e-014	-2.79713e-014	-1.50457e-014	-4.05441e-014
-9.39634e-016	-4.65531e-015	-5.53158e-015	1.49032e-015	-1.32911e-015	8.73969e-016	-1.68113e-015	7.82305e-015	8.75468e-015	8.13333e-015	3.5777e-015	2.09858e-016	-3.04099e-015	-7.14467e-016	-3.98915e-015	-8.33595e-016	-8.3974e-015	-1.38885e-014	-3.12914e-014	-3.06177e-014	-9.1125e-015	-3.54226e-014	-2.73251e-014	-1.46188e-014	-3.98654e-014
-8.18496e-016	-4.58687e-015	-5.55448e-015	1.33775e-015	-1.52689e-015	6.57139e-016	-1.71074e-015	7.90508e-015	8.41114e-015	8.14712e-015	3.56698e-015	3.55747e-016	-3.11499e-015	-7.55983e-016	-3.97835e-015	-6.7463e-016	-8.68861e-015	-1.4051e-014	-3.12839e-014	-3.01384e-014	-9.11925e-015	-3.47419e-014	-2.66607e-014	-1.41846e-014	-3.91673e-014
-7.17471e-016	-4.54785e-015	-5.59277e-015	1.19384e-015	-1.74516e-015	4.31692e-016	-1.74836e-015	7.98817e-015	8.05115e-015	8.12835e-015	3.55749e-015	5.11625e-016	-3.19277e-015	-8.09436e-016	-3.98599e-015	-5.49593e-016	-8.99991e-015	-1.42278e-014	-3.13049e-014	-2.96849e-014	-9.12634e-015	-3.40352e-014	-2.59784e-014	-1.37446e-014	-3.84505e-014
-6.37858e-016	-4.5376e-015	-5.64462e-015	1.05973e-015	-1.9819e-015	1.99526e-016	-1.79359e-015	8.07215e-015	7.67775e-015	8.07828e-015	3.54951e-015	6.77357e-016	-3.2718e-015	-8.72958e-016	-4.01149e-015	-4.59787e-016	-9.32735e-015	-1.44162e-014	-3.13542e-014	-2.92599e-014	-9.13157e-015	-3.33045e-014	-2.52783e-014	-1.33006e-014	-3.77163e-014
-5.80858e-016	-4.5555e-015	-5.70813e-015	9.36418e-016	-2.23494e-015	-3.6498e-017	-1.84611e-015	8.15556e-015	7.2941e-015	7.99748e-015	3.54412e-015	8.53393e-016	-3.34836e-015	-9.44645e-016	-4.05502e-015	-4.06349e-016	-9.6666e-015	-1.46144e-014	-3.14313e-014	-2.88655e-014	-9.13313e-015	-3.25516e-014	-2.45614e-014	-1.28549e-014	-3.69665e-014
-5.47341e-016	-4.60049e-015	-5.78146e-015	8.24867e-016	-2.50184e-015	-2.74867e-016	-1.906e-015	8.23705e-015	6.90304e-015	7.88709e-015	3.5424e-015	1.03975e-015	-3.41948e-015	-1.02284e-015	-4.11572e-015	-3.9046e-016	-1.00142e-014	-1.48191e-014	-3.15362e-014	-2.85039e-014	-9.13026e-015	-3.17773e-014	-2.38288e-014	-1.24095e-014	-3.62025e-014
-5.37423e-016	-4.67039e-015	-5.8634e-015	7.2588e-016	-2.77967e-015	-5.13151e-016	-1.97325e-015	8.317e-015	6.50809e-015	7.74836e-015	3.54471e-015	1.23606e-015	-3.48206e-015	-1.10614e-015	-4.19344e-015	-4.12802e-016	-1.03664e-014	-1.50273e-014	-3.16673e-014	-2.8177e-014	-9.12159e-015	-3.09846e-014	-2.30815e-014	-1.19664e-014	-3.54255e-014
-5.517e-016	-4.76279e-015	-5.95134e-015	6.40567e-016	-3.06628e-015	-7.48848e-016	-2.0479e-015	8.39532e-015	6.11275e-015	7.583e-015	3.55126e-015	1.44253e-015	-3.53281e-015	-1.19287e-015	-4.28798e-015	-4.73915e-016	-1.07195e-014	-1.52367e-014	-3.18229e-014	-2.78864e-014	-9.10568e-015	-3.01758e-014	-2.23204e-014	-1.15275e-014	-3.46368e-014
-5.89521e-016	-4.87601e-015	-6.04371e-015	5.69405e-016	-3.35898e-015	-9.79607e-016	-2.12952e-015	8.47085e-015	5.72036e-015	7.39317e-015	3.56258e-015	1.6584e-015	-3.56922e-015	-1.28142e-015	-4.39887e-015	-5.74054e-016	-1.10714e-014	-1.54444e-014	-3.20008e-014	-2.76329e-014	-9.08228e-015	-2.93529e-014	-2.15473e-014	-1.10945e-014	-3.38381e-014
-6.51236e-016	-5.00772e-015	-6.13806e-015	5.12756e-016	-3.65513e-015	-1.20361e-015	-2.21815e-015	8.54224e-015	5.33452e-015	7.18062e-015	3.57957e-015	1.88302e-015	-3.58873e-015	-1.37012e-015	-4.52635e-015	-7.12953e-016	-1.14181e-014	-1.56477e-014	-3.21992e-014	-2.74165e-014	-9.05021e-015	-2.85194e-014	-2.07634e-014	-1.06698e-014	-3.30306e-014
-7.35937e-016	-5.1559e-015	-6.23259e-015	4.70901e-016	-3.95202e-015	-1.41906e-015	-2.31397e-015	8.60814e-015	4.95787e-015	6.94725e-015	3.60237e-015	2.11583e-015	-3.58852e-015	-1.45755e-015	-4.66971e-015	-8.89615e-016	-1.17572e-014	-1.58447e-014	-3.24154e-014	-2.72373e-014	-9.00939e-015	-2.7679e-014	-1.99705e-014	-1.02554e-014	-3.22165e-014
-8.4327e-016	-5.3183e-015	-6.32556e-015	4.4384e-016	-4.24695e-015	-1.62396e-015	-2.41706e-015	8.66806e-015	4.59278e-015	6.69567e-015	3.6317e-015	2.35637e-015	-3.56653e-015	-1.5425e-015	-4.82884e-015	-1.10291e-015	-1.20864e-014	-1.60329e-014	-3.26472e-014	-2.70953e-014	-8.95964e-015	-2.6835e-014	-1.91712e-014	-9.85304e-015	-3.13981e-014
-9.72458e-016	-5.49249e-015	-6.4156e-015	4.31559e-016	-4.53752e-015	-1.81694e-015	-2.52753e-015	8.72023e-015	4.24232e-015	6.42802e-015	3.66784e-015	2.60359e-015	-3.52014e-015	-1.62298e-015	-5.00312e-015	-1.35251e-015	-1.24032e-014	-1.62102e-014	-3.28916e-014	-2.69899e-014	-8.90101e-015	-2.59904e-014	-1.83678e-014	-9.46473e-015	-3.05779e-014
-1.12185e-015	-5.67567e-015	-6.50047e-015	4.33431e-016	-4.82154e-015	-1.99655e-015	-2.64536e-015	8.76321e-015	3.90854e-015	6.14661e-015	3.7109e-015	2.85601e-015	-3.44797e-015	-1.69767e-015	-5.19168e-015	-1.63745e-015	-1.27063e-014	-1.63744e-014	-3.31452e-014	-2.69206e-014	-8.83398e-015	-2.51491e-014	-1.7562e-014	-9.09264e-015	-2.9758e-014
-1.2896e-015	-5.86555e-015	-6.57884e-015	4.49262e-016	-5.09616e-015	-2.16159e-015	-2.77136e-015	8.79657e-015	3.59372e-015	5.85375e-015	3.76048e-015	3.11241e-015	-3.34833e-015	-1.76509e-015	-5.39433e-015	-1.95578e-015	-1.29943e-014	-1.65235e-014	-3.34044e-014	-2.68862e-014	-8.75907e-015	-2.43148e-014	-1.67561e-014	-8.7386e-015	-2.89412e-014
-1.47396e-015	-6.06004e-015	-6.64913e-015	4.78518e-016	-5.35917e-015	-2.31106e-015	-2.90591e-015	8.81895e-015	3.30022e-015	5.5516e-015	3.81728e-015	3.37214e-015	-3.22021e-015	-1.82487e-015	-5.61077e-015	-2.30539e-015	-1.32664e-014	-1.66568e-014	-3.36658e-014	-2.68853e-014	-8.67674e-015	-2.34912e-014	-1.59525e-014	-8.40462e-015	-2.81293e-014
-1.67372e-015	-6.25583e-015	-6.70955e-015	5.20124e-016	-5.60873e-015	-2.4446e-015	-3.04973e-015	8.82818e-015	3.02913e-015	5.2417e-015	3.88148e-015	3.63375e-015	-3.06285e-015	-1.87572e-015	-5.84021e-015	-2.68415e-015	-1.35223e-014	-1.67729e-014	-3.39261e-014	-2.69163e-014	-8.58885e-015	-2.26822e-014	-1.5154e-014	-8.09212e-015	-2.73256e-014
-1.88645e-015	-6.45049e-015	-6.75932e-015	5.73241e-016	-5.84341e-015	-2.56176e-015	-3.20304e-015	8.82352e-015	2.78121e-015	4.92673e-015	3.95287e-015	3.89615e-015	-2.87562e-015	-1.91648e-015	-6.08177e-015	-3.08967e-015	-1.37615e-014	-1.6871e-014	-3.41821e-014	-2.69768e-014	-8.49677e-015	-2.18913e-014	-1.43635e-014	-7.80225e-015	-2.65325e-014
-2.10979e-015	-6.64246e-015	-6.79736e-015	6.36449e-016	-6.06144e-015	-2.66258e-015	-3.36649e-015	8.80393e-015	2.55705e-015	4.60839e-015	4.0313e-015	4.15807e-015	-2.65828e-015	-1.94595e-015	-6.33587e-015	-3.51943e-015	-1.39844e-014	-1.69509e-014	-3.44294e-014	-2.70645e-014	-8.40102e-015	-2.11221e-014	-1.35839e-014	-7.5361e-015	-2.57525e-014
-2.34119e-015	-6.82955e-015	-6.82253e-015	7.08322e-016	-6.26142e-015	-2.74831e-015	-3.54069e-015	8.76777e-015	2.35736e-015	4.28808e-015	4.11691e-015	4.41699e-015	-2.4116e-015	-1.96387e-015	-6.60208e-015	-3.97052e-015	-1.41918e-014	-1.7013e-014	-3.46653e-014	-2.71773e-014	-8.30353e-015	-2.0378e-014	-1.28176e-014	-7.29578e-015	-2.49891e-014
-2.57815e-015	-7.00934e-015	-6.83381e-015	7.87036e-016	-6.44229e-015	-2.8192e-015	-3.72684e-015	8.71434e-015	2.18236e-015	3.96769e-015	4.2092e-015	4.67185e-015	-2.13617e-015	-1.9691e-015	-6.87959e-015	-4.43989e-015	-1.43843e-014	-1.70566e-014	-3.48871e-014	-2.73125e-014	-8.2061e-015	-1.96626e-014	-1.20675e-014	-7.08227e-015	-2.42455e-014
-2.81738e-015	-7.17949e-015	-6.83067e-015	8.70705e-016	-6.60314e-015	-2.87537e-015	-3.9251e-015	8.64272e-015	2.03162e-015	3.64838e-015	4.30805e-015	4.9209e-015	-1.83292e-015	-1.9611e-015	-7.1679e-015	-4.9248e-015	-1.45635e-014	-1.70828e-014	-3.50918e-014	-2.74672e-014	-8.11076e-015	-1.8979e-014	-1.13363e-014	-6.89662e-015	-2.3525e-014
-3.0569e-015	-7.33869e-015	-6.81274e-015	9.57716e-016	-6.74419e-015	-2.91744e-015	-4.13641e-015	8.55196e-015	1.90439e-015	3.33097e-015	4.41321e-015	5.16332e-015	-1.50332e-015	-1.939e-015	-7.46634e-015	-5.42188e-015	-1.47305e-014	-1.70927e-014	-3.5277e-014	-2.76391e-014	-8.01982e-015	-1.83304e-014	-1.06268e-014	-6.73952e-015	-2.28307e-014
-3.2931e-015	-7.48521e-015	-6.77985e-015	1.0456e-015	-6.86514e-015	-2.94661e-015	-4.36107e-015	8.441e-015	1.80003e-015	3.01663e-015	4.52384e-015	5.39649e-015	-1.14893e-015	-1.90268e-015	-7.77471e-015	-5.9284e-015	-1.48872e-014	-1.70875e-014	-3.5441e-014	-2.78255e-014	-7.93552e-015	-1.7719e-014	-9.94166e-015	-6.61217e-015	-2.21656e-014
-3.52277e-015	-7.61803e-015	-6.73243e-015	1.13319e-015	-6.96623e-015	-2.96443e-015	-4.59971e-015	8.30914e-015	1.71683e-015	2.70543e-015	4.63934e-015	5.61789e-015	-7.72416e-016	-1.8518e-015	-8.09179e-015	-6.44092e-015	-1.5036e-014	-1.70687e-014	-3.55822e-014	-2.80236e-014	-7.86037e-015	-1.71477e-014	-9.2834e-015	-6.5149e-015	-2.15323e-014
-3.74343e-015	-7.7363e-015	-6.67018e-015	1.21828e-015	-7.04777e-015	-2.97189e-015	-4.85228e-015	8.15562e-015	1.65375e-015	2.39751e-015	4.75959e-015	5.82613e-015	-3.76635e-016	-1.78698e-015	-8.41746e-015	-6.95615e-015	-1.51786e-014	-1.70376e-014	-3.56989e-014	-2.82308e-014	-7.79681e-015	-1.66186e-014	-8.65485e-015	-6.44836e-015	-2.0934e-014
-3.95165e-015	-7.8388e-015	-6.59314e-015	1.2987e-015	-7.11057e-015	-2.97032e-015	-5.11963e-015	7.98011e-015	1.60835e-015	2.09318e-015	4.88401e-015	6.02041e-015	3.56334e-017	-1.70836e-015	-8.75094e-015	-7.47059e-015	-1.53166e-014	-1.69959e-014	-3.57902e-014	-2.84443e-014	-7.74642e-015	-1.61339e-014	-8.05809e-015	-6.41301e-015	-2.0374e-014
-4.14425e-015	-7.92557e-015	-6.50156e-015	1.37296e-015	-7.15509e-015	-2.96212e-015	-5.40162e-015	7.78222e-015	1.57856e-015	1.7929e-015	5.01215e-015	6.19826e-015	4.60873e-016	-1.61629e-015	-9.09155e-015	-7.98139e-015	-1.54526e-014	-1.69464e-014	-3.58556e-014	-2.86622e-014	-7.71112e-015	-1.56954e-014	-7.49568e-015	-6.40884e-015	-1.98547e-014
-4.31914e-015	-7.9965e-015	-6.39612e-015	1.43879e-015	-7.18247e-015	-2.94883e-015	-5.69877e-015	7.56196e-015	1.56306e-015	1.49636e-015	5.14416e-015	6.35814e-015	8.95907e-016	-1.51137e-015	-9.43859e-015	-8.48513e-015	-1.55894e-014	-1.68916e-014	-3.58947e-014	-2.88827e-014	-7.69286e-015	-1.53052e-014	-6.9696e-015	-6.43581e-015	-1.93791e-014
-4.47317e-015	-8.05156e-015	-6.27751e-015	1.49398e-015	-7.19395e-015	-2.9323e-015	-6.01067e-015	7.31938e-015	1.55931e-015	1.2031e-015	5.2789e-015	6.49833e-015	1.33709e-015	-1.39383e-015	-9.7916e-015	-8.97802e-015	-1.57292e-014	-1.68338e-014	-3.59077e-014	-2.91034e-014	-7.6935e-015	-1.49636e-014	-6.48212e-015	-6.49364e-015	-1.8951e-014
-4.60408e-015	-8.09116e-015	-6.1465e-015	1.53661e-015	-7.19103e-015	-2.91419e-015	-6.33705e-015	7.05457e-015	1.56448e-015	9.1201e-016	5.41551e-015	6.61746e-015	1.78095e-015	-1.26459e-015	-1.01486e-014	-9.45762e-015	-1.58741e-014	-1.6776e-014	-3.58955e-014	-2.93225e-014	-7.71429e-015	-1.46717e-014	-6.03557e-015	-6.58207e-015	-1.85724e-014
-4.70964e-015	-8.11573e-015	-6.00424e-015	1.56549e-015	-7.17514e-015	-2.89687e-015	-6.67769e-015	6.76776e-015	1.57605e-015	6.22081e-016	5.55257e-015	6.71377e-015	2.22414e-015	-1.12448e-015	-1.05088e-014	-9.92114e-015	-1.60258e-014	-1.67208e-014	-3.58595e-014	-2.95389e-014	-7.7567e-015	-1.44304e-014	-5.63155e-015	-6.70027e-015	-1.82463e-014
-4.78772e-015	-8.12585e-015	-5.85218e-015	1.57861e-015	-7.14796e-015	-2.88128e-015	-7.03272e-015	6.45942e-015	1.59083e-015	3.32298e-016	5.68957e-015	6.78515e-015	2.6625e-015	-9.74252e-016	-1.08708e-014	-1.0366e-014	-1.61865e-014	-1.66714e-014	-3.58014e-014	-2.97517e-014	-7.82216e-015	-1.42402e-014	-5.27133e-015	-6.84794e-015	-1.79743e-014
-4.83672e-015	-8.12225e-015	-5.69153e-015	1.57433e-015	-7.11102e-015	-2.86931e-015	-7.40114e-015	6.13124e-015	1.60594e-015	4.17271e-017	5.82536e-015	6.82977e-015	3.09176e-015	-8.14823e-016	-1.12333e-014	-1.07899e-014	-1.63572e-014	-1.66309e-014	-3.57228e-014	-2.99592e-014	-7.91157e-015	-1.41004e-014	-4.95678e-015	-7.02456e-015	-1.77579e-014
-4.856e-015	-8.10591e-015	-5.52372e-015	1.55127e-015	-7.06618e-015	-2.8622e-015	-7.78251e-015	5.78447e-015	1.6188e-015	-2.51006e-016	5.95923e-015	6.84591e-015	3.50807e-015	-6.46959e-016	-1.15956e-014	-1.11906e-014	-1.65386e-014	-1.66023e-014	-3.56267e-014	-3.01607e-014	-8.02611e-015	-1.40109e-014	-4.68908e-015	-7.22903e-015	-1.75989e-014
-4.84425e-015	-8.07831e-015	-5.35039e-015	1.50853e-015	-7.01554e-015	-2.86147e-015	-8.17664e-015	5.42007e-015	1.62667e-015	-5.47603e-016	6.08984e-015	6.83245e-015	3.90846e-015	-4.72203e-016	-1.19561e-014	-1.15659e-014	-1.67323e-014	-1.65881e-014	-3.5516e-014	-3.03565e-014	-8.16531e-015	-1.39718e-014	-4.46925e-015	-7.46033e-015	-1.74991e-014
-4.80124e-015	-8.04107e-015	-5.1728e-015	1.44527e-015	-6.96081e-015	-2.86863e-015	-8.58236e-015	5.03957e-015	1.62741e-015	-8.49822e-016	6.21604e-015	6.78774e-015	4.28865e-015	-2.91982e-016	-1.23136e-014	-1.19141e-014	-1.6939e-014	-1.65908e-014	-3.53929e-014	-3.05461e-014	-8.32939e-015	-1.39825e-014	-4.2985e-015	-7.71774e-015	-1.7459e-014
-4.72619e-015	-7.99583e-015	-4.99164e-015	1.36122e-015	-6.90389e-015	-2.88528e-015	-8.99907e-015	4.64446e-015	1.61808e-015	-1.159e-015	6.33685e-015	6.71049e-015	4.64574e-015	-1.07237e-016	-1.26668e-014	-1.22338e-014	-1.71594e-014	-1.66131e-014	-3.52601e-014	-3.07293e-014	-8.51871e-015	-1.40418e-014	-4.17767e-015	-8.00013e-015	-1.74793e-014
-4.61859e-015	-7.94398e-015	-4.80866e-015	1.25628e-015	-6.84631e-015	-2.91247e-015	-9.42514e-015	4.23634e-015	1.5967e-015	-1.47682e-015	6.45149e-015	6.59985e-015	4.97619e-015	8.02261e-017	-1.30134e-014	-1.25239e-014	-1.73931e-014	-1.6657e-014	-3.51218e-014	-3.09077e-014	-8.73305e-015	-1.41487e-014	-4.10756e-015	-8.3059e-015	-1.75604e-014
-4.47831e-015	-7.88744e-015	-4.6253e-015	1.13031e-015	-6.78923e-015	-2.95114e-015	-9.85948e-015	3.81685e-015	1.56087e-015	-1.80468e-015	6.55851e-015	6.45456e-015	5.2765e-015	2.69108e-016	-1.33515e-014	-1.27833e-014	-1.76393e-014	-1.67248e-014	-3.49823e-014	-3.10814e-014	-8.9721e-015	-1.43023e-014	-4.08837e-015	-8.63368e-015	-1.77023e-014
-4.30665e-015	-7.82785e-015	-4.44354e-015	9.83146e-016	-6.73399e-015	-3.00303e-015	-1.03006e-014	3.38807e-015	1.50864e-015	-2.14393e-015	6.65711e-015	6.2742e-015	5.54485e-015	4.5807e-016	-1.36797e-014	-1.30112e-014	-1.78977e-014	-1.68187e-014	-3.48459e-014	-3.12513e-014	-9.23548e-015	-1.45014e-014	-4.12057e-015	-8.98201e-015	-1.7905e-014
-4.10496e-015	-7.76702e-015	-4.26436e-015	8.14917e-016	-6.68161e-015	-3.06839e-015	-1.07466e-014	2.95264e-015	1.43811e-015	-2.49651e-015	6.74579e-015	6.05813e-015	5.77814e-015	6.45658e-016	-1.39956e-014	-1.32066e-014	-1.81672e-014	-1.69406e-014	-3.47171e-014	-3.14185e-014	-9.52139e-015	-1.47446e-014	-4.20344e-015	-9.34992e-015	-1.81675e-014
-3.87503e-015	-7.70677e-015	-4.08912e-015	6.2704e-016	-6.63311e-015	-3.14833e-015	-1.11957e-014	2.51265e-015	1.34867e-015	-2.863e-015	6.82333e-015	5.80592e-015	5.97453e-015	8.30739e-016	-1.42979e-014	-1.33692e-014	-1.84464e-014	-1.70921e-014	-3.45992e-014	-3.15844e-014	-9.82851e-015	-1.503e-014	-4.33699e-015	-9.73521e-015	-1.8489e-014
-3.6192e-015	-7.64869e-015	-3.91928e-015	4.20171e-016	-6.58947e-015	-3.24314e-015	-1.16462e-014	2.06923e-015	1.23898e-015	-3.24484e-015	6.88853e-015	5.51712e-015	6.13244e-015	1.01115e-015	-1.45846e-014	-1.34986e-014	-1.87336e-014	-1.72742e-014	-3.4496e-014	-3.17503e-014	-1.01554e-014	-1.5356e-014	-4.52104e-015	-1.01369e-014	-1.8868e-014
-3.33983e-015	-7.59449e-015	-3.75643e-015	1.95298e-016	-6.55152e-015	-3.35331e-015	-1.20967e-014	1.62572e-015	1.10743e-015	-3.64292e-015	6.94042e-015	5.19175e-015	6.25014e-015	1.18507e-015	-1.4854e-014	-1.35954e-014	-1.90267e-014	-1.74878e-014	-3.44109e-014	-3.19175e-014	-1.05001e-014	-1.57208e-014	-4.75457e-015	-1.0553e-014	-1.93029e-014
-3.03946e-015	-7.5456e-015	-3.60111e-015	-4.63658e-017	-6.5198e-015	-3.47937e-015	-1.25457e-014	1.18457e-015	9.53521e-016	-4.05736e-015	6.97824e-015	4.82948e-015	6.32672e-015	1.35098e-015	-1.51045e-014	-1.36606e-014	-1.93237e-014	-1.77335e-014	-3.43475e-014	-3.20873e-014	-1.0861e-014	-1.61234e-014	-5.03654e-015	-1.09826e-014	-1.97914e-014
-2.7211e-015	-7.50295e-015	-3.45415e-015	-3.03211e-016	-6.49399e-015	-3.62193e-015	-1.29916e-014	7.47498e-016	7.76589e-016	-4.48937e-015	7.00092e-015	4.43018e-015	6.36173e-015	1.50742e-015	-1.53344e-014	-1.36946e-014	-1.96219e-014	-1.80116e-014	-3.43092e-014	-3.22612e-014	-1.12362e-014	-1.65612e-014	-5.36597e-015	-1.1424e-014	-2.03311e-014
-2.38766e-015	-7.46887e-015	-3.31728e-015	-5.73013e-016	-6.47439e-015	-3.78119e-015	-1.34322e-014	3.16794e-016	5.76557e-016	-4.93917e-015	7.00727e-015	3.99419e-015	6.35468e-015	1.65278e-015	-1.5542e-014	-1.36981e-014	-1.99189e-014	-1.83228e-014	-3.42993e-014	-3.24401e-014	-1.16241e-014	-1.70318e-014	-5.74157e-015	-1.18759e-014	-2.09202e-014
-2.04236e-015	-7.44487e-015	-3.19135e-015	-8.54409e-016	-6.4612e-015	-3.95733e-015	-1.38662e-014	-1.04954e-016	3.53562e-016	-5.40685e-015	6.9958e-015	3.52224e-015	6.30624e-015	1.78544e-015	-1.57255e-014	-1.36718e-014	-2.02119e-014	-1.86664e-014	-3.43206e-014	-3.26253e-014	-1.20222e-014	-1.75331e-014	-6.16211e-015	-1.23373e-014	-2.15556e-014
-1.68877e-015	-7.43197e-015	-3.07717e-015	-1.14567e-015	-6.45446e-015	-4.14991e-015	-1.42913e-014	-5.15528e-016	1.07529e-016	-5.89249e-015	6.96607e-015	3.01546e-015	6.21688e-015	1.90373e-015	-1.58828e-014	-1.36171e-014	-2.04978e-014	-1.90416e-014	-3.43746e-014	-3.28182e-014	-1.24289e-014	-1.80633e-014	-6.62556e-015	-1.28071e-014	-2.22343e-014
-1.33073e-015	-7.43128e-015	-2.97554e-015	-1.44396e-015	-6.45343e-015	-4.35896e-015	-1.47057e-014	-9.13281e-016	-1.60826e-016	-6.39574e-015	6.91742e-015	2.47538e-015	6.08813e-015	2.00628e-015	-1.60121e-014	-1.35351e-014	-2.07738e-014	-1.94475e-014	-3.44636e-014	-3.30198e-014	-1.28426e-014	-1.86206e-014	-7.13038e-015	-1.32833e-014	-2.29527e-014
-9.71992e-016	-7.44332e-015	-2.8868e-015	-1.74665e-015	-6.45729e-015	-4.5838e-015	-1.51081e-014	-1.2967e-015	-4.50881e-016	-6.91589e-015	6.84907e-015	1.90245e-015	5.92082e-015	2.09116e-015	-1.6113e-014	-1.34275e-014	-2.10367e-014	-1.98832e-014	-3.45897e-014	-3.32315e-014	-1.32609e-014	-1.92025e-014	-7.67443e-015	-1.37646e-014	-2.37074e-014
-6.1623e-016	-7.46906e-015	-2.8118e-015	-2.05216e-015	-6.46473e-015	-4.82469e-015	-1.54972e-014	-1.66313e-015	-7.62377e-016	-7.452e-015	6.7604e-015	1.29837e-015	5.7162e-015	2.15716e-015	-1.61844e-014	-1.32955e-014	-2.12829e-014	-2.03469e-014	-3.47534e-014	-3.3453e-014	-1.36822e-014	-1.98068e-014	-8.2559e-015	-1.42503e-014	-2.44947e-014
-2.66879e-016	-7.50952e-015	-2.75077e-015	-2.35779e-015	-6.47485e-015	-5.08109e-015	-1.58712e-014	-2.01105e-015	-1.09409e-015	-8.00305e-015	6.65145e-015	6.65168e-016	5.47627e-015	2.20309e-015	-1.62253e-014	-1.31406e-014	-2.15096e-014	-2.08366e-014	-3.49553e-014	-3.36854e-014	-1.41047e-014	-2.04317e-014	-8.87206e-015	-1.47399e-014	-2.53112e-014
7.16981e-017	-7.56532e-015	-2.70398e-015	-2.66053e-015	-6.48699e-015	-5.35271e-015	-1.62289e-014	-2.33963e-015	-1.44502e-015	-8.56849e-015	6.52168e-015	3.97199e-018	5.2041e-015	2.22735e-015	-1.62341e-014	-1.29646e-014	-2.17147e-014	-2.13502e-014	-3.51956e-014	-3.39295e-014	-1.45265e-014	-2.10755e-014	-9.52097e-015	-1.52323e-014	-2.61533e-014
3.9592e-016	-7.63696e-015	-2.67145e-015	-2.95789e-015	-6.49991e-015	-5.63846e-015	-1.65688e-014	-2.64799e-015	-1.81454e-015	-9.14701e-015	6.37056e-015	-6.82903e-016	4.90226e-015	2.22839e-015	-1.62108e-014	-1.27694e-014	-2.18959e-014	-2.18859e-014	-3.54741e-014	-3.4185e-014	-1.49459e-014	-2.17356e-014	-1.01998e-014	-1.57272e-014	-2.70166e-014
7.02283e-016	-7.72468e-015	-2.6526e-015	-3.24767e-015	-6.51212e-015	-5.93718e-015	-1.68899e-014	-2.9351e-015	-2.20128e-015	-9.7371e-015	6.19842e-015	-1.39237e-015	4.57294e-015	2.20554e-015	-1.61552e-014	-1.25568e-014	-2.20506e-014	-2.24413e-014	-3.57895e-014	-3.44511e-014	-1.53616e-014	-2.24096e-014	-1.09061e-014	-1.62244e-014	-2.78975e-014
9.87608e-016	-7.82886e-015	-2.64838e-015	-3.52749e-015	-6.52253e-015	-6.24863e-015	-1.71911e-014	-3.20038e-015	-2.60415e-015	-1.03371e-014	6.00475e-015	-2.12171e-015	4.21928e-015	2.15788e-015	-1.60672e-014	-1.2328e-014	-2.21768e-014	-2.30138e-014	-3.61405e-014	-3.47278e-014	-1.57726e-014	-2.3095e-014	-1.16371e-014	-1.67231e-014	-2.87919e-014
1.24898e-015	-7.94909e-015	-2.6581e-015	-3.79552e-015	-6.52958e-015	-6.57185e-015	-1.74719e-014	-3.44338e-015	-3.02226e-015	-1.09451e-014	5.78952e-015	-2.86845e-015	3.84482e-015	2.0843e-015	-1.59469e-014	-1.20848e-014	-2.22725e-014	-2.36009e-014	-3.65262e-014	-3.50136e-014	-1.61777e-014	-2.37905e-014	-1.23898e-014	-1.72223e-014	-2.96958e-014
1.48306e-015	-8.08547e-015	-2.68116e-015	-4.04939e-015	-6.53187e-015	-6.90652e-015	-1.7732e-014	-3.66377e-015	-3.45372e-015	-1.15594e-014	5.55316e-015	-3.63024e-015	3.45265e-015	1.98348e-015	-1.5795e-014	-1.1829e-014	-2.23366e-014	-2.42001e-014	-3.69442e-014	-3.53063e-014	-1.65765e-014	-2.44934e-014	-1.31612e-014	-1.77221e-014	-3.06052e-014
1.6871e-015	-8.23812e-015	-2.71717e-015	-4.28711e-015	-6.52851e-015	-7.25063e-015	-1.79703e-014	-3.86192e-015	-3.89714e-015	-1.21779e-014	5.29579e-015	-4.40433e-015	3.04576e-015	1.85477e-015	-1.56123e-014	-1.15623e-014	-2.23682e-014	-2.48088e-014	-3.73917e-014	-3.56052e-014	-1.69689e-014	-2.52014e-014	-1.39476e-014	-1.82225e-014	-3.15167e-014
1.85953e-015	-8.40664e-015	-2.76576e-015	-4.50681e-015	-6.51834e-015	-7.60284e-015	-1.81867e-014	-4.03795e-015	-4.35148e-015	-1.27987e-014	5.01799e-015	-5.1878e-015	2.62727e-015	1.69742e-015	-1.53992e-014	-1.12866e-014	-2.2367e-014	-2.54239e-014	-3.78647e-014	-3.59092e-014	-1.73541e-014	-2.59127e-014	-1.4746e-014	-1.8723e-014	-3.24266e-014
1.99823e-015	-8.5904e-015	-2.82629e-015	-4.70675e-015	-6.50046e-015	-7.96249e-015	-1.83806e-014	-4.19266e-015	-4.81585e-015	-1.34201e-014	4.72022e-015	-5.97829e-015	2.20034e-015	1.51089e-015	-1.51576e-014	-1.10034e-014	-2.23331e-014	-2.60421e-014	-3.836e-014	-3.62165e-014	-1.77324e-014	-2.66257e-014	-1.55529e-014	-1.92239e-014	-3.33316e-014
2.10156e-015	-8.78911e-015	-2.89827e-015	-4.88559e-015	-6.47394e-015	-8.32842e-015	-1.85521e-014	-4.32704e-015	-5.28948e-015	-1.40399e-014	4.40356e-015	-6.77285e-015	1.7688e-015	1.29405e-015	-1.48888e-014	-1.07139e-014	-2.22661e-014	-2.66611e-014	-3.88743e-014	-3.65251e-014	-1.81042e-014	-2.73376e-014	-1.63654e-014	-1.9725e-014	-3.42285e-014
2.16882e-015	-9.00204e-015	-2.98073e-015	-5.04207e-015	-6.43803e-015	-8.69918e-015	-1.87019e-014	-4.44207e-015	-5.77093e-015	-1.46553e-014	4.06861e-015	-7.56855e-015	1.3363e-015	1.04695e-015	-1.45944e-014	-1.04195e-014	-2.21666e-014	-2.72777e-014	-3.94032e-014	-3.68324e-014	-1.84693e-014	-2.80466e-014	-1.71806e-014	-2.02263e-014	-3.51142e-014
2.19982e-015	-9.22905e-015	-3.07281e-015	-5.17469e-015	-6.39172e-015	-9.07305e-015	-1.88302e-014	-4.53946e-015	-6.25887e-015	-1.52648e-014	3.71659e-015	-8.36194e-015	9.05543e-016	7.69473e-016	-1.42765e-014	-1.01222e-014	-2.2036e-014	-2.7889e-014	-3.99424e-014	-3.71361e-014	-1.88282e-014	-2.875e-014	-1.79947e-014	-2.07278e-014	-3.59853e-014
2.19462e-015	-9.46939e-015	-3.17285e-015	-5.28257e-015	-6.33464e-015	-9.44805e-015	-1.89366e-014	-4.62099e-015	-6.75237e-015	-1.58661e-014	3.34807e-015	-9.15022e-015	4.78834e-016	4.61077e-016	-1.39366e-014	-9.82288e-015	-2.18758e-014	-2.84926e-014	-4.04876e-014	-3.74335e-014	-1.91819e-014	-2.94457e-014	-1.88045e-014	-2.123e-014	-3.68394e-014
2.15382e-015	-9.72235e-015	-3.28019e-015	-5.36471e-015	-6.26644e-015	-9.82203e-015	-1.90217e-014	-4.68833e-015	-7.25057e-015	-1.64576e-014	2.96493e-015	-9.92954e-015	5.89467e-017	1.22528e-016	-1.35782e-014	-9.52259e-015	-2.16876e-014	-2.90854e-014	-4.10338e-014	-3.77221e-014	-1.95314e-014	-3.01314e-014	-1.96068e-014	-2.17331e-014	-3.76742e-014
2.07727e-015	-9.98732e-015	-3.39396e-015	-5.42072e-015	-6.18677e-015	-1.01932e-014	-1.90859e-014	-4.74345e-015	-7.7531e-015	-1.70374e-014	2.56877e-015	-1.06969e-014	-3.51364e-016	-2.46074e-016	-1.32033e-014	-9.2218e-015	-2.14732e-014	-2.96649e-014	-4.15769e-014	-3.79991e-014	-1.98783e-014	-3.08057e-014	-2.03985e-014	-2.22371e-014	-3.84878e-014
1.96591e-015	-1.02636e-014	-3.51259e-015	-5.44973e-015	-6.0953e-015	-1.05586e-014	-1.91295e-014	-4.78798e-015	-8.25952e-015	-1.7604e-014	2.16093e-015	-1.14486e-014	-7.50143e-016	-6.44103e-016	-1.28145e-014	-8.92188e-015	-2.1235e-014	-3.02286e-014	-4.2113e-014	-3.82624e-014	-2.02243e-014	-3.14664e-014	-2.11762e-014	-2.27423e-014	-3.92783e-014
1.82112e-015	-1.05499e-014	-3.63497e-015	-5.45183e-015	-5.99231e-015	-1.09166e-014	-1.91538e-014	-4.8244e-015	-8.76947e-015	-1.81558e-014	1.74283e-015	-1.21821e-014	-1.13546e-015	-1.07077e-015	-1.24147e-014	-8.62349e-015	-2.09753e-014	-3.07738e-014	-4.26379e-014	-3.85092e-014	-2.05694e-014	-3.21107e-014	-2.19376e-014	-2.32483e-014	-4.00442e-014
1.64515e-015	-1.08453e-014	-3.75983e-015	-5.42711e-015	-5.87859e-015	-1.12655e-014	-1.91593e-014	-4.85507e-015	-9.2819e-015	-1.8691e-014	1.31579e-015	-1.28953e-014	-1.50596e-015	-1.52568e-015	-1.20067e-014	-8.32742e-015	-2.06974e-014	-3.12984e-014	-4.31473e-014	-3.87368e-014	-2.0915e-014	-3.27379e-014	-2.26799e-014	-2.37549e-014	-4.07836e-014
1.44018e-015	-1.11487e-014	-3.88618e-015	-5.37622e-015	-5.75466e-015	-1.16023e-014	-1.91473e-014	-4.88249e-015	-9.79644e-015	-1.92089e-014	8.81373e-016	-1.35861e-014	-1.86002e-015	-2.00766e-015	-1.15932e-014	-8.03414e-015	-2.04041e-014	-3.18006e-014	-4.36369e-014	-3.89433e-014	-2.12628e-014	-3.33464e-014	-2.33996e-014	-2.42628e-014	-4.14956e-014
1.2089e-015	-1.14595e-014	-4.01351e-015	-5.30018e-015	-5.62072e-015	-1.19247e-014	-1.91188e-014	-4.90895e-015	-1.03132e-014	-1.97081e-014	4.41198e-016	-1.42518e-014	-2.19679e-015	-2.51532e-015	-1.11769e-014	-7.7441e-015	-2.00992e-014	-3.22786e-014	-4.41024e-014	-3.91256e-014	-2.1614e-014	-3.39341e-014	-2.40939e-014	-2.47716e-014	-4.21791e-014
9.53971e-016	-1.17765e-014	-4.14056e-015	-5.19947e-015	-5.47849e-015	-1.22306e-014	-1.90745e-014	-4.93658e-015	-1.08315e-014	-2.01876e-014	-3.16351e-018	-1.48908e-014	-2.5153e-015	-3.04733e-015	-1.07605e-014	-7.45755e-015	-1.97857e-014	-3.273e-014	-4.4541e-014	-3.9282e-014	-2.19701e-014	-3.44988e-014	-2.47609e-014	-2.52806e-014	-4.28333e-014
6.78551e-016	-1.20991e-014	-4.26645e-015	-5.07491e-015	-5.32882e-015	-1.2518e-014	-1.90155e-014	-4.96855e-015	-1.13512e-014	-2.06464e-014	-4.50139e-016	-1.55015e-014	-2.81537e-015	-3.60191e-015	-1.03472e-014	-7.17473e-015	-1.94661e-014	-3.31537e-014	-4.49497e-014	-3.9411e-014	-2.23321e-014	-3.50393e-014	-2.53987e-014	-2.57895e-014	-4.34583e-014
3.85635e-016	-1.24265e-014	-4.39007e-015	-4.92755e-015	-5.17258e-015	-1.27847e-014	-1.89427e-014	-5.00657e-015	-1.18721e-014	-2.10838e-014	-8.98143e-016	-1.60816e-014	-3.09642e-015	-4.1777e-015	-9.94015e-015	-6.89569e-015	-1.91444e-014	-3.35494e-014	-4.53246e-014	-3.95108e-014	-2.2701e-014	-3.5554e-014	-2.6005e-014	-2.62979e-014	-4.40535e-014
7.86282e-017	-1.27569e-014	-4.51042e-015	-4.75873e-015	-5.01087e-015	-1.30281e-014	-1.88579e-014	-5.05316e-015	-1.23943e-014	-2.14993e-014	-1.34576e-015	-1.66298e-014	-3.35838e-015	-4.77241e-015	-9.54215e-015	-6.62048e-015	-1.88238e-014	-3.39155e-014	-4.5663e-014	-3.95801e-014	-2.30788e-014	-3.60421e-014	-2.65783e-014	-2.68049e-014	-4.46189e-014
-2.389e-016	-1.30894e-014	-4.62652e-015	-4.56995e-015	-4.84496e-015	-1.3245e-014	-1.87624e-014	-5.11004e-015	-1.29176e-014	-2.18929e-014	-1.7914e-015	-1.71452e-014	-3.60167e-015	-5.3839e-015	-9.1555e-015	-6.34891e-015	-1.85073e-014	-3.42509e-014	-4.59629e-014	-3.96179e-014	-2.34661e-014	-3.65025e-014	-2.71169e-014	-2.73096e-014	-4.51548e-014
-5.63414e-016	-1.34231e-014	-4.73776e-015	-4.36228e-015	-4.67639e-015	-1.34329e-014	-1.86573e-014	-5.17904e-015	-1.34415e-014	-2.22641e-014	-2.23378e-015	-1.76274e-014	-3.82724e-015	-6.00983e-015	-8.78232e-015	-6.08105e-015	-1.81977e-014	-3.45548e-014	-4.62225e-014	-3.96236e-014	-2.38634e-014	-3.6934e-014	-2.762e-014	-2.78118e-014	-4.56619e-014
-8.91966e-016	-1.37568e-014	-4.8431e-015	-4.13731e-015	-4.50622e-015	-1.35905e-014	-1.85432e-014	-5.26211e-015	-1.39659e-014	-2.26126e-014	-2.67146e-015	-1.80767e-014	-4.03612e-015	-6.64789e-015	-8.42433e-015	-5.81674e-015	-1.78985e-014	-3.48266e-014	-4.64404e-014	-3.95966e-014	-2.42717e-014	-3.73361e-014	-2.80866e-014	-2.83105e-014	-4.61412e-014
-1.22061e-015	-1.4089e-014	-4.9418e-015	-3.89683e-015	-4.33601e-015	-1.37155e-014	-1.84219e-014	-5.36069e-015	-1.44904e-014	-2.29389e-014	-3.10306e-015	-1.84926e-014	-4.22912e-015	-7.29606e-015	-8.08326e-015	-5.55608e-015	-1.76118e-014	-3.5066e-014	-4.66155e-014	-3.95367e-014	-2.46909e-014	-3.77078e-014	-2.85155e-014	-2.88041e-014	-4.65932e-014
-1.54575e-015	-1.44184e-014	-5.03374e-015	-3.64261e-015	-4.16747e-015	-1.38059e-014	-1.82937e-014	-5.47638e-015	-1.50148e-014	-2.32441e-014	-3.52787e-015	-1.88761e-014	-4.40849e-015	-7.95159e-015	-7.76087e-015	-5.29839e-015	-1.73396e-014	-3.52732e-014	-4.67477e-014	-3.94444e-014	-2.51217e-014	-3.80494e-014	-2.89071e-014	-2.92918e-014	-4.70191e-014
-1.86387e-015	-1.47434e-014	-5.11835e-015	-3.37683e-015	-4.0016e-015	-1.38603e-014	-1.81598e-014	-5.61002e-015	-1.55389e-014	-2.35279e-014	-3.94557e-015	-1.92279e-014	-4.57579e-015	-8.61228e-015	-7.45862e-015	-5.04351e-015	-1.70845e-014	-3.54481e-014	-4.68372e-014	-3.93213e-014	-2.55646e-014	-3.8361e-014	-2.92617e-014	-2.97726e-014	-4.74195e-014
-2.17246e-015	-1.50628e-014	-5.1949e-015	-3.10141e-015	-3.84006e-015	-1.38775e-014	-1.80214e-014	-5.76272e-015	-1.60629e-014	-2.37913e-014	-4.35524e-015	-1.95483e-014	-4.73225e-015	-9.27514e-015	-7.17752e-015	-4.79146e-015	-1.68485e-014	-3.55914e-014	-4.68843e-014	-3.91678e-014	-2.60189e-014	-3.8643e-014	-2.95793e-014	-3.0245e-014	-4.77962e-014
-2.46897e-015	-1.53754e-014	-5.26319e-015	-2.81816e-015	-3.68406e-015	-1.38557e-014	-1.78796e-014	-5.93513e-015	-1.65862e-014	-2.40352e-014	-4.75634e-015	-1.98383e-014	-4.87994e-015	-9.93724e-015	-6.91842e-015	-4.54203e-015	-1.66334e-014	-3.57032e-014	-4.68895e-014	-3.89852e-014	-2.64843e-014	-3.88961e-014	-2.98602e-014	-3.07078e-014	-4.81501e-014
-2.75058e-015	-1.56798e-014	-5.32335e-015	-2.5299e-015	-3.53476e-015	-1.37947e-014	-1.77356e-014	-6.128e-015	-1.71079e-014	-2.42604e-014	-5.1484e-015	-2.00996e-014	-5.0208e-015	-1.0596e-014	-6.68125e-015	-4.29487e-015	-1.64401e-014	-3.57842e-014	-4.6854e-014	-3.87759e-014	-2.69605e-014	-3.91201e-014	-3.01057e-014	-3.11597e-014	-4.84827e-014
-3.01455e-015	-1.59749e-014	-5.37509e-015	-2.23809e-015	-3.39367e-015	-1.36946e-014	-1.75903e-014	-6.34142e-015	-1.76271e-014	-2.44678e-014	-5.53092e-015	-2.03338e-014	-5.1562e-015	-1.12481e-014	-6.46631e-015	-4.0498e-015	-1.62692e-014	-3.58356e-014	-4.67795e-014	-3.85413e-014	-2.74464e-014	-3.9316e-014	-3.03168e-014	-3.15991e-014	-4.87958e-014
-3.25854e-015	-1.6259e-014	-5.41821e-015	-1.94437e-015	-3.26151e-015	-1.35556e-014	-1.74449e-014	-6.57516e-015	-1.81434e-014	-2.46591e-014	-5.90413e-015	-2.0542e-014	-5.28859e-015	-1.18904e-014	-6.27311e-015	-3.8064e-015	-1.6122e-014	-3.58581e-014	-4.66681e-014	-3.82833e-014	-2.79411e-014	-3.94854e-014	-3.04949e-014	-3.20244e-014	-4.90908e-014
-3.4808e-015	-1.65304e-014	-5.4528e-015	-1.65083e-015	-3.13904e-015	-1.33783e-014	-1.73006e-014	-6.82842e-015	-1.86566e-014	-2.48345e-014	-6.26793e-015	-2.07257e-014	-5.42029e-015	-1.25201e-014	-6.10097e-015	-3.56419e-015	-1.59985e-014	-3.58534e-014	-4.65217e-014	-3.80051e-014	-2.8443e-014	-3.96295e-014	-3.06416e-014	-3.24343e-014	-4.9369e-014
-3.68053e-015	-1.67875e-014	-5.47868e-015	-1.35916e-015	-3.02667e-015	-1.31627e-014	-1.71577e-014	-7.10025e-015	-1.91659e-014	-2.49945e-014	-6.6225e-015	-2.08871e-014	-5.55335e-015	-1.3135e-014	-5.94929e-015	-3.32324e-015	-1.58988e-014	-3.58226e-014	-4.63433e-014	-3.77085e-014	-2.89513e-014	-3.97497e-014	-3.07587e-014	-3.28275e-014	-4.9632e-014
-3.85622e-015	-1.70287e-014	-5.49621e-015	-1.0715e-015	-2.92506e-015	-1.29098e-014	-1.70172e-014	-7.39033e-015	-1.9669e-014	-2.51413e-014	-6.96846e-015	-2.10293e-014	-5.68909e-015	-1.37322e-014	-5.81749e-015	-3.08299e-015	-1.58225e-014	-3.57667e-014	-4.61361e-014	-3.73965e-014	-2.94638e-014	-3.98474e-014	-3.08485e-014	-3.32026e-014	-4.98811e-014
-4.00722e-015	-1.72533e-014	-5.50628e-015	-7.89122e-016	-2.83472e-015	-1.2622e-014	-1.68798e-014	-7.69792e-015	-2.01652e-014	-2.52759e-014	-7.30669e-015	-2.11542e-014	-5.82847e-015	-1.4309e-014	-5.70317e-015	-2.84358e-015	-1.57687e-014	-3.56875e-014	-4.59025e-014	-3.70726e-014	-2.99784e-014	-3.9924e-014	-3.09137e-014	-3.3559e-014	-5.01182e-014
-4.13303e-015	-1.74598e-014	-5.50931e-015	-5.1414e-016	-2.75509e-015	-1.23008e-014	-1.67457e-014	-8.02243e-015	-2.06538e-014	-2.53996e-014	-7.63751e-015	-2.12638e-014	-5.9732e-015	-1.48629e-014	-5.60491e-015	-2.60442e-015	-1.57358e-014	-3.55868e-014	-4.56459e-014	-3.67399e-014	-3.04932e-014	-3.99816e-014	-3.09571e-014	-3.38955e-014	-5.03447e-014
-4.23367e-015	-1.76469e-014	-5.50574e-015	-2.47807e-016	-2.68683e-015	-1.1949e-014	-1.66159e-014	-8.3612e-015	-2.11329e-014	-2.5514e-014	-7.96155e-015	-2.13609e-014	-6.12448e-015	-1.53916e-014	-5.52147e-015	-2.36564e-015	-1.57222e-014	-3.5466e-014	-4.5369e-014	-3.64007e-014	-3.10059e-014	-4.00221e-014	-3.09816e-014	-3.4211e-014	-5.05623e-014
-4.30938e-015	-1.78128e-014	-5.49584e-015	8.45553e-018	-2.62961e-015	-1.15687e-014	-1.6491e-014	-8.71239e-015	-2.1601e-014	-2.56202e-014	-8.27975e-015	-2.14475e-014	-6.28392e-015	-1.58929e-014	-5.45058e-015	-2.12727e-015	-1.57267e-014	-3.53272e-014	-4.50751e-014	-3.60586e-014	-3.15142e-014	-4.00476e-014	-3.09902e-014	-3.45044e-014	-5.07723e-014
-4.36086e-015	-1.79562e-014	-5.47986e-015	2.52985e-016	-2.58308e-015	-1.1163e-014	-1.63714e-014	-9.07455e-015	-2.20566e-014	-2.57189e-014	-8.59319e-015	-2.15255e-014	-6.4521e-015	-1.63646e-014	-5.3902e-015	-1.88951e-015	-1.57475e-014	-3.51723e-014	-4.47666e-014	-3.57169e-014	-3.2016e-014	-4.00595e-014	-3.0986e-014	-3.47746e-014	-5.09762e-014
-4.38884e-015	-1.8076e-014	-5.45833e-015	4.84435e-016	-2.54625e-015	-1.07354e-014	-1.62576e-014	-9.44537e-015	-2.2498e-014	-2.58104e-014	-8.90294e-015	-2.15969e-014	-6.62952e-015	-1.68049e-014	-5.3386e-015	-1.65251e-015	-1.5782e-014	-3.50027e-014	-4.44466e-014	-3.5378e-014	-3.25093e-014	-4.00597e-014	-3.09714e-014	-3.50209e-014	-5.11752e-014
-4.39497e-015	-1.81717e-014	-5.43171e-015	7.01842e-016	-2.51859e-015	-1.02895e-014	-1.61498e-014	-9.82281e-015	-2.29244e-014	-2.58966e-014	-9.2103e-015	-2.16647e-014	-6.81677e-015	-1.72121e-014	-5.29393e-015	-1.41571e-015	-1.58278e-014	-3.48202e-014	-4.41183e-014	-3.50448e-014	-3.29919e-014	-4.00502e-014	-3.09502e-014	-3.52431e-014	-5.13705e-014
-4.37954e-015	-1.82426e-014	-5.40109e-015	9.05002e-016	-2.49953e-015	-9.82988e-015	-1.60484e-014	-1.02047e-014	-2.33337e-014	-2.59788e-014	-9.51629e-015	-2.17302e-014	-7.01414e-015	-1.75847e-014	-5.25392e-015	-1.17884e-015	-1.58828e-014	-3.4627e-014	-4.37845e-014	-3.47197e-014	-3.34609e-014	-4.00329e-014	-3.09255e-014	-3.54406e-014	-5.15634e-014
-4.34419e-015	-1.82873e-014	-5.36637e-015	1.09201e-015	-2.48762e-015	-9.36062e-015	-1.59535e-014	-1.05883e-014	-2.37244e-014	-2.60582e-014	-9.82168e-015	-2.17953e-014	-7.22157e-015	-1.79215e-014	-5.21632e-015	-9.41775e-016	-1.5944e-014	-3.44245e-014	-4.34484e-014	-3.44052e-014	-3.39136e-014	-4.001e-014	-3.09e-014	-3.56131e-014	-5.17548e-014
-4.29089e-015	-1.83048e-014	-5.32777e-015	1.26246e-015	-2.48128e-015	-8.88585e-015	-1.58658e-014	-1.09716e-014	-2.40941e-014	-2.61357e-014	-1.01274e-014	-2.18617e-014	-7.43886e-015	-1.82211e-014	-5.17912e-015	-7.04967e-016	-1.60095e-014	-3.42151e-014	-4.3113e-014	-3.41035e-014	-3.4348e-014	-3.99829e-014	-3.08766e-014	-3.5761e-014	-5.19456e-014
-4.22136e-015	-1.82949e-014	-5.28516e-015	1.41554e-015	-2.47929e-015	-8.41038e-015	-1.57848e-014	-1.1352e-014	-2.4441e-014	-2.6212e-014	-1.04342e-014	-2.19304e-014	-7.66509e-015	-1.84828e-014	-5.14054e-015	-4.6829e-016	-1.60768e-014	-3.40011e-014	-4.27799e-014	-3.38165e-014	-3.47619e-014	-3.9953e-014	-3.08579e-014	-3.58842e-014	-5.21366e-014
-4.13797e-015	-1.82571e-014	-5.23878e-015	1.55101e-015	-2.48034e-015	-7.93867e-015	-1.57111e-014	-1.17267e-014	-2.47639e-014	-2.6287e-014	-1.07428e-014	-2.20027e-014	-7.89967e-015	-1.87057e-014	-5.09862e-015	-2.31569e-016	-1.61437e-014	-3.37841e-014	-4.24518e-014	-3.35456e-014	-3.51528e-014	-3.99213e-014	-3.08468e-014	-3.5983e-014	-5.23283e-014
-4.04217e-015	-1.81916e-014	-5.18846e-015	1.6691e-015	-2.4832e-015	-7.47547e-015	-1.56446e-014	-1.2094e-014	-2.50614e-014	-2.63608e-014	-1.10546e-014	-2.20796e-014	-8.14204e-015	-1.88899e-014	-5.05103e-015	4.93237e-018	-1.62069e-014	-3.35655e-014	-4.21304e-014	-3.32918e-014	-3.55185e-014	-3.98893e-014	-3.0846e-014	-3.60583e-014	-5.25213e-014
-3.93633e-015	-1.80987e-014	-5.13461e-015	1.76966e-015	-2.48583e-015	-7.02492e-015	-1.5586e-014	-1.24521e-014	-2.53316e-014	-2.64338e-014	-1.13696e-014	-2.21625e-014	-8.39073e-015	-1.90355e-014	-4.99659e-015	2.41317e-016	-1.62637e-014	-3.33468e-014	-4.18177e-014	-3.30556e-014	-3.58573e-014	-3.98583e-014	-3.08575e-014	-3.61104e-014	-5.27151e-014
-3.8226e-015	-1.79783e-014	-5.07663e-015	1.85275e-015	-2.48783e-015	-6.59207e-015	-1.55354e-014	-1.27978e-014	-2.55727e-014	-2.65066e-014	-1.16879e-014	-2.22517e-014	-8.64401e-015	-1.91425e-014	-4.93404e-015	4.77328e-016	-1.63118e-014	-3.31301e-014	-4.15155e-014	-3.28376e-014	-3.61671e-014	-3.9829e-014	-3.0883e-014	-3.61401e-014	-5.29099e-014
-3.70311e-015	-1.7831e-014	-5.0144e-015	1.91834e-015	-2.48736e-015	-6.18123e-015	-1.54922e-014	-1.31294e-014	-2.57843e-014	-2.65796e-014	-1.20095e-014	-2.23473e-014	-8.90036e-015	-1.92112e-014	-4.86225e-015	7.12478e-016	-1.63483e-014	-3.29166e-014	-4.12252e-014	-3.26382e-014	-3.6446e-014	-3.98013e-014	-3.09239e-014	-3.61481e-014	-5.31056e-014
-3.57895e-015	-1.76564e-014	-4.94746e-015	1.96681e-015	-2.48264e-015	-5.7968e-015	-1.5456e-014	-1.34449e-014	-2.59653e-014	-2.66527e-014	-1.2334e-014	-2.24483e-014	-9.15799e-015	-1.92421e-014	-4.78042e-015	9.4687e-016	-1.6371e-014	-3.2708e-014	-4.09473e-014	-3.24567e-014	-3.66929e-014	-3.97751e-014	-3.09814e-014	-3.61355e-014	-5.33025e-014
-3.45258e-015	-1.74548e-014	-4.87532e-015	1.99859e-015	-2.47282e-015	-5.44224e-015	-1.54262e-014	-1.37432e-014	-2.61147e-014	-2.67257e-014	-1.26614e-014	-2.25548e-014	-9.41414e-015	-1.92355e-014	-4.6877e-015	1.18047e-015	-1.63778e-014	-3.25062e-014	-4.06825e-014	-3.22933e-014	-3.69069e-014	-3.9751e-014	-3.10564e-014	-3.61031e-014	-5.34998e-014
-3.32544e-015	-1.72269e-014	-4.79705e-015	2.01449e-015	-2.45667e-015	-5.12182e-015	-1.54029e-014	-1.4022e-014	-2.62315e-014	-2.67974e-014	-1.29906e-014	-2.26661e-014	-9.66649e-015	-1.9193e-014	-4.58387e-015	1.41307e-015	-1.63673e-014	-3.23115e-014	-4.0431e-014	-3.2147e-014	-3.70864e-014	-3.97281e-014	-3.11494e-014	-3.60528e-014	-5.36971e-014
-3.19916e-015	-1.69739e-014	-4.71225e-015	2.01551e-015	-2.43315e-015	-4.8388e-015	-1.53868e-014	-1.42798e-014	-2.63148e-014	-2.68673e-014	-1.33205e-014	-2.27813e-014	-9.91355e-015	-1.91155e-014	-4.46889e-015	1.64472e-015	-1.6337e-014	-3.21245e-014	-4.01926e-014	-3.20161e-014	-3.72303e-014	-3.9706e-014	-3.12602e-014	-3.5986e-014	-5.38941e-014
-3.07572e-015	-1.66959e-014	-4.61999e-015	2.0027e-015	-2.40137e-015	-4.59567e-015	-1.53767e-014	-1.45154e-014	-2.63639e-014	-2.69356e-014	-1.36503e-014	-2.28989e-014	-1.01527e-014	-1.90044e-014	-4.34301e-015	1.87539e-015	-1.62858e-014	-3.19462e-014	-3.9967e-014	-3.1899e-014	-3.73376e-014	-3.96839e-014	-3.13886e-014	-3.59042e-014	-5.40898e-014
-2.95576e-015	-1.63937e-014	-4.51888e-015	1.97693e-015	-2.36042e-015	-4.39488e-015	-1.53724e-014	-1.47274e-014	-2.63791e-014	-2.70016e-014	-1.39785e-014	-2.30174e-014	-1.03815e-014	-1.88611e-014	-4.20646e-015	2.10439e-015	-1.62121e-014	-3.17767e-014	-3.97543e-014	-3.17939e-014	-3.74082e-014	-3.96613e-014	-3.1535e-014	-3.58089e-014	-5.42835e-014
-2.84035e-015	-1.60689e-014	-4.40782e-015	1.939e-015	-2.3101e-015	-4.23909e-015	-1.53732e-014	-1.49152e-014	-2.63606e-014	-2.70644e-014	-1.4303e-014	-2.31351e-014	-1.05975e-014	-1.86875e-014	-4.05961e-015	2.3317e-015	-1.6115e-014	-3.16154e-014	-3.95537e-014	-3.16988e-014	-3.74416e-014	-3.96367e-014	-3.16979e-014	-3.5701e-014	-5.44746e-014
-2.73034e-015	-1.57224e-014	-4.28556e-015	1.88992e-015	-2.24969e-015	-4.12952e-015	-1.53788e-014	-1.50783e-014	-2.63081e-014	-2.7123e-014	-1.46224e-014	-2.32503e-014	-1.0798e-014	-1.8485e-014	-3.90362e-015	2.55737e-015	-1.5994e-014	-3.14639e-014	-3.93641e-014	-3.16111e-014	-3.74382e-014	-3.96092e-014	-3.18757e-014	-3.55818e-014	-5.46617e-014
-2.62692e-015	-1.53553e-014	-4.15112e-015	1.83145e-015	-2.17841e-015	-4.0667e-015	-1.53884e-014	-1.52158e-014	-2.62215e-014	-2.71763e-014	-1.4935e-014	-2.33608e-014	-1.09806e-014	-1.82559e-014	-3.74014e-015	2.78124e-015	-1.58485e-014	-3.1322e-014	-3.91844e-014	-3.15284e-014	-3.73982e-014	-3.95774e-014	-3.20668e-014	-3.54525e-014	-5.48436e-014
-2.53045e-015	-1.49682e-014	-4.00237e-015	1.76513e-015	-2.09592e-015	-4.05117e-015	-1.54014e-014	-1.53289e-014	-2.61014e-014	-2.72232e-014	-1.52376e-014	-2.34653e-014	-1.11431e-014	-1.80013e-014	-3.57023e-015	3.00292e-015	-1.56775e-014	-3.11896e-014	-3.90142e-014	-3.14472e-014	-3.73218e-014	-3.95386e-014	-3.22688e-014	-3.53146e-014	-5.5019e-014
-2.44081e-015	-1.45619e-014	-3.8384e-015	1.69226e-015	-2.00211e-015	-4.08351e-015	-1.54165e-014	-1.54172e-014	-2.59485e-014	-2.72625e-014	-1.55278e-014	-2.3561e-014	-1.12831e-014	-1.77232e-014	-3.39468e-015	3.22256e-015	-1.54804e-014	-3.10661e-014	-3.88517e-014	-3.13652e-014	-3.72098e-014	-3.9491e-014	-3.24791e-014	-3.51689e-014	-5.51864e-014
-2.35812e-015	-1.41372e-014	-3.65746e-015	1.61462e-015	-1.89741e-015	-4.16246e-015	-1.54328e-014	-1.5481e-014	-2.5764e-014	-2.72923e-014	-1.58029e-014	-2.36454e-014	-1.13984e-014	-1.74237e-014	-3.21476e-015	3.43985e-015	-1.52573e-014	-3.09507e-014	-3.8696e-014	-3.1279e-014	-3.70628e-014	-3.94324e-014	-3.26952e-014	-3.50174e-014	-5.53445e-014
[truncated: 1,334 more rows]
