# Supplementary material for: Prominent gamma band activity during visual motion perception in early-stage Alzheimer’s disease
Source: PLoS One. 2022 Apr 18;17(4):e0266693. doi: 10.1371/journal.pone.0266693 (PMC9015152; doi:10.1371/journal.pone.0266693)
Supplement: S1 File — (ZIP) [file pone.0266693.s001.zip › PloseOneé╠âfü[â^âVü[âgùp/Old10 R hemisphere.txt]

4.70153e-015	3.17255e-015	-6.40776e-015	-6.57504e-015	-7.87611e-015	-1.75205e-015	4.49582e-015	1.95016e-015	-5.18807e-017	-6.48734e-015	4.93104e-015	-4.38661e-015	3.62743e-016	-1.06523e-014	2.42229e-015	-5.33225e-015	-5.65619e-015	-8.25479e-015	-2.58186e-015	-1.05658e-014	-1.70989e-014	-4.53501e-015	-2.33841e-015	-3.85738e-015	-5.24211e-015
4.50317e-015	3.27773e-015	-6.37868e-015	-6.3735e-015	-7.45844e-015	-1.55802e-015	4.61927e-015	1.89913e-015	2.28425e-018	-6.44696e-015	5.04203e-015	-4.43692e-015	2.68317e-016	-1.04532e-014	2.17611e-015	-5.48375e-015	-5.50208e-015	-8.09734e-015	-2.27115e-015	-1.02269e-014	-1.63539e-014	-4.31789e-015	-2.25059e-015	-4.14548e-015	-4.92211e-015
4.31173e-015	3.38776e-015	-6.35205e-015	-6.16305e-015	-7.03833e-015	-1.35562e-015	4.74072e-015	1.84463e-015	7.59115e-017	-6.39095e-015	5.16759e-015	-4.47289e-015	1.97112e-016	-1.02518e-014	1.93341e-015	-5.62478e-015	-5.33637e-015	-7.93371e-015	-1.9439e-015	-9.89525e-015	-1.56045e-014	-4.09051e-015	-2.17348e-015	-4.43044e-015	-4.59541e-015
4.12964e-015	3.5008e-015	-6.32873e-015	-5.94455e-015	-6.61796e-015	-1.14615e-015	4.8587e-015	1.78643e-015	1.69024e-016	-6.31831e-015	5.30687e-015	-4.49263e-015	1.50139e-016	-1.00489e-014	1.6953e-015	-5.75363e-015	-5.16015e-015	-7.76454e-015	-1.60013e-015	-9.57202e-015	-1.48549e-014	-3.85441e-015	-2.10837e-015	-4.70982e-015	-4.26329e-015
3.95933e-015	3.61528e-015	-6.30903e-015	-5.71945e-015	-6.19988e-015	-9.30596e-016	4.97225e-015	1.72423e-015	2.81627e-016	-6.22811e-015	5.45924e-015	-4.49508e-015	1.27802e-016	-9.84566e-015	1.46289e-015	-5.86896e-015	-4.97399e-015	-7.58997e-015	-1.24046e-015	-9.25949e-015	-1.41092e-014	-3.61114e-015	-2.05704e-015	-4.98121e-015	-3.92753e-015
3.80328e-015	3.72969e-015	-6.29318e-015	-5.48953e-015	-5.7865e-015	-7.10021e-016	5.08074e-015	1.65795e-015	4.13843e-016	-6.11947e-015	5.62354e-015	-4.47945e-015	1.30486e-016	-9.64337e-015	1.23747e-015	-5.96972e-015	-4.77881e-015	-7.41034e-015	-8.65748e-016	-8.95885e-015	-1.33713e-014	-3.36219e-015	-2.02083e-015	-5.24271e-015	-3.59008e-015
3.66398e-015	3.84226e-015	-6.28133e-015	-5.25635e-015	-5.38044e-015	-4.86047e-016	5.18322e-015	1.58744e-015	5.65144e-016	-5.9918e-015	5.79825e-015	-4.44519e-015	1.58115e-016	-9.44256e-015	1.02038e-015	-6.05487e-015	-4.57564e-015	-7.22607e-015	-4.77029e-016	-8.67168e-015	-1.26452e-014	-3.10895e-015	-2.00094e-015	-5.4925e-015	-3.25264e-015
3.54382e-015	3.95139e-015	-6.27347e-015	-5.02125e-015	-4.98334e-015	-2.60069e-016	5.27899e-015	1.51238e-015	7.35092e-016	-5.84466e-015	5.98206e-015	-4.39143e-015	2.10156e-016	-9.24405e-015	8.12229e-016	-6.12348e-015	-4.3657e-015	-7.03783e-015	-7.4666e-017	-8.39923e-015	-1.19351e-014	-2.85347e-015	-1.9986e-015	-5.72827e-015	-2.91706e-015
3.44439e-015	4.05482e-015	-6.26969e-015	-4.78562e-015	-4.59757e-015	-3.33427e-017	5.36739e-015	1.43295e-015	9.23082e-016	-5.67741e-015	6.17351e-015	-4.31771e-015	2.86357e-016	-9.04887e-015	6.14011e-016	-6.17515e-015	-4.1499e-015	-6.84616e-015	3.40218e-016	-8.14221e-015	-1.12443e-014	-2.59756e-015	-2.01486e-015	-5.94845e-015	-2.58468e-015
3.36791e-015	4.15076e-015	-6.26999e-015	-4.55085e-015	-4.22472e-015	1.92688e-016	5.44754e-015	1.34968e-015	1.12802e-015	-5.49024e-015	6.37112e-015	-4.22358e-015	3.85706e-016	-8.85774e-015	4.26303e-016	-6.2094e-015	-3.92886e-015	-6.6518e-015	7.66539e-016	-7.9017e-015	-1.05762e-014	-2.34343e-015	-2.05052e-015	-6.15181e-015	-2.2571e-015
3.31625e-015	4.2378e-015	-6.27443e-015	-4.31864e-015	-3.86707e-015	4.16524e-016	5.51868e-015	1.26274e-015	1.34912e-015	-5.28339e-015	6.57318e-015	-4.10893e-015	5.07661e-016	-8.671e-015	2.49327e-016	-6.22613e-015	-3.70326e-015	-6.45485e-015	1.20295e-015	-7.67819e-015	-9.9344e-015	-2.09305e-015	-2.10627e-015	-6.33698e-015	-1.93612e-015
3.29064e-015	4.31401e-015	-6.28282e-015	-4.09063e-015	-3.52616e-015	6.36363e-016	5.58093e-015	1.17273e-015	1.58522e-015	-5.05689e-015	6.77781e-015	-3.97356e-015	6.50922e-016	-8.48968e-015	8.35604e-017	-6.2254e-015	-3.47419e-015	-6.25628e-015	1.64826e-015	-7.47209e-015	-9.32146e-015	-1.84861e-015	-2.18227e-015	-6.50261e-015	-1.62328e-015
3.29214e-015	4.37793e-015	-6.29461e-015	-3.86804e-015	-3.20335e-015	8.50746e-016	5.63385e-015	1.08001e-015	1.83495e-015	-4.81158e-015	6.98333e-015	-3.81773e-015	8.13938e-016	-8.3145e-015	-7.13385e-017	-6.20721e-015	-3.24269e-015	-6.0565e-015	2.1012e-015	-7.28395e-015	-8.73968e-015	-1.61223e-015	-2.27881e-015	-6.64826e-015	-1.3202e-015
3.32159e-015	4.42755e-015	-6.3096e-015	-3.65252e-015	-2.90016e-015	1.05831e-015	5.67666e-015	9.85062e-016	2.0968e-015	-4.5481e-015	7.18812e-015	-3.64149e-015	9.94768e-016	-8.14607e-015	-2.15379e-016	-6.17224e-015	-3.00929e-015	-5.85617e-015	2.55997e-015	-7.11287e-015	-8.19133e-015	-1.38602e-015	-2.3963e-015	-6.77316e-015	-1.0285e-015
3.38022e-015	4.46165e-015	-6.32718e-015	-3.44612e-015	-2.61749e-015	1.25734e-015	5.70952e-015	8.88539e-016	2.36882e-015	-4.26706e-015	7.39068e-015	-3.44499e-015	1.1921e-015	-7.98493e-015	-3.49041e-016	-6.12135e-015	-2.77496e-015	-5.65584e-015	3.02264e-015	-6.9588e-015	-7.67841e-015	-1.17221e-015	-2.53442e-015	-6.87657e-015	-7.49455e-016
3.46871e-015	4.47841e-015	-6.34675e-015	-3.24971e-015	-2.35629e-015	1.44656e-015	5.7323e-015	7.91413e-016	2.64983e-015	-3.96974e-015	7.58967e-015	-3.22875e-015	1.40437e-015	-7.83176e-015	-4.72891e-016	-6.05585e-015	-2.54003e-015	-5.45636e-015	3.48789e-015	-6.8212e-015	-7.2019e-015	-9.73074e-016	-2.69261e-015	-6.95854e-015	-4.8365e-016
3.5866e-015	4.47647e-015	-6.36695e-015	-3.06455e-015	-2.11683e-015	1.62425e-015	5.74492e-015	6.94397e-016	2.93836e-015	-3.65753e-015	7.78384e-015	-2.99406e-015	1.62995e-015	-7.68689e-015	-5.87447e-016	-5.97633e-015	-2.30484e-015	-5.25852e-015	3.95352e-015	-6.69928e-015	-6.76246e-015	-7.9029e-016	-2.87074e-015	-7.01888e-015	-2.31542e-016
3.73379e-015	4.45453e-015	-6.38695e-015	-2.89222e-015	-1.89967e-015	1.78941e-015	5.74783e-015	5.98379e-016	3.23299e-015	-3.33188e-015	7.97173e-015	-2.74152e-015	1.86658e-015	-7.5501e-015	-6.9372e-016	-5.88408e-015	-2.06983e-015	-5.06264e-015	4.41738e-015	-6.59223e-015	-6.36086e-015	-6.25925e-016	-3.06794e-015	-7.05834e-015	5.62379e-018
3.90959e-015	4.412e-015	-6.40579e-015	-2.7334e-015	-1.70524e-015	1.94076e-015	5.74129e-015	5.04609e-016	3.53181e-015	-2.99412e-015	8.15191e-015	-2.47209e-015	2.11212e-015	-7.42173e-015	-7.92545e-016	-5.78026e-015	-1.83611e-015	-4.86926e-015	4.87749e-015	-6.49863e-015	-5.99717e-015	-4.81967e-016	-3.28315e-015	-7.07759e-015	2.27006e-016
4.11346e-015	4.34801e-015	-6.42243e-015	-2.58859e-015	-1.53379e-015	2.07702e-015	5.7255e-015	4.14429e-016	3.83331e-015	-2.64613e-015	8.32366e-015	-2.18703e-015	2.36438e-015	-7.30206e-015	-8.84984e-016	-5.66645e-015	-1.60391e-015	-4.67938e-015	5.33245e-015	-6.41682e-015	-5.67079e-015	-3.59676e-016	-3.51503e-015	-7.07726e-015	4.32096e-016
4.34404e-015	4.26246e-015	-6.43587e-015	-2.4586e-015	-1.38478e-015	2.19714e-015	5.70111e-015	3.2924e-016	4.13629e-015	-2.2895e-015	8.48606e-015	-1.88754e-015	2.62149e-015	-7.19159e-015	-9.7218e-016	-5.54431e-015	-1.37373e-015	-4.49328e-015	5.77976e-015	-6.34588e-015	-5.38123e-015	-2.60856e-016	-3.76207e-015	-7.05857e-015	6.20769e-016
4.59989e-015	4.1553e-015	-6.44517e-015	-2.34426e-015	-1.25804e-015	2.30054e-015	5.66919e-015	2.50016e-016	4.43887e-015	-1.92601e-015	8.63836e-015	-1.5747e-015	2.88142e-015	-7.09033e-015	-1.05562e-015	-5.41554e-015	-1.14582e-015	-4.31136e-015	6.21714e-015	-6.28424e-015	-5.12755e-015	-1.86855e-016	-4.0225e-015	-7.02259e-015	7.92367e-016
4.87946e-015	4.02677e-015	-6.44874e-015	-2.24588e-015	-1.15261e-015	2.3865e-015	5.63062e-015	1.7758e-016	4.73909e-015	-1.55791e-015	8.78037e-015	-1.24983e-015	3.14204e-015	-6.99759e-015	-1.13644e-015	-5.28215e-015	-9.20348e-016	-4.13423e-015	6.64228e-015	-6.23009e-015	-4.90852e-015	-1.38829e-016	-4.29444e-015	-6.97076e-015	9.47099e-016
5.1809e-015	3.87734e-015	-6.44548e-015	-2.16328e-015	-1.06786e-015	2.45447e-015	5.58596e-015	1.13429e-016	5.03549e-015	-1.18721e-015	8.91193e-015	-9.14435e-016	3.40155e-015	-6.91359e-015	-1.21621e-015	-5.14602e-015	-6.97519e-016	-3.96241e-015	7.05358e-015	-6.18194e-015	-4.72196e-015	-1.17298e-016	-4.57606e-015	-6.90459e-015	1.08511e-015
5.50197e-015	3.70765e-015	-6.43446e-015	-2.09611e-015	-1.00298e-015	2.50435e-015	5.53568e-015	5.87629e-017	5.32667e-015	-8.16105e-016	9.03268e-015	-5.698e-016	3.65809e-015	-6.8376e-015	-1.29601e-015	-5.00945e-015	-4.77673e-016	-3.79622e-015	7.44889e-015	-6.13766e-015	-4.56643e-015	-1.22963e-016	-4.86525e-015	-6.82585e-015	1.20704e-015
5.84016e-015	3.51842e-015	-6.4142e-015	-2.0441e-015	-9.56747e-016	2.5356e-015	5.48118e-015	1.39363e-017	5.61137e-015	-4.46625e-016	9.14257e-015	-2.17664e-016	3.91021e-015	-6.76952e-015	-1.37728e-015	-4.87437e-015	-2.60811e-016	-3.63606e-015	7.82589e-015	-6.09541e-015	-4.43994e-015	-1.56244e-016	-5.15975e-015	-6.73651e-015	1.31355e-015
6.19299e-015	3.31129e-015	-6.38327e-015	-2.00688e-015	-9.28376e-016	2.54847e-015	5.42441e-015	-1.96872e-017	5.8882e-015	-8.05453e-017	9.24215e-015	1.40294e-016	4.15695e-015	-6.70891e-015	-1.46118e-015	-4.74261e-015	-4.66812e-017	-3.4823e-015	8.18269e-015	-6.05345e-015	-4.33961e-015	-2.17261e-016	-5.45707e-015	-6.63851e-015	1.40467e-015
6.55808e-015	3.08798e-015	-6.34075e-015	-1.98381e-015	-9.16864e-016	2.54312e-015	5.36573e-015	-4.10783e-017	6.15571e-015	2.79522e-016	9.3318e-015	5.02409e-016	4.39683e-015	-6.65528e-015	-1.54913e-015	-4.61576e-015	1.64634e-016	-3.33517e-015	8.51736e-015	-6.00973e-015	-4.26309e-015	-3.06112e-016	-5.7549e-015	-6.53365e-015	1.48118e-015
6.93314e-015	2.85054e-015	-6.2855e-015	-1.97374e-015	-9.20742e-016	2.51962e-015	5.30609e-015	-4.89014e-017	6.41247e-015	6.3108e-016	9.41187e-015	8.66866e-016	4.62918e-015	-6.6081e-015	-1.64205e-015	-4.49585e-015	3.73143e-016	-3.19453e-015	8.8278e-015	-5.96248e-015	-4.20796e-015	-4.2212e-016	-6.05034e-015	-6.42376e-015	1.54425e-015
7.31475e-015	2.60165e-015	-6.21661e-015	-1.97571e-015	-9.38879e-016	2.47859e-015	5.24666e-015	-4.22231e-017	6.65771e-015	9.72575e-016	9.48316e-015	1.23239e-015	4.85313e-015	-6.56697e-015	-1.74111e-015	-4.38486e-015	5.7855e-016	-3.06038e-015	9.11227e-015	-5.9099e-015	-4.17082e-015	-5.64445e-016	-6.34075e-015	-6.31082e-015	1.59444e-015
7.70012e-015	2.3439e-015	-6.13317e-015	-1.98843e-015	-9.69987e-016	2.42072e-015	5.18813e-015	-2.05337e-017	6.89051e-015	1.30183e-015	9.54669e-015	1.59778e-015	5.068e-015	-6.5313e-015	-1.84667e-015	-4.28419e-015	7.80794e-016	-2.93294e-015	9.36901e-015	-5.85084e-015	-4.14873e-015	-7.32113e-016	-6.62387e-015	-6.19679e-015	1.63285e-015
8.08639e-015	2.07997e-015	-6.03453e-015	-2.0105e-015	-1.01258e-015	2.34664e-015	5.13176e-015	1.6482e-017	7.10947e-015	1.61715e-015	9.60325e-015	1.96122e-015	5.27328e-015	-6.50057e-015	-1.95964e-015	-4.19522e-015	9.79741e-016	-2.81195e-015	9.59653e-015	-5.78357e-015	-4.13873e-015	-9.23984e-016	-6.89724e-015	-6.0831e-015	1.66067e-015
8.47117e-015	1.81294e-015	-5.91995e-015	-2.04044e-015	-1.06527e-015	2.25729e-015	5.07885e-015	6.93725e-017	7.31381e-015	1.91683e-015	9.65393e-015	2.32153e-015	5.46892e-015	-6.47379e-015	-2.08031e-015	-4.11895e-015	1.17484e-015	-2.69718e-015	9.7936e-015	-5.70653e-015	-4.1379e-015	-1.13859e-015	-7.15827e-015	-5.97132e-015	1.67891e-015
8.85183e-015	1.54566e-015	-5.78933e-015	-2.07666e-015	-1.12668e-015	2.15348e-015	5.02998e-015	1.38691e-016	7.50235e-015	2.19896e-015	9.69992e-015	2.67734e-015	5.65439e-015	-6.45046e-015	-2.20912e-015	-4.05683e-015	1.36595e-015	-2.58867e-015	9.95953e-015	-5.61877e-015	-4.1429e-015	-1.37382e-015	-7.40473e-015	-5.86323e-015	1.68827e-015
9.22578e-015	1.2816e-015	-5.64165e-015	-2.11704e-015	-1.19558e-015	2.03679e-015	4.98587e-015	2.24445e-016	7.67465e-015	2.4624e-015	9.74207e-015	3.02728e-015	5.83019e-015	-6.43008e-015	-2.34591e-015	-4.00977e-015	1.55265e-015	-2.48575e-015	1.0093e-014	-5.51882e-015	-4.15105e-015	-1.62764e-015	-7.63409e-015	-5.76044e-015	1.69016e-015
9.59074e-015	1.02416e-015	-5.47677e-015	-2.16005e-015	-1.27084e-015	1.90874e-015	4.94802e-015	3.27084e-016	7.82969e-015	2.70581e-015	9.78161e-015	3.37034e-015	5.99683e-015	-6.41191e-015	-2.49039e-015	-3.97884e-015	1.73428e-015	-2.3881e-015	1.01931e-014	-5.40574e-015	-4.15974e-015	-1.89752e-015	-7.84427e-015	-5.66374e-015	1.68612e-015
9.94449e-015	7.76918e-016	-5.29472e-015	-2.20351e-015	-1.35154e-015	1.7706e-015	4.91645e-015	4.45804e-016	7.96718e-015	2.9282e-015	9.81959e-015	3.70558e-015	6.15455e-015	-6.39521e-015	-2.64264e-015	-3.96398e-015	1.91029e-015	-2.29574e-015	1.0259e-014	-5.27906e-015	-4.16637e-015	-2.18108e-015	-8.03325e-015	-5.57394e-015	1.67739e-015
1.02851e-014	5.43294e-016	-5.09579e-015	-2.24542e-015	-1.43643e-015	1.62383e-015	4.89138e-015	5.80395e-016	8.08664e-015	3.12878e-015	9.8572e-015	4.03188e-015	6.30432e-015	-6.37922e-015	-2.80223e-015	-3.96589e-015	2.07939e-015	-2.20776e-015	1.02901e-014	-5.13862e-015	-4.16846e-015	-2.47555e-015	-8.19905e-015	-5.49138e-015	1.66521e-015
1.06112e-014	3.2715e-016	-4.88031e-015	-2.28429e-015	-1.52457e-015	1.47006e-015	4.87338e-015	7.30428e-016	8.18732e-015	3.30696e-015	9.89565e-015	4.34832e-015	6.44703e-015	-6.36335e-015	-2.96839e-015	-3.98471e-015	2.24106e-015	-2.1232e-015	1.02861e-014	-4.98421e-015	-4.16374e-015	-2.77808e-015	-8.34022e-015	-5.41673e-015	1.65042e-015
1.0922e-014	1.31435e-016	-4.64916e-015	-2.31867e-015	-1.61605e-015	1.31057e-015	4.86251e-015	8.94932e-016	8.26916e-015	3.4624e-015	9.93561e-015	4.65427e-015	6.58353e-015	-6.3473e-015	-3.14003e-015	-4.02045e-015	2.3949e-015	-2.04191e-015	1.02469e-014	-4.81557e-015	-4.15046e-015	-3.08538e-015	-8.45531e-015	-5.34991e-015	1.6338e-015
1.1216e-014	-4.02367e-017	-4.40322e-015	-2.34712e-015	-1.7102e-015	1.14689e-015	4.85906e-015	1.07349e-015	8.332e-015	3.59491e-015	9.97775e-015	4.94896e-015	6.71452e-015	-6.33028e-015	-3.3161e-015	-4.07221e-015	2.54013e-015	-1.96333e-015	1.01732e-014	-4.63324e-015	-4.12679e-015	-3.39463e-015	-8.54328e-015	-5.29068e-015	1.61663e-015
1.14924e-014	-1.84521e-016	-4.14354e-015	-2.36832e-015	-1.80609e-015	9.80275e-016	4.86274e-015	1.26476e-015	8.37589e-015	3.70467e-015	1.00225e-014	5.23193e-015	6.8411e-015	-6.31203e-015	-3.49522e-015	-4.1391e-015	2.67564e-015	-1.88656e-015	1.00654e-014	-4.43748e-015	-4.09127e-015	-3.70265e-015	-8.60303e-015	-5.23868e-015	1.59972e-015
1.17508e-014	-2.98457e-016	-3.87162e-015	-2.38078e-015	-1.90349e-015	8.11654e-016	4.87341e-015	1.46774e-015	8.40008e-015	3.792e-015	1.00702e-014	5.50275e-015	6.96402e-015	-6.2932e-015	-3.67607e-015	-4.22057e-015	2.79984e-015	-1.81122e-015	9.92419e-015	-4.22884e-015	-4.0431e-015	-4.0065e-015	-8.63394e-015	-5.19351e-015	1.58338e-015
1.1991e-014	-3.79774e-016	-3.58908e-015	-2.38287e-015	-2.00223e-015	6.43063e-016	4.89102e-015	1.68118e-015	8.40449e-015	3.85746e-015	1.01213e-014	5.76126e-015	7.08446e-015	-6.27371e-015	-3.8566e-015	-4.3155e-015	2.91196e-015	-1.73659e-015	9.74994e-015	-4.00793e-015	-3.98164e-015	-4.30268e-015	-8.63555e-015	-5.15434e-015	1.56823e-015
1.22129e-014	-4.26124e-016	-3.29735e-015	-2.37354e-015	-2.10181e-015	4.75665e-016	4.91506e-015	1.90321e-015	8.38927e-015	3.90199e-015	1.01761e-014	6.00719e-015	7.20372e-015	-6.25314e-015	-4.0352e-015	-4.4229e-015	3.01057e-015	-1.66208e-015	9.54402e-015	-3.77634e-015	-3.90682e-015	-4.58778e-015	-8.60747e-015	-5.1199e-015	1.55533e-015
1.24173e-014	-4.35364e-016	-2.99802e-015	-2.35205e-015	-2.20282e-015	3.10212e-016	4.94498e-015	2.13212e-015	8.35449e-015	3.92636e-015	1.02345e-014	6.24052e-015	7.32263e-015	-6.23173e-015	-4.21008e-015	-4.54081e-015	3.09498e-015	-1.58681e-015	9.30764e-015	-3.53567e-015	-3.81842e-015	-4.85862e-015	-8.54979e-015	-5.08903e-015	1.54489e-015
1.26045e-014	-4.06081e-016	-2.69286e-015	-2.31802e-015	-2.30487e-015	1.48339e-016	4.98028e-015	2.36767e-015	8.30062e-015	3.93174e-015	1.02964e-014	6.46141e-015	7.44233e-015	-6.20951e-015	-4.37932e-015	-4.66773e-015	3.16389e-015	-1.50975e-015	9.04205e-015	-3.28701e-015	-3.71589e-015	-5.1125e-015	-8.46254e-015	-5.06053e-015	1.5372e-015
1.27758e-014	-3.37246e-016	-2.38398e-015	-2.27093e-015	-2.40769e-015	-8.79514e-018	5.02058e-015	2.60784e-015	8.22807e-015	3.9191e-015	1.03616e-014	6.66977e-015	7.56405e-015	-6.18672e-015	-4.54137e-015	-4.80233e-015	3.21603e-015	-1.4302e-015	8.74909e-015	-3.0318e-015	-3.59958e-015	-5.34654e-015	-8.3465e-015	-5.0324e-015	1.53246e-015
1.29318e-014	-2.27832e-016	-2.0737e-015	-2.21067e-015	-2.51179e-015	-1.60133e-016	5.06506e-015	2.85099e-015	8.13632e-015	3.88987e-015	1.04294e-014	6.86607e-015	7.68796e-015	-6.16359e-015	-4.69449e-015	-4.94263e-015	3.25064e-015	-1.34799e-015	8.43111e-015	-2.77208e-015	-3.47038e-015	-5.55809e-015	-8.20286e-015	-5.0031e-015	1.5306e-015
1.30744e-014	-7.74819e-017	-1.76433e-015	-2.13705e-015	-2.61737e-015	-3.04775e-016	5.11284e-015	3.09617e-015	8.02629e-015	3.84572e-015	1.04988e-014	7.05087e-015	7.81468e-015	-6.14044e-015	-4.83682e-015	-5.08715e-015	3.26645e-015	-1.26262e-015	8.08958e-015	-2.5098e-015	-3.32908e-015	-5.745e-015	-8.03282e-015	-4.97041e-015	1.53165e-015
1.32051e-014	1.13831e-016	-1.45816e-015	-2.05018e-015	-2.72431e-015	-4.42328e-016	5.16344e-015	3.3413e-015	7.89855e-015	3.78819e-015	1.05695e-014	7.22428e-015	7.94498e-015	-6.11755e-015	-4.96675e-015	-5.23386e-015	3.26254e-015	-1.17343e-015	7.72666e-015	-2.24673e-015	-3.17683e-015	-5.905e-015	-7.83782e-015	-4.93277e-015	1.53581e-015
1.33254e-014	3.45468e-016	-1.1572e-015	-1.95058e-015	-2.83233e-015	-5.71809e-016	5.21612e-015	3.58498e-015	7.7539e-015	3.71882e-015	1.06404e-014	7.38676e-015	8.0794e-015	-6.0954e-015	-5.08279e-015	-5.3807e-015	3.23807e-015	-1.07983e-015	7.34496e-015	-1.98516e-015	-3.01487e-015	-6.03603e-015	-7.61945e-015	-4.8882e-015	1.54231e-015
1.34371e-014	6.16216e-016	-8.63797e-016	-1.83928e-015	-2.94176e-015	-6.92387e-016	5.2699e-015	3.82599e-015	7.59333e-015	3.63931e-015	1.07109e-014	7.53858e-015	8.21822e-015	-6.0743e-015	-5.18325e-015	-5.52605e-015	3.19238e-015	-9.81862e-016	6.94685e-015	-1.72709e-015	-2.84477e-015	-6.13645e-015	-7.37954e-015	-4.83487e-015	1.55126e-015
1.35423e-014	9.24396e-016	-5.80276e-016	-1.71704e-015	-3.0527e-015	-8.04233e-016	5.32389e-015	4.06299e-015	7.41749e-015	3.55143e-015	1.07793e-014	7.67999e-015	8.36165e-015	-6.05476e-015	-5.26666e-015	-5.66853e-015	3.12501e-015	-8.79358e-016	6.53411e-015	-1.47442e-015	-2.66774e-015	-6.20479e-015	-7.12e-015	-4.77112e-015	1.56219e-015
1.36425e-014	1.26787e-015	-3.08642e-016	-1.58494e-015	-3.16499e-015	-9.07507e-016	5.3774e-015	4.29428e-015	7.22723e-015	3.45707e-015	1.08446e-014	7.81162e-015	8.50945e-015	-6.03768e-015	-5.33216e-015	-5.80625e-015	3.03583e-015	-7.72377e-016	6.10963e-015	-1.2297e-015	-2.48556e-015	-6.24047e-015	-6.84316e-015	-4.69523e-015	1.57497e-015
1.37399e-014	1.64464e-015	-5.07222e-017	-1.44473e-015	-3.2788e-015	-1.00188e-015	5.42988e-015	4.51898e-015	7.02375e-015	3.35793e-015	1.09055e-014	7.93404e-015	8.66101e-015	-6.0235e-015	-5.37878e-015	-5.93695e-015	2.92454e-015	-6.61232e-016	5.67573e-015	-9.95085e-016	-2.30044e-015	-6.24283e-015	-6.55146e-015	-4.60562e-015	1.58903e-015
1.38368e-014	2.05213e-015	1.9105e-016	-1.2982e-015	-3.39409e-015	-1.08686e-015	5.48063e-015	4.73626e-015	6.80825e-015	3.25581e-015	1.0961e-014	8.04773e-015	8.81556e-015	-6.01284e-015	-5.4059e-015	-6.05876e-015	2.79117e-015	-5.46283e-016	5.2349e-015	-7.72266e-016	-2.11445e-015	-6.21139e-015	-6.24755e-015	-4.50062e-015	1.60374e-015
1.39347e-014	2.48661e-015	4.14905e-016	-1.14664e-015	-3.51057e-015	-1.16265e-015	5.52896e-015	4.9449e-015	6.58202e-015	3.15242e-015	1.101e-014	8.15346e-015	8.97287e-015	-6.00643e-015	-5.41281e-015	-6.17022e-015	2.63607e-015	-4.2749e-016	4.79022e-015	-5.63423e-016	-1.92921e-015	-6.14664e-015	-5.93356e-015	-4.37942e-015	1.61827e-015
1.40354e-014	2.944e-015	6.19813e-016	-9.91579e-016	-3.62817e-015	-1.22945e-015	5.57443e-015	5.14401e-015	6.34648e-015	3.04916e-015	1.10512e-014	8.25169e-015	9.13233e-015	-6.00479e-015	-5.39927e-015	-6.26981e-015	2.45969e-015	-3.05108e-016	4.34414e-015	-3.70743e-016	-1.74662e-015	-6.04851e-015	-5.61222e-015	-4.24136e-015	1.63207e-015
1.41402e-014	3.42072e-015	8.03924e-016	-8.35469e-016	-3.74593e-015	-1.28818e-015	5.61693e-015	5.33251e-015	6.10312e-015	2.94769e-015	1.10835e-014	8.34313e-015	9.29336e-015	-6.00863e-015	-5.36562e-015	-6.35613e-015	2.26266e-015	-1.7984e-016	3.89889e-015	-1.95873e-016	-1.56874e-015	-5.91802e-015	-5.28649e-015	-4.08512e-015	1.64419e-015
1.4251e-014	3.91269e-015	9.65779e-016	-6.80075e-016	-3.86292e-015	-1.33947e-015	5.65667e-015	5.50969e-015	5.85375e-015	2.84947e-015	1.11058e-014	8.42817e-015	9.45504e-015	-6.01851e-015	-5.31201e-015	-6.42865e-015	2.04606e-015	-5.21616e-017	3.45736e-015	-4.05652e-017	-1.39735e-015	-5.7564e-015	-4.95931e-015	-3.90999e-015	1.65393e-015
1.43684e-014	4.41577e-015	1.10415e-015	-5.27871e-016	-3.97907e-015	-1.3838e-015	5.69324e-015	5.67504e-015	5.60038e-015	2.75575e-015	1.11174e-014	8.50736e-015	9.6163e-015	-6.03506e-015	-5.23915e-015	-6.48666e-015	1.81142e-015	7.67844e-017	3.02178e-015	9.35371e-017	-1.23421e-015	-5.5649e-015	-4.63316e-015	-3.71549e-015	1.66109e-015
1.44935e-014	4.92538e-015	1.2184e-015	-3.81335e-016	-4.09354e-015	-1.42141e-015	5.72638e-015	5.82831e-015	5.34482e-015	2.66782e-015	1.11174e-014	8.58128e-015	9.77565e-015	-6.05902e-015	-5.14801e-015	-6.52911e-015	1.56002e-015	2.06129e-016	2.59454e-015	2.05072e-016	-1.08081e-015	-5.3454e-015	-4.31093e-015	-3.50235e-015	1.66537e-015
1.4627e-014	5.43757e-015	1.30805e-015	-2.42028e-016	-4.20569e-015	-1.45315e-015	5.75601e-015	5.96923e-015	5.08919e-015	2.58631e-015	1.11054e-014	8.64995e-015	9.93206e-015	-6.09067e-015	-5.03895e-015	-6.55535e-015	1.29353e-015	3.34561e-016	2.17804e-015	2.93233e-016	-9.38171e-016	-5.10008e-015	-3.99533e-015	-3.27119e-015	1.66576e-015
1.47693e-014	5.9475e-015	1.37214e-015	-1.11935e-016	-4.3144e-015	-1.47974e-015	5.78241e-015	6.09797e-015	4.83522e-015	2.51212e-015	1.10813e-014	8.71371e-015	1.00846e-014	-6.12982e-015	-4.91368e-015	-6.56532e-015	1.01369e-015	4.60661e-016	1.77461e-015	3.56935e-016	-8.08149e-016	-4.83148e-015	-3.68884e-015	-3.02282e-015	1.66222e-015
1.49206e-014	6.45027e-015	1.41055e-015	6.83169e-018	-4.41849e-015	-1.50176e-015	5.80587e-015	6.21431e-015	4.58478e-015	2.44586e-015	1.10447e-014	8.77303e-015	1.02319e-014	-6.17702e-015	-4.77388e-015	-6.55909e-015	7.22208e-016	5.8295e-016	1.38602e-015	3.95237e-016	-6.91982e-016	-4.54237e-015	-3.39418e-015	-2.75814e-015	1.65424e-015
1.50808e-014	6.94085e-015	1.42349e-015	1.12501e-016	-4.51708e-015	-1.52013e-015	5.82676e-015	6.3182e-015	4.34009e-015	2.38771e-015	1.09957e-014	8.8282e-015	1.03729e-014	-6.23235e-015	-4.62125e-015	-6.53698e-015	4.21422e-016	7.00289e-016	1.01397e-015	4.07283e-016	-5.90646e-016	-4.23559e-015	-3.11361e-015	-2.4784e-015	1.64155e-015
1.52498e-014	7.41523e-015	1.41147e-015	2.03152e-016	-4.60877e-015	-1.53538e-015	5.84584e-015	6.40997e-015	4.1034e-015	2.33862e-015	1.09347e-014	8.87916e-015	1.0507e-014	-6.29558e-015	-4.45818e-015	-6.49927e-015	1.13965e-016	8.11364e-016	6.60071e-016	3.92715e-016	-5.05222e-016	-3.91446e-015	-2.8495e-015	-2.18511e-015	1.62374e-015
1.54267e-014	7.86918e-015	1.37449e-015	2.77244e-016	-4.69245e-015	-1.54834e-015	5.8636e-015	6.49019e-015	3.87694e-015	2.2984e-015	1.08628e-014	8.92629e-015	1.06332e-014	-6.36701e-015	-4.28646e-015	-6.44634e-015	-1.97764e-016	9.1419e-016	3.25726e-016	3.51363e-016	-4.36338e-016	-3.58265e-015	-2.60369e-015	-1.88061e-015	1.60022e-015
1.56111e-014	8.29868e-015	1.31322e-015	3.32999e-016	-4.76682e-015	-1.5594e-015	5.88154e-015	6.55939e-015	3.66257e-015	2.26701e-015	1.07808e-014	8.96977e-015	1.07504e-014	-6.44642e-015	-4.10832e-015	-6.37894e-015	-5.11327e-016	1.0071e-015	1.18988e-017	2.83263e-016	-3.8415e-016	-3.24328e-015	-2.37815e-015	-1.56713e-015	1.57117e-015
1.58018e-014	8.69973e-015	1.22898e-015	3.69258e-016	-4.83092e-015	-1.56887e-015	5.90039e-015	6.61775e-015	3.46198e-015	2.24429e-015	1.069e-014	9.00983e-015	1.08578e-014	-6.53327e-015	-3.92605e-015	-6.29807e-015	-8.24e-016	1.08873e-015	-2.80422e-016	1.88857e-016	-3.48763e-016	-2.89999e-015	-2.17426e-015	-1.24675e-015	1.53672e-015
1.59981e-014	9.06849e-015	1.12276e-015	3.8499e-016	-4.88324e-015	-1.57757e-015	5.92085e-015	6.66605e-015	3.27679e-015	2.23026e-015	1.05916e-014	9.04618e-015	1.09554e-014	-6.62718e-015	-3.74215e-015	-6.20455e-015	-1.13295e-015	1.15763e-015	-5.50547e-016	6.84785e-017	-3.30469e-016	-2.55621e-015	-1.99324e-015	-9.2203e-016	1.49707e-015
1.61977e-014	9.40168e-015	9.95807e-016	3.79337e-016	-4.92242e-015	-1.58577e-015	5.94411e-015	6.70469e-015	3.10851e-015	2.22437e-015	1.04873e-014	9.079e-015	1.10431e-014	-6.72765e-015	-3.55908e-015	-6.09991e-015	-1.43543e-015	1.21252e-015	-7.97406e-016	-7.75835e-017	-3.2937e-016	-2.21552e-015	-1.83684e-015	-5.95981e-016	1.45251e-015
1.6399e-014	9.69681e-015	8.495e-016	3.51948e-016	-4.94734e-015	-1.5938e-015	5.97143e-015	6.73456e-015	2.95901e-015	2.22618e-015	1.03786e-014	9.10872e-015	1.11197e-014	-6.83406e-015	-3.3792e-015	-5.98516e-015	-1.72804e-015	1.25134e-015	-1.0204e-015	-2.48175e-016	-3.45156e-016	-1.88183e-015	-1.70585e-015	-2.71163e-016	1.4035e-015
1.65998e-014	9.95185e-015	6.85542e-016	3.02545e-016	-4.95683e-015	-1.60199e-015	6.00376e-015	6.75634e-015	2.82958e-015	2.23508e-015	1.02674e-014	9.13533e-015	1.11855e-014	-6.94509e-015	-3.20456e-015	-5.86177e-015	-2.00861e-015	1.273e-015	-1.21912e-015	-4.42719e-016	-3.77253e-016	-1.55845e-015	-1.60098e-015	4.90285e-017	1.34998e-015
1.67979e-014	1.01648e-014	5.05596e-016	2.30669e-016	-4.94995e-015	-1.61051e-015	6.04259e-015	6.77067e-015	2.72103e-015	2.25021e-015	1.01558e-014	9.15883e-015	1.12407e-014	-7.05982e-015	-3.03778e-015	-5.73126e-015	-2.27462e-015	1.27621e-015	-1.39341e-015	-6.60136e-016	-4.25556e-016	-1.24835e-015	-1.52283e-015	3.61812e-016	1.29255e-015
1.6991e-014	1.03349e-014	3.11558e-016	1.36474e-016	-4.92626e-015	-1.61889e-015	6.08918e-015	6.77796e-015	2.63429e-015	2.27103e-015	1.00459e-014	9.17931e-015	1.12855e-014	-7.17709e-015	-2.88114e-015	-5.59538e-015	-2.52345e-015	1.2598e-015	-1.5432e-015	-8.989e-016	-4.89414e-016	-9.54619e-016	-1.47123e-015	6.63626e-016	1.23194e-015
1.71771e-014	1.04607e-014	1.05293e-016	2.04957e-017	-4.88507e-015	-1.62713e-015	6.14394e-015	6.779e-015	2.56991e-015	2.2964e-015	9.93959e-015	9.19666e-015	1.13204e-014	-7.2953e-015	-2.73674e-015	-5.45605e-015	-2.75253e-015	1.22284e-015	-1.66837e-015	-1.15749e-015	-5.67669e-016	-6.79985e-016	-1.44657e-015	9.51558e-016	1.16857e-015
1.73537e-014	1.05417e-014	-1.11278e-016	-1.16519e-016	-4.82591e-015	-1.63506e-015	6.20765e-015	6.77458e-015	2.52875e-015	2.32538e-015	9.83926e-015	9.21126e-015	1.13465e-014	-7.41341e-015	-2.60655e-015	-5.31476e-015	-2.95988e-015	1.1646e-015	-1.76952e-015	-1.43416e-015	-6.59482e-016	-4.27163e-016	-1.44825e-015	1.22251e-015	1.10358e-015
1.75185e-014	1.05784e-014	-3.36129e-016	-2.73294e-016	-4.74855e-015	-1.64222e-015	6.28152e-015	6.76531e-015	2.51099e-015	2.35726e-015	9.74709e-015	9.22281e-015	1.13645e-014	-7.5305e-015	-2.49249e-015	-5.17326e-015	-3.14355e-015	1.08459e-015	-1.84703e-015	-1.72653e-015	-7.63698e-016	-1.98516e-016	-1.47568e-015	1.47364e-015	1.03768e-015
1.76687e-014	1.0572e-014	-5.67348e-016	-4.48671e-016	-4.6526e-015	-1.64796e-015	6.36668e-015	6.75115e-015	2.51631e-015	2.39124e-015	9.66553e-015	9.23127e-015	1.13755e-014	-7.64502e-015	-2.39583e-015	-5.03299e-015	-3.30249e-015	9.81931e-016	-1.9015e-015	-2.03308e-015	-8.79227e-016	4.15623e-018	-1.52818e-015	1.70211e-015	9.71828e-016
1.78016e-014	1.05237e-014	-8.02783e-016	-6.41431e-016	-4.5383e-015	-1.65177e-015	6.4639e-015	6.73288e-015	2.54421e-015	2.42631e-015	9.59659e-015	9.23685e-015	1.13803e-014	-7.75569e-015	-2.31781e-015	-4.89596e-015	-3.43528e-015	8.56259e-016	-1.93378e-015	-2.35206e-015	-1.00535e-015	1.78351e-016	-1.60484e-015	1.90566e-015	9.0651e-016
1.79158e-014	1.04348e-014	-1.04084e-015	-8.49775e-016	-4.40577e-015	-1.65311e-015	6.57351e-015	6.71096e-015	2.59351e-015	2.46144e-015	9.54197e-015	9.23979e-015	1.13804e-014	-7.86072e-015	-2.25949e-015	-4.76317e-015	-3.54078e-015	7.07415e-016	-1.9445e-015	-2.68156e-015	-1.14094e-015	3.22278e-016	-1.70445e-015	2.08253e-015	8.42615e-016
1.80086e-014	1.03068e-014	-1.27978e-015	-1.07208e-015	-4.25553e-015	-1.65127e-015	6.69632e-015	6.68569e-015	2.6633e-015	2.49592e-015	9.50417e-015	9.24031e-015	1.13774e-014	-7.95856e-015	-2.22167e-015	-4.63619e-015	-3.61819e-015	5.35811e-016	-1.93412e-015	-3.0195e-015	-1.28483e-015	4.35399e-016	-1.82561e-015	2.23085e-015	7.81052e-016
1.80785e-014	1.01423e-014	-1.51809e-015	-1.30634e-015	-4.08849e-015	-1.64537e-015	6.8325e-015	6.65724e-015	2.75297e-015	2.52915e-015	9.48469e-015	9.23842e-015	1.13724e-014	-8.04775e-015	-2.20509e-015	-4.51679e-015	-3.66666e-015	3.41985e-016	-1.90376e-015	-3.36333e-015	-1.4353e-015	5.16811e-016	-1.96682e-015	2.34841e-015	7.22914e-016
1.81239e-014	9.94426e-015	-1.75401e-015	-1.55056e-015	-3.90569e-015	-1.6348e-015	6.9822e-015	6.62536e-015	2.86115e-015	2.56065e-015	9.4853e-015	9.23428e-015	1.13671e-014	-8.12684e-015	-2.20993e-015	-4.4057e-015	-3.68568e-015	1.26692e-016	-1.85434e-015	-3.71084e-015	-1.59107e-015	5.65991e-016	-2.12609e-015	2.43407e-015	6.68814e-016
1.81437e-014	9.71579e-015	-1.98579e-015	-1.80274e-015	-3.70856e-015	-1.61867e-015	7.14543e-015	6.59016e-015	2.98631e-015	2.58953e-015	9.50707e-015	9.22777e-015	1.13635e-014	-8.19438e-015	-2.23615e-015	-4.30407e-015	-3.67554e-015	-1.08894e-016	-1.78652e-015	-4.05997e-015	-1.75141e-015	5.82608e-016	-2.30203e-015	2.48723e-015	6.19734e-016
1.81368e-014	9.4603e-015	-2.21226e-015	-2.06071e-015	-3.49829e-015	-1.59595e-015	7.32166e-015	6.55198e-015	3.12714e-015	2.61544e-015	9.55124e-015	9.21939e-015	1.13626e-014	-8.24886e-015	-2.2836e-015	-4.21285e-015	-3.63647e-015	-3.63431e-016	-1.70185e-015	-4.40807e-015	-1.91478e-015	5.67298e-016	-2.49274e-015	2.50735e-015	5.76707e-016
1.81014e-014	9.18117e-015	-2.43196e-015	-2.32253e-015	-3.27687e-015	-1.56572e-015	7.51023e-015	6.51036e-015	3.281e-015	2.63797e-015	9.61865e-015	9.2094e-015	1.13656e-014	-8.28917e-015	-2.35156e-015	-4.13293e-015	-3.56903e-015	-6.36025e-016	-1.60181e-015	-4.75338e-015	-2.08037e-015	5.2066e-016	-2.69625e-015	2.49449e-015	5.4038e-016
1.80371e-014	8.88231e-015	-2.64406e-015	-2.58554e-015	-3.04574e-015	-1.52705e-015	7.71051e-015	6.46524e-015	3.44543e-015	2.65661e-015	9.70978e-015	9.19813e-015	1.13744e-014	-8.31372e-015	-2.43897e-015	-4.06496e-015	-3.47421e-015	-9.25113e-016	-1.48745e-015	-5.09407e-015	-2.2471e-015	4.43539e-016	-2.91056e-015	2.44878e-015	5.11394e-016
1.79439e-014	8.56725e-015	-2.84741e-015	-2.84754e-015	-2.80657e-015	-1.47914e-015	7.92199e-015	6.4167e-015	3.6181e-015	2.67098e-015	9.82451e-015	9.18601e-015	1.13908e-014	-8.32145e-015	-2.5444e-015	-4.00933e-015	-3.35345e-015	-1.22847e-015	-1.35959e-015	-5.42781e-015	-2.41361e-015	3.37374e-016	-3.13352e-015	2.37056e-015	4.90511e-016
1.7822e-014	8.23994e-015	-3.04124e-015	-3.10631e-015	-2.56132e-015	-1.42146e-015	8.14423e-015	6.36493e-015	3.79658e-015	2.68138e-015	9.96269e-015	9.17336e-015	1.14153e-014	-8.31154e-015	-2.66659e-015	-3.96618e-015	-3.20841e-015	-1.54395e-015	-1.21891e-015	-5.75319e-015	-2.57876e-015	2.04054e-016	-3.36279e-015	2.26084e-015	4.78342e-016
1.76711e-014	7.90469e-015	-3.22466e-015	-3.35982e-015	-2.31217e-015	-1.35351e-015	8.37603e-015	6.30966e-015	3.9783e-015	2.68758e-015	1.0124e-014	9.16059e-015	1.14494e-014	-8.28328e-015	-2.80398e-015	-3.93573e-015	-3.04088e-015	-1.86955e-015	-1.06662e-015	-6.06825e-015	-2.74173e-015	4.50131e-017	-3.59623e-015	2.12143e-015	4.75072e-016
1.74923e-014	7.56566e-015	-3.39708e-015	-3.60593e-015	-2.06173e-015	-1.27455e-015	8.61574e-015	6.25013e-015	4.16092e-015	2.68958e-015	1.03073e-014	9.14801e-015	1.14943e-014	-8.23589e-015	-2.95477e-015	-3.91808e-015	-2.85291e-015	-2.20273e-015	-9.04099e-016	-6.371e-015	-2.90174e-015	-1.37489e-016	-3.83175e-015	1.95415e-015	4.81083e-016
1.7287e-014	7.22666e-015	-3.55784e-015	-3.8429e-015	-1.81254e-015	-1.18395e-015	8.86216e-015	6.18621e-015	4.34189e-015	2.6877e-015	1.05118e-014	9.13587e-015	1.15505e-014	-8.16919e-015	-3.11694e-015	-3.91273e-015	-2.64699e-015	-2.54081e-015	-7.32086e-016	-6.66006e-015	-3.05841e-015	-3.41372e-016	-4.06732e-015	1.76131e-015	4.968e-016
1.70561e-014	6.89106e-015	-3.70719e-015	-4.06912e-015	-1.56635e-015	-1.08187e-015	9.11364e-015	6.11823e-015	4.51832e-015	2.68245e-015	1.07361e-014	9.1241e-015	1.16188e-014	-8.08294e-015	-3.28851e-015	-3.91955e-015	-2.42599e-015	-2.88095e-015	-5.51407e-016	-6.93416e-015	-3.2108e-015	-5.64162e-016	-4.30099e-015	1.54533e-015	5.22256e-016
1.68011e-014	6.5627e-015	-3.8446e-015	-4.28297e-015	-1.32582e-015	-9.67999e-016	9.36825e-015	6.04604e-015	4.68795e-015	2.67406e-015	1.09783e-014	9.11341e-015	1.16993e-014	-7.97665e-015	-3.46701e-015	-3.93793e-015	-2.19255e-015	-3.22066e-015	-3.63432e-016	-7.19194e-015	-3.3584e-015	-8.02832e-016	-4.53065e-015	1.30868e-015	5.57474e-016
1.6524e-014	6.24552e-015	-3.97004e-015	-4.48304e-015	-1.09357e-015	-8.41971e-016	9.62444e-015	5.96936e-015	4.84841e-015	2.66294e-015	1.12368e-014	9.10391e-015	1.17918e-014	-7.84966e-015	-3.65003e-015	-3.9673e-015	-1.94967e-015	-3.5578e-015	-1.6931e-016	-7.43242e-015	-3.50031e-015	-1.05468e-015	-4.75422e-015	1.05436e-015	6.02291e-016
1.62267e-014	5.94246e-015	-4.08325e-015	-4.66813e-015	-8.71692e-016	-7.0356e-016	9.88032e-015	5.88789e-015	4.99745e-015	2.64968e-015	1.15092e-014	9.09579e-015	1.18957e-014	-7.70186e-015	-3.83521e-015	-4.00726e-015	-1.70029e-015	-3.88919e-015	3.00465e-017	-7.6544e-015	-3.63618e-015	-1.31707e-015	-4.97022e-015	7.8559e-016	6.56052e-016
1.59116e-014	5.65634e-015	-4.18422e-015	-4.83709e-015	-6.61804e-016	-5.53375e-016	1.01341e-014	5.80168e-015	5.13383e-015	2.63478e-015	1.17931e-014	9.08935e-015	1.20113e-014	-7.53382e-015	-4.0202e-015	-4.0566e-015	-1.44724e-015	-4.21199e-015	2.33688e-016	-7.85747e-015	-3.76556e-015	-1.58774e-015	-5.17728e-015	5.05812e-016	7.18991e-016
1.5581e-014	5.38979e-015	-4.27268e-015	-4.98873e-015	-4.65799e-016	-3.9175e-016	1.03835e-014	5.71083e-015	5.25556e-015	2.61852e-015	1.20858e-014	9.08499e-015	1.21378e-014	-7.3459e-015	-4.2025e-015	-4.11405e-015	-1.19377e-015	-4.52351e-015	4.41254e-016	-8.04085e-015	-3.88782e-015	-1.86362e-015	-5.37381e-015	2.18633e-016	7.90067e-016
1.52374e-014	5.14498e-015	-4.34922e-015	-5.12249e-015	-2.86039e-016	-2.19072e-016	1.06272e-014	5.61546e-015	5.36072e-015	2.60138e-015	1.23848e-014	9.08263e-015	1.22744e-014	-7.13806e-015	-4.37937e-015	-4.1786e-015	-9.42757e-016	-4.82094e-015	6.51552e-016	-8.20455e-015	-4.00243e-015	-2.14255e-015	-5.55847e-015	-7.2247e-017	8.68225e-016
1.48838e-014	4.92356e-015	-4.41354e-015	-5.23803e-015	-1.23975e-016	-3.57297e-017	1.08632e-014	5.51554e-015	5.44823e-015	2.58402e-015	1.26872e-014	9.08217e-015	1.24201e-014	-6.91125e-015	-4.54826e-015	-4.24862e-015	-6.97542e-016	-5.1018e-015	8.63716e-016	-8.3484e-015	-4.10927e-015	-2.42164e-015	-5.73036e-015	-3.63532e-016	9.52938e-016
1.45236e-014	4.72699e-015	-4.46534e-015	-5.3351e-015	1.91868e-017	1.57542e-016	1.10897e-014	5.41131e-015	5.51719e-015	2.567e-015	1.29901e-014	9.08382e-015	1.25732e-014	-6.66626e-015	-4.70678e-015	-4.32304e-015	-4.61381e-016	-5.36363e-015	1.07703e-015	-8.47236e-015	-4.20814e-015	-2.69877e-015	-5.88855e-015	-6.51556e-016	1.04358e-015
1.41602e-014	4.55658e-015	-4.50437e-015	-5.41332e-015	1.42e-016	3.59791e-016	1.13047e-014	5.30296e-015	5.56726e-015	2.55068e-015	1.32905e-014	9.08734e-015	1.27325e-014	-6.40413e-015	-4.85271e-015	-4.40009e-015	-2.36804e-016	-5.60436e-015	1.29037e-015	-8.57643e-015	-4.29908e-015	-2.9718e-015	-6.03219e-015	-9.32553e-016	1.13944e-015
1.37967e-014	4.41325e-015	-4.53091e-015	-5.47358e-015	2.43757e-016	5.69802e-016	1.1507e-014	5.19045e-015	5.5982e-015	2.53553e-015	1.3586e-014	9.09266e-015	1.28959e-014	-6.12645e-015	-4.98393e-015	-4.47849e-015	-2.67943e-017	-5.82186e-015	1.50351e-015	-8.66112e-015	-4.38227e-015	-3.2389e-015	-6.1608e-015	-1.2031e-015	1.23921e-015
1.34357e-014	4.29757e-015	-4.54483e-015	-5.51603e-015	3.23917e-016	7.86224e-016	1.16958e-014	5.07434e-015	5.60977e-015	2.52185e-015	1.38738e-014	9.09968e-015	1.30618e-014	-5.83427e-015	-5.09831e-015	-4.55696e-015	1.6611e-016	-6.01417e-015	1.71591e-015	-8.72727e-015	-4.45772e-015	-3.49755e-015	-6.27431e-015	-1.46031e-015	1.34175e-015
1.30806e-014	4.20963e-015	-4.54583e-015	-5.5409e-015	3.81839e-016	1.00806e-015	1.18695e-014	4.95535e-015	5.6027e-015	2.50999e-015	1.4151e-014	9.10807e-015	1.32283e-014	-5.52916e-015	-5.19402e-015	-4.63374e-015	3.39123e-016	-6.18004e-015	1.92638e-015	-8.7753e-015	-4.52548e-015	-3.74602e-015	-6.3727e-015	-1.7012e-015	1.44601e-015
1.27347e-014	4.14886e-015	-4.53362e-015	-5.5489e-015	4.16894e-016	1.23385e-015	1.20272e-014	4.83368e-015	5.5775e-015	2.50021e-015	1.44152e-014	9.11773e-015	1.33936e-014	-5.21254e-015	-5.26955e-015	-4.70704e-015	4.89922e-016	-6.31797e-015	2.13442e-015	-8.80597e-015	-4.58513e-015	-3.98289e-015	-6.45598e-015	-1.92312e-015	1.55013e-015
1.24012e-014	4.11461e-015	-4.50814e-015	-5.5406e-015	4.29477e-016	1.46249e-015	1.21677e-014	4.71016e-015	5.53525e-015	2.49271e-015	1.46638e-014	9.1281e-015	1.35558e-014	-4.88563e-015	-5.32314e-015	-4.77517e-015	6.16312e-016	-6.42665e-015	2.33871e-015	-8.82044e-015	-4.63641e-015	-4.20715e-015	-6.52472e-015	-2.12346e-015	1.65317e-015
1.20829e-014	4.10634e-015	-4.46893e-015	-5.51694e-015	4.1989e-016	1.6922e-015	1.22906e-014	4.58588e-015	5.47787e-015	2.4878e-015	1.4895e-014	9.13857e-015	1.37127e-014	-4.54985e-015	-5.35364e-015	-4.83707e-015	7.16429e-016	-6.50553e-015	2.53906e-015	-8.81966e-015	-4.67967e-015	-4.41806e-015	-6.57913e-015	-2.29989e-015	1.75385e-015
1.17823e-014	4.12317e-015	-4.41607e-015	-5.4791e-015	3.89143e-016	1.92136e-015	1.23951e-014	4.46119e-015	5.40684e-015	2.48585e-015	1.51067e-014	9.14895e-015	1.38621e-014	-4.20659e-015	-5.36037e-015	-4.89118e-015	7.88633e-016	-6.55376e-015	2.73489e-015	-8.80434e-015	-4.71496e-015	-4.61517e-015	-6.61992e-015	-2.45074e-015	1.85075e-015
1.15025e-014	4.16387e-015	-4.34889e-015	-5.42824e-015	3.38297e-016	2.14831e-015	1.24813e-014	4.33671e-015	5.32413e-015	2.48669e-015	1.52974e-014	9.15874e-015	1.40028e-014	-3.85739e-015	-5.34221e-015	-4.93544e-015	8.31022e-016	-6.57138e-015	2.92539e-015	-8.77575e-015	-4.74244e-015	-4.79786e-015	-6.64738e-015	-2.57461e-015	1.9426e-015
1.12458e-014	4.22681e-015	-4.26656e-015	-5.36547e-015	2.6862e-016	2.37167e-015	1.25489e-014	4.21387e-015	5.23172e-015	2.49039e-015	1.54658e-014	9.16743e-015	1.41329e-014	-3.50352e-015	-5.29858e-015	-4.96851e-015	8.42589e-016	-6.55828e-015	3.11002e-015	-8.73539e-015	-4.76258e-015	-4.966e-015	-6.66256e-015	-2.67012e-015	2.02796e-015
1.10148e-014	4.31005e-015	-4.16865e-015	-5.29199e-015	1.81416e-016	2.58991e-015	1.25985e-014	4.09408e-015	5.13247e-015	2.49661e-015	1.56107e-014	9.17487e-015	1.4251e-014	-3.14674e-015	-5.22901e-015	-4.98919e-015	8.2263e-016	-6.51464e-015	3.28792e-015	-8.68498e-015	-4.77536e-015	-5.11983e-015	-6.66656e-015	-2.7369e-015	2.10537e-015
1.08114e-014	4.41221e-015	-4.05465e-015	-5.20866e-015	7.78711e-017	2.8012e-015	1.26307e-014	3.97762e-015	5.02922e-015	2.50551e-015	1.57316e-014	9.18081e-015	1.43555e-014	-2.78825e-015	-5.13362e-015	-4.9961e-015	7.70697e-016	-6.44159e-015	3.45851e-015	-8.62544e-015	-4.78083e-015	-5.2602e-015	-6.66072e-015	-2.77472e-015	2.17369e-015
1.06376e-014	4.53114e-015	-3.92374e-015	-5.11719e-015	-3.97872e-017	3.00417e-015	1.26461e-014	3.86555e-015	4.92451e-015	2.51727e-015	1.58283e-014	9.18441e-015	1.44451e-014	-2.42977e-015	-5.01234e-015	-4.98822e-015	6.86205e-016	-6.34001e-015	3.62122e-015	-8.55879e-015	-4.7796e-015	-5.3881e-015	-6.64637e-015	-2.78403e-015	2.23188e-015
1.04943e-014	4.66505e-015	-3.77517e-015	-5.01854e-015	-1.69433e-016	3.19783e-015	1.26453e-014	3.75882e-015	4.82147e-015	2.53165e-015	1.59006e-014	9.18522e-015	1.45187e-014	-2.07234e-015	-4.86518e-015	-4.96409e-015	5.69302e-016	-6.21074e-015	3.77508e-015	-8.48632e-015	-4.77131e-015	-5.50418e-015	-6.62444e-015	-2.76513e-015	2.27878e-015
1.03826e-014	4.81189e-015	-3.60827e-015	-4.9138e-015	-3.08553e-016	3.38054e-015	1.26302e-014	3.65831e-015	4.7226e-015	2.54825e-015	1.5949e-014	9.18285e-015	1.45757e-014	-1.71742e-015	-4.69256e-015	-4.92266e-015	4.19915e-016	-6.05537e-015	3.91989e-015	-8.40947e-015	-4.75609e-015	-5.60919e-015	-6.59681e-015	-2.71935e-015	2.31349e-015
1.03032e-014	4.96965e-015	-3.42239e-015	-4.80392e-015	-4.54846e-016	3.55103e-015	1.26017e-014	3.56528e-015	4.63148e-015	2.56673e-015	1.59743e-014	9.17705e-015	1.46154e-014	-1.36618e-015	-4.49504e-015	-4.86356e-015	2.39048e-016	-5.87508e-015	4.05528e-015	-8.32976e-015	-4.73374e-015	-5.70477e-015	-6.56515e-015	-2.64858e-015	2.33498e-015
1.02567e-014	5.13612e-015	-3.21723e-015	-4.68953e-015	-6.06268e-016	3.7077e-015	1.25614e-014	3.48064e-015	4.55117e-015	2.58697e-015	1.59771e-014	9.16753e-015	1.46381e-014	-1.01911e-015	-4.27357e-015	-4.78583e-015	2.79793e-017	-5.67209e-015	4.18099e-015	-8.24895e-015	-4.70508e-015	-5.79244e-015	-6.53078e-015	-2.55504e-015	2.34248e-015
1.02429e-014	5.3095e-015	-2.9922e-015	-4.57161e-015	-7.60132e-016	3.85011e-015	1.25106e-014	3.40509e-015	4.48443e-015	2.60864e-015	1.59592e-014	9.15437e-015	1.46438e-014	-6.77412e-016	-4.02926e-015	-4.68908e-015	-2.12536e-016	-5.44888e-015	4.29641e-015	-8.16835e-015	-4.67031e-015	-5.87425e-015	-6.49533e-015	-2.44048e-015	2.33533e-015
1.02612e-014	5.48777e-015	-2.74692e-015	-4.45133e-015	-9.14126e-016	3.97745e-015	1.24509e-014	3.33922e-015	4.43328e-015	2.63119e-015	1.59221e-014	9.13764e-015	1.46325e-014	-3.41508e-016	-3.76347e-015	-4.57263e-015	-4.8123e-016	-5.20723e-015	4.40102e-015	-8.08925e-015	-4.62965e-015	-5.95176e-015	-6.46027e-015	-2.30736e-015	2.31309e-015
1.03116e-014	5.66905e-015	-2.48122e-015	-4.32947e-015	-1.06624e-015	4.08863e-015	1.23846e-014	3.28368e-015	4.40044e-015	2.65416e-015	1.58676e-014	9.11674e-015	1.46054e-014	-1.24449e-017	-3.4775e-015	-4.43715e-015	-7.76635e-016	-4.94946e-015	4.49449e-015	-8.0129e-015	-4.58338e-015	-6.02649e-015	-6.42712e-015	-2.15868e-015	2.27513e-015
1.03936e-014	5.85133e-015	-2.19477e-015	-4.20699e-015	-1.21417e-015	4.18312e-015	1.23137e-014	3.23937e-015	4.38885e-015	2.67749e-015	1.5798e-014	9.09185e-015	1.45637e-014	3.08908e-016	-3.17282e-015	-4.28261e-015	-1.09664e-015	-4.67823e-015	4.57604e-015	-7.94025e-015	-4.53138e-015	-6.10032e-015	-6.39742e-015	-1.99758e-015	2.22098e-015
1.05058e-014	6.03301e-015	-1.88774e-015	-4.08423e-015	-1.35624e-015	4.26032e-015	1.22397e-014	3.20668e-015	4.39977e-015	2.70095e-015	1.57149e-014	9.06308e-015	1.45082e-014	6.22074e-016	-2.85076e-015	-4.10923e-015	-1.43988e-015	-4.396e-015	4.64547e-015	-7.87232e-015	-4.47438e-015	-6.1754e-015	-6.3727e-015	-1.82765e-015	2.15026e-015
1.06478e-014	6.21272e-015	-1.56041e-015	-3.96186e-015	-1.49053e-015	4.31977e-015	1.21648e-014	3.18577e-015	4.43494e-015	2.72431e-015	1.56209e-014	9.03073e-015	1.44403e-014	9.26758e-016	-2.51363e-015	-3.91751e-015	-1.80373e-015	-4.10554e-015	4.70285e-015	-7.80988e-015	-4.41289e-015	-6.2534e-015	-6.3541e-015	-1.65227e-015	2.0634e-015
1.08176e-014	6.38906e-015	-1.21356e-015	-3.84056e-015	-1.61466e-015	4.36091e-015	1.20911e-014	3.17686e-015	4.49612e-015	2.74733e-015	1.55181e-014	8.99518e-015	1.43619e-014	1.22265e-015	-2.16317e-015	-3.7081e-015	-2.18566e-015	-3.80959e-015	4.74828e-015	-7.75336e-015	-4.34636e-015	-6.33612e-015	-6.34282e-015	-1.47472e-015	1.96029e-015
1.10133e-014	6.56076e-015	-8.47441e-016	-3.72026e-015	-1.72718e-015	4.38412e-015	1.20201e-014	3.17989e-015	4.58391e-015	2.77017e-015	1.54087e-014	8.95684e-015	1.42748e-014	1.5099e-015	-1.80142e-015	-3.48153e-015	-2.58372e-015	-3.51112e-015	4.78152e-015	-7.70363e-015	-4.2751e-015	-6.42556e-015	-6.34009e-015	-1.29866e-015	1.84083e-015
1.12331e-014	6.7264e-015	-4.62765e-016	-3.6018e-015	-1.82618e-015	4.38969e-015	1.19529e-014	3.19449e-015	4.69914e-015	2.79241e-015	1.52956e-014	8.91642e-015	1.41815e-014	1.78825e-015	-1.43016e-015	-3.23914e-015	-2.99579e-015	-3.21203e-015	4.80253e-015	-7.66128e-015	-4.19973e-015	-6.52271e-015	-6.34638e-015	-1.12815e-015	1.70561e-015
1.14748e-014	6.88505e-015	-5.99919e-017	-3.48499e-015	-1.91046e-015	4.37774e-015	1.1892e-014	3.22112e-015	4.84208e-015	2.81453e-015	1.51818e-014	8.87472e-015	1.40835e-014	2.0575e-015	-1.05089e-015	-2.98268e-015	-3.41888e-015	-2.91527e-015	4.81104e-015	-7.62737e-015	-4.12106e-015	-6.62853e-015	-6.36313e-015	-9.66989e-016	1.55472e-015
1.17355e-014	7.03572e-015	3.59227e-016	-3.36974e-015	-1.97939e-015	4.34896e-015	1.18391e-014	3.25955e-015	5.01314e-015	2.83663e-015	1.50696e-014	8.83211e-015	1.39837e-014	2.31751e-015	-6.65914e-016	-2.71374e-015	-3.85006e-015	-2.6231e-015	4.80736e-015	-7.60183e-015	-4.03889e-015	-6.74391e-015	-6.3909e-015	-8.18385e-016	1.38904e-015
1.20128e-014	7.17776e-015	7.93205e-016	-3.25657e-015	-2.03187e-015	4.30378e-015	1.17958e-014	3.30888e-015	5.2119e-015	2.85846e-015	1.49612e-014	8.78933e-015	1.3885e-014	2.56836e-015	-2.77687e-016	-2.43408e-015	-4.28694e-015	-2.33776e-015	4.79138e-015	-7.58496e-015	-3.95432e-015	-6.86985e-015	-6.43013e-015	-6.86073e-016	1.20917e-015
1.23035e-014	7.31075e-015	1.24022e-015	-3.14633e-015	-2.06783e-015	4.24251e-015	1.17637e-014	3.36867e-015	5.4374e-015	2.87979e-015	1.4859e-014	8.74751e-015	1.37896e-014	2.81e-015	1.11874e-016	-2.14537e-015	-4.72671e-015	-2.06163e-015	4.76334e-015	-7.57644e-015	-3.86806e-015	-7.00743e-015	-6.48128e-015	-5.73661e-016	1.01588e-015
1.26046e-014	7.43448e-015	1.69845e-015	-3.03857e-015	-2.08766e-015	4.16609e-015	1.17436e-014	3.43836e-015	5.68864e-015	2.90072e-015	1.47647e-014	8.70774e-015	1.37004e-014	3.04207e-015	5.00434e-016	-1.84939e-015	-5.16618e-015	-1.79692e-015	4.72378e-015	-7.57645e-015	-3.77996e-015	-7.15697e-015	-6.54414e-015	-4.83575e-016	8.10061e-016
1.29138e-014	7.54815e-015	2.16549e-015	-2.93369e-015	-2.09064e-015	4.07533e-015	1.17367e-014	3.51724e-015	5.96367e-015	2.92183e-015	1.46807e-014	8.67072e-015	1.36196e-014	3.26435e-015	8.8607e-016	-1.54858e-015	-5.6017e-015	-1.54642e-015	4.67263e-015	-7.5849e-015	-3.6905e-015	-7.31845e-015	-6.61882e-015	-4.1818e-016	5.92286e-016
1.32287e-014	7.65104e-015	2.6389e-015	-2.83175e-015	-2.07672e-015	3.9715e-015	1.17433e-014	3.60434e-015	6.26122e-015	2.94322e-015	1.46087e-014	8.63735e-015	1.35491e-014	3.47671e-015	1.26691e-015	-1.24551e-015	-6.03141e-015	-1.31145e-015	4.61043e-015	-7.60136e-015	-3.60043e-015	-7.49183e-015	-6.70487e-015	-3.79787e-016	3.63777e-016
1.3546e-014	7.74279e-015	3.11597e-015	-2.73357e-015	-2.04763e-015	3.85537e-015	1.17638e-014	3.69838e-015	6.5789e-015	2.96464e-015	1.45502e-014	8.60899e-015	1.34911e-014	3.67839e-015	1.64077e-015	-9.42593e-016	-6.45214e-015	-1.09435e-015	4.53744e-015	-7.62529e-015	-3.51085e-015	-7.67706e-015	-6.80195e-015	-3.70747e-016	1.25625e-016
1.38629e-014	7.82316e-015	3.59427e-015	-2.63951e-015	-2.00428e-015	3.72797e-015	1.17976e-014	3.79798e-015	6.91385e-015	2.98633e-015	1.45062e-014	8.58597e-015	1.34475e-014	3.86972e-015	2.00532e-015	-6.43011e-016	-6.86101e-015	-8.96788e-016	4.45437e-015	-7.65563e-015	-3.42204e-015	-7.8737e-015	-6.90947e-015	-3.9289e-016	-1.21622e-016
1.41767e-014	7.89158e-015	4.07037e-015	-2.54957e-015	-1.94813e-015	3.59074e-015	1.1845e-014	3.90163e-015	7.26246e-015	3.00877e-015	1.44773e-014	8.56922e-015	1.342e-014	4.05042e-015	2.35874e-015	-3.49127e-016	-7.2562e-015	-7.19898e-016	4.36143e-015	-7.69175e-015	-3.33484e-015	-8.08145e-015	-7.02663e-015	-4.47913e-016	-3.77076e-016
1.44848e-014	7.9476e-015	4.54108e-015	-2.46376e-015	-1.88079e-015	3.44477e-015	1.19054e-014	4.00854e-015	7.62131e-015	3.03251e-015	1.44643e-014	8.5599e-015	1.34103e-014	4.22007e-015	2.69936e-015	-6.3449e-017	-7.63513e-015	-5.64941e-016	4.25972e-015	-7.73383e-015	-3.25007e-015	-8.29925e-015	-7.15249e-015	-5.35958e-016	-6.40024e-016
1.47842e-014	7.9909e-015	5.00369e-015	-2.38327e-015	-1.80409e-015	3.29128e-015	1.19774e-014	4.11681e-015	7.98692e-015	3.05731e-015	1.44678e-014	8.5591e-015	1.34192e-014	4.37834e-015	3.02512e-015	2.11339e-016	-7.99582e-015	-4.33031e-016	4.14947e-015	-7.78127e-015	-3.16858e-015	-8.52573e-015	-7.28605e-015	-6.57521e-016	-9.09419e-016
1.50733e-014	8.02101e-015	5.454e-015	-2.30849e-015	-1.71997e-015	3.13095e-015	1.20606e-014	4.22476e-015	8.35506e-015	3.0832e-015	1.44872e-014	8.568e-015	1.34476e-014	4.52423e-015	3.33412e-015	4.72024e-016	-8.33618e-015	-3.24348e-016	4.03117e-015	-7.83397e-015	-3.09105e-015	-8.75945e-015	-7.42561e-015	-8.12333e-016	-1.18354e-015
1.53491e-014	8.03796e-015	5.88866e-015	-2.2392e-015	-1.6303e-015	2.96498e-015	1.2153e-014	4.3301e-015	8.72133e-015	3.11059e-015	1.45226e-014	8.58712e-015	1.3496e-014	4.65752e-015	3.62442e-015	7.15637e-016	-8.65452e-015	-2.40043e-016	3.90499e-015	-7.89091e-015	-3.01808e-015	-8.99899e-015	-7.56986e-015	-9.99811e-016	-1.46165e-015
1.56085e-014	8.04108e-015	6.30443e-015	-2.17622e-015	-1.53726e-015	2.79423e-015	1.22529e-014	4.43166e-015	9.08234e-015	3.13904e-015	1.45728e-014	8.61648e-015	1.35641e-014	4.77746e-015	3.89429e-015	9.39677e-016	-8.94979e-015	-1.80787e-016	3.77146e-015	-7.95111e-015	-2.9509e-015	-9.24256e-015	-7.71729e-015	-1.2189e-015	-1.74349e-015
1.58499e-014	8.02962e-015	6.69765e-015	-2.12009e-015	-1.44333e-015	2.61994e-015	1.2359e-014	4.52788e-015	9.43429e-015	3.16889e-015	1.46368e-014	8.65676e-015	1.36516e-014	4.88355e-015	4.14211e-015	1.14166e-015	-9.22049e-015	-1.46671e-016	3.63099e-015	-8.01405e-015	-2.89024e-015	-9.48819e-015	-7.86648e-015	-1.46781e-015	-2.02763e-015
1.60715e-014	8.00272e-015	7.06522e-015	-2.07202e-015	-1.35152e-015	2.44352e-015	1.24697e-014	4.6161e-015	9.77379e-015	3.20046e-015	1.47137e-014	8.70785e-015	1.37576e-014	4.97496e-015	4.36628e-015	1.31821e-015	-9.4654e-015	-1.3803e-016	3.48459e-015	-8.07963e-015	-2.83718e-015	-9.73436e-015	-8.01575e-015	-1.74484e-015	-2.31264e-015
1.62712e-014	7.95962e-015	7.40418e-015	-2.03246e-015	-1.26402e-015	2.26601e-015	1.25823e-014	4.69516e-015	1.00964e-014	3.23353e-015	1.48022e-014	8.76996e-015	1.38814e-014	5.05084e-015	4.56582e-015	1.46646e-015	-9.68341e-015	-1.54934e-016	3.33177e-015	-8.14639e-015	-2.79206e-015	-9.97926e-015	-8.16308e-015	-2.04809e-015	-2.59732e-015
1.6448e-014	7.89982e-015	7.71124e-015	-2.0022e-015	-1.18358e-015	2.08863e-015	1.26946e-014	4.76354e-015	1.03988e-014	3.26802e-015	1.49006e-014	8.84325e-015	1.40212e-014	5.11006e-015	4.7395e-015	1.5849e-015	-9.87316e-015	-1.97041e-016	3.17285e-015	-8.21346e-015	-2.7557e-015	-1.02205e-014	-8.30668e-015	-2.37513e-015	-2.88171e-015
1.66014e-014	7.82273e-015	7.98351e-015	-1.98192e-015	-1.11319e-015	1.9119e-015	1.28044e-014	4.81906e-015	1.06768e-014	3.3035e-015	1.50075e-014	8.92761e-015	1.41748e-014	5.15148e-015	4.88638e-015	1.67084e-015	-1.00345e-014	-2.64431e-016	3.0083e-015	-8.28043e-015	-2.72853e-015	-1.04564e-014	-8.44438e-015	-2.72324e-015	-3.16553e-015
1.673e-014	7.72781e-015	8.2183e-015	-1.97216e-015	-1.055e-015	1.73654e-015	1.29096e-014	4.85979e-015	1.09271e-014	3.33977e-015	1.51208e-014	9.02267e-015	1.43403e-014	5.17379e-015	5.00526e-015	1.72208e-015	-1.01674e-014	-3.56548e-016	2.83783e-015	-8.34671e-015	-2.71153e-015	-1.06843e-014	-8.57463e-015	-3.08894e-015	-3.44776e-015
1.68332e-014	7.61419e-015	8.41283e-015	-1.9737e-015	-1.01119e-015	1.56365e-015	1.30083e-014	4.8846e-015	1.11467e-014	3.37651e-015	1.5238e-014	9.12755e-015	1.45155e-014	5.17488e-015	5.0957e-015	1.73742e-015	-1.02718e-014	-4.72478e-016	2.6614e-015	-8.41238e-015	-2.70548e-015	-1.09024e-014	-8.69535e-015	-3.46799e-015	-3.72781e-015
1.69107e-014	7.48106e-015	8.5644e-015	-1.98696e-015	-9.84405e-016	1.39339e-015	1.30979e-014	4.8921e-015	1.1332e-014	3.41353e-015	1.53571e-014	9.24153e-015	1.46979e-014	5.15435e-015	5.15684e-015	1.71534e-015	-1.03479e-014	-6.11639e-016	2.47941e-015	-8.4767e-015	-2.71057e-015	-1.11091e-014	-8.80478e-015	-3.85699e-015	-4.00558e-015
1.69621e-014	7.3284e-015	8.671e-015	-2.01237e-015	-9.76427e-016	1.22626e-015	1.31756e-014	4.88039e-015	1.14801e-014	3.44969e-015	1.54758e-014	9.36353e-015	1.4885e-014	5.11149e-015	5.18715e-015	1.65436e-015	-1.03965e-014	-7.73864e-016	2.29228e-015	-8.53985e-015	-2.72727e-015	-1.13022e-014	-8.90097e-015	-4.25257e-015	-4.28073e-015
1.69879e-014	7.15523e-015	8.7309e-015	-2.05187e-015	-9.89281e-016	1.06297e-015	1.32393e-014	4.84814e-015	1.15887e-014	3.48418e-015	1.55915e-014	9.49232e-015	1.50739e-014	5.04515e-015	5.18644e-015	1.55349e-015	-1.04186e-014	-9.58634e-016	2.09952e-015	-8.60114e-015	-2.75727e-015	-1.14805e-014	-8.98235e-015	-4.65081e-015	-4.55275e-015
1.69887e-014	6.96136e-015	8.74286e-015	-2.10597e-015	-1.02438e-015	9.03744e-016	1.32864e-014	4.79451e-015	1.16568e-014	3.51639e-015	1.57017e-014	9.62639e-015	1.52613e-014	4.95337e-015	5.15446e-015	1.41232e-015	-1.04158e-014	-1.16451e-015	1.90054e-015	-8.66046e-015	-2.80077e-015	-1.16415e-014	-9.04749e-015	-5.04712e-015	-4.82104e-015
1.69648e-014	6.74652e-015	8.70622e-015	-2.17437e-015	-1.0836e-015	7.48748e-016	1.33146e-014	4.71867e-015	1.16824e-014	3.54532e-015	1.58038e-014	9.76437e-015	1.5444e-014	4.83606e-015	5.09106e-015	1.23084e-015	-1.03901e-014	-1.39056e-015	1.69534e-015	-8.71757e-015	-2.85787e-015	-1.17835e-014	-9.09404e-015	-5.43745e-015	-5.08615e-015
1.69164e-014	6.51052e-015	8.6201e-015	-2.25757e-015	-1.16798e-015	5.98315e-016	1.33218e-014	4.61935e-015	1.16646e-014	3.57014e-015	1.5896e-014	9.90478e-015	1.56185e-014	4.69179e-015	4.99633e-015	1.00893e-015	-1.03421e-014	-1.63588e-015	1.48352e-015	-8.77182e-015	-2.92904e-015	-1.19051e-014	-9.12055e-015	-5.81863e-015	-5.34802e-015
1.68448e-014	6.25294e-015	8.48435e-015	-2.35538e-015	-1.27827e-015	4.5303e-016	1.33068e-014	4.49541e-015	1.1603e-014	3.59033e-015	1.59765e-014	1.00461e-014	1.57822e-014	4.52014e-015	4.87021e-015	7.47887e-016	-1.02739e-014	-1.89991e-015	1.26468e-015	-8.82384e-015	-3.01452e-015	-1.20049e-014	-9.12569e-015	-6.18659e-015	-5.60612e-015
1.67522e-014	5.97352e-015	8.29899e-015	-2.46816e-015	-1.41556e-015	3.12796e-016	1.32673e-014	4.34582e-015	1.14973e-014	3.60447e-015	1.60429e-014	1.0186e-014	1.59315e-014	4.32044e-015	4.713e-015	4.48784e-016	-1.01868e-014	-2.18151e-015	1.03856e-015	-8.87394e-015	-3.11486e-015	-1.20815e-014	-9.10866e-015	-6.5371e-015	-5.86029e-015
1.66407e-014	5.6729e-015	8.06456e-015	-2.59585e-015	-1.5799e-015	1.77539e-016	1.32019e-014	4.17057e-015	1.13469e-014	3.61149e-015	1.6093e-014	1.03231e-014	1.6063e-014	4.09241e-015	4.52598e-015	1.13255e-016	-1.00831e-014	-2.47987e-015	8.05277e-016	-8.92206e-015	-3.23031e-015	-1.21337e-014	-9.06877e-015	-6.86686e-015	-6.11096e-015
1.65114e-014	5.35165e-015	7.78244e-015	-2.73807e-015	-1.77117e-015	4.73451e-017	1.31094e-014	3.96976e-015	1.1153e-014	3.61094e-015	1.61253e-014	1.04555e-014	1.61736e-014	3.83545e-015	4.30986e-015	-2.56772e-016	-9.96468e-015	-2.79353e-015	5.64169e-016	-8.96814e-015	-3.36064e-015	-1.21604e-014	-9.00522e-015	-7.17209e-015	-6.35778e-015
1.6366e-014	5.01096e-015	7.45315e-015	-2.8942e-015	-1.98888e-015	-7.8053e-017	1.29896e-014	3.74365e-015	1.09166e-014	3.60194e-015	1.61376e-014	1.05815e-014	1.62615e-014	3.54939e-015	4.06526e-015	-6.59018e-016	-9.83435e-015	-3.12138e-015	3.1487e-016	-9.01225e-015	-3.5056e-015	-1.21615e-014	-8.91744e-015	-7.44969e-015	-6.60095e-015
1.62064e-014	4.65186e-015	7.07903e-015	-3.06399e-015	-2.23289e-015	-1.98844e-016	1.28415e-014	3.4928e-015	1.064e-014	3.58302e-015	1.61286e-014	1.06991e-014	1.63248e-014	3.23453e-015	3.79337e-015	-1.09159e-015	-9.69419e-015	-3.46179e-015	5.73411e-017	-9.05442e-015	-3.66487e-015	-1.21359e-014	-8.80445e-015	-7.69727e-015	-6.83998e-015
1.60343e-014	4.2759e-015	6.66177e-015	-3.24667e-015	-2.50214e-015	-3.15342e-016	1.26657e-014	3.2179e-015	1.03258e-014	3.55357e-015	1.60973e-014	1.08065e-014	1.63609e-014	2.89145e-015	3.49556e-015	-1.55158e-015	-9.5468e-015	-3.81366e-015	-2.08428e-016	-9.09526e-015	-3.83766e-015	-1.20839e-014	-8.66631e-015	-7.91217e-015	-7.07485e-015
1.58525e-014	3.88406e-015	6.20404e-015	-3.44141e-015	-2.79529e-015	-4.27481e-016	1.24619e-014	2.91916e-015	9.97618e-015	3.51289e-015	1.60429e-014	1.09021e-014	1.63683e-014	2.52129e-015	3.17326e-015	-2.03595e-015	-9.39503e-015	-4.17556e-015	-4.82543e-016	-9.13494e-015	-4.02362e-015	-1.20056e-014	-8.50335e-015	-8.09224e-015	-7.30576e-015
1.56632e-014	3.47848e-015	5.70875e-015	-3.64698e-015	-3.11095e-015	-5.35205e-016	1.22306e-014	2.5974e-015	9.59385e-015	3.46052e-015	1.5965e-014	1.09842e-014	1.63458e-014	2.1244e-015	2.82845e-015	-2.54077e-015	-9.24149e-015	-4.54595e-015	-7.65207e-016	-9.17415e-015	-4.22213e-015	-1.19009e-014	-8.31546e-015	-8.236e-015	-7.53288e-015
1.54688e-014	3.06077e-015	5.17978e-015	-3.86176e-015	-3.44763e-015	-6.38653e-016	1.19721e-014	2.25381e-015	9.18289e-015	3.3957e-015	1.58632e-014	1.10515e-014	1.62931e-014	1.70212e-015	2.46301e-015	-3.06217e-015	-9.08863e-015	-4.92402e-015	-1.05626e-015	-9.21239e-015	-4.43215e-015	-1.17698e-014	-8.10288e-015	-8.34304e-015	-7.75599e-015
1.52719e-014	2.63296e-015	4.62011e-015	-4.08518e-015	-3.80316e-015	-7.37767e-016	1.16878e-014	1.89018e-015	8.74629e-015	3.31822e-015	1.57379e-014	1.11028e-014	1.62096e-014	1.25552e-015	2.07846e-015	-3.59642e-015	-8.93861e-015	-5.30777e-015	-1.35535e-015	-9.2496e-015	-4.65251e-015	-1.16134e-014	-7.86637e-015	-8.41182e-015	-7.97462e-015
1.50746e-014	2.19775e-015	4.03382e-015	-4.31516e-015	-4.17628e-015	-8.33255e-016	1.13796e-014	1.50801e-015	8.28786e-015	3.22805e-015	1.55889e-014	1.11374e-014	1.60944e-014	7.85885e-016	1.677e-015	-4.13953e-015	-8.79379e-015	-5.69566e-015	-1.66189e-015	-9.28612e-015	-4.88202e-015	-1.14323e-014	-7.6069e-015	-8.44167e-015	-8.18852e-015
1.48792e-014	1.75852e-015	3.42427e-015	-4.54985e-015	-4.56441e-015	-9.25419e-016	1.10489e-014	1.1094e-015	7.81182e-015	3.12529e-015	1.54173e-014	1.11541e-014	1.59487e-014	2.95292e-016	1.26073e-015	-4.68708e-015	-8.65617e-015	-6.08637e-015	-1.97575e-015	-9.32253e-015	-5.11917e-015	-1.12269e-014	-7.32509e-015	-8.43348e-015	-8.39699e-015
1.4688e-014	1.31775e-015	2.79584e-015	-4.78727e-015	-4.96439e-015	-1.01442e-015	1.06967e-014	6.96305e-016	7.32264e-015	3.00941e-015	1.52235e-014	1.11523e-014	1.57734e-014	-2.1434e-016	8.3158e-016	-5.23414e-015	-8.52792e-015	-6.47827e-015	-2.29644e-015	-9.35856e-015	-5.36276e-015	-1.09988e-014	-7.02236e-015	-8.38706e-015	-8.59988e-015
1.45039e-014	8.78337e-016	2.15266e-015	-5.02596e-015	-5.37409e-015	-1.09926e-015	1.03245e-014	2.70627e-016	6.82461e-015	2.88047e-015	1.50085e-014	1.11314e-014	1.55706e-014	-7.4073e-016	3.92217e-016	-5.77652e-015	-8.41076e-015	-6.86958e-015	-2.62343e-015	-9.39391e-015	-5.61182e-015	-1.07493e-014	-6.70059e-015	-8.30364e-015	-8.79625e-015
1.43288e-014	4.44057e-016	1.49961e-015	-5.26394e-015	-5.79043e-015	-1.18032e-015	9.93523e-015	-1.65723e-016	6.32196e-015	2.73986e-015	1.47741e-014	1.10914e-014	1.53418e-014	-1.28114e-015	-5.46708e-017	-6.3102e-015	-8.30684e-015	-7.25859e-015	-2.95552e-015	-9.42854e-015	-5.86443e-015	-1.04798e-014	-6.3613e-015	-8.18463e-015	-8.98554e-015
1.41649e-014	1.81986e-017	8.41148e-016	-5.49921e-015	-6.21025e-015	-1.2585e-015	9.53163e-015	-6.10827e-016	5.81947e-015	2.58765e-015	1.45217e-014	1.10324e-014	1.50898e-014	-1.83282e-015	-5.06376e-016	-6.82997e-015	-8.21753e-015	-7.64381e-015	-3.29175e-015	-9.46239e-015	-6.11886e-015	-1.01915e-014	-6.00599e-015	-8.03194e-015	-9.16654e-015
1.40143e-014	-3.96562e-016	1.81584e-016	-5.72972e-015	-6.63042e-015	-1.33315e-015	9.11643e-015	-1.06169e-015	5.32242e-015	2.42486e-015	1.42537e-014	1.09553e-014	1.48175e-014	-2.39238e-015	-9.60387e-016	-7.33174e-015	-8.14402e-015	-8.02377e-015	-3.63089e-015	-9.49481e-015	-6.37349e-015	-9.88573e-015	-5.63701e-015	-7.84778e-015	-9.33851e-015
1.38783e-014	-7.96147e-016	-4.7473e-016	-5.95381e-015	-7.0488e-015	-1.40402e-015	8.69273e-015	-1.51574e-015	4.83565e-015	2.25231e-015	1.39719e-014	1.0861e-014	1.45281e-014	-2.95748e-015	-1.41432e-015	-7.81156e-015	-8.08723e-015	-8.39631e-015	-3.97161e-015	-9.52552e-015	-6.62649e-015	-9.56436e-015	-5.25592e-015	-7.63437e-015	-9.50076e-015
1.37587e-014	-1.17667e-015	-1.12415e-015	-6.16965e-015	-7.46244e-015	-1.47173e-015	8.26323e-015	-1.9697e-015	4.3631e-015	2.07093e-015	1.36786e-014	1.07501e-014	1.42247e-014	-3.52539e-015	-1.86546e-015	-8.2654e-015	-8.04794e-015	-8.75958e-015	-4.31231e-015	-9.55442e-015	-6.87661e-015	-9.22902e-015	-4.86494e-015	-7.39486e-015	-9.65241e-015
1.36569e-014	-1.53515e-015	-1.76156e-015	-6.37456e-015	-7.86877e-015	-1.53643e-015	7.83112e-015	-2.42052e-015	3.90983e-015	1.88237e-015	1.33764e-014	1.06239e-014	1.39113e-014	-4.09306e-015	-2.31108e-015	-8.68984e-015	-8.02695e-015	-9.11198e-015	-4.65214e-015	-9.58068e-015	-7.12148e-015	-8.88101e-015	-4.4663e-015	-7.13253e-015	-9.79216e-015
1.3574e-014	-1.86825e-015	-2.38332e-015	-6.56706e-015	-8.26496e-015	-1.59794e-015	7.39931e-015	-2.86523e-015	3.48029e-015	1.68852e-015	1.30676e-014	1.04845e-014	1.35921e-014	-4.65711e-015	-2.7494e-015	-9.0816e-015	-8.02465e-015	-9.45126e-015	-4.99005e-015	-9.60323e-015	-7.35912e-015	-8.52255e-015	-4.06227e-015	-6.85069e-015	-9.91887e-015
1.35106e-014	-2.1724e-015	-2.98553e-015	-6.74569e-015	-8.64859e-015	-1.65636e-015	6.97059e-015	-3.30087e-015	3.07868e-015	1.49064e-015	1.27557e-014	1.03332e-014	1.32715e-014	-5.21416e-015	-3.17786e-015	-9.43732e-015	-8.04114e-015	-9.77576e-015	-5.32431e-015	-9.62222e-015	-7.58754e-015	-8.15557e-015	-3.65575e-015	-6.55283e-015	-1.00314e-014
1.34673e-014	-2.44465e-015	-3.56435e-015	-6.90924e-015	-9.01754e-015	-1.71155e-015	6.54791e-015	-3.72475e-015	2.70918e-015	1.29094e-015	1.24432e-014	1.01722e-014	1.29536e-014	-5.76082e-015	-3.59398e-015	-9.75447e-015	-8.07596e-015	-1.00837e-014	-5.65272e-015	-9.63655e-015	-7.80487e-015	-7.78168e-015	-3.24909e-015	-6.24231e-015	-1.01284e-014
1.34447e-014	-2.68194e-015	-4.1164e-015	-7.05556e-015	-9.3693e-015	-1.76387e-015	6.13421e-015	-4.13454e-015	2.37524e-015	1.09103e-015	1.21331e-014	1.00034e-014	1.26414e-014	-6.29383e-015	-3.99532e-015	-1.00302e-014	-8.12865e-015	-1.03735e-014	-5.97395e-015	-9.64636e-015	-8.00955e-015	-7.40279e-015	-2.84432e-015	-5.9223e-015	-1.02089e-014
1.34427e-014	-2.88159e-015	-4.63854e-015	-7.18383e-015	-9.70176e-015	-1.81291e-015	5.73207e-015	-4.52725e-015	2.08086e-015	8.93386e-016	1.18284e-014	9.82917e-015	1.23398e-014	-6.81066e-015	-4.38023e-015	-1.02631e-014	-8.19867e-015	-1.0644e-014	-6.28601e-015	-9.6508e-015	-8.19963e-015	-7.02048e-015	-2.44392e-015	-5.59653e-015	-1.02717e-014
1.3462e-014	-3.0414e-015	-5.12762e-015	-7.29278e-015	-1.00128e-014	-1.85848e-015	5.34414e-015	-4.90094e-015	1.82848e-015	6.99935e-016	1.15321e-014	9.6522e-015	1.20535e-014	-7.3078e-015	-4.74641e-015	-1.04519e-014	-8.28472e-015	-1.08929e-014	-6.58713e-015	-9.64868e-015	-8.37378e-015	-6.63657e-015	-2.04997e-015	-5.26819e-015	-1.03155e-014
1.35023e-014	-3.15902e-015	-5.58096e-015	-7.38189e-015	-1.03004e-014	-1.9008e-015	4.97382e-015	-5.25293e-015	1.62055e-015	5.12016e-016	1.12475e-014	9.47501e-015	1.17867e-014	-7.78251e-015	-5.09241e-015	-1.05957e-014	-8.38521e-015	-1.11188e-014	-6.87557e-015	-9.63982e-015	-8.53072e-015	-6.25324e-015	-1.66506e-015	-4.94075e-015	-1.03391e-014
1.35632e-014	-3.23292e-015	-5.99666e-015	-7.4504e-015	-1.05639e-014	-1.93961e-015	4.62298e-015	-5.58063e-015	1.45945e-015	3.31336e-016	1.09766e-014	9.3004e-015	1.15431e-014	-8.23214e-015	-5.41682e-015	-1.06946e-014	-8.49828e-015	-1.13204e-014	-7.15021e-015	-9.62323e-015	-8.66866e-015	-5.872e-015	-1.29159e-015	-4.6181e-015	-1.03406e-014
1.36434e-014	-3.26217e-015	-6.37301e-015	-7.49813e-015	-1.08017e-014	-1.97499e-015	4.29422e-015	-5.88197e-015	1.34669e-015	1.60849e-016	1.07226e-014	9.13086e-015	1.13259e-014	-8.65439e-015	-5.71866e-015	-1.07486e-014	-8.62228e-015	-1.14959e-014	-7.40889e-015	-9.59818e-015	-8.78671e-015	-5.49469e-015	-9.31601e-016	-4.30311e-015	-1.03192e-014
1.37419e-014	-3.24518e-015	-6.70864e-015	-7.52569e-015	-1.10128e-014	-2.00723e-015	3.98924e-015	-6.15534e-015	1.28339e-015	2.40875e-018	1.0488e-014	8.96934e-015	1.11384e-014	-9.04719e-015	-5.99683e-015	-1.07585e-014	-8.75472e-015	-1.16444e-014	-7.65018e-015	-9.56395e-015	-8.88402e-015	-5.12286e-015	-5.86961e-016	-3.99848e-015	-1.02732e-014
1.38574e-014	-3.18141e-015	-7.00195e-015	-7.53303e-015	-1.11962e-014	-2.03644e-015	3.70952e-015	-6.39915e-015	1.27021e-015	-1.42074e-016	1.02754e-014	8.81846e-015	1.09832e-014	-9.4089e-015	-6.25041e-015	-1.07255e-014	-8.89343e-015	-1.1765e-014	-7.87316e-015	-9.51971e-015	-8.95985e-015	-4.75852e-015	-2.59787e-016	-3.70698e-015	-1.02013e-014
1.39885e-014	-3.07095e-015	-7.25256e-015	-7.52122e-015	-1.13519e-014	-2.06256e-015	3.45655e-015	-6.61177e-015	1.30756e-015	-2.70626e-016	1.00869e-014	8.6806e-015	1.08623e-014	-9.73816e-015	-6.47862e-015	-1.06516e-014	-9.03644e-015	-1.18564e-014	-8.07649e-015	-9.46494e-015	-9.01352e-015	-4.4027e-015	4.81455e-017	-3.43088e-015	-1.01035e-014
1.41335e-014	-2.91392e-015	-7.4611e-015	-7.49099e-015	-1.14797e-014	-2.08574e-015	3.23116e-015	-6.79243e-015	1.39507e-015	-3.81688e-016	9.92425e-015	8.55814e-015	1.07778e-014	-1.00336e-014	-6.6811e-015	-1.0539e-014	-9.18123e-015	-1.19179e-014	-8.25943e-015	-9.39932e-015	-9.04418e-015	-4.05655e-015	3.35259e-016	-3.17277e-015	-9.97939e-015
1.42907e-014	-2.7106e-015	-7.62791e-015	-7.4431e-015	-1.15795e-014	-2.10569e-015	3.0345e-015	-6.94026e-015	1.53144e-015	-4.73523e-016	9.7897e-015	8.45348e-015	1.07321e-014	-1.02935e-014	-6.85816e-015	-1.03909e-014	-9.32585e-015	-1.19493e-014	-8.4218e-015	-9.32244e-015	-9.05224e-015	-3.72126e-015	6.00103e-016	-2.93464e-015	-9.82756e-015
1.44584e-014	-2.46243e-015	-7.75399e-015	-7.37842e-015	-1.16518e-014	-2.12313e-015	2.86771e-015	-7.05427e-015	1.71576e-015	-5.44403e-016	9.6844e-015	8.36854e-015	1.07262e-014	-1.05184e-014	-7.0096e-015	-1.02104e-014	-9.46756e-015	-1.19501e-014	-8.56284e-015	-9.23378e-015	-9.0375e-015	-3.39872e-015	8.41534e-016	-2.718e-015	-9.64785e-015
1.4635e-014	-2.17053e-015	-7.84061e-015	-7.29905e-015	-1.16973e-014	-2.13772e-015	2.73051e-015	-7.13404e-015	1.94662e-015	-5.92841e-016	9.60951e-015	8.30493e-015	1.07605e-014	-1.07071e-014	-7.13536e-015	-1.00002e-014	-9.60386e-015	-1.19203e-014	-8.6822e-015	-9.13245e-015	-9.00053e-015	-3.08992e-015	1.05869e-015	-2.52369e-015	-9.43958e-015
1.48183e-014	-1.83656e-015	-7.88841e-015	-7.20685e-015	-1.17164e-014	-2.15015e-015	2.62297e-015	-7.17908e-015	2.2215e-015	-6.18434e-016	9.56613e-015	8.26459e-015	1.08345e-014	-1.08597e-014	-7.23655e-015	-9.7644e-015	-9.73222e-015	-1.186e-014	-8.77947e-015	-9.01781e-015	-8.94253e-015	-2.79585e-015	1.25116e-015	-2.35301e-015	-9.20274e-015
1.5006e-014	-1.46323e-015	-7.89905e-015	-7.10371e-015	-1.17101e-014	-2.16068e-015	2.54598e-015	-7.18959e-015	2.53804e-015	-6.20143e-016	9.5549e-015	8.24873e-015	1.09477e-014	-1.09765e-014	-7.3131e-015	-9.50701e-015	-9.85003e-015	-1.177e-014	-8.85438e-015	-8.88987e-015	-8.86394e-015	-2.51682e-015	1.41824e-015	-2.20664e-015	-8.93765e-015
1.51958e-014	-1.05309e-015	-7.87505e-015	-6.99144e-015	-1.16791e-014	-2.16901e-015	2.49939e-015	-7.16583e-015	2.8938e-015	-5.97674e-016	9.57647e-015	8.25862e-015	1.10982e-014	-1.10582e-014	-7.36579e-015	-9.23195e-015	-9.95444e-015	-1.16509e-014	-8.90793e-015	-8.74884e-015	-8.7647e-015	-2.25381e-015	1.55925e-015	-2.08381e-015	-8.64454e-015
1.53853e-014	-6.08604e-016	-7.81893e-015	-6.87223e-015	-1.16243e-014	-2.17526e-015	2.4821e-015	-7.10865e-015	3.28512e-015	-5.50338e-016	9.63069e-015	8.29496e-015	1.12841e-014	-1.11058e-014	-7.39599e-015	-8.94376e-015	-1.00434e-014	-1.15033e-014	-8.94144e-015	-8.59479e-015	-8.64679e-015	-2.00709e-015	1.67408e-015	-1.98397e-015	-8.3237e-015
1.55726e-014	-1.33169e-016	-7.73324e-015	-6.74853e-015	-1.15469e-014	-2.1796e-015	2.49355e-015	-7.01898e-015	3.70825e-015	-4.78095e-016	9.71752e-015	8.35803e-015	1.15039e-014	-1.11207e-014	-7.40596e-015	-8.64747e-015	-1.01138e-014	-1.13279e-014	-8.9554e-015	-8.42779e-015	-8.51168e-015	-1.77684e-015	1.76337e-015	-1.9065e-015	-7.97635e-015
1.57561e-014	3.69723e-016	-7.62111e-015	-6.62239e-015	-1.14489e-014	-2.18223e-015	2.53213e-015	-6.89738e-015	4.15924e-015	-3.80968e-016	9.83621e-015	8.44787e-015	1.17552e-014	-1.1105e-014	-7.39704e-015	-8.34721e-015	-1.01639e-014	-1.11256e-014	-8.95035e-015	-8.24848e-015	-8.36082e-015	-1.56296e-015	1.82726e-015	-1.85005e-015	-7.60328e-015
1.59335e-014	8.96649e-016	-7.48553e-015	-6.49594e-015	-1.13312e-014	-2.18362e-015	2.59728e-015	-6.74508e-015	4.63397e-015	-2.59323e-016	9.98565e-015	8.56413e-015	1.20347e-014	-1.10601e-014	-7.37105e-015	-8.04819e-015	-1.01917e-014	-1.0898e-014	-8.92799e-015	-8.05694e-015	-8.196e-015	-1.36545e-015	1.86641e-015	-1.81362e-015	-7.20531e-015
1.61029e-014	1.44402e-015	-7.33006e-015	-6.37197e-015	-1.11952e-014	-2.1843e-015	2.68738e-015	-6.56402e-015	5.12758e-015	-1.13682e-016	1.01645e-014	8.70592e-015	1.23385e-014	-1.09879e-014	-7.32958e-015	-7.75466e-015	-1.01958e-014	-1.06463e-014	-8.89049e-015	-7.85284e-015	-8.01869e-015	-1.18444e-015	1.88148e-015	-1.7954e-015	-6.78402e-015
1.62631e-014	2.00784e-015	-7.15743e-015	-6.25253e-015	-1.10427e-014	-2.18415e-015	2.80081e-015	-6.35624e-015	5.63523e-015	5.50763e-017	1.03718e-014	8.87242e-015	1.26628e-014	-1.08906e-014	-7.27488e-015	-7.47142e-015	-1.01747e-014	-1.03723e-014	-8.8393e-015	-7.6366e-015	-7.83057e-015	-1.01975e-015	1.87308e-015	-1.79325e-015	-6.34159e-015
1.64119e-014	2.58389e-015	-6.97133e-015	-6.14024e-015	-1.08755e-014	-2.18378e-015	2.9354e-015	-6.12367e-015	6.15299e-015	2.45889e-016	1.06055e-014	9.06282e-015	1.3003e-014	-1.07714e-014	-7.2088e-015	-7.20252e-015	-1.01271e-014	-1.00778e-014	-8.77657e-015	-7.40951e-015	-7.63372e-015	-8.70611e-016	1.8429e-015	-1.8053e-015	-5.8796e-015
1.65482e-014	3.16804e-015	-6.77534e-015	-6.03671e-015	-1.06957e-014	-2.18322e-015	3.0888e-015	-5.86741e-015	6.67581e-015	4.57408e-016	1.08632e-014	9.27529e-015	1.33538e-014	-1.06332e-014	-7.13312e-015	-6.95218e-015	-1.00525e-014	-9.76471e-015	-8.70366e-015	-7.17249e-015	-7.4298e-015	-7.36757e-016	1.79236e-015	-1.8287e-015	-5.39985e-015
1.66709e-014	3.7568e-015	-6.57367e-015	-5.94476e-015	-1.05045e-014	-2.18278e-015	3.25888e-015	-5.58903e-015	7.1986e-015	6.87691e-016	1.11423e-014	9.50826e-015	1.37103e-014	-1.0479e-014	-7.05045e-015	-6.72348e-015	-9.94979e-015	-9.4352e-015	-8.62272e-015	-6.92576e-015	-7.22105e-015	-6.17445e-016	1.72283e-015	-1.86128e-015	-4.90434e-015
1.67787e-014	4.34652e-015	-6.36962e-015	-5.86662e-015	-1.03037e-014	-2.18283e-015	3.44322e-015	-5.29127e-015	7.71662e-015	9.3502e-016	1.14401e-014	9.75952e-015	1.40681e-014	-1.03119e-014	-6.96296e-015	-6.51984e-015	-9.8183e-015	-9.0914e-015	-8.53597e-015	-6.67039e-015	-7.00911e-015	-5.11949e-016	1.63624e-015	-1.89985e-015	-4.39526e-015
1.68711e-014	4.93295e-015	-6.16682e-015	-5.80374e-015	-1.00945e-014	-2.18402e-015	3.63955e-015	-4.97649e-015	8.22503e-015	1.19763e-015	1.17537e-014	1.00272e-014	1.44224e-014	-1.01351e-014	-6.87335e-015	-6.34441e-015	-9.6583e-015	-8.73597e-015	-8.44563e-015	-6.40695e-015	-6.79579e-015	-4.18464e-016	1.53457e-015	-1.94139e-015	-3.87457e-015
1.69474e-014	5.51212e-015	-5.96851e-015	-5.75749e-015	-9.87876e-015	-2.1871e-015	3.84517e-015	-4.64666e-015	8.71888e-015	1.47372e-015	1.20799e-014	1.03084e-014	1.47679e-014	-9.95179e-015	-6.78332e-015	-6.19964e-015	-9.47004e-015	-8.37121e-015	-8.35399e-015	-6.13551e-015	-6.58288e-015	-3.35516e-016	1.41938e-015	-1.98321e-015	-3.34486e-015
1.70071e-014	6.08053e-015	-5.77823e-015	-5.72955e-015	-9.65767e-015	-2.19196e-015	4.05724e-015	-4.30363e-015	9.19404e-015	1.76117e-015	1.24155e-014	1.06003e-014	1.50993e-014	-9.76543e-015	-6.69484e-015	-6.08659e-015	-9.25399e-015	-7.99943e-015	-8.2635e-015	-5.85654e-015	-6.3717e-015	-2.61726e-016	1.29304e-015	-2.02209e-015	-2.80859e-015
1.70497e-014	6.63577e-015	-5.59885e-015	-5.72087e-015	-9.43234e-015	-2.19864e-015	4.27393e-015	-3.94969e-015	9.64627e-015	2.05775e-015	1.27569e-014	1.0901e-014	1.54119e-014	-9.57862e-015	-6.60977e-015	-6.00667e-015	-9.011e-015	-7.62277e-015	-8.17517e-015	-5.57163e-015	-6.16391e-015	-1.96144e-016	1.15802e-015	-2.05525e-015	-2.26881e-015
1.70756e-014	7.17459e-015	-5.43294e-015	-5.73207e-015	-9.20339e-015	-2.20728e-015	4.49342e-015	-3.58716e-015	1.0071e-014	2.36102e-015	1.31005e-014	1.12072e-014	1.57007e-014	-9.39329e-015	-6.53009e-015	-5.96055e-015	-8.74175e-015	-7.24421e-015	-8.09056e-015	-5.2822e-015	-5.96089e-015	-1.37502e-016	1.01627e-015	-2.08011e-015	-1.72834e-015
1.70852e-014	7.69399e-015	-5.28296e-015	-5.7637e-015	-8.97184e-015	-2.21801e-015	4.71265e-015	-3.21804e-015	1.04646e-014	2.66907e-015	1.34423e-014	1.15161e-014	1.59612e-014	-9.21261e-015	-6.45773e-015	-5.9486e-015	-8.44721e-015	-6.86551e-015	-8.01193e-015	-4.98931e-015	-5.76345e-015	-8.41267e-017	8.70268e-016	-2.09403e-015	-1.18956e-015
1.70786e-014	8.19082e-015	-5.15097e-015	-5.81583e-015	-8.73816e-015	-2.23119e-015	4.92971e-015	-2.84423e-015	1.08234e-014	2.97903e-015	1.37786e-014	1.18251e-014	1.61892e-014	-9.03936e-015	-6.3945e-015	-5.97099e-015	-8.12961e-015	-6.48832e-015	-7.94094e-015	-4.69353e-015	-5.57227e-015	-3.44108e-017	7.22693e-016	-2.09423e-015	-6.54643e-016
1.70566e-014	8.66339e-015	-5.03948e-015	-5.88833e-015	-8.50302e-015	-2.24715e-015	5.14288e-015	-2.46794e-015	1.11439e-014	3.28862e-015	1.41062e-014	1.21317e-014	1.63811e-014	-8.87559e-015	-6.34215e-015	-6.0269e-015	-7.79029e-015	-6.11496e-015	-7.87846e-015	-4.39583e-015	-5.38849e-015	1.28621e-017	5.75418e-016	-2.07829e-015	-1.26518e-016
1.70214e-014	9.1101e-015	-4.95011e-015	-5.98104e-015	-8.26717e-015	-2.26616e-015	5.34974e-015	-2.09142e-015	1.14243e-014	3.59552e-015	1.4421e-014	1.24326e-014	1.65341e-014	-8.72371e-015	-6.30195e-015	-6.11496e-015	-7.43068e-015	-5.74779e-015	-7.82544e-015	-4.09696e-015	-5.21176e-015	6.02282e-017	4.30865e-016	-2.04437e-015	3.91861e-016
1.69738e-014	9.5295e-015	-4.88351e-015	-6.09334e-015	-8.03073e-015	-2.28802e-015	5.54793e-015	-1.71633e-015	1.16634e-014	3.89801e-015	1.47199e-014	1.27252e-014	1.66453e-014	-8.58534e-015	-6.27514e-015	-6.23306e-015	-7.05318e-015	-5.38856e-015	-7.78296e-015	-3.79756e-015	-5.04257e-015	1.09212e-016	2.91169e-016	-1.99024e-015	8.98698e-016
1.69143e-014	9.92014e-015	-4.84083e-015	-6.22459e-015	-7.79454e-015	-2.3127e-015	5.73553e-015	-1.34436e-015	1.18584e-014	4.19417e-015	1.49993e-014	1.30068e-014	1.67115e-014	-8.46223e-015	-6.2628e-015	-6.37816e-015	-6.66003e-015	-5.03847e-015	-7.75203e-015	-3.4979e-015	-4.88083e-015	1.61527e-016	1.58354e-016	-1.91395e-015	1.39177e-015
1.68441e-014	1.02816e-014	-4.82301e-015	-6.37362e-015	-7.55896e-015	-2.3406e-015	5.9103e-015	-9.76242e-016	1.20085e-014	4.48172e-015	1.52562e-014	1.32752e-014	1.67306e-014	-8.35627e-015	-6.26551e-015	-6.5477e-015	-6.25304e-015	-4.69892e-015	-7.73315e-015	-3.19952e-015	-4.72647e-015	2.18773e-016	3.45125e-017	-1.81406e-015	1.86812e-015
1.67647e-014	1.06132e-014	-4.83021e-015	-6.53875e-015	-7.32402e-015	-2.37167e-015	6.07114e-015	-6.13415e-016	1.21127e-014	4.75857e-015	1.54864e-014	1.3528e-014	1.67019e-014	-8.26829e-015	-6.2839e-015	-6.73809e-015	-5.83492e-015	-4.37148e-015	-7.7265e-015	-2.90305e-015	-4.57911e-015	2.827e-016	-7.80308e-017	-1.689e-015	2.32577e-015
1.66779e-014	1.09145e-014	-4.86262e-015	-6.71897e-015	-7.09011e-015	-2.40594e-015	6.2166e-015	-2.56832e-016	1.21699e-014	5.02387e-015	1.56873e-014	1.37632e-014	1.66239e-014	-8.19899e-015	-6.31865e-015	-6.94573e-015	-5.40822e-015	-4.05706e-015	-7.73153e-015	-2.60884e-015	-4.4378e-015	3.54655e-016	-1.77523e-016	-1.53787e-015	2.76265e-015
1.65849e-014	1.11856e-014	-4.9202e-015	-6.91248e-015	-6.85696e-015	-2.44348e-015	6.345e-015	9.2365e-017	1.21806e-014	5.27616e-015	1.58556e-014	1.3979e-014	1.64954e-014	-8.14873e-015	-6.36974e-015	-7.16592e-015	-4.97477e-015	-3.75644e-015	-7.74786e-015	-2.3174e-015	-4.30118e-015	4.36746e-016	-2.61833e-016	-1.36059e-015	3.17735e-015
1.64872e-014	1.14269e-014	-5.00232e-015	-7.11765e-015	-6.62434e-015	-2.48427e-015	6.45486e-015	4.33048e-016	1.2145e-014	5.51405e-015	1.59893e-014	1.41743e-014	1.63165e-014	-8.11746e-015	-6.43721e-015	-7.39438e-015	-4.53699e-015	-3.46975e-015	-7.77508e-015	-2.02935e-015	-4.16779e-015	5.30128e-016	-3.29399e-016	-1.15673e-015	3.56847e-015
1.63864e-014	1.16392e-014	-5.10802e-015	-7.33247e-015	-6.39233e-015	-2.52812e-015	6.54524e-015	7.6449e-016	1.20635e-014	5.73633e-015	1.60861e-014	1.43477e-014	1.60874e-014	-8.10567e-015	-6.52091e-015	-7.62683e-015	-4.09721e-015	-3.19795e-015	-7.81163e-015	-1.74524e-015	-4.03621e-015	6.36484e-016	-3.78701e-016	-9.25953e-016	3.93469e-015
1.62843e-014	1.18231e-014	-5.23556e-015	-7.55468e-015	-6.1612e-015	-2.57509e-015	6.61509e-015	1.08561e-015	1.19376e-014	5.94184e-015	1.61437e-014	1.44984e-014	1.58096e-014	-8.11214e-015	-6.62046e-015	-7.85892e-015	-3.65781e-015	-2.94112e-015	-7.85587e-015	-1.46547e-015	-3.90495e-015	7.57276e-016	-4.08544e-016	-6.6814e-016	4.27505e-015
1.61823e-014	1.19797e-014	-5.3839e-015	-7.78266e-015	-5.93042e-015	-2.62503e-015	6.66366e-015	1.39606e-015	1.1769e-014	6.13011e-015	1.61608e-014	1.46251e-014	1.54846e-014	-8.13593e-015	-6.73573e-015	-8.08571e-015	-3.22241e-015	-2.69874e-015	-7.90652e-015	-1.19e-015	-3.77329e-015	8.9299e-016	-4.17994e-016	-3.83841e-016	4.58878e-015
1.6082e-014	1.21107e-014	-5.55076e-015	-8.01378e-015	-5.70012e-015	-2.67759e-015	6.69061e-015	1.69582e-015	1.15594e-014	6.30112e-015	1.61363e-014	1.47271e-014	1.51145e-014	-8.17637e-015	-6.86506e-015	-8.3019e-015	-2.79263e-015	-2.47045e-015	-7.96185e-015	-9.19064e-016	-3.63951e-015	1.04467e-015	-4.06558e-016	-7.45835e-017	4.87584e-015
1.59847e-014	1.22174e-014	-5.7345e-015	-8.24548e-015	-5.47025e-015	-2.73289e-015	6.69539e-015	1.98449e-015	1.13107e-014	6.45436e-015	1.60688e-014	1.48037e-014	1.47025e-014	-8.23242e-015	-7.00812e-015	-8.50242e-015	-2.3708e-015	-2.25592e-015	-8.01926e-015	-6.52378e-016	-3.50187e-015	1.21272e-015	-3.73094e-016	2.5884e-016	5.13613e-015
1.58914e-014	1.23012e-014	-5.93201e-015	-8.4756e-015	-5.24095e-015	-2.79057e-015	6.67834e-015	2.26199e-015	1.10258e-014	6.58936e-015	1.5958e-014	1.4855e-014	1.4251e-014	-8.30294e-015	-7.1642e-015	-8.68299e-015	-1.95849e-015	-2.05415e-015	-8.07665e-015	-3.90412e-016	-3.35847e-015	1.39756e-015	-3.17532e-016	6.15115e-016	5.36939e-015
1.58031e-014	1.2364e-014	-6.14074e-015	-8.70198e-015	-5.01259e-015	-2.85047e-015	6.63948e-015	2.52776e-015	1.07084e-014	6.70601e-015	1.58037e-014	1.4881e-014	1.37625e-014	-8.38522e-015	-7.33149e-015	-8.83944e-015	-1.55714e-015	-1.86421e-015	-8.13201e-015	-1.33032e-016	-3.20733e-015	1.59981e-015	-2.39745e-016	9.92945e-016	5.57558e-015
1.57205e-014	1.24077e-014	-6.35871e-015	-8.92298e-015	-4.78539e-015	-2.91275e-015	6.57875e-015	2.78198e-015	1.03608e-014	6.80487e-015	1.56064e-014	1.48823e-014	1.32402e-014	-8.47773e-015	-7.5087e-015	-8.96864e-015	-1.16858e-015	-1.68488e-015	-8.18289e-015	1.1923e-016	-3.04656e-015	1.81972e-015	-1.39717e-016	1.3908e-015	5.75565e-015
1.56443e-014	1.24339e-014	-6.58239e-015	-9.13707e-015	-4.56012e-015	-2.97668e-015	6.49604e-015	3.0243e-015	9.98751e-015	6.88693e-015	1.53669e-014	1.48592e-014	1.26884e-014	-8.57832e-015	-7.69436e-015	-9.06638e-015	-7.94593e-016	-1.5155e-015	-8.22665e-015	3.67042e-016	-2.87486e-015	2.05731e-015	-1.72308e-017	1.80669e-015	5.91095e-015
1.55742e-014	1.24436e-014	-6.80967e-015	-9.3423e-015	-4.3361e-015	-3.04266e-015	6.39162e-015	3.25457e-015	9.59152e-015	6.95272e-015	1.50863e-014	1.48129e-014	1.21108e-014	-8.68499e-015	-7.88677e-015	-9.12865e-015	-4.36163e-016	-1.35465e-015	-8.26117e-015	6.10351e-016	-2.69019e-015	2.31207e-015	1.27102e-016	2.2381e-015	6.04228e-015
1.5511e-014	1.24386e-014	-7.03733e-015	-9.53661e-015	-4.11409e-015	-3.11018e-015	6.26676e-015	3.47301e-015	9.17684e-015	7.00239e-015	1.47657e-014	1.47438e-014	1.1512e-014	-8.79533e-015	-8.0846e-015	-9.15302e-015	-9.42506e-017	-1.20072e-015	-8.28385e-015	8.50065e-016	-2.49193e-015	2.5827e-015	2.92405e-016	2.68255e-015	6.15023e-015
1.54549e-014	1.24207e-014	-7.26207e-015	-9.71808e-015	-3.89509e-015	-3.17892e-015	6.1232e-015	3.67974e-015	8.74689e-015	7.03675e-015	1.4407e-014	1.46529e-014	1.0896e-014	-8.90691e-015	-8.2859e-015	-9.13764e-015	2.29991e-016	-1.05309e-015	-8.29226e-015	1.08567e-015	-2.27924e-015	2.86911e-015	4.7763e-016	3.13792e-015	6.23634e-015
1.5406e-014	1.23913e-014	-7.48151e-015	-9.88486e-015	-3.67926e-015	-3.24931e-015	5.96165e-015	3.87553e-015	8.30544e-015	7.0568e-015	1.40124e-014	1.45415e-014	1.02671e-014	-9.01795e-015	-8.4889e-015	-9.08111e-015	5.36224e-016	-9.09124e-016	-8.28448e-015	1.31741e-015	-2.05134e-015	3.17069e-015	6.81647e-016	3.6015e-015	6.30217e-015
1.53641e-014	1.2352e-014	-7.69269e-015	-1.00359e-014	-3.46716e-015	-3.32072e-015	5.78327e-015	4.06072e-015	7.85559e-015	7.06372e-015	1.35838e-014	1.44109e-014	9.63006e-015	-9.12635e-015	-8.69217e-015	-8.9822e-015	8.23788e-016	-7.67689e-016	-8.25848e-015	1.54516e-015	-1.80772e-015	3.48558e-015	9.03701e-016	4.07064e-015	6.34859e-015
1.53284e-014	1.2304e-014	-7.89295e-015	-1.01702e-014	-3.25993e-015	-3.39262e-015	5.58939e-015	4.2348e-015	7.40116e-015	7.05831e-015	1.31241e-014	1.42618e-014	8.98883e-015	-9.22958e-015	-8.89348e-015	-8.8405e-015	1.09214e-015	-6.27109e-016	-8.21242e-015	1.76856e-015	-1.54805e-015	3.81244e-015	1.14218e-015	4.54316e-015	6.37733e-015
1.52988e-014	1.22483e-014	-8.07885e-015	-1.02869e-014	-3.05828e-015	-3.46469e-015	5.38134e-015	4.39834e-015	6.94543e-015	7.04145e-015	1.26365e-014	1.40956e-014	8.34737e-015	-9.32529e-015	-9.09105e-015	-8.65618e-015	1.34133e-015	-4.87056e-016	-8.14454e-015	1.98772e-015	-1.27207e-015	4.14966e-015	1.39564e-015	5.01633e-015	6.3896e-015
1.52748e-014	1.21863e-014	-8.24846e-015	-1.03849e-014	-2.86275e-015	-3.53626e-015	5.16035e-015	4.55139e-015	6.49169e-015	7.01467e-015	1.21242e-014	1.39135e-014	7.70945e-015	-9.41188e-015	-9.28368e-015	-8.42984e-015	1.57172e-015	-3.45954e-016	-8.0535e-015	2.2028e-015	-9.80018e-016	4.49558e-015	1.66203e-015	5.48818e-015	6.3873e-015
1.5255e-014	1.2119e-014	-8.39991e-015	-1.04631e-014	-2.67389e-015	-3.6071e-015	4.92896e-015	4.69427e-015	6.04273e-015	6.97926e-015	1.15901e-014	1.37164e-014	7.07868e-015	-9.48845e-015	-9.46992e-015	-8.16276e-015	1.78349e-015	-2.02505e-016	-7.93812e-015	2.41441e-015	-6.72594e-016	4.84805e-015	1.93983e-015	5.95571e-015	6.3722e-015
1.52381e-014	1.20474e-014	-8.53136e-015	-1.05212e-014	-2.49302e-015	-3.67686e-015	4.68926e-015	4.82648e-015	5.6016e-015	6.93622e-015	1.10381e-014	1.35058e-014	6.45882e-015	-9.55283e-015	-9.64777e-015	-7.85637e-015	1.97735e-015	-5.57443e-017	-7.79738e-015	2.62245e-015	-3.50503e-016	5.20489e-015	2.22691e-015	6.41651e-015	6.3455e-015
1.52227e-014	1.19718e-014	-8.64058e-015	-1.05591e-014	-2.32085e-015	-3.74482e-015	4.44235e-015	4.9483e-015	5.17111e-015	6.88632e-015	1.04721e-014	1.32833e-014	5.85313e-015	-9.60355e-015	-9.81621e-015	-7.51308e-015	2.15402e-015	9.53852e-017	-7.63033e-015	2.82691e-015	-1.54571e-017	5.56389e-015	2.52109e-015	6.86823e-015	6.30922e-015
1.52078e-014	1.18922e-014	-8.7264e-015	-1.05763e-014	-2.15796e-015	-3.81011e-015	4.19021e-015	5.05978e-015	4.75319e-015	6.83064e-015	9.89555e-015	1.30501e-014	5.26412e-015	-9.64006e-015	-9.97379e-015	-7.13587e-015	2.3144e-015	2.51613e-016	-7.43677e-015	3.02732e-015	3.31304e-016	5.92286e-015	2.82016e-015	7.30836e-015	6.26485e-015
1.51924e-014	1.18086e-014	-8.78725e-015	-1.05735e-014	-2.00608e-015	-3.87209e-015	3.93457e-015	5.16069e-015	4.35041e-015	6.7703e-015	9.31228e-015	1.28068e-014	4.69471e-015	-9.66134e-015	-1.01189e-014	-6.72829e-015	2.45943e-015	4.13449e-016	-7.21695e-015	3.224e-015	6.88303e-016	6.27953e-015	3.12208e-015	7.73471e-015	6.21355e-015
1.51745e-014	1.17212e-014	-8.82229e-015	-1.05513e-014	-1.86618e-015	-3.9303e-015	3.6773e-015	5.25069e-015	3.96475e-015	6.70672e-015	8.72586e-015	1.25543e-014	4.147e-015	-9.66689e-015	-1.02504e-014	-6.29426e-015	2.59018e-015	5.81791e-016	-6.97095e-015	3.41711e-015	1.05292e-015	6.63138e-015	3.42458e-015	8.1452e-015	6.15687e-015
1.51528e-014	1.16293e-014	-8.83039e-015	-1.05098e-014	-1.73818e-015	-3.98438e-015	3.42014e-015	5.33038e-015	3.59802e-015	6.64079e-015	8.14026e-015	1.22934e-014	3.62269e-015	-9.65636e-015	-1.03671e-014	-5.83789e-015	2.70739e-015	7.57061e-016	-6.69951e-015	3.60593e-015	1.42332e-015	6.97574e-015	3.72536e-015	8.53849e-015	6.09565e-015
1.51262e-014	1.15325e-014	-8.81119e-015	-1.04495e-014	-1.62321e-015	-4.03302e-015	3.16453e-015	5.39955e-015	3.25165e-015	6.57278e-015	7.55908e-015	1.20251e-014	3.12357e-015	-9.62947e-015	-1.04675e-014	-5.36399e-015	2.81247e-015	9.39152e-016	-6.40349e-015	3.79022e-015	1.79671e-015	7.31052e-015	4.02193e-015	8.91229e-015	6.03061e-015
1.50931e-014	1.14308e-014	-8.76504e-015	-1.03708e-014	-1.52224e-015	-4.07607e-015	2.91212e-015	5.45768e-015	2.92641e-015	6.50305e-015	6.98581e-015	1.17498e-014	2.65074e-015	-9.58671e-015	-1.05513e-014	-4.87739e-015	2.90715e-015	1.12807e-015	-6.08465e-015	3.9699e-015	2.17103e-015	7.63331e-015	4.31178e-015	9.26447e-015	5.96298e-015
1.50516e-014	1.13238e-014	-8.69182e-015	-1.02741e-014	-1.43516e-015	-4.11296e-015	2.66482e-015	5.50497e-015	2.62351e-015	6.43238e-015	6.42368e-015	1.14683e-014	2.20509e-015	-9.52832e-015	-1.06177e-014	-4.38325e-015	2.99341e-015	1.3237e-015	-5.74512e-015	4.14466e-015	2.54304e-015	7.94118e-015	4.59302e-015	9.59413e-015	5.89345e-015
1.50014e-014	1.12107e-014	-8.59126e-015	-1.01597e-014	-1.36218e-015	-4.14232e-015	2.42407e-015	5.54142e-015	2.3439e-015	6.36097e-015	5.8757e-015	1.11807e-014	1.78732e-015	-9.4549e-015	-1.06661e-014	-3.88686e-015	3.07264e-015	1.52578e-015	-5.38697e-015	4.31461e-015	2.91012e-015	8.23222e-015	4.86349e-015	9.89961e-015	5.82243e-015
1.49411e-014	1.10916e-014	-8.46385e-015	-1.00279e-014	-1.30403e-015	-4.16407e-015	2.19119e-015	5.5667e-015	2.08701e-015	6.28891e-015	5.34486e-015	1.0887e-014	1.39717e-015	-9.36714e-015	-1.06965e-014	-3.39394e-015	3.14583e-015	1.7336e-015	-5.01204e-015	4.47971e-015	3.26923e-015	8.50402e-015	5.1212e-015	1.01795e-014	5.75011e-015
1.48696e-014	1.09654e-014	-8.31107e-015	-9.87878e-015	-1.2608e-015	-4.17763e-015	1.96723e-015	5.58061e-015	1.85278e-015	6.2165e-015	4.83359e-015	1.05883e-014	1.03455e-015	-9.26574e-015	-1.07083e-014	-2.9094e-015	3.21425e-015	1.94632e-015	-4.6223e-015	4.64052e-015	3.61726e-015	8.75436e-015	5.36421e-015	1.0433e-014	5.67712e-015
1.47856e-014	1.0831e-014	-8.13357e-015	-9.71307e-015	-1.23213e-015	-4.18183e-015	1.75345e-015	5.58298e-015	1.64109e-015	6.14382e-015	4.34437e-015	1.02845e-014	6.98413e-016	-9.15211e-015	-1.07016e-014	-2.43822e-015	3.27981e-015	2.16319e-015	-4.2204e-015	4.7959e-015	3.95102e-015	8.98159e-015	5.59051e-015	1.06596e-014	5.60332e-015
1.46886e-014	1.06874e-014	-7.93297e-015	-9.53173e-015	-1.2177e-015	-4.1762e-015	1.55086e-015	5.5739e-015	1.45185e-015	6.07099e-015	3.87871e-015	9.97534e-015	3.88278e-016	-9.02799e-015	-1.06767e-014	-1.98545e-015	3.34424e-015	2.38391e-015	-3.80902e-015	4.94601e-015	4.26793e-015	9.18393e-015	5.79822e-015	1.08583e-014	5.52874e-015
1.45781e-014	1.0534e-014	-7.71066e-015	-9.33556e-015	-1.21734e-015	-4.16005e-015	1.36011e-015	5.55308e-015	1.28475e-015	5.99828e-015	3.43777e-015	9.66084e-015	1.0308e-016	-8.89437e-015	-1.06337e-014	-1.5559e-015	3.40836e-015	2.6071e-015	-3.39095e-015	5.09089e-015	4.56511e-015	9.36027e-015	5.98547e-015	1.10286e-014	5.45336e-015
1.44537e-014	1.03702e-014	-7.46863e-015	-9.12526e-015	-1.22989e-015	-4.13254e-015	1.18199e-015	5.52033e-015	1.13904e-015	5.92499e-015	3.0233e-015	9.34124e-015	-1.58825e-016	-8.75245e-015	-1.05726e-014	-1.15382e-015	3.4735e-015	2.83121e-015	-2.9684e-015	5.23027e-015	4.83927e-015	9.5092e-015	6.15083e-015	1.11703e-014	5.37668e-015
1.43144e-014	1.01952e-014	-7.20879e-015	-8.90094e-015	-1.25467e-015	-4.09306e-015	1.01693e-015	5.47557e-015	1.01378e-015	5.85106e-015	2.63617e-015	9.01659e-015	-3.99277e-016	-8.60402e-015	-1.04937e-014	-7.83328e-016	3.5404e-015	3.05478e-015	-2.54462e-015	5.364e-015	5.08836e-015	9.62969e-015	6.29294e-015	1.12833e-014	5.29858e-015
1.41603e-014	1.00087e-014	-6.93292e-015	-8.66249e-015	-1.2902e-015	-4.04142e-015	8.64596e-016	5.41889e-015	9.07506e-016	5.77602e-015	2.27679e-015	8.6868e-015	-6.2097e-016	-8.45043e-015	-1.03976e-014	-4.47636e-016	3.61032e-015	3.27644e-015	-2.12279e-015	5.49177e-015	5.31038e-015	9.72087e-015	6.41053e-015	1.13672e-014	5.2188e-015
1.39915e-014	9.81031e-015	-6.64324e-015	-8.41052e-015	-1.33585e-015	-3.97764e-015	7.24542e-016	5.34965e-015	8.19022e-016	5.69948e-015	1.94523e-015	8.35168e-015	-8.25193e-016	-8.29269e-015	-1.02852e-014	-1.50365e-016	3.68426e-015	3.4954e-015	-1.70571e-015	5.61421e-015	5.50286e-015	9.78201e-015	6.5025e-015	1.14223e-014	5.13619e-015
1.3808e-014	9.59921e-015	-6.34187e-015	-8.14584e-015	-1.39028e-015	-3.90139e-015	5.97307e-016	5.26839e-015	7.472e-016	5.62111e-015	1.64096e-015	8.01128e-015	-1.01391e-015	-8.13231e-015	-1.01565e-014	1.05863e-016	3.76324e-015	3.70988e-015	-1.29576e-015	5.73117e-015	5.6646e-015	9.81258e-015	6.56832e-015	1.14494e-014	5.04968e-015
1.36094e-014	9.3758e-015	-6.0308e-015	-7.86845e-015	-1.45222e-015	-3.81267e-015	4.82031e-016	5.17543e-015	6.90826e-016	5.53985e-015	1.36314e-015	7.66565e-015	-1.19013e-015	-7.97033e-015	-1.00126e-014	3.19276e-016	3.84796e-015	3.91883e-015	-8.94903e-016	5.84177e-015	5.79411e-015	9.81245e-015	6.60717e-015	1.1448e-014	4.95882e-015
1.3396e-014	9.13984e-015	-5.7123e-015	-7.57894e-015	-1.52007e-015	-3.71096e-015	3.77404e-016	5.07079e-015	6.48416e-016	5.45524e-015	1.11084e-015	7.31491e-015	-1.35605e-015	-7.80851e-015	-9.85418e-015	4.8845e-016	3.93927e-015	4.12038e-015	-5.06469e-016	5.94726e-015	5.89029e-015	9.78197e-015	6.61824e-015	1.14188e-014	4.86309e-015
1.31692e-014	8.89167e-015	-5.38863e-015	-7.27784e-015	-1.59191e-015	-3.5963e-015	2.82414e-016	4.95498e-015	6.17958e-016	5.36662e-015	8.82977e-016	6.95928e-015	-1.51372e-015	-7.64793e-015	-9.68204e-015	6.12409e-016	4.03759e-015	4.31343e-015	-1.33263e-016	6.04704e-015	5.95237e-015	9.72134e-015	6.60141e-015	1.13626e-014	4.76206e-015
1.29297e-014	8.63094e-015	-5.06214e-015	-6.96536e-015	-1.66638e-015	-3.46905e-015	1.96016e-016	4.82775e-015	5.9855e-016	5.27313e-015	6.77909e-016	6.59887e-015	-1.66555e-015	-7.48973e-015	-9.49698e-015	6.90376e-016	4.14385e-015	4.49677e-015	2.23184e-016	6.14117e-015	5.98036e-015	9.63098e-015	6.55638e-015	1.12798e-014	4.65523e-015
1.26776e-014	8.35832e-015	-4.73433e-015	-6.64173e-015	-1.7409e-015	-3.33038e-015	1.16601e-016	4.68898e-015	5.88575e-016	5.17412e-015	4.93982e-016	6.23337e-015	-1.81342e-015	-7.33467e-015	-9.30003e-015	7.22947e-016	4.25841e-015	4.66866e-015	5.60398e-016	6.22966e-015	5.97508e-015	9.51213e-015	6.48285e-015	1.11714e-014	4.54252e-015
1.24135e-014	8.07371e-015	-4.40694e-015	-6.30793e-015	-1.81387e-015	-3.18048e-015	4.29472e-017	4.53882e-015	5.87017e-016	5.06866e-015	3.28388e-016	5.8631e-015	-1.96004e-015	-7.18274e-015	-9.09273e-015	7.11023e-016	4.38112e-015	4.82811e-015	8.76716e-016	6.31219e-015	5.93642e-015	9.36591e-015	6.38116e-015	1.10386e-014	4.42311e-015
1.21382e-014	7.77816e-015	-4.08262e-015	-5.96388e-015	-1.88338e-015	-3.02025e-015	-2.65708e-017	4.37756e-015	5.92586e-016	4.95655e-015	1.78772e-016	5.48816e-015	-2.10789e-015	-7.0351e-015	-8.87557e-015	6.5645e-016	4.51138e-015	4.97439e-015	1.17051e-015	6.3894e-015	5.86564e-015	9.19353e-015	6.25172e-015	1.08828e-014	4.29642e-015
1.18532e-014	7.47219e-015	-3.76319e-015	-5.60973e-015	-1.94812e-015	-2.85064e-015	-9.39837e-017	4.2054e-015	6.04357e-016	4.83703e-015	4.27156e-017	5.1089e-015	-2.2594e-015	-6.892e-015	-8.64958e-015	5.61154e-016	4.64948e-015	5.10629e-015	1.44118e-015	6.46215e-015	5.76397e-015	8.9968e-015	6.09533e-015	1.07048e-014	4.16211e-015
1.15592e-014	7.15671e-015	-3.45021e-015	-5.24623e-015	-2.00608e-015	-2.67241e-015	-1.61384e-016	4.02296e-015	6.21101e-016	4.70955e-015	-8.27443e-017	4.72564e-015	-2.41636e-015	-6.75393e-015	-8.41538e-015	4.27304e-016	4.79459e-015	5.22324e-015	1.68734e-015	6.52981e-015	5.63306e-015	8.77717e-015	5.91305e-015	1.05062e-014	4.02011e-015
1.12568e-014	6.8328e-015	-3.14574e-015	-4.87421e-015	-2.05582e-015	-2.48671e-015	-2.30299e-016	3.83054e-015	6.41564e-016	4.5734e-015	-2.00642e-016	4.33928e-015	-2.58056e-015	-6.62106e-015	-8.17453e-015	2.58631e-016	4.94621e-015	5.32463e-015	1.90811e-015	6.59312e-015	5.4745e-015	8.53674e-015	5.70549e-015	1.02887e-014	3.8699e-015
1.09469e-014	6.50162e-015	-2.85107e-015	-4.49406e-015	-2.09498e-015	-2.29451e-015	-3.02175e-016	3.62832e-015	6.64318e-016	4.42809e-015	-3.13548e-016	3.95051e-015	-2.75314e-015	-6.49225e-015	-7.92753e-015	5.86831e-017	5.10421e-015	5.40994e-015	2.10293e-015	6.65183e-015	5.29035e-015	8.27736e-015	5.47378e-015	1.00537e-014	3.71151e-015
1.06304e-014	6.16439e-015	-2.56725e-015	-4.10672e-015	-2.12236e-015	-2.09709e-015	-3.78949e-016	3.41688e-015	6.88332e-016	4.273e-015	-4.24582e-016	3.55976e-015	-2.93584e-015	-6.36703e-015	-7.67566e-015	-1.68379e-016	5.26798e-015	5.4792e-015	2.27203e-015	6.7056e-015	5.08348e-015	8.00088e-015	5.21917e-015	9.80288e-015	3.54555e-015
1.03082e-014	5.82237e-015	-2.29575e-015	-3.71233e-015	-2.13631e-015	-1.89595e-015	-4.63505e-016	3.1962e-015	7.12286e-016	4.10747e-015	-5.36886e-016	3.16803e-015	-3.12994e-015	-6.24435e-015	-7.41941e-015	-4.19058e-016	5.43591e-015	5.53248e-015	2.41555e-015	6.75477e-015	4.85613e-015	7.70954e-015	4.94352e-015	9.5377e-015	3.37295e-015
9.98127e-015	5.47647e-015	-2.03709e-015	-3.31182e-015	-2.13612e-015	-1.69283e-015	-5.57597e-016	2.9662e-015	7.35354e-016	3.9313e-015	-6.53381e-016	2.77565e-015	-3.33607e-015	-6.12432e-015	-7.15999e-015	-6.8882e-016	5.60748e-015	5.56944e-015	2.53354e-015	6.79945e-015	4.61034e-015	7.4058e-015	4.64819e-015	9.25988e-015	3.19402e-015
9.6502e-015	5.12823e-015	-1.79124e-015	-2.90665e-015	-2.12104e-015	-1.48906e-015	-6.6183e-016	2.72805e-015	7.56516e-016	3.7448e-015	-7.76465e-016	2.38339e-015	-3.55405e-015	-6.0058e-015	-6.89816e-015	-9.73288e-016	5.78223e-015	5.59032e-015	2.62711e-015	6.83949e-015	4.34985e-015	7.09189e-015	4.33507e-015	8.97083e-015	3.00857e-015
9.31552e-015	4.77896e-015	-1.55968e-015	-2.49856e-015	-2.09024e-015	-1.2859e-015	-7.78246e-016	2.48209e-015	7.74643e-016	3.54736e-015	-9.08745e-016	1.99213e-015	-3.7846e-015	-5.88787e-015	-6.63499e-015	-1.2675e-015	5.95854e-015	5.59506e-015	2.69716e-015	6.87526e-015	4.07733e-015	6.7698e-015	4.00592e-015	8.67267e-015	2.8176e-015
8.97873e-015	4.43038e-015	-1.3424e-015	-2.08816e-015	-2.04286e-015	-1.0856e-015	-9.08238e-016	2.22941e-015	7.88991e-016	3.3382e-015	-1.05269e-015	1.60267e-015	-4.02748e-015	-5.7691e-015	-6.37043e-015	-1.56646e-015	6.1359e-015	5.58455e-015	2.74448e-015	6.90628e-015	3.79529e-015	6.44198e-015	3.66303e-015	8.36754e-015	2.62262e-015
8.6394e-015	4.08406e-015	-1.13984e-015	-1.67709e-015	-1.97851e-015	-8.89939e-016	-1.05285e-015	1.97073e-015	7.98884e-016	3.11798e-015	-1.20995e-015	1.21616e-015	-4.28274e-015	-5.64869e-015	-6.10581e-015	-1.86521e-015	6.31307e-015	5.5594e-015	2.76985e-015	6.93274e-015	3.50768e-015	6.11073e-015	3.3086e-015	8.05695e-015	2.42401e-015
8.29787e-015	3.74178e-015	-9.52152e-016	-1.26697e-015	-1.89724e-015	-6.99975e-016	-1.21358e-015	1.70644e-015	8.03116e-016	2.88654e-015	-1.38257e-015	8.33749e-016	-4.5502e-015	-5.52561e-015	-5.84133e-015	-2.15906e-015	6.48892e-015	5.52007e-015	2.7748e-015	6.9541e-015	3.2174e-015	5.77776e-015	2.94471e-015	7.74294e-015	2.22284e-015
7.95471e-015	3.40483e-015	-7.79299e-016	-8.59001e-016	-1.79911e-015	-5.17833e-016	-1.39077e-015	1.43702e-015	8.00428e-016	2.64424e-015	-1.57238e-015	4.56239e-016	-4.82937e-015	-5.39859e-015	-5.57757e-015	-2.4431e-015	6.66215e-015	5.4677e-015	2.76079e-015	6.97032e-015	2.92748e-015	5.44537e-015	2.57374e-015	7.42768e-015	2.02098e-015
7.61022e-015	3.07439e-015	-6.2068e-016	-4.55256e-016	-1.68417e-015	-3.45112e-016	-1.5845e-015	1.16301e-015	7.90403e-016	2.39109e-015	-1.78046e-015	8.49158e-017	-5.11889e-015	-5.26594e-015	-5.31486e-015	-2.71244e-015	6.83116e-015	5.40365e-015	2.7296e-015	6.98129e-015	2.64084e-015	5.1155e-015	2.19801e-015	7.11311e-015	1.81906e-015
7.2645e-015	2.75146e-015	-4.76524e-016	-5.71947e-017	-1.5531e-015	-1.83623e-016	-1.79537e-015	8.85112e-016	7.7166e-016	2.12697e-015	-2.00742e-015	-2.79671e-016	-5.41795e-015	-5.12664e-015	-5.05394e-015	-2.96321e-015	6.99475e-015	5.32857e-015	2.68319e-015	6.98664e-015	2.36084e-015	4.78986e-015	1.81961e-015	6.80123e-015	1.61813e-015
6.917e-015	2.43727e-015	-3.45287e-016	3.33022e-016	-1.40708e-015	-3.39901e-017	-2.0237e-015	6.04595e-016	7.44252e-016	1.85289e-015	-2.25412e-015	-6.36825e-016	-5.72542e-015	-4.97982e-015	-4.79459e-015	-3.19211e-015	7.1515e-015	5.24423e-015	2.62273e-015	6.98646e-015	2.09014e-015	4.47054e-015	1.44149e-015	6.49346e-015	1.42027e-015
6.56898e-015	2.13292e-015	-2.26389e-016	7.1352e-016	-1.24714e-015	1.02495e-016	-2.26826e-015	3.22751e-016	7.0683e-016	1.56946e-015	-2.52049e-015	-9.85369e-016	-6.03996e-015	-4.82453e-015	-4.53748e-015	-3.39576e-015	7.29968e-015	5.15187e-015	2.54975e-015	6.98039e-015	1.83088e-015	4.15919e-015	1.06572e-015	6.19168e-015	1.22692e-015
6.22012e-015	1.84012e-015	-1.18841e-016	1.08294e-015	-1.07495e-015	2.24858e-016	-2.52924e-015	4.01774e-017	6.59177e-016	1.27717e-015	-2.80615e-015	-1.32444e-015	-6.35983e-015	-4.65946e-015	-4.28301e-015	-3.57104e-015	7.43828e-015	5.05219e-015	2.46613e-015	6.96763e-015	1.58523e-015	3.85688e-015	6.9473e-016	5.89774e-015	1.03919e-015
5.87006e-015	1.55969e-015	-2.17537e-017	1.43964e-015	-8.91681e-016	3.32208e-016	-2.80564e-015	-2.4201e-016	6.00984e-016	9.77115e-016	-3.11072e-015	-1.6531e-015	-6.68256e-015	-4.48408e-015	-4.03174e-015	-3.71568e-015	7.56545e-015	4.94656e-015	2.37293e-015	6.94764e-015	1.35525e-015	3.56436e-015	3.31422e-016	5.61351e-015	8.58666e-016
5.51906e-015	1.29301e-015	6.54623e-017	1.78134e-015	-6.98658e-016	4.2359e-016	-3.09598e-015	-5.22932e-016	5.31398e-016	6.69902e-016	-3.43309e-015	-1.97071e-015	-7.00582e-015	-4.29749e-015	-3.78385e-015	-3.82763e-015	7.68005e-015	4.83736e-015	2.27154e-015	6.92049e-015	1.14265e-015	3.28297e-015	-2.22252e-017	5.34044e-015	6.86695e-016
5.16804e-015	1.04045e-015	1.43716e-016	2.1062e-015	-4.98565e-016	4.98008e-016	-3.39935e-015	-8.0186e-016	4.49568e-016	3.56474e-016	-3.77213e-015	-2.27647e-015	-7.32722e-015	-4.09934e-015	-3.53929e-015	-3.90595e-015	7.78176e-015	4.72544e-015	2.16366e-015	6.8863e-015	9.48343e-016	3.01384e-015	-3.64087e-016	5.0803e-015	5.2412e-016
4.8163e-015	8.03324e-016	2.14091e-016	2.41283e-015	-2.93119e-016	5.5553e-016	-3.71361e-015	-1.07696e-015	3.55256e-016	3.79246e-017	-4.12586e-015	-2.57003e-015	-7.64476e-015	-3.88858e-015	-3.29872e-015	-3.94861e-015	7.87005e-015	4.61197e-015	2.0519e-015	6.8444e-015	7.73738e-016	2.75726e-015	-6.92216e-016	4.83448e-015	3.71935e-016
4.46335e-015	5.82445e-016	2.77622e-016	2.69944e-015	-8.40762e-017	5.95747e-016	-4.03675e-015	-1.34704e-015	2.48447e-016	-2.84323e-016	-4.49248e-015	-2.85066e-015	-7.95565e-015	-3.66552e-015	-3.06203e-015	-3.95482e-015	7.94366e-015	4.49896e-015	1.937e-015	6.79449e-015	6.19727e-016	2.51375e-015	-1.00414e-015	4.60426e-015	2.31348e-016
4.10944e-015	3.78029e-016	3.34981e-016	2.96439e-015	1.26086e-016	6.17959e-016	-4.3666e-015	-1.61099e-015	1.28132e-016	-6.09049e-016	-4.86983e-015	-3.11764e-015	-8.25751e-015	-3.43123e-015	-2.8292e-015	-3.92461e-015	8.00109e-015	4.38695e-015	1.82002e-015	6.73591e-015	4.8609e-016	2.28298e-015	-1.29759e-015	4.39045e-015	1.02423e-016
3.75503e-015	1.90526e-016	3.86831e-016	3.20648e-015	3.35685e-016	6.22743e-016	-4.7006e-015	-1.86747e-015	-6.38592e-018	-9.34984e-016	-5.25528e-015	-3.37033e-015	-8.5481e-015	-3.18621e-015	-2.59968e-015	-3.85843e-015	8.04169e-015	4.27708e-015	1.70173e-015	6.66888e-015	3.72559e-016	2.06561e-015	-1.57086e-015	4.19417e-015	-1.42529e-017
3.39979e-015	2.03967e-017	4.34228e-016	3.42489e-015	5.42348e-016	6.10344e-016	-5.03656e-015	-2.11571e-015	-1.5525e-016	-1.26e-015	-5.64563e-015	-3.60826e-015	-8.82477e-015	-2.93077e-015	-2.37314e-015	-3.7574e-015	8.06452e-015	4.17103e-015	1.58387e-015	6.59282e-015	2.77955e-016	1.86216e-015	-1.82177e-015	4.01642e-015	-1.16961e-016
3.04477e-015	-1.3221e-016	4.78364e-016	3.61898e-015	7.43347e-016	5.8122e-016	-5.37152e-015	-2.35471e-015	-3.17919e-016	-1.58281e-015	-6.03813e-015	-3.83104e-015	-9.08501e-015	-2.66551e-015	-2.14971e-015	-3.62266e-015	8.06939e-015	4.07049e-015	1.46734e-015	6.50731e-015	2.02162e-016	1.67246e-015	-2.04884e-015	3.85776e-015	-2.057e-016
2.68995e-015	-2.66838e-016	5.20683e-016	3.78835e-015	9.37134e-016	5.37127e-016	-5.70197e-015	-2.58199e-015	-4.94246e-016	-1.90192e-015	-6.42962e-015	-4.03825e-015	-9.32608e-015	-2.39135e-015	-1.92881e-015	-3.45597e-015	8.05605e-015	3.97679e-015	1.35273e-015	6.41273e-015	1.4508e-016	1.49588e-015	-2.25029e-015	3.71875e-015	-2.8031e-016
2.33563e-015	-3.83365e-016	5.62364e-016	3.93204e-015	1.12218e-015	4.79299e-016	-6.02466e-015	-2.7968e-015	-6.83922e-016	-2.21605e-015	-6.81641e-015	-4.22994e-015	-9.54559e-015	-2.10927e-015	-1.71051e-015	-3.26003e-015	8.02438e-015	3.89098e-015	1.24042e-015	6.30914e-015	1.05695e-016	1.33201e-015	-2.4252e-015	3.60015e-015	-3.40399e-016
1.98235e-015	-4.81844e-016	6.03766e-016	4.04985e-015	1.29585e-015	4.08746e-016	-6.33678e-015	-2.99808e-015	-8.87283e-016	-2.5232e-015	-7.19535e-015	-4.40577e-015	-9.74189e-015	-1.82045e-015	-1.49444e-015	-3.03732e-015	7.97458e-015	3.81371e-015	1.13204e-015	6.19647e-015	8.21778e-017	1.18031e-015	-2.57239e-015	3.50175e-015	-3.86712e-016
1.63141e-015	-5.62466e-016	6.45433e-016	4.14243e-015	1.45645e-015	3.27092e-016	-6.63562e-015	-3.1835e-015	-1.10324e-015	-2.82166e-015	-7.56286e-015	-4.5652e-015	-9.91273e-015	-1.52561e-015	-1.28005e-015	-2.79087e-015	7.90613e-015	3.74604e-015	1.02783e-015	6.07468e-015	7.34262e-017	1.0398e-015	-2.69136e-015	3.42353e-015	-4.19191e-016
1.28326e-015	-6.24884e-016	6.88176e-016	4.21038e-015	1.60306e-015	2.35605e-016	-6.91748e-015	-3.35183e-015	-1.33074e-015	-3.10984e-015	-7.91536e-015	-4.70847e-015	-1.0056e-014	-1.22651e-015	-1.06727e-015	-2.52338e-015	7.81886e-015	3.68908e-015	9.28154e-016	5.94385e-015	7.75692e-017	9.10275e-016	-2.78145e-015	3.36525e-015	-4.38188e-016
9.38641e-016	-6.69495e-016	7.33172e-016	4.25484e-015	1.73476e-015	1.36426e-016	-7.17931e-015	-3.50222e-015	-1.56892e-015	-3.38584e-015	-8.24956e-015	-4.83546e-015	-1.01696e-014	-9.24564e-016	-8.55685e-016	-2.2383e-015	7.71323e-015	3.64362e-015	8.33925e-016	5.80433e-015	9.26736e-017	7.91299e-016	-2.84232e-015	3.32672e-015	-4.4485e-016
5.98427e-016	-6.97092e-016	7.81444e-016	4.27626e-015	1.85002e-015	3.19299e-017	-7.41832e-015	-3.63289e-015	-1.81661e-015	-3.64818e-015	-8.56146e-015	-4.94621e-015	-1.02517e-014	-6.20848e-016	-6.44502e-016	-1.93939e-015	7.59019e-015	3.61044e-015	7.45359e-016	5.65694e-015	1.169e-016	6.81444e-016	-2.87356e-015	3.3073e-015	-4.39304e-016
2.64575e-016	-7.08209e-016	8.33255e-016	4.27595e-015	1.94784e-015	-7.65445e-017	-7.63215e-015	-3.74247e-015	-2.07283e-015	-3.89552e-015	-8.84872e-015	-5.04106e-015	-1.03006e-014	-3.1666e-016	-4.33518e-016	-1.63067e-015	7.45018e-015	3.58997e-015	6.61904e-016	5.50208e-015	1.48444e-016	5.80273e-016	-2.87497e-015	3.30549e-015	-4.2231e-016
-6.19994e-017	-7.03458e-016	8.88779e-016	4.2557e-015	2.02779e-015	-1.8713e-016	-7.818e-015	-3.83016e-015	-2.33587e-015	-4.126e-015	-9.10813e-015	-5.12002e-015	-1.03151e-014	-1.41374e-017	-2.22497e-016	-1.31605e-015	7.29402e-015	3.58254e-015	5.84039e-016	5.33981e-015	1.85532e-016	4.86775e-016	-2.84717e-015	3.32038e-015	-3.94087e-016
-3.79617e-016	-6.83061e-016	9.48899e-016	4.21718e-015	2.08921e-015	-2.975e-016	-7.97273e-015	-3.89461e-015	-2.60429e-015	-4.33833e-015	-9.33711e-015	-5.18354e-015	-1.02948e-014	2.85172e-016	-1.08113e-017	-9.98671e-016	7.12213e-015	3.58838e-015	5.1184e-016	5.17114e-015	2.25971e-016	4.00008e-016	-2.79091e-015	3.35086e-015	-3.56194e-016
-6.86875e-016	-6.47093e-016	1.01372e-015	4.16207e-015	2.13166e-015	-4.05003e-016	-8.0945e-015	-3.9355e-015	-2.87675e-015	-4.53116e-015	-9.53307e-015	-5.23231e-015	-1.02396e-014	5.79518e-016	2.01647e-016	-6.81722e-016	6.93507e-015	3.60729e-015	4.45207e-016	4.99739e-015	2.6712e-016	3.19184e-016	-2.70687e-015	3.39606e-015	-3.09872e-016
-9.8235e-016	-5.96725e-016	1.08362e-015	4.09262e-015	2.15521e-015	-5.07245e-016	-8.18202e-015	-3.95316e-015	-3.15129e-015	-4.70292e-015	-9.69395e-015	-5.26615e-015	-1.01493e-014	8.67937e-016	4.15504e-016	-3.68401e-016	6.73438e-015	3.6391e-015	3.84726e-016	4.81938e-015	3.07052e-016	2.4348e-016	-2.59577e-015	3.45423e-015	-2.56215e-016
-1.26458e-015	-5.33341e-016	1.15959e-015	4.01158e-015	2.16001e-015	-6.02685e-016	-8.23433e-015	-3.94696e-015	-3.42653e-015	-4.85297e-015	-9.81781e-015	-5.28537e-015	-1.00229e-014	1.14906e-015	6.3127e-016	-6.21221e-017	6.52089e-015	3.68413e-015	3.29974e-016	4.63759e-015	3.43889e-016	1.72822e-016	-2.45897e-015	3.52349e-015	-1.96524e-016
-1.5323e-015	-4.56853e-016	1.24126e-015	3.92107e-015	2.14761e-015	-6.90166e-016	-8.24982e-015	-3.91721e-015	-3.70063e-015	-4.98028e-015	-9.90331e-015	-5.29019e-015	-9.86062e-015	1.42146e-015	8.48991e-016	2.34351e-016	6.29561e-015	3.74184e-015	2.80533e-016	4.45309e-015	3.75918e-016	1.05725e-016	-2.2982e-015	3.60258e-015	-1.32686e-016
-1.78373e-015	-3.68143e-016	1.3287e-015	3.82368e-015	2.11874e-015	-7.67976e-016	-8.22692e-015	-3.86376e-015	-3.97135e-015	-5.08402e-015	-9.94979e-015	-5.28172e-015	-9.66311e-015	1.68415e-015	1.06866e-015	5.17693e-016	6.05992e-015	3.81198e-015	2.37078e-016	4.26662e-015	4.01103e-016	4.17021e-017	-2.11556e-015	3.6897e-015	-6.57096e-017
-2.01806e-015	-2.68494e-016	1.42201e-015	3.72182e-015	2.07417e-015	-8.35017e-016	-8.1658e-015	-3.78648e-015	-4.23595e-015	-5.16371e-015	-9.95647e-015	-5.26033e-015	-9.43136e-015	1.93558e-015	1.29055e-015	7.84781e-016	5.81535e-015	3.89385e-015	1.99161e-016	4.07889e-015	4.17727e-016	-1.95156e-017	-1.91264e-015	3.78365e-015	3.74271e-018
-2.2339e-015	-1.59069e-016	1.52111e-015	3.6181e-015	2.01474e-015	-8.89349e-016	-8.06644e-015	-3.68548e-015	-4.49245e-015	-5.21832e-015	-9.92341e-015	-5.2266e-015	-9.16653e-015	2.17472e-015	1.51513e-015	1.03366e-015	5.56307e-015	3.98698e-015	1.67142e-016	3.89131e-015	4.24575e-016	-7.83079e-017	-1.69147e-015	3.88122e-015	7.4911e-017
-2.42948e-015	-4.01472e-017	1.62619e-015	3.51574e-015	1.94194e-015	-9.29848e-016	-7.92965e-015	-3.56147e-015	-4.73853e-015	-5.24817e-015	-9.85071e-015	-5.18167e-015	-8.86986e-015	2.40105e-015	1.74308e-015	1.26288e-015	5.30496e-015	4.09049e-015	1.41101e-016	3.70551e-015	4.21041e-016	-1.35009e-016	-1.45466e-015	3.98008e-015	1.46246e-016
-2.60374e-015	8.76482e-017	1.73676e-015	3.41753e-015	1.85771e-015	-9.55572e-016	-7.75589e-015	-3.41539e-015	-4.97214e-015	-5.25329e-015	-9.73884e-015	-5.12602e-015	-8.54288e-015	2.61518e-015	1.97424e-015	1.47075e-015	5.0423e-015	4.20283e-015	1.21344e-016	3.52263e-015	4.05539e-016	-1.90236e-016	-1.20437e-015	4.07859e-015	2.16586e-016
-2.75571e-015	2.22726e-016	1.85225e-015	3.32614e-015	1.76393e-015	-9.65664e-016	-7.54605e-015	-3.24892e-015	-5.19132e-015	-5.23361e-015	-9.58927e-015	-5.0605e-015	-8.18777e-015	2.81639e-015	2.20873e-015	1.65587e-015	4.77611e-015	4.32283e-015	1.07824e-016	3.34297e-015	3.77556e-016	-2.4416e-016	-9.43732e-016	4.17505e-015	2.84701e-016
-2.88427e-015	3.63001e-016	1.97286e-015	3.24428e-015	1.66224e-015	-9.59623e-016	-7.30176e-015	-3.06326e-015	-5.39382e-015	-5.1898e-015	-9.40367e-015	-4.9865e-015	-7.80681e-015	3.00446e-015	2.44634e-015	1.81714e-015	4.508e-015	4.44973e-015	1.00195e-016	3.16731e-015	3.36739e-016	-2.96799e-016	-6.7519e-016	4.26752e-015	3.49795e-016
-2.98831e-015	5.08147e-016	2.09858e-015	3.17414e-015	1.55485e-015	-9.36953e-016	-7.0247e-015	-2.85978e-015	-5.57742e-015	-5.12191e-015	-9.18385e-015	-4.90537e-015	-7.40199e-015	3.18014e-015	2.68659e-015	1.95419e-015	4.23933e-015	4.58278e-015	9.83745e-017	2.99668e-015	2.82282e-016	-3.48568e-016	-4.01636e-016	4.35409e-015	4.10806e-016
-3.06774e-015	6.56814e-016	2.22836e-015	3.11823e-015	1.44351e-015	-8.97954e-016	-6.71705e-015	-2.64097e-015	-5.74008e-015	-5.0313e-015	-8.93116e-015	-4.8181e-015	-6.97593e-015	3.34314e-015	2.92936e-015	2.06685e-015	3.97174e-015	4.71975e-015	1.02331e-016	2.83202e-015	2.14323e-016	-3.99796e-016	-1.26114e-016	4.43254e-015	4.66636e-016
-3.12214e-015	8.07849e-016	2.36209e-015	3.07837e-015	1.33021e-015	-8.42863e-016	-6.38071e-015	-2.40892e-015	-5.88043e-015	-4.91905e-015	-8.6484e-015	-4.72611e-015	-6.53193e-015	3.49348e-015	3.17443e-015	2.15559e-015	3.7063e-015	4.85931e-015	1.11284e-016	2.67361e-015	1.332e-016	-4.50111e-016	1.48542e-016	4.50116e-015	5.16974e-016
-3.1517e-015	9.59751e-016	2.49935e-015	3.05591e-015	1.21687e-015	-7.7233e-016	-6.0185e-015	-2.16597e-015	-5.99687e-015	-4.78652e-015	-8.33835e-015	-4.63032e-015	-6.07303e-015	3.63222e-015	3.42109e-015	2.22084e-015	3.44453e-015	4.99989e-015	1.25505e-016	2.52253e-015	3.92384e-017	-4.99271e-016	4.19668e-016	4.55864e-015	5.61469e-016
-3.15618e-015	1.11066e-015	2.63952e-015	3.05202e-015	1.10581e-015	-6.8774e-016	-5.63332e-015	-1.91464e-015	-6.08859e-015	-4.63489e-015	-8.00451e-015	-4.53219e-015	-5.60227e-015	3.75987e-015	3.66889e-015	2.26359e-015	3.18818e-015	5.1398e-015	1.44329e-016	2.37908e-015	-6.7085e-017	-5.46972e-016	6.84886e-016	4.60353e-015	5.99934e-016
-3.13664e-015	1.25931e-015	2.78237e-015	3.06777e-015	9.98942e-016	-5.90142e-016	-5.22807e-015	-1.65769e-015	-6.15481e-015	-4.46605e-015	-7.65016e-015	-4.43291e-015	-5.12229e-015	3.8769e-015	3.91705e-015	2.28454e-015	2.93873e-015	5.27772e-015	1.67868e-016	2.24306e-015	-1.85142e-016	-5.92911e-016	9.40526e-016	4.63352e-015	6.32328e-016
-3.09371e-015	1.4042e-015	2.92687e-015	3.10442e-015	8.98469e-016	-4.80802e-016	-4.80587e-015	-1.39797e-015	-6.19432e-015	-4.28152e-015	-7.27903e-015	-4.33351e-015	-4.63784e-015	3.98442e-015	4.16496e-015	2.28556e-015	2.69789e-015	5.41147e-015	1.96094e-016	2.11536e-015	-3.14257e-016	-6.37517e-016	1.18401e-015	4.64814e-015	6.58406e-016
-3.02838e-015	1.54451e-015	3.07297e-015	3.16229e-015	8.06597e-016	-3.61397e-016	-4.37058e-015	-1.13782e-015	-6.20652e-015	-4.08343e-015	-6.89466e-015	-4.23561e-015	-4.1517e-015	4.08398e-015	4.41187e-015	2.26825e-015	2.46605e-015	5.53975e-015	2.28591e-016	1.99525e-015	-4.53016e-016	-6.80217e-016	1.41291e-015	4.64577e-015	6.77485e-016
-2.94175e-015	1.67879e-015	3.21994e-015	3.24118e-015	7.24917e-016	-2.33663e-016	-3.92507e-015	-8.80391e-016	-6.1918e-015	-3.87424e-015	-6.50104e-015	-4.14057e-015	-3.66729e-015	4.17662e-015	4.65684e-015	2.23453e-015	2.24443e-015	5.66054e-015	2.65191e-016	1.88228e-015	-6.00769e-016	-7.20781e-016	1.62448e-015	4.62573e-015	6.8956e-016
-2.83534e-015	1.80615e-015	3.36714e-015	3.34051e-015	6.54719e-016	-9.92885e-017	-3.47266e-015	-6.29068e-016	-6.15054e-015	-3.65602e-015	-6.10232e-015	-4.0494e-015	-3.1885e-015	4.26368e-015	4.89859e-015	2.18625e-015	2.03443e-015	5.77204e-015	3.05241e-016	1.77659e-015	-7.56326e-016	-7.58496e-016	1.81692e-015	4.58695e-015	6.95018e-016
-2.71077e-015	1.92461e-015	3.51333e-015	3.45979e-015	5.97348e-016	3.93147e-017	-3.01703e-015	-3.86493e-016	-6.08285e-015	-3.43133e-015	-5.70281e-015	-3.96386e-015	-2.71895e-015	4.34683e-015	5.1361e-015	2.1255e-015	1.83689e-015	5.87284e-015	3.48873e-016	1.67831e-015	-9.18006e-016	-7.92698e-016	1.98774e-015	4.52901e-015	6.93643e-016
-2.57031e-015	2.03268e-015	3.65809e-015	3.59822e-015	5.539e-016	1.80257e-016	-2.56213e-015	-1.55928e-016	-5.98862e-015	-3.20264e-015	-5.30657e-015	-3.88511e-015	-2.26121e-015	4.4269e-015	5.36819e-015	2.0543e-015	1.6524e-015	5.96132e-015	3.95696e-016	1.58713e-015	-1.08515e-015	-8.23055e-016	2.13515e-015	4.45156e-015	6.86263e-016
-2.41571e-015	2.13004e-015	3.80044e-015	3.75463e-015	5.25691e-016	3.21267e-016	-2.11103e-015	5.96711e-017	-5.86851e-015	-2.97242e-015	-4.91732e-015	-3.81466e-015	-1.81866e-015	4.50486e-015	5.59328e-015	1.97484e-015	1.48151e-015	6.03628e-015	4.45307e-016	1.50306e-015	-1.25615e-015	-8.49322e-016	2.25797e-015	4.35452e-015	6.72982e-016
-2.24974e-015	2.21582e-015	3.93969e-015	3.92715e-015	5.13345e-016	4.60488e-016	-1.66659e-015	2.57118e-016	-5.72422e-015	-2.74255e-015	-4.53869e-015	-3.7538e-015	-1.39455e-015	4.58235e-015	5.81076e-015	1.88918e-015	1.32418e-015	6.09559e-015	4.96806e-016	1.42522e-015	-1.42933e-015	-8.70756e-016	2.35511e-015	4.23794e-015	6.54375e-016
-2.07557e-015	2.28918e-015	4.07554e-015	4.11395e-015	5.17338e-016	5.9525e-016	-1.23154e-015	4.33582e-016	-5.55741e-015	-2.51546e-015	-4.17427e-015	-3.70376e-015	-9.92738e-016	4.66021e-015	6.01914e-015	1.79927e-015	1.1812e-015	6.13758e-015	5.49546e-016	1.3525e-015	-1.60369e-015	-8.87519e-016	2.42525e-015	4.10218e-015	6.30089e-016
-1.89502e-015	2.34892e-015	4.20709e-015	4.31262e-015	5.38291e-016	7.22769e-016	-8.08821e-016	5.86472e-016	-5.37019e-015	-2.29404e-015	-3.8281e-015	-3.6652e-015	-6.159e-016	4.73979e-015	6.21664e-015	1.70764e-015	1.05242e-015	6.16077e-015	6.03188e-016	1.28457e-015	-1.7781e-015	-8.99582e-016	2.46772e-015	3.94789e-015	6.00968e-016
-1.71129e-015	2.39366e-015	4.33391e-015	4.52011e-015	5.76662e-016	8.41057e-016	-4.00562e-016	7.13299e-016	-5.16431e-015	-2.08012e-015	-3.50282e-015	-3.63894e-015	-2.6673e-016	4.82213e-015	6.40203e-015	1.61627e-015	9.38044e-016	6.16425e-015	6.57321e-016	1.22015e-015	-1.95131e-015	-9.06265e-016	2.48218e-015	3.7758e-015	5.67878e-016
-1.52701e-015	2.42282e-015	4.45482e-015	4.73413e-015	6.3238e-016	9.48346e-016	-9.18988e-018	8.12255e-016	-4.94128e-015	-1.8758e-015	-3.20137e-015	-3.62576e-015	5.20644e-017	4.908e-015	6.57344e-015	1.52658e-015	8.38538e-016	6.14684e-015	7.11375e-016	1.15878e-015	-2.12117e-015	-9.0718e-016	2.46828e-015	3.58629e-015	5.3158e-016
-1.34477e-015	2.43541e-015	4.56908e-015	4.95194e-015	7.05299e-016	1.04227e-015	3.63194e-016	8.81125e-016	-4.70323e-015	-1.68312e-015	-2.92609e-015	-3.62657e-015	3.38257e-016	4.99833e-015	6.72972e-015	1.44086e-015	7.53834e-016	6.10791e-015	7.64542e-016	1.09981e-015	-2.28678e-015	-9.0269e-016	2.42635e-015	3.38018e-015	4.92431e-016
-1.16636e-015	2.43069e-015	4.67638e-015	5.1702e-015	7.94456e-016	1.1213e-015	7.14667e-016	9.18444e-016	-4.4523e-015	-1.50396e-015	-2.67978e-015	-3.64224e-015	5.90367e-016	5.09346e-015	6.86951e-015	1.3604e-015	6.83219e-016	6.04682e-015	8.16601e-016	1.04249e-015	-2.44693e-015	-8.93082e-016	2.35648e-015	3.15896e-015	4.50986e-016
-9.94712e-016	2.40807e-015	4.77574e-015	5.38596e-015	8.99433e-016	1.18425e-015	1.04379e-015	9.23222e-016	-4.19052e-015	-1.33948e-015	-2.46406e-015	-3.67246e-015	8.06586e-016	5.19359e-015	6.99123e-015	1.287e-015	6.26511e-016	5.96336e-015	8.67025e-016	9.86343e-016	-2.60027e-015	-8.7734e-016	2.25962e-015	2.92419e-015	4.08336e-016
-8.32981e-016	2.36748e-015	4.86682e-015	5.59556e-015	1.01971e-015	1.22957e-015	1.34935e-015	8.93747e-016	-3.92079e-015	-1.19117e-015	-2.28037e-015	-3.71788e-015	9.85036e-016	5.29872e-015	7.0939e-015	1.22138e-015	5.83334e-016	5.85675e-015	9.14628e-016	9.29571e-016	-2.74604e-015	-8.55758e-016	2.13707e-015	2.67772e-015	3.649e-016
-6.83402e-016	2.30827e-015	4.94875e-015	5.79644e-015	1.15449e-015	1.25634e-015	1.63053e-015	8.30014e-016	-3.64581e-015	-1.06045e-015	-2.12945e-015	-3.77853e-015	1.1249e-015	5.41e-015	7.17677e-015	1.16499e-015	5.5304e-016	5.72689e-015	9.59095e-016	8.71242e-016	-2.88321e-015	-8.28321e-016	1.99049e-015	2.4209e-015	3.21299e-016
-5.47903e-016	2.23024e-015	5.02146e-015	5.98503e-015	1.30314e-015	1.26379e-015	1.88735e-015	7.31988e-016	-3.36826e-015	-9.48378e-016	-2.01236e-015	-3.85379e-015	1.22586e-015	5.52712e-015	7.23911e-015	1.11874e-015	5.35093e-016	5.57469e-015	1.00046e-015	8.10786e-016	-3.01031e-015	-7.95142e-016	1.82149e-015	2.15544e-015	2.77974e-016
-4.28906e-016	2.13353e-015	5.0847e-015	6.15852e-015	1.46432e-015	1.25135e-015	2.11968e-015	6.00018e-016	-3.0903e-015	-8.54842e-016	-1.92936e-015	-3.94332e-015	1.2873e-015	5.64995e-015	7.27976e-015	1.08311e-015	5.28968e-016	5.40064e-015	1.03894e-015	7.47368e-016	-3.12636e-015	-7.55954e-016	1.63219e-015	1.88308e-015	2.35744e-016
-3.28424e-016	2.01848e-015	5.13869e-015	6.31351e-015	1.63715e-015	1.21859e-015	2.32802e-015	4.34348e-016	-2.81382e-015	-7.80459e-016	-1.88023e-015	-4.04622e-015	1.30923e-015	5.77775e-015	7.29806e-015	1.05835e-015	5.33715e-016	5.205e-015	1.07422e-015	6.80259e-016	-3.23094e-015	-7.11555e-016	1.42484e-015	1.60637e-015	1.9474e-016
-2.48138e-016	1.88566e-015	5.18328e-015	6.4476e-015	1.82001e-015	1.16548e-015	2.51253e-015	2.35557e-016	-2.54074e-015	-7.25452e-016	-1.86426e-015	-4.16155e-015	1.29227e-015	5.90997e-015	7.29347e-015	1.04449e-015	5.4787e-016	4.98909e-015	1.10588e-015	6.09383e-016	-3.3238e-015	-6.61546e-016	1.20186e-015	1.32716e-015	1.55329e-016
-1.89128e-016	1.73517e-015	5.21808e-015	6.55771e-015	2.0111e-015	1.09274e-015	2.67366e-015	5.35638e-018	-2.27277e-015	-6.89297e-016	-1.88055e-015	-4.28857e-015	1.23723e-015	6.04512e-015	7.26534e-015	1.04142e-015	5.70601e-016	4.75378e-015	1.13392e-015	5.3432e-016	-3.40492e-015	-6.06582e-016	9.65818e-016	1.04751e-015	1.17829e-016
-1.52722e-016	1.5677e-015	5.2426e-015	6.64159e-015	2.20979e-015	1.00039e-015	2.81219e-015	-2.5425e-016	-2.01283e-015	-6.71131e-016	-1.92773e-015	-4.42638e-015	1.14543e-015	6.1825e-015	7.21358e-015	1.04878e-015	6.00341e-016	4.50024e-015	1.15865e-015	4.54582e-016	-3.47335e-015	-5.4693e-016	7.19568e-016	7.69204e-016	8.28066e-017
-1.39701e-016	1.38409e-015	5.25729e-015	6.69721e-015	2.41458e-015	8.89465e-016	2.92929e-015	-5.40953e-016	-1.7624e-015	-6.70114e-016	-2.00445e-015	-4.57296e-015	1.01765e-015	6.32181e-015	7.1382e-015	1.0664e-015	6.36407e-016	4.22983e-015	1.17936e-015	3.69917e-016	-3.52869e-015	-4.82478e-016	4.66477e-016	4.94457e-016	5.04079e-017
-1.50686e-016	1.1853e-015	5.26229e-015	6.72267e-015	2.62358e-015	7.61916e-016	3.02631e-015	-8.52237e-016	-1.52262e-015	-6.85001e-016	-2.10831e-015	-4.72706e-015	8.55297e-016	6.46238e-015	7.03931e-015	1.09343e-015	6.77686e-016	3.9439e-015	1.1964e-015	2.8008e-016	-3.57026e-015	-4.13405e-016	2.10056e-016	2.2474e-016	2.10005e-017
-1.86382e-016	9.72097e-016	5.25802e-015	6.71701e-015	2.83527e-015	6.19099e-016	3.1048e-015	-1.18537e-015	-1.29508e-015	-7.14383e-016	-2.23684e-015	-4.88681e-015	6.59552e-016	6.60351e-015	6.91718e-015	1.12893e-015	7.22984e-016	3.64468e-015	1.2102e-015	1.85161e-016	-3.59771e-015	-3.40488e-016	-4.65202e-017	-3.77107e-017	-5.61684e-018
-2.46773e-016	7.45604e-016	5.2446e-015	6.67894e-015	3.04843e-015	4.62643e-016	3.16591e-015	-1.53677e-015	-1.08021e-015	-7.5664e-016	-2.38751e-015	-5.05038e-015	4.33273e-016	6.74413e-015	6.7727e-015	1.17213e-015	7.71171e-016	3.33422e-015	1.22111e-015	8.50494e-017	-3.61084e-015	-2.64596e-016	-3.00377e-016	-2.91366e-016	-2.9113e-017
-3.31623e-016	5.07389e-016	5.22283e-015	6.60852e-015	3.26214e-015	2.94368e-016	3.2106e-015	-1.90272e-015	-8.78797e-016	-8.10254e-016	-2.55741e-015	-5.21566e-015	1.78572e-016	6.88307e-015	6.60687e-015	1.22232e-015	8.20838e-016	3.01508e-015	1.23001e-015	-1.96733e-017	-3.60824e-015	-1.85296e-016	-5.48237e-016	-5.34067e-016	-4.99728e-017
-4.40313e-016	2.58243e-016	5.19308e-015	6.50523e-015	3.47472e-015	1.16713e-016	3.24114e-015	-2.27933e-015	-6.9141e-016	-8.72849e-016	-2.74376e-015	-5.38086e-015	-1.01655e-016	7.01923e-015	6.42092e-015	1.27826e-015	8.7125e-016	2.68982e-015	1.23729e-015	-1.28721e-016	-3.58956e-015	-1.03578e-016	-7.86903e-016	-7.64032e-016	-6.86927e-017
-5.72549e-016	-7.05211e-019	5.1562e-015	6.36942e-015	3.68479e-015	-6.76185e-017	3.25903e-015	-2.66289e-015	-5.18203e-016	-9.42179e-016	-2.94265e-015	-5.5443e-015	-4.04616e-016	7.15145e-015	6.21659e-015	1.33894e-015	9.21019e-016	2.36094e-015	1.24376e-015	-2.4158e-016	-3.55514e-015	-1.94274e-017	-1.01364e-015	-9.79973e-016	-8.45749e-017
-7.27061e-016	-2.67847e-016	5.11314e-015	6.20178e-015	3.8916e-015	-2.56352e-016	3.26583e-015	-3.04923e-015	-3.58989e-016	-1.01605e-015	-3.15104e-015	-5.70321e-015	-7.27391e-016	7.27864e-015	5.99551e-015	1.40332e-015	9.69017e-016	2.0308e-015	1.24999e-015	-3.57775e-016	-3.50436e-015	6.64123e-017	-1.22531e-015	-1.18025e-015	-9.77285e-017
-9.01535e-016	-5.41551e-016	5.06516e-015	6.00345e-015	4.09376e-015	-4.46572e-016	3.26288e-015	-3.43437e-015	-2.13423e-016	-1.092e-015	-3.36547e-015	-5.85527e-015	-1.06681e-015	7.39973e-015	5.75915e-015	1.46994e-015	1.01464e-015	1.7016e-015	1.25593e-015	-4.77001e-016	-3.43699e-015	1.53255e-016	-1.4189e-015	-1.36363e-015	-1.08139e-016
-1.09502e-015	-8.20574e-016	5.01224e-015	5.77483e-015	4.29022e-015	-6.35928e-016	3.25213e-015	-3.81451e-015	-8.12991e-017	-1.16767e-015	-3.58255e-015	-5.99846e-015	-1.41964e-015	7.51313e-015	5.50951e-015	1.53741e-015	1.0564e-015	1.37648e-015	1.26301e-015	-5.98098e-016	-3.35352e-015	2.40429e-016	-1.59197e-015	-1.52924e-015	-1.16447e-016
-1.30589e-015	-1.10251e-015	4.95581e-015	5.51803e-015	4.48029e-015	-8.21941e-016	3.2357e-015	-4.18498e-015	3.821e-017	-1.24051e-015	-3.79847e-015	-6.13025e-015	-1.78251e-015	7.61841e-015	5.2493e-015	1.60463e-015	1.09378e-015	1.05789e-015	1.27265e-015	-7.20617e-016	-3.25401e-015	3.28288e-016	-1.74224e-015	-1.67641e-015	-1.22734e-016
-1.53206e-015	-1.38561e-015	4.89682e-015	5.23511e-015	4.66246e-015	-1.00157e-015	3.21485e-015	-4.54184e-015	1.46516e-016	-1.30824e-015	-4.00968e-015	-6.24883e-015	-2.15176e-015	7.71441e-015	4.98096e-015	1.67107e-015	1.12537e-015	7.4838e-016	1.28541e-015	-8.43583e-016	-3.13841e-015	4.16578e-016	-1.86773e-015	-1.80416e-015	-1.27144e-016
-1.7711e-015	-1.6685e-015	4.83617e-015	4.92902e-015	4.83551e-015	-1.17202e-015	3.19053e-015	-4.88135e-015	2.43979e-016	-1.36868e-015	-4.21357e-015	-6.35176e-015	-2.52392e-015	7.80057e-015	4.70692e-015	1.73558e-015	1.15067e-015	4.50562e-016	1.30206e-015	-9.66215e-016	-3.00638e-015	5.05228e-016	-1.96624e-015	-1.91204e-015	-1.30432e-016
-2.02062e-015	-1.94961e-015	4.77462e-015	4.60272e-015	4.99933e-015	-1.33066e-015	3.16332e-015	-5.19907e-015	3.31655e-016	-1.41961e-015	-4.40713e-015	-6.43731e-015	-2.89572e-015	7.87636e-015	4.4299e-015	1.7974e-015	1.16908e-015	1.66989e-016	1.32338e-015	-1.08766e-015	-2.85758e-015	5.93588e-016	-2.03697e-015	-1.99943e-015	-1.31822e-016
-2.27843e-015	-2.22678e-015	4.71321e-015	4.25908e-015	5.15343e-015	-1.47518e-015	3.13441e-015	-5.49068e-015	4.12137e-016	-1.45872e-015	-4.58728e-015	-6.50397e-015	-3.26432e-015	7.9412e-015	4.15263e-015	1.85531e-015	1.18069e-015	-1.00056e-016	1.35052e-015	-1.20684e-015	-2.69173e-015	6.81159e-016	-2.0785e-015	-2.06594e-015	-1.31968e-016
-2.54228e-015	-2.49815e-015	4.65269e-015	3.9013e-015	5.29721e-015	-1.60357e-015	3.10479e-015	-5.75302e-015	4.8688e-016	-1.48378e-015	-4.75144e-015	-6.55003e-015	-3.62646e-015	7.99471e-015	3.87775e-015	1.90836e-015	1.18506e-015	-3.48082e-016	1.38446e-015	-1.32251e-015	-2.50883e-015	7.6745e-016	-2.08983e-015	-2.11199e-015	-1.31244e-016
-2.80939e-015	-2.7623e-015	4.59392e-015	3.5328e-015	5.42985e-015	-1.71371e-015	3.07511e-015	-5.98299e-015	5.57378e-016	-1.49357e-015	-4.8972e-015	-6.57394e-015	-3.97846e-015	8.03687e-015	3.60836e-015	1.95698e-015	1.18148e-015	-5.7582e-016	1.42587e-015	-1.43398e-015	-2.30905e-015	8.52623e-016	-2.06971e-015	-2.13748e-015	-1.2933e-016
-3.07764e-015	-3.01756e-015	4.53767e-015	3.15665e-015	5.55104e-015	-1.80381e-015	3.04533e-015	-6.1776e-015	6.25221e-016	-1.48629e-015	-5.02252e-015	-6.57421e-015	-4.3172e-015	8.06795e-015	3.34775e-015	2.00002e-015	1.17015e-015	-7.81406e-016	1.47537e-015	-1.54036e-015	-2.09316e-015	9.36319e-016	-2.01779e-015	-2.14241e-015	-1.26798e-016
-3.34455e-015	-3.26233e-015	4.48473e-015	2.77664e-015	5.66057e-015	-1.87185e-015	3.01527e-015	-6.33408e-015	6.9251e-016	-1.46131e-015	-5.12542e-015	-6.54976e-015	-4.63957e-015	8.08764e-015	3.09894e-015	2.03701e-015	1.1509e-015	-9.6293e-016	1.53349e-015	-1.64133e-015	-1.86088e-015	1.01843e-015	-1.93411e-015	-2.12753e-015	-1.24516e-016
-3.60766e-015	-3.49501e-015	4.4359e-015	2.39672e-015	5.75768e-015	-1.91637e-015	2.98541e-015	-6.45047e-015	7.60866e-016	-1.41744e-015	-5.20423e-015	-6.49939e-015	-4.94282e-015	8.0969e-015	2.86417e-015	2.06788e-015	1.1238e-015	-1.11979e-015	1.60086e-015	-1.73532e-015	-1.61278e-015	1.09866e-015	-1.81954e-015	-2.09334e-015	-1.22235e-016
-3.8647e-015	-3.71412e-015	4.39187e-015	2.02014e-015	5.84272e-015	-1.93644e-015	2.95558e-015	-6.52515e-015	8.31733e-016	-1.3534e-015	-5.25781e-015	-6.42306e-015	-5.22455e-015	8.09507e-015	2.64651e-015	2.09229e-015	1.08942e-015	-1.25082e-015	1.67788e-015	-1.82206e-015	-1.34926e-015	1.17666e-015	-1.67514e-015	-2.04161e-015	-1.20015e-016
-4.11465e-015	-3.91741e-015	4.35338e-015	1.65034e-015	5.91534e-015	-1.93042e-015	2.92514e-015	-6.55656e-015	9.06862e-016	-1.26895e-015	-5.28571e-015	-6.32005e-015	-5.4826e-015	8.08283e-015	2.4491e-015	2.11063e-015	1.04794e-015	-1.35462e-015	1.76454e-015	-1.9008e-015	-1.07e-015	1.25265e-015	-1.50159e-015	-1.9732e-015	-1.18064e-016
-4.35603e-015	-4.1041e-015	4.32115e-015	1.29136e-015	5.97592e-015	-1.89781e-015	2.89448e-015	-6.54377e-015	9.87752e-016	-1.16433e-015	-5.28704e-015	-6.19034e-015	-5.7145e-015	8.0605e-015	2.27431e-015	2.1231e-015	9.99804e-016	-1.43092e-015	1.86112e-015	-1.97097e-015	-7.75176e-016	1.32679e-015	-1.30083e-015	-1.8899e-015	-1.16288e-016
-4.5869e-015	-4.27313e-015	4.29535e-015	9.46679e-016	6.02433e-015	-1.83837e-015	2.86287e-015	-6.48656e-015	1.07642e-015	-1.04012e-015	-5.26167e-015	-6.03387e-015	-5.91831e-015	8.0292e-015	2.12455e-015	2.12969e-015	9.46327e-016	-1.47943e-015	1.96763e-015	-2.03301e-015	-4.65278e-016	1.39876e-015	-1.07481e-015	-1.79329e-015	-1.14893e-016
-4.80607e-015	-4.42362e-015	4.27641e-015	6.19626e-016	6.06054e-015	-1.75247e-015	2.83018e-015	-6.38442e-015	1.17409e-015	-8.96564e-016	-5.20996e-015	-5.85087e-015	-6.09219e-015	7.98969e-015	2.00215e-015	2.13133e-015	8.8861e-016	-1.50047e-015	2.08411e-015	-2.08665e-015	-1.41745e-016	1.46857e-015	-8.25536e-016	-1.685e-015	-1.1391e-016
-5.01291e-015	-4.55437e-015	4.26455e-015	3.12901e-016	6.08483e-015	-1.64024e-015	2.79537e-015	-6.23789e-015	1.28143e-015	-7.34676e-016	-5.13202e-015	-5.6418e-015	-6.23491e-015	7.94293e-015	1.90925e-015	2.12851e-015	8.2707e-016	-1.49477e-015	2.20991e-015	-2.13112e-015	1.94347e-016	1.5355e-015	-5.55637e-016	-1.56633e-015	-1.13342e-016
-5.20701e-015	-4.66446e-015	4.25971e-015	2.91183e-017	6.09696e-015	-1.50213e-015	2.7574e-015	-6.0483e-015	1.39856e-015	-5.55982e-016	-5.02848e-015	-5.40741e-015	-6.34603e-015	7.89009e-015	1.84731e-015	2.12214e-015	7.62809e-016	-1.46265e-015	2.34443e-015	-2.1662e-015	5.42218e-016	1.59963e-015	-2.67565e-016	-1.43919e-015	-1.13269e-016
-5.38725e-015	-4.75291e-015	4.26178e-015	-2.29509e-016	6.09714e-015	-1.33928e-015	2.71644e-015	-5.81699e-015	1.52649e-015	-3.6231e-016	-4.90054e-015	-5.14943e-015	-6.42397e-015	7.83144e-015	1.81749e-015	2.11184e-015	6.96087e-016	-1.40517e-015	2.4873e-015	-2.1919e-015	9.01364e-016	1.6611e-015	3.60669e-017	-1.30591e-015	-1.14021e-016
-5.55325e-015	-4.81996e-015	4.27141e-015	-4.61459e-016	6.08596e-015	-1.15257e-015	2.67186e-015	-5.54617e-015	1.66598e-015	-1.55167e-016	-4.74928e-015	-4.86907e-015	-6.46771e-015	7.76737e-015	1.82074e-015	2.09809e-015	6.27972e-016	-1.32403e-015	2.637e-015	-2.20789e-015	1.27111e-015	1.71951e-015	3.52152e-016	-1.16855e-015	-1.15326e-016
-5.70453e-015	-4.86518e-015	4.28774e-015	-6.64396e-016	6.06304e-015	-9.43764e-016	2.62218e-015	-5.23848e-015	1.81604e-015	6.31261e-017	-4.5773e-015	-4.5678e-015	-6.47752e-015	7.69891e-015	1.85772e-015	2.08162e-015	5.591e-016	-1.22131e-015	2.79322e-015	-2.21454e-015	1.64948e-015	1.77467e-015	6.77176e-016	-1.02962e-015	-1.17182e-016
-5.84011e-015	-4.88869e-015	4.30983e-015	-8.37195e-016	6.02822e-015	-7.14434e-016	2.56703e-015	-4.89717e-015	1.97618e-015	2.90476e-016	-4.38635e-015	-4.24721e-015	-6.45381e-015	7.62699e-015	1.92854e-015	2.06323e-015	4.90918e-016	-1.09875e-015	2.95443e-015	-2.21226e-015	2.03467e-015	1.82631e-015	1.00779e-015	-8.91399e-016	-1.18596e-016
-5.96127e-015	-4.88981e-015	4.33746e-015	-9.79214e-016	5.98279e-015	-4.66688e-016	2.50627e-015	-4.525e-015	2.14642e-015	5.24856e-016	-4.17841e-015	-3.90903e-015	-6.39654e-015	7.55273e-015	2.03343e-015	2.04347e-015	4.24104e-016	-9.58658e-016	3.11974e-015	-2.20106e-015	2.4256e-015	1.87414e-015	1.34091e-015	-7.55625e-016	-1.19332e-016
-6.0684e-015	-4.86848e-015	4.37024e-015	-1.08997e-015	5.9272e-015	-2.02541e-016	2.43863e-015	-4.12571e-015	2.32567e-015	7.63315e-016	-3.95624e-015	-3.5551e-015	-6.30619e-015	7.47666e-015	2.17212e-015	2.0242e-015	3.59394e-016	-8.02874e-016	3.28815e-015	-2.18162e-015	2.81984e-015	1.91809e-015	1.67273e-015	-6.24321e-016	-1.19898e-016
-6.16186e-015	-4.82542e-015	4.40754e-015	-1.16917e-015	5.86224e-015	7.62375e-017	2.3639e-015	-3.70301e-015	2.51366e-015	1.00307e-015	-3.72195e-015	-3.18769e-015	-6.18339e-015	7.39963e-015	2.34376e-015	2.00587e-015	2.97225e-016	-6.33474e-016	3.45857e-015	-2.15424e-015	3.2158e-015	1.95793e-015	2.00005e-015	-4.9965e-016	-1.19872e-016
-6.24304e-015	-4.7611e-015	4.4493e-015	-1.21737e-015	5.78814e-015	3.67261e-016	2.28248e-015	-3.26107e-015	2.70904e-015	1.24144e-015	-3.47733e-015	-2.80922e-015	-6.03007e-015	7.32219e-015	2.54754e-015	1.9888e-015	2.384e-016	-4.53488e-016	3.62882e-015	-2.11915e-015	3.61141e-015	1.99358e-015	2.31875e-015	-3.84022e-016	-1.19298e-016
-6.31322e-015	-4.67591e-015	4.49426e-015	-1.23506e-015	5.70518e-015	6.67891e-016	2.19452e-015	-2.80412e-015	2.91056e-015	1.47587e-015	-3.22517e-015	-2.42226e-015	-5.84703e-015	7.24434e-015	2.78213e-015	1.97374e-015	1.83923e-016	-2.65105e-016	3.79758e-015	-2.07687e-015	4.00442e-015	2.02488e-015	2.62552e-015	-2.79426e-016	-1.17576e-016
-6.37305e-015	-4.57116e-015	4.54146e-015	-1.22411e-015	5.61442e-015	9.75981e-016	2.1e-015	-2.33695e-015	3.11686e-015	1.70359e-015	-2.96811e-015	-2.02887e-015	-5.63505e-015	7.16655e-015	3.04523e-015	1.96113e-015	1.34247e-016	-7.123e-017	3.96295e-015	-2.02765e-015	4.39204e-015	2.05103e-015	2.91732e-015	-1.88027e-016	-1.14203e-016
-6.42407e-015	-4.44763e-015	4.59011e-015	-1.18634e-015	5.51622e-015	1.2882e-015	1.99957e-015	-1.86429e-015	3.32611e-015	1.92142e-015	-2.70877e-015	-1.63138e-015	-5.39584e-015	7.08972e-015	3.33466e-015	1.95157e-015	8.98917e-017	1.2527e-016	4.1233e-015	-1.97215e-015	4.77195e-015	2.07185e-015	3.19067e-015	-1.11908e-016	-1.0909e-016
-6.46784e-015	-4.3063e-015	4.63945e-015	-1.12303e-015	5.41101e-015	1.60202e-015	1.89303e-015	-1.39074e-015	3.53698e-015	2.12636e-015	-2.44923e-015	-1.23205e-015	-5.1309e-015	7.01335e-015	3.64786e-015	1.94598e-015	5.12972e-017	3.21687e-016	4.27703e-015	-1.91158e-015	5.14286e-015	2.08731e-015	3.44259e-015	-5.1906e-017	-1.01733e-016
-6.50562e-015	-4.14924e-015	4.68861e-015	-1.03636e-015	5.2998e-015	1.91453e-015	1.78135e-015	-9.20569e-016	3.74754e-015	2.31624e-015	-2.19211e-015	-8.33646e-016	-4.8426e-015	6.93724e-015	3.98157e-015	1.94548e-015	1.95127e-017	5.14926e-016	4.42277e-015	-1.84658e-015	5.50259e-015	2.09704e-015	3.66984e-015	-9.52954e-018	-9.17307e-017
-6.53876e-015	-3.97775e-015	4.73692e-015	-9.28727e-016	5.18388e-015	2.22306e-015	1.66522e-015	-4.58455e-016	3.9563e-015	2.48839e-015	-1.93997e-015	-4.3846e-016	-4.53329e-015	6.86119e-015	4.33303e-015	1.95066e-015	-5.78548e-018	7.02714e-016	4.55876e-015	-1.77778e-015	5.84857e-015	2.10062e-015	3.86975e-015	1.34794e-017	-7.90186e-017
-6.56859e-015	-3.79269e-015	4.78325e-015	-8.03147e-016	5.06313e-015	2.52554e-015	1.54535e-015	-8.80465e-018	4.1614e-015	2.64026e-015	-1.69426e-015	-4.88858e-017	-4.20506e-015	6.7853e-015	4.69905e-015	1.96165e-015	-2.46005e-017	8.82113e-016	4.68342e-015	-1.70513e-015	6.17784e-015	2.09769e-015	4.03997e-015	1.5631e-017	-6.32385e-017
-6.59645e-015	-3.59607e-015	4.82696e-015	-6.62232e-016	4.93889e-015	2.81931e-015	1.42212e-015	4.23588e-016	4.36e-015	2.77005e-015	-1.45724e-015	3.32265e-016	-3.86008e-015	6.70936e-015	5.07601e-015	1.97823e-015	-3.7531e-017	1.05005e-015	4.79542e-015	-1.62927e-015	6.48855e-015	2.08755e-015	4.17828e-015	-4.32572e-018	-4.47856e-017
-6.62369e-015	-3.38992e-015	4.86731e-015	-5.08978e-016	4.8118e-015	3.10204e-015	1.29688e-015	8.34624e-016	4.54923e-015	2.87641e-015	-1.23078e-015	7.02718e-016	-3.50107e-015	6.63269e-015	5.46018e-015	2.00166e-015	-4.49622e-017	1.20446e-015	4.89352e-015	-1.5511e-015	6.7782e-015	2.06922e-015	4.28278e-015	-4.71511e-017	-2.33769e-017
-6.65097e-015	-3.1753e-015	4.90329e-015	-3.46763e-016	4.68312e-015	3.37104e-015	1.17102e-015	1.22013e-015	4.72689e-015	2.95789e-015	-1.01614e-015	1.06075e-015	-3.12934e-015	6.55459e-015	5.84765e-015	2.03247e-015	-4.73782e-017	1.34345e-015	4.97668e-015	-1.47152e-015	7.0438e-015	2.0429e-015	4.35176e-015	-1.13228e-016	5.87519e-019
-6.67992e-015	-2.95439e-015	4.93455e-015	-1.79286e-016	4.55385e-015	3.62444e-015	1.04529e-015	1.57739e-015	4.89092e-015	3.01294e-015	-8.14576e-016	1.40444e-015	-2.7476e-015	6.47485e-015	6.23478e-015	2.07055e-015	-4.60728e-017	1.46551e-015	5.04345e-015	-1.39058e-015	7.28414e-015	2.00846e-015	4.38412e-015	-2.02845e-016	2.79046e-017
-6.71072e-015	-2.72901e-015	4.95958e-015	-1.01263e-017	4.42495e-015	3.86013e-015	9.20937e-016	1.90322e-015	5.03919e-015	3.04104e-015	-6.27216e-016	1.73222e-015	-2.35837e-015	6.39242e-015	6.61743e-015	2.11559e-015	-4.13136e-017	1.56895e-015	5.09219e-015	-1.3094e-015	7.49677e-015	1.9654e-015	4.37854e-015	-3.15958e-016	5.93404e-017
-6.74416e-015	-2.50071e-015	4.97768e-015	1.57479e-016	4.29711e-015	4.07649e-015	7.99347e-016	2.19485e-015	5.16946e-015	3.0418e-015	-4.5463e-016	2.04195e-015	-1.96416e-015	6.30669e-015	6.99159e-015	2.16833e-015	-3.44577e-017	1.65138e-015	5.12207e-015	-1.22837e-015	7.67973e-015	1.91322e-015	4.33475e-015	-4.52268e-016	9.48703e-017
-6.78136e-015	-2.27186e-015	4.98839e-015	3.20454e-016	4.17099e-015	4.27186e-015	6.82219e-016	2.45022e-015	5.28034e-015	3.01423e-015	-2.97635e-016	2.33219e-015	-1.5672e-015	6.21697e-015	7.35378e-015	2.2291e-015	-2.69539e-017	1.71186e-015	5.13224e-015	-1.14746e-015	7.83183e-015	1.85185e-015	4.25246e-015	-6.11326e-016	1.33698e-016
-6.82251e-015	-2.04447e-015	4.9914e-015	4.75689e-016	4.04784e-015	4.44498e-015	5.71249e-016	2.66738e-015	5.36964e-015	2.95929e-015	-1.57139e-016	2.60148e-015	-1.16985e-015	6.12282e-015	7.69928e-015	2.29797e-015	-1.96062e-017	1.74981e-015	5.12203e-015	-1.06689e-015	7.95173e-015	1.78108e-015	4.13147e-015	-7.9226e-016	1.76194e-016
-6.86807e-015	-1.82077e-015	4.98648e-015	6.19757e-016	3.92796e-015	4.59485e-015	4.67613e-016	2.84487e-015	5.43683e-015	2.87759e-015	-3.26463e-017	2.84871e-015	-7.7425e-016	6.0235e-015	8.02452e-015	2.37441e-015	-1.45549e-017	1.76421e-015	5.09185e-015	-9.87901e-016	8.03835e-015	1.7004e-015	3.97207e-015	-9.93839e-016	2.23054e-016
-6.91825e-015	-1.60232e-015	4.97351e-015	7.50104e-016	3.81278e-015	4.72053e-015	3.72533e-016	2.9823e-015	5.48019e-015	2.7696e-015	7.62128e-017	3.07266e-015	-3.81874e-016	5.91808e-015	8.32636e-015	2.45825e-015	-1.29352e-017	1.75499e-015	5.0405e-015	-9.10529e-016	8.09097e-015	1.60908e-015	3.77533e-015	-1.21531e-015	2.74111e-016
-6.97269e-015	-1.39099e-015	4.95249e-015	8.63771e-016	3.70307e-015	4.82133e-015	2.87006e-016	3.08015e-015	5.49902e-015	2.63626e-015	1.6961e-016	3.27277e-015	4.81597e-018	5.80636e-015	8.60104e-015	2.54907e-015	-1.55852e-017	1.72268e-015	4.968e-015	-8.35038e-016	8.10814e-015	1.5071e-015	3.54194e-015	-1.45571e-015	3.28762e-016
-7.03016e-015	-1.18864e-015	4.92293e-015	9.59252e-016	3.59917e-015	4.8969e-015	2.12184e-016	3.1386e-015	5.49194e-015	2.4792e-015	2.48432e-016	3.44867e-015	3.83499e-016	5.68739e-015	8.84551e-015	2.6466e-015	-2.45027e-017	1.66747e-015	4.87447e-015	-7.61211e-016	8.0901e-015	1.39448e-015	3.27313e-015	-1.71324e-015	3.86666e-016
-7.09055e-015	-9.96679e-016	4.88508e-015	1.03455e-015	3.50123e-015	4.94697e-015	1.49266e-016	3.1576e-015	5.45908e-015	2.30042e-015	3.13963e-016	3.59997e-015	7.52867e-016	5.56058e-015	9.05695e-015	2.75062e-015	-4.14637e-017	1.59002e-015	4.76015e-015	-6.89347e-016	8.03689e-015	1.27153e-015	2.97054e-015	-1.98585e-015	4.47679e-016
-7.1531e-015	-8.16818e-016	4.83931e-015	1.08766e-015	3.40998e-015	4.97131e-015	9.95326e-017	3.13818e-015	5.40036e-015	2.10197e-015	3.6694e-016	3.72587e-015	1.11161e-015	5.42528e-015	9.23297e-015	2.86039e-015	-6.78139e-017	1.49129e-015	4.62533e-015	-6.19901e-016	7.94896e-015	1.138e-015	2.63616e-015	-2.27135e-015	5.11402e-016
-7.21761e-015	-6.50691e-016	4.78505e-015	1.11735e-015	3.32608e-015	4.97029e-015	6.39559e-017	3.08278e-015	5.31549e-015	1.8865e-015	4.08736e-016	3.8264e-015	1.45894e-015	5.28079e-015	9.37149e-015	2.97583e-015	-1.04708e-016	1.37212e-015	4.4706e-015	-5.53265e-016	7.82744e-015	9.93833e-016	2.27192e-015	-2.56761e-015	5.77445e-016
-7.28273e-015	-4.9885e-016	4.72239e-015	1.12272e-015	3.24932e-015	4.94431e-015	4.2998e-017	2.9936e-015	5.20472e-015	1.65606e-015	4.40741e-016	3.90111e-015	1.79354e-015	5.12678e-015	9.47019e-015	3.09583e-015	-1.54006e-016	1.23384e-015	4.2969e-015	-4.89677e-016	7.67299e-015	8.3909e-016	1.88023e-015	-2.87251e-015	6.45568e-016
-7.34665e-015	-3.6262e-016	4.65142e-015	1.10235e-015	3.17914e-015	4.89419e-015	3.69702e-017	2.87314e-015	5.06829e-015	1.41291e-015	4.64365e-016	3.95072e-015	2.11506e-015	4.96323e-015	9.52793e-015	3.21959e-015	-2.16955e-016	1.07828e-015	4.10517e-015	-4.29259e-016	7.48621e-015	6.73794e-016	1.46408e-015	-3.18328e-015	7.14839e-016
-7.40756e-015	-2.4227e-016	4.57275e-015	1.05591e-015	3.11557e-015	4.82045e-015	4.58006e-017	2.72459e-015	4.9074e-015	1.15988e-015	4.80915e-016	3.97533e-015	2.42241e-015	4.78963e-015	9.54375e-015	3.34689e-015	-2.94987e-016	9.07859e-016	3.8961e-015	-3.72746e-016	7.26914e-015	4.98746e-016	1.02592e-015	-3.49721e-015	7.84801e-016
-7.46474e-015	-1.38231e-016	4.48665e-015	9.84084e-016	3.05829e-015	4.724e-015	6.98298e-017	2.55166e-015	4.72277e-015	8.99907e-016	4.9245e-016	3.97566e-015	2.71474e-015	4.60666e-015	9.51675e-015	3.47709e-015	-3.89602e-016	7.24098e-016	3.67124e-015	-3.20057e-016	7.02362e-015	3.14708e-016	5.69432e-016	-3.81125e-015	8.5465e-016
-7.51705e-015	-5.03768e-017	4.39279e-015	8.86591e-016	3.00716e-015	4.6063e-015	1.09359e-016	2.35816e-015	4.5166e-015	6.36054e-016	5.01609e-016	3.95248e-015	2.99107e-015	4.41386e-015	9.44672e-015	3.609e-015	-5.01087e-016	5.28949e-016	3.43167e-015	-2.70879e-016	6.75228e-015	1.21933e-016	9.77643e-017	-4.123e-015	9.23125e-016
-7.56345e-015	2.07215e-017	4.29153e-015	7.64771e-016	2.96207e-015	4.46849e-015	1.63859e-016	2.1478e-015	4.29057e-015	3.70892e-016	5.09703e-016	3.90697e-015	3.2513e-015	4.21241e-015	9.33353e-015	3.74166e-015	-6.29973e-016	3.24508e-016	3.17907e-015	-2.25268e-016	6.45634e-015	-7.85057e-017	-3.85607e-016	-4.42995e-015	9.8979e-016
-7.60126e-015	7.51607e-017	4.18319e-015	6.20146e-016	2.92149e-015	4.31215e-015	2.32638e-016	1.92434e-015	4.04634e-015	1.0793e-016	5.18547e-016	3.83957e-015	3.49498e-015	4.00161e-015	9.17806e-015	3.87417e-015	-7.76475e-016	1.128e-016	2.91524e-015	-1.83908e-016	6.13798e-015	-2.85776e-016	-8.7766e-016	-4.72934e-015	1.05447e-015
-7.62826e-015	1.13106e-016	4.06811e-015	4.5353e-016	2.88476e-015	4.13869e-015	3.14601e-016	1.69227e-015	3.78565e-015	-1.49897e-016	5.30031e-016	3.75148e-015	3.72219e-015	3.78216e-015	8.98131e-015	4.00572e-015	-9.40938e-016	-1.03848e-016	2.64188e-015	-1.46916e-016	5.80062e-015	-4.99046e-016	-1.37514e-015	-5.01837e-015	1.11599e-015
-7.64311e-015	1.35198e-016	3.94658e-015	2.66675e-016	2.85096e-015	3.95006e-015	4.09338e-016	1.45679e-015	3.51043e-015	-3.99297e-016	5.45718e-016	3.64402e-015	3.93309e-015	3.55424e-015	8.74474e-015	4.13489e-015	-1.12293e-015	-3.23267e-016	2.3608e-015	-1.14626e-016	5.44732e-015	-7.17229e-016	-1.87457e-015	-5.29438e-015	1.17379e-015
-7.64461e-015	1.42335e-016	3.81786e-015	6.17615e-017	2.82031e-015	3.74784e-015	5.16885e-016	1.22236e-015	3.2232e-015	-6.37606e-016	5.67458e-016	3.51856e-015	4.1283e-015	3.31854e-015	8.46965e-015	4.26088e-015	-1.32296e-015	-5.42942e-016	2.07367e-015	-8.69276e-017	5.08092e-015	-9.39408e-016	-2.37249e-015	-5.55478e-015	1.22669e-015
-7.63182e-015	1.35062e-016	3.68251e-015	-1.59326e-016	2.79115e-015	3.53347e-015	6.35827e-016	9.94547e-016	2.92696e-015	-8.624e-016	5.96966e-016	3.37697e-015	4.30844e-015	3.07575e-015	8.1583e-015	4.38212e-015	-1.53997e-015	-7.60084e-016	1.7824e-015	-6.3741e-017	4.70505e-015	-1.16459e-015	-2.86496e-015	-5.79759e-015	1.274e-015
-7.60324e-015	1.1457e-016	3.54039e-015	-3.93701e-016	2.76246e-015	3.30889e-015	7.65176e-016	7.77905e-016	2.62501e-015	-1.07034e-015	6.35408e-016	3.22028e-015	4.47314e-015	2.82719e-015	7.81298e-015	4.49705e-015	-1.77307e-015	-9.72818e-016	1.48935e-015	-4.57878e-017	4.32346e-015	-1.3915e-015	-3.34901e-015	-6.02041e-015	1.31514e-015
-7.5572e-015	8.26432e-017	3.39168e-015	-6.389e-016	2.73315e-015	3.07622e-015	9.04014e-016	5.76224e-016	2.31997e-015	-1.25926e-015	6.84904e-016	3.05011e-015	4.62335e-015	2.57421e-015	7.43623e-015	4.60372e-015	-2.02155e-015	-1.17911e-015	1.19632e-015	-3.34602e-017	3.93868e-015	-1.61923e-015	-3.82103e-015	-6.22099e-015	1.34935e-015
-7.49295e-015	4.0753e-017	3.2364e-015	-8.92593e-016	2.70177e-015	2.83756e-015	1.05088e-015	3.93906e-016	2.01472e-015	-1.42677e-015	7.46341e-016	2.86799e-015	4.76006e-015	2.31744e-015	7.03099e-015	4.7015e-015	-2.28401e-015	-1.37713e-015	9.04824e-016	-2.6773e-017	3.55403e-015	-1.8459e-015	-4.27756e-015	-6.39787e-015	1.37546e-015
-7.40948e-015	-9.63752e-018	3.07486e-015	-1.15118e-015	2.66697e-015	2.59512e-015	1.20401e-015	2.34837e-016	1.71249e-015	-1.57094e-015	8.21071e-016	2.67579e-015	4.88375e-015	2.05794e-015	6.60062e-015	4.78836e-015	-2.5586e-015	-1.56589e-015	6.16533e-016	-2.5379e-017	3.17337e-015	-2.06972e-015	-4.71565e-015	-6.54981e-015	1.3933e-015
-7.3059e-015	-6.6751e-017	2.90666e-015	-1.41199e-015	2.62662e-015	2.35032e-015	1.36277e-015	1.02827e-016	1.41556e-015	-1.68996e-015	9.10394e-016	2.47597e-015	4.99518e-015	1.79676e-015	6.14781e-015	4.86326e-015	-2.84317e-015	-1.74334e-015	3.33907e-016	-2.93411e-017	2.80002e-015	-2.28998e-015	-5.13262e-015	-6.67484e-015	1.40196e-015
-7.18142e-015	-1.29106e-016	2.73198e-015	-1.67175e-015	2.57935e-015	2.1051e-015	1.52618e-015	1.80401e-018	1.12679e-015	-1.78251e-015	1.0145e-015	2.27049e-015	5.09538e-015	1.53466e-015	5.67589e-015	4.92406e-015	-3.13597e-015	-1.90841e-015	5.8963e-017	-3.88469e-017	2.43701e-015	-2.50511e-015	-5.52565e-015	-6.77224e-015	1.40099e-015
-7.03571e-015	-1.9421e-016	2.55072e-015	-1.92797e-015	2.52386e-015	1.86194e-015	1.6926e-015	-6.57956e-017	8.4911e-016	-1.84737e-015	1.13443e-015	2.06081e-015	5.18516e-015	1.27281e-015	5.18859e-015	4.97016e-015	-3.43406e-015	-2.06011e-015	-2.07172e-016	-5.41298e-017	2.08683e-015	-2.7133e-015	-5.89178e-015	-6.8415e-015	1.38966e-015
-6.86856e-015	-2.60609e-016	2.36295e-015	-2.17814e-015	2.45895e-015	1.6223e-015	1.86035e-015	-9.75414e-017	5.84963e-016	-1.88389e-015	1.27052e-015	1.84918e-015	5.26515e-015	1.0123e-015	4.68893e-015	5.00021e-015	-3.73514e-015	-2.19779e-015	-4.62639e-016	-7.54356e-017	1.75225e-015	-2.91369e-015	-6.22897e-015	-6.88169e-015	1.3673e-015
-6.67951e-015	-3.26587e-016	2.16863e-015	-2.41941e-015	2.38322e-015	1.38801e-015	2.02776e-015	-9.1912e-017	3.36873e-016	-1.89142e-015	1.42297e-015	1.63711e-015	5.33649e-015	7.53921e-016	4.18042e-015	5.0121e-015	-4.03649e-015	-2.32095e-015	-7.05851e-016	-1.02085e-016	1.43603e-015	-3.10515e-015	-6.53544e-015	-6.89292e-015	1.33367e-015
-6.46888e-015	-3.90098e-016	1.96779e-015	-2.64918e-015	2.29559e-015	1.16107e-015	2.1935e-015	-4.78696e-017	1.07157e-016	-1.8692e-015	1.59193e-015	1.42694e-015	5.39976e-015	4.98717e-016	3.66637e-015	5.00379e-015	-4.33545e-015	-2.42886e-015	-9.35081e-016	-1.34307e-016	1.14057e-015	-3.28674e-015	-6.80866e-015	-6.87539e-015	1.28899e-015
-6.23696e-015	-4.49448e-016	1.76015e-015	-2.86508e-015	2.1957e-015	9.42792e-016	2.3568e-015	3.55903e-017	-1.02069e-016	-1.81759e-015	1.7773e-015	1.22051e-015	5.45564e-015	2.47725e-016	3.15032e-015	4.97444e-015	-4.62954e-015	-2.52147e-015	-1.14903e-015	-1.72287e-016	8.67257e-016	-3.45688e-015	-7.04717e-015	-6.82969e-015	1.23349e-015
-5.98463e-015	-5.03279e-016	1.54505e-015	-3.06501e-015	2.0825e-015	7.35311e-016	2.51669e-015	1.59068e-016	-2.88303e-016	-1.73658e-015	1.97821e-015	1.01995e-015	5.50534e-015	1.92413e-018	2.63555e-015	4.92339e-015	-4.91577e-015	-2.59919e-015	-1.34652e-015	-2.16251e-016	6.17467e-016	-3.61464e-015	-7.24998e-015	-6.7563e-015	1.16772e-015
-5.71306e-015	-5.49951e-016	1.32228e-015	-3.24776e-015	1.95447e-015	5.40013e-016	2.67187e-015	3.22254e-016	-4.50154e-016	-1.62697e-015	2.19448e-015	8.27254e-016	5.54994e-015	-2.38357e-016	2.12477e-015	4.84926e-015	-5.19098e-015	-2.66228e-015	-1.52666e-015	-2.65991e-016	3.92312e-016	-3.75911e-015	-7.41584e-015	-6.65601e-015	1.09132e-015
-5.42356e-015	-5.87321e-016	1.09165e-015	-3.41143e-015	1.81113e-015	3.5804e-016	2.82145e-015	5.24809e-016	-5.86288e-016	-1.48967e-015	2.42536e-015	6.44239e-016	5.58989e-015	-4.72454e-016	1.62111e-015	4.75135e-015	-5.45197e-015	-2.71131e-015	-1.68858e-015	-3.21389e-016	1.92296e-016	-3.88967e-015	-7.54376e-015	-6.53051e-015	1.00455e-015
-5.11763e-015	-6.14552e-016	8.53749e-016	-3.55437e-015	1.6518e-015	1.90453e-016	2.96411e-015	7.65604e-016	-6.94699e-016	-1.32507e-015	2.67018e-015	4.72061e-016	5.62603e-015	-7.00373e-016	1.12773e-015	4.62909e-015	-5.69625e-015	-2.74682e-015	-1.83212e-015	-3.81977e-016	1.85439e-017	-4.0052e-015	-7.63357e-015	-6.38116e-015	9.07983e-016
-4.79612e-015	-6.30617e-016	6.08881e-016	-3.67571e-015	1.47668e-015	3.8204e-017	3.09907e-015	1.04232e-015	-7.74437e-016	-1.13495e-015	2.9278e-015	3.13029e-016	5.65936e-015	-9.21814e-016	6.46338e-016	4.48167e-015	-5.92119e-015	-2.76992e-015	-1.95689e-015	-4.47264e-016	-1.28402e-016	-4.10548e-015	-7.68499e-015	-6.21001e-015	8.02332e-016
-4.46109e-015	-6.34359e-016	3.56809e-016	-3.77441e-015	1.28518e-015	-9.76273e-017	3.22602e-015	1.35312e-015	-8.24749e-016	-9.21103e-016	3.19766e-015	1.68742e-016	5.69029e-015	-1.13581e-015	1.79433e-016	4.30913e-015	-6.12455e-015	-2.78143e-015	-2.06233e-015	-5.17869e-016	-2.48849e-016	-4.19014e-015	-7.69831e-015	-6.01897e-015	6.88168e-016
-4.11491e-015	-6.24873e-016	9.76601e-017	-3.85017e-015	1.07744e-015	-2.16259e-016	3.34378e-015	1.69493e-015	-8.45233e-016	-6.84985e-016	3.47853e-015	4.05451e-017	5.71852e-015	-1.3429e-015	-2.70622e-016	4.11093e-015	-6.30372e-015	-2.78219e-015	-2.14777e-015	-5.93025e-016	-3.43063e-016	-4.25848e-015	-7.67395e-015	-5.81096e-015	5.66252e-016
-3.75882e-015	-6.01854e-016	-1.68579e-016	-3.90261e-015	8.54669e-016	-3.16902e-016	3.45172e-015	2.06323e-015	-8.36265e-016	-4.28701e-016	3.76896e-015	-7.03485e-017	5.74427e-015	-1.54253e-015	-7.02169e-016	3.88733e-015	-6.45693e-015	-2.7741e-015	-2.21353e-015	-6.72929e-016	-4.12323e-016	-4.31035e-015	-7.61209e-015	-5.58804e-015	4.37666e-016
-3.39533e-015	-5.65284e-016	-4.41532e-016	-3.93232e-015	6.1705e-016	-3.98893e-016	3.5493e-015	2.45492e-015	-7.97605e-016	-1.5416e-016	4.06769e-015	-1.62546e-016	5.76842e-015	-1.73476e-015	-1.1139e-015	3.63872e-015	-6.58248e-015	-2.75833e-015	-2.25895e-015	-7.56638e-016	-4.57832e-016	-4.34612e-015	-7.51391e-015	-5.35264e-015	3.03197e-016
-3.02622e-015	-5.15443e-016	-7.20402e-016	-3.93952e-015	3.65222e-016	-4.61909e-016	3.63636e-015	2.86566e-015	-7.29638e-016	1.36362e-016	4.37332e-015	-2.34587e-016	5.791e-015	-1.91859e-015	-1.50414e-015	3.36527e-015	-6.67841e-015	-2.73648e-015	-2.28521e-015	-8.43663e-016	-4.8108e-016	-4.36615e-015	-7.38043e-015	-5.10675e-015	1.64689e-016
-2.65351e-015	-4.52256e-016	-1.00458e-015	-3.92523e-015	1.00492e-016	-5.05134e-016	3.71247e-015	3.29099e-015	-6.34044e-016	4.39644e-016	4.68431e-015	-2.85616e-016	5.81212e-015	-2.09497e-015	-1.87225e-015	3.06792e-015	-6.74391e-015	-2.70986e-015	-2.29346e-015	-9.34719e-016	-4.84425e-016	-4.37085e-015	-7.21316e-015	-4.85313e-015	2.31858e-017
-2.2801e-015	-3.76269e-016	-1.29361e-015	-3.89038e-015	-1.76224e-016	-5.28561e-016	3.77684e-015	3.72642e-015	-5.1182e-016	7.52704e-016	4.99831e-015	-3.15055e-016	5.83157e-015	-2.26447e-015	-2.21765e-015	2.7471e-015	-6.77814e-015	-2.68033e-015	-2.28426e-015	-1.02911e-015	-4.6961e-016	-4.36067e-015	-7.01393e-015	-4.59508e-015	-1.19383e-016
-1.90886e-015	-2.8904e-016	-1.58717e-015	-3.83601e-015	-4.63729e-016	-5.32754e-016	3.8298e-015	4.16656e-015	-3.64066e-016	1.07308e-015	5.31373e-015	-3.22171e-016	5.8491e-015	-2.42769e-015	-2.54034e-015	2.40372e-015	-6.78115e-015	-2.64873e-015	-2.25835e-015	-1.1267e-015	-4.39095e-016	-4.33656e-015	-6.78454e-015	-4.33538e-015	-2.6195e-016
-1.54177e-015	-1.91337e-016	-1.88447e-015	-3.76428e-015	-7.60204e-016	-5.18276e-016	3.87088e-015	4.60612e-015	-1.92668e-016	1.39769e-015	5.62909e-015	-3.06686e-016	5.86514e-015	-2.58549e-015	-2.84066e-015	2.03947e-015	-6.75235e-015	-2.61679e-015	-2.21696e-015	-1.22765e-015	-3.95522e-016	-4.29914e-015	-6.52702e-015	-4.07704e-015	-4.03189e-016
-1.18143e-015	-8.39754e-017	-2.18432e-015	-3.67722e-015	-1.06431e-015	-4.8575e-016	3.90022e-015	5.04003e-015	-7.61684e-019	1.72336e-015	5.94275e-015	-2.68472e-016	5.87952e-015	-2.73802e-015	-3.11829e-015	1.65602e-015	-6.69195e-015	-2.58675e-015	-2.16207e-015	-1.33168e-015	-3.42285e-016	-4.24986e-015	-6.2437e-015	-3.82317e-015	-5.41381e-016
-8.30443e-016	3.16364e-017	-2.48547e-015	-3.5767e-015	-1.37502e-015	-4.35634e-016	3.91745e-015	5.4626e-015	2.09926e-016	2.04786e-015	6.25264e-015	-2.07461e-016	5.89164e-015	-2.88596e-015	-3.37411e-015	1.2551e-015	-6.60096e-015	-2.55981e-015	-2.09535e-015	-1.43888e-015	-2.82601e-016	-4.19042e-015	-5.93698e-015	-3.57584e-015	-6.75783e-016
-4.90578e-016	1.5357e-016	-2.78789e-015	-3.46412e-015	-1.69036e-015	-3.69017e-016	3.92241e-015	5.86828e-015	4.36758e-016	2.36787e-015	6.55677e-015	-1.24516e-016	5.90072e-015	-3.03e-015	-3.60882e-015	8.39408e-016	-6.4809e-015	-2.53716e-015	-2.01793e-015	-1.54907e-015	-2.1888e-016	-4.12211e-015	-5.60948e-015	-3.3381e-015	-8.04871e-016
-1.63744e-016	2.80152e-016	-3.09018e-015	-3.34136e-015	-2.00886e-015	-2.86198e-016	3.91588e-015	6.25204e-015	6.76451e-016	2.68038e-015	6.85348e-015	-1.96945e-017	5.90752e-015	-3.17071e-015	-3.82319e-015	4.10953e-016	-6.33353e-015	-2.52066e-015	-1.93227e-015	-1.66195e-015	-1.54383e-016	-4.04622e-015	-5.26422e-015	-3.11246e-015	-9.27444e-016
1.48653e-016	4.08751e-016	-3.3916e-015	-3.21027e-015	-2.32844e-015	-1.88187e-016	3.89761e-015	6.60869e-015	9.26137e-016	2.98241e-015	7.14115e-015	1.05875e-016	5.91167e-015	-3.30918e-015	-4.01758e-015	-2.80402e-017	-6.16101e-015	-2.51157e-015	-1.84075e-015	-1.77759e-015	-9.22998e-017	-3.9644e-015	-4.90364e-015	-2.90037e-015	-1.04211e-015
4.448e-016	5.37291e-016	-3.69082e-015	-3.07305e-015	-2.64727e-015	-7.58871e-017	3.86742e-015	6.93314e-015	1.18305e-015	3.27133e-015	7.41828e-015	2.51342e-016	5.91264e-015	-3.44496e-015	-4.19291e-015	-4.74644e-016	-5.96582e-015	-2.51116e-015	-1.74518e-015	-1.89568e-015	-3.64042e-017	-3.8786e-015	-4.53039e-015	-2.70397e-015	-1.14767e-015
7.22654e-016	6.63697e-016	-3.9859e-015	-2.9319e-015	-2.96322e-015	4.89611e-017	3.82535e-015	7.2208e-015	1.44341e-015	3.54435e-015	7.68305e-015	4.15604e-016	5.90972e-015	-3.57895e-015	-4.35089e-015	-9.26061e-016	-5.75024e-015	-2.5203e-015	-1.64692e-015	-2.01532e-015	1.01658e-017	-3.79075e-015	-4.14784e-015	-2.5258e-015	-1.24315e-015
9.80477e-016	7.84763e-016	-4.27548e-015	-2.78849e-015	-3.2745e-015	1.84931e-016	3.77194e-015	7.468e-015	1.70464e-015	3.79879e-015	7.93383e-015	5.9785e-016	5.90277e-015	-3.71129e-015	-4.49163e-015	-1.37952e-015	-5.51714e-015	-2.54008e-015	-1.54797e-015	-2.13723e-015	4.45709e-017	-3.70243e-015	-3.75865e-015	-2.36793e-015	-1.32753e-015
1.21719e-015	8.98703e-016	-4.55853e-015	-2.6452e-015	-3.57874e-015	3.30748e-016	3.70655e-015	7.6711e-015	1.96345e-015	4.03197e-015	8.16939e-015	7.96742e-016	5.89148e-015	-3.84294e-015	-4.61691e-015	-1.83177e-015	-5.27005e-015	-2.57158e-015	-1.45107e-015	-2.26125e-015	6.46683e-017	-3.6153e-015	-3.36608e-015	-2.23095e-015	-1.4003e-015
1.43117e-015	1.00323e-015	-4.83374e-015	-2.50344e-015	-3.87405e-015	4.84767e-016	3.62957e-015	7.82644e-015	2.21641e-015	4.24192e-015	8.38846e-015	1.0099e-015	5.87542e-015	-3.97414e-015	-4.72829e-015	-2.27941e-015	-5.01236e-015	-2.61454e-015	-1.35795e-015	-2.38793e-015	6.75383e-017	-3.53066e-015	-2.97328e-015	-2.11608e-015	-1.46134e-015
1.6216e-015	1.09578e-015	-5.09975e-015	-2.36505e-015	-4.15859e-015	6.45357e-016	3.5414e-015	7.93167e-015	2.45982e-015	4.42624e-015	8.58991e-015	1.23561e-015	5.85523e-015	-4.10479e-015	-4.82709e-015	-2.71982e-015	-4.74713e-015	-2.6695e-015	-1.27064e-015	-2.51752e-015	5.10927e-017	-3.45067e-015	-2.58273e-015	-2.02395e-015	-1.51084e-015
1.78771e-015	1.17361e-015	-5.35533e-015	-2.2313e-015	-4.43093e-015	8.10917e-016	3.44143e-015	7.98526e-015	2.69048e-015	4.58299e-015	8.77288e-015	1.47188e-015	5.83096e-015	-4.2354e-015	-4.91439e-015	-3.14986e-015	-4.47769e-015	-2.73665e-015	-1.19088e-015	-2.65055e-015	1.28448e-017	-3.377e-015	-2.19742e-015	-1.95483e-015	-1.54825e-015
1.92878e-015	1.23503e-015	-5.59907e-015	-2.10355e-015	-4.6897e-015	9.7928e-016	3.3304e-015	7.98503e-015	2.90533e-015	4.7107e-015	8.93602e-015	1.7167e-015	5.80205e-015	-4.36563e-015	-4.99147e-015	-3.56617e-015	-4.20775e-015	-2.81631e-015	-1.12056e-015	-2.78686e-015	-4.87887e-017	-3.31126e-015	-1.82007e-015	-1.90958e-015	-1.57349e-015
2.04469e-015	1.27814e-015	-5.8302e-015	-1.98254e-015	-4.93392e-015	1.14855e-015	3.20906e-015	7.93016e-015	3.1014e-015	4.80796e-015	9.07877e-015	1.96718e-015	5.7685e-015	-4.49583e-015	-5.05925e-015	-3.96571e-015	-3.9414e-015	-2.90816e-015	-1.0618e-015	-2.92593e-015	-1.34475e-016	-3.25491e-015	-1.45323e-015	-1.8878e-015	-1.58772e-015
2.13584e-015	1.30091e-015	-6.04755e-015	-1.86889e-015	-5.16188e-015	1.31756e-015	3.07738e-015	7.82e-015	3.27578e-015	4.87333e-015	9.20026e-015	2.2211e-015	5.73123e-015	-4.62558e-015	-5.11861e-015	-4.34632e-015	-3.68227e-015	-3.01226e-015	-1.01642e-015	-3.0676e-015	-2.45407e-016	-3.20895e-015	-1.09951e-015	-1.8896e-015	-1.59131e-015
2.20198e-015	1.30141e-015	-6.24963e-015	-1.76364e-015	-5.37269e-015	1.48457e-015	2.93535e-015	7.65428e-015	3.42657e-015	4.90564e-015	9.30016e-015	2.47605e-015	5.69006e-015	-4.75462e-015	-5.17038e-015	-4.70506e-015	-3.43358e-015	-3.1286e-015	-9.86068e-016	-3.21266e-015	-3.82828e-016	-3.17441e-015	-7.60788e-016	-1.91469e-015	-1.5845e-015
2.24425e-015	1.27832e-015	-6.43561e-015	-1.66723e-015	-5.56593e-015	1.64744e-015	2.78316e-015	7.43375e-015	3.55139e-015	4.90429e-015	9.37795e-015	2.72945e-015	5.64505e-015	-4.88332e-015	-5.21589e-015	-5.03961e-015	-3.19871e-015	-3.25688e-015	-9.71307e-016	-3.36153e-015	-5.46723e-016	-3.15244e-015	-4.39001e-016	-1.96188e-015	-1.56844e-015
2.26361e-015	1.23111e-015	-6.60583e-015	-1.58012e-015	-5.74139e-015	1.80467e-015	2.62133e-015	7.16061e-015	3.64807e-015	4.86891e-015	9.43341e-015	2.97928e-015	5.59683e-015	-5.01138e-015	-5.25577e-015	-5.34752e-015	-2.981e-015	-3.39708e-015	-9.73227e-016	-3.51441e-015	-7.37573e-016	-3.14344e-015	-1.36247e-016	-2.03081e-015	-1.54404e-015
2.26026e-015	1.15864e-015	-6.75891e-015	-1.50216e-015	-5.89899e-015	1.95406e-015	2.45064e-015	6.83669e-015	3.71507e-015	4.79907e-015	9.46638e-015	3.22242e-015	5.5463e-015	-5.13793e-015	-5.29044e-015	-5.62683e-015	-2.78356e-015	-3.54869e-015	-9.92584e-016	-3.6713e-015	-9.54549e-016	-3.1479e-015	1.45623e-016	-2.12034e-015	-1.51253e-015
2.23536e-015	1.05974e-015	-6.89373e-015	-1.4331e-015	-6.03857e-015	2.09415e-015	2.27126e-015	6.4641e-015	3.75136e-015	4.69522e-015	9.47708e-015	3.45665e-015	5.49508e-015	-5.26275e-015	-5.32037e-015	-5.87601e-015	-2.60955e-015	-3.71145e-015	-1.03064e-015	-3.83207e-015	-1.19737e-015	-3.16591e-015	4.0496e-016	-2.22897e-015	-1.47542e-015
2.19044e-015	9.341e-016	-7.01056e-015	-1.37264e-015	-6.16055e-015	2.2226e-015	2.08372e-015	6.04586e-015	3.75544e-015	4.55747e-015	9.46527e-015	3.67888e-015	5.44391e-015	-5.38512e-015	-5.34603e-015	-6.09354e-015	-2.46088e-015	-3.88511e-015	-1.0878e-015	-3.99642e-015	-1.46556e-015	-3.19771e-015	6.40361e-016	-2.35564e-015	-1.43452e-015
2.12678e-015	7.82104e-016	-7.10963e-015	-1.32012e-015	-6.26589e-015	2.33837e-015	1.88915e-015	5.5858e-015	3.72686e-015	4.38653e-015	9.43154e-015	3.88705e-015	5.39348e-015	-5.50452e-015	-5.368e-015	-6.27798e-015	-2.33964e-015	-4.06935e-015	-1.16495e-015	-4.1645e-015	-1.75762e-015	-3.24274e-015	8.50769e-016	-2.49863e-015	-1.39157e-015
2.04569e-015	6.04043e-016	-7.19031e-015	-1.27454e-015	-6.3551e-015	2.44059e-015	1.68799e-015	5.08836e-015	3.66515e-015	4.18299e-015	9.37651e-015	4.07993e-015	5.34482e-015	-5.62038e-015	-5.38582e-015	-6.42874e-015	-2.2475e-015	-4.26401e-015	-1.26138e-015	-4.33646e-015	-2.07216e-015	-3.30072e-015	1.03548e-015	-2.65636e-015	-1.34897e-015
1.94906e-015	4.00566e-016	-7.25219e-015	-1.23505e-015	-6.42833e-015	2.52777e-015	1.48177e-015	4.55768e-015	3.56988e-015	3.94812e-015	9.30055e-015	4.25507e-015	5.2987e-015	-5.7313e-015	-5.39954e-015	-6.54506e-015	-2.18569e-015	-4.46892e-015	-1.37636e-015	-4.51169e-015	-2.40733e-015	-3.37122e-015	1.19413e-015	-2.82713e-015	-1.30793e-015
1.83897e-015	1.72619e-016	-7.29556e-015	-1.20015e-015	-6.48589e-015	2.59883e-015	1.27158e-015	3.99881e-015	3.44168e-015	3.68374e-015	9.20481e-015	4.41041e-015	5.25714e-015	-5.8369e-015	-5.40885e-015	-6.62768e-015	-2.15452e-015	-4.68284e-015	-1.50954e-015	-4.69021e-015	-2.76099e-015	-3.45369e-015	1.32675e-015	-3.00959e-015	-1.27005e-015
1.7171e-015	-7.861e-017	-7.32067e-015	-1.16839e-015	-6.52903e-015	2.65192e-015	1.0593e-015	3.41689e-015	3.28085e-015	3.39092e-015	9.09075e-015	4.54442e-015	5.22176e-015	-5.93661e-015	-5.41404e-015	-6.67713e-015	-2.15415e-015	-4.9053e-015	-1.66061e-015	-4.87171e-015	-3.13113e-015	-3.5472e-015	1.43327e-015	-3.20215e-015	-1.23714e-015
1.58521e-015	-3.51921e-016	-7.32805e-015	-1.13861e-015	-6.55936e-015	2.68624e-015	8.46545e-016	2.81686e-015	3.08804e-015	3.07177e-015	8.95977e-015	4.65572e-015	5.19377e-015	-6.02895e-015	-5.41446e-015	-6.69354e-015	-2.18481e-015	-5.13631e-015	-1.82855e-015	-5.05584e-015	-3.51581e-015	-3.65036e-015	1.51318e-015	-3.40306e-015	-1.21123e-015
1.44621e-015	-6.45485e-016	-7.31831e-015	-1.10978e-015	-6.57876e-015	2.70115e-015	6.34732e-016	2.20375e-015	2.86552e-015	2.72815e-015	8.81264e-015	4.74342e-015	5.17529e-015	-6.11364e-015	-5.40954e-015	-6.67814e-015	-2.24612e-015	-5.37548e-015	-2.01198e-015	-5.24197e-015	-3.91215e-015	-3.76111e-015	1.56707e-015	-3.61086e-015	-1.19448e-015
1.30263e-015	-9.5765e-016	-7.29195e-015	-1.08075e-015	-6.5881e-015	2.69627e-015	4.25352e-016	1.583e-015	2.61539e-015	2.36274e-015	8.65133e-015	4.80661e-015	5.16775e-015	-6.18969e-015	-5.39877e-015	-6.63251e-015	-2.33752e-015	-5.62243e-015	-2.2097e-015	-5.42914e-015	-4.31773e-015	-3.87828e-015	1.59555e-015	-3.82321e-015	-1.18783e-015
1.15591e-015	-1.28617e-015	-7.24999e-015	-1.05081e-015	-6.58951e-015	2.67117e-015	2.19701e-016	9.59991e-016	2.33994e-015	1.97824e-015	8.47727e-015	4.84461e-015	5.17219e-015	-6.25657e-015	-5.38154e-015	-6.55773e-015	-2.45763e-015	-5.87658e-015	-2.42116e-015	-5.61667e-015	-4.72977e-015	-4.00036e-015	1.59925e-015	-4.03901e-015	-1.19339e-015
1.00851e-015	-1.62812e-015	-7.1927e-015	-1.0184e-015	-6.58467e-015	2.62601e-015	1.91781e-017	3.40367e-016	2.04132e-015	1.57704e-015	8.29227e-015	4.85755e-015	5.19033e-015	-6.31402e-015	-5.35744e-015	-6.45563e-015	-2.60492e-015	-6.13727e-015	-2.64479e-015	-5.80422e-015	-5.14579e-015	-4.12582e-015	1.5793e-015	-4.25713e-015	-1.21285e-015
8.62524e-016	-1.9814e-015	-7.12106e-015	-9.82294e-016	-6.57479e-015	2.56053e-015	-1.73999e-016	-2.70812e-016	1.72171e-015	1.16181e-015	8.09762e-015	4.84511e-015	5.22471e-015	-6.36077e-015	-5.32563e-015	-6.3282e-015	-2.77731e-015	-6.40427e-015	-2.87875e-015	-5.99122e-015	-5.56355e-015	-4.25258e-015	1.53717e-015	-4.47585e-015	-1.24773e-015
7.19729e-016	-2.34313e-015	-7.03613e-015	-9.42221e-016	-6.56172e-015	2.47425e-015	-3.57839e-016	-8.68844e-016	1.38371e-015	7.36042e-016	7.89557e-015	4.80728e-015	5.27637e-015	-6.39656e-015	-5.28598e-015	-6.1775e-015	-2.97201e-015	-6.67744e-015	-3.12156e-015	-6.17648e-015	-5.98034e-015	-4.37865e-015	1.47399e-015	-4.6943e-015	-1.29924e-015
5.82551e-016	-2.71021e-015	-6.93929e-015	-8.97152e-016	-6.54733e-015	2.36724e-015	-5.30261e-016	-1.4487e-015	1.03082e-015	3.02693e-016	7.68779e-015	4.74466e-015	5.34554e-015	-6.42175e-015	-5.23807e-015	-6.0061e-015	-3.18681e-015	-6.95663e-015	-3.37111e-015	-6.35941e-015	-6.39388e-015	-4.50188e-015	1.39146e-015	-4.91201e-015	-1.36826e-015
4.52363e-016	-3.07981e-015	-6.8316e-015	-8.46555e-016	-6.53226e-015	2.23975e-015	-6.8959e-016	-2.0063e-015	6.66105e-016	-1.35038e-016	7.47628e-015	4.65811e-015	5.43346e-015	-6.43583e-015	-5.18107e-015	-5.81663e-015	-3.41884e-015	-7.24155e-015	-3.62578e-015	-6.5388e-015	-6.80201e-015	-4.62049e-015	1.29141e-015	-5.12823e-015	-1.45558e-015
3.31042e-016	-3.44908e-015	-6.71467e-015	-7.90255e-016	-6.51766e-015	2.0929e-015	-8.33228e-016	-2.53729e-015	2.92404e-016	-5.74018e-016	7.26283e-015	4.54844e-015	5.5411e-015	-6.43899e-015	-5.11477e-015	-5.61186e-015	-3.66459e-015	-7.53206e-015	-3.88394e-015	-6.71362e-015	-7.20269e-015	-4.73278e-015	1.17545e-015	-5.34227e-015	-1.56227e-015
2.19991e-016	-3.81509e-015	-6.5893e-015	-7.27841e-016	-6.50501e-015	1.92717e-015	-9.59841e-016	-3.03797e-015	-8.73165e-017	-1.01145e-015	7.0495e-015	4.41702e-015	5.66953e-015	-6.42981e-015	-5.03941e-015	-5.39438e-015	-3.92112e-015	-7.82816e-015	-4.1429e-015	-6.88257e-015	-7.59391e-015	-4.83646e-015	1.04492e-015	-5.55382e-015	-1.68811e-015
1.20505e-016	-4.17503e-015	-6.45709e-015	-6.59778e-016	-6.49523e-015	1.74272e-015	-1.06776e-015	-3.50565e-015	-4.70048e-016	-1.4445e-015	6.83773e-015	4.26534e-015	5.81972e-015	-6.40847e-015	-4.95511e-015	-5.16721e-015	-4.18632e-015	-8.12905e-015	-4.40121e-015	-7.04509e-015	-7.97472e-015	-4.93014e-015	9.02553e-016	-5.76225e-015	-1.83363e-015
3.43841e-017	-4.52644e-015	-6.31874e-015	-5.85575e-016	-6.48957e-015	1.54078e-015	-1.15466e-015	-3.93759e-015	-8.5229e-016	-1.86963e-015	6.62947e-015	4.09498e-015	5.99209e-015	-6.37557e-015	-4.86131e-015	-4.93219e-015	-4.45724e-015	-8.43437e-015	-4.65721e-015	-7.20014e-015	-8.34407e-015	-5.01234e-015	7.49813e-016	-5.9679e-015	-1.99813e-015
-3.72637e-017	-4.86661e-015	-6.17558e-015	-5.05583e-016	-6.48887e-015	1.32291e-015	-1.21908e-015	-4.33175e-015	-1.2312e-015	-2.28411e-015	6.42636e-015	3.90773e-015	6.18725e-015	-6.33143e-015	-4.75846e-015	-4.69243e-015	-4.73006e-015	-8.74326e-015	-4.90873e-015	-7.34625e-015	-8.70059e-015	-5.08147e-015	5.88778e-016	-6.17089e-015	-2.18066e-015
-9.40746e-017	-5.19296e-015	-6.0282e-015	-4.19956e-016	-6.49337e-015	1.09014e-015	-1.25945e-015	-4.68643e-015	-1.60336e-015	-2.68537e-015	6.23005e-015	3.70583e-015	6.40479e-015	-6.27622e-015	-4.64718e-015	-4.45129e-015	-5.00153e-015	-9.05519e-015	-5.15469e-015	-7.4827e-015	-9.04289e-015	-5.13641e-015	4.21305e-016	-6.37153e-015	-2.38083e-015
-1.35697e-016	-5.5027e-015	-5.87734e-015	-3.29676e-016	-6.50382e-015	8.44146e-016	-1.27426e-015	-5.00071e-015	-1.9655e-015	-3.07115e-015	6.04172e-015	3.49109e-015	6.64414e-015	-6.20982e-015	-4.52753e-015	-4.21113e-015	-5.26828e-015	-9.36984e-015	-5.39339e-015	-7.60902e-015	-9.3705e-015	-5.17544e-015	2.4939e-016	-6.57019e-015	-2.59823e-015
-1.61437e-016	-5.79383e-015	-5.72517e-015	-2.36063e-016	-6.52047e-015	5.86139e-016	-1.26293e-015	-5.27429e-015	-2.31496e-015	-3.43893e-015	5.86308e-015	3.26591e-015	6.90468e-015	-6.13308e-015	-4.39994e-015	-3.97475e-015	-5.52736e-015	-9.68643e-015	-5.62327e-015	-7.72476e-015	-9.68308e-015	-5.19742e-015	7.49852e-017	-6.76682e-015	-2.83134e-015
-1.71586e-016	-6.06488e-015	-5.57255e-015	-1.40642e-016	-6.54398e-015	3.17141e-016	-1.22481e-015	-5.50745e-015	-2.64852e-015	-3.78615e-015	5.6953e-015	3.03291e-015	7.18594e-015	-6.04687e-015	-4.26519e-015	-3.74433e-015	-5.77685e-015	-1.00045e-014	-5.84288e-015	-7.829e-015	-9.97994e-015	-5.20212e-015	-9.97522e-017	-6.96263e-015	-3.0788e-015
-1.66519e-016	-6.31446e-015	-5.41947e-015	-4.45937e-017	-6.57333e-015	3.89102e-017	-1.16e-015	-5.7003e-015	-2.96419e-015	-4.11092e-015	5.53955e-015	2.79454e-015	7.4865e-015	-5.95139e-015	-4.12393e-015	-3.5219e-015	-6.01461e-015	-1.03231e-014	-6.05192e-015	-7.92085e-015	-1.02611e-014	-5.18933e-015	-2.73285e-016	-7.15866e-015	-3.33903e-015
-1.46532e-016	-6.54037e-015	-5.26673e-015	5.04256e-017	-6.60837e-015	-2.47093e-016	-1.06772e-015	-5.8537e-015	-3.26026e-015	-4.41195e-015	5.39676e-015	2.55253e-015	7.80532e-015	-5.84692e-015	-3.97708e-015	-3.30942e-015	-6.23809e-015	-1.06407e-014	-6.24933e-015	-7.99993e-015	-1.05271e-014	-5.15927e-015	-4.4402e-016	-7.35543e-015	-3.61024e-015
-1.12308e-016	-6.74187e-015	-5.11565e-015	1.42888e-016	-6.64859e-015	-5.39112e-016	-9.46996e-016	-5.96933e-015	-3.53481e-015	-4.68778e-015	5.26786e-015	2.30928e-015	8.14031e-015	-5.7342e-015	-3.82533e-015	-3.10836e-015	-6.44518e-015	-1.09571e-014	-6.43449e-015	-8.06586e-015	-1.07787e-014	-5.112e-015	-6.1066e-016	-7.55329e-015	-3.89085e-015
-6.49465e-017	-6.91828e-015	-4.96635e-015	2.31785e-016	-6.69285e-015	-8.35022e-016	-7.97955e-016	-6.04889e-015	-3.78563e-015	-4.93717e-015	5.15329e-015	2.06759e-015	8.48948e-015	-5.61453e-015	-3.66964e-015	-2.92077e-015	-6.6346e-015	-1.12709e-014	-6.60755e-015	-8.11802e-015	-1.10159e-014	-5.04798e-015	-7.71546e-016	-7.75312e-015	-4.17861e-015
-5.30744e-018	-7.06895e-015	-4.81947e-015	3.15094e-016	-6.7402e-015	-1.13327e-015	-6.2162e-016	-6.09497e-015	-4.01171e-015	-5.15902e-015	5.05315e-015	1.82949e-015	8.8507e-015	-5.48854e-015	-3.51191e-015	-2.7475e-015	-6.8052e-015	-1.15806e-014	-6.76837e-015	-8.15649e-015	-1.124e-014	-4.96831e-015	-9.25308e-016	-7.956e-015	-4.47171e-015
6.51136e-017	-7.19346e-015	-4.67529e-015	3.91221e-016	-6.78982e-015	-1.43227e-015	-4.18754e-016	-6.1104e-015	-4.21174e-015	-5.35315e-015	4.96836e-015	1.59653e-015	9.2213e-015	-5.35718e-015	-3.35306e-015	-2.58922e-015	-6.95674e-015	-1.1885e-014	-6.91637e-015	-8.18131e-015	-1.14517e-014	-4.87382e-015	-1.07135e-015	-8.16237e-015	-4.76777e-015
1.4517e-016	-7.2919e-015	-4.5337e-015	4.58331e-016	-6.84014e-015	-1.73011e-015	-1.90324e-016	-6.09818e-015	-4.38528e-015	-5.51948e-015	4.89887e-015	1.37098e-015	9.59837e-015	-5.22136e-015	-3.19449e-015	-2.44667e-015	-7.0897e-015	-1.21834e-014	-7.05146e-015	-8.19286e-015	-1.16517e-014	-4.76558e-015	-1.2086e-015	-8.37334e-015	-5.06422e-015
2.33854e-016	-7.36401e-015	-4.39563e-015	5.1518e-016	-6.8899e-015	-2.02454e-015	6.18145e-017	-6.06172e-015	-4.53197e-015	-5.65735e-015	4.84487e-015	1.15458e-015	9.97886e-015	-5.08228e-015	-3.03778e-015	-2.31996e-015	-7.20403e-015	-1.24742e-014	-7.17422e-015	-8.19163e-015	-1.18413e-014	-4.64493e-015	-1.33639e-015	-8.58882e-015	-5.35938e-015
3.29565e-016	-7.41004e-015	-4.26164e-015	5.60499e-016	-6.93743e-015	-2.31397e-015	3.36538e-016	-6.00482e-015	-4.65148e-015	-5.76767e-015	4.80578e-015	9.48702e-016	1.03595e-014	-4.94096e-015	-2.88434e-015	-2.20906e-015	-7.29981e-015	-1.2756e-014	-7.28462e-015	-8.17762e-015	-1.20209e-014	-4.51323e-015	-1.45408e-015	-8.80978e-015	-5.65167e-015
4.29635e-016	-7.43064e-015	-4.132e-015	5.92447e-016	-6.98111e-015	-2.59707e-015	6.32467e-016	-5.93122e-015	-4.74307e-015	-5.85099e-015	4.78102e-015	7.5497e-016	1.07374e-014	-4.79812e-015	-2.73585e-015	-2.113e-015	-7.37799e-015	-1.30275e-014	-7.38355e-015	-8.15134e-015	-1.21915e-014	-4.3726e-015	-1.56152e-015	-9.03636e-015	-5.9396e-015
5.32547e-016	-7.42718e-015	-4.00664e-015	6.09765e-016	-7.01937e-015	-2.87185e-015	9.47232e-016	-5.84466e-015	-4.80769e-015	-5.90861e-015	4.77006e-015	5.74472e-016	1.11092e-014	-4.6543e-015	-2.59364e-015	-2.03155e-015	-7.43996e-015	-1.32868e-014	-7.47115e-015	-8.11374e-015	-1.23544e-014	-4.22544e-015	-1.65896e-015	-9.26862e-015	-6.22101e-015
6.36646e-016	-7.40116e-015	-3.88609e-015	6.11469e-016	-7.05034e-015	-3.13659e-015	1.27802e-015	-5.74917e-015	-4.84622e-015	-5.94204e-015	4.77203e-015	4.07947e-016	1.14712e-014	-4.51084e-015	-2.45944e-015	-1.96421e-015	-7.48732e-015	-1.35325e-014	-7.54825e-015	-8.06553e-015	-1.25104e-014	-4.07336e-015	-1.74663e-015	-9.50667e-015	-6.49319e-015
7.39985e-016	-7.35388e-015	-3.7707e-015	5.96164e-016	-7.07348e-015	-3.38955e-015	1.62173e-015	-5.64926e-015	-4.85907e-015	-5.9526e-015	4.78592e-015	2.56066e-016	1.182e-014	-4.36802e-015	-2.33467e-015	-1.91007e-015	-7.52115e-015	-1.37632e-014	-7.616e-015	-8.00792e-015	-1.26602e-014	-3.91887e-015	-1.82447e-015	-9.75066e-015	-6.75522e-015
8.4023e-016	-7.28715e-015	-3.66011e-015	5.63786e-016	-7.08699e-015	-3.62958e-015	1.97568e-015	-5.54858e-015	-4.84735e-015	-5.94164e-015	4.81052e-015	1.19265e-016	1.2152e-014	-4.22677e-015	-2.22033e-015	-1.86873e-015	-7.54331e-015	-1.39771e-014	-7.67533e-015	-7.94171e-015	-1.28053e-014	-3.7645e-015	-1.89308e-015	-1.00001e-014	-7.0061e-015
9.34821e-016	-7.20254e-015	-3.55442e-015	5.13797e-016	-7.08894e-015	-3.85513e-015	2.33627e-015	-5.45031e-015	-4.81189e-015	-5.91132e-015	4.84498e-015	-2.02153e-018	1.24626e-014	-4.08793e-015	-2.11765e-015	-1.8389e-015	-7.55628e-015	-1.41728e-014	-7.72632e-015	-7.86811e-015	-1.29465e-014	-3.61277e-015	-1.9529e-015	-1.02539e-014	-7.24502e-015
1.02223e-015	-7.10182e-015	-3.45378e-015	4.45484e-016	-7.0778e-015	-4.06482e-015	2.70073e-015	-5.35838e-015	-4.7545e-015	-5.86441e-015	4.8881e-015	-1.08158e-016	1.27491e-014	-3.95239e-015	-2.02772e-015	-1.81965e-015	-7.56263e-015	-1.43487e-014	-7.77024e-015	-7.78883e-015	-1.30837e-014	-3.46587e-015	-2.00517e-015	-1.05116e-014	-7.4707e-015
1.0999e-015	-6.98705e-015	-3.35856e-015	3.59141e-016	-7.05257e-015	-4.25759e-015	3.06513e-015	-5.27647e-015	-4.67673e-015	-5.80355e-015	4.93824e-015	-1.99262e-016	1.30079e-014	-3.8208e-015	-1.95171e-015	-1.80942e-015	-7.56495e-015	-1.45037e-014	-7.80829e-015	-7.70441e-015	-1.32172e-014	-3.32665e-015	-2.05086e-015	-1.07731e-014	-7.68274e-015
1.16551e-015	-6.85999e-015	-3.26891e-015	2.55253e-016	-7.01242e-015	-4.43237e-015	3.42627e-015	-5.20721e-015	-4.58028e-015	-5.73074e-015	4.99357e-015	-2.75947e-016	1.32355e-014	-3.69374e-015	-1.89066e-015	-1.80702e-015	-7.56512e-015	-1.46367e-014	-7.84098e-015	-7.61625e-015	-1.33475e-014	-3.19764e-015	-2.09052e-015	-1.10362e-014	-7.88076e-015
1.21849e-015	-6.72355e-015	-3.18505e-015	1.34606e-016	-6.95614e-015	-4.58738e-015	3.7809e-015	-5.15296e-015	-4.46689e-015	-5.64924e-015	5.05247e-015	-3.39082e-016	1.34295e-014	-3.57135e-015	-1.8452e-015	-1.81102e-015	-7.56595e-015	-1.47473e-014	-7.86965e-015	-7.52581e-015	-1.34744e-014	-3.08096e-015	-2.12528e-015	-1.13002e-014	-8.0639e-015
1.25722e-015	-6.57984e-015	-3.10703e-015	-1.83311e-018	-6.88344e-015	-4.72245e-015	4.12522e-015	-5.11682e-015	-4.33898e-015	-5.56187e-015	5.11396e-015	-3.89932e-016	1.35867e-014	-3.45485e-015	-1.81607e-015	-1.82058e-015	-7.56984e-015	-1.48345e-014	-7.89512e-015	-7.43446e-015	-1.35983e-014	-2.9793e-015	-2.15695e-015	-1.15639e-014	-8.2326e-015
1.27987e-015	-6.43061e-015	-3.03537e-015	-1.5264e-016	-6.79423e-015	-4.83712e-015	4.45591e-015	-5.10097e-015	-4.19811e-015	-5.47125e-015	5.1762e-015	-4.29879e-016	1.37043e-014	-3.34432e-015	-1.80336e-015	-1.83464e-015	-7.57954e-015	-1.48973e-014	-7.9183e-015	-7.34348e-015	-1.37186e-014	-2.89444e-015	-2.18692e-015	-1.18259e-014	-8.38734e-015
1.28489e-015	-6.27861e-015	-2.96986e-015	-3.16455e-016	-6.68761e-015	-4.9307e-015	4.76997e-015	-5.10704e-015	-4.04583e-015	-5.38059e-015	5.23727e-015	-4.60607e-016	1.37802e-014	-3.23971e-015	-1.80738e-015	-1.85252e-015	-7.59755e-015	-1.49358e-014	-7.93997e-015	-7.25468e-015	-1.38349e-014	-2.82842e-015	-2.21645e-015	-1.20843e-014	-8.52874e-015
1.27101e-015	-6.1264e-015	-2.91116e-015	-4.91605e-016	-6.56365e-015	-5.00303e-015	5.06399e-015	-5.13639e-015	-3.88433e-015	-5.29244e-015	5.29527e-015	-4.83846e-016	1.38126e-014	-3.14174e-015	-1.82884e-015	-1.87268e-015	-7.62558e-015	-1.49492e-014	-7.96069e-015	-7.16899e-015	-1.39472e-014	-2.78333e-015	-2.24717e-015	-1.23375e-014	-8.65761e-015
1.23696e-015	-5.97571e-015	-2.85946e-015	-6.76065e-016	-6.4225e-015	-5.05325e-015	5.3347e-015	-5.19034e-015	-3.71434e-015	-5.2091e-015	5.34849e-015	-5.01173e-016	1.38004e-014	-3.05057e-015	-1.86791e-015	-1.89439e-015	-7.66604e-015	-1.49379e-014	-7.98025e-015	-7.08722e-015	-1.40549e-014	-2.76062e-015	-2.28067e-015	-1.25838e-014	-8.77429e-015
1.18212e-015	-5.8283e-015	-2.81544e-015	-8.6824e-016	-6.26442e-015	-5.08095e-015	5.5795e-015	-5.26922e-015	-3.53786e-015	-5.13401e-015	5.39612e-015	-5.14577e-016	1.37425e-014	-2.96625e-015	-1.92376e-015	-1.91658e-015	-7.72076e-015	-1.49026e-014	-7.99946e-015	-7.01018e-015	-1.41573e-014	-2.76176e-015	-2.31783e-015	-1.28212e-014	-8.87974e-015
1.10575e-015	-5.68617e-015	-2.77918e-015	-1.06548e-015	-6.09008e-015	-5.0861e-015	5.79625e-015	-5.37343e-015	-3.35665e-015	-5.06947e-015	5.43688e-015	-5.2553e-016	1.36376e-014	-2.88888e-015	-1.99617e-015	-1.93867e-015	-7.79187e-015	-1.48441e-014	-8.01872e-015	-6.93935e-015	-1.42541e-014	-2.78791e-015	-2.36015e-015	-1.30473e-014	-8.97532e-015
1.007e-015	-5.5509e-015	-2.75126e-015	-1.26509e-015	-5.90018e-015	-5.06911e-015	5.98163e-015	-5.50333e-015	-3.17229e-015	-5.01775e-015	5.46937e-015	-5.35876e-016	1.34849e-014	-2.81866e-015	-2.08452e-015	-1.96054e-015	-7.88043e-015	-1.47631e-014	-8.03869e-015	-6.87561e-015	-1.43439e-014	-2.83967e-015	-2.40878e-015	-1.32604e-014	-9.0617e-015
8.85874e-016	-5.42444e-015	-2.73155e-015	-1.46511e-015	-5.69652e-015	-5.03105e-015	6.13387e-015	-5.65909e-015	-2.98632e-015	-4.98075e-015	5.49234e-015	-5.4777e-016	1.32849e-014	-2.75577e-015	-2.18866e-015	-1.98235e-015	-7.9875e-015	-1.46603e-014	-8.05922e-015	-6.81892e-015	-1.44264e-014	-2.91799e-015	-2.46503e-015	-1.34585e-014	-9.14114e-015
7.42486e-016	-5.30874e-015	-2.72073e-015	-1.66378e-015	-5.48047e-015	-4.97209e-015	6.2516e-015	-5.83946e-015	-2.80001e-015	-4.9604e-015	5.5049e-015	-5.62921e-016	1.30384e-014	-2.7004e-015	-2.30708e-015	-2.0041e-015	-8.11418e-015	-1.45368e-014	-8.08033e-015	-6.7698e-015	-1.45008e-014	-3.02327e-015	-2.52979e-015	-1.36396e-014	-9.21508e-015
5.76764e-016	-5.20475e-015	-2.71895e-015	-1.85865e-015	-5.25384e-015	-4.89296e-015	6.33322e-015	-6.04293e-015	-2.61392e-015	-4.95863e-015	5.50635e-015	-5.82779e-016	1.27454e-014	-2.65219e-015	-2.43876e-015	-2.02587e-015	-8.26099e-015	-1.43944e-014	-8.10121e-015	-6.72918e-015	-1.45662e-014	-3.15593e-015	-2.60433e-015	-1.3802e-014	-9.28472e-015
3.8898e-016	-5.11306e-015	-2.72636e-015	-2.04759e-015	-5.018e-015	-4.79386e-015	6.37774e-015	-6.2678e-015	-2.42939e-015	-4.97669e-015	5.49603e-015	-6.09281e-016	1.24078e-014	-2.61156e-015	-2.58259e-015	-2.04765e-015	-8.42777e-015	-1.42352e-014	-8.12317e-015	-6.69689e-015	-1.46221e-014	-3.31568e-015	-2.68943e-015	-1.39442e-014	-9.35082e-015
1.80242e-016	-5.03486e-015	-2.74339e-015	-2.2275e-015	-4.7748e-015	-4.67554e-015	6.38414e-015	-6.5119e-015	-2.24763e-015	-5.01606e-015	5.47331e-015	-6.44545e-016	1.20278e-014	-2.57819e-015	-2.73709e-015	-2.0698e-015	-8.61459e-015	-1.40611e-014	-8.14585e-015	-6.67346e-015	-1.46678e-014	-3.5024e-015	-2.78596e-015	-1.4065e-014	-9.41422e-015
-4.84489e-017	-4.97131e-015	-2.76992e-015	-2.39652e-015	-4.5267e-015	-4.53947e-015	6.35215e-015	-6.77396e-015	-2.06976e-015	-5.07755e-015	5.43786e-015	-6.9014e-016	1.16074e-014	-2.55205e-015	-2.90054e-015	-2.09299e-015	-8.82057e-015	-1.38744e-014	-8.16926e-015	-6.65882e-015	-1.47025e-014	-3.71551e-015	-2.89495e-015	-1.4163e-014	-9.47636e-015
-2.96061e-016	-4.92269e-015	-2.80643e-015	-2.55231e-015	-4.27581e-015	-4.38738e-015	6.28171e-015	-7.0518e-015	-1.89636e-015	-5.16191e-015	5.38941e-015	-7.47294e-016	1.11495e-014	-2.53313e-015	-3.07155e-015	-2.11842e-015	-9.04514e-015	-1.36782e-014	-8.19331e-015	-6.65299e-015	-1.47252e-014	-3.95396e-015	-3.01671e-015	-1.42367e-014	-9.53785e-015
-5.62287e-016	-4.8897e-015	-2.8521e-015	-2.69335e-015	-4.02442e-015	-4.22034e-015	6.17351e-015	-7.34336e-015	-1.72809e-015	-5.26919e-015	5.32714e-015	-8.17378e-016	1.06569e-014	-2.52112e-015	-3.24923e-015	-2.14635e-015	-9.28765e-015	-1.34748e-014	-8.2172e-015	-6.65584e-015	-1.4736e-014	-4.21666e-015	-3.15134e-015	-1.42848e-014	-9.5999e-015
-8.45139e-016	-4.87243e-015	-2.90721e-015	-2.81794e-015	-3.77492e-015	-4.03993e-015	6.02861e-015	-7.64677e-015	-1.56515e-015	-5.39929e-015	5.25212e-015	-9.01701e-016	1.01323e-014	-2.5163e-015	-3.43146e-015	-2.17801e-015	-9.54674e-015	-1.32668e-014	-8.24118e-015	-6.66678e-015	-1.47347e-014	-4.50211e-015	-3.29894e-015	-1.43063e-014	-9.66333e-015
-1.14313e-015	-4.87087e-015	-2.97186e-015	-2.92437e-015	-3.53009e-015	-3.84787e-015	5.84797e-015	-7.95956e-015	-1.40807e-015	-5.55168e-015	5.16431e-015	-1.00091e-015	9.57932e-015	-2.51886e-015	-3.61639e-015	-2.21405e-015	-9.82037e-015	-1.30571e-014	-8.2653e-015	-6.68497e-015	-1.47216e-014	-4.80853e-015	-3.45944e-015	-1.43008e-014	-9.72852e-015
-1.45493e-015	-4.88543e-015	-3.04525e-015	-3.01195e-015	-3.29216e-015	-3.6456e-015	5.63219e-015	-8.27935e-015	-1.25737e-015	-5.72648e-015	5.06393e-015	-1.11596e-015	9.00165e-015	-2.52844e-015	-3.80186e-015	-2.2562e-015	-1.01068e-014	-1.2849e-014	-8.28952e-015	-6.71005e-015	-1.46968e-014	-5.13385e-015	-3.63213e-015	-1.42675e-014	-9.79652e-015
-1.77839e-015	-4.91593e-015	-3.12708e-015	-3.0793e-015	-3.06382e-015	-3.43491e-015	5.38306e-015	-8.60357e-015	-1.11376e-015	-5.92298e-015	4.95109e-015	-1.24711e-015	8.40347e-015	-2.54504e-015	-3.98637e-015	-2.30472e-015	-1.04047e-014	-1.26454e-014	-8.31373e-015	-6.74048e-015	-1.46608e-014	-5.47563e-015	-3.81702e-015	-1.42057e-014	-9.8675e-015
-2.11194e-015	-4.96223e-015	-3.2171e-015	-3.12578e-015	-2.84747e-015	-3.21783e-015	5.10328e-015	-8.92983e-015	-9.77448e-016	-6.13982e-015	4.82638e-015	-1.39456e-015	7.7896e-015	-2.56879e-015	-4.16772e-015	-2.36048e-015	-1.07117e-014	-1.24486e-014	-8.3379e-015	-6.77571e-015	-1.46144e-014	-5.83156e-015	-4.01335e-015	-1.4116e-014	-9.94125e-015
-2.45396e-015	-5.02325e-015	-3.31451e-015	-3.15202e-015	-2.64556e-015	-2.99635e-015	4.79554e-015	-9.25584e-015	-8.48673e-016	-6.37591e-015	4.69033e-015	-1.55831e-015	7.1643e-015	-2.59906e-015	-4.34445e-015	-2.42434e-015	-1.10259e-014	-1.22617e-014	-8.36259e-015	-6.81509e-015	-1.45586e-014	-6.20022e-015	-4.22027e-015	-1.39987e-014	-1.00174e-014
-2.80208e-015	-5.09853e-015	-3.41844e-015	-3.15686e-015	-2.45986e-015	-2.77313e-015	4.46149e-015	-9.57965e-015	-7.2859e-016	-6.62971e-015	4.54361e-015	-1.73856e-015	6.53175e-015	-2.63529e-015	-4.51502e-015	-2.49704e-015	-1.13457e-014	-1.20871e-014	-8.38802e-015	-6.85725e-015	-1.44944e-014	-6.57875e-015	-4.43619e-015	-1.38542e-014	-1.0095e-014
-3.15403e-015	-5.18706e-015	-3.52798e-015	-3.14063e-015	-2.29299e-015	-2.55006e-015	4.10305e-015	-9.8988e-015	-6.18196e-016	-6.89934e-015	4.38661e-015	-1.93511e-015	5.89727e-015	-2.67858e-015	-4.67765e-015	-2.5791e-015	-1.16682e-014	-1.19273e-014	-8.41456e-015	-6.90157e-015	-1.44237e-014	-6.96477e-015	-4.65992e-015	-1.36832e-014	-1.01738e-014
-3.50797e-015	-5.28844e-015	-3.64109e-015	-3.10446e-015	-2.1463e-015	-2.32919e-015	3.72327e-015	-1.02113e-014	-5.17931e-016	-7.1829e-015	4.22038e-015	-2.14719e-015	5.26579e-015	-2.72818e-015	-4.83084e-015	-2.67142e-015	-1.1991e-014	-1.17852e-014	-8.44241e-015	-6.947e-015	-1.43473e-014	-7.35553e-015	-4.89034e-015	-1.34868e-014	-1.02535e-014
-3.86248e-015	-5.40148e-015	-3.75736e-015	-3.04965e-015	-2.02127e-015	-2.11233e-015	3.32546e-015	-1.05158e-014	-4.28384e-016	-7.47849e-015	4.04594e-015	-2.37412e-015	4.64176e-015	-2.78393e-015	-4.97291e-015	-2.77492e-015	-1.23121e-014	-1.16634e-014	-8.47191e-015	-6.99264e-015	-1.42671e-014	-7.74837e-015	-5.12608e-015	-1.32666e-014	-1.03331e-014
-4.21478e-015	-5.525e-015	-3.87519e-015	-2.97712e-015	-1.91934e-015	-1.90202e-015	2.91239e-015	-1.08103e-014	-3.50065e-016	-7.78417e-015	3.86435e-015	-2.61466e-015	4.02891e-015	-2.84528e-015	-5.10203e-015	-2.88911e-015	-1.26289e-014	-1.15634e-014	-8.50374e-015	-7.03775e-015	-1.41844e-014	-8.1407e-015	-5.36552e-015	-1.30237e-014	-1.04114e-014
-4.56321e-015	-5.65876e-015	-3.99353e-015	-2.88933e-015	-1.84132e-015	-1.70069e-015	2.4867e-015	-1.10933e-014	-2.83511e-016	-8.09757e-015	3.67681e-015	-2.86776e-015	3.43144e-015	-2.91232e-015	-5.21714e-015	-3.0134e-015	-1.29391e-014	-1.14877e-014	-8.53888e-015	-7.0809e-015	-1.41006e-014	-8.52963e-015	-5.60688e-015	-1.27603e-014	-1.04867e-014
-4.90592e-015	-5.80074e-015	-4.11097e-015	-2.78815e-015	-1.78856e-015	-1.50969e-015	2.05141e-015	-1.13641e-014	-2.2964e-016	-8.41679e-015	3.48367e-015	-3.13212e-015	2.85278e-015	-2.98459e-015	-5.31713e-015	-3.14805e-015	-1.32408e-014	-1.14373e-014	-8.57761e-015	-7.12118e-015	-1.4018e-014	-8.91326e-015	-5.84827e-015	-1.24775e-014	-1.05577e-014
-5.24063e-015	-5.94981e-015	-4.22582e-015	-2.67504e-015	-1.76158e-015	-1.33147e-015	1.61012e-015	-1.16223e-014	-1.8973e-016	-8.73951e-015	3.28604e-015	-3.40583e-015	2.29689e-015	-3.06116e-015	-5.40107e-015	-3.29243e-015	-1.35329e-014	-1.14133e-014	-8.62065e-015	-7.15795e-015	-1.39384e-014	-9.28875e-015	-6.08766e-015	-1.21778e-014	-1.06229e-014
-5.56628e-015	-6.10486e-015	-4.3364e-015	-2.55246e-015	-1.7607e-015	-1.16823e-015	1.16533e-015	-1.1868e-014	-1.64273e-016	-9.06398e-015	3.08517e-015	-3.6874e-015	1.76788e-015	-3.14165e-015	-5.46798e-015	-3.44571e-015	-1.38133e-014	-1.14163e-014	-8.66852e-015	-7.19028e-015	-1.38638e-014	-9.65369e-015	-6.32323e-015	-1.18634e-014	-1.06807e-014
-5.8812e-015	-6.26492e-015	-4.44084e-015	-2.42281e-015	-1.78613e-015	-1.02189e-015	7.20117e-016	-1.21009e-014	-1.54058e-016	-9.38813e-015	2.8818e-015	-3.97549e-015	1.26872e-015	-3.22569e-015	-5.51711e-015	-3.60667e-015	-1.40805e-014	-1.14467e-014	-8.72222e-015	-7.21755e-015	-1.37965e-014	-1.00062e-014	-6.55327e-015	-1.15357e-014	-1.07297e-014
-6.18433e-015	-6.42903e-015	-4.53697e-015	-2.28931e-015	-1.838e-015	-8.93994e-016	2.77182e-016	-1.23202e-014	-1.59181e-016	-9.70961e-015	2.67661e-015	-4.26808e-015	8.01817e-016	-3.31195e-015	-5.54717e-015	-3.77467e-015	-1.43337e-014	-1.15038e-014	-8.78273e-015	-7.23955e-015	-1.37377e-014	-1.03433e-014	-6.77558e-015	-1.11976e-014	-1.0768e-014
-6.47276e-015	-6.59619e-015	-4.62337e-015	-2.15455e-015	-1.91553e-015	-7.86354e-016	-1.60881e-016	-1.25267e-014	-1.81226e-016	-1.00263e-014	2.47061e-015	-4.56357e-015	3.69459e-016	-3.40037e-015	-5.558e-015	-3.94825e-015	-1.45722e-014	-1.15874e-014	-8.85099e-015	-7.25637e-015	-1.36897e-014	-1.06634e-014	-6.98855e-015	-1.0852e-014	-1.07945e-014
-6.74561e-015	-6.76457e-015	-4.69839e-015	-2.02117e-015	-2.01821e-015	-7.0029e-016	-5.91922e-016	-1.27204e-014	-2.20829e-016	-1.03372e-014	2.26463e-015	-4.85985e-015	-2.63729e-017	-3.49049e-015	-5.54925e-015	-4.12611e-015	-1.47949e-014	-1.16968e-014	-8.92753e-015	-7.26852e-015	-1.36537e-014	-1.09651e-014	-7.19033e-015	-1.05013e-014	-1.08083e-014
-7.00174e-015	-6.9335e-015	-4.75978e-015	-1.89212e-015	-2.14487e-015	-6.37259e-016	-1.01346e-015	-1.29014e-014	-2.78318e-016	-1.06401e-014	2.05883e-015	-5.15495e-015	-3.84069e-016	-3.58191e-015	-5.52119e-015	-4.3066e-015	-1.50009e-014	-1.18315e-014	-9.01284e-015	-7.27595e-015	-1.36309e-014	-1.12474e-014	-7.37924e-015	-1.01485e-014	-1.08085e-014
-7.24048e-015	-7.10195e-015	-4.80679e-015	-1.77e-015	-2.29402e-015	-5.98961e-016	-1.42325e-015	-1.30717e-014	-3.54508e-016	-1.09335e-014	1.85356e-015	-5.44748e-015	-7.02755e-016	-3.67369e-015	-5.47408e-015	-4.48801e-015	-1.51906e-014	-1.19894e-014	-9.10803e-015	-7.27821e-015	-1.36236e-014	-1.15084e-014	-7.55353e-015	-9.79614e-015	-1.07936e-014
-7.45974e-015	-7.26869e-015	-4.83823e-015	-1.65774e-015	-2.46383e-015	-5.86351e-016	-1.82009e-015	-1.32329e-014	-4.51019e-016	-1.12165e-014	1.64931e-015	-5.73549e-015	-9.80978e-016	-3.76454e-015	-5.40792e-015	-4.66866e-015	-1.53633e-014	-1.21689e-014	-9.2137e-015	-7.27564e-015	-1.36331e-014	-1.17469e-014	-7.71188e-015	-9.44676e-015	-1.07623e-014
-7.65936e-015	-7.43289e-015	-4.85216e-015	-1.5576e-015	-2.65205e-015	-5.99689e-016	-2.20198e-015	-1.33852e-014	-5.68216e-016	-1.14879e-014	1.44703e-015	-6.01745e-015	-1.21833e-015	-3.85315e-015	-5.32378e-015	-4.84634e-015	-1.55194e-014	-1.2368e-014	-9.33013e-015	-7.26868e-015	-1.36601e-014	-1.19619e-014	-7.85297e-015	-9.10306e-015	-1.07147e-014
-7.83896e-015	-7.59343e-015	-4.84752e-015	-1.47207e-015	-2.85653e-015	-6.39598e-016	-2.56722e-015	-1.35293e-014	-7.06715e-016	-1.17471e-014	1.24695e-015	-6.29144e-015	-1.41468e-015	-3.93911e-015	-5.22196e-015	-5.01886e-015	-1.56596e-014	-1.25836e-014	-9.45779e-015	-7.25886e-015	-1.37054e-014	-1.2153e-014	-7.9757e-015	-8.76714e-015	-1.06502e-014
-7.99807e-015	-7.74978e-015	-4.82363e-015	-1.40372e-015	-3.07544e-015	-7.06475e-016	-2.91458e-015	-1.36667e-014	-8.67049e-016	-1.19936e-014	1.04976e-015	-6.55608e-015	-1.57066e-015	-4.02143e-015	-5.10303e-015	-5.18425e-015	-1.57845e-014	-1.28142e-014	-9.59746e-015	-7.24764e-015	-1.37704e-014	-1.23194e-014	-8.07841e-015	-8.44158e-015	-1.05696e-014
-8.13624e-015	-7.90074e-015	-4.77957e-015	-1.35503e-015	-3.305e-015	-8.007e-016	-3.24308e-015	-1.37984e-014	-1.04943e-015	-1.22268e-014	8.55741e-016	-6.80955e-015	-1.68792e-015	-4.09959e-015	-4.96779e-015	-5.34029e-015	-1.58949e-014	-1.30566e-014	-9.74844e-015	-7.2356e-015	-1.38555e-014	-1.24607e-014	-8.16057e-015	-8.12884e-015	-1.04732e-014
-8.25326e-015	-8.04565e-015	-4.71481e-015	-1.3278e-015	-3.54309e-015	-9.22037e-016	-3.55213e-015	-1.39256e-014	-1.25408e-015	-1.24461e-014	6.65379e-016	-7.05034e-015	-1.76756e-015	-4.17299e-015	-4.81694e-015	-5.48502e-015	-1.59921e-014	-1.33078e-014	-9.91022e-015	-7.22372e-015	-1.39614e-014	-1.25762e-014	-8.22181e-015	-7.83129e-015	-1.03609e-014
-8.34888e-015	-8.18442e-015	-4.62904e-015	-1.32325e-015	-3.78771e-015	-1.06921e-015	-3.84108e-015	-1.40502e-014	-1.48069e-015	-1.26513e-014	4.78848e-016	-7.27743e-015	-1.8113e-015	-4.24033e-015	-4.6524e-015	-5.61676e-015	-1.6077e-014	-1.35644e-014	-1.00824e-014	-7.21291e-015	-1.40876e-014	-1.26661e-014	-8.26142e-015	-7.55097e-015	-1.02334e-014
-8.42326e-015	-8.31598e-015	-4.52109e-015	-1.3423e-015	-4.03526e-015	-1.2415e-015	-4.10896e-015	-1.41737e-014	-1.72918e-015	-1.2843e-014	2.96274e-016	-7.49002e-015	-1.82173e-015	-4.30038e-015	-4.4749e-015	-5.73376e-015	-1.61508e-014	-1.38235e-014	-1.02649e-014	-7.20473e-015	-1.4234e-014	-1.27312e-014	-8.27922e-015	-7.28952e-015	-1.00918e-014
-8.47693e-015	-8.4393e-015	-4.39116e-015	-1.38613e-015	-4.2825e-015	-1.43797e-015	-4.35538e-015	-1.42973e-014	-1.99851e-015	-1.30217e-014	1.18119e-016	-7.68705e-015	-1.80135e-015	-4.35253e-015	-4.2861e-015	-5.83428e-015	-1.62146e-014	-1.40822e-014	-1.04567e-014	-7.20057e-015	-1.43997e-014	-1.27717e-014	-8.27536e-015	-7.04852e-015	-9.93727e-015
-8.50966e-015	-8.55456e-015	-4.24018e-015	-1.45575e-015	-4.5273e-015	-1.65784e-015	-4.58011e-015	-1.44223e-014	-2.28704e-015	-1.3187e-014	-5.53438e-017	-7.86801e-015	-1.75302e-015	-4.39642e-015	-4.08678e-015	-5.91724e-015	-1.62699e-014	-1.4337e-014	-1.06566e-014	-7.20207e-015	-1.45836e-014	-1.27884e-014	-8.24979e-015	-6.8296e-015	-9.7718e-015
-8.52113e-015	-8.66187e-015	-4.06905e-015	-1.55118e-015	-4.76665e-015	-1.89894e-015	-4.78298e-015	-1.45495e-014	-2.59387e-015	-1.33398e-014	-2.23607e-016	-8.03209e-015	-1.6802e-015	-4.43059e-015	-3.87861e-015	-5.98168e-015	-1.63177e-014	-1.45841e-014	-1.08627e-014	-7.21091e-015	-1.47843e-014	-1.27821e-014	-8.20288e-015	-6.6343e-015	-9.59684e-015
-8.51224e-015	-8.76023e-015	-3.87826e-015	-1.67225e-015	-4.99695e-015	-2.1599e-015	-4.96434e-015	-1.46794e-014	-2.91736e-015	-1.34807e-014	-3.86511e-016	-8.17869e-015	-1.58543e-015	-4.45481e-015	-3.66316e-015	-6.02639e-015	-1.63602e-014	-1.48204e-014	-1.10735e-014	-7.22916e-015	-1.50009e-014	-1.27536e-014	-8.13539e-015	-6.46341e-015	-9.41532e-015
-8.48363e-015	-8.84961e-015	-3.66896e-015	-1.81812e-015	-5.21529e-015	-2.43864e-015	-5.12378e-015	-1.48126e-014	-3.25626e-015	-1.36097e-014	-5.438e-016	-8.30757e-015	-1.4719e-015	-4.4684e-015	-3.4419e-015	-6.05023e-015	-1.6398e-014	-1.50433e-014	-1.12868e-014	-7.25846e-015	-1.52321e-014	-1.27038e-014	-8.04825e-015	-6.31757e-015	-9.22959e-015
-8.43607e-015	-8.9306e-015	-3.4415e-015	-1.98784e-015	-5.4189e-015	-2.73265e-015	-5.26111e-015	-1.49488e-014	-3.60854e-015	-1.3728e-014	-6.94587e-016	-8.41829e-015	-1.34331e-015	-4.47029e-015	-3.21614e-015	-6.05266e-015	-1.6432e-014	-1.52493e-014	-1.15015e-014	-7.30007e-015	-1.54757e-014	-1.26344e-014	-7.94204e-015	-6.19729e-015	-9.04178e-015
-8.36992e-015	-9.00251e-015	-3.1982e-015	-2.18074e-015	-5.60471e-015	-3.03995e-015	-5.37697e-015	-1.50882e-014	-3.97146e-015	-1.38365e-014	-8.38756e-016	-8.51113e-015	-1.20297e-015	-4.46011e-015	-2.98802e-015	-6.03348e-015	-1.64636e-014	-1.54361e-014	-1.17157e-014	-7.35562e-015	-1.57302e-014	-1.25464e-014	-7.81759e-015	-6.10307e-015	-8.85438e-015
-8.28576e-015	-9.0652e-015	-2.94141e-015	-2.39546e-015	-5.77066e-015	-3.3578e-015	-5.47188e-015	-1.52307e-014	-4.34195e-015	-1.39359e-014	-9.76153e-016	-8.58582e-015	-1.05396e-015	-4.43792e-015	-2.75906e-015	-5.99306e-015	-1.64944e-014	-1.5601e-014	-1.19276e-014	-7.42635e-015	-1.59934e-014	-1.24412e-014	-7.67697e-015	-6.03481e-015	-8.66998e-015
-8.18405e-015	-9.11929e-015	-2.67303e-015	-2.62927e-015	-5.91503e-015	-3.68345e-015	-5.54533e-015	-1.53769e-014	-4.71815e-015	-1.40272e-014	-1.10598e-015	-8.64331e-015	-8.99938e-016	-4.40392e-015	-2.5309e-015	-5.93173e-015	-1.65253e-014	-1.57418e-014	-1.21347e-014	-7.51354e-015	-1.6263e-014	-1.23204e-014	-7.52159e-015	-5.99212e-015	-8.49235e-015
-8.06617e-015	-9.16424e-015	-2.39534e-015	-2.8804e-015	-6.03619e-015	-4.01411e-015	-5.59763e-015	-1.55268e-014	-5.09689e-015	-1.41113e-014	-1.22788e-015	-8.68432e-015	-7.44544e-016	-4.35794e-015	-2.30514e-015	-5.84935e-015	-1.65578e-014	-1.5857e-014	-1.23347e-014	-7.6182e-015	-1.65375e-014	-1.21859e-014	-7.35262e-015	-5.97415e-015	-8.32464e-015
-7.93201e-015	-9.20073e-015	-2.11078e-015	-3.14665e-015	-6.13211e-015	-4.34584e-015	-5.63003e-015	-1.56805e-014	-5.47508e-015	-1.41886e-014	-1.34142e-015	-8.70888e-015	-5.91287e-016	-4.29961e-015	-2.08337e-015	-5.74658e-015	-1.6592e-014	-1.59457e-014	-1.25247e-014	-7.74163e-015	-1.68148e-014	-1.20387e-014	-7.17205e-015	-5.98024e-015	-8.16936e-015
-7.78303e-015	-9.22904e-015	-1.8215e-015	-3.4257e-015	-6.201e-015	-4.67631e-015	-5.64319e-015	-1.58369e-014	-5.85061e-015	-1.42602e-014	-1.44616e-015	-8.71743e-015	-4.42726e-016	-4.2288e-015	-1.86679e-015	-5.62542e-015	-1.66285e-014	-1.60067e-014	-1.27029e-014	-7.88444e-015	-1.7093e-014	-1.1881e-014	-6.98206e-015	-6.00951e-015	-8.02958e-015
-7.62006e-015	-9.24842e-015	-1.53057e-015	-3.71433e-015	-6.24121e-015	-5.00268e-015	-5.63701e-015	-1.59948e-014	-6.21996e-015	-1.43266e-014	-1.54128e-015	-8.71023e-015	-3.01269e-016	-4.14621e-015	-1.65668e-015	-5.48679e-015	-1.66681e-014	-1.60395e-014	-1.28675e-014	-8.0475e-015	-1.737e-014	-1.17149e-014	-6.78448e-015	-6.06098e-015	-7.90851e-015
-7.44399e-015	-9.25907e-015	-1.24036e-015	-4.01021e-015	-6.25204e-015	-5.32177e-015	-5.61166e-015	-1.61529e-014	-6.57971e-015	-1.43884e-014	-1.62651e-015	-8.68844e-015	-1.68981e-016	-4.05226e-015	-1.45535e-015	-5.33148e-015	-1.67111e-014	-1.60434e-014	-1.30158e-014	-8.2313e-015	-1.76441e-014	-1.15424e-014	-6.58153e-015	-6.13308e-015	-7.80835e-015
-7.2567e-015	-9.26186e-015	-9.53365e-016	-4.31026e-015	-6.23239e-015	-5.63107e-015	-5.56779e-015	-1.63092e-014	-6.92597e-015	-1.44459e-014	-1.70128e-015	-8.65279e-015	-4.80731e-017	-3.94814e-015	-1.2633e-015	-5.16146e-015	-1.67579e-014	-1.60183e-014	-1.31451e-014	-8.43672e-015	-1.79134e-014	-1.13648e-014	-6.37531e-015	-6.2234e-015	-7.73126e-015
-7.05859e-015	-9.25755e-015	-6.72772e-016	-4.61083e-015	-6.18259e-015	-5.92708e-015	-5.50595e-015	-1.6462e-014	-7.25544e-015	-1.44988e-014	-1.76487e-015	-8.6043e-015	5.98218e-017	-3.83418e-015	-1.08128e-015	-4.97938e-015	-1.68085e-014	-1.5965e-014	-1.32535e-014	-8.66319e-015	-1.8176e-014	-1.11837e-014	-6.16728e-015	-6.33091e-015	-7.67889e-015
-6.85023e-015	-9.24659e-015	-4.01218e-016	-4.90874e-015	-6.10265e-015	-6.20646e-015	-5.42634e-015	-1.66094e-014	-7.5652e-015	-1.45475e-014	-1.81654e-015	-8.54334e-015	1.53569e-016	-3.71145e-015	-9.10766e-016	-4.78728e-015	-1.68623e-014	-1.58842e-014	-1.33395e-014	-8.9102e-015	-1.84303e-014	-1.10003e-014	-5.95998e-015	-6.45352e-015	-7.65367e-015
-6.63254e-015	-9.22849e-015	-1.41159e-016	-5.20103e-015	-5.99275e-015	-6.46629e-015	-5.32891e-015	-1.67494e-014	-7.85195e-015	-1.45926e-014	-1.85564e-015	-8.47053e-015	2.31696e-016	-3.58055e-015	-7.5261e-016	-4.58697e-015	-1.6919e-014	-1.57772e-014	-1.34012e-014	-9.17751e-015	-1.86747e-014	-1.08168e-014	-5.75506e-015	-6.58843e-015	-7.65808e-015
-6.40686e-015	-9.2045e-015	1.04106e-016	-5.48444e-015	-5.85377e-015	-6.70394e-015	-5.21438e-015	-1.68803e-014	-8.11238e-015	-1.46334e-014	-1.88177e-015	-8.38673e-015	2.9298e-016	-3.44264e-015	-6.07446e-016	-4.38094e-015	-1.69782e-014	-1.56458e-014	-1.34367e-014	-9.46507e-015	-1.89076e-014	-1.06347e-014	-5.55471e-015	-6.73307e-015	-7.69353e-015
-6.17371e-015	-9.17511e-015	3.32793e-016	-5.75577e-015	-5.68676e-015	-6.9165e-015	-5.08322e-015	-1.69992e-014	-8.34378e-015	-1.46699e-014	-1.89483e-015	-8.29325e-015	3.37216e-016	-3.299e-015	-4.75854e-016	-4.17184e-015	-1.70395e-014	-1.54917e-014	-1.34448e-014	-9.77194e-015	-1.91277e-014	-1.04551e-014	-5.36112e-015	-6.88512e-015	-7.76116e-015
-5.93366e-015	-9.14004e-015	5.42519e-016	-6.0123e-015	-5.4928e-015	-7.10152e-015	-4.93541e-015	-1.7104e-014	-8.54402e-015	-1.47016e-014	-1.8943e-015	-8.19065e-015	3.64803e-016	-3.15023e-015	-3.5851e-016	-3.9622e-015	-1.71026e-014	-1.53164e-014	-1.34247e-014	-1.00969e-014	-1.93341e-014	-1.02798e-014	-5.17586e-015	-7.04178e-015	-7.86172e-015
-5.6881e-015	-9.10015e-015	7.30889e-016	-6.25118e-015	-5.27372e-015	-7.25696e-015	-4.77136e-015	-1.71936e-014	-8.71109e-015	-1.47284e-014	-1.87927e-015	-8.07989e-015	3.75474e-016	-2.9985e-015	-2.56125e-016	-3.75432e-015	-1.71661e-014	-1.51229e-014	-1.3376e-014	-1.04386e-014	-1.95259e-014	-1.01095e-014	-5.00139e-015	-7.20053e-015	-7.99535e-015
-5.43839e-015	-9.05609e-015	8.96666e-016	-6.46938e-015	-5.03137e-015	-7.38075e-015	-4.5919e-015	-1.7266e-014	-8.84308e-015	-1.47498e-014	-1.84966e-015	-7.96195e-015	3.70061e-016	-2.84582e-015	-1.68839e-016	-3.55049e-015	-1.72293e-014	-1.49134e-014	-1.32985e-014	-1.07961e-014	-1.97027e-014	-9.94559e-015	-4.83864e-015	-7.35881e-015	-8.1613e-015
-5.18599e-015	-9.00766e-015	1.03756e-015	-6.66544e-015	-4.76749e-015	-7.47171e-015	-4.39766e-015	-1.73191e-014	-8.93848e-015	-1.47652e-014	-1.80509e-015	-7.83687e-015	3.49863e-016	-2.69333e-015	-9.72598e-017	-3.35294e-015	-1.72915e-014	-1.46902e-014	-1.31917e-014	-1.11675e-014	-1.98643e-014	-9.78916e-015	-4.689e-015	-7.5139e-015	-8.35909e-015
-4.9319e-015	-8.95537e-015	1.15241e-015	-6.83765e-015	-4.4843e-015	-7.52881e-015	-4.18924e-015	-1.73508e-014	-8.99621e-015	-1.47737e-014	-1.74557e-015	-7.70499e-015	3.15701e-016	-2.5428e-015	-4.16969e-017	-3.16386e-015	-1.73512e-014	-1.44563e-014	-1.30566e-014	-1.15513e-014	-2.00105e-014	-9.64079e-015	-4.55365e-015	-7.6631e-015	-8.58775e-015
-4.6772e-015	-8.89973e-015	1.2405e-015	-6.9837e-015	-4.18483e-015	-7.55104e-015	-3.96747e-015	-1.7359e-014	-9.01569e-015	-1.47742e-014	-1.67139e-015	-7.5667e-015	2.69684e-016	-2.39594e-015	-2.12028e-018	-2.98548e-015	-1.74069e-014	-1.42143e-014	-1.28939e-014	-1.19452e-014	-2.01409e-014	-9.50094e-015	-4.43424e-015	-7.80423e-015	-8.84568e-015
-4.42295e-015	-8.84185e-015	1.30041e-015	-7.1026e-015	-3.87105e-015	-7.53765e-015	-3.73353e-015	-1.7342e-014	-8.9966e-015	-1.47658e-014	-1.58214e-015	-7.42251e-015	2.13618e-016	-2.25404e-015	2.19905e-017	-2.81936e-015	-1.74581e-014	-1.3967e-014	-1.27045e-014	-1.23465e-014	-2.02554e-014	-9.37045e-015	-4.33182e-015	-7.93438e-015	-9.13107e-015
-4.16969e-015	-8.78204e-015	1.33219e-015	-7.19314e-015	-3.54527e-015	-7.4885e-015	-3.48926e-015	-1.72973e-014	-8.93867e-015	-1.47479e-014	-1.47843e-015	-7.27317e-015	1.50193e-016	-2.11883e-015	2.98351e-017	-2.66731e-015	-1.75039e-014	-1.37166e-014	-1.24898e-014	-1.27533e-014	-2.03545e-014	-9.24985e-015	-4.24712e-015	-8.05124e-015	-9.44183e-015
-3.91861e-015	-8.72073e-015	1.33584e-015	-7.2545e-015	-3.21049e-015	-7.40337e-015	-3.23543e-015	-1.72239e-014	-8.84276e-015	-1.47201e-014	-1.36049e-015	-7.11885e-015	8.1697e-017	-1.99196e-015	2.22398e-017	-2.53101e-015	-1.75431e-014	-1.34665e-014	-1.22512e-014	-1.31628e-014	-2.04384e-014	-9.13971e-015	-4.18106e-015	-8.15252e-015	-9.77546e-015
-3.67082e-015	-8.65846e-015	1.31137e-015	-7.28648e-015	-2.86993e-015	-7.28303e-015	-2.97333e-015	-1.71203e-014	-8.71088e-015	-1.46813e-014	-1.22875e-015	-6.95951e-015	1.03841e-017	-1.87484e-015	-6.8414e-019	-2.41148e-015	-1.7575e-014	-1.32195e-014	-1.19917e-014	-1.35722e-014	-2.05079e-014	-9.04036e-015	-4.13416e-015	-8.23632e-015	-1.0129e-014
-3.42732e-015	-8.59583e-015	1.2583e-015	-7.28938e-015	-2.5263e-015	-7.12887e-015	-2.70407e-015	-1.69849e-014	-8.54392e-015	-1.46302e-014	-1.08376e-015	-6.79563e-015	-6.12158e-017	-1.76891e-015	-3.82342e-017	-2.30968e-015	-1.75986e-014	-1.29772e-014	-1.17131e-014	-1.3979e-014	-2.05631e-014	-8.95158e-015	-4.10673e-015	-8.30133e-015	-1.04999e-014
-3.18942e-015	-8.53346e-015	1.1774e-015	-7.26303e-015	-2.18285e-015	-6.94177e-015	-2.42941e-015	-1.68173e-014	-8.3433e-015	-1.45665e-014	-9.26602e-016	-6.62734e-015	-1.29907e-016	-1.67558e-015	-8.98422e-017	-2.22671e-015	-1.76134e-014	-1.27426e-014	-1.14178e-014	-1.43806e-014	-2.06055e-014	-8.87323e-015	-4.0994e-015	-8.34593e-015	-1.08847e-014
-2.95799e-015	-8.4713e-015	1.06931e-015	-7.20821e-015	-1.84219e-015	-6.72345e-015	-2.15074e-015	-1.66172e-014	-8.1109e-015	-1.44895e-014	-7.58046e-016	-6.45459e-015	-1.9294e-016	-1.59607e-015	-1.55646e-016	-2.16285e-015	-1.76181e-014	-1.25177e-014	-1.11085e-014	-1.47742e-014	-2.06358e-014	-8.80541e-015	-4.11187e-015	-8.3684e-015	-1.12799e-014
-2.73457e-015	-8.41014e-015	9.35495e-016	-7.12571e-015	-1.50758e-015	-6.47539e-015	-1.86977e-015	-1.63833e-014	-7.84991e-015	-1.43985e-014	-5.79062e-016	-6.27775e-015	-2.48307e-016	-1.53107e-015	-2.34533e-016	-2.11917e-015	-1.76116e-014	-1.23044e-014	-1.07884e-014	-1.51568e-014	-2.06544e-014	-8.74765e-015	-4.14346e-015	-8.36728e-015	-1.1682e-014
-2.52085e-015	-8.35076e-015	7.77946e-016	-7.01676e-015	-1.18227e-015	-6.20071e-015	-1.5881e-015	-1.6116e-014	-7.56351e-015	-1.42924e-014	-3.9027e-016	-6.09742e-015	-2.93885e-016	-1.48182e-015	-3.25885e-016	-2.09616e-015	-1.75932e-014	-1.21043e-014	-1.04605e-014	-1.55255e-014	-2.06625e-014	-8.69937e-015	-4.19405e-015	-8.34247e-015	-1.20873e-014
-2.31756e-015	-8.29349e-015	5.98042e-016	-6.88333e-015	-8.68901e-016	-5.90266e-015	-1.30804e-015	-1.58157e-014	-7.25547e-015	-1.41717e-014	-1.9303e-016	-5.91336e-015	-3.2758e-016	-1.44952e-015	-4.29568e-016	-2.09332e-015	-1.75633e-014	-1.1919e-014	-1.01285e-014	-1.58768e-014	-2.06613e-014	-8.66025e-015	-4.2632e-015	-8.29371e-015	-1.24914e-014
-2.12636e-015	-8.23884e-015	3.98339e-016	-6.72796e-015	-5.69245e-016	-5.58342e-015	-1.03115e-015	-1.54834e-014	-6.92932e-015	-1.40358e-014	1.13923e-017	-5.72534e-015	-3.47434e-016	-1.43504e-015	-5.45039e-016	-2.11032e-015	-1.75212e-014	-1.17494e-014	-9.79611e-015	-1.6209e-014	-2.06511e-014	-8.62979e-015	-4.35043e-015	-8.22123e-015	-1.289e-014
-1.94857e-015	-8.18769e-015	1.80554e-016	-6.55212e-015	-2.86033e-016	-5.24605e-015	-7.59064e-016	-1.51194e-014	-6.58858e-015	-1.38845e-014	2.21838e-016	-5.53389e-015	-3.51264e-016	-1.4387e-015	-6.7198e-016	-2.14709e-015	-1.74659e-014	-1.15964e-014	-9.46631e-015	-1.65192e-014	-2.06324e-014	-8.6072e-015	-4.45521e-015	-8.12557e-015	-1.32787e-014
-1.78483e-015	-8.14131e-015	-5.29568e-017	-6.35789e-015	-2.1763e-017	-4.8946e-015	-4.94888e-016	-1.47248e-014	-6.2371e-015	-1.37182e-014	4.36761e-016	-5.33973e-015	-3.37298e-016	-1.46063e-015	-8.09673e-016	-2.20342e-015	-1.7398e-014	-1.14601e-014	-9.14321e-015	-1.68045e-014	-2.06062e-014	-8.59225e-015	-4.57686e-015	-8.00778e-015	-1.36538e-014
-1.63603e-015	-8.10074e-015	-2.99775e-016	-6.14824e-015	2.21777e-016	-4.53248e-015	-2.4117e-016	-1.43009e-014	-5.87892e-015	-1.35371e-014	6.54237e-016	-5.14317e-015	-3.04437e-016	-1.50161e-015	-9.57165e-016	-2.27874e-015	-1.73179e-014	-1.13411e-014	-8.83041e-015	-1.70631e-014	-2.05729e-014	-8.58412e-015	-4.71427e-015	-7.86876e-015	-1.40119e-014
-1.50351e-015	-8.06699e-015	-5.58162e-016	-5.92581e-015	4.427e-016	-4.16351e-015	8.67086e-019	-1.38497e-014	-5.51906e-015	-1.33421e-014	8.72936e-016	-4.94375e-015	-2.51577e-016	-1.56212e-015	-1.11366e-015	-2.37166e-015	-1.72255e-014	-1.12395e-014	-8.53079e-015	-1.72933e-014	-2.05329e-014	-8.58161e-015	-4.86649e-015	-7.70982e-015	-1.43493e-014
-1.38874e-015	-8.04017e-015	-8.25608e-016	-5.69347e-015	6.39819e-016	-3.79171e-015	2.29323e-016	-1.33735e-014	-5.16137e-015	-1.31334e-014	1.09105e-015	-4.7428e-015	-1.7811e-016	-1.64203e-015	-1.27871e-015	-2.48136e-015	-1.71213e-014	-1.11542e-014	-8.24794e-015	-1.74938e-014	-2.04867e-014	-8.58445e-015	-5.03222e-015	-7.53261e-015	-1.46627e-014
-1.29284e-015	-8.02158e-015	-1.09984e-015	-5.45377e-015	8.11231e-016	-3.42039e-015	4.42113e-016	-1.2874e-014	-4.8101e-015	-1.29123e-014	1.30743e-015	-4.54145e-015	-8.40158e-017	-1.74007e-015	-1.45086e-015	-2.60615e-015	-1.70059e-014	-1.10844e-014	-7.98454e-015	-1.76628e-014	-2.04348e-014	-8.59227e-015	-5.20964e-015	-7.33944e-015	-1.4949e-014
-1.21657e-015	-8.01204e-015	-1.37793e-015	-5.20979e-015	9.55693e-016	-3.05307e-015	6.37561e-016	-1.23543e-014	-4.46942e-015	-1.26796e-014	1.52084e-015	-4.34e-015	3.08455e-017	-1.85645e-015	-1.62942e-015	-2.74547e-015	-1.68793e-014	-1.10286e-014	-7.7436e-015	-1.77987e-014	-2.03773e-014	-8.6038e-015	-5.39755e-015	-7.13214e-015	-1.52057e-014
-1.16153e-015	-8.01233e-015	-1.65728e-015	-4.96411e-015	1.07221e-015	-2.69406e-015	8.1355e-016	-1.18172e-014	-4.14329e-015	-1.24365e-014	1.72973e-015	-4.13921e-015	1.66203e-016	-1.99045e-015	-1.81418e-015	-2.8988e-015	-1.67414e-014	-1.09864e-014	-7.52773e-015	-1.79003e-014	-2.03141e-014	-8.61773e-015	-5.59506e-015	-6.91387e-015	-1.54305e-014
-1.12862e-015	-8.02344e-015	-1.93487e-015	-4.72018e-015	1.16039e-015	-2.34711e-015	9.68911e-016	-1.12657e-014	-3.83484e-015	-1.21845e-014	1.93253e-015	-3.93975e-015	3.21214e-016	-2.14113e-015	-2.00419e-015	-3.06464e-015	-1.65927e-014	-1.09559e-014	-7.33869e-015	-1.79671e-014	-2.02457e-014	-8.63384e-015	-5.80062e-015	-6.68741e-015	-1.56212e-014
-1.11932e-015	-8.04661e-015	-2.20869e-015	-4.48067e-015	1.22014e-015	-2.01653e-015	1.10237e-015	-1.07032e-014	-3.54705e-015	-1.19258e-014	2.12801e-015	-3.74239e-015	4.94326e-016	-2.30802e-015	-2.19872e-015	-3.24125e-015	-1.64348e-014	-1.09357e-014	-7.17866e-015	-1.79982e-014	-2.01723e-014	-8.65124e-015	-6.01315e-015	-6.45559e-015	-1.57768e-014
-1.13462e-015	-8.08317e-015	-2.47706e-015	-4.24832e-015	1.25135e-015	-1.70538e-015	1.21251e-015	-1.01326e-014	-3.2824e-015	-1.16618e-014	2.31468e-015	-3.54854e-015	6.8407e-016	-2.49059e-015	-2.39742e-015	-3.42791e-015	-1.62682e-014	-1.09242e-014	-7.04977e-015	-1.79935e-014	-2.0094e-014	-8.66938e-015	-6.23136e-015	-6.22132e-015	-1.58959e-014
-1.17511e-015	-8.13384e-015	-2.73758e-015	-4.02592e-015	1.25384e-015	-1.41693e-015	1.29819e-015	-9.55808e-015	-3.04459e-015	-1.13941e-014	2.49121e-015	-3.35936e-015	8.88594e-016	-2.68761e-015	-2.59931e-015	-3.624e-015	-1.60943e-014	-1.09198e-014	-6.95285e-015	-1.79527e-014	-2.00097e-014	-8.68711e-015	-6.45407e-015	-5.9889e-015	-1.59775e-014
-1.24169e-015	-8.1996e-015	-2.98871e-015	-3.81554e-015	1.22851e-015	-1.1546e-015	1.35943e-015	-8.98327e-015	-2.83556e-015	-1.11246e-014	2.65657e-015	-3.17612e-015	1.10513e-015	-2.89712e-015	-2.80378e-015	-3.82815e-015	-1.59132e-014	-1.09203e-014	-6.8895e-015	-1.78762e-014	-1.99195e-014	-8.70438e-015	-6.6799e-015	-5.76122e-015	-1.60219e-014
-1.33579e-015	-8.28178e-015	-3.22849e-015	-3.61943e-015	1.1756e-015	-9.21021e-016	1.39532e-015	-8.41179e-015	-2.65707e-015	-1.08552e-014	2.80985e-015	-3.00047e-015	1.33125e-015	-3.11782e-015	-3.01047e-015	-4.03983e-015	-1.57251e-014	-1.09235e-014	-6.86002e-015	-1.77649e-014	-1.98236e-014	-8.7206e-015	-6.90754e-015	-5.54268e-015	-1.60291e-014
-1.45836e-015	-8.38116e-015	-3.45558e-015	-3.43911e-015	1.0957e-015	-7.18939e-016	1.40603e-015	-7.84757e-015	-2.51064e-015	-1.05882e-014	2.95066e-015	-2.83371e-015	1.56358e-015	-3.34853e-015	-3.21875e-015	-4.25767e-015	-1.55309e-014	-1.09275e-014	-6.86442e-015	-1.76195e-014	-1.97216e-014	-8.73549e-015	-7.13531e-015	-5.33657e-015	-1.59999e-014
-1.60954e-015	-8.49836e-015	-3.66906e-015	-3.27626e-015	9.89296e-016	-5.49448e-016	1.39114e-015	-7.29403e-015	-2.39791e-015	-1.03258e-014	3.07826e-015	-2.67765e-015	1.7988e-015	-3.58695e-015	-3.42738e-015	-4.48092e-015	-1.53314e-014	-1.09305e-014	-6.90252e-015	-1.7441e-014	-1.96127e-014	-8.74844e-015	-7.36216e-015	-5.1467e-015	-1.59358e-014
-1.78964e-015	-8.63411e-015	-3.86821e-015	-3.13183e-015	8.58151e-016	-4.14967e-016	1.35132e-015	-6.75441e-015	-2.31884e-015	-1.00701e-014	3.19238e-015	-2.53374e-015	2.03369e-015	-3.8317e-015	-3.63554e-015	-4.70837e-015	-1.51272e-014	-1.09304e-014	-6.97404e-015	-1.7231e-014	-1.94959e-014	-8.7589e-015	-7.58737e-015	-4.97623e-015	-1.58382e-014
-1.99893e-015	-8.78967e-015	-4.05146e-015	-3.00669e-015	7.03189e-016	-3.16529e-016	1.28753e-015	-6.23246e-015	-2.27235e-015	-9.82299e-015	3.29229e-015	-2.40331e-015	2.26508e-015	-4.08186e-015	-3.84227e-015	-4.9398e-015	-1.49189e-014	-1.09251e-014	-7.07753e-015	-1.69903e-014	-1.9371e-014	-8.76692e-015	-7.80952e-015	-4.8285e-015	-1.57092e-014
-2.2386e-015	-8.96547e-015	-4.2183e-015	-2.90188e-015	5.25933e-016	-2.55049e-016	1.20108e-015	-5.73166e-015	-2.2585e-015	-9.58669e-015	3.37807e-015	-2.28817e-015	2.48907e-015	-4.3354e-015	-4.04654e-015	-5.17456e-015	-1.4707e-014	-1.09128e-014	-7.21186e-015	-1.67204e-014	-1.92384e-014	-8.77211e-015	-8.02805e-015	-4.70638e-015	-1.55504e-014
-2.5086e-015	-9.16217e-015	-4.36826e-015	-2.81791e-015	3.27794e-016	-2.30963e-016	1.09388e-015	-5.25512e-015	-2.27642e-015	-9.36363e-015	3.4496e-015	-2.18984e-015	2.70205e-015	-4.5904e-015	-4.24776e-015	-5.41193e-015	-1.44914e-014	-1.08919e-014	-7.37558e-015	-1.64239e-014	-1.90969e-014	-8.77469e-015	-8.24183e-015	-4.61321e-015	-1.53646e-014
-2.80819e-015	-9.38021e-015	-4.50149e-015	-2.75477e-015	1.10556e-016	-2.43986e-016	9.67311e-016	-4.8064e-015	-2.32534e-015	-9.15538e-015	3.50706e-015	-2.10971e-015	2.90067e-015	-4.84528e-015	-4.44541e-015	-5.65207e-015	-1.42737e-014	-1.0861e-014	-7.56672e-015	-1.6103e-014	-1.89463e-014	-8.77497e-015	-8.45e-015	-4.55198e-015	-1.51549e-014
-3.1372e-015	-9.62032e-015	-4.61906e-015	-2.7128e-015	-1.24033e-016	-2.93718e-016	8.2369e-016	-4.38821e-015	-2.40397e-015	-8.96388e-015	3.55016e-015	-2.04949e-015	3.08174e-015	-5.09801e-015	-4.63848e-015	-5.89449e-015	-1.40541e-014	-1.08183e-014	-7.78293e-015	-1.57592e-014	-1.87869e-014	-8.77329e-015	-8.65214e-015	-4.52507e-015	-1.49248e-014
-3.49539e-015	-9.88221e-015	-4.72031e-015	-2.69121e-015	-3.73828e-016	-3.79065e-016	6.65754e-016	-4.00249e-015	-2.50937e-015	-8.79061e-015	3.57977e-015	-2.01028e-015	3.24197e-015	-5.34613e-015	-4.82589e-015	-6.13864e-015	-1.38327e-014	-1.0763e-014	-8.02123e-015	-1.5395e-014	-1.86193e-014	-8.76983e-015	-8.84742e-015	-4.53413e-015	-1.46779e-014
-3.88236e-015	-1.01658e-014	-4.80612e-015	-2.68968e-015	-6.37569e-016	-4.98971e-016	4.95715e-016	-3.65253e-015	-2.63897e-015	-8.637e-015	3.59656e-015	-1.99339e-015	3.37806e-015	-5.58826e-015	-5.00623e-015	-6.38378e-015	-1.36106e-014	-1.06937e-014	-8.27821e-015	-1.50131e-014	-1.84436e-014	-8.76444e-015	-9.03539e-015	-4.58038e-015	-1.44177e-014
-4.2978e-015	-1.04709e-014	-4.87766e-015	-2.70639e-015	-9.13262e-016	-6.51367e-016	3.16062e-016	-3.34032e-015	-2.7904e-015	-8.50465e-015	3.60086e-015	-1.99992e-015	3.48639e-015	-5.82287e-015	-5.1787e-015	-6.62975e-015	-1.33879e-014	-1.06097e-014	-8.55139e-015	-1.46159e-014	-1.82601e-014	-8.7572e-015	-9.21482e-015	-4.66509e-015	-1.41475e-014
-4.74038e-015	-1.07976e-014	-4.93568e-015	-2.74015e-015	-1.19855e-015	-8.34135e-016	1.30184e-016	-3.06714e-015	-2.96077e-015	-8.39426e-015	3.59306e-015	-2.03108e-015	3.56436e-015	-6.04851e-015	-5.34294e-015	-6.87577e-015	-1.31649e-014	-1.05106e-014	-8.83695e-015	-1.42055e-014	-1.80689e-014	-8.74894e-015	-9.38583e-015	-4.78846e-015	-1.38708e-014
-5.20888e-015	-1.11452e-014	-4.98122e-015	-2.78964e-015	-1.49123e-015	-1.04472e-015	-5.8802e-017	-2.83453e-015	-3.14599e-015	-8.30727e-015	3.57415e-015	-2.08723e-015	3.60968e-015	-6.26346e-015	-5.4977e-015	-7.12103e-015	-1.29414e-014	-1.03957e-014	-9.13138e-015	-1.37845e-014	-1.78702e-014	-8.74035e-015	-9.54809e-015	-4.95073e-015	-1.35918e-014
-5.70214e-015	-1.15128e-014	-5.01487e-015	-2.85301e-015	-1.78963e-015	-1.2803e-015	-2.47217e-016	-2.64307e-015	-3.34321e-015	-8.24436e-015	3.54501e-015	-2.16914e-015	3.62058e-015	-6.46675e-015	-5.64152e-015	-7.36563e-015	-1.2717e-014	-1.0265e-014	-9.43093e-015	-1.33551e-014	-1.76646e-014	-8.73187e-015	-9.70091e-015	-5.15252e-015	-1.33146e-014
-6.21911e-015	-1.18994e-014	-5.03793e-015	-2.92871e-015	-2.09231e-015	-1.53787e-015	-4.31994e-016	-2.49333e-015	-3.54891e-015	-8.20653e-015	3.50639e-015	-2.27724e-015	3.59516e-015	-6.65662e-015	-5.77358e-015	-7.60902e-015	-1.24919e-014	-1.01193e-014	-9.73182e-015	-1.29201e-014	-1.74525e-014	-8.72388e-015	-9.84366e-015	-5.3926e-015	-1.3042e-014
-6.75777e-015	-1.23038e-014	-5.0517e-015	-3.01536e-015	-2.3972e-015	-1.81431e-015	-6.09996e-016	-2.38637e-015	-3.75915e-015	-8.1935e-015	3.45926e-015	-2.41167e-015	3.53273e-015	-6.83172e-015	-5.89262e-015	-7.85095e-015	-1.2266e-014	-9.95884e-015	-1.00303e-014	-1.24815e-014	-1.72356e-014	-8.71681e-015	-9.97571e-015	-5.66944e-015	-1.27778e-014
-7.31667e-015	-1.27247e-014	-5.05762e-015	-3.11012e-015	-2.70186e-015	-2.10604e-015	-7.7821e-016	-2.32254e-015	-3.97022e-015	-8.20559e-015	3.40515e-015	-2.57286e-015	3.43231e-015	-6.99098e-015	-5.99779e-015	-8.09058e-015	-1.20388e-014	-9.78406e-015	-1.03225e-014	-1.2042e-014	-1.70148e-014	-8.7113e-015	-1.00971e-014	-5.9813e-015	-1.25264e-014
-7.89406e-015	-1.31607e-014	-5.0571e-015	-3.21113e-015	-3.00446e-015	-2.40874e-015	-9.33503e-016	-2.30121e-015	-4.17905e-015	-8.24285e-015	3.34514e-015	-2.76034e-015	3.29364e-015	-7.13238e-015	-6.08834e-015	-8.32761e-015	-1.18102e-014	-9.59521e-015	-1.06043e-014	-1.16034e-014	-1.67915e-014	-8.70715e-015	-1.02076e-014	-6.32596e-015	-1.22905e-014
-8.4877e-015	-1.36099e-014	-5.05141e-015	-3.31575e-015	-3.30348e-015	-2.71864e-015	-1.07235e-015	-2.32191e-015	-4.38212e-015	-8.30463e-015	3.28009e-015	-2.97369e-015	3.11648e-015	-7.25631e-015	-6.16359e-015	-8.56141e-015	-1.15797e-014	-9.39302e-015	-1.08724e-014	-1.11675e-014	-1.65669e-014	-8.70476e-015	-1.03074e-014	-6.70146e-015	-1.20728e-014
-9.09565e-015	-1.40698e-014	-5.04148e-015	-3.42214e-015	-3.59716e-015	-3.03122e-015	-1.19149e-015	-2.38314e-015	-4.576e-015	-8.39013e-015	3.2103e-015	-3.21175e-015	2.90138e-015	-7.36222e-015	-6.22252e-015	-8.79153e-015	-1.13479e-014	-9.17793e-015	-1.11233e-014	-1.07358e-014	-1.63415e-014	-8.70473e-015	-1.03966e-014	-7.10458e-015	-1.18759e-014
-9.71591e-015	-1.45386e-014	-5.02774e-015	-3.52728e-015	-3.88354e-015	-3.34212e-015	-1.28777e-015	-2.48326e-015	-4.7574e-015	-8.49899e-015	3.13745e-015	-3.47401e-015	2.64948e-015	-7.44937e-015	-6.26456e-015	-9.01648e-015	-1.11137e-014	-8.95073e-015	-1.13549e-014	-1.03104e-014	-1.61165e-014	-8.70707e-015	-1.04746e-014	-7.53232e-015	-1.17024e-014
-1.03459e-014	-1.50137e-014	-5.0119e-015	-3.62918e-015	-4.16126e-015	-3.64743e-015	-1.35895e-015	-2.62053e-015	-4.9232e-015	-8.63005e-015	3.06231e-015	-3.75924e-015	2.36275e-015	-7.5162e-015	-6.28924e-015	-9.23519e-015	-1.08763e-014	-8.71341e-015	-1.15639e-014	-9.89328e-015	-1.58935e-014	-8.71223e-015	-1.05414e-014	-7.98037e-015	-1.15541e-014
-1.09826e-014	-1.54927e-014	-4.99431e-015	-3.72619e-015	-4.42844e-015	-3.94293e-015	-1.40187e-015	-2.79251e-015	-5.07093e-015	-8.78207e-015	2.98593e-015	-4.06591e-015	2.0424e-015	-7.56332e-015	-6.29627e-015	-9.44588e-015	-1.06355e-014	-8.46697e-015	-1.17473e-014	-9.48557e-015	-1.56738e-014	-8.72047e-015	-1.05969e-014	-8.44419e-015	-1.14326e-014
-1.16232e-014	-1.5973e-014	-4.97572e-015	-3.81608e-015	-4.68357e-015	-4.22569e-015	-1.41459e-015	-2.99639e-015	-5.19879e-015	-8.95374e-015	2.9096e-015	-4.39258e-015	1.69089e-015	-7.58999e-015	-6.28462e-015	-9.64667e-015	-1.0391e-014	-8.21261e-015	-1.1903e-014	-9.08831e-015	-1.54593e-014	-8.73153e-015	-1.06411e-014	-8.91937e-015	-1.13392e-014
-1.22649e-014	-1.64515e-014	-4.9572e-015	-3.89668e-015	-4.92549e-015	-4.49201e-015	-1.3962e-015	-3.22948e-015	-5.30501e-015	-9.14345e-015	2.83372e-015	-4.73766e-015	1.31051e-015	-7.59667e-015	-6.25417e-015	-9.83661e-015	-1.01419e-014	-7.95105e-015	-1.20287e-014	-8.7019e-015	-1.52513e-014	-8.74563e-015	-1.06736e-014	-9.40135e-015	-1.12751e-014
-1.29047e-014	-1.69248e-014	-4.9389e-015	-3.96654e-015	-5.15207e-015	-4.73859e-015	-1.34464e-015	-3.48891e-015	-5.38771e-015	-9.34929e-015	2.7591e-015	-5.09966e-015	9.05082e-016	-7.58353e-015	-6.20533e-015	-1.00144e-014	-9.88822e-015	-7.68391e-015	-1.21221e-014	-8.32684e-015	-1.50499e-014	-8.7627e-015	-1.06941e-014	-9.88613e-015	-1.12407e-014
-1.35396e-014	-1.73905e-014	-4.92032e-015	-4.02463e-015	-5.36161e-015	-4.96191e-015	-1.25956e-015	-3.77246e-015	-5.44541e-015	-9.56969e-015	2.68644e-015	-5.47652e-015	4.78787e-016	-7.55077e-015	-6.13781e-015	-1.01782e-014	-9.62936e-015	-7.41282e-015	-1.21823e-014	-7.96367e-015	-1.48565e-014	-8.78271e-015	-1.0702e-014	-1.03687e-014	-1.12356e-014
-1.41661e-014	-1.78454e-014	-4.90215e-015	-4.06911e-015	-5.55285e-015	-5.15961e-015	-1.14123e-015	-4.07722e-015	-5.47797e-015	-9.80294e-015	2.61557e-015	-5.86631e-015	3.46274e-017	-7.49898e-015	-6.05273e-015	-1.03262e-014	-9.3647e-015	-7.1394e-015	-1.22079e-014	-7.61286e-015	-1.46731e-014	-8.80543e-015	-1.0698e-014	-1.08444e-014	-1.12593e-014
-1.47807e-014	-1.82873e-014	-4.88521e-015	-4.09851e-015	-5.72509e-015	-5.32926e-015	-9.88903e-016	-4.39979e-015	-5.4855e-015	-1.0047e-014	2.54702e-015	-6.26645e-015	-4.23645e-016	-7.42876e-015	-5.94986e-015	-1.04571e-014	-9.09433e-015	-6.86436e-015	-1.21986e-014	-7.27442e-015	-1.45008e-014	-8.83075e-015	-1.06821e-014	-1.13085e-014	-1.13105e-014
-1.53815e-014	-1.87128e-014	-4.86876e-015	-4.11195e-015	-5.87666e-015	-5.46868e-015	-8.02635e-016	-4.73717e-015	-5.4683e-015	-1.02998e-014	2.48095e-015	-6.67409e-015	-8.91754e-016	-7.34072e-015	-5.82967e-015	-1.05696e-014	-8.81854e-015	-6.589e-015	-1.2154e-014	-6.948e-015	-1.43406e-014	-8.85816e-015	-1.06536e-014	-1.17561e-014	-1.13889e-014
-1.59649e-014	-1.91188e-014	-4.85231e-015	-4.10902e-015	-6.00641e-015	-5.57629e-015	-5.83944e-016	-5.08502e-015	-5.4273e-015	-1.05597e-014	2.41779e-015	-7.08726e-015	-1.36524e-015	-7.23634e-015	-5.69278e-015	-1.06609e-014	-8.53655e-015	-6.31416e-015	-1.20737e-014	-6.63379e-015	-1.41937e-014	-8.88721e-015	-1.06126e-014	-1.21825e-014	-1.14927e-014
-1.65276e-014	-1.95028e-014	-4.83528e-015	-4.08907e-015	-6.11327e-015	-5.65092e-015	-3.34584e-016	-5.43981e-015	-5.36358e-015	-1.08249e-014	2.35736e-015	-7.5038e-015	-1.84043e-015	-7.11657e-015	-5.54058e-015	-1.073e-014	-8.24858e-015	-6.0411e-015	-1.19584e-014	-6.33083e-015	-1.40608e-014	-8.91783e-015	-1.0559e-014	-1.25837e-014	-1.16207e-014
-1.70671e-014	-1.98623e-014	-4.81722e-015	-4.05243e-015	-6.19621e-015	-5.69219e-015	-5.64433e-017	-5.79882e-015	-5.27824e-015	-1.10935e-014	2.29998e-015	-7.92127e-015	-2.31403e-015	-6.98187e-015	-5.37391e-015	-1.0776e-014	-7.95497e-015	-5.77076e-015	-1.18089e-014	-6.03787e-015	-1.39427e-014	-8.94905e-015	-1.04929e-014	-1.29553e-014	-1.1771e-014
-1.75806e-014	-2.01948e-014	-4.79777e-015	-3.99923e-015	-6.25514e-015	-5.69988e-015	2.48643e-016	-6.15929e-015	-5.17316e-015	-1.13636e-014	2.24546e-015	-8.33721e-015	-2.78121e-015	-6.83446e-015	-5.19385e-015	-1.07975e-014	-7.65505e-015	-5.50411e-015	-1.16263e-014	-5.7547e-015	-1.38398e-014	-8.98012e-015	-1.04141e-014	-1.32936e-014	-1.19415e-014
-1.80656e-014	-2.04982e-014	-4.77639e-015	-3.92991e-015	-6.28912e-015	-5.67369e-015	5.7811e-016	-6.51814e-015	-5.04985e-015	-1.16336e-014	2.19383e-015	-8.74958e-015	-3.23786e-015	-6.67513e-015	-5.00164e-015	-1.07931e-014	-7.34912e-015	-5.24204e-015	-1.1412e-014	-5.48055e-015	-1.37528e-014	-9.011e-015	-1.03224e-014	-1.35954e-014	-1.21297e-014
-1.85195e-014	-2.07706e-014	-4.75204e-015	-3.845e-015	-6.29789e-015	-5.61477e-015	9.28879e-016	-6.8723e-015	-4.91067e-015	-1.19018e-014	2.14454e-015	-9.1566e-015	-3.67972e-015	-6.50483e-015	-4.79909e-015	-1.07622e-014	-7.03791e-015	-4.9848e-015	-1.11679e-014	-5.21469e-015	-1.36816e-014	-9.04075e-015	-1.02178e-014	-1.38577e-014	-1.23327e-014
-1.894e-014	-2.101e-014	-4.724e-015	-3.74514e-015	-6.28091e-015	-5.52457e-015	1.29737e-015	-7.21913e-015	-4.75806e-015	-1.21668e-014	2.09706e-015	-9.55575e-015	-4.10367e-015	-6.32587e-015	-4.58788e-015	-1.07035e-014	-6.7222e-015	-4.73344e-015	-1.08965e-014	-4.95629e-015	-1.36261e-014	-9.06821e-015	-1.01002e-014	-1.40775e-014	-1.2548e-014
-1.93253e-014	-2.12162e-014	-4.69192e-015	-3.63094e-015	-6.23817e-015	-5.40465e-015	1.68023e-015	-7.55565e-015	-4.5939e-015	-1.24268e-014	2.05068e-015	-9.94541e-015	-4.50607e-015	-6.14053e-015	-4.37024e-015	-1.06155e-014	-6.40253e-015	-4.48853e-015	-1.05996e-014	-4.70504e-015	-1.35859e-014	-9.09252e-015	-9.96959e-015	-1.42526e-014	-1.27722e-014
-1.96735e-014	-2.13876e-014	-4.65398e-015	-3.50409e-015	-6.16969e-015	-5.25715e-015	2.07338e-015	-7.8798e-015	-4.42086e-015	-1.2681e-014	2.00483e-015	-1.03241e-014	-4.88449e-015	-5.9507e-015	-4.14776e-015	-1.04986e-014	-6.07948e-015	-4.25045e-015	-1.028e-014	-4.45995e-015	-1.35605e-014	-9.11314e-015	-9.82601e-015	-1.43823e-014	-1.3003e-014
-1.99822e-014	-2.1523e-014	-4.60964e-015	-3.3661e-015	-6.07584e-015	-5.08405e-015	2.47221e-015	-8.19019e-015	-4.24243e-015	-1.29279e-014	1.9597e-015	-1.069e-014	-5.23616e-015	-5.75751e-015	-3.92222e-015	-1.0352e-014	-5.75369e-015	-4.01954e-015	-9.94061e-015	-4.2196e-015	-1.35497e-014	-9.12913e-015	-9.66949e-015	-1.44655e-014	-1.32383e-014
-2.02506e-014	-2.1622e-014	-4.55894e-015	-3.218e-015	-5.95676e-015	-4.88773e-015	2.87247e-015	-8.48539e-015	-4.06146e-015	-1.31669e-014	1.91449e-015	-1.10415e-014	-5.55889e-015	-5.56295e-015	-3.6956e-015	-1.01762e-014	-5.42591e-015	-3.7966e-015	-9.58431e-015	-3.9834e-015	-1.35528e-014	-9.14004e-015	-9.50015e-015	-1.45017e-014	-1.34756e-014
-2.04775e-014	-2.16849e-014	-4.50077e-015	-3.06133e-015	-5.81281e-015	-4.67092e-015	3.27019e-015	-8.76462e-015	-3.8809e-015	-1.33969e-014	1.86901e-015	-1.13777e-014	-5.85104e-015	-5.36886e-015	-3.46971e-015	-9.97133e-015	-5.09725e-015	-3.58183e-015	-9.21368e-015	-3.7517e-015	-1.35693e-014	-9.14497e-015	-9.31785e-015	-1.44908e-014	-1.37113e-014
-2.0662e-014	-2.17114e-014	-4.43373e-015	-2.89754e-015	-5.64384e-015	-4.43712e-015	3.66057e-015	-9.02734e-015	-3.70407e-015	-1.36169e-014	1.82264e-015	-1.16973e-014	-6.11046e-015	-5.17734e-015	-3.2468e-015	-9.73729e-015	-4.76808e-015	-3.37473e-015	-8.83219e-015	-3.52392e-015	-1.35989e-014	-9.14316e-015	-9.12303e-015	-1.44336e-014	-1.3943e-014
-2.08033e-014	-2.17026e-014	-4.35764e-015	-2.72851e-015	-5.45045e-015	-4.1897e-015	4.03922e-015	-9.27192e-015	-3.53373e-015	-1.38264e-014	1.77493e-015	-1.19992e-014	-6.33617e-015	-4.9898e-015	-3.02895e-015	-9.47567e-015	-4.43977e-015	-3.17513e-015	-8.44278e-015	-3.29907e-015	-1.36391e-014	-9.13396e-015	-8.9155e-015	-1.43318e-014	-1.41682e-014
-2.09009e-014	-2.16591e-014	-4.27275e-015	-2.55617e-015	-5.23384e-015	-3.93181e-015	4.40087e-015	-9.49824e-015	-3.37239e-015	-1.40252e-014	1.7252e-015	-1.22832e-014	-6.52871e-015	-4.80799e-015	-2.81841e-015	-9.18744e-015	-4.11324e-015	-2.98378e-015	-8.04945e-015	-3.07713e-015	-1.36891e-014	-9.1168e-015	-8.69594e-015	-1.41863e-014	-1.43845e-014
-2.09542e-014	-2.15823e-014	-4.17867e-015	-2.3823e-015	-4.99551e-015	-3.66741e-015	4.74106e-015	-9.70604e-015	-3.22255e-015	-1.42127e-014	1.67282e-015	-1.25488e-014	-6.68841e-015	-4.63281e-015	-2.61666e-015	-8.87279e-015	-3.78999e-015	-2.80086e-015	-7.65477e-015	-2.85803e-015	-1.37479e-014	-9.09066e-015	-8.46411e-015	-1.39996e-014	-1.45892e-014
-2.0964e-014	-2.14742e-014	-4.0748e-015	-2.208e-015	-4.73659e-015	-3.39975e-015	5.05645e-015	-9.89572e-015	-3.08687e-015	-1.4389e-014	1.61731e-015	-1.27956e-014	-6.81576e-015	-4.46568e-015	-2.42538e-015	-8.53261e-015	-3.47154e-015	-2.62619e-015	-7.26161e-015	-2.6415e-015	-1.38136e-014	-9.05533e-015	-8.22015e-015	-1.37744e-014	-1.47808e-014
-2.0931e-014	-2.13367e-014	-3.9605e-015	-2.03523e-015	-4.45794e-015	-3.1323e-015	5.34339e-015	-1.00677e-014	-2.96738e-015	-1.45537e-014	1.55812e-015	-1.30235e-014	-6.91202e-015	-4.30807e-015	-2.24686e-015	-8.16883e-015	-3.15879e-015	-2.45919e-015	-6.87273e-015	-2.42757e-015	-1.38839e-014	-9.01054e-015	-7.96474e-015	-1.35133e-014	-1.4958e-014
-2.0856e-014	-2.11722e-014	-3.83577e-015	-1.86559e-015	-4.16128e-015	-2.86883e-015	5.59786e-015	-1.02224e-014	-2.86484e-015	-1.4707e-014	1.49513e-015	-1.32325e-014	-6.97838e-015	-4.16086e-015	-2.08221e-015	-7.78307e-015	-2.85322e-015	-2.30004e-015	-6.49039e-015	-2.21745e-015	-1.39571e-014	-8.9559e-015	-7.69829e-015	-1.32195e-014	-1.51189e-014
-2.07401e-014	-2.09829e-014	-3.70096e-015	-1.7e-015	-3.848e-015	-2.61218e-015	5.81675e-015	-1.03608e-014	-2.78095e-015	-1.48488e-014	1.42787e-015	-1.34228e-014	-7.01646e-015	-4.02537e-015	-1.93251e-015	-7.37801e-015	-2.55628e-015	-2.14835e-015	-6.11768e-015	-2.01138e-015	-1.40316e-014	-8.89144e-015	-7.42114e-015	-1.28964e-014	-1.52623e-014
-2.05846e-014	-2.07718e-014	-3.55592e-015	-1.54002e-015	-3.51957e-015	-2.36525e-015	5.99659e-015	-1.04838e-014	-2.71669e-015	-1.49796e-014	1.35591e-015	-1.35947e-014	-7.02902e-015	-3.90169e-015	-1.79941e-015	-6.9549e-015	-2.26904e-015	-2.00359e-015	-5.75642e-015	-1.80969e-015	-1.4106e-014	-8.81752e-015	-7.13421e-015	-1.25481e-014	-1.53879e-014
-2.03909e-014	-2.05421e-014	-3.40134e-015	-1.38599e-015	-3.17745e-015	-2.13125e-015	6.13436e-015	-1.05924e-014	-2.67284e-015	-1.50995e-014	1.27929e-015	-1.37483e-014	-7.01881e-015	-3.79086e-015	-1.68368e-015	-6.5158e-015	-1.99295e-015	-1.86608e-015	-5.40872e-015	-1.61258e-015	-1.41784e-014	-8.7341e-015	-6.83842e-015	-1.21789e-014	-1.54945e-014
-2.01614e-014	-2.02964e-014	-3.23713e-015	-1.23853e-015	-2.82397e-015	-1.91275e-015	6.22874e-015	-1.06879e-014	-2.64986e-015	-1.52083e-014	1.19826e-015	-1.38838e-014	-6.98798e-015	-3.69269e-015	-1.58594e-015	-6.06335e-015	-1.72943e-015	-1.73573e-015	-5.07661e-015	-1.42139e-015	-1.42465e-014	-8.6408e-015	-6.53451e-015	-1.17927e-014	-1.55814e-014
-1.98981e-014	-2.00378e-014	-3.06362e-015	-1.09834e-015	-2.46158e-015	-1.71197e-015	6.27887e-015	-1.0772e-014	-2.64747e-015	-1.53061e-014	1.11238e-015	-1.40025e-014	-6.9398e-015	-3.60706e-015	-1.50695e-015	-5.6001e-015	-1.47952e-015	-1.61232e-015	-4.76108e-015	-1.237e-015	-1.43089e-014	-8.53809e-015	-6.22326e-015	-1.13936e-014	-1.56479e-014
-1.96044e-014	-1.977e-014	-2.88176e-015	-9.66091e-016	-2.09228e-015	-1.53039e-015	6.28354e-015	-1.0846e-014	-2.66508e-015	-1.5393e-014	1.02159e-015	-1.4105e-014	-6.87788e-015	-3.53437e-015	-1.44677e-015	-5.12827e-015	-1.24399e-015	-1.49585e-015	-4.46307e-015	-1.06061e-015	-1.43629e-014	-8.42646e-015	-5.9057e-015	-1.0986e-014	-1.56942e-014
-1.92824e-014	-1.94961e-014	-2.69212e-015	-8.4181e-016	-1.71826e-015	-1.37002e-015	6.24208e-015	-1.09109e-014	-2.70142e-015	-1.54697e-014	9.26026e-016	-1.41918e-014	-6.80531e-015	-3.4751e-015	-1.40488e-015	-4.65066e-015	-1.02357e-015	-1.38637e-015	-4.18302e-015	-8.93434e-016	-1.44071e-014	-8.30682e-015	-5.5831e-015	-1.05742e-014	-1.57201e-014
-1.89341e-014	-1.92188e-014	-2.49556e-015	-7.25274e-016	-1.34198e-015	-1.23161e-015	6.15486e-015	-1.09682e-014	-2.75566e-015	-1.5536e-014	8.25855e-016	-1.42631e-014	-6.72559e-015	-3.42844e-015	-1.38105e-015	-4.16896e-015	-8.19362e-016	-1.28319e-015	-3.92152e-015	-7.36596e-016	-1.44397e-014	-8.17989e-015	-5.25637e-015	-1.01616e-014	-1.57266e-014
-1.85625e-014	-1.89412e-014	-2.29273e-015	-6.16796e-016	-9.65239e-016	-1.11632e-015	6.02228e-015	-1.10191e-014	-2.82609e-015	-1.55923e-014	7.21087e-016	-1.43197e-014	-6.64261e-015	-3.3936e-015	-1.3748e-015	-3.68515e-015	-6.32118e-016	-1.18543e-015	-3.67853e-015	-5.91313e-016	-1.44592e-014	-8.04637e-015	-4.92702e-015	-9.75274e-015	-1.57138e-014
-1.81713e-014	-1.86658e-014	-2.0846e-015	-5.15797e-016	-5.90297e-016	-1.02422e-015	5.84565e-015	-1.1064e-014	-2.91107e-015	-1.56386e-014	6.12271e-016	-1.4362e-014	-6.55986e-015	-3.36897e-015	-1.38529e-015	-3.20141e-015	-4.62186e-016	-1.09312e-015	-3.45369e-015	-4.58602e-016	-1.44639e-014	-7.90696e-015	-4.59594e-015	-9.35129e-015	-1.56821e-014
-1.77637e-014	-1.83949e-014	-1.87238e-015	-4.2256e-016	-2.19192e-016	-9.5512e-016	5.62722e-015	-1.11044e-014	-3.00807e-015	-1.5675e-014	5.00286e-016	-1.43902e-014	-6.48045e-015	-3.35354e-015	-1.41092e-015	-2.71977e-015	-3.09752e-016	-1.00613e-015	-3.24634e-015	-3.39324e-016	-1.4452e-014	-7.7624e-015	-4.26436e-015	-8.96033e-015	-1.56326e-014
-1.73435e-014	-1.81314e-014	-1.65675e-015	-3.35569e-016	1.46061e-016	-9.08331e-016	5.36875e-015	-1.11412e-014	-3.11543e-015	-1.57015e-014	3.84943e-016	-1.44046e-014	-6.40825e-015	-3.34582e-015	-1.45111e-015	-2.24252e-015	-1.7539e-016	-9.24084e-016	-3.05555e-015	-2.34732e-016	-1.44231e-014	-7.61317e-015	-3.9337e-015	-8.58362e-015	-1.55662e-014
-1.69137e-014	-1.7878e-014	-1.43909e-015	-2.53101e-016	5.0291e-016	-8.83267e-016	5.07304e-015	-1.11751e-014	-3.23089e-015	-1.57177e-014	2.66527e-016	-1.44057e-014	-6.34608e-015	-3.34504e-015	-1.50377e-015	-1.7714e-015	-5.91826e-017	-8.4689e-016	-2.87985e-015	-1.45972e-016	-1.43765e-014	-7.46027e-015	-3.60556e-015	-8.2239e-015	-1.54832e-014
-1.64767e-014	-1.76367e-014	-1.22054e-015	-1.74611e-016	8.48748e-016	-8.78383e-016	4.74318e-015	-1.12062e-014	-3.35164e-015	-1.57238e-014	1.45553e-016	-1.43937e-014	-6.29626e-015	-3.3493e-015	-1.56741e-015	-1.30849e-015	3.89242e-017	-7.73684e-016	-2.71794e-015	-7.37874e-017	-1.43105e-014	-7.30513e-015	-3.2812e-015	-7.88322e-015	-1.53851e-014
-1.60358e-014	-1.74091e-014	-1.00186e-015	-9.91415e-017	1.18194e-015	-8.9191e-016	4.38331e-015	-1.12349e-014	-3.47509e-015	-1.57186e-014	2.23625e-017	-1.43691e-014	-6.2611e-015	-3.35665e-015	-1.64009e-015	-8.54743e-016	1.19208e-016	-7.04663e-016	-2.56788e-015	-1.93418e-017	-1.42246e-014	-7.14897e-015	-2.96186e-015	-7.56383e-015	-1.52724e-014
-1.55942e-014	-1.71966e-014	-7.84139e-016	-2.53258e-017	1.50178e-015	-9.21672e-016	3.99758e-015	-1.12616e-014	-3.59879e-015	-1.5702e-014	-1.02223e-016	-1.4332e-014	-6.24247e-015	-3.36515e-015	-1.71972e-015	-4.10945e-016	1.81914e-016	-6.39143e-016	-2.42777e-015	1.73918e-017	-1.41183e-014	-6.99257e-015	-2.64936e-015	-7.26729e-015	-1.51463e-014
-1.51559e-014	-1.70006e-014	-5.68105e-016	4.80823e-017	1.80611e-015	-9.66006e-016	3.59044e-015	-1.12846e-014	-3.71995e-015	-1.56735e-014	-2.27996e-016	-1.42821e-014	-6.24208e-015	-3.37258e-015	-1.80384e-015	2.19494e-017	2.27343e-016	-5.76182e-016	-2.29545e-015	3.6409e-017	-1.39909e-014	-6.837e-015	-2.34512e-015	-6.99479e-015	-1.5008e-014
-1.4724e-014	-1.68222e-014	-3.54525e-016	1.23204e-016	2.09401e-015	-1.02188e-015	3.16644e-015	-1.1303e-014	-3.83544e-015	-1.56321e-014	-3.54653e-016	-1.42195e-014	-6.26172e-015	-3.37662e-015	-1.8905e-015	4.42962e-016	2.56417e-016	-5.1541e-016	-2.1685e-015	3.71616e-017	-1.38419e-014	-6.6836e-015	-2.05086e-015	-6.74665e-015	-1.48583e-014
-1.43004e-014	-1.66606e-014	-1.44054e-016	2.01146e-016	2.36459e-015	-1.08648e-015	2.73089e-015	-1.13164e-014	-3.94257e-015	-1.55775e-014	-4.81848e-016	-1.41446e-014	-6.30221e-015	-3.37458e-015	-1.97724e-015	8.51066e-016	2.6948e-016	-4.56157e-016	-2.04465e-015	1.99761e-017	-1.36723e-014	-6.53372e-015	-1.76765e-015	-6.52356e-015	-1.46981e-014
-1.38885e-014	-1.65159e-014	6.22921e-017	2.83417e-016	2.61735e-015	-1.15695e-015	2.28828e-015	-1.13238e-014	-4.039e-015	-1.5509e-014	-6.09522e-016	-1.40576e-014	-6.36374e-015	-3.36428e-015	-2.06163e-015	1.24671e-015	2.67591e-016	-3.98028e-016	-1.92181e-015	-1.49499e-017	-1.34823e-014	-6.3879e-015	-1.49706e-015	-6.32536e-015	-1.45288e-014
-1.34906e-014	-1.63881e-014	2.64135e-016	3.72034e-016	2.85129e-015	-1.23016e-015	1.84319e-015	-1.13235e-014	-4.12193e-015	-1.54256e-014	-7.37177e-016	-1.39579e-014	-6.44712e-015	-3.34338e-015	-2.14067e-015	1.62944e-015	2.51993e-016	-3.40642e-016	-1.79754e-015	-6.63638e-017	-1.3272e-014	-6.24675e-015	-1.2407e-015	-6.15107e-015	-1.4351e-014
-1.31091e-014	-1.62755e-014	4.60536e-016	4.68743e-016	3.06503e-015	-1.30379e-015	1.40108e-015	-1.13138e-014	-4.18965e-015	-1.53271e-014	-8.64101e-016	-1.38448e-014	-6.55229e-015	-3.30956e-015	-2.21215e-015	1.99961e-015	2.24167e-016	-2.82926e-016	-1.6692e-015	-1.33313e-016	-1.30417e-014	-6.11188e-015	-9.99639e-016	-5.99974e-015	-1.41659e-014
-1.27453e-014	-1.61775e-014	6.51762e-016	5.74755e-016	3.25861e-015	-1.37432e-015	9.67761e-016	-1.12918e-014	-4.2404e-015	-1.5213e-014	-9.90073e-016	-1.37179e-014	-6.67718e-015	-3.26089e-015	-2.27384e-015	2.35722e-015	1.85828e-016	-2.24507e-016	-1.53499e-015	-2.14913e-016	-1.27923e-014	-5.98368e-015	-7.75216e-016	-5.87036e-015	-1.39743e-014
-1.24012e-014	-1.60921e-014	8.37882e-016	6.91334e-016	3.43218e-015	-1.43831e-015	5.4786e-016	-1.12569e-014	-4.27237e-015	-1.50832e-014	-1.11475e-015	-1.35777e-014	-6.82063e-015	-3.19513e-015	-2.32323e-015	2.70357e-015	1.39218e-016	-1.65245e-016	-1.39307e-015	-3.10007e-016	-1.25253e-014	-5.86267e-015	-5.68155e-016	-5.76093e-015	-1.37772e-014
-1.20781e-014	-1.60171e-014	1.01893e-015	8.1936e-016	3.58593e-015	-1.49273e-015	1.46367e-016	-1.12077e-014	-4.28429e-015	-1.49373e-014	-1.23807e-015	-1.3424e-014	-6.98097e-015	-3.11051e-015	-2.35805e-015	3.03868e-015	8.50909e-017	-1.04216e-016	-1.24177e-015	-4.17094e-016	-1.22422e-014	-5.74963e-015	-3.79677e-016	-5.67e-015	-1.35754e-014
-1.17775e-014	-1.59505e-014	1.19492e-015	9.59645e-016	3.72023e-015	-1.53535e-015	-2.31829e-016	-1.11425e-014	-4.27528e-015	-1.47745e-014	-1.35994e-015	-1.32566e-014	-7.15639e-015	-3.00544e-015	-2.37642e-015	3.363e-015	2.48537e-017	-4.04521e-017	-1.0798e-015	-5.34196e-016	-1.19443e-014	-5.64485e-015	-2.11152e-016	-5.59531e-015	-1.33691e-014
-1.14996e-014	-1.58904e-014	1.36542e-015	1.11319e-015	3.83583e-015	-1.56347e-015	-5.82478e-016	-1.1059e-014	-4.24451e-015	-1.45943e-014	-1.48027e-015	-1.30755e-014	-7.34414e-015	-2.87853e-015	-2.37678e-015	3.67703e-015	-4.00117e-017	2.66796e-017	-9.05075e-016	-6.59571e-016	-1.16335e-014	-5.54875e-015	-6.30032e-017	-5.53487e-015	-1.31591e-014
-1.1245e-014	-1.58337e-014	1.53054e-015	1.2805e-015	3.93403e-015	-1.57467e-015	-9.01317e-016	-1.0955e-014	-4.19166e-015	-1.43963e-014	-1.59876e-015	-1.28805e-014	-7.54208e-015	-2.72799e-015	-2.35726e-015	3.98182e-015	-1.07954e-016	9.77532e-017	-7.16556e-016	-7.91015e-016	-1.13119e-014	-5.4618e-015	6.40746e-017	-5.48614e-015	-1.29456e-014
-1.10148e-014	-1.57785e-014	1.69023e-015	1.46197e-015	4.01645e-015	-1.56614e-015	-1.18477e-015	-1.08289e-014	-4.11642e-015	-1.41804e-014	-1.7157e-015	-1.26719e-014	-7.74685e-015	-2.55247e-015	-2.31612e-015	4.27845e-015	-1.76988e-016	1.73454e-016	-5.13526e-016	-9.26692e-016	-1.09808e-014	-5.3845e-015	1.69473e-016	-5.44619e-015	-1.27286e-014
-1.0809e-014	-1.57226e-014	1.8449e-015	1.65769e-015	4.08331e-015	-1.53638e-015	-1.42986e-015	-1.06789e-014	-4.01959e-015	-1.39465e-014	-1.83134e-015	-1.24499e-014	-7.95469e-015	-2.35164e-015	-2.25222e-015	4.56798e-015	-2.45183e-016	2.53523e-016	-2.95579e-016	-1.06397e-015	-1.06427e-014	-5.31681e-015	2.5275e-016	-5.41231e-015	-1.25088e-014
-1.06276e-014	-1.56623e-014	1.99483e-015	1.86747e-015	4.13631e-015	-1.48418e-015	-1.63353e-015	-1.05034e-014	-3.90149e-015	-1.36949e-014	-1.94597e-015	-1.22148e-014	-8.16239e-015	-2.12482e-015	-2.16453e-015	4.85154e-015	-3.09988e-016	3.38959e-016	-6.22349e-017	-1.20011e-015	-1.03001e-014	-5.25853e-015	3.13564e-016	-5.3815e-015	-1.22866e-014
-1.04697e-014	-1.55947e-014	2.1409e-015	2.09114e-015	4.17667e-015	-1.40894e-015	-1.79417e-015	-1.03005e-014	-3.76312e-015	-1.34251e-014	-2.05903e-015	-1.19672e-014	-8.36684e-015	-1.87176e-015	-2.05163e-015	5.13007e-015	-3.69646e-016	4.30622e-016	1.85696e-016	-1.33253e-015	-9.95464e-015	-5.20993e-015	3.51984e-016	-5.35057e-015	-1.20619e-014
-1.03343e-014	-1.55169e-014	2.28428e-015	2.32872e-015	4.20643e-015	-1.30946e-015	-1.90903e-015	-1.00695e-014	-3.60583e-015	-1.31379e-014	-2.17053e-015	-1.1708e-014	-8.56449e-015	-1.59273e-015	-1.91342e-015	5.40433e-015	-4.22327e-016	5.28575e-016	4.48091e-016	-1.45814e-015	-9.6087e-015	-5.17012e-015	3.68185e-016	-5.31739e-015	-1.18348e-014
-1.02208e-014	-1.54262e-014	2.42471e-015	2.57888e-015	4.22703e-015	-1.18563e-015	-1.97661e-015	-9.80941e-015	-3.43106e-015	-1.28336e-014	-2.28047e-015	-1.1437e-014	-8.75247e-015	-1.2875e-015	-1.7494e-015	5.67503e-015	-4.66489e-016	6.33575e-016	7.24883e-016	-1.57537e-015	-9.265e-015	-5.13833e-015	3.62428e-016	-5.27939e-015	-1.16054e-014
-1.01288e-014	-1.53197e-014	2.56317e-015	2.84131e-015	4.24065e-015	-1.03676e-015	-1.99635e-015	-9.52021e-015	-3.24078e-015	-1.25131e-014	-2.38912e-015	-1.11555e-014	-8.92775e-015	-9.57312e-016	-1.55909e-015	5.94314e-015	-5.00242e-016	7.45291e-016	1.01453e-015	-1.68112e-015	-8.92562e-015	-5.11463e-015	3.3514e-016	-5.2356e-015	-1.13741e-014
-1.00561e-014	-1.51954e-014	2.69987e-015	3.11484e-015	4.25001e-015	-8.63283e-016	-1.9679e-015	-9.20251e-015	-3.03675e-015	-1.21767e-014	-2.49656e-015	-1.08646e-014	-9.08637e-015	-6.02564e-016	-1.34312e-015	6.20935e-015	-5.22483e-016	8.63845e-016	1.315e-015	-1.77318e-015	-8.59252e-015	-5.09809e-015	2.86805e-016	-5.18373e-015	-1.114e-014
-1.0001e-014	-1.50511e-014	2.83501e-015	3.39799e-015	4.25698e-015	-6.65687e-016	-1.89195e-015	-8.85624e-015	-2.82161e-015	-1.18259e-014	-2.60296e-015	-1.05655e-014	-9.22512e-015	-2.24481e-016	-1.10203e-015	6.47422e-015	-5.31825e-016	9.89695e-016	1.62511e-015	-1.849e-015	-8.26826e-015	-5.08765e-015	2.18159e-016	-5.12144e-015	-1.09041e-014
-9.96227e-015	-1.4885e-014	2.969e-015	3.68962e-015	4.26305e-015	-4.4499e-016	-1.76905e-015	-8.48212e-015	-2.59711e-015	-1.14615e-014	-2.70852e-015	-1.02597e-014	-9.34147e-015	1.75813e-016	-8.36331e-016	6.73811e-015	-5.26936e-016	1.12293e-015	1.94233e-015	-1.90578e-015	-7.95464e-015	-5.08293e-015	1.30545e-016	-5.04709e-015	-1.06663e-014
-9.9378e-015	-1.46952e-014	3.1029e-015	3.98785e-015	4.27005e-015	-2.02786e-016	-1.60076e-015	-8.08114e-015	-2.36622e-015	-1.10853e-014	-2.81335e-015	-9.94852e-015	-9.43263e-015	5.95786e-016	-5.47222e-016	7.00117e-015	-5.0678e-016	1.26346e-015	2.26422e-015	-1.94197e-015	-7.6542e-015	-5.08295e-015	2.48989e-017	-4.95898e-015	-1.04273e-014
-9.92632e-015	-1.44804e-014	3.23699e-015	4.29092e-015	4.27983e-015	5.94827e-017	-1.38932e-015	-7.65451e-015	-2.13124e-015	-1.06984e-014	-2.91765e-015	-9.63381e-015	-9.49646e-015	1.03355e-015	-2.36015e-016	7.26326e-015	-4.70584e-016	1.41121e-015	2.58845e-015	-1.95614e-015	-7.36835e-015	-5.08657e-015	-9.75365e-017	-4.85654e-015	-1.01869e-014
-9.92618e-015	-1.42396e-014	3.37114e-015	4.59736e-015	4.29404e-015	3.39495e-016	-1.13684e-015	-7.2044e-015	-1.89463e-015	-1.03025e-014	-3.02159e-015	-9.31701e-015	-9.53143e-015	1.48687e-015	9.55704e-017	7.52368e-015	-4.17811e-016	1.56589e-015	2.91297e-015	-1.94633e-015	-7.09807e-015	-5.09258e-015	-2.35386e-016	-4.7397e-015	-9.94519e-015
-9.93528e-015	-1.3972e-014	3.50546e-015	4.90471e-015	4.31438e-015	6.34611e-016	-8.46032e-016	-6.73359e-015	-1.65913e-015	-9.89916e-015	-3.12499e-015	-9.00018e-015	-9.53579e-015	1.95293e-015	4.4551e-016	7.78207e-015	-3.47683e-016	1.72723e-015	3.23526e-015	-1.91144e-015	-6.8455e-015	-5.09969e-015	-3.87543e-016	-4.60871e-015	-9.70276e-015
-9.95202e-015	-1.36769e-014	3.6398e-015	5.21058e-015	4.34137e-015	9.42187e-016	-5.19767e-016	-6.24484e-015	-1.42798e-015	-9.49012e-015	-3.22779e-015	-8.68511e-015	-9.50818e-015	2.42896e-015	8.12962e-016	8.03866e-015	-2.5944e-016	1.89449e-015	3.55214e-015	-1.8513e-015	-6.6127e-015	-5.10654e-015	-5.52304e-016	-4.46363e-015	-9.45971e-015
-9.97486e-015	-1.3354e-014	3.77451e-015	5.51285e-015	4.37636e-015	1.25975e-015	-1.61441e-016	-5.74139e-015	-1.20376e-015	-9.0772e-015	-3.33028e-015	-8.37332e-015	-9.44777e-015	2.91181e-015	1.1952e-015	8.29252e-015	-1.52519e-016	2.06685e-015	3.86047e-015	-1.76559e-015	-6.40062e-015	-5.11248e-015	-7.27806e-016	-4.30485e-015	-9.2168e-015
-1.00014e-014	-1.30042e-014	3.90887e-015	5.8099e-015	4.42046e-015	1.58432e-015	2.24756e-016	-5.22764e-015	-9.89148e-016	-8.66247e-015	-3.43216e-015	-8.06769e-015	-9.35526e-015	3.39755e-015	1.58958e-015	8.54301e-015	-2.69142e-017	2.24372e-015	4.15809e-015	-1.65338e-015	-6.20902e-015	-5.116e-015	-9.12423e-016	-4.13275e-015	-8.97376e-015
-1.003e-014	-1.26288e-014	4.04291e-015	6.0995e-015	4.4738e-015	1.91285e-015	6.3521e-016	-4.7069e-015	-7.86373e-016	-8.24764e-015	-3.53293e-015	-7.76993e-015	-9.23099e-015	3.88261e-015	1.99412e-015	8.7894e-015	1.16711e-016	2.42402e-015	4.44153e-015	-1.5149e-015	-6.03869e-015	-5.11571e-015	-1.10493e-015	-3.94875e-015	-8.73143e-015
-1.00587e-014	-1.22288e-014	4.17573e-015	6.37986e-015	4.53669e-015	2.24312e-015	1.0653e-015	-4.18342e-015	-5.97889e-016	-7.8347e-015	-3.63275e-015	-7.4818e-015	-9.07523e-015	4.36392e-015	2.4067e-015	9.03e-015	2.78434e-016	2.60758e-015	4.70795e-015	-1.35095e-015	-5.89075e-015	-5.11035e-015	-1.30299e-015	-3.75403e-015	-8.49046e-015
-1.00867e-014	-1.18052e-014	4.30762e-015	6.64914e-015	4.60906e-015	2.57234e-015	1.51127e-015	-3.66177e-015	-4.25407e-016	-7.42549e-015	-3.73058e-015	-7.20474e-015	-8.88913e-015	4.83769e-015	2.82517e-015	9.26371e-015	4.57776e-016	2.79346e-015	4.95506e-015	-1.16229e-015	-5.76543e-015	-5.09908e-015	-1.50458e-015	-3.54968e-015	-8.25137e-015
-1.01133e-014	-1.13601e-014	4.43829e-015	6.90527e-015	4.69078e-015	2.89743e-015	1.96893e-015	-3.14682e-015	-2.70947e-016	-7.02204e-015	-3.82609e-015	-6.94089e-015	-8.67481e-015	5.30041e-015	3.24712e-015	9.48948e-015	6.54892e-016	2.98072e-015	5.18047e-015	-9.4976e-016	-5.66247e-015	-5.08096e-015	-1.70785e-015	-3.33801e-015	-8.01454e-015
-1.01374e-014	-1.08965e-014	4.56716e-015	7.14663e-015	4.78215e-015	3.21578e-015	2.43338e-015	-2.64244e-015	-1.3537e-016	-6.62587e-015	-3.91885e-015	-6.6912e-015	-8.43409e-015	5.7488e-015	3.67014e-015	9.70608e-015	8.69295e-016	3.16888e-015	5.38231e-015	-7.15235e-016	-5.581e-015	-5.05536e-015	-1.9112e-015	-3.12151e-015	-7.78069e-015
-1.01575e-014	-1.04165e-014	4.69351e-015	7.37112e-015	4.88282e-015	3.52442e-015	2.89916e-015	-2.15342e-015	-2.01235e-017	-6.23896e-015	-4.0087e-015	-6.45747e-015	-8.16902e-015	6.17895e-015	4.09215e-015	9.9122e-015	1.09972e-015	3.35694e-015	5.55848e-015	-4.60316e-016	-5.52013e-015	-5.02095e-015	-2.11317e-015	-2.90178e-015	-7.55089e-015
-1.01729e-014	-9.92317e-015	4.81678e-015	7.57814e-015	4.99185e-015	3.82089e-015	3.3622e-015	-1.68485e-015	7.40405e-017	-5.86305e-015	-4.09459e-015	-6.24083e-015	-7.88284e-015	6.58783e-015	4.51053e-015	1.01066e-014	1.34527e-015	3.54423e-015	5.70782e-015	-1.8703e-016	-5.4792e-015	-4.97704e-015	-2.31238e-015	-2.68107e-015	-7.32572e-015
-1.0183e-014	-9.4195e-015	4.93631e-015	7.76633e-015	5.10847e-015	4.10273e-015	3.81843e-015	-1.24112e-015	1.45381e-016	-5.4998e-015	-4.17601e-015	-6.042e-015	-7.57843e-015	6.97315e-015	4.92289e-015	1.02881e-014	1.60508e-015	3.73027e-015	5.82942e-015	1.02472e-016	-5.45659e-015	-4.9231e-015	-2.50687e-015	-2.46165e-015	-7.10532e-015
-1.01873e-014	-8.90894e-015	5.05127e-015	7.93491e-015	5.23142e-015	4.36796e-015	4.2637e-015	-8.26554e-016	1.93772e-016	-5.15033e-015	-4.25202e-015	-5.86191e-015	-7.25925e-015	7.33193e-015	5.32776e-015	1.04558e-014	1.87842e-015	3.91382e-015	5.92208e-015	4.05545e-016	-5.45116e-015	-4.8588e-015	-2.69516e-015	-2.2454e-015	-6.89109e-015
-1.01864e-014	-8.3946e-015	5.16092e-015	8.083e-015	5.35921e-015	4.61453e-015	4.69415e-015	-4.45337e-016	2.19394e-016	-4.81578e-015	-4.3218e-015	-5.70099e-015	-6.92931e-015	7.66104e-015	5.72288e-015	1.06087e-014	2.16432e-015	4.09465e-015	5.98531e-015	7.19276e-016	-5.46095e-015	-4.78374e-015	-2.87618e-015	-2.03476e-015	-6.68331e-015
-1.01794e-014	-7.87963e-015	5.26406e-015	8.20995e-015	5.49019e-015	4.84066e-015	5.10649e-015	-1.01242e-016	2.22737e-016	-4.49726e-015	-4.38423e-015	-5.56014e-015	-6.59206e-015	7.9574e-015	6.10598e-015	1.07453e-014	2.46134e-015	4.27236e-015	6.01875e-015	1.041e-015	-5.48355e-015	-4.69794e-015	-3.04864e-015	-1.832e-015	-6.48296e-015
-1.01662e-014	-7.3679e-015	5.35976e-015	8.31551e-015	5.62318e-015	5.04567e-015	5.49728e-015	2.01746e-016	2.03891e-016	-4.19539e-015	-4.43878e-015	-5.4393e-015	-6.25058e-015	8.21941e-015	6.47585e-015	1.08644e-014	2.7682e-015	4.44643e-015	6.02222e-015	1.36818e-015	-5.51659e-015	-4.60119e-015	-3.2116e-015	-1.63976e-015	-6.29023e-015
-1.01473e-014	-6.86275e-015	5.4476e-015	8.39907e-015	5.75623e-015	5.22868e-015	5.86303e-015	4.60043e-016	1.63814e-016	-3.91096e-015	-4.48448e-015	-5.33837e-015	-5.90873e-015	8.44472e-015	6.83066e-015	1.09648e-014	3.08417e-015	4.61615e-015	5.99633e-015	1.69797e-015	-5.55828e-015	-4.49406e-015	-3.36385e-015	-1.4602e-015	-6.10608e-015
-1.01224e-014	-6.36752e-015	5.52662e-015	8.4605e-015	5.88704e-015	5.3884e-015	6.20109e-015	6.70661e-016	1.03692e-016	-3.64465e-015	-4.52056e-015	-5.2566e-015	-5.57014e-015	8.63167e-015	7.16821e-015	1.10461e-014	3.40726e-015	4.78154e-015	5.94237e-015	2.02608e-015	-5.60617e-015	-4.37687e-015	-3.50452e-015	-1.29485e-015	-5.93131e-015
-1.00918e-014	-5.88496e-015	5.59555e-015	8.49986e-015	6.01358e-015	5.52447e-015	6.50937e-015	8.31809e-016	2.4777e-017	-3.3971e-015	-4.54607e-015	-5.19324e-015	-5.238e-015	8.77889e-015	7.48754e-015	1.11081e-014	3.73573e-015	4.94197e-015	5.86105e-015	2.34958e-015	-5.6581e-015	-4.24953e-015	-3.63333e-015	-1.14528e-015	-5.76632e-015
-1.00562e-014	-5.41856e-015	5.65416e-015	8.51773e-015	6.13405e-015	5.63665e-015	6.78609e-015	9.42044e-016	-7.14743e-017	-3.16857e-015	-4.56045e-015	-5.14817e-015	-4.91615e-015	8.88599e-015	7.78785e-015	1.11503e-014	4.06848e-015	5.09692e-015	5.75433e-015	2.66563e-015	-5.71109e-015	-4.11245e-015	-3.74978e-015	-1.01333e-015	-5.61146e-015
-1.00162e-014	-4.97179e-015	5.70203e-015	8.51476e-015	6.24683e-015	5.72504e-015	7.0289e-015	9.9961e-016	-1.83148e-016	-2.95892e-015	-4.56301e-015	-5.12036e-015	-4.60786e-015	8.95204e-015	8.06817e-015	1.1172e-014	4.4038e-015	5.24609e-015	5.62364e-015	2.97126e-015	-5.76298e-015	-3.96672e-015	-3.85369e-015	-8.99871e-016	-5.46735e-015
-9.97243e-015	-4.54753e-015	5.73798e-015	8.49115e-015	6.34947e-015	5.78967e-015	7.23685e-015	1.0034e-015	-3.0919e-016	-2.76798e-015	-4.55373e-015	-5.1091e-015	-4.31609e-015	8.97701e-015	8.3276e-015	1.1173e-014	4.74061e-015	5.38967e-015	5.47054e-015	3.26343e-015	-5.81212e-015	-3.81358e-015	-3.94472e-015	-8.06186e-016	-5.3343e-015
-9.92543e-015	-4.14808e-015	5.76137e-015	8.44767e-015	6.43938e-015	5.83118e-015	7.40968e-015	9.53904e-016	-4.47226e-016	-2.59549e-015	-4.53164e-015	-5.11251e-015	-4.0442e-015	8.96075e-015	8.5655e-015	1.11538e-014	5.07736e-015	5.52821e-015	5.2968e-015	3.53913e-015	-5.85618e-015	-3.65411e-015	-4.02356e-015	-7.33011e-016	-5.21237e-015
-9.87556e-015	-3.77653e-015	5.77211e-015	8.38577e-015	6.51526e-015	5.85109e-015	7.54672e-015	8.519e-016	-5.95835e-016	-2.44144e-015	-4.49623e-015	-5.12871e-015	-3.79488e-015	8.9041e-015	8.78144e-015	1.11152e-014	5.4129e-015	5.66169e-015	5.10527e-015	3.7958e-015	-5.89269e-015	-3.48953e-015	-4.09027e-015	-6.81014e-016	-5.10186e-015
-9.82336e-015	-3.43447e-015	5.77021e-015	8.30608e-015	6.57558e-015	5.85026e-015	7.64789e-015	6.98608e-016	-7.52913e-016	-2.30506e-015	-4.44721e-015	-5.1563e-015	-3.57032e-015	8.80795e-015	8.97469e-015	1.10576e-014	5.74585e-015	5.78972e-015	4.89854e-015	4.0316e-015	-5.92007e-015	-3.32149e-015	-4.14507e-015	-6.50565e-016	-5.00274e-015
-9.76917e-015	-3.12338e-015	5.75537e-015	8.2102e-015	6.61923e-015	5.83031e-015	7.71348e-015	4.96361e-016	-9.15731e-016	-2.18568e-015	-4.38431e-015	-5.19351e-015	-3.37155e-015	8.67385e-015	9.14559e-015	1.09815e-014	6.07491e-015	5.91321e-015	4.67929e-015	4.24478e-015	-5.93654e-015	-3.15258e-015	-4.18851e-015	-6.41984e-016	-4.91485e-015
-9.71339e-015	-2.84455e-015	5.72763e-015	8.09954e-015	6.64488e-015	5.79238e-015	7.74454e-015	2.4775e-016	-1.08284e-015	-2.08266e-015	-4.30673e-015	-5.23821e-015	-3.20002e-015	8.5031e-015	9.29444e-015	1.08872e-014	6.39904e-015	6.03242e-015	4.4499e-015	4.43322e-015	-5.94065e-015	-2.98465e-015	-4.22154e-015	-6.5569e-016	-4.83822e-015
-9.65677e-015	-2.59915e-015	5.68737e-015	7.97599e-015	6.65119e-015	5.7381e-015	7.74194e-015	-4.37261e-017	-1.25265e-015	-1.99496e-015	-4.21448e-015	-5.28887e-015	-3.05733e-015	8.29753e-015	9.42153e-015	1.07764e-014	6.71693e-015	6.14778e-015	4.21239e-015	4.59491e-015	-5.93152e-015	-2.81922e-015	-4.24536e-015	-6.90695e-016	-4.77248e-015
-9.6001e-015	-2.38775e-015	5.63471e-015	7.84072e-015	6.63775e-015	5.66965e-015	7.70728e-015	-3.7433e-016	-1.42324e-015	-1.92211e-015	-4.10783e-015	-5.34322e-015	-2.94357e-015	8.0601e-015	9.52689e-015	1.06507e-014	7.02701e-015	6.25922e-015	3.96997e-015	4.72936e-015	-5.90787e-015	-2.65853e-015	-4.26137e-015	-7.46349e-016	-4.71742e-015
-9.54282e-015	-2.21129e-015	5.57046e-015	7.69493e-015	6.60444e-015	5.58861e-015	7.64229e-015	-7.40406e-016	-1.59245e-015	-1.86293e-015	-3.98677e-015	-5.39972e-015	-2.85967e-015	7.79305e-015	9.61112e-015	1.05108e-014	7.32785e-015	6.36696e-015	3.72536e-015	4.83635e-015	-5.86885e-015	-2.50455e-015	-4.27016e-015	-8.21365e-016	-4.67254e-015
-9.48511e-015	-2.06967e-015	5.49489e-015	7.54007e-015	6.55036e-015	5.49709e-015	7.54826e-015	-1.13666e-015	-1.75783e-015	-1.81633e-015	-3.85181e-015	-5.45597e-015	-2.80569e-015	7.49974e-015	9.67511e-015	1.03586e-014	7.61848e-015	6.47162e-015	3.48005e-015	4.91511e-015	-5.81409e-015	-2.35952e-015	-4.27254e-015	-9.15049e-016	-4.63718e-015
-9.42661e-015	-1.96186e-015	5.40929e-015	7.37807e-015	6.47528e-015	5.39783e-015	7.42769e-015	-1.55825e-015	-1.91806e-015	-1.78117e-015	-3.70338e-015	-5.50995e-015	-2.78044e-015	7.18315e-015	9.71991e-015	1.01958e-014	7.89791e-015	6.57394e-015	3.2366e-015	4.96542e-015	-5.74339e-015	-2.22561e-015	-4.26997e-015	-1.02662e-015	-4.61047e-015
-9.36724e-015	-1.88731e-015	5.31428e-015	7.20984e-015	6.37995e-015	5.29268e-015	7.28301e-015	-2.00036e-015	-2.07222e-015	-1.75666e-015	-3.54176e-015	-5.56014e-015	-2.78208e-015	6.84717e-015	9.74675e-015	1.00237e-014	8.16454e-015	6.67415e-015	2.99726e-015	4.98764e-015	-5.65684e-015	-2.10471e-015	-4.26371e-015	-1.15492e-015	-4.59234e-015
-9.30679e-015	-1.84542e-015	5.21131e-015	7.03743e-015	6.26474e-015	5.18296e-015	7.11623e-015	-2.45732e-015	-2.21939e-015	-1.74137e-015	-3.36771e-015	-5.60478e-015	-2.8088e-015	6.49498e-015	9.75667e-015	9.84467e-015	8.41787e-015	6.77272e-015	2.76455e-015	4.98243e-015	-5.55548e-015	-1.99896e-015	-4.25504e-015	-1.299e-015	-4.58219e-015
-9.24406e-015	-1.83467e-015	5.10139e-015	6.86237e-015	6.12954e-015	5.07043e-015	6.93006e-015	-2.92278e-015	-2.35827e-015	-1.73481e-015	-3.18218e-015	-5.64313e-015	-2.8598e-015	6.13043e-015	9.75083e-015	9.66023e-015	8.65708e-015	6.8696e-015	2.5406e-015	4.9503e-015	-5.44075e-015	-1.91055e-015	-4.24581e-015	-1.45785e-015	-4.57904e-015
-9.17878e-015	-1.85261e-015	4.98595e-015	6.68575e-015	5.97631e-015	4.95654e-015	6.72751e-015	-3.39099e-015	-2.4882e-015	-1.73524e-015	-2.98605e-015	-5.67391e-015	-2.93293e-015	5.75779e-015	9.73071e-015	9.47229e-015	8.88155e-015	6.96541e-015	2.32643e-015	4.89272e-015	-5.31402e-015	-1.84144e-015	-4.23684e-015	-1.62934e-015	-4.58254e-015
-9.11066e-015	-1.89762e-015	4.86618e-015	6.50858e-015	5.80687e-015	4.8436e-015	6.51115e-015	-3.85569e-015	-2.60881e-015	-1.74187e-015	-2.7809e-015	-5.69642e-015	-3.02576e-015	5.38077e-015	9.69787e-015	9.28307e-015	9.09062e-015	7.06017e-015	2.12333e-015	4.81172e-015	-5.17674e-015	-1.79359e-015	-4.22963e-015	-1.81222e-015	-4.59237e-015
-9.03854e-015	-1.96761e-015	4.74377e-015	6.33219e-015	5.62176e-015	4.73324e-015	6.28305e-015	-4.3105e-015	-2.71975e-015	-1.75423e-015	-2.5679e-015	-5.70991e-015	-3.13556e-015	5.00432e-015	9.65296e-015	9.09417e-015	9.28357e-015	7.15385e-015	1.93339e-015	4.7091e-015	-5.03055e-015	-1.76894e-015	-4.2258e-015	-2.00548e-015	-4.607e-015
-8.96218e-015	-2.06067e-015	4.62006e-015	6.15779e-015	5.42305e-015	4.62659e-015	6.0455e-015	-4.74953e-015	-2.82144e-015	-1.77205e-015	-2.34881e-015	-5.71338e-015	-3.25951e-015	4.63258e-015	9.59773e-015	8.90718e-015	9.45955e-015	7.24627e-015	1.75708e-015	4.58676e-015	-4.8778e-015	-1.76924e-015	-4.22598e-015	-2.20766e-015	-4.62613e-015
-8.87982e-015	-2.17477e-015	4.49679e-015	5.98695e-015	5.21258e-015	4.52499e-015	5.80104e-015	-5.16734e-015	-2.91387e-015	-1.79429e-015	-2.12507e-015	-5.70668e-015	-3.39377e-015	4.26819e-015	9.53366e-015	8.725e-015	9.61782e-015	7.33772e-015	1.59449e-015	4.44695e-015	-4.72192e-015	-1.79588e-015	-4.23149e-015	-2.41765e-015	-4.64869e-015
-8.7903e-015	-2.30681e-015	4.37548e-015	5.82078e-015	4.99245e-015	4.4299e-015	5.55168e-015	-5.55869e-015	-2.99726e-015	-1.82062e-015	-1.89847e-015	-5.68982e-015	-3.53515e-015	3.91568e-015	9.46208e-015	8.54891e-015	9.75848e-015	7.4287e-015	1.44629e-015	4.29211e-015	-4.56501e-015	-1.85001e-015	-4.24375e-015	-2.63377e-015	-4.67381e-015
-8.6933e-015	-2.45467e-015	4.2578e-015	5.66053e-015	4.7653e-015	4.34199e-015	5.29956e-015	-5.91902e-015	-3.07141e-015	-1.85039e-015	-1.67045e-015	-5.66291e-015	-3.6808e-015	3.57917e-015	9.3848e-015	8.38024e-015	9.88121e-015	7.51845e-015	1.31273e-015	4.12466e-015	-4.40945e-015	-1.93282e-015	-4.26392e-015	-2.85523e-015	-4.70072e-015
-8.58817e-015	-2.61534e-015	4.14563e-015	5.50713e-015	4.53282e-015	4.26241e-015	5.04686e-015	-6.2434e-015	-3.1371e-015	-1.88325e-015	-1.44324e-015	-5.6262e-015	-3.82747e-015	3.26255e-015	9.30313e-015	8.22118e-015	9.9863e-015	7.60671e-015	1.19354e-015	3.94737e-015	-4.25835e-015	-2.04532e-015	-4.29299e-015	-3.08155e-015	-4.72907e-015
-8.47407e-015	-2.78635e-015	4.04031e-015	5.36107e-015	4.29693e-015	4.1917e-015	4.79535e-015	-6.52766e-015	-3.1953e-015	-1.91936e-015	-1.21891e-015	-5.58014e-015	-3.97153e-015	2.96924e-015	9.21828e-015	8.07287e-015	1.0074e-014	7.69284e-015	1.08958e-015	3.76248e-015	-4.11434e-015	-2.18739e-015	-4.33183e-015	-3.31213e-015	-4.75803e-015
-8.35031e-015	-2.96522e-015	3.94289e-015	5.22233e-015	4.06004e-015	4.12982e-015	4.54748e-015	-6.76807e-015	-3.24645e-015	-1.95821e-015	-9.99275e-016	-5.52526e-015	-4.10949e-015	2.70243e-015	9.1318e-015	7.93699e-015	1.01441e-014	7.77643e-015	1.00024e-015	3.57262e-015	-3.97917e-015	-2.35916e-015	-4.38065e-015	-3.54603e-015	-4.78709e-015
-8.2157e-015	-3.14992e-015	3.85621e-015	5.09142e-015	3.82448e-015	4.0771e-015	4.30408e-015	-6.96093e-015	-3.2914e-015	-1.99952e-015	-7.85949e-016	-5.46307e-015	-4.23868e-015	2.46584e-015	9.04537e-015	7.81449e-015	1.01966e-014	7.85744e-015	9.24279e-016	3.3804e-015	-3.8559e-015	-2.56082e-015	-4.44017e-015	-3.78288e-015	-4.8156e-015
-8.0699e-015	-3.33726e-015	3.78168e-015	4.96927e-015	3.59299e-015	4.03373e-015	4.06583e-015	-7.10376e-015	-3.33166e-015	-2.04378e-015	-5.8082e-016	-5.39472e-015	-4.35628e-015	2.26251e-015	8.96113e-015	7.70655e-015	1.02328e-014	7.93561e-015	8.61291e-016	3.18826e-015	-3.74745e-015	-2.79228e-015	-4.51134e-015	-4.02227e-015	-4.84311e-015
-7.91223e-015	-3.52545e-015	3.72021e-015	4.85595e-015	3.36798e-015	3.99982e-015	3.83394e-015	-7.19455e-015	-3.36838e-015	-2.09068e-015	-3.85213e-016	-5.32089e-015	-4.45968e-015	2.09511e-015	8.88041e-015	7.61479e-015	1.02541e-014	8.00984e-015	8.10776e-016	2.99903e-015	-3.6556e-015	-3.05266e-015	-4.59453e-015	-4.26408e-015	-4.86935e-015
-7.74281e-015	-3.71235e-015	3.67342e-015	4.75215e-015	3.15183e-015	3.97586e-015	3.60944e-015	-7.23249e-015	-3.4015e-015	-2.14053e-015	-2.01229e-016	-5.24283e-015	-4.54636e-015	1.96604e-015	8.8048e-015	7.53973e-015	1.0261e-014	8.07972e-015	7.71501e-016	2.81506e-015	-3.58233e-015	-3.34071e-015	-4.69006e-015	-4.50766e-015	-4.89395e-015
-7.56114e-015	-3.89584e-015	3.64214e-015	4.65773e-015	2.94626e-015	3.96115e-015	3.3929e-015	-7.21773e-015	-3.43209e-015	-2.19286e-015	-3.02146e-017	-5.16202e-015	-4.61408e-015	1.87726e-015	8.73562e-015	7.48219e-015	1.02546e-014	8.14528e-015	7.4326e-016	2.63888e-015	-3.53033e-015	-3.65493e-015	-4.79791e-015	-4.75303e-015	-4.91677e-015
-7.36722e-015	-4.07386e-015	3.62749e-015	4.57298e-015	2.75335e-015	3.95517e-015	3.18433e-015	-7.15038e-015	-3.46083e-015	-2.24804e-015	1.26591e-016	-5.07981e-015	-4.66069e-015	1.82973e-015	8.67423e-015	7.44362e-015	1.02356e-014	8.20614e-015	7.25592e-016	2.4721e-015	-3.50153e-015	-3.99341e-015	-4.91837e-015	-5.00066e-015	-4.93695e-015
-7.16172e-015	-4.24524e-015	3.63047e-015	4.49761e-015	2.57553e-015	3.95746e-015	2.98399e-015	-7.03155e-015	-3.48925e-015	-2.30633e-015	2.67992e-016	-4.99703e-015	-4.68491e-015	1.82526e-015	8.62169e-015	7.42452e-015	1.02048e-014	8.26155e-015	7.17744e-016	2.3162e-015	-3.497e-015	-4.35424e-015	-5.05124e-015	-5.25088e-015	-4.95358e-015
-6.94461e-015	-4.40862e-015	3.65176e-015	4.43177e-015	2.41384e-015	3.96803e-015	2.79121e-015	-6.86255e-015	-3.51731e-015	-2.36747e-015	3.92888e-016	-4.91458e-015	-4.6853e-015	1.8651e-015	8.57926e-015	7.42486e-015	1.0164e-014	8.31121e-015	7.18946e-016	2.17217e-015	-3.51776e-015	-4.7353e-015	-5.19631e-015	-5.50339e-015	-4.96678e-015
-6.71648e-015	-4.5629e-015	3.69138e-015	4.37534e-015	2.26936e-015	3.98604e-015	2.60601e-015	-6.64614e-015	-3.54546e-015	-2.43201e-015	4.99825e-016	-4.83363e-015	-4.66068e-015	1.94968e-015	8.54831e-015	7.44525e-015	1.01147e-014	8.35488e-015	7.29081e-016	2.04104e-015	-3.56418e-015	-5.13317e-015	-5.35339e-015	-5.75911e-015	-4.97739e-015
-6.47828e-015	-4.70673e-015	3.74945e-015	4.32774e-015	2.14365e-015	4.01022e-015	2.42845e-015	-6.38489e-015	-3.57366e-015	-2.49979e-015	5.87664e-016	-4.75501e-015	-4.61062e-015	2.07944e-015	8.52923e-015	7.48605e-015	1.0059e-014	8.39195e-015	7.4777e-016	1.92364e-015	-3.63683e-015	-5.54504e-015	-5.52218e-015	-6.01847e-015	-4.98551e-015
-6.23057e-015	-4.83969e-015	3.82594e-015	4.28869e-015	2.03742e-015	4.04031e-015	2.25845e-015	-6.082e-015	-3.60275e-015	-2.57106e-015	6.56006e-016	-4.67958e-015	-4.53464e-015	2.25346e-015	8.52345e-015	7.54737e-015	9.99846e-015	8.4225e-015	7.74568e-016	1.82052e-015	-3.7348e-015	-5.96839e-015	-5.70257e-015	-6.28159e-015	-4.991e-015
-5.97455e-015	-4.96134e-015	3.92076e-015	4.25782e-015	1.95093e-015	4.07525e-015	2.09517e-015	-5.74176e-015	-3.63261e-015	-2.64631e-015	7.04337e-016	-4.60819e-015	-4.43269e-015	2.4713e-015	8.53113e-015	7.62909e-015	9.93513e-015	8.4463e-015	8.09221e-016	1.73208e-015	-3.85798e-015	-6.39986e-015	-5.89416e-015	-6.54898e-015	-4.9925e-015
-5.71147e-015	-5.07123e-015	4.03314e-015	4.2345e-015	1.88414e-015	4.11467e-015	1.93767e-015	-5.36889e-015	-3.66323e-015	-2.72525e-015	7.32824e-016	-4.54124e-015	-4.30537e-015	2.73257e-015	8.55255e-015	7.73061e-015	9.8715e-015	8.46348e-015	8.51801e-016	1.65818e-015	-4.00575e-015	-6.83593e-015	-6.09629e-015	-6.82119e-015	-4.99023e-015
-5.44296e-015	-5.16959e-015	4.16291e-015	4.21877e-015	1.83703e-015	4.15773e-015	1.78552e-015	-4.96811e-015	-3.69473e-015	-2.80739e-015	7.41483e-016	-4.47913e-015	-4.15333e-015	3.03532e-015	8.58817e-015	7.85127e-015	9.80981e-015	8.47419e-015	9.02404e-016	1.59868e-015	-4.17654e-015	-7.27324e-015	-6.30833e-015	-7.09822e-015	-4.98493e-015
-5.1711e-015	-5.25641e-015	4.30916e-015	4.21022e-015	1.8096e-015	4.20364e-015	1.6368e-015	-4.54451e-015	-3.72642e-015	-2.89242e-015	7.3047e-016	-4.4219e-015	-3.97861e-015	3.37779e-015	8.63858e-015	7.99119e-015	9.75182e-015	8.47825e-015	9.61702e-016	1.5531e-015	-4.36806e-015	-7.70822e-015	-6.52928e-015	-7.38017e-015	-4.9769e-015
-4.89729e-015	-5.33146e-015	4.47077e-015	4.20749e-015	1.80208e-015	4.25144e-015	1.49131e-015	-4.10329e-015	-3.75808e-015	-2.98051e-015	7.00413e-016	-4.36968e-015	-3.78193e-015	3.75762e-015	8.70367e-015	8.15017e-015	9.69945e-015	8.47655e-015	1.02982e-015	1.52053e-015	-4.57761e-015	-8.13727e-015	-6.75843e-015	-7.66776e-015	-4.96592e-015
-4.62342e-015	-5.39545e-015	4.64581e-015	4.20965e-015	1.81391e-015	4.30019e-015	1.34783e-015	-3.64991e-015	-3.7891e-015	-3.07176e-015	6.51654e-016	-4.32167e-015	-3.56545e-015	4.17205e-015	8.78355e-015	8.32751e-015	9.65468e-015	8.4695e-015	1.10748e-015	1.49979e-015	-4.80315e-015	-8.55655e-015	-6.99514e-015	-7.96155e-015	-4.95217e-015
-4.35172e-015	-5.44862e-015	4.83309e-015	4.21578e-015	1.84391e-015	4.34962e-015	1.20576e-015	-3.18966e-015	-3.81846e-015	-3.1655e-015	5.84998e-016	-4.27734e-015	-3.33111e-015	4.61859e-015	8.87779e-015	8.52221e-015	9.62041e-015	8.45778e-015	1.19559e-015	1.4898e-015	-5.04137e-015	-8.96266e-015	-7.23846e-015	-8.26096e-015	-4.93588e-015
-4.08336e-015	-5.49189e-015	5.03102e-015	4.22548e-015	1.89097e-015	4.39941e-015	1.06448e-015	-2.72826e-015	-3.8454e-015	-3.26135e-015	5.01433e-016	-4.23661e-015	-3.08074e-015	5.09383e-015	8.98601e-015	8.73435e-015	9.59869e-015	8.44198e-015	1.29469e-015	1.48896e-015	-5.2883e-015	-9.35228e-015	-7.48738e-015	-8.56581e-015	-4.91624e-015
-3.82071e-015	-5.52606e-015	5.23766e-015	4.23712e-015	1.95362e-015	4.44895e-015	9.22771e-016	-2.27201e-015	-3.86898e-015	-3.35893e-015	4.02133e-016	-4.19856e-015	-2.81725e-015	5.59383e-015	9.1075e-015	8.96266e-015	9.59209e-015	8.42314e-015	1.40526e-015	1.49588e-015	-5.541e-015	-9.72144e-015	-7.74135e-015	-8.87589e-015	-4.89388e-015
-3.56593e-015	-5.55202e-015	5.451e-015	4.24988e-015	2.03028e-015	4.49675e-015	7.80099e-016	-1.82619e-015	-3.88777e-015	-3.45737e-015	2.88457e-016	-4.16254e-015	-2.54319e-015	6.11495e-015	9.24112e-015	9.20621e-015	9.60207e-015	8.40239e-015	1.52786e-015	1.50828e-015	-5.79578e-015	-1.00666e-014	-7.99941e-015	-9.19074e-015	-4.86898e-015
-3.32098e-015	-5.57107e-015	5.66873e-015	4.26253e-015	2.11905e-015	4.54221e-015	6.36554e-016	-1.39595e-015	-3.90077e-015	-3.55674e-015	1.61864e-016	-4.12712e-015	-2.26064e-015	6.65376e-015	9.38635e-015	9.46375e-015	9.63058e-015	8.38092e-015	1.6635e-015	1.52405e-015	-6.04788e-015	-1.03854e-014	-8.26102e-015	-9.51017e-015	-4.84188e-015
-3.08778e-015	-5.58412e-015	5.88903e-015	4.27438e-015	2.21806e-015	4.58491e-015	4.91776e-016	-9.86346e-016	-3.90775e-015	-3.65603e-015	2.3726e-017	-4.09134e-015	-1.97237e-015	7.20598e-015	9.5419e-015	9.73517e-015	9.67931e-015	8.35978e-015	1.81231e-015	1.54158e-015	-6.29427e-015	-1.0675e-014	-8.52542e-015	-9.8327e-015	-4.81307e-015
-2.86895e-015	-5.59257e-015	6.10996e-015	4.28482e-015	2.3256e-015	4.62443e-015	3.44571e-016	-6.02346e-016	-3.90643e-015	-3.75489e-015	-1.24109e-016	-4.05377e-015	-1.68082e-015	7.7675e-015	9.70617e-015	1.00194e-014	9.74971e-015	8.33987e-015	1.97533e-015	1.55896e-015	-6.53122e-015	-1.0933e-014	-8.79162e-015	-1.0158e-014	-4.78245e-015
-2.66535e-015	-5.59704e-015	6.32926e-015	4.29313e-015	2.4397e-015	4.65972e-015	1.95055e-016	-2.48139e-016	-3.89567e-015	-3.853e-015	-2.79644e-016	-4.01344e-015	-1.38862e-015	8.33372e-015	9.87779e-015	1.03157e-014	9.8424e-015	8.3221e-015	2.15304e-015	1.57411e-015	-6.75453e-015	-1.11578e-014	-9.05823e-015	-1.04849e-014	-4.74959e-015
-2.47874e-015	-5.59862e-015	6.54435e-015	4.29826e-015	2.5583e-015	4.69079e-015	4.36586e-017	7.20981e-017	-3.87465e-015	-3.94972e-015	-4.40842e-016	-3.96877e-015	-1.0992e-015	8.90043e-015	1.00551e-014	1.06228e-014	9.95834e-015	8.30817e-015	2.34581e-015	1.58513e-015	-6.96048e-015	-1.1347e-014	-9.32499e-015	-1.08118e-014	-4.71446e-015
-2.31127e-015	-5.59844e-015	6.75241e-015	4.29918e-015	2.67923e-015	4.7171e-015	-1.10233e-016	3.54317e-016	-3.84268e-015	-4.04469e-015	-6.05779e-016	-3.91862e-015	-8.15629e-016	9.46277e-015	1.02363e-014	1.0939e-014	1.0099e-014	8.29905e-015	2.55387e-015	1.59019e-015	-7.14589e-015	-1.14988e-014	-9.59087e-015	-1.11376e-014	-4.67718e-015
-2.16383e-015	-5.59711e-015	6.95167e-015	4.29454e-015	2.80016e-015	4.73786e-015	-2.65537e-016	5.9526e-016	-3.7986e-015	-4.13724e-015	-7.72625e-016	-3.8615e-015	-5.39987e-016	1.00157e-014	1.04188e-014	1.1263e-014	1.02648e-014	8.29622e-015	2.77757e-015	1.58768e-015	-7.30799e-015	-1.16126e-014	-9.85469e-015	-1.14612e-014	-4.63867e-015
-2.03706e-015	-5.59606e-015	7.13931e-015	4.28317e-015	2.91889e-015	4.75228e-015	-4.21504e-016	7.92853e-016	-3.74231e-015	-4.22697e-015	-9.39406e-016	-3.79608e-015	-2.75001e-016	1.05544e-014	1.06012e-014	1.15937e-014	1.04551e-014	8.30141e-015	3.01652e-015	1.57611e-015	-7.4434e-015	-1.16878e-014	-1.01155e-014	-1.17812e-014	-4.59849e-015
-1.93169e-015	-5.59642e-015	7.31357e-015	4.26391e-015	3.03308e-015	4.75987e-015	-5.77135e-016	9.4419e-016	-3.67282e-015	-4.31378e-015	-1.10426e-015	-3.72144e-015	-2.36346e-017	1.1075e-014	1.07812e-014	1.19296e-014	1.06697e-014	8.31553e-015	3.27069e-015	1.5539e-015	-7.54943e-015	-1.17247e-014	-1.03732e-014	-1.20954e-014	-4.55669e-015
-1.848e-015	-5.59848e-015	7.4725e-015	4.23582e-015	3.1411e-015	4.76044e-015	-7.31978e-016	1.04754e-015	-3.59022e-015	-4.39728e-015	-1.26521e-015	-3.63666e-015	2.11837e-016	1.15732e-014	1.09568e-014	1.2269e-014	1.09082e-014	8.34004e-015	3.5386e-015	1.52027e-015	-7.62431e-015	-1.17232e-014	-1.06267e-014	-1.24026e-014	-4.51353e-015
-1.78584e-015	-5.6029e-015	7.61387e-015	4.19864e-015	3.2409e-015	4.75336e-015	-8.85239e-016	1.10195e-015	-3.49482e-015	-4.47766e-015	-1.42095e-015	-3.54114e-015	4.29974e-016	1.20454e-014	1.11259e-014	1.26107e-014	1.11696e-014	8.37617e-015	3.81965e-015	1.47426e-015	-7.66598e-015	-1.16849e-014	-1.08755e-014	-1.27014e-014	-4.46916e-015
-1.74536e-015	-5.61069e-015	7.73593e-015	4.1516e-015	3.33028e-015	4.73819e-015	-1.03577e-015	1.1072e-015	-3.3872e-015	-4.55435e-015	-1.5695e-015	-3.43438e-015	6.28368e-016	1.24877e-014	1.12858e-014	1.29534e-014	1.14527e-014	8.42467e-015	4.11255e-015	1.41469e-015	-7.67244e-015	-1.16108e-014	-1.1119e-014	-1.29901e-014	-4.42344e-015
-1.72646e-015	-5.6224e-015	7.83667e-015	4.0942e-015	3.407e-015	4.71442e-015	-1.18265e-015	1.0637e-015	-3.26709e-015	-4.62777e-015	-1.70966e-015	-3.31607e-015	8.05667e-016	1.28962e-014	1.14345e-014	1.32951e-014	1.17557e-014	8.48576e-015	4.41657e-015	1.34045e-015	-7.64279e-015	-1.15029e-014	-1.13564e-014	-1.32661e-014	-4.37604e-015
-1.7286e-015	-5.6387e-015	7.91548e-015	4.02601e-015	3.46968e-015	4.68218e-015	-1.3246e-015	9.71764e-016	-3.13505e-015	-4.69753e-015	-1.84023e-015	-3.18613e-015	9.60393e-016	1.32674e-014	1.15693e-014	1.36347e-014	1.20769e-014	8.5607e-015	4.73006e-015	1.25162e-015	-7.57606e-015	-1.13635e-014	-1.15873e-014	-1.35282e-014	-4.32816e-015
-1.75e-015	-5.66041e-015	7.97156e-015	3.94663e-015	3.51642e-015	4.64094e-015	-1.46014e-015	8.32603e-016	-2.99263e-015	-4.76409e-015	-1.9594e-015	-3.04495e-015	1.09152e-015	1.35983e-014	1.16876e-014	1.39696e-014	1.24141e-014	8.65036e-015	5.05076e-015	1.14833e-015	-7.47236e-015	-1.11954e-014	-1.18113e-014	-1.37748e-014	-4.27983e-015
-1.79014e-015	-5.68774e-015	8.00342e-015	3.85613e-015	3.54618e-015	4.59018e-015	-1.58833e-015	6.47932e-016	-2.84091e-015	-4.82773e-015	-2.06632e-015	-2.89284e-015	1.19789e-015	1.38862e-014	1.1788e-014	1.42984e-014	1.27649e-014	8.75457e-015	5.3765e-015	1.03012e-015	-7.33228e-015	-1.10011e-014	-1.2028e-014	-1.40038e-014	-4.23091e-015
-1.84745e-015	-5.72105e-015	8.01067e-015	3.75418e-015	3.55829e-015	4.52925e-015	-1.70808e-015	4.19384e-016	-2.68082e-015	-4.8894e-015	-2.16031e-015	-2.73081e-015	1.27844e-015	1.41286e-014	1.18681e-014	1.46189e-014	1.31267e-014	8.87321e-015	5.70512e-015	8.96638e-016	-7.15696e-015	-1.07838e-014	-1.22367e-014	-1.42141e-014	-4.18291e-015
-1.92024e-015	-5.76079e-015	7.99297e-015	3.64099e-015	3.55121e-015	4.45837e-015	-1.81718e-015	1.48838e-016	-2.51514e-015	-4.94971e-015	-2.24123e-015	-2.55991e-015	1.33295e-015	1.43229e-014	1.19261e-014	1.49291e-014	1.34962e-014	9.00616e-015	6.03391e-015	7.48712e-016	-6.94846e-015	-1.05466e-014	-1.24371e-014	-1.44039e-014	-4.13578e-015
-2.00668e-015	-5.8071e-015	7.94978e-015	3.51691e-015	3.52353e-015	4.37645e-015	-1.91434e-015	-1.61074e-016	-2.34545e-015	-5.00945e-015	-2.30838e-015	-2.38138e-015	1.36124e-015	1.4467e-014	1.19607e-014	1.52273e-014	1.38707e-014	9.15375e-015	6.36075e-015	5.86849e-016	-6.70902e-015	-1.02931e-014	-1.26291e-014	-1.45717e-014	-4.08937e-015
-2.10515e-015	-5.85968e-015	7.8809e-015	3.38153e-015	3.47485e-015	4.28316e-015	-1.99866e-015	-5.07359e-016	-2.1737e-015	-5.06915e-015	-2.36143e-015	-2.19685e-015	1.36305e-015	1.456e-014	1.19701e-014	1.55114e-014	1.42464e-014	9.31478e-015	6.68264e-015	4.11975e-016	-6.44105e-015	-1.00277e-014	-1.28122e-014	-1.47166e-014	-4.04464e-015
-2.21295e-015	-5.91895e-015	7.78672e-015	3.23627e-015	3.4051e-015	4.17859e-015	-2.06917e-015	-8.86767e-016	-2.00208e-015	-5.12929e-015	-2.40056e-015	-2.00878e-015	1.3383e-015	1.46014e-014	1.19526e-014	1.57798e-014	1.46198e-014	9.48906e-015	6.99646e-015	2.25705e-016	-6.14767e-015	-9.75448e-015	-1.29859e-014	-1.48369e-014	-4.00184e-015
-2.32818e-015	-5.98445e-015	7.66769e-015	3.08148e-015	3.31408e-015	4.06261e-015	-2.12502e-015	-1.29599e-015	-1.83335e-015	-5.19079e-015	-2.42675e-015	-1.81928e-015	1.2876e-015	1.45899e-014	1.19074e-014	1.60302e-014	1.49876e-014	9.67632e-015	7.29931e-015	2.87195e-017	-5.8326e-015	-9.47794e-015	-1.31499e-014	-1.49321e-014	-3.96163e-015
-2.44842e-015	-6.05675e-015	7.52523e-015	2.91795e-015	3.20194e-015	3.93513e-015	-2.16538e-015	-1.73109e-015	-1.67005e-015	-5.25464e-015	-2.44031e-015	-1.63063e-015	1.21182e-015	1.45261e-014	1.18337e-014	1.62607e-014	1.53461e-014	9.875e-015	7.58805e-015	-1.77801e-016	-5.49933e-015	-9.20225e-015	-1.33045e-014	-1.50016e-014	-3.92542e-015
-2.57097e-015	-6.13562e-015	7.36039e-015	2.74658e-015	3.06851e-015	3.79667e-015	-2.18892e-015	-2.18847e-015	-1.51476e-015	-5.322e-015	-2.44178e-015	-1.44537e-015	1.11162e-015	1.44104e-014	1.17312e-014	1.64689e-014	1.56919e-014	1.00839e-014	7.85996e-015	-3.92941e-016	-5.15157e-015	-8.93184e-015	-1.34498e-014	-1.50455e-014	-3.89404e-015
-2.69332e-015	-6.22091e-015	7.17429e-015	2.56821e-015	2.91375e-015	3.64694e-015	-2.19542e-015	-2.66414e-015	-1.37041e-015	-5.39391e-015	-2.43155e-015	-1.26589e-015	9.87051e-016	1.42433e-014	1.15997e-014	1.66536e-014	1.60217e-014	1.03018e-014	8.11217e-015	-6.15105e-016	-4.79315e-015	-8.6707e-015	-1.35858e-014	-1.50631e-014	-3.86803e-015
-2.81328e-015	-6.31349e-015	6.96811e-015	2.38366e-015	2.73806e-015	3.4862e-015	-2.18495e-015	-3.15443e-015	-1.23881e-015	-5.47096e-015	-2.41116e-015	-1.09511e-015	8.39314e-016	1.40263e-014	1.14394e-014	1.68133e-014	1.63325e-014	1.05267e-014	8.3421e-015	-8.42669e-016	-4.42817e-015	-8.42241e-015	-1.37123e-014	-1.50551e-014	-3.84694e-015
-2.92843e-015	-6.41225e-015	6.74369e-015	2.19432e-015	2.54217e-015	3.31477e-015	-2.157e-015	-3.65557e-015	-1.12218e-015	-5.55433e-015	-2.3821e-015	-9.35959e-016	6.69562e-016	1.37614e-014	1.12508e-014	1.6946e-014	1.66204e-014	1.07578e-014	8.5474e-015	-1.07445e-015	-4.06135e-015	-8.19088e-015	-1.38293e-014	-1.50213e-014	-3.8314e-015
-3.03666e-015	-6.51722e-015	6.50268e-015	2.00172e-015	2.32791e-015	3.13286e-015	-2.1105e-015	-4.16427e-015	-1.02346e-015	-5.6448e-015	-2.34512e-015	-7.90825e-016	4.79071e-016	1.34504e-014	1.10344e-014	1.70503e-014	1.68821e-014	1.09938e-014	8.7264e-015	-1.30922e-015	-3.69749e-015	-7.9798e-015	-1.39371e-014	-1.4962e-014	-3.82275e-015
-3.13615e-015	-6.62849e-015	6.24695e-015	1.80719e-015	2.09602e-015	2.94098e-015	-2.04649e-015	-4.67716e-015	-9.44894e-016	-5.74334e-015	-2.30142e-015	-6.62967e-016	2.6933e-016	1.30958e-014	1.07911e-014	1.71252e-014	1.71152e-014	1.12323e-014	8.87764e-015	-1.54512e-015	-3.34064e-015	-7.79254e-015	-1.40363e-014	-1.48781e-014	-3.8212e-015
-3.22509e-015	-6.7467e-015	5.97913e-015	1.61268e-015	1.84733e-015	2.73989e-015	-1.96512e-015	-5.19015e-015	-8.88274e-016	-5.85053e-015	-2.25281e-015	-5.54862e-016	4.14591e-017	1.27006e-014	1.05229e-014	1.71697e-014	1.73173e-014	1.14721e-014	8.99915e-015	-1.78106e-015	-2.99525e-015	-7.63224e-015	-1.41272e-014	-1.47702e-014	-3.82766e-015
-3.30193e-015	-6.87145e-015	5.7016e-015	1.41972e-015	1.58299e-015	2.53036e-015	-1.86658e-015	-5.69971e-015	-8.54949e-016	-5.96668e-015	-2.20074e-015	-4.68612e-016	-2.02986e-016	1.22693e-014	1.02317e-014	1.71834e-014	1.74862e-014	1.1712e-014	9.08993e-015	-2.01608e-015	-2.66526e-015	-7.50139e-015	-1.42105e-014	-1.46397e-014	-3.84288e-015
-3.36452e-015	-7.00259e-015	5.41632e-015	1.22938e-015	1.30488e-015	2.31353e-015	-1.75164e-015	-6.20328e-015	-8.46797e-016	-6.09232e-015	-2.147e-015	-4.07058e-016	-4.62146e-016	1.18045e-014	9.91939e-015	1.71661e-014	1.76198e-014	1.19498e-014	9.14948e-015	-2.24941e-015	-2.35486e-015	-7.40275e-015	-1.42863e-014	-1.4488e-014	-3.86749e-015
-3.41196e-015	-7.13984e-015	5.12489e-015	1.04381e-015	1.01423e-015	2.09045e-015	-1.62145e-015	-6.69763e-015	-8.65235e-016	-6.22812e-015	-2.09361e-015	-3.71747e-016	-7.3499e-016	1.13094e-014	9.58845e-015	1.71175e-014	1.77173e-014	1.2184e-014	9.17732e-015	-2.48058e-015	-2.06656e-015	-7.33872e-015	-1.4355e-014	-1.43168e-014	-3.90236e-015
-3.44329e-015	-7.28331e-015	4.83053e-015	8.64278e-016	7.12826e-016	1.86245e-015	-1.47742e-015	-7.1796e-015	-9.1092e-016	-6.37414e-015	-2.04215e-015	-3.65094e-016	-1.02017e-015	1.07883e-014	9.24118e-015	1.70373e-014	1.77777e-014	1.2413e-014	9.1742e-015	-2.70888e-015	-1.80362e-015	-7.31066e-015	-1.4418e-014	-1.41284e-014	-3.94845e-015
-3.45784e-015	-7.43317e-015	4.53533e-015	6.92267e-016	4.02275e-016	1.63049e-015	-1.32079e-015	-7.64732e-015	-9.85139e-016	-6.52982e-015	-1.99475e-015	-3.8914e-016	-1.31649e-015	1.02456e-014	8.8801e-015	1.69257e-014	1.78002e-014	1.26353e-014	9.14036e-015	-2.93335e-015	-1.56947e-015	-7.31951e-015	-1.44756e-014	-1.39252e-014	-4.00622e-015
-3.45461e-015	-7.58946e-015	4.24081e-015	5.29247e-016	8.46857e-017	1.39603e-015	-1.15337e-015	-8.09903e-015	-1.08867e-015	-6.69499e-015	-1.95282e-015	-4.45237e-016	-1.62262e-015	9.68555e-015	8.50834e-015	1.67834e-014	1.7785e-014	1.28493e-014	9.0764e-015	-3.15427e-015	-1.36629e-015	-7.36572e-015	-1.45286e-014	-1.371e-014	-4.07533e-015
-3.43369e-015	-7.7523e-015	3.94957e-015	3.76333e-016	-2.37651e-016	1.16069e-015	-9.76699e-016	-8.53148e-015	-1.22087e-015	-6.86922e-015	-1.91828e-015	-5.34352e-016	-1.93627e-015	9.11278e-015	8.12885e-015	1.66109e-014	1.77316e-014	1.30538e-014	8.98336e-015	-3.37126e-015	-1.19577e-015	-7.44955e-015	-1.45774e-014	-1.34845e-014	-4.15648e-015
-3.39543e-015	-7.92159e-015	3.6638e-015	2.34406e-016	-5.62036e-016	9.25729e-016	-7.92363e-016	-8.9426e-015	-1.38142e-015	-7.05195e-015	-1.89257e-015	-6.56634e-016	-2.2563e-015	8.53155e-015	7.74531e-015	1.641e-014	1.76403e-014	1.32482e-014	8.86342e-015	-3.58516e-015	-1.05946e-015	-7.57093e-015	-1.46233e-014	-1.3251e-014	-4.24989e-015
-3.34052e-015	-8.09701e-015	3.38492e-015	1.04577e-016	-8.87087e-016	6.92965e-016	-6.02229e-016	-9.33116e-015	-1.56991e-015	-7.24243e-015	-1.8766e-015	-8.1301e-016	-2.58179e-015	7.94666e-015	7.36126e-015	1.61824e-014	1.75127e-014	1.34309e-014	8.71867e-015	-3.79647e-015	-9.58905e-016	-7.72825e-015	-1.46668e-014	-1.30122e-014	-4.35603e-015
-3.26969e-015	-8.27838e-015	3.11524e-015	-1.2441e-017	-1.21018e-015	4.63892e-016	-4.0826e-016	-9.69488e-015	-1.78464e-015	-7.43964e-015	-1.87167e-015	-1.00294e-015	-2.91158e-015	7.36251e-015	6.98011e-015	1.59297e-014	1.73513e-014	1.36019e-014	8.55257e-015	-4.00532e-015	-8.94385e-016	-7.92057e-015	-1.4709e-014	-1.27711e-014	-4.4747e-015
-3.18375e-015	-8.46596e-015	2.8564e-015	-1.1577e-016	-1.52921e-015	2.40845e-016	-2.12286e-016	-1.00324e-014	-2.02373e-015	-7.64228e-015	-1.87867e-015	-1.22532e-015	-3.24448e-015	6.78364e-015	6.60562e-015	1.56541e-014	1.71573e-014	1.37603e-014	8.36814e-015	-4.21191e-015	-8.65946e-016	-8.14589e-015	-1.47512e-014	-1.25308e-014	-4.60603e-015
-3.0843e-015	-8.6598e-015	2.60948e-015	-2.0509e-016	-1.84268e-015	2.62243e-017	-1.66836e-017	-1.03427e-014	-2.28633e-015	-7.84892e-015	-1.89874e-015	-1.47976e-015	-3.57907e-015	6.21399e-015	6.24071e-015	1.53586e-014	1.69329e-014	1.39058e-014	8.16864e-015	-4.41637e-015	-8.73247e-016	-8.40221e-015	-1.47941e-014	-1.22945e-014	-4.75022e-015
-2.97286e-015	-8.85995e-015	2.37651e-015	-2.80329e-016	-2.14751e-015	-1.78341e-016	1.76481e-016	-1.06249e-014	-2.57012e-015	-8.05824e-015	-1.93258e-015	-1.76549e-015	-3.91441e-015	5.65834e-015	5.88916e-015	1.5046e-014	1.66813e-014	1.40381e-014	7.95733e-015	-4.61954e-015	-9.15363e-016	-8.68756e-015	-1.48385e-014	-1.20651e-014	-4.90643e-015
-2.85133e-015	-9.06593e-015	2.15818e-015	-3.40814e-016	-2.44171e-015	-3.70836e-016	3.65387e-016	-1.08784e-014	-2.8719e-015	-8.26854e-015	-1.98046e-015	-2.07991e-015	-4.24938e-015	5.12037e-015	5.55419e-015	1.47197e-014	1.6405e-014	1.41571e-014	7.73855e-015	-4.82263e-015	-9.90116e-016	-8.99912e-015	-1.48853e-014	-1.18456e-014	-5.07465e-015
-2.7212e-015	-9.27766e-015	1.95472e-015	-3.86606e-016	-2.72388e-015	-5.49685e-016	5.48664e-016	-1.11017e-014	-3.18848e-015	-8.47791e-015	-2.04301e-015	-2.42143e-015	-4.58354e-015	4.60341e-015	5.23938e-015	1.43824e-014	1.61071e-014	1.42627e-014	7.51636e-015	-5.02682e-015	-1.09552e-015	-9.33375e-015	-1.49356e-014	-1.16393e-014	-5.25415e-015
-2.58377e-015	-9.49537e-015	1.76663e-015	-4.18141e-016	-2.99189e-015	-7.12877e-016	7.24485e-016	-1.12951e-014	-3.51716e-015	-8.68463e-015	-2.1207e-015	-2.78785e-015	-4.91645e-015	4.11092e-015	4.94716e-015	1.40378e-014	1.57916e-014	1.43566e-014	7.29575e-015	-5.23285e-015	-1.22951e-015	-9.68807e-015	-1.49904e-014	-1.14488e-014	-5.44379e-015
-2.44104e-015	-9.71876e-015	1.59482e-015	-4.36017e-016	-3.24295e-015	-8.58889e-016	8.90439e-016	-1.14583e-014	-3.85495e-015	-8.88658e-015	-2.21376e-015	-3.1762e-015	-5.24655e-015	3.64661e-015	4.68044e-015	1.36893e-014	1.54622e-014	1.44392e-014	7.08103e-015	-5.44257e-015	-1.38947e-015	-1.00587e-014	-1.50507e-014	-1.12771e-014	-5.64379e-015
-2.29527e-015	-9.94806e-015	1.43897e-015	-4.40646e-016	-3.47522e-015	-9.85101e-016	1.04534e-015	-1.15907e-014	-4.19822e-015	-9.08133e-015	-2.32211e-015	-3.58329e-015	-5.57289e-015	3.21341e-015	4.44183e-015	1.33413e-014	1.51231e-014	1.45115e-014	6.87661e-015	-5.65703e-015	-1.57229e-015	-1.04421e-014	-1.51174e-014	-1.11273e-014	-5.85306e-015
-2.14914e-015	-1.01833e-014	1.29998e-015	-4.32613e-016	-3.6868e-015	-1.08966e-015	1.18834e-015	-1.16911e-014	-4.54295e-015	-9.2675e-015	-2.44538e-015	-4.00573e-015	-5.89468e-015	2.8137e-015	4.23393e-015	1.29981e-014	1.47777e-014	1.45745e-014	6.68645e-015	-5.87694e-015	-1.77413e-015	-1.08343e-014	-1.51913e-014	-1.10023e-014	-6.07025e-015
-2.00495e-015	-1.04235e-014	1.17701e-015	-4.13177e-016	-3.87528e-015	-1.17149e-015	1.31817e-015	-1.17591e-014	-4.88491e-015	-9.44302e-015	-2.58291e-015	-4.44059e-015	-6.21104e-015	2.44978e-015	4.05835e-015	1.26641e-014	1.44306e-014	1.46292e-014	6.51477e-015	-6.10344e-015	-1.99173e-015	-1.12315e-014	-1.52732e-014	-1.0904e-014	-6.29433e-015
-1.86446e-015	-1.06682e-014	1.06986e-015	-3.83852e-016	-4.03972e-015	-1.22952e-015	1.43351e-015	-1.1795e-014	-5.22078e-015	-9.60596e-015	-2.73457e-015	-4.88401e-015	-6.52115e-015	2.12311e-015	3.91675e-015	1.23433e-014	1.40851e-014	1.46775e-014	6.36581e-015	-6.33698e-015	-2.22126e-015	-1.16304e-014	-1.53644e-014	-1.08344e-014	-6.52386e-015
-1.72936e-015	-1.09174e-014	9.77685e-016	-3.45263e-016	-4.17925e-015	-1.26268e-015	1.5342e-015	-1.17997e-014	-5.54729e-015	-9.75448e-015	-2.89915e-015	-5.33277e-015	-6.82399e-015	1.83471e-015	3.80983e-015	1.20403e-014	1.37457e-014	1.47207e-014	6.24329e-015	-6.57898e-015	-2.45855e-015	-1.20271e-014	-1.54657e-014	-1.07962e-014	-6.758e-015
-1.60202e-015	-1.1171e-014	8.99625e-016	-2.99117e-016	-4.29302e-015	-1.26982e-015	1.61991e-015	-1.17727e-014	-5.86e-015	-9.88672e-015	-3.07544e-015	-5.7831e-015	-7.11883e-015	1.58605e-015	3.739e-015	1.17597e-014	1.34161e-014	1.4761e-014	6.15068e-015	-6.82965e-015	-2.69992e-015	-1.24177e-014	-1.55773e-014	-1.07912e-014	-6.99592e-015
-1.48369e-015	-1.14292e-014	8.34915e-016	-2.46482e-016	-4.37952e-015	-1.24954e-015	1.68931e-015	-1.17143e-014	-6.15578e-015	-1.00011e-014	-3.26266e-015	-6.2312e-015	-7.40447e-015	1.37775e-015	3.70479e-015	1.1506e-014	1.31001e-014	1.47996e-014	6.09214e-015	-7.08999e-015	-2.94148e-015	-1.27986e-014	-1.57001e-014	-1.0822e-014	-7.23623e-015
-1.37625e-015	-1.16912e-014	7.82935e-016	-1.89614e-016	-4.43712e-015	-1.20138e-015	1.74285e-015	-1.16244e-014	-6.43209e-015	-1.00956e-014	-3.45972e-015	-6.67329e-015	-7.68008e-015	1.21035e-015	3.70747e-015	1.12822e-014	1.28017e-014	1.48386e-014	6.07031e-015	-7.36002e-015	-3.17948e-015	-1.31672e-014	-1.58348e-014	-1.08899e-014	-7.47728e-015
-1.2813e-015	-1.19565e-014	7.42602e-016	-1.29666e-016	-4.46518e-015	-1.12472e-015	1.78171e-015	-1.15028e-014	-6.68501e-015	-1.01692e-014	-3.66505e-015	-7.10555e-015	-7.94409e-015	1.08329e-015	3.74689e-015	1.10928e-014	1.25241e-014	1.48798e-014	6.08737e-015	-7.64e-015	-3.4104e-015	-1.35206e-014	-1.5982e-014	-1.09961e-014	-7.71784e-015
-1.19971e-015	-1.22245e-014	7.1253e-016	-6.82013e-017	-4.46236e-015	-1.01933e-015	1.80622e-015	-1.13499e-014	-6.91136e-015	-1.02207e-014	-3.87728e-015	-7.52473e-015	-8.19481e-015	9.95894e-016	3.82201e-015	1.09419e-014	1.22704e-014	1.49257e-014	6.14595e-015	-7.92996e-015	-3.63042e-015	-1.38562e-014	-1.61422e-014	-1.11416e-014	-7.95646e-015
-1.13324e-015	-1.24951e-014	6.91479e-016	-6.64922e-018	-4.42791e-015	-8.85702e-016	1.81734e-015	-1.11653e-014	-7.10842e-015	-1.02494e-014	-4.09515e-015	-7.92778e-015	-8.43119e-015	9.47163e-016	3.93189e-015	1.08332e-014	1.2043e-014	1.49781e-014	6.24846e-015	-8.22945e-015	-3.83603e-015	-1.41716e-014	-1.63159e-014	-1.13271e-014	-8.19142e-015
-1.08194e-015	-1.27681e-014	6.78064e-016	5.36781e-017	-4.36202e-015	-7.23559e-016	1.8155e-015	-1.09496e-014	-7.27379e-015	-1.02542e-014	-4.31693e-015	-8.31171e-015	-8.65215e-015	9.36147e-016	4.07537e-015	1.07688e-014	1.18443e-014	1.50386e-014	6.39569e-015	-8.53808e-015	-4.02384e-015	-1.44646e-014	-1.65031e-014	-1.15532e-014	-8.42148e-015
-1.04697e-015	-1.30437e-014	6.71394e-016	1.11488e-016	-4.265e-015	-5.32784e-016	1.80261e-015	-1.0703e-014	-7.40507e-015	-1.0235e-014	-4.54101e-015	-8.67323e-015	-8.85599e-015	9.61127e-016	4.25096e-015	1.0751e-014	1.16765e-014	1.51089e-014	6.58817e-015	-8.85508e-015	-4.19023e-015	-1.47328e-014	-1.67043e-014	-1.18198e-014	-8.64549e-015
-1.02823e-015	-1.33211e-014	6.70401e-016	1.6502e-016	-4.13704e-015	-3.13599e-016	1.7804e-015	-1.04263e-014	-7.50039e-015	-1.01919e-014	-4.76565e-015	-9.01029e-015	-9.04184e-015	1.0201e-015	4.45653e-015	1.07826e-014	1.15416e-014	1.51915e-014	6.82609e-015	-9.17994e-015	-4.33262e-015	-1.49758e-014	-1.69196e-014	-1.21267e-014	-8.86231e-015
-1.02627e-015	-1.36003e-014	6.73658e-016	2.13402e-016	-3.97823e-015	-6.71542e-017	1.75052e-015	-1.01194e-014	-7.55825e-015	-1.01247e-014	-4.98936e-015	-9.32075e-015	-9.20875e-015	1.11136e-015	4.68985e-015	1.08654e-014	1.14411e-014	1.52877e-014	7.10939e-015	-9.5115e-015	-4.44865e-015	-1.51928e-014	-1.71492e-014	-1.24735e-014	-9.07096e-015
-1.04092e-015	-1.38807e-014	6.8079e-016	2.55651e-016	-3.78865e-015	2.05343e-016	1.71469e-015	-9.78291e-015	-7.57749e-015	-1.00342e-014	-5.21093e-015	-9.60265e-015	-9.35522e-015	1.23266e-015	4.94866e-015	1.10008e-014	1.13758e-014	1.53995e-014	7.43809e-015	-9.84856e-015	-4.53607e-015	-1.53834e-014	-1.73936e-014	-1.28595e-014	-9.27026e-015
-1.07154e-015	-1.4162e-014	6.90597e-016	2.90921e-016	-3.56893e-015	5.0317e-016	1.67552e-015	-9.41769e-015	-7.55772e-015	-9.92048e-015	-5.42845e-015	-9.85426e-015	-9.48009e-015	1.38172e-015	5.22992e-015	1.11892e-014	1.13457e-014	1.55281e-014	7.81084e-015	-1.01899e-014	-4.5928e-015	-1.55477e-014	-1.76529e-014	-1.32838e-014	-9.4595e-015
-1.11751e-015	-1.44441e-014	7.02765e-016	3.1862e-016	-3.32038e-015	8.24913e-016	1.63573e-015	-9.02499e-015	-7.49889e-015	-9.78469e-015	-5.63973e-015	-1.00745e-014	-9.58245e-015	1.55501e-015	5.53132e-015	1.14315e-014	1.13513e-014	1.56749e-014	8.22579e-015	-1.05342e-014	-4.61762e-015	-1.56854e-014	-1.79274e-014	-1.3745e-014	-9.63785e-015
-1.17766e-015	-1.47269e-014	7.16764e-016	3.38877e-016	-3.0437e-015	1.16939e-015	1.59816e-015	-8.60602e-015	-7.40058e-015	-9.62823e-015	-5.84352e-015	-1.02629e-014	-9.66067e-015	1.75006e-015	5.84984e-015	1.17275e-014	1.13927e-014	1.58412e-014	8.68191e-015	-1.08796e-014	-4.60932e-015	-1.57979e-014	-1.82164e-014	-1.42416e-014	-9.80396e-015
-1.25078e-015	-1.50095e-014	7.31745e-016	3.5131e-016	-2.73985e-015	1.53476e-015	1.56535e-015	-8.16187e-015	-7.26345e-015	-9.45215e-015	-6.03842e-015	-1.04185e-014	-9.71312e-015	1.96461e-015	6.18243e-015	1.20767e-014	1.14686e-014	1.60286e-014	9.17703e-015	-1.12243e-014	-4.56755e-015	-1.58861e-014	-1.85195e-014	-1.47718e-014	-9.95689e-015
-1.33531e-015	-1.52916e-014	7.47162e-016	3.5582e-016	-2.40997e-015	1.91958e-015	1.53932e-015	-7.69366e-015	-7.08812e-015	-9.25752e-015	-6.22271e-015	-1.05416e-014	-9.73935e-015	2.19588e-015	6.52578e-015	1.24781e-014	1.15786e-014	1.62381e-014	9.70844e-015	-1.15673e-014	-4.492e-015	-1.59513e-014	-1.8837e-014	-1.53334e-014	-1.00964e-014
-1.42958e-015	-1.55728e-014	7.63053e-016	3.53388e-016	-2.05578e-015	2.32185e-015	1.52255e-015	-7.203e-015	-6.87513e-015	-9.0457e-015	-6.39476e-015	-1.06327e-014	-9.73844e-015	2.44117e-015	6.87702e-015	1.29302e-014	1.17222e-014	1.64705e-014	1.02733e-014	-1.19062e-014	-4.38198e-015	-1.5995e-014	-1.9169e-014	-1.59236e-014	-1.02221e-014
-1.53249e-015	-1.5853e-014	7.7933e-016	3.43978e-016	-1.67809e-015	2.73976e-015	1.51778e-015	-6.69083e-015	-6.626e-015	-8.81894e-015	-6.55311e-015	-1.06926e-014	-9.70945e-015	2.69821e-015	7.23372e-015	1.3431e-014	1.1898e-014	1.67265e-014	1.08686e-014	-1.22384e-014	-4.2372e-015	-1.6019e-014	-1.95152e-014	-1.65397e-014	-1.03333e-014
-1.64194e-015	-1.61316e-014	7.96457e-016	3.28797e-016	-1.27825e-015	3.17144e-015	1.52696e-015	-6.15813e-015	-6.34182e-015	-8.5789e-015	-6.6971e-015	-1.07224e-014	-9.65084e-015	2.96383e-015	7.59236e-015	1.39781e-014	1.2104e-014	1.70069e-014	1.1492e-014	-1.2562e-014	-4.05887e-015	-1.60261e-014	-1.98752e-014	-1.71789e-014	-1.04295e-014
-1.7568e-015	-1.64078e-014	8.14791e-016	3.08873e-016	-8.58055e-016	3.61512e-015	1.55289e-015	-5.60699e-015	-6.02454e-015	-8.32772e-015	-6.82536e-015	-1.07232e-014	-9.56188e-015	3.2354e-015	7.95023e-015	1.45682e-014	1.23381e-014	1.73114e-014	1.21401e-014	-1.28744e-014	-3.8476e-015	-1.60179e-014	-2.02489e-014	-1.78381e-014	-1.05105e-014
-1.87535e-015	-1.66814e-014	8.35142e-016	2.85583e-016	-4.19617e-016	4.06915e-015	1.59784e-015	-5.03848e-015	-5.67649e-015	-8.06704e-015	-6.93642e-015	-1.06962e-014	-9.44229e-015	3.51067e-015	8.30499e-015	1.51985e-014	1.25978e-014	1.76402e-014	1.28091e-014	-1.31735e-014	-3.60474e-015	-1.59982e-014	-2.06359e-014	-1.85144e-014	-1.05769e-014
-1.99552e-015	-1.69519e-014	8.58143e-016	2.59804e-016	3.6274e-017	4.53146e-015	1.66387e-015	-4.45449e-015	-5.29988e-015	-7.79856e-015	-7.02907e-015	-1.06435e-014	-9.29149e-015	3.7878e-015	8.65425e-015	1.58657e-014	1.28808e-014	1.79939e-014	1.34957e-014	-1.34579e-014	-3.33129e-015	-1.5969e-014	-2.10359e-014	-1.92052e-014	-1.06289e-014
-2.11514e-015	-1.72189e-014	8.844e-016	2.33651e-016	5.08215e-016	5.00006e-015	1.75312e-015	-3.85647e-015	-4.89669e-015	-7.52457e-015	-7.10279e-015	-1.05665e-014	-9.10946e-015	4.06474e-015	8.99595e-015	1.65652e-014	1.31849e-014	1.83718e-014	1.41965e-014	-1.37255e-014	-3.02871e-015	-1.59326e-014	-2.14486e-014	-1.99071e-014	-1.06667e-014
-2.233e-015	-1.74817e-014	9.15056e-016	2.08995e-016	9.94421e-016	5.47293e-015	1.86816e-015	-3.24615e-015	-4.46929e-015	-7.24672e-015	-7.15682e-015	-1.04673e-014	-8.89625e-015	4.33996e-015	9.32773e-015	1.72932e-014	1.35078e-014	1.87732e-014	1.49082e-014	-1.39744e-014	-2.69849e-015	-1.58923e-014	-2.18734e-014	-2.06156e-014	-1.069e-014
-2.34816e-015	-1.77395e-014	9.51352e-016	1.88591e-016	1.49386e-015	5.94881e-015	2.01088e-015	-2.62481e-015	-4.02037e-015	-6.96688e-015	-7.19046e-015	-1.03483e-014	-8.65253e-015	4.61205e-015	9.64803e-015	1.80453e-014	1.38472e-014	1.91982e-014	1.56281e-014	-1.42023e-014	-2.34183e-015	-1.58505e-014	-2.23099e-014	-2.13272e-014	-1.06995e-014
-2.45876e-015	-1.79915e-014	9.95029e-016	1.74004e-016	2.0047e-015	6.42563e-015	2.18288e-015	-1.9935e-015	-3.55169e-015	-6.68638e-015	-7.20248e-015	-1.02119e-014	-8.37891e-015	4.87986e-015	9.9558e-015	1.88167e-014	1.42007e-014	1.96464e-014	1.63539e-014	-1.44077e-014	-1.96135e-015	-1.58096e-014	-2.27571e-014	-2.20384e-014	-1.06956e-014
-2.56339e-015	-1.82375e-014	1.04635e-015	1.67456e-016	2.52601e-015	6.90162e-015	2.38441e-015	-1.35461e-015	-3.06642e-015	-6.40681e-015	-7.19244e-015	-1.006e-014	-8.0762e-015	5.14255e-015	1.02499e-014	1.96033e-014	1.45652e-014	2.01174e-014	1.70823e-014	-1.45886e-014	-1.5589e-015	-1.57721e-014	-2.32145e-014	-2.27453e-014	-1.06789e-014
-2.66169e-015	-1.84762e-014	1.10721e-015	1.70911e-016	3.05699e-015	7.37623e-015	2.61703e-015	-7.1026e-016	-2.56676e-015	-6.12947e-015	-7.15989e-015	-9.89444e-015	-7.74515e-015	5.39923e-015	1.05294e-014	2.04003e-014	1.49391e-014	2.06108e-014	1.7811e-014	-1.4744e-014	-1.13554e-015	-1.57402e-014	-2.36818e-014	-2.34438e-014	-1.065e-014
-2.75235e-015	-1.87076e-014	1.17953e-015	1.87345e-016	3.59627e-015	7.84855e-015	2.88184e-015	-6.1654e-017	-2.05413e-015	-5.85533e-015	-7.10428e-015	-9.71794e-015	-7.38672e-015	5.64992e-015	1.07941e-014	2.12032e-014	1.53205e-014	2.11252e-014	1.85379e-014	-1.48726e-014	-6.92882e-016	-1.57164e-014	-2.41583e-014	-2.41302e-014	-1.06092e-014
-2.83421e-015	-1.89309e-014	1.26451e-015	2.19092e-016	4.1436e-015	8.31738e-015	3.17875e-015	5.90028e-016	-1.53063e-015	-5.58522e-015	-7.02524e-015	-9.53261e-015	-7.00202e-015	5.89485e-015	1.10437e-014	2.20065e-014	1.57064e-014	2.16597e-014	1.92604e-014	-1.49734e-014	-2.3263e-016	-1.57026e-014	-2.46429e-014	-2.48015e-014	-1.05569e-014
-2.90638e-015	-1.91452e-014	1.36434e-015	2.68189e-016	4.69867e-015	8.78193e-015	3.50752e-015	1.24336e-015	-9.98108e-016	-5.31992e-015	-6.9226e-015	-9.3405e-015	-6.59291e-015	6.1337e-015	1.12787e-014	2.28054e-014	1.60944e-014	2.2213e-014	1.99772e-014	-1.50461e-014	2.4304e-016	-1.57003e-014	-2.51346e-014	-2.54536e-014	-1.04947e-014
-2.96827e-015	-1.93499e-014	1.48013e-015	3.36851e-016	5.26046e-015	9.24125e-015	3.86795e-015	1.89706e-015	-4.5879e-016	-5.06062e-015	-6.79596e-015	-9.14274e-015	-6.16126e-015	6.36697e-015	1.14995e-014	2.35964e-014	1.6483e-014	2.2784e-014	2.06875e-014	-1.50902e-014	7.32183e-016	-1.57109e-014	-2.56326e-014	-2.60831e-014	-1.04229e-014
-3.0203e-015	-1.95436e-014	1.6131e-015	4.27233e-016	5.82834e-015	9.69522e-015	4.25964e-015	2.54979e-015	8.55288e-017	-4.80717e-015	-6.64572e-015	-8.94079e-015	-5.70925e-015	6.59559e-015	1.17064e-014	2.4376e-014	1.68704e-014	2.33725e-014	2.13898e-014	-1.51056e-014	1.23285e-015	-1.57359e-014	-2.61358e-014	-2.66869e-014	-1.03425e-014
-3.0629e-015	-1.97255e-014	1.76403e-015	5.41023e-016	6.40209e-015	1.01439e-014	4.68216e-015	3.20039e-015	6.33602e-016	-4.55938e-015	-6.47192e-015	-8.73676e-015	-5.23941e-015	6.82051e-015	1.19011e-014	2.51404e-014	1.72549e-014	2.39772e-014	2.20839e-014	-1.50923e-014	1.74391e-015	-1.5777e-014	-2.66424e-014	-2.72613e-014	-1.02542e-014
-3.09549e-015	-1.98949e-014	1.93436e-015	6.7997e-016	6.98128e-015	1.05879e-014	5.13443e-015	3.84806e-015	1.18403e-015	-4.31689e-015	-6.27395e-015	-8.53129e-015	-4.75401e-015	7.04217e-015	1.20851e-014	2.58855e-014	1.7635e-014	2.45969e-014	2.27693e-014	-1.50502e-014	2.2633e-015	-1.58336e-014	-2.7151e-014	-2.78036e-014	-1.0159e-014
-3.11822e-015	-2.00512e-014	2.12575e-015	8.45566e-016	7.56619e-015	1.10262e-014	5.61511e-015	4.49207e-015	1.73549e-015	-4.07959e-015	-6.05191e-015	-8.32485e-015	-4.25497e-015	7.26191e-015	1.22591e-014	2.66077e-014	1.80095e-014	2.52295e-014	2.34456e-014	-1.49796e-014	2.79003e-015	-1.59057e-014	-2.76603e-014	-2.83109e-014	-1.0058e-014
-3.13217e-015	-2.01936e-014	2.33938e-015	1.03922e-015	8.1569e-015	1.1459e-014	6.12259e-015	5.13212e-015	2.2874e-015	-3.84634e-015	-5.80608e-015	-8.11787e-015	-3.74464e-015	7.48127e-015	1.24249e-014	2.73049e-014	1.83775e-014	2.58748e-014	2.41137e-014	-1.48809e-014	3.3223e-015	-1.59934e-014	-2.81686e-014	-2.8781e-014	-9.95157e-015
-3.13762e-015	-2.03212e-014	2.57583e-015	1.26163e-015	8.75408e-015	1.18866e-014	6.6558e-015	5.76687e-015	2.83909e-015	-3.61641e-015	-5.53702e-015	-7.91035e-015	-3.2258e-015	7.70165e-015	1.25839e-014	2.79756e-014	1.87378e-014	2.65308e-014	2.47743e-014	-1.47548e-014	3.85922e-015	-1.60965e-014	-2.8675e-014	-2.9211e-014	-9.84024e-015
-3.13556e-015	-2.04332e-014	2.83618e-015	1.51363e-015	9.35855e-015	1.231e-014	7.21287e-015	6.39638e-015	3.39033e-015	-3.38815e-015	-5.24452e-015	-7.70213e-015	-2.70134e-015	7.92432e-015	1.27378e-014	2.86175e-014	1.90894e-014	2.71967e-014	2.54276e-014	-1.46028e-014	4.39966e-015	-1.6214e-014	-2.91779e-014	-2.95979e-014	-9.72447e-015
-3.12638e-015	-2.0529e-014	3.12114e-015	1.79554e-015	9.97023e-015	1.27299e-014	7.79165e-015	7.02029e-015	3.94001e-015	-3.16024e-015	-4.9292e-015	-7.49261e-015	-2.17411e-015	8.15078e-015	1.28887e-014	2.9229e-014	1.94316e-014	2.78714e-014	2.6075e-014	-1.44255e-014	4.94335e-015	-1.63444e-014	-2.96757e-014	-2.99409e-014	-9.60461e-015
-3.11083e-015	-2.06074e-014	3.43045e-015	2.10779e-015	1.05899e-014	1.31467e-014	8.39029e-015	7.63858e-015	4.48841e-015	-2.93129e-015	-4.59111e-015	-7.2815e-015	-1.64668e-015	8.38332e-015	1.30387e-014	2.98094e-014	1.97643e-014	2.85535e-014	2.67175e-014	-1.42243e-014	5.4894e-015	-1.6487e-014	-3.0167e-014	-3.02384e-014	-9.48113e-015
-3.09016e-015	-2.06677e-014	3.76496e-015	2.45046e-015	1.12182e-014	1.35614e-014	9.00656e-015	8.25137e-015	5.0357e-015	-2.69899e-015	-4.23077e-015	-7.06771e-015	-1.12193e-015	8.62343e-015	1.3189e-014	3.03577e-014	2.0088e-014	2.9242e-014	2.73562e-014	-1.40001e-014	6.03684e-015	-1.66401e-014	-3.065e-014	-3.04893e-014	-9.35437e-015
-3.06553e-015	-2.07093e-014	4.12441e-015	2.82291e-015	1.18555e-014	1.39747e-014	9.63819e-015	8.85864e-015	5.58213e-015	-2.46182e-015	-3.84822e-015	-6.85004e-015	-6.02326e-016	8.87162e-015	1.33416e-014	3.08741e-014	2.04019e-014	2.99352e-014	2.79921e-014	-1.37548e-014	6.58497e-015	-1.68018e-014	-3.11226e-014	-3.06923e-014	-9.22445e-015
-3.03732e-015	-2.07313e-014	4.50824e-015	3.22467e-015	1.25021e-014	1.43882e-014	1.02825e-014	9.46049e-015	6.12788e-015	-2.21776e-015	-3.44402e-015	-6.62716e-015	-9.03047e-017	9.12976e-015	1.34981e-014	3.13595e-014	2.07067e-014	3.06319e-014	2.8627e-014	-1.34905e-014	7.13385e-015	-1.69698e-014	-3.15832e-014	-3.08467e-014	-9.09183e-015
-3.00612e-015	-2.07334e-014	4.91586e-015	3.65474e-015	1.31587e-014	1.48026e-014	1.09379e-014	1.00578e-014	6.67323e-015	-1.96452e-015	-3.01842e-015	-6.39748e-015	4.12098e-016	9.39888e-015	1.36597e-014	3.18152e-014	2.10025e-014	3.13305e-014	2.9262e-014	-1.32084e-014	7.68323e-015	-1.71424e-014	-3.20301e-014	-3.09522e-014	-8.95601e-015
-2.9729e-015	-2.07149e-014	5.34683e-015	4.11199e-015	1.3825e-014	1.52191e-014	1.16021e-014	1.06507e-014	7.21956e-015	-1.70029e-015	-2.57198e-015	-6.1588e-015	9.0202e-016	9.67952e-015	1.38281e-014	3.22417e-014	2.12896e-014	3.20296e-014	2.98984e-014	-1.29102e-014	8.2321e-015	-1.73171e-014	-3.24611e-014	-3.10085e-014	-8.8168e-015
-2.93875e-015	-2.06748e-014	5.80052e-015	4.59443e-015	1.45017e-014	1.56386e-014	1.2273e-014	1.12394e-014	7.76662e-015	-1.42331e-015	-2.10558e-015	-5.9094e-015	1.37792e-015	9.97268e-015	1.40043e-014	3.26408e-014	2.15688e-014	3.27282e-014	3.0537e-014	-1.25971e-014	8.78023e-015	-1.74916e-014	-3.28748e-014	-3.10158e-014	-8.67367e-015
-2.90383e-015	-2.0613e-014	6.27652e-015	5.1001e-015	1.51884e-014	1.60617e-014	1.29488e-014	1.18246e-014	8.31446e-015	-1.13229e-015	-1.61981e-015	-5.64732e-015	1.83761e-015	1.0279e-014	1.41889e-014	3.30139e-014	2.18405e-014	3.34252e-014	3.11788e-014	-1.22715e-014	9.32769e-015	-1.76632e-014	-3.32695e-014	-3.0975e-014	-8.52617e-015
-2.86809e-015	-2.05293e-014	6.77265e-015	5.62722e-015	1.58846e-014	1.64895e-014	1.36271e-014	1.24064e-014	8.86307e-015	-8.25197e-016	-1.11535e-015	-5.37046e-015	2.28024e-015	1.05986e-014	1.43828e-014	3.33634e-014	2.21045e-014	3.41193e-014	3.18249e-014	-1.19354e-014	9.87451e-015	-1.78295e-014	-3.36437e-014	-3.08879e-014	-8.37427e-015
-2.83116e-015	-2.04229e-014	7.28651e-015	6.17263e-015	1.65902e-014	1.69229e-014	1.43062e-014	1.29858e-014	9.41311e-015	-5.00121e-016	-5.93018e-016	-5.07687e-015	2.70445e-015	1.09318e-014	1.4586e-014	3.36917e-014	2.2362e-014	3.48094e-014	3.2476e-014	-1.15903e-014	1.04203e-014	-1.79883e-014	-3.39961e-014	-3.07546e-014	-8.2172e-015
-2.7934e-015	-2.02939e-014	7.81735e-015	6.73383e-015	1.73053e-014	1.73629e-014	1.49846e-014	1.35636e-014	9.96541e-015	-1.55514e-016	-5.35007e-017	-4.76455e-015	3.10922e-015	1.12788e-014	1.47989e-014	3.40008e-014	2.26133e-014	3.5494e-014	3.31327e-014	-1.12379e-014	1.09647e-014	-1.81369e-014	-3.43253e-014	-3.05765e-014	-8.05405e-015
-2.75468e-015	-2.01421e-014	8.36298e-015	7.30851e-015	1.80289e-014	1.78101e-014	1.56604e-014	1.414e-014	1.05202e-014	2.10207e-016	5.01934e-016	-4.43135e-015	3.49357e-015	1.16389e-014	1.50221e-014	3.42933e-014	2.28588e-014	3.61719e-014	3.37958e-014	-1.08805e-014	1.15071e-014	-1.82722e-014	-3.46303e-014	-3.03555e-014	-7.88399e-015
-2.71511e-015	-1.99673e-014	8.92102e-015	7.89386e-015	1.87601e-014	1.82646e-014	1.6332e-014	1.47154e-014	1.10782e-014	5.97873e-016	1.07258e-015	-4.0754e-015	3.85623e-015	1.20108e-014	1.5255e-014	3.45723e-014	2.30983e-014	3.6842e-014	3.4465e-014	-1.05188e-014	1.20477e-014	-1.83924e-014	-3.49093e-014	-3.00936e-014	-7.70619e-015
-2.67351e-015	-1.97702e-014	9.48959e-015	8.48664e-015	1.94974e-014	1.87273e-014	1.69985e-014	1.52904e-014	1.16397e-014	1.00896e-015	1.65733e-015	-3.69552e-015	4.19817e-015	1.23935e-014	1.54965e-014	3.4841e-014	2.33325e-014	3.75034e-014	3.51402e-014	-1.01543e-014	1.25869e-014	-1.84952e-014	-3.51615e-014	-2.97926e-014	-7.51957e-015
-2.6284e-015	-1.95508e-014	1.00662e-014	9.08342e-015	2.02397e-014	1.91982e-014	1.76584e-014	1.58647e-014	1.22045e-014	1.44337e-015	2.25509e-015	-3.28926e-015	4.52004e-015	1.27866e-014	1.57462e-014	3.51019e-014	2.35617e-014	3.81544e-014	3.58208e-014	-9.78945e-015	1.31242e-014	-1.85787e-014	-3.53865e-014	-2.94548e-014	-7.32294e-015
-2.57877e-015	-1.93091e-014	1.0649e-014	9.68079e-015	2.09849e-014	1.96774e-014	1.83105e-014	1.64395e-014	1.27718e-014	1.90167e-015	2.86478e-015	-2.85537e-015	4.8225e-015	1.31888e-014	1.60032e-014	3.53576e-014	2.37861e-014	3.87942e-014	3.65064e-014	-9.42478e-015	1.36594e-014	-1.86409e-014	-3.55834e-014	-2.90838e-014	-7.11556e-015
-2.52388e-015	-1.90445e-014	1.1235e-014	1.02751e-014	2.1731e-014	2.01643e-014	1.89535e-014	1.70149e-014	1.33421e-014	2.38396e-015	3.48587e-015	-2.39287e-015	5.10623e-015	1.35985e-014	1.62666e-014	3.56103e-014	2.40062e-014	3.94217e-014	3.71961e-014	-9.0616e-015	1.41932e-014	-1.86795e-014	-3.57517e-014	-2.86821e-014	-6.89571e-015
-2.46148e-015	-1.87577e-014	1.18223e-014	1.08626e-014	2.24756e-014	2.06589e-014	1.95867e-014	1.75902e-014	1.39151e-014	2.89028e-015	4.11682e-015	-1.90124e-015	5.37252e-015	1.40141e-014	1.65348e-014	3.58626e-014	2.42217e-014	4.00359e-014	3.7889e-014	-8.7014e-015	1.47249e-014	-1.86929e-014	-3.5891e-014	-2.82522e-014	-6.66239e-015
-2.38969e-015	-1.84489e-014	1.24075e-014	1.14404e-014	2.32165e-014	2.11602e-014	2.02095e-014	1.81653e-014	1.44904e-014	3.4202e-015	4.75702e-015	-1.37984e-015	5.62263e-015	1.4434e-014	1.68061e-014	3.6117e-014	2.44337e-014	4.06354e-014	3.85837e-014	-8.3454e-015	1.52536e-014	-1.86805e-014	-3.6002e-014	-2.77969e-014	-6.41438e-015
-2.3073e-015	-1.81182e-014	1.29876e-014	1.20053e-014	2.39508e-014	2.16676e-014	2.08214e-014	1.87398e-014	1.50678e-014	3.97264e-015	5.40502e-015	-8.28296e-016	5.85834e-015	1.48559e-014	1.70782e-014	3.63743e-014	2.46418e-014	4.12202e-014	3.92791e-014	-7.99483e-015	1.57795e-014	-1.86403e-014	-3.60841e-014	-2.73199e-014	-6.15098e-015
-2.21172e-015	-1.77662e-014	1.35601e-014	1.25545e-014	2.46746e-014	2.21803e-014	2.1422e-014	1.93133e-014	1.56466e-014	4.54693e-015	6.05964e-015	-2.46349e-016	6.0811e-015	1.52767e-014	1.73493e-014	3.66357e-014	2.48461e-014	4.17896e-014	3.99736e-014	-7.65087e-015	1.63022e-014	-1.85714e-014	-3.6138e-014	-2.68248e-014	-5.87044e-015
-2.10072e-015	-1.73937e-014	1.41224e-014	1.30846e-014	2.53847e-014	2.26973e-014	2.20108e-014	1.98857e-014	1.62266e-014	5.14217e-015	6.71963e-015	3.65662e-016	6.2929e-015	1.56941e-014	1.76171e-014	3.69021e-014	2.50466e-014	4.23426e-014	4.06647e-014	-7.31348e-015	1.68226e-014	-1.84732e-014	-3.61643e-014	-2.6314e-014	-5.57103e-015
-1.97251e-015	-1.70006e-014	1.46728e-014	1.35927e-014	2.60783e-014	2.3217e-014	2.25875e-014	2.0457e-014	1.68062e-014	5.75646e-015	7.38414e-015	1.0067e-015	6.49536e-015	1.61062e-014	1.78799e-014	3.71753e-014	2.52438e-014	4.28798e-014	4.13493e-014	-6.98376e-015	1.73405e-014	-1.83448e-014	-3.61642e-014	-2.57912e-014	-5.25169e-015
-1.82492e-015	-1.6587e-014	1.52079e-014	1.40759e-014	2.67516e-014	2.37379e-014	2.31514e-014	2.10265e-014	1.73854e-014	6.38849e-015	8.05185e-015	1.67576e-015	6.69101e-015	1.65108e-014	1.81356e-014	3.7455e-014	2.54378e-014	4.33998e-014	4.20258e-014	-6.66239e-015	1.7856e-014	-1.81865e-014	-3.61386e-014	-2.52596e-014	-4.91109e-015
-1.65478e-015	-1.61532e-014	1.57257e-014	1.45311e-014	2.74013e-014	2.42588e-014	2.37028e-014	2.15936e-014	1.79633e-014	7.03626e-015	8.72181e-015	2.37139e-015	6.88162e-015	1.6905e-014	1.83814e-014	3.7742e-014	2.5628e-014	4.39024e-014	4.26924e-014	-6.35015e-015	1.83698e-014	-1.7998e-014	-3.60887e-014	-2.47218e-014	-4.54815e-015
-1.46004e-015	-1.56996e-014	1.62236e-014	1.49569e-014	2.80234e-014	2.47777e-014	2.42416e-014	2.21575e-014	1.8539e-014	7.69782e-015	9.39326e-015	3.09162e-015	7.06994e-015	1.72868e-014	1.8616e-014	3.80367e-014	2.58143e-014	4.43869e-014	4.33466e-014	-6.04783e-015	1.88812e-014	-1.77794e-014	-3.60155e-014	-2.41805e-014	-4.16254e-015
-1.23809e-015	-1.52272e-014	1.66993e-014	1.53509e-014	2.86143e-014	2.52932e-014	2.47669e-014	2.27177e-014	1.91117e-014	8.37122e-015	1.00646e-014	3.83463e-015	7.2589e-015	1.76537e-014	1.88378e-014	3.8338e-014	2.59972e-014	4.4854e-014	4.39869e-014	-5.75519e-015	1.93906e-014	-1.75313e-014	-3.59212e-014	-2.36389e-014	-3.75325e-015
-9.86706e-016	-1.4736e-014	1.7151e-014	1.57105e-014	2.91714e-014	2.58028e-014	2.52792e-014	2.32739e-014	1.96808e-014	9.0541e-015	1.0735e-014	4.59783e-015	7.45108e-015	1.80036e-014	1.90444e-014	3.86449e-014	2.61768e-014	4.53038e-014	4.4611e-014	-5.47245e-015	1.98984e-014	-1.7254e-014	-3.58073e-014	-2.30999e-014	-3.31949e-015
-7.03966e-016	-1.42268e-014	1.7577e-014	1.60343e-014	2.96915e-014	2.63044e-014	2.57776e-014	2.38253e-014	2.02458e-014	9.74393e-015	1.14036e-014	5.37879e-015	7.64896e-015	1.8335e-014	1.92349e-014	3.89568e-014	2.63535e-014	4.57362e-014	4.52164e-014	-5.19964e-015	2.04048e-014	-1.69477e-014	-3.56757e-014	-2.25659e-014	-2.86042e-015
-3.87917e-016	-1.36998e-014	1.79751e-014	1.6321e-014	3.01713e-014	2.67961e-014	2.62615e-014	2.43711e-014	2.08055e-014	1.04388e-014	1.20688e-014	6.17436e-015	7.85429e-015	1.86455e-014	1.94069e-014	3.9272e-014	2.65278e-014	4.61512e-014	4.58007e-014	-4.93723e-015	2.09091e-014	-1.66139e-014	-3.55286e-014	-2.20401e-014	-2.3752e-015
-3.68014e-017	-1.31556e-014	1.83438e-014	1.65695e-014	3.06076e-014	2.72754e-014	2.67314e-014	2.49108e-014	2.13592e-014	1.1136e-014	1.27297e-014	6.9821e-015	8.06969e-015	1.89337e-014	1.95597e-014	3.95885e-014	2.66993e-014	4.65502e-014	4.63622e-014	-4.68528e-015	2.14119e-014	-1.62539e-014	-3.53686e-014	-2.15245e-014	-1.86343e-015
3.50528e-016	-1.25954e-014	1.86817e-014	1.6779e-014	3.09985e-014	2.77402e-014	2.7187e-014	2.54428e-014	2.1906e-014	1.18329e-014	1.33854e-014	7.79905e-015	8.29753e-015	1.91981e-014	1.96921e-014	3.99048e-014	2.68678e-014	4.69329e-014	4.68988e-014	-4.44392e-015	2.19133e-014	-1.58689e-014	-3.51975e-014	-2.10214e-014	-1.32556e-015
7.75939e-016	-1.20197e-014	1.89879e-014	1.69494e-014	3.13416e-014	2.81888e-014	2.76278e-014	2.59681e-014	2.24454e-014	1.2527e-014	1.40355e-014	8.62135e-015	8.53989e-015	1.94375e-014	1.98032e-014	4.02186e-014	2.70339e-014	4.72999e-014	4.74089e-014	-4.2135e-015	2.24141e-014	-1.54603e-014	-3.50178e-014	-2.05323e-014	-7.61512e-016
1.24038e-015	-1.14291e-014	1.92615e-014	1.70806e-014	3.16352e-014	2.86188e-014	2.80533e-014	2.64863e-014	2.29771e-014	1.32158e-014	1.46793e-014	9.44575e-015	8.79789e-015	1.96507e-014	1.98918e-014	4.0527e-014	2.71974e-014	4.7652e-014	4.78912e-014	-3.99331e-015	2.29147e-014	-1.50297e-014	-3.48323e-014	-2.00597e-014	-1.7162e-016
1.74365e-015	-1.08248e-014	1.95014e-014	1.71724e-014	3.18778e-014	2.90275e-014	2.84632e-014	2.69972e-014	2.35008e-014	1.38972e-014	1.53157e-014	1.02693e-014	9.07307e-015	1.98376e-014	1.99579e-014	4.08275e-014	2.73581e-014	4.799e-014	4.83444e-014	-3.78363e-015	2.34157e-014	-1.45784e-014	-3.46426e-014	-1.96051e-014	4.43737e-016
2.28631e-015	-1.02073e-014	1.97067e-014	1.72253e-014	3.20675e-014	2.9413e-014	2.88574e-014	2.74998e-014	2.40158e-014	1.45693e-014	1.59439e-014	1.10882e-014	9.3667e-015	1.99971e-014	2.00013e-014	4.11178e-014	2.75161e-014	4.83149e-014	4.87679e-014	-3.58417e-015	2.39172e-014	-1.41072e-014	-3.44514e-014	-1.91695e-014	1.0838e-015
2.86782e-015	-9.57749e-015	1.98772e-014	1.72397e-014	3.22043e-014	2.9774e-014	2.92359e-014	2.79945e-014	2.45222e-014	1.523e-014	1.65634e-014	1.18992e-014	9.67961e-015	2.01291e-014	2.00225e-014	4.13954e-014	2.76717e-014	4.86276e-014	4.91611e-014	-3.39527e-015	2.442e-014	-1.36183e-014	-3.42608e-014	-1.87542e-014	1.74819e-015
3.48767e-015	-8.9366e-015	2.00132e-014	1.72169e-014	3.22881e-014	3.01088e-014	2.95981e-014	2.84816e-014	2.50197e-014	1.58776e-014	1.71733e-014	1.26983e-014	1.0013e-014	2.02336e-014	2.00217e-014	4.16577e-014	2.78249e-014	4.89294e-014	4.95239e-014	-3.21669e-015	2.49241e-014	-1.31133e-014	-3.4073e-014	-1.83599e-014	2.43588e-015
4.1452e-015	-8.28523e-015	2.01143e-014	1.71578e-014	3.23197e-014	3.04154e-014	2.99437e-014	2.89613e-014	2.55085e-014	1.65104e-014	1.7773e-014	1.34828e-014	1.03668e-014	2.03111e-014	1.99992e-014	4.19019e-014	2.79755e-014	4.92208e-014	4.9856e-014	-3.04843e-015	2.54306e-014	-1.2594e-014	-3.38903e-014	-1.79869e-014	3.14509e-015
4.83878e-015	-7.62538e-015	2.01809e-014	1.70644e-014	3.22998e-014	3.06931e-014	3.02718e-014	2.94343e-014	2.59895e-014	1.7127e-014	1.83619e-014	1.42497e-014	1.0741e-014	2.03616e-014	1.99558e-014	4.21264e-014	2.8123e-014	4.95029e-014	5.01581e-014	-2.89075e-015	2.59404e-014	-1.20622e-014	-3.37146e-014	-1.76352e-014	3.87453e-015
5.5671e-015	-6.95806e-015	2.02141e-014	1.69382e-014	3.22296e-014	3.09403e-014	3.05819e-014	2.99014e-014	2.64626e-014	1.77261e-014	1.89399e-014	1.49954e-014	1.11355e-014	2.03858e-014	1.98929e-014	4.23288e-014	2.8267e-014	4.97763e-014	5.04304e-014	-2.74321e-015	2.64542e-014	-1.15197e-014	-3.35475e-014	-1.73054e-014	4.62248e-015
6.32833e-015	-6.28459e-015	2.02142e-014	1.67811e-014	3.21112e-014	3.11561e-014	3.08743e-014	3.03625e-014	2.69274e-014	1.83068e-014	1.95065e-014	1.57178e-014	1.15497e-014	2.03847e-014	1.98118e-014	4.25076e-014	2.84078e-014	5.00421e-014	5.06738e-014	-2.60538e-015	2.69721e-014	-1.09679e-014	-3.33913e-014	-1.69978e-014	5.38663e-015
7.12003e-015	-5.60648e-015	2.01815e-014	1.65948e-014	3.1947e-014	3.13402e-014	3.11486e-014	3.08178e-014	2.73848e-014	1.88679e-014	2.00611e-014	1.64146e-014	1.19826e-014	2.03592e-014	1.97139e-014	4.2661e-014	2.85455e-014	5.03014e-014	5.08895e-014	-2.4773e-015	2.74942e-014	-1.04088e-014	-3.32472e-014	-1.67116e-014	6.16559e-015
7.93934e-015	-4.92516e-015	2.01173e-014	1.6382e-014	3.17403e-014	3.14918e-014	3.14049e-014	3.12678e-014	2.78354e-014	1.94093e-014	2.06036e-014	1.70834e-014	1.24333e-014	2.03113e-014	1.96014e-014	4.27871e-014	2.86795e-014	5.05547e-014	5.10788e-014	-2.35944e-015	2.80212e-014	-9.84396e-015	-3.31166e-014	-1.64467e-014	6.95718e-015
8.78331e-015	-4.24205e-015	2.00238e-014	1.61458e-014	3.14949e-014	3.1611e-014	3.16427e-014	3.17137e-014	2.82794e-014	1.9931e-014	2.11338e-014	1.77225e-014	1.29003e-014	2.02423e-014	1.94758e-014	4.2885e-014	2.88103e-014	5.08027e-014	5.12428e-014	-2.25195e-015	2.85534e-014	-9.2752e-015	-3.30006e-014	-1.62023e-014	7.75889e-015
9.64911e-015	-3.55953e-015	1.99021e-014	1.58894e-014	3.12145e-014	3.16979e-014	3.18626e-014	3.21569e-014	2.87171e-014	2.04328e-014	2.16517e-014	1.83306e-014	1.33823e-014	2.01541e-014	1.93386e-014	4.29542e-014	2.89372e-014	5.10463e-014	5.13836e-014	-2.15459e-015	2.90918e-014	-8.70455e-015	-3.28998e-014	-1.59783e-014	8.56811e-015
1.05329e-014	-2.87949e-015	1.97538e-014	1.56153e-014	3.09029e-014	3.17527e-014	3.20639e-014	3.25975e-014	2.91493e-014	2.09146e-014	2.21567e-014	1.89064e-014	1.38768e-014	2.00481e-014	1.91916e-014	4.29937e-014	2.90596e-014	5.12856e-014	5.15025e-014	-2.06729e-015	2.96364e-014	-8.13349e-015	-3.28151e-014	-1.57734e-014	9.38188e-015
1.14307e-014	-2.20433e-015	1.9581e-014	1.53265e-014	3.0565e-014	3.17756e-014	3.22471e-014	3.30361e-014	2.95767e-014	2.13768e-014	2.26484e-014	1.94487e-014	1.43821e-014	1.99267e-014	1.9037e-014	4.30032e-014	2.91765e-014	5.15212e-014	5.16019e-014	-1.99019e-015	3.01871e-014	-7.56338e-015	-3.27469e-014	-1.5587e-014	1.01981e-014
1.23378e-014	-1.53619e-015	1.93858e-014	1.50261e-014	3.02061e-014	3.1767e-014	3.24121e-014	3.34739e-014	2.99992e-014	2.18201e-014	2.31264e-014	1.99571e-014	1.48957e-014	1.97914e-014	1.88766e-014	4.29833e-014	2.92868e-014	5.17528e-014	5.16844e-014	-1.92332e-015	3.07439e-014	-6.99675e-015	-3.26954e-014	-1.54183e-014	1.10142e-014
1.32499e-014	-8.7728e-016	1.91702e-014	1.47172e-014	2.98309e-014	3.17279e-014	3.25594e-014	3.39117e-014	3.04172e-014	2.22447e-014	2.35905e-014	2.04314e-014	1.54151e-014	1.96439e-014	1.8712e-014	4.29338e-014	2.93892e-014	5.19807e-014	5.17522e-014	-1.86621e-015	3.1307e-014	-6.4349e-015	-3.26607e-014	-1.52661e-014	1.18266e-014
1.41624e-014	-2.30441e-016	1.8936e-014	1.44025e-014	2.94448e-014	3.16599e-014	3.269e-014	3.435e-014	3.08317e-014	2.26516e-014	2.40409e-014	2.08716e-014	1.59374e-014	1.94861e-014	1.85452e-014	4.28565e-014	2.94828e-014	5.2205e-014	5.18078e-014	-1.81916e-015	3.1876e-014	-5.87954e-015	-3.26426e-014	-1.51295e-014	1.26325e-014
1.50715e-014	4.01965e-016	1.86853e-014	1.40858e-014	2.90534e-014	3.15648e-014	3.28046e-014	3.47896e-014	3.12433e-014	2.30418e-014	2.4477e-014	2.12782e-014	1.64603e-014	1.93205e-014	1.83782e-014	4.27518e-014	2.95664e-014	5.2425e-014	5.18532e-014	-1.78179e-015	3.245e-014	-5.33205e-015	-3.26406e-014	-1.50072e-014	1.34288e-014
1.59723e-014	1.01718e-015	1.84209e-014	1.37708e-014	2.86622e-014	3.14441e-014	3.29038e-014	3.52302e-014	3.16518e-014	2.34163e-014	2.48987e-014	2.1652e-014	1.69814e-014	1.91487e-014	1.82125e-014	4.26221e-014	2.96387e-014	5.26404e-014	5.18909e-014	-1.75347e-015	3.30293e-014	-4.79494e-015	-3.26545e-014	-1.48977e-014	1.42124e-014
1.68602e-014	1.61268e-015	1.81449e-014	1.34599e-014	2.82769e-014	3.12992e-014	3.29879e-014	3.56721e-014	3.20572e-014	2.37761e-014	2.53059e-014	2.19943e-014	1.7498e-014	1.8972e-014	1.80501e-014	4.24688e-014	2.96982e-014	5.28504e-014	5.19233e-014	-1.73439e-015	3.36129e-014	-4.2693e-015	-3.26834e-014	-1.48006e-014	1.49801e-014
1.77306e-014	2.18592e-015	1.78601e-014	1.31564e-014	2.79026e-014	3.11321e-014	3.30586e-014	3.61153e-014	3.24596e-014	2.41227e-014	2.56984e-014	2.23063e-014	1.80078e-014	1.87923e-014	1.78926e-014	4.22933e-014	2.97435e-014	5.3054e-014	5.19525e-014	-1.72437e-015	3.42008e-014	-3.75622e-015	-3.27267e-014	-1.47148e-014	1.57296e-014
1.85792e-014	2.73506e-015	1.75688e-014	1.28632e-014	2.75439e-014	3.09456e-014	3.31175e-014	3.65599e-014	3.28596e-014	2.44572e-014	2.60758e-014	2.25893e-014	1.85081e-014	1.86112e-014	1.77413e-014	4.20978e-014	2.97731e-014	5.32497e-014	5.19807e-014	-1.72307e-015	3.47915e-014	-3.2575e-015	-3.27833e-014	-1.46394e-014	1.64584e-014
1.94011e-014	3.25696e-015	1.72737e-014	1.25829e-014	2.72057e-014	3.07421e-014	3.31653e-014	3.70051e-014	3.32573e-014	2.47806e-014	2.64375e-014	2.28451e-014	1.89952e-014	1.84298e-014	1.75972e-014	4.18841e-014	2.97854e-014	5.34364e-014	5.20103e-014	-1.73032e-015	3.53838e-014	-2.77491e-015	-3.28525e-014	-1.45735e-014	1.71632e-014
2.01924e-014	3.74903e-015	1.69775e-014	1.23186e-014	2.68923e-014	3.0524e-014	3.32025e-014	3.74503e-014	3.36525e-014	2.50937e-014	2.67836e-014	2.30756e-014	1.94676e-014	1.82488e-014	1.74615e-014	4.16549e-014	2.97784e-014	5.36123e-014	5.20432e-014	-1.7466e-015	3.59765e-014	-2.30977e-015	-3.29333e-014	-1.45163e-014	1.78418e-014
2.09488e-014	4.20926e-015	1.6682e-014	1.20728e-014	2.66084e-014	3.02935e-014	3.32309e-014	3.78948e-014	3.40445e-014	2.53979e-014	2.71139e-014	2.32833e-014	1.99225e-014	1.80692e-014	1.7335e-014	4.14128e-014	2.97501e-014	5.37764e-014	5.20805e-014	-1.7717e-015	3.65689e-014	-1.86383e-015	-3.30247e-014	-1.44667e-014	1.84914e-014
2.16673e-014	4.63485e-015	1.63898e-014	1.18476e-014	2.63579e-014	3.00529e-014	3.32521e-014	3.83377e-014	3.44338e-014	2.56941e-014	2.74281e-014	2.34703e-014	2.03574e-014	1.7892e-014	1.72186e-014	4.11604e-014	2.96989e-014	5.39268e-014	5.21241e-014	-1.80534e-015	3.71589e-014	-1.43902e-015	-3.31257e-014	-1.44245e-014	1.91104e-014
2.23447e-014	5.0239e-015	1.61029e-014	1.16449e-014	2.61441e-014	2.98053e-014	3.32671e-014	3.87781e-014	3.48205e-014	2.59831e-014	2.77262e-014	2.36386e-014	2.07705e-014	1.7718e-014	1.71126e-014	4.09006e-014	2.96238e-014	5.40621e-014	5.21747e-014	-1.84723e-015	3.7745e-014	-1.03656e-015	-3.32353e-014	-1.43888e-014	1.96965e-014
2.29776e-014	5.37423e-015	1.58234e-014	1.14662e-014	2.59703e-014	2.95532e-014	3.32774e-014	3.92135e-014	3.52045e-014	2.62657e-014	2.80085e-014	2.3791e-014	2.11604e-014	1.7548e-014	1.70176e-014	4.06362e-014	2.95231e-014	5.41801e-014	5.22336e-014	-1.89716e-015	3.83256e-014	-6.57408e-016	-3.33519e-014	-1.43592e-014	2.02476e-014
2.35632e-014	5.6843e-015	1.55535e-014	1.13139e-014	2.58386e-014	2.92996e-014	3.32845e-014	3.96423e-014	3.55847e-014	2.6543e-014	2.82744e-014	2.39302e-014	2.15249e-014	1.7382e-014	1.6933e-014	4.03691e-014	2.93947e-014	5.42788e-014	5.23016e-014	-1.9549e-015	3.88988e-014	-3.02609e-016	-3.34748e-014	-1.43357e-014	2.07619e-014
2.40988e-014	5.95216e-015	1.52949e-014	1.11891e-014	2.57501e-014	2.90468e-014	3.32894e-014	4.0062e-014	3.596e-014	2.68153e-014	2.85235e-014	2.40587e-014	2.18631e-014	1.72197e-014	1.68586e-014	4.01014e-014	2.92374e-014	5.43565e-014	5.23796e-014	-2.02003e-015	3.94629e-014	2.65748e-017	-3.36027e-014	-1.43186e-014	2.12384e-014
2.45828e-014	6.17712e-015	1.50487e-014	1.1093e-014	2.57056e-014	2.87976e-014	3.3293e-014	4.04708e-014	3.63301e-014	2.70828e-014	2.8756e-014	2.41788e-014	2.21739e-014	1.70609e-014	1.67944e-014	3.98352e-014	2.90495e-014	5.44117e-014	5.2468e-014	-2.09264e-015	4.00164e-014	3.2903e-016	-3.37346e-014	-1.43077e-014	2.1676e-014
2.50137e-014	6.35837e-015	1.48169e-014	1.10262e-014	2.57064e-014	2.85539e-014	3.32975e-014	4.08668e-014	3.6695e-014	2.73464e-014	2.89721e-014	2.42926e-014	2.24564e-014	1.6906e-014	1.674e-014	3.9573e-014	2.88301e-014	5.44426e-014	5.25663e-014	-2.17273e-015	4.05566e-014	6.04015e-016	-3.38697e-014	-1.43032e-014	2.20743e-014
2.53904e-014	6.49483e-015	1.4601e-014	1.09892e-014	2.57527e-014	2.83188e-014	3.3304e-014	4.12477e-014	3.70535e-014	2.76063e-014	2.91713e-014	2.44022e-014	2.27102e-014	1.67546e-014	1.66949e-014	3.93164e-014	2.85784e-014	5.44471e-014	5.26745e-014	-2.25964e-015	4.1082e-014	8.50606e-016	-3.40075e-014	-1.43052e-014	2.24333e-014
2.57116e-014	6.58596e-015	1.44019e-014	1.09825e-014	2.58439e-014	2.80939e-014	3.33135e-014	4.16107e-014	3.74051e-014	2.78626e-014	2.93542e-014	2.45092e-014	2.29351e-014	1.66056e-014	1.66586e-014	3.90671e-014	2.82928e-014	5.44243e-014	5.27926e-014	-2.35296e-015	4.15902e-014	1.06861e-015	-3.41474e-014	-1.43139e-014	2.27527e-014
2.59767e-014	6.63121e-015	1.42209e-014	1.1006e-014	2.59789e-014	2.78817e-014	3.33265e-014	4.19543e-014	3.77494e-014	2.81156e-014	2.95209e-014	2.46162e-014	2.31306e-014	1.64591e-014	1.663e-014	3.88264e-014	2.79732e-014	5.43723e-014	5.292e-014	-2.45252e-015	4.20795e-014	1.25665e-015	-3.42889e-014	-1.43301e-014	2.30325e-014
2.61861e-014	6.63098e-015	1.40584e-014	1.10583e-014	2.61552e-014	2.76842e-014	3.33444e-014	4.22763e-014	3.8086e-014	2.83645e-014	2.96705e-014	2.47241e-014	2.32968e-014	1.63144e-014	1.66081e-014	3.85952e-014	2.76192e-014	5.42903e-014	5.3056e-014	-2.55787e-015	4.25477e-014	1.41476e-015	-3.44314e-014	-1.43541e-014	2.32729e-014
2.63398e-014	6.58569e-015	1.39147e-014	1.11385e-014	2.63714e-014	2.75024e-014	3.33675e-014	4.25739e-014	3.84137e-014	2.8609e-014	2.9804e-014	2.48346e-014	2.34339e-014	1.61712e-014	1.65922e-014	3.83748e-014	2.72306e-014	5.41772e-014	5.31991e-014	-2.6684e-015	4.29929e-014	1.54246e-015	-3.45751e-014	-1.43865e-014	2.3474e-014
2.64393e-014	6.4957e-015	1.37901e-014	1.12461e-014	2.66241e-014	2.73379e-014	3.33958e-014	4.28456e-014	3.87322e-014	2.88493e-014	2.99213e-014	2.49492e-014	2.35424e-014	1.6029e-014	1.65817e-014	3.81653e-014	2.68072e-014	5.4032e-014	5.33485e-014	-2.78378e-015	4.34132e-014	1.63901e-015	-3.47197e-014	-1.44271e-014	2.36367e-014
2.64854e-014	6.36291e-015	1.36846e-014	1.13795e-014	2.69095e-014	2.71917e-014	3.34291e-014	4.3089e-014	3.90407e-014	2.90843e-014	3.0023e-014	2.50687e-014	2.36228e-014	1.58867e-014	1.65751e-014	3.79666e-014	2.63498e-014	5.38541e-014	5.3503e-014	-2.90295e-015	4.38072e-014	1.70406e-015	-3.4865e-014	-1.44765e-014	2.37619e-014
2.64798e-014	6.18839e-015	1.35986e-014	1.15367e-014	2.72243e-014	2.70647e-014	3.34677e-014	4.33031e-014	3.93382e-014	2.93129e-014	3.01097e-014	2.51938e-014	2.36772e-014	1.57437e-014	1.65718e-014	3.77789e-014	2.58597e-014	5.3643e-014	5.36605e-014	-3.02618e-015	4.41736e-014	1.73824e-015	-3.50115e-014	-1.45359e-014	2.3851e-014
2.64241e-014	5.97365e-015	1.35321e-014	1.17158e-014	2.75646e-014	2.69576e-014	3.35116e-014	4.34853e-014	3.96246e-014	2.95344e-014	3.01821e-014	2.53246e-014	2.37069e-014	1.55991e-014	1.65702e-014	3.76024e-014	2.53381e-014	5.33983e-014	5.38193e-014	-3.15338e-015	4.45105e-014	1.74193e-015	-3.51593e-014	-1.4606e-014	2.39059e-014
2.63205e-014	5.72144e-015	1.34843e-014	1.19145e-014	2.79264e-014	2.68715e-014	3.35604e-014	4.36335e-014	3.98995e-014	2.97478e-014	3.02405e-014	2.5461e-014	2.3713e-014	1.5452e-014	1.65696e-014	3.74361e-014	2.47861e-014	5.31199e-014	5.39779e-014	-3.28437e-015	4.48159e-014	1.71568e-015	-3.53086e-014	-1.46877e-014	2.39282e-014
2.61708e-014	5.43394e-015	1.34548e-014	1.21298e-014	2.83046e-014	2.68059e-014	3.36134e-014	4.37473e-014	4.0162e-014	2.99525e-014	3.02856e-014	2.56035e-014	2.36973e-014	1.53019e-014	1.65692e-014	3.72787e-014	2.42046e-014	5.28083e-014	5.41338e-014	-3.41889e-015	4.50881e-014	1.66024e-015	-3.54608e-014	-1.47814e-014	2.392e-014
2.59783e-014	5.11384e-015	1.34419e-014	1.23588e-014	2.86942e-014	2.67613e-014	3.36701e-014	4.38262e-014	4.04118e-014	3.01476e-014	3.03181e-014	2.57515e-014	2.36621e-014	1.51487e-014	1.65676e-014	3.71289e-014	2.35954e-014	5.24646e-014	5.42857e-014	-3.55626e-015	4.53261e-014	1.57648e-015	-3.56162e-014	-1.48883e-014	2.38836e-014
2.5746e-014	4.76421e-015	1.34446e-014	1.25981e-014	2.90905e-014	2.6737e-014	3.373e-014	4.387e-014	4.06485e-014	3.0333e-014	3.03389e-014	2.59042e-014	2.36089e-014	1.49921e-014	1.65636e-014	3.69855e-014	2.29602e-014	5.20896e-014	5.44315e-014	-3.6962e-015	4.5529e-014	1.46468e-015	-3.57749e-014	-1.50088e-014	2.38208e-014
2.54767e-014	4.38702e-015	1.34618e-014	1.28449e-014	2.94884e-014	2.6733e-014	3.37931e-014	4.38781e-014	4.08723e-014	3.05073e-014	3.03485e-014	2.60612e-014	2.35399e-014	1.48319e-014	1.65568e-014	3.68464e-014	2.23013e-014	5.16843e-014	5.45694e-014	-3.83908e-015	4.56964e-014	1.32611e-015	-3.5938e-014	-1.51433e-014	2.37336e-014
2.51735e-014	3.98474e-015	1.34924e-014	1.30961e-014	2.9882e-014	2.67484e-014	3.38583e-014	4.38511e-014	4.10825e-014	3.06696e-014	3.03478e-014	2.62211e-014	2.34572e-014	1.46672e-014	1.65465e-014	3.67111e-014	2.16217e-014	5.12495e-014	5.46974e-014	-3.9846e-015	4.58278e-014	1.16224e-015	-3.61063e-014	-1.5292e-014	2.36249e-014
2.48391e-014	3.5612e-015	1.35342e-014	1.33483e-014	3.02675e-014	2.67816e-014	3.39243e-014	4.37898e-014	4.12792e-014	3.08188e-014	3.03377e-014	2.63828e-014	2.33632e-014	1.44985e-014	1.65317e-014	3.65773e-014	2.09246e-014	5.07873e-014	5.48137e-014	-4.13222e-015	4.59227e-014	9.7501e-016	-3.62808e-014	-1.54551e-014	2.34965e-014
2.44776e-014	3.11925e-015	1.35859e-014	1.35978e-014	3.06398e-014	2.68309e-014	3.39899e-014	4.36959e-014	4.14615e-014	3.09545e-014	3.03193e-014	2.65452e-014	2.32599e-014	1.43258e-014	1.65119e-014	3.64426e-014	2.02128e-014	5.02994e-014	5.49154e-014	-4.28139e-015	4.59809e-014	7.65161e-016	-3.64621e-014	-1.56322e-014	2.33511e-014
2.40918e-014	2.66246e-015	1.36457e-014	1.38412e-014	3.0994e-014	2.68959e-014	3.40544e-014	4.35713e-014	4.16293e-014	3.10763e-014	3.02937e-014	2.67063e-014	2.31488e-014	1.41493e-014	1.64864e-014	3.63051e-014	1.94895e-014	4.97883e-014	5.50017e-014	-4.43211e-015	4.60026e-014	5.34413e-016	-3.66512e-014	-1.58235e-014	2.31914e-014
2.36846e-014	2.1948e-015	1.37114e-014	1.40744e-014	3.13257e-014	2.69742e-014	3.41169e-014	4.34171e-014	4.17828e-014	3.11837e-014	3.02616e-014	2.68647e-014	2.30318e-014	1.39692e-014	1.64543e-014	3.61624e-014	1.87578e-014	4.92567e-014	5.50713e-014	-4.58432e-015	4.59878e-014	2.84563e-016	-3.68488e-014	-1.60288e-014	2.302e-014
2.32593e-014	1.71925e-015	1.37815e-014	1.42941e-014	3.16311e-014	2.70645e-014	3.41763e-014	4.3236e-014	4.19222e-014	3.1276e-014	3.0224e-014	2.70184e-014	2.29114e-014	1.37862e-014	1.64156e-014	3.60129e-014	1.80208e-014	4.8706e-014	5.51226e-014	-4.73794e-015	4.59374e-014	1.70068e-017	-3.70558e-014	-1.62489e-014	2.28389e-014
2.28194e-014	1.23861e-015	1.38539e-014	1.44973e-014	3.19069e-014	2.71645e-014	3.4232e-014	4.3031e-014	4.20477e-014	3.13529e-014	3.01821e-014	2.71657e-014	2.27903e-014	1.3601e-014	1.63693e-014	3.5855e-014	1.72811e-014	4.81384e-014	5.51534e-014	-4.89258e-015	4.58521e-014	-2.66004e-016	-3.72731e-014	-1.64832e-014	2.26507e-014
2.2368e-014	7.5559e-016	1.39264e-014	1.46804e-014	3.21506e-014	2.72725e-014	3.42828e-014	4.28045e-014	4.21588e-014	3.14134e-014	3.01368e-014	2.73048e-014	2.26702e-014	1.34141e-014	1.63148e-014	3.56868e-014	1.65421e-014	4.75571e-014	5.51623e-014	-5.04875e-015	4.57324e-014	-5.62488e-016	-3.75012e-014	-1.67311e-014	2.24572e-014
2.19075e-014	2.72951e-016	1.39967e-014	1.48405e-014	3.23586e-014	2.73865e-014	3.43279e-014	4.25592e-014	4.22555e-014	3.14577e-014	3.00889e-014	2.74331e-014	2.25528e-014	1.32262e-014	1.62516e-014	3.5507e-014	1.58064e-014	4.69654e-014	5.5148e-014	-5.20521e-015	4.55801e-014	-8.70959e-016	-3.77403e-014	-1.69921e-014	2.22602e-014
2.14405e-014	-2.06386e-016	1.40636e-014	1.49744e-014	3.25289e-014	2.75036e-014	3.43668e-014	4.22996e-014	4.23378e-014	3.14855e-014	3.00395e-014	2.7549e-014	2.24401e-014	1.30385e-014	1.6179e-014	3.53134e-014	1.50775e-014	4.63663e-014	5.51103e-014	-5.36187e-015	4.53962e-014	-1.1893e-015	-3.79914e-014	-1.72653e-014	2.20605e-014
2.09696e-014	-6.79597e-016	1.41251e-014	1.50799e-014	3.26593e-014	2.76216e-014	3.43988e-014	4.20291e-014	4.24064e-014	3.1497e-014	2.99892e-014	2.76506e-014	2.23342e-014	1.28524e-014	1.60968e-014	3.51044e-014	1.43583e-014	4.57624e-014	5.50481e-014	-5.51883e-015	4.51824e-014	-1.51548e-015	-3.82546e-014	-1.75495e-014	2.18604e-014
2.04975e-014	-1.14439e-015	1.41799e-014	1.51545e-014	3.27484e-014	2.77381e-014	3.44238e-014	4.17515e-014	4.24608e-014	3.14921e-014	2.99386e-014	2.7736e-014	2.22365e-014	1.26688e-014	1.60046e-014	3.48783e-014	1.36517e-014	4.51561e-014	5.49612e-014	-5.6754e-015	4.49413e-014	-1.8473e-015	-3.85304e-014	-1.78443e-014	2.16617e-014
2.00261e-014	-1.59886e-015	1.42257e-014	1.51957e-014	3.27951e-014	2.78504e-014	3.44413e-014	4.14703e-014	4.25009e-014	3.14711e-014	2.9888e-014	2.78035e-014	2.21489e-014	1.24887e-014	1.5902e-014	3.46344e-014	1.29602e-014	4.45505e-014	5.48494e-014	-5.83151e-015	4.4674e-014	-2.18285e-015	-3.8819e-014	-1.81488e-014	2.14655e-014
1.95571e-014	-2.04123e-015	1.42611e-014	1.52017e-014	3.2799e-014	2.79565e-014	3.44514e-014	4.11891e-014	4.25268e-014	3.14344e-014	2.98384e-014	2.7851e-014	2.20728e-014	1.2313e-014	1.57893e-014	3.43725e-014	1.22862e-014	4.39485e-014	5.47128e-014	-5.98745e-015	4.43825e-014	-2.51996e-015	-3.91203e-014	-1.84614e-014	2.12731e-014
1.90922e-014	-2.47013e-015	1.42844e-014	1.51707e-014	3.27609e-014	2.80543e-014	3.4454e-014	4.09121e-014	4.25377e-014	3.13818e-014	2.979e-014	2.78772e-014	2.20095e-014	1.21426e-014	1.56658e-014	3.40921e-014	1.16324e-014	4.33529e-014	5.45509e-014	-6.14276e-015	4.40697e-014	-2.85665e-015	-3.94342e-014	-1.87811e-014	2.10855e-014
1.86325e-014	-2.88401e-015	1.42945e-014	1.5102e-014	3.26817e-014	2.81414e-014	3.4449e-014	4.06422e-014	4.25328e-014	3.13139e-014	2.97434e-014	2.78804e-014	2.19598e-014	1.19783e-014	1.5531e-014	3.37928e-014	1.10018e-014	4.27662e-014	5.43647e-014	-6.29741e-015	4.37389e-014	-3.19088e-015	-3.97606e-014	-1.91065e-014	2.09038e-014
1.81792e-014	-3.28222e-015	1.42902e-014	1.49946e-014	3.25625e-014	2.82149e-014	3.44366e-014	4.03838e-014	4.25123e-014	3.12314e-014	2.96987e-014	2.78592e-014	2.19245e-014	1.18215e-014	1.53845e-014	3.34746e-014	1.03952e-014	4.21906e-014	5.41539e-014	-6.45051e-015	4.33916e-014	-3.52066e-015	-4.00992e-014	-1.94363e-014	2.07283e-014
1.77328e-014	-3.66446e-015	1.42703e-014	1.48483e-014	3.2404e-014	2.8274e-014	3.44173e-014	4.01409e-014	4.24762e-014	3.11351e-014	2.96557e-014	2.78125e-014	2.19044e-014	1.16732e-014	1.52263e-014	3.31376e-014	9.81482e-015	4.16291e-014	5.39193e-014	-6.60248e-015	4.30303e-014	-3.84424e-015	-4.04493e-014	-1.97693e-014	2.05591e-014
1.7294e-014	-4.02992e-015	1.42345e-014	1.46627e-014	3.22081e-014	2.83166e-014	3.43918e-014	3.99163e-014	4.24245e-014	3.10254e-014	2.96146e-014	2.77395e-014	2.19004e-014	1.15333e-014	1.50559e-014	3.27819e-014	9.26193e-015	4.10838e-014	5.36621e-014	-6.7529e-015	4.26583e-014	-4.16028e-015	-4.081e-014	-2.01036e-014	2.03966e-014
1.6863e-014	-4.37847e-015	1.41821e-014	1.44381e-014	3.19765e-014	2.83413e-014	3.43609e-014	3.97127e-014	4.23564e-014	3.09026e-014	2.95756e-014	2.76393e-014	2.19132e-014	1.14028e-014	1.48733e-014	3.24086e-014	8.73826e-015	4.05567e-014	5.33836e-014	-6.90137e-015	4.22788e-014	-4.46726e-015	-4.118e-014	-2.04378e-014	2.02405e-014
1.64398e-014	-4.71101e-015	1.41132e-014	1.41754e-014	3.17126e-014	2.83463e-014	3.43243e-014	3.95333e-014	4.22715e-014	3.07678e-014	2.95389e-014	2.75114e-014	2.19429e-014	1.12826e-014	1.46782e-014	3.20186e-014	8.24486e-015	4.00501e-014	5.30852e-014	-7.04745e-015	4.18946e-014	-4.76398e-015	-4.1559e-014	-2.07704e-014	2.00908e-014
1.60247e-014	-5.02848e-015	1.40279e-014	1.38757e-014	3.14196e-014	2.83301e-014	3.42833e-014	3.93795e-014	4.21697e-014	3.06216e-014	2.95036e-014	2.73556e-014	2.19902e-014	1.1173e-014	1.44713e-014	3.16131e-014	7.78225e-015	3.95657e-014	5.27684e-014	-7.19059e-015	4.15087e-014	-5.04871e-015	-4.19464e-014	-2.10998e-014	1.99469e-014
1.56175e-014	-5.33175e-015	1.3926e-014	1.35403e-014	3.11001e-014	2.82921e-014	3.42388e-014	3.92527e-014	4.2051e-014	3.04645e-014	2.94695e-014	2.71719e-014	2.20545e-014	1.10741e-014	1.42522e-014	3.11931e-014	7.35147e-015	3.91051e-014	5.24347e-014	-7.33034e-015	4.11241e-014	-5.32061e-015	-4.23411e-014	-2.14246e-014	1.98082e-014
1.52175e-014	-5.62171e-015	1.38083e-014	1.31708e-014	3.07573e-014	2.82313e-014	3.41913e-014	3.91545e-014	4.19144e-014	3.02973e-014	2.94361e-014	2.69607e-014	2.21356e-014	1.09868e-014	1.40205e-014	3.07604e-014	6.95319e-015	3.86696e-014	5.20863e-014	-7.46562e-015	4.07439e-014	-5.57831e-015	-4.27422e-014	-2.17437e-014	1.96748e-014
1.48247e-014	-5.89949e-015	1.36751e-014	1.27695e-014	3.03952e-014	2.81473e-014	3.41421e-014	3.90853e-014	4.17599e-014	3.01213e-014	2.94031e-014	2.67219e-014	2.22334e-014	1.09109e-014	1.3777e-014	3.03172e-014	6.58782e-015	3.826e-014	5.17257e-014	-7.59581e-015	4.03707e-014	-5.82075e-015	-4.31484e-014	-2.20552e-014	1.95455e-014
1.44379e-014	-6.16628e-015	1.35273e-014	1.23386e-014	3.00169e-014	2.80394e-014	3.40921e-014	3.9046e-014	4.1588e-014	2.9937e-014	2.93701e-014	2.64561e-014	2.2347e-014	1.08462e-014	1.35216e-014	2.98652e-014	6.25558e-015	3.7878e-014	5.13546e-014	-7.72037e-015	4.00076e-014	-6.04704e-015	-4.35587e-014	-2.23577e-014	1.94199e-014
1.40563e-014	-6.42371e-015	1.3366e-014	1.18806e-014	2.9626e-014	2.79077e-014	3.40426e-014	3.90362e-014	4.13986e-014	2.97449e-014	2.93372e-014	2.61636e-014	2.24759e-014	1.07923e-014	1.32544e-014	2.94056e-014	5.95619e-015	3.75246e-014	5.0975e-014	-7.83908e-015	3.96579e-014	-6.2562e-015	-4.39715e-014	-2.26505e-014	1.92974e-014
1.36791e-014	-6.67344e-015	1.31922e-014	1.13983e-014	2.92265e-014	2.7753e-014	3.39947e-014	3.90554e-014	4.11913e-014	2.95462e-014	2.93037e-014	2.58456e-014	2.26197e-014	1.07489e-014	1.29754e-014	2.89403e-014	5.68907e-015	3.72004e-014	5.0589e-014	-7.95107e-015	3.93248e-014	-6.44697e-015	-4.43861e-014	-2.29323e-014	1.91776e-014
1.33052e-014	-6.91683e-015	1.30074e-014	1.08948e-014	2.88219e-014	2.75756e-014	3.39483e-014	3.91023e-014	4.09663e-014	2.93415e-014	2.92692e-014	2.55034e-014	2.27776e-014	1.07155e-014	1.26852e-014	2.84713e-014	5.45416e-015	3.6906e-014	5.01996e-014	-8.05563e-015	3.90103e-014	-6.61912e-015	-4.48007e-014	-2.32019e-014	1.90593e-014
1.29341e-014	-7.15578e-015	1.28134e-014	1.03737e-014	2.84148e-014	2.7376e-014	3.39043e-014	3.91756e-014	4.07242e-014	2.91314e-014	2.92332e-014	2.51383e-014	2.29487e-014	1.0692e-014	1.23839e-014	2.8001e-014	5.25083e-015	3.66422e-014	4.98093e-014	-8.15291e-015	3.87169e-014	-6.77275e-015	-4.52144e-014	-2.34587e-014	1.89414e-014
1.25647e-014	-7.39186e-015	1.26121e-014	9.83851e-015	2.80093e-014	2.71554e-014	3.38637e-014	3.92739e-014	4.04651e-014	2.89162e-014	2.91957e-014	2.47521e-014	2.31324e-014	1.06776e-014	1.20726e-014	2.75321e-014	5.07887e-015	3.64093e-014	4.94203e-014	-8.24163e-015	3.84469e-014	-6.90695e-015	-4.56265e-014	-2.37017e-014	1.88236e-014
1.21959e-014	-7.62651e-015	1.24059e-014	9.29225e-015	2.76086e-014	2.69155e-014	3.38265e-014	3.93951e-014	4.01898e-014	2.86969e-014	2.91559e-014	2.43461e-014	2.33276e-014	1.06712e-014	1.17522e-014	2.70662e-014	4.93865e-015	3.62073e-014	4.90352e-014	-8.32097e-015	3.82032e-014	-7.02086e-015	-4.60351e-014	-2.39298e-014	1.87051e-014
1.18275e-014	-7.8611e-015	1.21958e-014	8.73876e-015	2.7216e-014	2.66573e-014	3.37927e-014	3.95366e-014	3.98989e-014	2.84739e-014	2.91136e-014	2.39223e-014	2.35327e-014	1.0672e-014	1.14235e-014	2.66054e-014	4.82967e-015	3.60363e-014	4.86566e-014	-8.38904e-015	3.79876e-014	-7.11422e-015	-4.64391e-014	-2.41421e-014	1.85856e-014
1.14585e-014	-8.09751e-015	1.19838e-014	8.18129e-015	2.68344e-014	2.63823e-014	3.37626e-014	3.96952e-014	3.95923e-014	2.8248e-014	2.90681e-014	2.34824e-014	2.37462e-014	1.06793e-014	1.10871e-014	2.61522e-014	4.75174e-015	3.5897e-014	4.82871e-014	-8.44522e-015	3.78014e-014	-7.18701e-015	-4.68375e-014	-2.43382e-014	1.84645e-014
1.10882e-014	-8.33658e-015	1.1772e-014	7.62323e-015	2.64659e-014	2.60923e-014	3.37362e-014	3.98678e-014	3.92717e-014	2.80202e-014	2.90193e-014	2.30286e-014	2.39657e-014	1.06913e-014	1.07451e-014	2.57085e-014	4.70367e-015	3.57897e-014	4.79293e-014	-8.48908e-015	3.76461e-014	-7.23881e-015	-4.72297e-014	-2.45182e-014	1.83417e-014
1.07162e-014	-8.58004e-015	1.15626e-014	7.06841e-015	2.61133e-014	2.57895e-014	3.37141e-014	4.00505e-014	3.89376e-014	2.77912e-014	2.89669e-014	2.2563e-014	2.41904e-014	1.07073e-014	1.03985e-014	2.52768e-014	4.68543e-015	3.57148e-014	4.7586e-014	-8.5193e-015	3.75231e-014	-7.26966e-015	-4.7614e-014	-2.46817e-014	1.82171e-014
1.03423e-014	-8.82861e-015	1.13576e-014	6.52043e-015	2.57787e-014	2.54765e-014	3.36959e-014	4.02406e-014	3.85915e-014	2.75616e-014	2.89106e-014	2.20879e-014	2.44188e-014	1.07264e-014	1.00484e-014	2.48593e-014	4.69734e-015	3.56718e-014	4.72598e-014	-8.53505e-015	3.74333e-014	-7.27927e-015	-4.79896e-014	-2.48286e-014	1.80902e-014
9.96612e-015	-9.08309e-015	1.11596e-014	5.98301e-015	2.54634e-014	2.51562e-014	3.36804e-014	4.04351e-014	3.82359e-014	2.73322e-014	2.88504e-014	2.16058e-014	2.46501e-014	1.07481e-014	9.69658e-015	2.44577e-014	4.73904e-015	3.56612e-014	4.6953e-014	-8.53494e-015	3.73774e-014	-7.26811e-015	-4.8356e-014	-2.49593e-014	1.79611e-014
9.58749e-015	-9.34382e-015	1.09704e-014	5.459e-015	2.5169e-014	2.48307e-014	3.36676e-014	4.06302e-014	3.78722e-014	2.71038e-014	2.87869e-014	2.11195e-014	2.4882e-014	1.07705e-014	9.34509e-015	2.40735e-014	4.80968e-015	3.56829e-014	4.66681e-014	-8.51798e-015	3.73568e-014	-7.23592e-015	-4.87124e-014	-2.50739e-014	1.78299e-014
9.20589e-015	-9.61054e-015	1.07924e-014	4.95206e-015	2.4897e-014	2.45028e-014	3.36563e-014	4.08226e-014	3.75022e-014	2.68775e-014	2.872e-014	2.06311e-014	2.51125e-014	1.07921e-014	8.99581e-015	2.37084e-014	4.91018e-015	3.57372e-014	4.64077e-014	-8.48378e-015	3.73714e-014	-7.18291e-015	-4.9058e-014	-2.5172e-014	1.76975e-014
8.82105e-015	-9.88311e-015	1.06277e-014	4.46514e-015	2.4649e-014	2.41755e-014	3.36458e-014	4.10094e-014	3.71277e-014	2.66533e-014	2.86504e-014	2.01427e-014	2.53402e-014	1.08132e-014	8.6503e-015	2.33641e-014	5.03972e-015	3.58234e-014	4.6174e-014	-8.43111e-015	3.74215e-014	-7.10935e-015	-4.93931e-014	-2.52537e-014	1.75644e-014
8.43358e-015	-1.01614e-014	1.04781e-014	4.00097e-015	2.44262e-014	2.38515e-014	3.36351e-014	4.11873e-014	3.67509e-014	2.64323e-014	2.85785e-014	1.9657e-014	2.55628e-014	1.08324e-014	8.3105e-015	2.30417e-014	5.1988e-015	3.59415e-014	4.59692e-014	-8.35841e-015	3.75068e-014	-7.01508e-015	-4.97165e-014	-2.53194e-014	1.74316e-014
8.04399e-015	-1.04452e-014	1.03451e-014	3.5618e-015	2.4229e-014	2.3533e-014	3.36235e-014	4.13543e-014	3.63746e-014	2.62157e-014	2.85048e-014	1.9177e-014	2.57784e-014	1.08494e-014	7.97865e-015	2.27423e-014	5.38793e-015	3.60916e-014	4.57945e-014	-8.26514e-015	3.76273e-014	-6.9002e-015	-5.00272e-014	-2.53699e-014	1.72999e-014
7.65242e-015	-1.07337e-014	1.02307e-014	3.15002e-015	2.4057e-014	2.32233e-014	3.36103e-014	4.15075e-014	3.60011e-014	2.60042e-014	2.84303e-014	1.87049e-014	2.59859e-014	1.0863e-014	7.65702e-015	2.24673e-014	5.60726e-015	3.62735e-014	4.56519e-014	-8.15023e-015	3.77822e-014	-6.76504e-015	-5.03256e-014	-2.54059e-014	1.71701e-014
7.25955e-015	-1.10256e-014	1.01354e-014	2.76727e-015	2.39104e-014	2.29251e-014	3.35945e-014	4.1644e-014	3.56323e-014	2.57986e-014	2.83557e-014	1.82429e-014	2.61838e-014	1.08726e-014	7.3475e-015	2.22172e-014	5.85603e-015	3.64872e-014	4.55434e-014	-8.01302e-015	3.79706e-014	-6.60985e-015	-5.0611e-014	-2.54282e-014	1.70432e-014
6.86651e-015	-1.13203e-014	1.00609e-014	2.4158e-015	2.37894e-014	2.26403e-014	3.35745e-014	4.17622e-014	3.527e-014	2.56001e-014	2.82815e-014	1.7794e-014	2.63705e-014	1.08774e-014	7.05213e-015	2.19932e-014	6.13446e-015	3.67324e-014	4.54715e-014	-7.85319e-015	3.81904e-014	-6.43466e-015	-5.08832e-014	-2.54381e-014	1.69203e-014
6.47442e-015	-1.16161e-014	1.00079e-014	2.09701e-015	2.36934e-014	2.23713e-014	3.35488e-014	4.18608e-014	3.49165e-014	2.54097e-014	2.82086e-014	1.73601e-014	2.65438e-014	1.08773e-014	6.77296e-015	2.17959e-014	6.4428e-015	3.70088e-014	4.54369e-014	-7.6704e-015	3.84401e-014	-6.23948e-015	-5.11422e-014	-2.54358e-014	1.68031e-014
6.08416e-015	-1.19106e-014	9.9775e-015	1.81212e-015	2.3622e-014	2.21205e-014	3.35166e-014	4.19387e-014	3.45742e-014	2.52288e-014	2.81382e-014	1.69431e-014	2.67023e-014	1.0873e-014	6.51127e-015	2.16257e-014	6.78115e-015	3.73168e-014	4.544e-014	-7.4639e-015	3.87187e-014	-6.02491e-015	-5.13874e-014	-2.54217e-014	1.66927e-014
5.6965e-015	-1.22028e-014	9.96976e-015	1.5619e-015	2.35745e-014	2.18904e-014	3.34763e-014	4.19953e-014	3.42455e-014	2.50589e-014	2.80709e-014	1.65448e-014	2.68444e-014	1.08635e-014	6.26926e-015	2.14827e-014	7.1495e-015	3.76555e-014	4.54822e-014	-7.23226e-015	3.90243e-014	-5.79128e-015	-5.16187e-014	-2.53965e-014	1.65905e-014
5.31281e-015	-1.24908e-014	9.98493e-015	1.3471e-015	2.35498e-014	2.16829e-014	3.34267e-014	4.2031e-014	3.3933e-014	2.49004e-014	2.80071e-014	1.61672e-014	2.69689e-014	1.08489e-014	6.04803e-015	2.13669e-014	7.54779e-015	3.80249e-014	4.55651e-014	-6.9759e-015	3.9355e-014	-5.53983e-015	-5.18362e-014	-2.53611e-014	1.64978e-014
4.93343e-015	-1.27727e-014	1.00227e-014	1.16826e-015	2.35474e-014	2.14991e-014	3.3367e-014	4.20457e-014	3.36383e-014	2.47548e-014	2.79475e-014	1.58118e-014	2.70741e-014	1.08293e-014	5.84919e-015	2.12781e-014	7.97565e-015	3.8424e-014	4.56887e-014	-6.69407e-015	3.97084e-014	-5.2714e-015	-5.20393e-014	-2.53158e-014	1.64166e-014
4.56018e-015	-1.30464e-014	1.00827e-014	1.02521e-015	2.35663e-014	2.13405e-014	3.32961e-014	4.20406e-014	3.3363e-014	2.46234e-014	2.78928e-014	1.548e-014	2.71589e-014	1.0804e-014	5.67408e-015	2.12171e-014	8.43327e-015	3.8853e-014	4.58522e-014	-6.38697e-015	4.00816e-014	-4.98575e-015	-5.22277e-014	-2.52618e-014	1.63484e-014
4.1946e-015	-1.3309e-014	1.01639e-014	9.17897e-016	2.36048e-014	2.12087e-014	3.3213e-014	4.20163e-014	3.31089e-014	2.45071e-014	2.78434e-014	1.51728e-014	2.72224e-014	1.07732e-014	5.5237e-015	2.11833e-014	8.91999e-015	3.93109e-014	4.6056e-014	-6.0549e-015	4.04727e-014	-4.68409e-015	-5.24015e-014	-2.51995e-014	1.62944e-014
3.83755e-015	-1.35596e-014	1.02653e-014	8.46042e-016	2.36623e-014	2.11043e-014	3.31169e-014	4.19744e-014	3.28781e-014	2.44073e-014	2.77997e-014	1.48914e-014	2.7264e-014	1.07376e-014	5.39915e-015	2.11761e-014	9.43502e-015	3.97966e-014	4.63008e-014	-5.69803e-015	4.08788e-014	-4.36722e-015	-5.2561e-014	-2.51295e-014	1.62564e-014
3.49031e-015	-1.37956e-014	1.03861e-014	8.08676e-016	2.37372e-014	2.10274e-014	3.30073e-014	4.19172e-014	3.26711e-014	2.43252e-014	2.77622e-014	1.46367e-014	2.7283e-014	1.06975e-014	5.30034e-015	2.11955e-014	9.97747e-015	4.0309e-014	4.65854e-014	-5.31635e-015	4.12975e-014	-4.03644e-015	-5.27058e-014	-2.50531e-014	1.62358e-014
3.15383e-015	-1.40147e-014	1.0525e-014	8.04415e-016	2.38287e-014	2.09783e-014	3.2884e-014	4.18466e-014	3.24891e-014	2.42619e-014	2.77313e-014	1.44096e-014	2.72791e-014	1.06536e-014	5.22767e-015	2.12411e-014	1.05464e-014	4.08467e-014	4.69093e-014	-4.91006e-015	4.17265e-014	-3.69292e-015	-5.28359e-014	-2.49713e-014	1.62334e-014
2.82945e-015	-1.42153e-014	1.06803e-014	8.32267e-016	2.39351e-014	2.09571e-014	3.27474e-014	4.17652e-014	3.23329e-014	2.42184e-014	2.77075e-014	1.42104e-014	2.72521e-014	1.06063e-014	5.18116e-015	2.13122e-014	1.11409e-014	4.14084e-014	4.72718e-014	-4.48007e-015	4.2164e-014	-3.33773e-015	-5.29505e-014	-2.48838e-014	1.62513e-014
2.51841e-015	-1.43964e-014	1.085e-014	8.91246e-016	2.40548e-014	2.09631e-014	3.25972e-014	4.16761e-014	3.2203e-014	2.41954e-014	2.76903e-014	1.40387e-014	2.72011e-014	1.05563e-014	5.16097e-015	2.14081e-014	1.176e-014	4.19929e-014	4.76712e-014	-4.02781e-015	4.2607e-014	-2.97216e-015	-5.30495e-014	-2.47913e-014	1.62909e-014
2.22111e-015	-1.45557e-014	1.10327e-014	9.80024e-016	2.41877e-014	2.09964e-014	3.24329e-014	4.15819e-014	3.20995e-014	2.41931e-014	2.76794e-014	1.38942e-014	2.71253e-014	1.05044e-014	5.16712e-015	2.15278e-014	1.24024e-014	4.25987e-014	4.81061e-014	-3.55411e-015	4.30525e-014	-2.59749e-015	-5.31329e-014	-2.46938e-014	1.63528e-014
1.93883e-015	-1.46922e-014	1.12261e-014	1.09665e-015	2.43322e-014	2.1056e-014	3.22545e-014	4.14856e-014	3.20221e-014	2.42122e-014	2.76745e-014	1.37767e-014	2.7025e-014	1.04515e-014	5.19845e-015	2.16709e-014	1.30667e-014	4.32237e-014	4.85748e-014	-3.05978e-015	4.34991e-014	-2.21481e-015	-5.32006e-014	-2.45919e-014	1.64381e-014
1.67243e-015	-1.48047e-014	1.14279e-014	1.23929e-015	2.44873e-014	2.11402e-014	3.20621e-014	4.13903e-014	3.19704e-014	2.42529e-014	2.76747e-014	1.36851e-014	2.69003e-014	1.0398e-014	5.25417e-015	2.18366e-014	1.37513e-014	4.38661e-014	4.90754e-014	-2.54626e-015	4.39447e-014	-1.82532e-015	-5.32529e-014	-2.44852e-014	1.65472e-014
1.42243e-015	-1.48928e-014	1.16352e-014	1.40604e-015	2.46515e-014	2.1247e-014	3.18563e-014	4.12987e-014	3.19435e-014	2.43159e-014	2.76795e-014	1.36182e-014	2.67517e-014	1.03442e-014	5.33326e-015	2.20236e-014	1.44537e-014	4.45241e-014	4.96061e-014	-2.01431e-015	4.43864e-014	-1.43033e-015	-5.32888e-014	-2.43743e-014	1.66807e-014
1.1891e-015	-1.49555e-014	1.18453e-014	1.59486e-015	2.48239e-014	2.13751e-014	3.16373e-014	4.12139e-014	3.194e-014	2.44013e-014	2.76882e-014	1.35747e-014	2.65797e-014	1.02903e-014	5.43422e-015	2.2231e-014	1.51712e-014	4.51955e-014	5.01646e-014	-1.46625e-015	4.48212e-014	-1.03128e-015	-5.33082e-014	-2.42602e-014	1.68393e-014
9.72456e-016	-1.49922e-014	1.2056e-014	1.80385e-015	2.50032e-014	2.15225e-014	3.14058e-014	4.11389e-014	3.19585e-014	2.45086e-014	2.76995e-014	1.35536e-014	2.63847e-014	1.02372e-014	5.55521e-015	2.24579e-014	1.59018e-014	4.58774e-014	5.07482e-014	-9.03787e-016	4.52473e-014	-6.30189e-016	-5.33108e-014	-2.41426e-014	1.70235e-014
7.73021e-016	-1.50029e-014	1.22649e-014	2.03086e-015	2.51878e-014	2.1687e-014	3.11627e-014	4.10763e-014	3.19977e-014	2.46376e-014	2.77118e-014	1.35531e-014	2.6167e-014	1.01857e-014	5.69467e-015	2.2703e-014	1.66432e-014	4.65671e-014	5.13546e-014	-3.28901e-016	4.56629e-014	-2.28904e-016	-5.32966e-014	-2.40217e-014	1.72341e-014
5.91149e-016	-1.49878e-014	1.24685e-014	2.27383e-015	2.53766e-014	2.1866e-014	3.09089e-014	4.10281e-014	3.20551e-014	2.47872e-014	2.7723e-014	1.35713e-014	2.59281e-014	1.01357e-014	5.85092e-015	2.2965e-014	1.73923e-014	4.72625e-014	5.19805e-014	2.56371e-016	4.60661e-014	1.71755e-016	-5.32653e-014	-2.38975e-014	1.74698e-014
4.2663e-016	-1.4947e-014	1.26639e-014	2.53109e-015	2.55686e-014	2.20564e-014	3.06459e-014	4.09959e-014	3.21284e-014	2.49568e-014	2.77317e-014	1.36059e-014	2.56685e-014	1.00884e-014	6.02167e-015	2.32422e-014	1.8147e-014	4.79612e-014	5.2623e-014	8.50069e-016	4.64553e-014	5.69997e-016	-5.32165e-014	-2.37697e-014	1.77301e-014
2.79343e-016	-1.48807e-014	1.28486e-014	2.80043e-015	2.5763e-014	2.22558e-014	3.03752e-014	4.09814e-014	3.22138e-014	2.51453e-014	2.77357e-014	1.36544e-014	2.53892e-014	1.00433e-014	6.20504e-015	2.35337e-014	1.8904e-014	4.86603e-014	5.32788e-014	1.45008e-015	4.68293e-014	9.64204e-016	-5.315e-014	-2.36383e-014	1.80145e-014
1.48999e-016	-1.47896e-014	1.30206e-014	3.07989e-015	2.59591e-014	2.24609e-014	3.00977e-014	4.09857e-014	3.23092e-014	2.53511e-014	2.77335e-014	1.37141e-014	2.50916e-014	1.00009e-014	6.39875e-015	2.38385e-014	1.96609e-014	4.93566e-014	5.3944e-014	2.05424e-015	4.71867e-014	1.35249e-015	-5.30656e-014	-2.35033e-014	1.83228e-014
3.53795e-017	-1.46752e-014	1.31778e-014	3.36737e-015	2.61557e-014	2.26689e-014	2.98146e-014	4.10098e-014	3.24114e-014	2.55726e-014	2.77231e-014	1.37825e-014	2.47769e-014	9.96223e-015	6.60006e-015	2.41552e-014	2.04147e-014	5.0048e-014	5.46156e-014	2.66009e-015	4.75259e-014	1.73402e-015	-5.29632e-014	-2.33646e-014	1.86538e-014
-6.19989e-017	-1.45386e-014	1.33176e-014	3.66094e-015	2.63513e-014	2.28775e-014	2.95271e-014	4.10535e-014	3.25173e-014	2.58083e-014	2.77023e-014	1.38565e-014	2.44466e-014	9.92687e-015	6.80686e-015	2.44825e-014	2.11624e-014	5.07317e-014	5.52899e-014	3.26575e-015	4.78456e-014	2.10671e-015	-5.28426e-014	-2.32221e-014	1.9006e-014
-1.43818e-016	-1.43813e-014	1.34379e-014	3.95856e-015	2.65449e-014	2.30836e-014	2.92362e-014	4.11166e-014	3.26237e-014	2.60567e-014	2.76691e-014	1.39328e-014	2.41013e-014	9.89522e-015	7.01756e-015	2.4819e-014	2.19007e-014	5.14047e-014	5.59632e-014	3.86825e-015	4.81457e-014	2.46935e-015	-5.27035e-014	-2.30748e-014	1.93779e-014
-2.10352e-016	-1.42044e-014	1.35362e-014	4.25795e-015	2.67362e-014	2.32842e-014	2.89429e-014	4.11991e-014	3.2727e-014	2.63148e-014	2.76212e-014	1.40081e-014	2.3742e-014	9.86715e-015	7.23022e-015	2.51636e-014	2.26267e-014	5.20648e-014	5.66318e-014	4.46547e-015	4.84262e-014	2.82033e-015	-5.25455e-014	-2.29226e-014	1.97674e-014
-2.62292e-016	-1.40091e-014	1.36104e-014	4.55735e-015	2.69242e-014	2.34763e-014	2.86484e-014	4.12997e-014	3.2823e-014	2.65807e-014	2.75567e-014	1.40796e-014	2.33703e-014	9.84226e-015	7.44276e-015	2.5515e-014	2.33382e-014	5.27099e-014	5.72927e-014	5.05454e-015	4.86855e-014	3.15886e-015	-5.23684e-014	-2.27656e-014	2.01732e-014
-3.00845e-016	-1.37972e-014	1.366e-014	4.85498e-015	2.71081e-014	2.36583e-014	2.83535e-014	4.14172e-014	3.2909e-014	2.68516e-014	2.74731e-014	1.41443e-014	2.29874e-014	9.82082e-015	7.65407e-015	2.58715e-014	2.40337e-014	5.33382e-014	5.7942e-014	5.63382e-015	4.89231e-014	3.48336e-015	-5.21724e-014	-2.26034e-014	2.05935e-014
-3.26413e-016	-1.35704e-014	1.36844e-014	5.14999e-015	2.72867e-014	2.38269e-014	2.80595e-014	4.15493e-014	3.29816e-014	2.71251e-014	2.73686e-014	1.41985e-014	2.25946e-014	9.80244e-015	7.8626e-015	2.62323e-014	2.47101e-014	5.39479e-014	5.8576e-014	6.20172e-015	4.91395e-014	3.79264e-015	-5.19576e-014	-2.2435e-014	2.10264e-014
-3.40346e-016	-1.33309e-014	1.36821e-014	5.44006e-015	2.74598e-014	2.39801e-014	2.77674e-014	4.16927e-014	3.30377e-014	2.7398e-014	2.72409e-014	1.42395e-014	2.2193e-014	9.78671e-015	8.06662e-015	2.65956e-014	2.53653e-014	5.45369e-014	5.91911e-014	6.75594e-015	4.93344e-014	4.08575e-015	-5.17234e-014	-2.22603e-014	2.14697e-014
-3.43694e-016	-1.30808e-014	1.36526e-014	5.72403e-015	2.76268e-014	2.41154e-014	2.74786e-014	4.18449e-014	3.30747e-014	2.76681e-014	2.70886e-014	1.42638e-014	2.17842e-014	9.77357e-015	8.26477e-015	2.69598e-014	2.59969e-014	5.51034e-014	5.97841e-014	7.29369e-015	4.95081e-014	4.36194e-015	-5.14703e-014	-2.20792e-014	2.1921e-014
-3.37151e-016	-1.28222e-014	1.35956e-014	6.00047e-015	2.77864e-014	2.42305e-014	2.71944e-014	4.2003e-014	3.3089e-014	2.79322e-014	2.691e-014	1.4269e-014	2.13695e-014	9.76255e-015	8.45632e-015	2.73237e-014	2.6604e-014	5.56465e-014	6.03516e-014	7.81327e-015	4.96612e-014	4.62098e-015	-5.11988e-014	-2.18916e-014	2.23773e-014
-3.21298e-016	-1.2557e-014	1.35114e-014	6.26854e-015	2.79381e-014	2.43235e-014	2.69153e-014	4.21629e-014	3.30774e-014	2.81876e-014	2.67035e-014	1.4252e-014	2.09502e-014	9.75331e-015	8.64041e-015	2.76865e-014	2.71849e-014	5.61652e-014	6.089e-014	8.31337e-015	4.97936e-014	4.86236e-015	-5.09088e-014	-2.16964e-014	2.28366e-014
-2.97381e-016	-1.22869e-014	1.34008e-014	6.52688e-015	2.8081e-014	2.43928e-014	2.66415e-014	4.23213e-014	3.30382e-014	2.84313e-014	2.64678e-014	1.42103e-014	2.05273e-014	9.74587e-015	8.8167e-015	2.80467e-014	2.77387e-014	5.6658e-014	6.13964e-014	8.79235e-015	4.99055e-014	5.08529e-015	-5.06006e-014	-2.14931e-014	2.32961e-014
-2.65961e-016	-1.20135e-014	1.32643e-014	6.77535e-015	2.82142e-014	2.44366e-014	2.63735e-014	4.24738e-014	3.29694e-014	2.86604e-014	2.62019e-014	1.41412e-014	2.01018e-014	9.74005e-015	8.98484e-015	2.84031e-014	2.82642e-014	5.71243e-014	6.18683e-014	9.24766e-015	4.99975e-014	5.28964e-015	-5.02741e-014	-2.12813e-014	2.37531e-014
-2.27746e-016	-1.17384e-014	1.31027e-014	7.01303e-015	2.83375e-014	2.44542e-014	2.61116e-014	4.26157e-014	3.2869e-014	2.88719e-014	2.59052e-014	1.40423e-014	1.96743e-014	9.73539e-015	9.14532e-015	2.87545e-014	2.87604e-014	5.7564e-014	6.2303e-014	9.67827e-015	5.00706e-014	5.47565e-015	-4.99301e-014	-2.10601e-014	2.42051e-014
-1.83824e-016	-1.14632e-014	1.29173e-014	7.23897e-015	2.84501e-014	2.44448e-014	2.58568e-014	4.27427e-014	3.27353e-014	2.90633e-014	2.55772e-014	1.39117e-014	1.92457e-014	9.73139e-015	9.29851e-015	2.91002e-014	2.92267e-014	5.79762e-014	6.26974e-014	1.00834e-014	5.01246e-014	5.6437e-015	-4.95692e-014	-2.08295e-014	2.46491e-014
-1.34141e-016	-1.11893e-014	1.27094e-014	7.45231e-015	2.85521e-014	2.44076e-014	2.56098e-014	4.28507e-014	3.25673e-014	2.92322e-014	2.52183e-014	1.37477e-014	1.88169e-014	9.7269e-015	9.44433e-015	2.94388e-014	2.96628e-014	5.83616e-014	6.30498e-014	1.04621e-014	5.01596e-014	5.79376e-015	-4.91912e-014	-2.059e-014	2.50822e-014
-7.92884e-017	-1.09181e-014	1.24808e-014	7.65318e-015	2.86428e-014	2.43423e-014	2.53712e-014	4.29353e-014	3.23638e-014	2.93761e-014	2.48285e-014	1.35493e-014	1.83889e-014	9.72152e-015	9.58402e-015	2.97696e-014	3.00687e-014	5.87206e-014	6.33584e-014	1.08143e-014	5.01765e-014	5.92653e-015	-4.87969e-014	-2.03415e-014	2.55026e-014
-1.99351e-017	-1.06505e-014	1.22343e-014	7.84101e-015	2.87211e-014	2.42484e-014	2.51418e-014	4.29918e-014	3.21241e-014	2.94924e-014	2.44077e-014	1.33151e-014	1.7962e-014	9.71551e-015	9.71841e-015	3.00922e-014	3.04451e-014	5.90538e-014	6.3621e-014	1.11392e-014	5.0176e-014	6.0427e-015	-4.83873e-014	-2.00834e-014	2.59082e-014
4.34426e-017	-1.03875e-014	1.19719e-014	8.01516e-015	2.87868e-014	2.41261e-014	2.49213e-014	4.30159e-014	3.18482e-014	2.95794e-014	2.39569e-014	1.30444e-014	1.75371e-014	9.70888e-015	9.84897e-015	3.0405e-014	3.07917e-014	5.93617e-014	6.38358e-014	1.14373e-014	5.01582e-014	6.14349e-015	-4.79626e-014	-1.98156e-014	2.62963e-014
1.10486e-016	-1.01293e-014	1.16958e-014	8.17573e-015	2.88395e-014	2.39758e-014	2.47099e-014	4.30035e-014	3.15363e-014	2.96353e-014	2.34771e-014	1.27369e-014	1.71145e-014	9.70187e-015	9.97719e-015	3.07075e-014	3.11094e-014	5.96451e-014	6.40013e-014	1.17082e-014	5.01236e-014	6.22936e-015	-4.75234e-014	-1.95384e-014	2.66641e-014
1.80711e-016	-9.8768e-015	1.14082e-014	8.32245e-015	2.88784e-014	2.37979e-014	2.45078e-014	4.29514e-014	3.11886e-014	2.9659e-014	2.29696e-014	1.23923e-014	1.66942e-014	9.69412e-015	1.0104e-014	3.09991e-014	3.13991e-014	5.99048e-014	6.41169e-014	1.19516e-014	5.00723e-014	6.30129e-015	-4.70705e-014	-1.92519e-014	2.70094e-014
2.53185e-016	-9.63019e-015	1.11121e-014	8.45548e-015	2.89029e-014	2.35929e-014	2.4315e-014	4.28571e-014	3.08064e-014	2.96494e-014	2.24358e-014	1.20112e-014	1.62767e-014	9.68504e-015	1.02308e-014	3.12791e-014	3.16613e-014	6.01416e-014	6.41826e-014	1.21677e-014	5.00043e-014	6.36029e-015	-4.66044e-014	-1.89554e-014	2.73303e-014
3.27761e-016	-9.38937e-015	1.08105e-014	8.57459e-015	2.89131e-014	2.33622e-014	2.41316e-014	4.27175e-014	3.03913e-014	2.96055e-014	2.18777e-014	1.15944e-014	1.5862e-014	9.67447e-015	1.03591e-014	3.15471e-014	3.18968e-014	6.03566e-014	6.41974e-014	1.23577e-014	4.99206e-014	6.40742e-015	-4.6126e-014	-1.86494e-014	2.76245e-014
4.04628e-016	-9.15464e-015	1.05066e-014	8.68e-015	2.89086e-014	2.31069e-014	2.39572e-014	4.25309e-014	2.9944e-014	2.95268e-014	2.12974e-014	1.11431e-014	1.54502e-014	9.6616e-015	1.049e-014	3.18025e-014	3.21067e-014	6.05513e-014	6.41609e-014	1.25229e-014	4.98215e-014	6.44387e-015	-4.56368e-014	-1.83338e-014	2.78907e-014
4.83378e-016	-8.92584e-015	1.02029e-014	8.77214e-015	2.88898e-014	2.28279e-014	2.37917e-014	4.22951e-014	2.94663e-014	2.9413e-014	2.06969e-014	1.06589e-014	1.50416e-014	9.64721e-015	1.06255e-014	3.20448e-014	3.22922e-014	6.0726e-014	6.40733e-014	1.26632e-014	4.97073e-014	6.47073e-015	-4.51369e-014	-1.80092e-014	2.81271e-014
5.64515e-016	-8.70218e-015	9.90256e-015	8.85139e-015	2.88566e-014	2.25264e-014	2.36355e-014	4.20083e-014	2.89605e-014	2.92643e-014	2.00791e-014	1.01435e-014	1.4636e-014	9.63116e-015	1.07665e-014	3.22734e-014	3.24537e-014	6.08817e-014	6.39352e-014	1.27796e-014	4.95782e-014	6.48967e-015	-4.46273e-014	-1.76761e-014	2.83317e-014
6.47366e-016	-8.48298e-015	9.60864e-015	8.91751e-015	2.88086e-014	2.22041e-014	2.34889e-014	4.167e-014	2.84287e-014	2.90807e-014	1.94466e-014	9.59915e-015	1.42337e-014	9.61286e-015	1.0914e-014	3.24879e-014	3.2592e-014	6.10191e-014	6.37472e-014	1.28735e-014	4.94338e-014	6.50206e-015	-4.41091e-014	-1.73345e-014	2.85036e-014
7.32058e-016	-8.26716e-015	9.32334e-015	8.97152e-015	2.87458e-014	2.18622e-014	2.33515e-014	4.12802e-014	2.78734e-014	2.8863e-014	1.88022e-014	9.02876e-015	1.38351e-014	9.59207e-015	1.10696e-014	3.26879e-014	3.27089e-014	6.11387e-014	6.35108e-014	1.29456e-014	4.92735e-014	6.50934e-015	-4.35831e-014	-1.69851e-014	2.86416e-014
8.17882e-016	-8.05396e-015	9.0489e-015	9.01358e-015	2.86685e-014	2.15028e-014	2.32228e-014	4.08389e-014	2.7297e-014	2.86122e-014	1.81491e-014	8.43472e-015	1.34391e-014	9.56915e-015	1.12337e-014	3.28736e-014	3.28044e-014	6.12405e-014	6.32269e-014	1.29975e-014	4.90974e-014	6.5126e-015	-4.305e-014	-1.66281e-014	2.87452e-014
9.04861e-016	-7.84192e-015	8.78799e-015	9.0444e-015	2.8577e-014	2.11277e-014	2.31022e-014	4.03464e-014	2.67028e-014	2.83295e-014	1.74902e-014	7.82018e-015	1.3046e-014	9.54434e-015	1.14073e-014	3.30444e-014	3.28797e-014	6.13253e-014	6.28967e-014	1.30309e-014	4.89053e-014	6.51281e-015	-4.25104e-014	-1.62644e-014	2.88136e-014
9.92953e-016	-7.62972e-015	8.54322e-015	9.06382e-015	2.84715e-014	2.07388e-014	2.29901e-014	3.9804e-014	2.60939e-014	2.80161e-014	1.68284e-014	7.18838e-015	1.2655e-014	9.51726e-015	1.15907e-014	3.31999e-014	3.29349e-014	6.13933e-014	6.25216e-014	1.30477e-014	4.86964e-014	6.51135e-015	-4.19648e-014	-1.58946e-014	2.88462e-014
1.08202e-015	-7.41674e-015	8.3166e-015	9.07226e-015	2.83517e-014	2.03377e-014	2.28862e-014	3.92142e-014	2.54728e-014	2.76739e-014	1.61669e-014	6.54287e-015	1.22662e-014	9.48765e-015	1.17839e-014	3.33392e-014	3.29701e-014	6.14442e-014	6.21037e-014	1.30489e-014	4.84707e-014	6.50947e-015	-4.14144e-014	-1.55201e-014	2.88433e-014
1.17271e-015	-7.20173e-015	8.10971e-015	9.06977e-015	2.8218e-014	1.99267e-014	2.27905e-014	3.85785e-014	2.48422e-014	2.73049e-014	1.55084e-014	5.88745e-015	1.18788e-014	9.45506e-015	1.19864e-014	3.34619e-014	3.2986e-014	6.14774e-014	6.16442e-014	1.30349e-014	4.82284e-014	6.50789e-015	-4.08599e-014	-1.51417e-014	2.88044e-014
1.26474e-015	-6.98293e-015	7.92375e-015	9.0568e-015	2.80703e-014	1.95076e-014	2.27027e-014	3.78995e-014	2.42048e-014	2.69112e-014	1.48566e-014	5.22583e-015	1.14926e-014	9.41873e-015	1.21985e-014	3.3568e-014	3.29822e-014	6.14917e-014	6.1145e-014	1.30075e-014	4.79688e-014	6.50736e-015	-4.03019e-014	-1.47597e-014	2.87295e-014
1.35749e-015	-6.75898e-015	7.76028e-015	9.0339e-015	2.79081e-014	1.90824e-014	2.26228e-014	3.71798e-014	2.35645e-014	2.64947e-014	1.42144e-014	4.56188e-015	1.11072e-014	9.37898e-015	1.2419e-014	3.36571e-014	3.29586e-014	6.1486e-014	6.0608e-014	1.29681e-014	4.76917e-014	6.50905e-015	-3.97409e-014	-1.43757e-014	2.86194e-014
1.45018e-015	-6.5282e-015	7.62015e-015	9.00148e-015	2.77325e-014	1.86525e-014	2.25504e-014	3.64228e-014	2.29237e-014	2.60583e-014	1.35842e-014	3.89948e-015	1.07223e-014	9.33527e-015	1.26468e-014	3.37288e-014	3.2915e-014	6.14591e-014	6.00359e-014	1.29174e-014	4.7396e-014	6.51436e-015	-3.91773e-014	-1.3991e-014	2.84751e-014
1.54227e-015	-6.28924e-015	7.50304e-015	8.95923e-015	2.75441e-014	1.82198e-014	2.24859e-014	3.56323e-014	2.22848e-014	2.5604e-014	1.2969e-014	3.24312e-015	1.03375e-014	9.286e-015	1.28806e-014	3.37822e-014	3.28504e-014	6.14099e-014	5.94309e-014	1.28565e-014	4.70807e-014	6.52384e-015	-3.86117e-014	-1.36062e-014	2.8297e-014
1.63359e-015	-6.04144e-015	7.40946e-015	8.90718e-015	2.73432e-014	1.7786e-014	2.24284e-014	3.48123e-014	2.16506e-014	2.5134e-014	1.23712e-014	2.59629e-015	9.9527e-015	9.23091e-015	1.31193e-014	3.38176e-014	3.27638e-014	6.13354e-014	5.87955e-014	1.27866e-014	4.67455e-014	6.53768e-015	-3.80455e-014	-1.32224e-014	2.80855e-014
1.72333e-015	-5.78475e-015	7.33958e-015	8.8461e-015	2.71296e-014	1.73532e-014	2.23781e-014	3.39671e-014	2.10231e-014	2.4651e-014	1.17931e-014	1.96297e-015	9.5682e-015	9.16974e-015	1.3361e-014	3.38344e-014	3.26541e-014	6.12337e-014	5.81313e-014	1.27086e-014	4.63902e-014	6.55583e-015	-3.74791e-014	-1.28405e-014	2.78423e-014
1.81094e-015	-5.51744e-015	7.29293e-015	8.77658e-015	2.69037e-014	1.69229e-014	2.23342e-014	3.31007e-014	2.04048e-014	2.41577e-014	1.12371e-014	1.34697e-015	9.18369e-015	9.10217e-015	1.36034e-014	3.38319e-014	3.25199e-014	6.11024e-014	5.74416e-014	1.26231e-014	4.60146e-014	6.57869e-015	-3.6913e-014	-1.24617e-014	2.75684e-014
1.89651e-015	-5.23816e-015	7.26902e-015	8.69853e-015	2.66659e-014	1.64973e-014	2.2296e-014	3.22172e-014	1.97973e-014	2.36566e-014	1.07046e-014	7.51767e-016	8.79871e-015	9.02702e-015	1.38444e-014	3.38099e-014	3.23598e-014	6.09385e-014	5.67286e-014	1.25302e-014	4.56185e-014	6.60641e-015	-3.63474e-014	-1.20872e-014	2.72653e-014
1.97933e-015	-4.94651e-015	7.26667e-015	8.61255e-015	2.64162e-014	1.60779e-014	2.22634e-014	3.13208e-014	1.92029e-014	2.31499e-014	1.0197e-014	1.81211e-016	8.41274e-015	8.94368e-015	1.40814e-014	3.37674e-014	3.21726e-014	6.07391e-014	5.59945e-014	1.243e-014	4.52018e-014	6.63847e-015	-3.57828e-014	-1.17177e-014	2.69339e-014
2.05874e-015	-4.64153e-015	7.28512e-015	8.51916e-015	2.61552e-014	1.56669e-014	2.22354e-014	3.04156e-014	1.86233e-014	2.26395e-014	9.71618e-015	-3.61813e-016	8.02616e-015	8.85151e-015	1.43116e-014	3.37039e-014	3.19567e-014	6.05015e-014	5.52415e-014	1.23225e-014	4.47641e-014	6.67497e-015	-3.52201e-014	-1.13546e-014	2.65764e-014
2.13457e-015	-4.32303e-015	7.32282e-015	8.41798e-015	2.58828e-014	1.52654e-014	2.22115e-014	2.95062e-014	1.80593e-014	2.21284e-014	9.26365e-015	-8.7408e-016	7.6391e-015	8.75013e-015	1.45322e-014	3.3619e-014	3.17101e-014	6.02229e-014	5.44722e-014	1.22079e-014	4.43052e-014	6.71595e-015	-3.46594e-014	-1.09996e-014	2.61945e-014
2.20593e-015	-3.99094e-015	7.37793e-015	8.30991e-015	2.55995e-014	1.48752e-014	2.21914e-014	2.85965e-014	1.75117e-014	2.16182e-014	8.84023e-015	-1.3535e-015	7.25082e-015	8.63813e-015	1.47404e-014	3.35123e-014	3.14316e-014	5.99005e-014	5.36886e-014	1.20859e-014	4.38254e-014	6.76082e-015	-3.41014e-014	-1.06545e-014	2.57901e-014
2.2719e-015	-3.64543e-015	7.44894e-015	8.1957e-015	2.53067e-014	1.44979e-014	2.2174e-014	2.76909e-014	1.69818e-014	2.11113e-014	8.44606e-015	-1.79749e-015	6.86195e-015	8.51526e-015	1.49339e-014	3.33823e-014	3.11192e-014	5.95313e-014	5.28929e-014	1.19562e-014	4.33241e-014	6.80895e-015	-3.3546e-014	-1.03196e-014	2.53648e-014
2.33199e-015	-3.28689e-015	7.5339e-015	8.07525e-015	2.50057e-014	1.41349e-014	2.2159e-014	2.67927e-014	1.64709e-014	2.06093e-014	8.08208e-015	-2.20371e-015	6.47237e-015	8.38063e-015	1.51101e-014	3.32289e-014	3.07714e-014	5.91127e-014	5.20875e-014	1.18181e-014	4.28018e-014	6.8599e-015	-3.29936e-014	-9.99601e-015	2.4921e-014
2.38509e-015	-2.91516e-015	7.62961e-015	7.94903e-015	2.46964e-014	1.37877e-014	2.21451e-014	2.59048e-014	1.59789e-014	2.01141e-014	7.74834e-015	-2.57053e-015	6.08199e-015	8.2338e-015	1.52664e-014	3.30522e-014	3.03865e-014	5.86421e-014	5.12744e-014	1.16703e-014	4.22584e-014	6.91296e-015	-3.24446e-014	-9.68458e-015	2.44606e-014
2.43056e-015	-2.53115e-015	7.73435e-015	7.81701e-015	2.43787e-014	1.34574e-014	2.2131e-014	2.50305e-014	1.55063e-014	1.96269e-014	7.4451e-015	-2.89628e-015	5.69139e-015	8.07459e-015	1.54002e-014	3.28513e-014	2.99639e-014	5.81169e-014	5.04557e-014	1.15123e-014	4.16946e-014	6.96728e-015	-3.18997e-014	-9.38575e-015	2.39858e-014
2.46776e-015	-2.13553e-015	7.84581e-015	7.68066e-015	2.40531e-014	1.31457e-014	2.2116e-014	2.41731e-014	1.50535e-014	1.91492e-014	7.17239e-015	-3.1797e-015	5.30043e-015	7.90268e-015	1.55101e-014	3.26253e-014	2.95011e-014	5.75354e-014	4.96335e-014	1.13433e-014	4.11107e-014	7.02251e-015	-3.1359e-014	-9.10036e-015	2.34984e-014
2.49598e-015	-1.72878e-015	7.96096e-015	7.54024e-015	2.37207e-014	1.28542e-014	2.20997e-014	2.33361e-014	1.462e-014	1.86816e-014	6.92984e-015	-3.42052e-015	4.90992e-015	7.71709e-015	1.55936e-014	3.23748e-014	2.89971e-014	5.68956e-014	4.8809e-014	1.11628e-014	4.05074e-014	7.07802e-015	-3.08228e-014	-8.82901e-015	2.29998e-014
2.51499e-015	-1.31258e-015	8.0778e-015	7.39609e-015	2.33826e-014	1.25847e-014	2.20807e-014	2.25209e-014	1.42055e-014	1.82256e-014	6.71721e-015	-3.61904e-015	4.52104e-015	7.51801e-015	1.56494e-014	3.20994e-014	2.8451e-014	5.61963e-014	4.79841e-014	1.09695e-014	3.98851e-014	7.13271e-015	-3.02914e-014	-8.57205e-015	2.24924e-014
2.52457e-015	-8.88017e-016	8.19396e-015	7.24915e-015	2.30395e-014	1.23385e-014	2.2058e-014	2.17301e-014	1.38102e-014	1.77819e-014	6.53397e-015	-3.77434e-015	4.13417e-015	7.30539e-015	1.56759e-014	3.17988e-014	2.78621e-014	5.54367e-014	4.71604e-014	1.07619e-014	3.92454e-014	7.18567e-015	-2.97652e-014	-8.32999e-015	2.19783e-014
2.52452e-015	-4.5636e-016	8.30654e-015	7.10041e-015	2.26922e-014	1.21164e-014	2.20316e-014	2.09656e-014	1.34333e-014	1.73509e-014	6.37904e-015	-3.88747e-015	3.74974e-015	7.07903e-015	1.56722e-014	3.14728e-014	2.72303e-014	5.46156e-014	4.63392e-014	1.05387e-014	3.85889e-014	7.23626e-015	-2.92444e-014	-8.10316e-015	2.14601e-014
2.51507e-015	-1.90006e-017	8.41364e-015	6.9505e-015	2.23418e-014	1.19194e-014	2.20002e-014	2.0228e-014	1.30744e-014	1.69332e-014	6.25136e-015	-3.95899e-015	3.36874e-015	6.83951e-015	1.56374e-014	3.11224e-014	2.65552e-014	5.37337e-014	4.55231e-014	1.02985e-014	3.79164e-014	7.28381e-015	-2.87295e-014	-7.89153e-015	2.09395e-014
2.49681e-015	4.2232e-016	8.51306e-015	6.80027e-015	2.19907e-014	1.17492e-014	2.19631e-014	1.95179e-014	1.2733e-014	1.65289e-014	6.14992e-015	-3.99006e-015	2.9916e-015	6.58751e-015	1.55708e-014	3.07471e-014	2.58369e-014	5.27916e-014	4.47132e-014	1.00394e-014	3.72296e-014	7.32775e-015	-2.8221e-014	-7.69497e-015	2.04179e-014
2.46968e-015	8.65558e-016	8.60285e-015	6.6512e-015	2.16401e-014	1.16076e-014	2.19196e-014	1.88365e-014	1.24094e-014	1.61384e-014	6.07361e-015	-3.98194e-015	2.61932e-015	6.32408e-015	1.54731e-014	3.03476e-014	2.50765e-014	5.17907e-014	4.39105e-014	9.76089e-015	3.65299e-014	7.36744e-015	-2.77191e-014	-7.51401e-015	1.98975e-014
2.43287e-015	1.30881e-015	8.68208e-015	6.50434e-015	2.12911e-014	1.14955e-014	2.18696e-014	1.81846e-014	1.21034e-014	1.57615e-014	6.02104e-015	-3.93639e-015	2.25309e-015	6.04933e-015	1.53451e-014	2.99246e-014	2.42742e-014	5.07322e-014	4.31166e-014	9.46251e-015	3.58191e-014	7.40198e-015	-2.72242e-014	-7.34816e-015	1.93801e-014
2.38653e-015	1.75049e-015	8.74876e-015	6.36063e-015	2.0946e-014	1.14136e-014	2.18126e-014	1.75626e-014	1.18147e-014	1.53982e-014	5.99175e-015	-3.85491e-015	1.8938e-015	5.76469e-015	1.51878e-014	2.94794e-014	2.34313e-014	4.96179e-014	4.23326e-014	9.14308e-015	3.5099e-014	7.43095e-015	-2.67369e-014	-7.1962e-015	1.88675e-014
2.33156e-015	2.18886e-015	8.80171e-015	6.22073e-015	2.06063e-014	1.13627e-014	2.1748e-014	1.6971e-014	1.15429e-014	1.50491e-014	5.98404e-015	-3.73921e-015	1.54282e-015	5.47096e-015	1.50026e-014	2.90133e-014	2.25492e-014	4.84513e-014	4.15602e-014	8.80224e-015	3.43718e-014	7.45391e-015	-2.62574e-014	-7.05733e-015	1.8362e-014
2.26905e-015	2.62235e-015	8.8398e-015	6.08624e-015	2.02737e-014	1.13432e-014	2.16767e-014	1.64097e-014	1.12873e-014	1.4714e-014	5.99724e-015	-3.59167e-015	1.20126e-015	5.1694e-015	1.47911e-014	2.8527e-014	2.16303e-014	4.72352e-014	4.08009e-014	8.43851e-015	3.36395e-014	7.47087e-015	-2.57864e-014	-6.93139e-015	1.78647e-014
2.19924e-015	3.0487e-015	8.86231e-015	5.95812e-015	1.99497e-014	1.13563e-014	2.15984e-014	1.58785e-014	1.10474e-014	1.4393e-014	6.03083e-015	-3.41481e-015	8.70474e-016	4.86146e-015	1.45557e-014	2.80225e-014	2.06767e-014	4.59738e-014	4.0055e-014	8.05184e-015	3.29038e-014	7.482e-015	-2.53244e-014	-6.81783e-015	1.73767e-014
2.12323e-015	3.46614e-015	8.86911e-015	5.83761e-015	1.96358e-014	1.14023e-014	2.15124e-014	1.53774e-014	1.0823e-014	1.40859e-014	6.08335e-015	-3.21113e-015	5.51999e-016	4.54919e-015	1.42991e-014	2.75016e-014	1.96911e-014	4.46714e-014	3.93238e-014	7.64179e-015	3.21667e-014	7.48653e-015	-2.4872e-014	-6.7159e-015	1.6899e-014
2.04195e-015	3.87287e-015	8.85976e-015	5.72536e-015	1.9335e-014	1.14811e-014	2.14193e-014	1.49067e-014	1.06138e-014	1.37934e-014	6.15384e-015	-2.98257e-015	2.46885e-016	4.23451e-015	1.40238e-014	2.69659e-014	1.86767e-014	4.33328e-014	3.86084e-014	7.20873e-015	3.14305e-014	7.48433e-015	-2.44296e-014	-6.62405e-015	1.64339e-014
1.95579e-015	4.26717e-015	8.83456e-015	5.6226e-015	1.90494e-014	1.15928e-014	2.13204e-014	1.44664e-014	1.04208e-014	1.35153e-014	6.24144e-015	-2.73196e-015	-4.27969e-017	3.9191e-015	1.3733e-014	2.64172e-014	1.76363e-014	4.19629e-014	3.79102e-014	6.7529e-015	3.06971e-014	7.47577e-015	-2.3998e-014	-6.54113e-015	1.59825e-014
1.86649e-015	4.64734e-015	8.79289e-015	5.53091e-015	1.87809e-014	1.17376e-014	2.12163e-014	1.40566e-014	1.02437e-014	1.32512e-014	6.3458e-015	-2.46239e-015	-3.15569e-016	3.60473e-015	1.34298e-014	2.58581e-014	1.65728e-014	4.05675e-014	3.72301e-014	6.27433e-015	2.99688e-014	7.46113e-015	-2.35777e-014	-6.46635e-015	1.55455e-014
1.77569e-015	5.01154e-015	8.73495e-015	5.45153e-015	1.85317e-014	1.19145e-014	2.11077e-014	1.36778e-014	1.00825e-014	1.30008e-014	6.46585e-015	-2.17599e-015	-5.69923e-016	3.29402e-015	1.31175e-014	2.52906e-014	1.54896e-014	3.91527e-014	3.65693e-014	5.77433e-015	2.92473e-014	7.44041e-015	-2.31692e-014	-6.39886e-015	1.51246e-014
1.68513e-015	5.35863e-015	8.66187e-015	5.38543e-015	1.83041e-014	1.21235e-014	2.09954e-014	1.33302e-014	9.93756e-015	1.27647e-014	6.60083e-015	-1.87514e-015	-8.04476e-016	2.9893e-015	1.27998e-014	2.4717e-014	1.43906e-014	3.77247e-014	3.59291e-014	5.25399e-015	2.85352e-014	7.4141e-015	-2.27732e-014	-6.33745e-015	1.47201e-014
1.59584e-015	5.68726e-015	8.57517e-015	5.3337e-015	1.81e-014	1.23638e-014	2.08814e-014	1.30142e-014	9.81004e-015	1.25433e-014	6.75045e-015	-1.56215e-015	-1.01715e-015	2.6926e-015	1.24811e-014	2.41393e-014	1.32791e-014	3.629e-014	3.53101e-014	4.71446e-015	2.78347e-014	7.38311e-015	-2.239e-014	-6.28048e-015	1.43334e-014
1.50951e-015	5.9968e-015	8.47595e-015	5.29686e-015	1.79213e-014	1.26352e-014	2.07667e-014	1.27299e-014	9.70015e-015	1.23368e-014	6.91414e-015	-1.23975e-015	-1.2067e-015	2.40601e-015	1.21648e-014	2.35605e-014	1.21594e-014	3.48547e-014	3.47135e-014	4.15739e-015	2.71482e-014	7.34731e-015	-2.20206e-014	-6.22661e-015	1.39657e-014
1.42737e-015	6.28661e-015	8.36577e-015	5.2762e-015	1.77695e-014	1.29364e-014	2.06537e-014	1.2478e-014	9.60838e-015	1.21458e-014	7.09121e-015	-9.09612e-016	-1.3719e-015	2.13237e-015	1.18548e-014	2.2983e-014	1.10353e-014	3.34256e-014	3.41395e-014	3.58476e-015	2.64775e-014	7.30721e-015	-2.16657e-014	-6.17502e-015	1.36174e-014
1.35023e-015	6.55525e-015	8.24702e-015	5.27217e-015	1.76463e-014	1.32654e-014	2.05438e-014	1.22589e-014	9.53543e-015	1.19705e-014	7.28117e-015	-5.73382e-016	-1.51127e-015	1.87398e-015	1.15548e-014	2.24095e-014	9.91008e-015	3.20092e-014	3.35897e-014	2.99839e-015	2.58245e-014	7.26294e-015	-2.1326e-014	-6.12447e-015	1.32894e-014
1.27933e-015	6.80162e-015	8.12111e-015	5.28566e-015	1.75534e-014	1.36208e-014	2.04391e-014	1.20732e-014	9.48248e-015	1.18115e-014	7.484e-015	-2.32742e-016	-1.62344e-015	1.6323e-015	1.1268e-014	2.18426e-014	8.78678e-015	3.06117e-014	3.3065e-014	2.40026e-015	2.51913e-014	7.2154e-015	-2.10026e-014	-6.07405e-015	1.29819e-014
1.21627e-015	7.02505e-015	7.99094e-015	5.3173e-015	1.7492e-014	1.40008e-014	2.03417e-014	1.19219e-014	9.45076e-015	1.16692e-014	7.69967e-015	1.11203e-016	-1.70688e-015	1.40928e-015	1.09985e-014	2.1285e-014	7.66943e-015	2.92391e-014	3.25656e-014	1.79245e-015	2.45801e-014	7.16537e-015	-2.06959e-014	-6.0231e-015	1.26955e-014
1.16266e-015	7.22576e-015	7.85825e-015	5.36719e-015	1.74634e-014	1.44039e-014	2.02546e-014	1.18052e-014	9.44141e-015	1.15445e-014	7.92749e-015	4.56526e-016	-1.76036e-015	1.20736e-015	1.07493e-014	2.0739e-014	6.56149e-015	2.78976e-014	3.20928e-014	1.1776e-015	2.39928e-014	7.11329e-015	-2.04063e-014	-5.97053e-015	1.24304e-014
1.12035e-015	7.40315e-015	7.72466e-015	5.43616e-015	1.74693e-014	1.48276e-014	2.01802e-014	1.17247e-014	9.4551e-015	1.14377e-014	8.16744e-015	8.01924e-016	-1.78254e-015	1.02806e-015	1.05239e-014	2.02069e-014	5.46601e-015	2.65927e-014	3.16472e-014	5.58875e-016	2.34304e-014	7.06002e-015	-2.01347e-014	-5.91569e-015	1.21873e-014
1.09041e-015	7.55733e-015	7.59196e-015	5.5244e-015	1.75101e-014	1.52697e-014	2.012e-014	1.16808e-014	9.49241e-015	1.135e-014	8.41917e-015	1.14659e-015	-1.77276e-015	8.73226e-016	1.03247e-014	1.9691e-014	4.38615e-015	2.53298e-014	3.12297e-014	-6.18595e-017	2.28945e-014	7.00626e-015	-1.98819e-014	-5.85839e-015	1.19665e-014
1.07443e-015	7.68915e-015	7.46309e-015	5.63152e-015	1.75868e-014	1.57274e-014	2.0076e-014	1.16739e-014	9.55473e-015	1.12824e-014	8.68318e-015	1.48956e-015	-1.73045e-015	7.43961e-016	1.01537e-014	1.91935e-014	3.32492e-015	2.41135e-014	3.08406e-014	-6.81889e-016	2.23867e-014	6.95272e-015	-1.9649e-014	-5.79726e-015	1.17687e-014
1.07287e-015	7.79932e-015	7.3402e-015	5.75707e-015	1.76996e-014	1.61983e-014	2.00513e-014	1.17054e-014	9.64266e-015	1.12351e-014	8.959e-015	1.8303e-015	-1.65519e-015	6.41545e-016	1.00128e-014	1.87161e-014	2.28474e-015	2.29479e-014	3.04802e-014	-1.29775e-015	2.19079e-014	6.89932e-015	-1.94364e-014	-5.73231e-015	1.15933e-014
1.0867e-015	7.88903e-015	7.22587e-015	5.90093e-015	1.78484e-014	1.66799e-014	2.00477e-014	1.1776e-014	9.75684e-015	1.12091e-014	9.246e-015	2.16859e-015	-1.54603e-015	5.66124e-016	9.90331e-015	1.82606e-014	1.26765e-015	2.18363e-014	3.01499e-014	-1.90724e-015	2.14588e-014	6.84629e-015	-1.92446e-014	-5.66356e-015	1.14406e-014
1.11657e-015	7.95981e-015	7.12127e-015	6.06229e-015	1.8033e-014	1.71694e-014	2.00678e-014	1.18861e-014	9.89834e-015	1.12051e-014	9.54398e-015	2.50461e-015	-1.40245e-015	5.1823e-016	9.82612e-015	1.78286e-014	2.7518e-016	2.07811e-014	2.98497e-014	-2.50738e-015	2.10399e-014	6.79408e-015	-1.90746e-014	-5.59122e-015	1.13106e-014
1.16301e-015	8.0122e-015	7.0291e-015	6.24032e-015	1.82528e-014	1.76639e-014	2.01131e-014	1.20364e-014	1.00679e-014	1.1224e-014	9.85292e-015	2.83874e-015	-1.22436e-015	4.98155e-016	9.7822e-015	1.74215e-014	-6.91285e-016	1.97846e-014	2.95794e-014	-3.09471e-015	2.06517e-014	6.74265e-015	-1.89266e-014	-5.51562e-015	1.12029e-014
1.22591e-015	8.04716e-015	6.95166e-015	6.43436e-015	1.85075e-014	1.81611e-014	2.0185e-014	1.22272e-014	1.02658e-014	1.12662e-014	1.01722e-014	3.17048e-015	-1.01182e-015	5.0602e-016	9.77082e-015	1.70406e-014	-1.63084e-015	1.88486e-014	2.93389e-014	-3.66746e-015	2.02949e-014	6.6924e-015	-1.88016e-014	-5.43763e-015	1.11173e-014
1.30604e-015	8.06593e-015	6.89059e-015	6.64327e-015	1.87966e-014	1.86578e-014	2.02849e-014	1.24588e-014	1.04925e-014	1.1332e-014	1.05013e-014	3.50085e-015	-7.65436e-016	5.41272e-016	9.79185e-015	1.66859e-014	-2.54262e-015	1.79738e-014	2.91282e-014	-4.22307e-015	1.99691e-014	6.64365e-015	-1.86995e-014	-5.35788e-015	1.10539e-014
1.40324e-015	8.07032e-015	6.84787e-015	6.86569e-015	1.9118e-014	1.91513e-014	2.0415e-014	1.27319e-014	1.0748e-014	1.14221e-014	1.08397e-014	3.83045e-015	-4.85686e-016	6.0424e-016	9.84481e-015	1.63577e-014	-3.42657e-015	1.71606e-014	2.8947e-014	-4.75898e-015	1.96747e-014	6.59601e-015	-1.86207e-014	-5.27652e-015	1.10125e-014
1.51731e-015	8.06235e-015	6.82477e-015	7.1009e-015	1.94706e-014	1.96391e-014	2.05768e-014	1.30459e-014	1.10325e-014	1.15367e-014	1.11866e-014	4.15983e-015	-1.72425e-016	6.93347e-016	9.92863e-015	1.60561e-014	-4.2827e-015	1.64084e-014	2.87952e-014	-5.2729e-015	1.94114e-014	6.54947e-015	-1.85663e-014	-5.19468e-015	1.0993e-014
1.64862e-015	8.04374e-015	6.82292e-015	7.34706e-015	1.98527e-014	2.01187e-014	2.07718e-014	1.34007e-014	1.13466e-014	1.16765e-014	1.15418e-014	4.4897e-015	1.73593e-016	8.07526e-016	1.0042e-014	1.57817e-014	-5.1111e-015	1.57168e-014	2.86725e-014	-5.7632e-015	1.91785e-014	6.5043e-015	-1.85363e-014	-5.11349e-015	1.09947e-014
1.79623e-015	8.0163e-015	6.84302e-015	7.60298e-015	2.02624e-014	2.05879e-014	2.09998e-014	1.37948e-014	1.16897e-014	1.18416e-014	1.1904e-014	4.82085e-015	5.5156e-016	9.46143e-016	1.01831e-014	1.55339e-014	-5.91276e-015	1.50842e-014	2.85782e-014	-6.22867e-015	1.89754e-014	6.46026e-015	-1.85309e-014	-5.03394e-015	1.10171e-014
1.95917e-015	7.98207e-015	6.88572e-015	7.86703e-015	2.06973e-014	2.10445e-014	2.12617e-014	1.42272e-014	1.20615e-014	1.20319e-014	1.22724e-014	5.15368e-015	9.60831e-016	1.10715e-015	1.03498e-014	1.53119e-014	-6.68779e-015	1.45078e-014	2.85115e-014	-6.66801e-015	1.88018e-014	6.41617e-015	-1.85504e-014	-4.95686e-015	1.10588e-014
2.13729e-015	7.94265e-015	6.95245e-015	8.13802e-015	2.11552e-014	2.14867e-014	2.1558e-014	1.46962e-014	1.24623e-014	1.2247e-014	1.26465e-014	5.48896e-015	1.39968e-015	1.28886e-015	1.05398e-014	1.51153e-014	-7.43779e-015	1.39845e-014	2.84715e-014	-7.08034e-015	1.86573e-014	6.37197e-015	-1.85952e-014	-4.88322e-015	1.11198e-014
2.32982e-015	7.90035e-015	7.04332e-015	8.4146e-015	2.16342e-014	2.19133e-014	2.1889e-014	1.52003e-014	1.28914e-014	1.24865e-014	1.30251e-014	5.82795e-015	1.86728e-015	1.48972e-015	1.07505e-014	1.49418e-014	-8.16487e-015	1.35108e-014	2.84572e-014	-7.46565e-015	1.85411e-014	6.32666e-015	-1.86656e-014	-4.81493e-015	1.11998e-014
2.53625e-015	7.85723e-015	7.15947e-015	8.69514e-015	2.21315e-014	2.23225e-014	2.22542e-014	1.57377e-014	1.33478e-014	1.27495e-014	1.34076e-014	6.17102e-015	2.36206e-015	1.70731e-015	1.0979e-014	1.47889e-014	-8.87098e-015	1.30825e-014	2.84677e-014	-7.82354e-015	1.8452e-014	6.27916e-015	-1.87615e-014	-4.75347e-015	1.12976e-014
2.75591e-015	7.81462e-015	7.30129e-015	8.9782e-015	2.26436e-014	2.27127e-014	2.2652e-014	1.63058e-014	1.38313e-014	1.30357e-014	1.3793e-014	6.51898e-015	2.8822e-015	1.93977e-015	1.12219e-014	1.46561e-014	-9.55779e-015	1.26953e-014	2.85015e-014	-8.15362e-015	1.83884e-014	6.22884e-015	-1.88825e-014	-4.6999e-015	1.14124e-014
2.98797e-015	7.77454e-015	7.46823e-015	9.26257e-015	2.31676e-014	2.30833e-014	2.30817e-014	1.69016e-014	1.43406e-014	1.33439e-014	1.41798e-014	6.87304e-015	3.42618e-015	2.18475e-015	1.14763e-014	1.45416e-014	-1.02271e-014	1.23452e-014	2.8557e-014	-8.45627e-015	1.83483e-014	6.17481e-015	-1.9029e-014	-4.6557e-015	1.15432e-014
3.23053e-015	7.73869e-015	7.65951e-015	9.54636e-015	2.3701e-014	2.34336e-014	2.35423e-014	1.75218e-014	1.4875e-014	1.36733e-014	1.45668e-014	7.23359e-015	3.99155e-015	2.43966e-015	1.1739e-014	1.44433e-014	-1.08809e-014	1.20271e-014	2.8633e-014	-8.73261e-015	1.83308e-014	6.11539e-015	-1.92002e-014	-4.62177e-015	1.16886e-014
3.48284e-015	7.70871e-015	7.87437e-015	9.82842e-015	2.42408e-014	2.37634e-014	2.40319e-014	1.81639e-014	1.54328e-014	1.40226e-014	1.49535e-014	7.60127e-015	4.5761e-015	2.70224e-015	1.20074e-014	1.43592e-014	-1.15212e-014	1.17355e-014	2.87279e-014	-8.98399e-015	1.83345e-014	6.05e-015	-1.93954e-014	-4.59977e-015	1.18478e-014
3.7436e-015	7.68553e-015	8.11295e-015	1.01073e-014	2.4784e-014	2.4072e-014	2.45484e-014	1.88247e-014	1.60131e-014	1.43906e-014	1.53389e-014	7.97645e-015	5.17842e-015	2.97047e-015	1.2278e-014	1.42869e-014	-1.21504e-014	1.14652e-014	2.88401e-014	-9.21135e-015	1.83585e-014	5.97716e-015	-1.96144e-014	-4.59078e-015	1.20195e-014
4.01166e-015	7.67038e-015	8.37451e-015	1.03823e-014	2.53279e-014	2.43594e-014	2.50894e-014	1.95005e-014	1.66145e-014	1.47759e-014	1.5722e-014	8.35925e-015	5.79656e-015	3.2418e-015	1.25479e-014	1.42237e-014	-1.27708e-014	1.12118e-014	2.89683e-014	-9.41584e-015	1.84015e-014	5.89601e-015	-1.9856e-014	-4.59609e-015	1.22029e-014
4.2868e-015	7.66455e-015	8.65793e-015	1.06527e-014	2.587e-014	2.46264e-014	2.56533e-014	2.01869e-014	1.72353e-014	1.51774e-014	1.61019e-014	8.75026e-015	6.42823e-015	3.51486e-015	1.28141e-014	1.4168e-014	-1.33847e-014	1.097e-014	2.91107e-014	-9.59932e-015	1.84619e-014	5.80521e-015	-2.01203e-014	-4.61647e-015	1.23981e-014
4.56771e-015	7.66873e-015	8.9626e-015	1.09171e-014	2.64077e-014	2.48741e-014	2.62373e-014	2.08808e-014	1.78739e-014	1.55938e-014	1.64781e-014	9.14975e-015	7.07097e-015	3.78773e-015	1.30737e-014	1.41171e-014	-1.3994e-014	1.07354e-014	2.92656e-014	-9.76394e-015	1.85379e-014	5.70402e-015	-2.04068e-014	-4.65178e-015	1.26031e-014
4.85367e-015	7.68354e-015	9.28719e-015	1.11752e-014	2.69384e-014	2.51028e-014	2.68386e-014	2.15785e-014	1.8529e-014	1.60233e-014	1.68493e-014	9.55783e-015	7.7225e-015	4.0585e-015	1.33249e-014	1.40691e-014	-1.46e-014	1.0503e-014	2.94311e-014	-9.91235e-015	1.86288e-014	5.59141e-015	-2.0714e-014	-4.70301e-015	1.28171e-014
5.14448e-015	7.70974e-015	9.62956e-015	1.14266e-014	2.74593e-014	2.53139e-014	2.74538e-014	2.22764e-014	1.91989e-014	1.64643e-014	1.72152e-014	9.97412e-015	8.38059e-015	4.32574e-015	1.35653e-014	1.40223e-014	-1.52038e-014	1.02682e-014	2.96056e-014	-1.00471e-014	1.87341e-014	5.46613e-015	-2.10416e-014	-4.77106e-015	1.30389e-014
5.43969e-015	7.74804e-015	9.98941e-015	1.16707e-014	2.79688e-014	2.55093e-014	2.80803e-014	2.29713e-014	1.9882e-014	1.69156e-014	1.75752e-014	1.03987e-014	9.0423e-015	4.5881e-015	1.37925e-014	1.39744e-014	-1.58066e-014	1.00272e-014	2.97876e-014	-1.01701e-014	1.88526e-014	5.32713e-015	-2.13881e-014	-4.85586e-015	1.32675e-014
5.7384e-015	7.79812e-015	1.0365e-014	1.19071e-014	2.84652e-014	2.56898e-014	2.87151e-014	2.36595e-014	2.05772e-014	1.73758e-014	1.79288e-014	1.08313e-014	9.70607e-015	4.84339e-015	1.40054e-014	1.39232e-014	-1.64098e-014	9.77593e-015	2.99752e-014	-1.02844e-014	1.89835e-014	5.17348e-015	-2.17519e-014	-4.95699e-015	1.3502e-014
6.04009e-015	7.85984e-015	1.07543e-014	1.21357e-014	2.89466e-014	2.5857e-014	2.93543e-014	2.43381e-014	2.12835e-014	1.78433e-014	1.82757e-014	1.12713e-014	1.03705e-014	5.09059e-015	1.42025e-014	1.38677e-014	-1.70134e-014	9.51167e-015	3.01669e-014	-1.03936e-014	1.91263e-014	5.00479e-015	-2.21322e-014	-5.07389e-015	1.37414e-014
6.34473e-015	7.93247e-015	1.11563e-014	1.23569e-014	2.94108e-014	2.60126e-014	2.99945e-014	2.50046e-014	2.19994e-014	1.83167e-014	1.86155e-014	1.1718e-014	1.10331e-014	5.32887e-015	1.43825e-014	1.38059e-014	-1.76177e-014	9.23197e-015	3.03612e-014	-1.04994e-014	1.92808e-014	4.81974e-015	-2.25276e-014	-5.20598e-015	1.39849e-014
6.65191e-015	8.01554e-015	1.15686e-014	1.2571e-014	2.98563e-014	2.61587e-014	3.06325e-014	2.5656e-014	2.27236e-014	1.87945e-014	1.89484e-014	1.21707e-014	1.16905e-014	5.5574e-015	1.45453e-014	1.37364e-014	-1.8223e-014	8.93439e-015	3.05567e-014	-1.0605e-014	1.94464e-014	4.61836e-015	-2.29366e-014	-5.35262e-015	1.42321e-014
6.96119e-015	8.10855e-015	1.19899e-014	1.27786e-014	3.02824e-014	2.62972e-014	3.12647e-014	2.62893e-014	2.34548e-014	1.92754e-014	1.92744e-014	1.26286e-014	1.23417e-014	5.77596e-015	1.46904e-014	1.3658e-014	-1.88287e-014	8.61788e-015	3.07521e-014	-1.0713e-014	1.96232e-014	4.40002e-015	-2.33574e-014	-5.51293e-015	1.44815e-014
7.27247e-015	8.2105e-015	1.24188e-014	1.29805e-014	3.06885e-014	2.64295e-014	3.18878e-014	2.69027e-014	2.41915e-014	1.9758e-014	1.95933e-014	1.30915e-014	1.29845e-014	5.98409e-015	1.48181e-014	1.357e-014	-1.94345e-014	8.28154e-015	3.09461e-014	-1.08263e-014	1.98112e-014	4.16495e-015	-2.37885e-014	-5.68577e-015	1.47322e-014
7.58641e-015	8.31971e-015	1.28531e-014	1.31777e-014	3.10729e-014	2.65574e-014	3.24991e-014	2.74949e-014	2.49323e-014	2.02413e-014	1.99053e-014	1.35589e-014	1.36173e-014	6.18189e-015	1.4929e-014	1.34717e-014	-2.00393e-014	7.92549e-015	3.11376e-014	-1.0948e-014	2.00106e-014	3.91334e-015	-2.42281e-014	-5.86989e-015	1.49833e-014
7.90347e-015	8.43521e-015	1.32905e-014	1.33707e-014	3.14353e-014	2.66835e-014	3.30954e-014	2.8065e-014	2.56763e-014	2.07244e-014	2.0211e-014	1.40296e-014	1.42383e-014	6.36927e-015	1.50233e-014	1.33633e-014	-2.06411e-014	7.54984e-015	3.13255e-014	-1.10806e-014	2.02213e-014	3.64497e-015	-2.46752e-014	-6.06307e-015	1.52347e-014
8.22364e-015	8.55529e-015	1.37298e-014	1.35603e-014	3.1776e-014	2.68096e-014	3.36738e-014	2.8612e-014	2.64223e-014	2.12069e-014	2.05105e-014	1.45028e-014	1.48456e-014	6.5465e-015	1.51024e-014	1.32437e-014	-2.12382e-014	7.15555e-015	3.15092e-014	-1.12263e-014	2.04433e-014	3.36024e-015	-2.51278e-014	-6.26403e-015	1.54859e-014
8.54712e-015	8.67836e-015	1.41695e-014	1.3748e-014	3.2095e-014	2.69379e-014	3.4232e-014	2.91362e-014	2.71695e-014	2.16878e-014	2.0804e-014	1.49771e-014	1.5437e-014	6.71399e-015	1.51672e-014	1.31136e-014	-2.18287e-014	6.74417e-015	3.16881e-014	-1.13871e-014	2.06776e-014	3.05992e-015	-2.55842e-014	-6.47092e-015	1.57368e-014
8.87437e-015	8.80299e-015	1.46082e-014	1.39351e-014	3.2393e-014	2.70696e-014	3.47672e-014	2.96382e-014	2.79171e-014	2.21665e-014	2.10921e-014	1.54521e-014	1.6011e-014	6.87226e-015	1.52197e-014	1.29738e-014	-2.24106e-014	6.31792e-015	3.18616e-014	-1.15643e-014	2.09252e-014	2.74419e-015	-2.60428e-014	-6.68175e-015	1.59862e-014
9.20663e-015	8.92667e-015	1.50441e-014	1.41231e-014	3.26697e-014	2.72066e-014	3.52773e-014	3.0119e-014	2.86645e-014	2.26425e-014	2.13754e-014	1.59264e-014	1.65671e-014	7.0224e-015	1.52616e-014	1.28253e-014	-2.2981e-014	5.88016e-015	3.203e-014	-1.17595e-014	2.11873e-014	2.4144e-015	-2.65018e-014	-6.89409e-015	1.62338e-014
9.54443e-015	9.04764e-015	1.54759e-014	1.43126e-014	3.29261e-014	2.73497e-014	3.576e-014	3.058e-014	2.94097e-014	2.31154e-014	2.16547e-014	1.63994e-014	1.71033e-014	7.16588e-015	1.52948e-014	1.26689e-014	-2.35372e-014	5.43335e-015	3.21931e-014	-1.19749e-014	2.14642e-014	2.07163e-015	-2.69598e-014	-7.10577e-015	1.648e-014
9.88812e-015	9.16365e-015	1.59022e-014	1.45049e-014	3.31633e-014	2.75005e-014	3.62129e-014	3.10232e-014	3.01521e-014	2.35851e-014	2.19305e-014	1.68701e-014	1.76186e-014	7.30404e-015	1.53213e-014	1.25064e-014	-2.40763e-014	4.98202e-015	3.23512e-014	-1.22107e-014	2.17568e-014	1.71718e-015	-2.74148e-014	-7.31448e-015	1.67242e-014
1.02377e-014	9.27315e-015	1.63211e-014	1.47012e-014	3.33824e-014	2.76597e-014	3.66348e-014	3.1451e-014	3.08912e-014	2.40521e-014	2.22039e-014	1.73374e-014	1.81115e-014	7.43767e-015	1.53441e-014	1.23392e-014	-2.45954e-014	4.53025e-015	3.25045e-014	-1.24678e-014	2.20665e-014	1.35311e-015	-2.78657e-014	-7.51887e-015	1.6966e-014
1.05939e-014	9.37395e-015	1.67322e-014	1.49026e-014	3.3584e-014	2.78283e-014	3.70247e-014	3.18656e-014	3.16263e-014	2.45159e-014	2.24756e-014	1.78005e-014	1.8581e-014	7.56781e-015	1.5365e-014	1.2169e-014	-2.50913e-014	4.08258e-015	3.26538e-014	-1.27474e-014	2.23941e-014	9.81301e-016	-2.83108e-014	-7.71694e-015	1.72052e-014
1.0957e-014	9.46426e-015	1.71336e-014	1.51099e-014	3.37695e-014	2.80066e-014	3.73812e-014	3.22703e-014	3.2356e-014	2.49765e-014	2.27459e-014	1.82586e-014	1.90267e-014	7.69633e-015	1.53862e-014	1.19983e-014	-2.55609e-014	3.6435e-015	3.27994e-014	-1.30494e-014	2.27397e-014	6.03437e-016	-2.87486e-014	-7.90544e-015	1.74426e-014
1.13271e-014	9.54248e-015	1.75244e-014	1.53244e-014	3.394e-014	2.81952e-014	3.77046e-014	3.2668e-014	3.30794e-014	2.54341e-014	2.30157e-014	1.87113e-014	1.94483e-014	7.82373e-015	1.54097e-014	1.18289e-014	-2.60009e-014	3.21798e-015	3.29426e-014	-1.33741e-014	2.31047e-014	2.21647e-016	-2.91775e-014	-8.08368e-015	1.76777e-014
1.17047e-014	9.60659e-015	1.79036e-014	1.5547e-014	3.40963e-014	2.83943e-014	3.79944e-014	3.3062e-014	3.37964e-014	2.58894e-014	2.32859e-014	1.91574e-014	1.98447e-014	7.95113e-015	1.5438e-014	1.1663e-014	-2.64076e-014	2.81137e-015	3.30849e-014	-1.37211e-014	2.34901e-014	-1.61853e-016	-2.9596e-014	-8.2501e-015	1.79108e-014
1.2089e-014	9.65463e-015	1.82701e-014	1.57784e-014	3.42396e-014	2.86036e-014	3.825e-014	3.3456e-014	3.45056e-014	2.63423e-014	2.35571e-014	1.95961e-014	2.02153e-014	8.07975e-015	1.54729e-014	1.1503e-014	-2.67778e-014	2.42827e-015	3.32273e-014	-1.40894e-014	2.38968e-014	-5.44153e-016	-3.00026e-014	-8.40284e-015	1.81425e-014
1.24794e-014	9.68537e-015	1.86237e-014	1.60189e-014	3.43716e-014	2.8823e-014	3.84715e-014	3.38546e-014	3.52056e-014	2.67933e-014	2.38295e-014	2.00266e-014	2.05589e-014	8.21177e-015	1.55167e-014	1.13521e-014	-2.71083e-014	2.07502e-015	3.33708e-014	-1.44783e-014	2.43258e-014	-9.2312e-016	-3.03971e-014	-8.54042e-015	1.83733e-014
1.28759e-014	9.69766e-015	1.89636e-014	1.62693e-014	3.44938e-014	2.90521e-014	3.86589e-014	3.42609e-014	3.58956e-014	2.72427e-014	2.41036e-014	2.04481e-014	2.08753e-014	8.34734e-015	1.55713e-014	1.12125e-014	-2.73959e-014	1.75596e-015	3.3516e-014	-1.48872e-014	2.47781e-014	-1.29681e-015	-3.07785e-014	-8.66213e-015	1.86034e-014
1.32779e-014	9.69038e-015	1.92892e-014	1.65289e-014	3.46076e-014	2.92902e-014	3.88128e-014	3.46787e-014	3.65748e-014	2.76906e-014	2.43797e-014	2.08597e-014	2.11633e-014	8.48737e-015	1.56379e-014	1.10867e-014	-2.76383e-014	1.47571e-015	3.36651e-014	-1.53146e-014	2.5254e-014	-1.66252e-015	-3.1146e-014	-8.76682e-015	1.88329e-014
1.36848e-014	9.66249e-015	1.95999e-014	1.67989e-014	3.47137e-014	2.95372e-014	3.89345e-014	3.51113e-014	3.7242e-014	2.81377e-014	2.46581e-014	2.12608e-014	2.14235e-014	8.63253e-015	1.57189e-014	1.0977e-014	-2.78329e-014	1.23841e-015	3.38198e-014	-1.57592e-014	2.57539e-014	-2.0178e-015	-3.14988e-014	-8.85349e-015	1.90616e-014
1.4095e-014	9.61287e-015	1.98955e-014	1.70786e-014	3.48131e-014	2.97922e-014	3.90253e-014	3.55627e-014	3.78951e-014	2.8584e-014	2.49387e-014	2.16507e-014	2.16565e-014	8.78399e-015	1.58158e-014	1.0886e-014	-2.79767e-014	1.0488e-015	3.39822e-014	-1.62196e-014	2.62776e-014	-2.3605e-015	-3.18367e-014	-8.92188e-015	1.92895e-014
1.45075e-014	9.54137e-015	2.01758e-014	1.73672e-014	3.4908e-014	3.00541e-014	3.90868e-014	3.60359e-014	3.85332e-014	2.90294e-014	2.52216e-014	2.20287e-014	2.18623e-014	8.94217e-015	1.59294e-014	1.08157e-014	-2.80676e-014	9.11061e-016	3.41536e-014	-1.66938e-014	2.68255e-014	-2.68773e-015	-3.21595e-014	-8.9722e-015	1.95167e-014
1.49204e-014	9.44734e-015	2.04403e-014	1.76647e-014	3.49994e-014	3.03222e-014	3.91205e-014	3.65347e-014	3.9155e-014	2.94735e-014	2.55066e-014	2.23943e-014	2.20407e-014	9.10716e-015	1.60607e-014	1.07684e-014	-2.8104e-014	8.28593e-016	3.43356e-014	-1.71792e-014	2.7397e-014	-2.99697e-015	-3.24669e-014	-9.00467e-015	1.97438e-014
1.53326e-014	9.33109e-015	2.06892e-014	1.79704e-014	3.5088e-014	3.05956e-014	3.91282e-014	3.70612e-014	3.97587e-014	2.9917e-014	2.57932e-014	2.27469e-014	2.2191e-014	9.27938e-015	1.62102e-014	1.0746e-014	-2.80839e-014	8.03852e-016	3.45294e-014	-1.76743e-014	2.79915e-014	-3.28613e-015	-3.27591e-014	-9.01997e-015	1.99717e-014
1.57421e-014	9.19326e-015	2.09228e-014	1.82831e-014	3.51742e-014	3.08728e-014	3.91118e-014	3.76168e-014	4.03429e-014	3.03596e-014	2.60807e-014	2.30858e-014	2.23137e-014	9.45919e-015	1.63784e-014	1.07506e-014	-2.80057e-014	8.39754e-016	3.47365e-014	-1.81768e-014	2.8608e-014	-3.55364e-015	-3.30369e-014	-9.0191e-015	2.02e-014
1.61467e-014	9.03372e-015	2.11407e-014	1.86016e-014	3.52593e-014	3.11524e-014	3.90734e-014	3.82028e-014	4.0906e-014	3.08003e-014	2.63688e-014	2.34103e-014	2.24099e-014	9.64647e-015	1.65653e-014	1.07841e-014	-2.78689e-014	9.37932e-016	3.49584e-014	-1.86843e-014	2.9245e-014	-3.79732e-015	-3.33003e-014	-9.00308e-015	2.04292e-014
1.65445e-014	8.85338e-015	2.13426e-014	1.89255e-014	3.53437e-014	3.14343e-014	3.90152e-014	3.88206e-014	4.14472e-014	3.12387e-014	2.66572e-014	2.37197e-014	2.24798e-014	9.84101e-015	1.67705e-014	1.08472e-014	-2.76729e-014	1.10015e-015	3.51961e-014	-1.91944e-014	2.99019e-014	-4.01582e-015	-3.35502e-014	-8.97294e-015	2.06588e-014
1.6933e-014	8.65344e-015	2.15293e-014	1.92535e-014	3.54284e-014	3.17171e-014	3.89394e-014	3.94718e-014	4.19651e-014	3.16743e-014	2.6945e-014	2.40137e-014	2.25235e-014	1.00425e-014	1.69937e-014	1.09414e-014	-2.74176e-014	1.32743e-015	3.54512e-014	-1.97046e-014	3.0577e-014	-4.20802e-015	-3.37875e-014	-8.93051e-015	2.08887e-014
1.73093e-014	8.43493e-015	2.17014e-014	1.95837e-014	3.55139e-014	3.19995e-014	3.88492e-014	4.0156e-014	4.24583e-014	3.2107e-014	2.72313e-014	2.42917e-014	2.2542e-014	1.02505e-014	1.72346e-014	1.10682e-014	-2.71032e-014	1.61959e-015	3.57247e-014	-2.02128e-014	3.12691e-014	-4.37253e-015	-3.40125e-014	-8.87846e-015	2.11192e-014
1.76712e-014	8.19911e-015	2.18592e-014	1.99147e-014	3.56008e-014	3.2281e-014	3.87476e-014	4.08719e-014	4.29236e-014	3.25357e-014	2.75151e-014	2.45525e-014	2.25363e-014	1.04643e-014	1.74917e-014	1.12285e-014	-2.67307e-014	1.97664e-015	3.60177e-014	-2.07161e-014	3.19759e-014	-4.50824e-015	-3.42271e-014	-8.81835e-015	2.13501e-014
1.80166e-014	7.94761e-015	2.20034e-014	2.02447e-014	3.56898e-014	3.25612e-014	3.86375e-014	4.16182e-014	4.33598e-014	3.29596e-014	2.77953e-014	2.47959e-014	2.25073e-014	1.0683e-014	1.77646e-014	1.14219e-014	-2.63011e-014	2.39819e-015	3.63305e-014	-2.12127e-014	3.26952e-014	-4.61495e-015	-3.44318e-014	-8.75231e-015	2.15816e-014
1.8343e-014	7.68164e-015	2.21353e-014	2.05722e-014	3.57811e-014	3.28394e-014	3.85215e-014	4.23938e-014	4.37652e-014	3.33778e-014	2.80712e-014	2.50211e-014	2.24564e-014	1.09061e-014	1.80517e-014	1.16491e-014	-2.58157e-014	2.88273e-015	3.66647e-014	-2.17003e-014	3.34247e-014	-4.69218e-015	-3.46283e-014	-8.68246e-015	2.18134e-014
1.8648e-014	7.40353e-015	2.2255e-014	2.08954e-014	3.5875e-014	3.3115e-014	3.84023e-014	4.31959e-014	4.41387e-014	3.37888e-014	2.83417e-014	2.52276e-014	2.23848e-014	1.11333e-014	1.83517e-014	1.19096e-014	-2.52758e-014	3.42848e-015	3.70203e-014	-2.2177e-014	3.41622e-014	-4.73987e-015	-3.4818e-014	-8.61056e-015	2.20449e-014
1.89288e-014	7.11517e-015	2.23636e-014	2.12127e-014	3.59718e-014	3.33879e-014	3.82818e-014	4.40214e-014	4.44793e-014	3.41912e-014	2.86056e-014	2.5415e-014	2.22927e-014	1.13641e-014	1.86632e-014	1.22029e-014	-2.46833e-014	4.03284e-015	3.73979e-014	-2.26405e-014	3.49053e-014	-4.75861e-015	-3.50025e-014	-8.5394e-015	2.22751e-014
1.91833e-014	6.81878e-015	2.24622e-014	2.1523e-014	3.60717e-014	3.36574e-014	3.81625e-014	4.48678e-014	4.47855e-014	3.4584e-014	2.88619e-014	2.55825e-014	2.21825e-014	1.15973e-014	1.89845e-014	1.25298e-014	-2.40413e-014	4.69285e-015	3.77976e-014	-2.30892e-014	3.5651e-014	-4.7489e-015	-3.51834e-014	-8.47206e-015	2.25037e-014
1.94092e-014	6.51659e-015	2.25514e-014	2.18242e-014	3.6175e-014	3.39236e-014	3.80478e-014	4.57305e-014	4.5056e-014	3.49655e-014	2.91094e-014	2.57296e-014	2.20552e-014	1.18324e-014	1.93139e-014	1.28891e-014	-2.33518e-014	5.40514e-015	3.82192e-014	-2.35205e-014	3.63965e-014	-4.7116e-015	-3.53625e-014	-8.41078e-015	2.27302e-014
1.96047e-014	6.21062e-015	2.26323e-014	2.21139e-014	3.62822e-014	3.41861e-014	3.79397e-014	4.66049e-014	4.52894e-014	3.53337e-014	2.9347e-014	2.58556e-014	2.19122e-014	1.20679e-014	1.96496e-014	1.32801e-014	-2.26181e-014	6.16601e-015	3.86624e-014	-2.39323e-014	3.71387e-014	-4.64822e-015	-3.55414e-014	-8.35769e-015	2.29547e-014
1.97677e-014	5.90392e-015	2.27057e-014	2.23911e-014	3.63935e-014	3.44453e-014	3.78409e-014	4.74862e-014	4.54847e-014	3.5688e-014	2.95734e-014	2.59603e-014	2.17555e-014	1.2304e-014	1.99904e-014	1.37011e-014	-2.18425e-014	6.9713e-015	3.91269e-014	-2.43225e-014	3.78746e-014	-4.56052e-015	-3.57218e-014	-8.31536e-015	2.31758e-014
1.98969e-014	5.59851e-015	2.27726e-014	2.26547e-014	3.65088e-014	3.47014e-014	3.77541e-014	4.83702e-014	4.56411e-014	3.60277e-014	2.97874e-014	2.60433e-014	2.15862e-014	1.25402e-014	2.03342e-014	1.41508e-014	-2.10283e-014	7.81673e-015	3.96121e-014	-2.46893e-014	3.86015e-014	-4.44985e-015	-3.5905e-014	-8.2854e-015	2.33926e-014
1.99913e-014	5.29641e-015	2.28338e-014	2.29032e-014	3.66287e-014	3.49545e-014	3.76812e-014	4.92516e-014	4.57582e-014	3.63508e-014	2.99885e-014	2.61045e-014	2.1406e-014	1.27759e-014	2.06792e-014	1.46278e-014	-2.01793e-014	8.69771e-015	4.01165e-014	-2.50312e-014	3.93165e-014	-4.31881e-015	-3.60925e-014	-8.2702e-015	2.36037e-014
2.00494e-014	4.99987e-015	2.2891e-014	2.31354e-014	3.67527e-014	3.52047e-014	3.76238e-014	5.01243e-014	4.58354e-014	3.66558e-014	3.01753e-014	2.61435e-014	2.12166e-014	1.30103e-014	2.10234e-014	1.51296e-014	-1.92987e-014	9.60976e-015	4.06392e-014	-2.53468e-014	4.00168e-014	-4.16979e-015	-3.62862e-014	-8.27193e-015	2.38083e-014
2.00704e-014	4.71039e-015	2.29454e-014	2.33504e-014	3.68812e-014	3.54521e-014	3.75842e-014	5.09827e-014	4.58726e-014	3.6942e-014	3.03469e-014	2.61599e-014	2.10198e-014	1.3243e-014	2.1365e-014	1.56542e-014	-1.83904e-014	1.05484e-014	4.11785e-014	-2.56352e-014	4.06999e-014	-4.00555e-015	-3.64872e-014	-8.29209e-015	2.40058e-014
2.00537e-014	4.42985e-015	2.29971e-014	2.35468e-014	3.70139e-014	3.56971e-014	3.75633e-014	5.18213e-014	4.58696e-014	3.72078e-014	3.05024e-014	2.61537e-014	2.08168e-014	1.34737e-014	2.17014e-014	1.61989e-014	-1.74583e-014	1.15087e-014	4.17337e-014	-2.58949e-014	4.13631e-014	-3.82893e-015	-3.66967e-014	-8.3325e-015	2.41958e-014
1.99989e-014	4.16033e-015	2.30474e-014	2.37242e-014	3.71508e-014	3.59397e-014	3.75623e-014	5.26346e-014	4.58258e-014	3.74519e-014	3.06406e-014	2.61243e-014	2.0609e-014	1.37021e-014	2.20312e-014	1.67616e-014	-1.65062e-014	1.24861e-014	4.23029e-014	-2.61244e-014	4.20031e-014	-3.64291e-015	-3.69159e-014	-8.39379e-015	2.43774e-014
1.99064e-014	3.90309e-015	2.30961e-014	2.38817e-014	3.72918e-014	3.61802e-014	3.75824e-014	5.3417e-014	4.5742e-014	3.76735e-014	3.07612e-014	2.60716e-014	2.03975e-014	1.39282e-014	2.23525e-014	1.7341e-014	-1.55377e-014	1.34764e-014	4.28844e-014	-2.63219e-014	4.26177e-014	-3.45054e-015	-3.71456e-014	-8.47746e-015	2.45491e-014
1.97767e-014	3.65921e-015	2.31447e-014	2.40189e-014	3.74367e-014	3.64189e-014	3.76246e-014	5.41637e-014	4.56189e-014	3.78717e-014	3.08636e-014	2.59959e-014	2.0184e-014	1.41519e-014	2.26638e-014	1.79347e-014	-1.45561e-014	1.44745e-014	4.34763e-014	-2.64864e-014	4.32048e-014	-3.25486e-015	-3.73871e-014	-8.58429e-015	2.47102e-014
1.96102e-014	3.42984e-015	2.31936e-014	2.41357e-014	3.75855e-014	3.66556e-014	3.76895e-014	5.48685e-014	4.54567e-014	3.80456e-014	3.0947e-014	2.58978e-014	1.99701e-014	1.4373e-014	2.2964e-014	1.854e-014	-1.3565e-014	1.5476e-014	4.40758e-014	-2.66165e-014	4.37625e-014	-3.05993e-015	-3.76406e-014	-8.71424e-015	2.48595e-014
1.94085e-014	3.21599e-015	2.32436e-014	2.42312e-014	3.77382e-014	3.689e-014	3.7777e-014	5.55271e-014	4.52556e-014	3.8195e-014	3.10107e-014	2.57777e-014	1.97572e-014	1.4592e-014	2.32517e-014	1.91546e-014	-1.25677e-014	1.64774e-014	4.46814e-014	-2.6712e-014	4.42888e-014	-2.86863e-015	-3.79061e-014	-8.86721e-015	2.49961e-014
1.91732e-014	3.01841e-015	2.32952e-014	2.4305e-014	3.78943e-014	3.7122e-014	3.78875e-014	5.61346e-014	4.50173e-014	3.83194e-014	3.10541e-014	2.56355e-014	1.95465e-014	1.48088e-014	2.35258e-014	1.97764e-014	-1.15672e-014	1.74748e-014	4.52906e-014	-2.67716e-014	4.47827e-014	-2.68383e-015	-3.8184e-014	-9.0432e-015	2.51198e-014
1.89057e-014	2.83798e-015	2.33489e-014	2.43569e-014	3.80535e-014	3.73516e-014	3.80205e-014	5.66868e-014	4.47436e-014	3.84185e-014	3.10766e-014	2.54716e-014	1.93392e-014	1.50239e-014	2.37852e-014	2.04026e-014	-1.05664e-014	1.84645e-014	4.59008e-014	-2.67946e-014	4.52434e-014	-2.509e-015	-3.84741e-014	-9.24187e-015	2.523e-014
1.86075e-014	2.67464e-015	2.34058e-014	2.43868e-014	3.82153e-014	3.75783e-014	3.81753e-014	5.71794e-014	4.44358e-014	3.84922e-014	3.10781e-014	2.52866e-014	1.9135e-014	1.52373e-014	2.40289e-014	2.10302e-014	-9.56828e-015	1.94438e-014	4.65093e-014	-2.67803e-014	4.56686e-014	-2.34745e-015	-3.87763e-014	-9.46256e-015	2.53256e-014
1.8281e-014	2.52834e-015	2.34659e-014	2.43952e-014	3.83789e-014	3.78013e-014	3.83501e-014	5.76096e-014	4.40949e-014	3.85402e-014	3.10584e-014	2.50805e-014	1.89355e-014	1.54498e-014	2.42561e-014	2.16575e-014	-8.57606e-015	2.04102e-014	4.71141e-014	-2.67284e-014	4.60578e-014	-2.20183e-015	-3.90899e-014	-9.70451e-015	2.5406e-014
1.79284e-014	2.39926e-015	2.35288e-014	2.43821e-014	3.85439e-014	3.80195e-014	3.85441e-014	5.79747e-014	4.37227e-014	3.85624e-014	3.10169e-014	2.48544e-014	1.87413e-014	1.56618e-014	2.44659e-014	2.22814e-014	-7.59247e-015	2.13613e-014	4.77125e-014	-2.66387e-014	4.64112e-014	-2.07517e-015	-3.94145e-014	-9.96654e-015	2.54708e-014
1.75528e-014	2.28685e-015	2.35945e-014	2.43482e-014	3.87097e-014	3.82318e-014	3.87556e-014	5.82722e-014	4.33212e-014	3.85595e-014	3.09535e-014	2.46092e-014	1.85523e-014	1.58734e-014	2.46583e-014	2.29007e-014	-6.61896e-015	2.2295e-014	4.83028e-014	-2.65106e-014	4.67277e-014	-1.97027e-015	-3.97489e-014	-1.02465e-014	2.55197e-014
1.71562e-014	2.18993e-015	2.36632e-014	2.42936e-014	3.88751e-014	3.84374e-014	3.89831e-014	5.85001e-014	4.28922e-014	3.85321e-014	3.08685e-014	2.43456e-014	1.8369e-014	1.60849e-014	2.48326e-014	2.35137e-014	-5.65673e-015	2.32103e-014	4.88825e-014	-2.63438e-014	4.70076e-014	-1.88922e-015	-4.00922e-014	-1.05427e-014	2.55526e-014
1.67412e-014	2.10799e-015	2.37342e-014	2.42186e-014	3.90394e-014	3.8635e-014	3.92245e-014	5.86567e-014	4.24375e-014	3.84804e-014	3.07616e-014	2.40644e-014	1.81914e-014	1.62972e-014	2.49886e-014	2.41179e-014	-4.70858e-015	2.41055e-014	4.94484e-014	-2.61384e-014	4.72515e-014	-1.83399e-015	-4.04425e-014	-1.08536e-014	2.55687e-014
1.6311e-014	2.04056e-015	2.38075e-014	2.41239e-014	3.92017e-014	3.88227e-014	3.94771e-014	5.8742e-014	4.19591e-014	3.84051e-014	3.06325e-014	2.37671e-014	1.80194e-014	1.65109e-014	2.51261e-014	2.47115e-014	-3.77567e-015	2.49802e-014	4.99989e-014	-2.5894e-014	4.74596e-014	-1.80613e-015	-4.07983e-014	-1.11769e-014	2.55679e-014
1.58681e-014	1.98607e-015	2.38828e-014	2.40101e-014	3.93604e-014	3.89993e-014	3.97378e-014	5.87556e-014	4.14585e-014	3.83067e-014	3.04808e-014	2.34547e-014	1.78524e-014	1.67254e-014	2.52448e-014	2.5293e-014	-2.85901e-015	2.58344e-014	5.0532e-014	-2.56105e-014	4.76332e-014	-1.80714e-015	-4.11578e-014	-1.15109e-014	2.55502e-014
1.54151e-014	1.94392e-015	2.39589e-014	2.38771e-014	3.95147e-014	3.91626e-014	4.00032e-014	5.86981e-014	4.09379e-014	3.81862e-014	3.03065e-014	2.31284e-014	1.76899e-014	1.69414e-014	2.53451e-014	2.58613e-014	-1.95961e-015	2.66679e-014	5.10461e-014	-2.52883e-014	4.77729e-014	-1.8379e-015	-4.15187e-014	-1.18536e-014	2.55157e-014
1.49548e-014	1.91327e-015	2.40355e-014	2.37267e-014	3.96635e-014	3.93102e-014	4.02704e-014	5.85702e-014	4.03987e-014	3.80447e-014	3.01097e-014	2.27894e-014	1.75309e-014	1.71593e-014	2.54275e-014	2.64152e-014	-1.07742e-015	2.74817e-014	5.1539e-014	-2.4928e-014	4.78797e-014	-1.89854e-015	-4.18794e-014	-1.22026e-014	2.54647e-014
1.44899e-014	1.89186e-015	2.41121e-014	2.35593e-014	3.98061e-014	3.94404e-014	4.05363e-014	5.83736e-014	3.98424e-014	3.78825e-014	2.98898e-014	2.24388e-014	1.73742e-014	1.73794e-014	2.54919e-014	2.69531e-014	-2.12598e-016	2.82762e-014	5.20085e-014	-2.453e-014	4.79552e-014	-1.98943e-015	-4.22373e-014	-1.25552e-014	2.53979e-014
1.40227e-014	1.87806e-015	2.41874e-014	2.33758e-014	3.99409e-014	3.95511e-014	4.07974e-014	5.81099e-014	3.9271e-014	3.77011e-014	2.96469e-014	2.20772e-014	1.72188e-014	1.76013e-014	2.55392e-014	2.74738e-014	6.34776e-016	2.9053e-014	5.24536e-014	-2.40944e-014	4.8002e-014	-2.11002e-015	-4.25901e-014	-1.29098e-014	2.53153e-014
1.35549e-014	1.87011e-015	2.42609e-014	2.31767e-014	4.00664e-014	3.96406e-014	4.10494e-014	5.77814e-014	3.86871e-014	3.75015e-014	2.93809e-014	2.17061e-014	1.70638e-014	1.78254e-014	2.55696e-014	2.79776e-014	1.46537e-015	2.98131e-014	5.28729e-014	-2.36219e-014	4.80214e-014	-2.26013e-015	-4.29352e-014	-1.32647e-014	2.52174e-014
1.30884e-014	1.86662e-015	2.43311e-014	2.29619e-014	4.01807e-014	3.97067e-014	4.12886e-014	5.73911e-014	3.80917e-014	3.72838e-014	2.90912e-014	2.13264e-014	1.69069e-014	1.80519e-014	2.55835e-014	2.84634e-014	2.27985e-015	3.0559e-014	5.32654e-014	-2.31132e-014	4.80152e-014	-2.43855e-015	-4.327e-014	-1.36171e-014	2.51042e-014
1.2625e-014	1.86583e-015	2.43971e-014	2.27315e-014	4.02821e-014	3.97469e-014	4.15113e-014	5.69417e-014	3.74862e-014	3.70491e-014	2.87782e-014	2.09396e-014	1.67463e-014	1.82807e-014	2.55818e-014	2.89308e-014	3.07883e-015	3.12922e-014	5.36301e-014	-2.25693e-014	4.79857e-014	-2.64413e-015	-4.35924e-014	-1.39651e-014	2.49758e-014
1.21669e-014	1.86593e-015	2.44581e-014	2.24867e-014	4.03689e-014	3.97595e-014	4.17128e-014	5.64362e-014	3.68716e-014	3.67987e-014	2.84417e-014	2.05463e-014	1.65803e-014	1.85114e-014	2.55652e-014	2.93783e-014	3.86315e-015	3.20144e-014	5.3966e-014	-2.19919e-014	4.79346e-014	-2.87549e-015	-4.38993e-014	-1.43067e-014	2.4833e-014
1.17152e-014	1.86531e-015	2.45129e-014	2.22284e-014	4.04394e-014	3.97421e-014	4.18885e-014	5.58779e-014	3.62494e-014	3.6533e-014	2.80814e-014	2.01475e-014	1.64077e-014	1.87433e-014	2.55346e-014	2.98061e-014	4.63449e-015	3.27271e-014	5.42723e-014	-2.13812e-014	4.78641e-014	-3.13102e-015	-4.41882e-014	-1.46406e-014	2.46767e-014
1.12711e-014	1.86202e-015	2.45605e-014	2.19567e-014	4.0492e-014	3.96927e-014	4.20344e-014	5.52709e-014	3.56201e-014	3.62519e-014	2.7697e-014	1.97442e-014	1.62265e-014	1.89756e-014	2.54905e-014	3.02143e-014	5.39427e-015	3.34325e-014	5.4548e-014	-2.07391e-014	4.7776e-014	-3.40821e-015	-4.44569e-014	-1.49653e-014	2.45077e-014
1.08345e-014	1.85455e-015	2.46002e-014	2.16721e-014	4.05248e-014	3.96098e-014	4.21462e-014	5.4619e-014	3.4985e-014	3.59564e-014	2.72882e-014	1.93368e-014	1.60351e-014	1.92077e-014	2.54336e-014	3.06035e-014	6.14385e-015	3.41328e-014	5.47924e-014	-2.00675e-014	4.76728e-014	-3.7047e-015	-4.4703e-014	-1.52795e-014	2.43266e-014
1.04056e-014	1.8417e-015	2.46301e-014	2.13748e-014	4.05367e-014	3.94919e-014	4.222e-014	5.39252e-014	3.43447e-014	3.56468e-014	2.68553e-014	1.89261e-014	1.58311e-014	1.94384e-014	2.5365e-014	3.09732e-014	6.88516e-015	3.48291e-014	5.50064e-014	-1.93684e-014	4.7556e-014	-4.01705e-015	-4.4924e-014	-1.55823e-014	2.41335e-014
9.98473e-015	1.82178e-015	2.46495e-014	2.10652e-014	4.05253e-014	3.93368e-014	4.22515e-014	5.31937e-014	3.36992e-014	3.53237e-014	2.63981e-014	1.8513e-014	1.56128e-014	1.96668e-014	2.52857e-014	3.13229e-014	7.62009e-015	3.55229e-014	5.51894e-014	-1.86435e-014	4.74275e-014	-4.34208e-015	-4.51181e-014	-1.58723e-014	2.39287e-014
9.57149e-015	1.79354e-015	2.46572e-014	2.07438e-014	4.04894e-014	3.91439e-014	4.22367e-014	5.24279e-014	3.30492e-014	3.49868e-014	2.59168e-014	1.80974e-014	1.53786e-014	1.98927e-014	2.51958e-014	3.16532e-014	8.35062e-015	3.62158e-014	5.53421e-014	-1.78943e-014	4.72891e-014	-4.67656e-015	-4.5283e-014	-1.6149e-014	2.37138e-014
9.16554e-015	1.75606e-015	2.46519e-014	2.04106e-014	4.04278e-014	3.89121e-014	4.21722e-014	5.16319e-014	3.23951e-014	3.46371e-014	2.54112e-014	1.76797e-014	1.51264e-014	2.01151e-014	2.5096e-014	3.19643e-014	9.07815e-015	3.69098e-014	5.54648e-014	-1.71239e-014	4.71427e-014	-5.01761e-015	-4.54169e-014	-1.64124e-014	2.34895e-014
8.76628e-015	1.70777e-015	2.4633e-014	2.00666e-014	4.03388e-014	3.86403e-014	4.20553e-014	5.08087e-014	3.17374e-014	3.42743e-014	2.48812e-014	1.72602e-014	1.48547e-014	2.03326e-014	2.49876e-014	3.22557e-014	9.80462e-015	3.76049e-014	5.55584e-014	-1.63345e-014	4.69901e-014	-5.36175e-015	-4.55184e-014	-1.66615e-014	2.3256e-014
8.37252e-015	1.64747e-015	2.46002e-014	1.97122e-014	4.0221e-014	3.83283e-014	4.18832e-014	4.99626e-014	3.10757e-014	3.38987e-014	2.43272e-014	1.68384e-014	1.45618e-014	2.05436e-014	2.48716e-014	3.2529e-014	1.05324e-014	3.83018e-014	5.56238e-014	-1.55282e-014	4.68332e-014	-5.70501e-015	-4.55862e-014	-1.6896e-014	2.30141e-014
7.98255e-015	1.57412e-015	2.45524e-014	1.93488e-014	4.00738e-014	3.79762e-014	4.16527e-014	4.90967e-014	3.04101e-014	3.35099e-014	2.37493e-014	1.64144e-014	1.42464e-014	2.07473e-014	2.47482e-014	3.27841e-014	1.12629e-014	3.90012e-014	5.56609e-014	-1.47076e-014	4.66728e-014	-6.04355e-015	-4.56194e-014	-1.71164e-014	2.2764e-014
7.5955e-015	1.48642e-015	2.44885e-014	1.89768e-014	3.98961e-014	3.75838e-014	4.13617e-014	4.82145e-014	2.97404e-014	3.31077e-014	2.31478e-014	1.59887e-014	1.39076e-014	2.09421e-014	2.4618e-014	3.30212e-014	1.19978e-014	3.97031e-014	5.56706e-014	-1.38744e-014	4.65098e-014	-6.37406e-015	-4.56165e-014	-1.73223e-014	2.25067e-014
7.2096e-015	1.384e-015	2.44075e-014	1.85963e-014	3.96869e-014	3.71525e-014	4.10081e-014	4.7319e-014	2.90666e-014	3.26922e-014	2.25235e-014	1.55608e-014	1.35439e-014	2.11265e-014	2.44816e-014	3.32409e-014	1.27389e-014	4.04074e-014	5.56538e-014	-1.30318e-014	4.63453e-014	-6.69332e-015	-4.55769e-014	-1.7514e-014	2.22429e-014
6.82292e-015	1.26687e-015	2.43093e-014	1.82083e-014	3.94457e-014	3.66829e-014	4.05906e-014	4.64128e-014	2.8389e-014	3.2263e-014	2.18769e-014	1.51302e-014	1.31548e-014	2.12992e-014	2.43394e-014	3.34429e-014	1.34876e-014	4.11137e-014	5.56118e-014	-1.21824e-014	4.61805e-014	-6.99765e-015	-4.55004e-014	-1.76924e-014	2.19731e-014
6.4342e-015	1.13454e-015	2.41934e-014	1.78135e-014	3.91719e-014	3.61759e-014	4.01072e-014	4.54994e-014	2.77079e-014	3.18201e-014	2.1209e-014	1.46961e-014	1.27396e-014	2.14589e-014	2.41921e-014	3.36278e-014	1.42454e-014	4.18207e-014	5.55463e-014	-1.13286e-014	4.6016e-014	-7.28364e-015	-4.53865e-014	-1.78584e-014	2.16981e-014
6.042e-015	9.86668e-016	2.40594e-014	1.74131e-014	3.88656e-014	3.56329e-014	3.95578e-014	4.45819e-014	2.70226e-014	3.13629e-014	2.05203e-014	1.42586e-014	1.22982e-014	2.16041e-014	2.40404e-014	3.37964e-014	1.50129e-014	4.25275e-014	5.54585e-014	-1.04724e-014	4.58517e-014	-7.54794e-015	-4.52354e-014	-1.80121e-014	2.14182e-014
5.64389e-015	8.22189e-016	2.39068e-014	1.70083e-014	3.85275e-014	3.50556e-014	3.8942e-014	4.36622e-014	2.63329e-014	3.08913e-014	1.98121e-014	1.3817e-014	1.18302e-014	2.17334e-014	2.38846e-014	3.39495e-014	1.57912e-014	4.32323e-014	5.53492e-014	-9.61703e-015	4.56882e-014	-7.78764e-015	-4.50477e-014	-1.81545e-014	2.11343e-014
[truncated: 1,316 more rows]
