# Supplementary material for: Prominent gamma band activity during visual motion perception in early-stage Alzheimer’s disease
Source: PLoS One. 2022 Apr 18;17(4):e0266693. doi: 10.1371/journal.pone.0266693 (PMC9015152; doi:10.1371/journal.pone.0266693)
Supplement: S1 File — (ZIP) [file pone.0266693.s001.zip › PloseOneé╠âfü[â^âVü[âgùp/Old11 L hemisphere.txt]

2.46871e-015	-1.03798e-014	5.14466e-015	-5.85468e-015	-2.75187e-015	7.76854e-016	-7.1275e-016	-3.73702e-015	-1.79239e-015	2.94821e-015	-1.67886e-015	7.39772e-015	4.32566e-016	-2.82161e-015	6.68805e-016	-1.24054e-015	-1.49773e-015	-6.06194e-015	-7.96228e-015	1.7496e-015	1.06165e-015	2.28379e-015	3.88176e-015	-7.09765e-016	-4.91897e-015
2.25224e-015	-9.91281e-015	4.73471e-015	-5.64571e-015	-2.89457e-015	6.08382e-016	-5.44246e-016	-3.14149e-015	-2.19526e-015	3.28316e-015	-1.76754e-015	7.24552e-015	5.18505e-016	-2.66768e-015	6.6766e-016	-1.18004e-015	-1.22023e-015	-5.96747e-015	-7.21632e-015	1.90156e-015	9.2477e-016	2.3754e-015	3.68865e-015	-6.51247e-016	-4.25342e-015
2.02772e-015	-9.44647e-015	4.31905e-015	-5.4262e-015	-3.03076e-015	4.31555e-016	-3.55406e-016	-2.57766e-015	-2.57584e-015	3.59999e-015	-1.85886e-015	7.07339e-015	5.95286e-016	-2.50419e-015	6.83215e-016	-1.10774e-015	-9.32176e-016	-5.86728e-015	-6.44743e-015	2.06599e-015	7.87784e-016	2.46791e-015	3.49223e-015	-5.99981e-016	-3.59236e-015
1.79605e-015	-8.98387e-015	3.89999e-015	-5.19697e-015	-3.15893e-015	2.46532e-016	-1.47661e-016	-2.0504e-015	-2.93198e-015	3.89584e-015	-1.95264e-015	6.88225e-015	6.62075e-016	-2.33282e-015	7.15669e-016	-1.02292e-015	-6.34308e-016	-5.76146e-015	-5.65927e-015	2.24093e-015	6.51135e-016	2.5625e-015	3.29321e-015	-5.57191e-016	-2.93972e-015
1.55779e-015	-8.52791e-015	3.47931e-015	-4.95834e-015	-3.27817e-015	5.41146e-017	7.77176e-017	-1.5639e-015	-3.26133e-015	4.16772e-015	-2.0485e-015	6.67331e-015	7.17958e-016	-2.15586e-015	7.64621e-016	-9.25611e-016	-3.28232e-016	-5.65027e-015	-4.85579e-015	2.42454e-015	5.15652e-016	2.6591e-015	3.0925e-015	-5.23731e-016	-2.29913e-015
1.31361e-015	-8.08154e-015	3.0589e-015	-4.71113e-015	-3.38704e-015	-1.45388e-016	3.19147e-016	-1.12204e-015	-3.56256e-015	4.41292e-015	-2.14642e-015	6.44768e-015	7.61865e-016	-1.97527e-015	8.30154e-016	-8.15309e-016	-1.52681e-017	-5.53357e-015	-4.04047e-015	2.61501e-015	3.81715e-016	2.75792e-015	2.89071e-015	-5.00347e-016	-1.67421e-015
1.06444e-015	-7.64669e-015	2.64042e-015	-4.4561e-015	-3.48379e-015	-3.51405e-016	5.74225e-016	-7.27931e-016	-3.83409e-015	4.62896e-015	-2.24605e-015	6.20689e-015	7.92751e-016	-1.79348e-015	9.1144e-016	-6.91912e-016	3.03108e-016	-5.41239e-015	-3.21735e-015	2.8109e-015	2.49732e-016	2.85951e-015	2.68841e-015	-4.87965e-016	-1.06874e-015
8.10843e-016	-7.22586e-015	2.22577e-015	-4.19417e-015	-3.56765e-015	-5.63262e-016	8.41056e-016	-3.84707e-016	-4.07469e-015	4.81341e-015	-2.34721e-015	5.95241e-015	8.09584e-016	-1.61329e-015	1.00779e-015	-5.55271e-016	6.24562e-016	-5.28701e-015	-2.39068e-015	3.00994e-015	1.19933e-016	2.96412e-015	2.48666e-015	-4.8753e-016	-4.8626e-016
5.53763e-016	-6.82196e-015	1.81662e-015	-3.926e-015	-3.63723e-015	-7.79967e-016	1.11753e-015	-9.49423e-017	-4.28465e-015	4.96465e-015	-2.44965e-015	5.68657e-015	8.11769e-016	-1.43724e-015	1.11827e-015	-4.05244e-016	9.47582e-016	-5.15763e-015	-1.56466e-015	3.21003e-015	-6.91047e-018	3.07158e-015	2.2863e-015	-4.99721e-016	6.96698e-017
2.94162e-016	-6.43702e-015	1.4144e-015	-3.65245e-015	-3.69145e-015	-1.00064e-015	1.40118e-015	1.39693e-016	-4.46383e-015	5.08143e-015	-2.55279e-015	5.41126e-015	7.99184e-016	-1.26743e-015	1.24185e-015	-2.42066e-016	1.27019e-015	-5.02486e-015	-7.43602e-016	3.40888e-015	-1.29844e-016	3.18249e-015	2.08787e-015	-5.2519e-016	5.95705e-016
3.3086e-017	-6.0728e-015	1.0207e-015	-3.37448e-015	-3.72996e-015	-1.22415e-015	1.68968e-015	3.18606e-016	-4.61255e-015	5.16247e-015	-2.65669e-015	5.12871e-015	7.71893e-016	-1.10643e-015	1.37754e-015	-6.619e-017	1.59037e-015	-4.88899e-015	6.86732e-017	3.60402e-015	-2.4877e-016	3.29688e-015	1.89216e-015	-5.64317e-016	1.08912e-015
-2.28267e-016	-5.73097e-015	6.36529e-016	-3.09291e-015	-3.75166e-015	-1.44933e-015	1.98043e-015	4.41464e-016	-4.73138e-015	5.20691e-015	-2.7607e-015	4.84098e-015	7.29649e-016	-9.56573e-016	1.52398e-015	1.22475e-016	1.90617e-015	-4.75013e-015	8.67392e-016	3.79313e-015	-3.63402e-016	3.41444e-015	1.70019e-015	-6.17414e-016	1.54749e-015
-4.88864e-016	-5.41278e-015	2.63454e-016	-2.80865e-015	-3.7557e-015	-1.67442e-015	2.27071e-015	5.08418e-016	-4.8221e-015	5.21474e-015	-2.8641e-015	4.55009e-015	6.72636e-016	-8.19642e-016	1.67996e-015	3.23426e-016	2.21533e-015	-4.60841e-015	1.64852e-015	3.97409e-015	-4.72977e-016	3.53529e-015	1.51319e-015	-6.84667e-016	1.96874e-015
-7.481e-016	-5.11955e-015	-9.75419e-017	-2.52257e-015	-3.74153e-015	-1.89795e-015	2.55804e-015	5.20446e-016	-4.88603e-015	5.18615e-015	-2.96604e-015	4.25877e-015	6.01073e-016	-6.97641e-016	1.84413e-015	5.36147e-016	2.51592e-015	-4.46427e-015	2.40864e-015	4.14496e-015	-5.76882e-016	3.65887e-015	1.3323e-015	-7.66245e-016	2.35081e-015
-1.00501e-015	-4.85201e-015	-4.45615e-016	-2.23595e-015	-3.70851e-015	-2.11855e-015	2.84e-015	4.79123e-016	-4.92501e-015	5.12167e-015	-3.06612e-015	3.96904e-015	5.15111e-016	-5.92888e-016	2.01455e-015	7.60444e-016	2.80622e-015	-4.31803e-015	3.14345e-015	4.3033e-015	-6.74859e-016	3.78527e-015	1.15847e-015	-8.61851e-016	2.69157e-015
-1.25857e-015	-4.61098e-015	-7.79798e-016	-1.94953e-015	-3.65594e-015	-2.33465e-015	3.11407e-015	3.865e-016	-4.94152e-015	5.0221e-015	-3.16399e-015	3.68264e-015	4.15711e-016	-5.06993e-016	2.18984e-015	9.95549e-016	3.08441e-015	-4.16949e-015	3.8493e-015	4.44683e-015	-7.6639e-016	3.91397e-015	9.93115e-016	-9.70937e-016	2.98996e-015
-1.50743e-015	-4.39686e-015	-1.09942e-015	-1.66392e-015	-3.58357e-015	-2.5446e-015	3.37745e-015	2.45109e-016	-4.93803e-015	4.88805e-015	-3.25903e-015	3.40208e-015	3.03781e-016	-4.41495e-016	2.3683e-015	1.24112e-015	3.348e-015	-4.01896e-015	4.52292e-015	4.57379e-015	-8.51119e-016	4.04437e-015	8.36954e-016	-1.09337e-015	3.24482e-015
-1.75102e-015	-4.20966e-015	-1.404e-015	-1.38016e-015	-3.4914e-015	-2.74658e-015	3.62774e-015	5.84057e-017	-4.91778e-015	4.72167e-015	-3.35023e-015	3.12928e-015	1.80123e-016	-3.9738e-016	2.54794e-015	1.49626e-015	3.59485e-015	-3.86686e-015	5.16114e-015	4.68194e-015	-9.28609e-016	4.17538e-015	6.90656e-016	-1.22815e-015	3.45533e-015
-1.9887e-015	-4.04918e-015	-1.69296e-015	-1.09928e-015	-3.38002e-015	-2.93875e-015	3.86293e-015	-1.6988e-016	-4.8837e-015	4.52487e-015	-3.43698e-015	2.86585e-015	4.60416e-017	-3.75299e-016	2.72724e-015	1.76005e-015	3.82331e-015	-3.71338e-015	5.76104e-015	4.76954e-015	-9.97998e-016	4.30636e-015	5.55281e-016	-1.37431e-015	3.62113e-015
-2.21962e-015	-3.91429e-015	-1.96594e-015	-8.21849e-016	-3.24975e-015	-3.11932e-015	4.08106e-015	-4.35722e-016	-4.83874e-015	4.29976e-015	-3.51886e-015	2.61341e-015	-9.73689e-017	-3.76018e-016	2.90442e-015	2.03164e-015	4.03166e-015	-3.55844e-015	6.31955e-015	4.83549e-015	-1.05957e-015	4.43626e-015	4.31157e-016	-1.53119e-015	3.74247e-015
-2.44305e-015	-3.8042e-015	-2.2226e-015	-5.48516e-016	-3.10115e-015	-3.28641e-015	4.28015e-015	-7.34611e-016	-4.78637e-015	4.04868e-015	-3.59544e-015	2.37347e-015	-2.4857e-016	-3.99927e-016	3.07833e-015	2.30984e-015	4.21795e-015	-3.40223e-015	6.83443e-015	4.87891e-015	-1.11307e-015	4.56408e-015	3.19941e-016	-1.6978e-015	3.81973e-015
-2.65834e-015	-3.71784e-015	-2.46274e-015	-2.8063e-016	-2.93495e-015	-3.43858e-015	4.45897e-015	-1.06202e-015	-4.73024e-015	3.77442e-015	-3.66611e-015	2.14746e-015	-4.0658e-016	-4.46981e-016	3.24719e-015	2.59381e-015	4.38078e-015	-3.24506e-015	7.30363e-015	4.8989e-015	-1.15783e-015	4.68887e-015	2.22233e-016	-1.87287e-015	3.85358e-015
-2.8649e-015	-3.65409e-015	-2.68674e-015	-1.86814e-017	-2.75209e-015	-3.57448e-015	4.61629e-015	-1.41276e-015	-4.67412e-015	3.48019e-015	-3.73027e-015	1.93649e-015	-5.69669e-016	-5.16673e-016	3.40926e-015	2.88217e-015	4.51882e-015	-3.08654e-015	7.72572e-015	4.89484e-015	-1.19407e-015	4.8096e-015	1.38872e-016	-2.05539e-015	3.84535e-015
-3.06217e-015	-3.61146e-015	-2.89458e-015	2.36864e-016	-2.55344e-015	-3.69243e-015	4.75074e-015	-1.78165e-015	-4.6214e-015	3.16924e-015	-3.78731e-015	1.7413e-015	-7.36473e-016	-6.082e-016	3.56291e-015	3.17316e-015	4.63067e-015	-2.92681e-015	8.0992e-015	4.86598e-015	-1.22215e-015	4.92465e-015	7.06326e-017	-2.24372e-015	3.79611e-015
-3.24996e-015	-3.58862e-015	-3.08674e-015	4.85279e-016	-2.34056e-015	-3.79095e-015	4.86115e-015	-2.16336e-015	-4.57541e-015	2.84502e-015	-3.83707e-015	1.56249e-015	-9.05426e-016	-7.20599e-016	3.70712e-015	3.46559e-015	4.71484e-015	-2.76591e-015	8.4227e-015	4.81255e-015	-1.24141e-015	5.03258e-015	1.79824e-017	-2.43648e-015	3.70752e-015
-3.42847e-015	-3.58343e-015	-3.26328e-015	7.25978e-016	-2.11459e-015	-3.86884e-015	4.9468e-015	-2.55232e-015	-4.53953e-015	2.51058e-015	-3.87919e-015	1.4003e-015	-1.07472e-015	-8.52549e-016	3.8407e-015	3.75839e-015	4.77072e-015	-2.60402e-015	8.69575e-015	4.73462e-015	-1.25191e-015	5.13256e-015	-1.85735e-017	-2.63232e-015	3.58146e-015
-3.59777e-015	-3.59417e-015	-3.42499e-015	9.58274e-016	-1.87735e-015	-3.92531e-015	5.00709e-015	-2.94402e-015	-4.51629e-015	2.16975e-015	-3.91334e-015	1.25472e-015	-1.24271e-015	-1.00243e-015	3.96264e-015	4.04982e-015	4.79742e-015	-2.44138e-015	8.91761e-015	4.6324e-015	-1.25346e-015	5.22279e-015	-3.82208e-017	-2.82968e-015	3.42036e-015
-3.75733e-015	-3.61862e-015	-3.57221e-015	1.18183e-015	-1.63052e-015	-3.95937e-015	5.04163e-015	-3.33298e-015	-4.50878e-015	1.82577e-015	-3.93907e-015	1.12573e-015	-1.40765e-015	-1.16822e-015	4.07119e-015	4.33819e-015	4.79488e-015	-2.27804e-015	9.0885e-015	4.5068e-015	-1.24623e-015	5.302e-015	-4.03908e-017	-3.02721e-015	3.22637e-015
-3.90705e-015	-3.65465e-015	-3.70531e-015	1.39596e-015	-1.37645e-015	-3.97061e-015	5.05067e-015	-3.71446e-015	-4.52019e-015	1.48194e-015	-3.95625e-015	1.01319e-015	-1.56811e-015	-1.34785e-015	4.16539e-015	4.62198e-015	4.76289e-015	-2.11429e-015	9.20882e-015	4.35825e-015	-1.2306e-015	5.36871e-015	-2.49227e-017	-3.22332e-015	3.00205e-015
-4.04697e-015	-3.7e-015	-3.82453e-015	1.60042e-015	-1.11724e-015	-3.95851e-015	5.03442e-015	-4.08402e-015	-4.55229e-015	1.14194e-015	-3.9645e-015	9.16833e-016	-1.72254e-015	-1.53898e-015	4.24466e-015	4.89957e-015	4.70126e-015	-1.95019e-015	9.27894e-015	4.18762e-015	-1.20659e-015	5.42155e-015	8.27959e-018	-3.41668e-015	2.74984e-015
-4.17761e-015	-3.75238e-015	-3.93028e-015	1.79435e-015	-8.54974e-016	-3.92294e-015	4.9936e-015	-4.43744e-015	-4.607e-015	8.08714e-016	-3.96379e-015	8.35765e-016	-1.86946e-015	-1.73923e-015	4.30793e-015	5.16956e-015	4.61026e-015	-1.78615e-015	9.29955e-015	3.99649e-015	-1.17481e-015	5.45943e-015	5.91743e-017	-3.60578e-015	2.4725e-015
-4.2992e-015	-3.80987e-015	-4.0232e-015	1.978e-015	-5.92005e-016	-3.8639e-015	4.92902e-015	-4.77047e-015	-4.68552e-015	4.85293e-016	-3.95444e-015	7.68828e-016	-2.00774e-015	-1.94602e-015	4.35483e-015	5.43034e-015	4.49051e-015	-1.62271e-015	9.27227e-015	3.78632e-015	-1.13595e-015	5.48136e-015	1.27983e-016	-3.78912e-015	2.17279e-015
-4.41211e-015	-3.8703e-015	-4.1037e-015	2.15097e-015	-3.30816e-016	-3.78137e-015	4.84173e-015	-5.08061e-015	-4.78858e-015	1.74073e-016	-3.93605e-015	7.1465e-016	-2.13645e-015	-2.15628e-015	4.38541e-015	5.68044e-015	4.3431e-015	-1.46022e-015	9.19861e-015	3.55899e-015	-1.09071e-015	5.48649e-015	2.14555e-016	-3.96573e-015	1.85354e-015
-4.517e-015	-3.93197e-015	-4.17203e-015	2.31299e-015	-7.35228e-017	-3.67603e-015	4.73268e-015	-5.36508e-015	-4.91702e-015	-1.21966e-016	-3.9093e-015	6.72211e-016	-2.2547e-015	-2.36735e-015	4.39965e-015	5.91821e-015	4.16856e-015	-1.29898e-015	9.08021e-015	3.31605e-015	-1.04004e-015	5.47387e-015	3.183e-016	-4.13494e-015	1.51782e-015
-4.61498e-015	-3.99311e-015	-4.22823e-015	2.46381e-015	1.7741e-016	-3.54819e-015	4.60304e-015	-5.62127e-015	-5.07099e-015	-4.00629e-016	-3.87466e-015	6.40017e-016	-2.3615e-015	-2.57654e-015	4.39687e-015	6.14185e-015	3.96835e-015	-1.13965e-015	8.91877e-015	3.05942e-015	-9.84448e-016	5.44244e-015	4.38736e-016	-4.29548e-015	1.1687e-015
-4.70673e-015	-4.05255e-015	-4.27265e-015	2.60341e-015	4.19824e-016	-3.3989e-015	4.45481e-015	-5.84765e-015	-5.25063e-015	-6.60248e-016	-3.83258e-015	6.16645e-016	-2.45637e-015	-2.78118e-015	4.37711e-015	6.35019e-015	3.74374e-015	-9.83087e-016	8.71689e-015	2.7913e-015	-9.25001e-016	5.39171e-015	5.7518e-016	-4.4465e-015	8.09062e-016
-4.79291e-015	-4.10875e-015	-4.30521e-015	2.73143e-015	6.51395e-016	-3.23001e-015	4.28951e-015	-6.04308e-015	-5.45522e-015	-8.9936e-016	-3.78344e-015	5.99969e-016	-2.5387e-015	-2.97866e-015	4.34066e-015	6.54155e-015	3.49687e-015	-8.29789e-016	8.47653e-015	2.51404e-015	-8.62973e-016	5.32136e-015	7.26488e-016	-4.58738e-015	4.41983e-016
-4.8743e-015	-4.1606e-015	-4.32616e-015	2.84755e-015	8.6966e-016	-3.04288e-015	4.10887e-015	-6.2072e-015	-5.68401e-015	-1.11642e-015	-3.72829e-015	5.88299e-016	-2.60828e-015	-3.16666e-015	4.28748e-015	6.71507e-015	3.2294e-015	-6.80417e-016	8.19979e-015	2.22918e-015	-7.98808e-016	5.23151e-015	8.91524e-016	-4.71765e-015	7.01364e-017
-4.95161e-015	-4.20681e-015	-4.33564e-015	2.95165e-015	1.07252e-015	-2.83896e-015	3.9151e-015	-6.34045e-015	-5.93524e-015	-1.3104e-015	-3.66783e-015	5.80517e-016	-2.66483e-015	-3.34305e-015	4.21811e-015	6.86954e-015	2.94347e-015	-5.36244e-016	7.88924e-015	1.93888e-015	-7.34035e-016	5.12185e-015	1.06939e-015	-4.83693e-015	-3.03662e-016
-5.02544e-015	-4.24618e-015	-4.33357e-015	3.04358e-015	1.25796e-015	-2.61995e-015	3.71043e-015	-6.44328e-015	-6.20694e-015	-1.48088e-015	-3.60279e-015	5.74609e-016	-2.70911e-015	-3.50543e-015	4.13289e-015	7.00394e-015	2.64182e-015	-3.98097e-016	7.54758e-015	1.64507e-015	-6.69953e-016	4.99243e-015	1.25893e-015	-4.9451e-015	-6.76408e-016
-5.09666e-015	-4.27841e-015	-4.32021e-015	3.12327e-015	1.42426e-015	-2.38799e-015	3.49689e-015	-6.51653e-015	-6.49688e-015	-1.62745e-015	-3.53393e-015	5.68475e-016	-2.74152e-015	-3.65176e-015	4.03268e-015	7.11678e-015	2.32691e-015	-2.66911e-016	7.17738e-015	1.3494e-015	-6.07852e-016	4.84368e-015	1.45876e-015	-5.04221e-015	-1.04538e-015
-5.16592e-015	-4.30299e-015	-4.29548e-015	3.19056e-015	1.56952e-015	-2.14537e-015	3.27674e-015	-6.56173e-015	-6.80261e-015	-1.75042e-015	-3.46256e-015	5.6061e-016	-2.76214e-015	-3.78055e-015	3.91799e-015	7.2078e-015	2.00099e-015	-1.43547e-016	6.78153e-015	1.05405e-015	-5.48837e-016	4.67633e-015	1.66736e-015	-5.12828e-015	-1.40832e-015
-5.23382e-015	-4.31955e-015	-4.25917e-015	3.24534e-015	1.69223e-015	-1.89486e-015	3.052e-015	-6.58116e-015	-7.12098e-015	-1.84979e-015	-3.38961e-015	5.49902e-016	-2.77154e-015	-3.89023e-015	3.78999e-015	7.27565e-015	1.6668e-015	-2.88485e-017	6.36228e-015	7.60665e-016	-4.94251e-016	4.49112e-015	1.88293e-015	-5.20345e-015	-1.76321e-015
-5.30143e-015	-4.32803e-015	-4.21149e-015	3.28746e-015	1.79122e-015	-1.63856e-015	2.82542e-015	-6.57755e-015	-7.44967e-015	-1.92605e-015	-3.31629e-015	5.34875e-016	-2.77082e-015	-3.97986e-015	3.64927e-015	7.3197e-015	1.32733e-015	7.60148e-017	5.92233e-015	4.70877e-016	-4.45378e-016	4.28849e-015	2.10336e-015	-5.26797e-015	-2.1079e-015
-5.36927e-015	-4.32881e-015	-4.15246e-015	3.31696e-015	1.86548e-015	-1.37907e-015	2.59964e-015	-6.55367e-015	-7.78526e-015	-1.98061e-015	-3.24368e-015	5.14082e-016	-2.76105e-015	-4.04874e-015	3.49659e-015	7.34004e-015	9.85293e-016	1.6997e-016	5.46418e-015	1.86025e-016	-4.03258e-016	4.06915e-015	2.32703e-015	-5.32285e-015	-2.44031e-015
-5.43793e-015	-4.32237e-015	-4.0818e-015	3.33418e-015	1.91392e-015	-1.11919e-015	2.37635e-015	-6.51238e-015	-8.12407e-015	-2.01468e-015	-3.17264e-015	4.86381e-016	-2.74348e-015	-4.09636e-015	3.33335e-015	7.33637e-015	6.43473e-016	2.51865e-016	4.99093e-015	-9.29151e-017	-3.68855e-016	3.8347e-015	2.55239e-015	-5.36878e-015	-2.75889e-015
-5.508e-015	-4.30949e-015	-3.99915e-015	3.33851e-015	1.93642e-015	-8.61256e-016	2.15777e-015	-6.45766e-015	-8.46234e-015	-2.02936e-015	-3.10393e-015	4.50795e-016	-2.71942e-015	-4.12263e-015	3.16018e-015	7.30893e-015	3.04798e-016	3.2048e-016	4.50541e-015	-3.64715e-016	-3.43447e-016	3.58664e-015	2.7776e-015	-5.40627e-015	-3.06204e-015
-5.57979e-015	-4.29079e-015	-3.90469e-015	3.32984e-015	1.93261e-015	-6.07195e-016	1.94634e-015	-6.39269e-015	-8.79677e-015	-2.02645e-015	-3.03835e-015	4.07302e-016	-2.69044e-015	-4.128e-015	2.97804e-015	7.25758e-015	-2.78994e-017	3.74859e-016	4.00991e-015	-6.28435e-016	-3.28073e-016	3.32626e-015	3.00019e-015	-5.43642e-015	-3.34829e-015
-5.65377e-015	-4.2673e-015	-3.79847e-015	3.30817e-015	1.9024e-015	-3.60185e-016	1.74396e-015	-6.32101e-015	-9.12411e-015	-2.00794e-015	-2.977e-015	3.55231e-016	-2.65776e-015	-4.11283e-015	2.7879e-015	7.18256e-015	-3.51319e-016	4.13749e-016	3.50686e-015	-8.83387e-016	-3.23673e-016	3.05546e-015	3.21795e-015	-5.46038e-015	-3.61622e-015
-5.72978e-015	-4.24041e-015	-3.68078e-015	3.27395e-015	1.84591e-015	-1.22508e-016	1.55271e-015	-6.24636e-015	-9.44065e-015	-1.97552e-015	-2.92107e-015	2.93989e-016	-2.62291e-015	-4.07789e-015	2.59104e-015	7.08454e-015	-6.62763e-016	4.36173e-016	2.99881e-015	-1.12898e-015	-3.30961e-016	2.77599e-015	3.42902e-015	-5.47911e-015	-3.86539e-015
-5.80756e-015	-4.21142e-015	-3.55139e-015	3.22668e-015	1.76396e-015	1.03766e-016	1.37459e-015	-6.17295e-015	-9.74303e-015	-1.93136e-015	-2.8711e-015	2.23514e-016	-2.5876e-015	-4.02499e-015	2.38825e-015	6.96368e-015	-9.59863e-016	4.41143e-016	2.48791e-015	-1.36559e-015	-3.50342e-016	2.48978e-015	3.63147e-015	-5.49418e-015	-4.09475e-015
-5.88687e-015	-4.18161e-015	-3.41047e-015	3.16633e-015	1.65729e-015	3.16157e-016	1.21096e-015	-6.10436e-015	-1.00281e-014	-1.87805e-015	-2.82786e-015	1.44324e-016	-2.55363e-015	-3.95561e-015	2.18075e-015	6.82111e-015	-1.23985e-015	4.27848e-016	1.97615e-015	-1.59355e-015	-3.81902e-016	2.19914e-015	3.82343e-015	-5.50662e-015	-4.30323e-015
-5.96759e-015	-4.15183e-015	-3.25832e-015	3.09289e-015	1.52679e-015	5.12441e-016	1.06337e-015	-6.04386e-015	-1.02932e-014	-1.81744e-015	-2.79199e-015	5.67921e-017	-2.52246e-015	-3.87138e-015	1.96936e-015	6.65792e-015	-1.50062e-015	3.95944e-016	1.46579e-015	-1.81308e-015	-4.26505e-016	1.90592e-015	4.00308e-015	-5.51717e-015	-4.49012e-015
-6.04995e-015	-4.12364e-015	-3.09566e-015	3.00651e-015	1.37383e-015	6.91013e-016	9.33089e-016	-5.99446e-015	-1.05356e-014	-1.75151e-015	-2.76394e-015	-3.86521e-017	-2.49544e-015	-3.7742e-015	1.7547e-015	6.47525e-015	-1.74e-015	3.44806e-016	9.58794e-016	-2.02421e-015	-4.84274e-016	1.6122e-015	4.16871e-015	-5.52704e-015	-4.6553e-015
-6.13288e-015	-4.09832e-015	-2.92303e-015	2.90707e-015	1.1997e-015	8.49986e-016	8.21698e-016	-5.9588e-015	-1.07529e-014	-1.68251e-015	-2.7443e-015	-1.41724e-016	-2.47426e-015	-3.66607e-015	1.53787e-015	6.27473e-015	-1.95627e-015	2.74177e-016	4.56949e-016	-2.22781e-015	-5.54767e-016	1.3201e-015	4.31884e-015	-5.53745e-015	-4.79894e-015
-6.21537e-015	-4.07706e-015	-2.74103e-015	2.79454e-015	1.00576e-015	9.87426e-016	7.30342e-016	-5.93988e-015	-1.09433e-014	-1.61263e-015	-2.73312e-015	-2.51138e-016	-2.45988e-015	-3.5492e-015	1.31979e-015	6.05776e-015	-2.14829e-015	1.83898e-016	-3.78956e-017	-2.42454e-015	-6.37572e-016	1.03163e-015	4.4515e-015	-5.54917e-015	-4.92075e-015
-6.29644e-015	-4.06049e-015	-2.55034e-015	2.66874e-015	7.94381e-016	1.10195e-015	6.59836e-016	-5.93983e-015	-1.11053e-014	-1.54362e-015	-2.73073e-015	-3.65627e-016	-2.45363e-015	-3.42599e-015	1.10119e-015	5.82531e-015	-2.31481e-015	7.37595e-017	-5.24197e-016	-2.61553e-015	-7.32827e-016	7.48637e-016	4.56509e-015	-5.5629e-015	-5.02091e-015
-6.37504e-015	-4.05005e-015	-2.35231e-015	2.52971e-015	5.67595e-016	1.19237e-015	6.10467e-016	-5.96072e-015	-1.12373e-014	-1.47716e-015	-2.73679e-015	-4.83951e-016	-2.45634e-015	-3.29917e-015	8.82812e-016	5.5793e-015	-2.45494e-015	-5.5992e-017	-1.00046e-015	-2.80232e-015	-8.4031e-016	4.72915e-016	4.65828e-015	-5.57976e-015	-5.09976e-015
-6.4504e-015	-4.04694e-015	-2.14837e-015	2.37738e-015	3.27379e-016	1.25735e-015	5.82896e-016	-6.004e-015	-1.13384e-014	-1.41478e-015	-2.75142e-015	-6.04529e-016	-2.46889e-015	-3.17086e-015	6.65142e-016	5.32152e-015	-2.5682e-015	-2.05028e-016	-1.46546e-015	-2.98555e-015	-9.58631e-016	2.06015e-016	4.73057e-015	-5.60018e-015	-5.15754e-015
-6.52098e-015	-4.05187e-015	-1.93965e-015	2.21166e-015	7.59101e-017	1.29599e-015	5.77187e-016	-6.07092e-015	-1.14086e-014	-1.35776e-015	-2.77451e-015	-7.25979e-016	-2.49235e-015	-3.04345e-015	4.48787e-016	5.05348e-015	-2.65448e-015	-3.73058e-016	-1.91749e-015	-3.16661e-015	-1.08658e-015	-5.02047e-017	4.78127e-015	-5.62462e-015	-5.19433e-015
-6.58546e-015	-4.06559e-015	-1.72729e-015	2.03281e-015	-1.84377e-016	1.30777e-015	5.93513e-016	-6.16205e-015	-1.14478e-014	-1.30663e-015	-2.80598e-015	-8.46498e-016	-2.52728e-015	-2.9192e-015	2.34686e-016	4.77704e-015	-2.71411e-015	-5.59688e-016	-2.35558e-015	-3.34706e-015	-1.22278e-015	-2.93583e-016	4.80932e-015	-5.65367e-015	-5.21125e-015
-6.64252e-015	-4.08899e-015	-1.51264e-015	1.84083e-015	-4.51362e-016	1.29258e-015	6.31478e-016	-6.27739e-015	-1.14563e-014	-1.26237e-015	-2.84503e-015	-9.64559e-016	-2.57384e-015	-2.80014e-015	2.28049e-017	4.49404e-015	-2.74736e-015	-7.63843e-016	-2.77917e-015	-3.52853e-015	-1.36631e-015	-5.23041e-016	4.81436e-015	-5.68763e-015	-5.20895e-015
-6.69095e-015	-4.1222e-015	-1.29731e-015	1.63526e-015	-7.22929e-016	1.25051e-015	6.90603e-016	-6.41684e-015	-1.14353e-014	-1.22569e-015	-2.89065e-015	-1.0784e-015	-2.63205e-015	-2.68828e-015	-1.86145e-016	4.20608e-015	-2.75488e-015	-9.8465e-016	-3.1876e-015	-3.71234e-015	-1.51594e-015	-7.37242e-016	4.79608e-015	-5.72666e-015	-5.18785e-015
-6.72889e-015	-4.16538e-015	-1.0828e-015	1.41679e-015	-9.96551e-016	1.18124e-015	7.70245e-016	-6.57928e-015	-1.13862e-014	-1.19744e-015	-2.94178e-015	-1.18578e-015	-2.70186e-015	-2.58542e-015	-3.91889e-016	3.91512e-015	-2.73822e-015	-1.22071e-015	-3.57997e-015	-3.89945e-015	-1.66993e-015	-9.34932e-016	4.75463e-015	-5.77098e-015	-5.14872e-015
-6.75513e-015	-4.21836e-015	-8.70855e-016	1.18523e-015	-1.27011e-015	1.08507e-015	8.69213e-016	-6.76347e-015	-1.131e-014	-1.17774e-015	-2.9974e-015	-1.28492e-015	-2.78309e-015	-2.49312e-015	-5.94083e-016	3.62315e-015	-2.69893e-015	-1.47062e-015	-3.95499e-015	-4.09099e-015	-1.82652e-015	-1.11523e-015	4.68996e-015	-5.82005e-015	-5.09227e-015
-6.76811e-015	-4.28054e-015	-6.63779e-016	9.41117e-016	-1.54175e-015	9.62267e-016	9.86683e-016	-6.96817e-015	-1.12089e-014	-1.16623e-015	-3.05689e-015	-1.37463e-015	-2.87516e-015	-2.41268e-015	-7.92202e-016	3.33142e-015	-2.63907e-015	-1.73304e-015	-4.31168e-015	-4.28782e-015	-1.98442e-015	-1.27745e-015	4.60243e-015	-5.87361e-015	-5.01941e-015
-6.76647e-015	-4.35179e-015	-4.63463e-016	6.84596e-016	-1.80902e-015	8.14055e-016	1.12119e-015	-7.19136e-015	-1.1085e-014	-1.16289e-015	-3.11923e-015	-1.4531e-015	-2.97713e-015	-2.34489e-015	-9.86039e-016	3.04183e-015	-2.56114e-015	-2.00631e-015	-4.6495e-015	-4.49091e-015	-2.14184e-015	-1.42128e-015	4.49284e-015	-5.93078e-015	-4.93103e-015
-6.74877e-015	-4.4313e-015	-2.71646e-016	4.16088e-016	-2.07026e-015	6.40421e-016	1.27131e-015	-7.43084e-015	-1.09413e-014	-1.16718e-015	-3.1832e-015	-1.51885e-015	-3.08842e-015	-2.2908e-015	-1.17563e-015	2.75585e-015	-2.46711e-015	-2.28868e-015	-4.96746e-015	-4.70143e-015	-2.29738e-015	-1.54601e-015	4.36216e-015	-5.99094e-015	-4.82845e-015
-6.71371e-015	-4.51801e-015	-9.0116e-017	1.36695e-016	-2.32384e-015	4.42468e-016	1.43489e-015	-7.68356e-015	-1.07805e-014	-1.17788e-015	-3.24777e-015	-1.57033e-015	-3.20764e-015	-2.2508e-015	-1.36089e-015	2.47491e-015	-2.35971e-015	-2.57816e-015	-5.26538e-015	-4.92013e-015	-2.44913e-015	-1.65137e-015	4.21152e-015	-6.05383e-015	-4.71299e-015
-6.66038e-015	-4.61083e-015	7.92407e-017	-1.53099e-016	-2.56762e-015	2.21959e-016	1.61021e-015	-7.9463e-015	-1.06057e-014	-1.19405e-015	-3.31157e-015	-1.6068e-015	-3.33372e-015	-2.2246e-015	-1.54155e-015	2.20094e-015	-2.24221e-015	-2.87278e-015	-5.54295e-015	-5.1473e-015	-2.59586e-015	-1.73739e-015	4.04193e-015	-6.11845e-015	-4.58524e-015
-6.58811e-015	-4.70853e-015	2.34417e-016	-4.52523e-016	-2.8004e-015	-2.0098e-017	1.79478e-015	-8.21598e-015	-1.04202e-014	-1.21465e-015	-3.37348e-015	-1.62685e-015	-3.46524e-015	-2.21215e-015	-1.71763e-015	1.93466e-015	-2.11792e-015	-3.17082e-015	-5.80024e-015	-5.38331e-015	-2.73573e-015	-1.80393e-015	3.85446e-015	-6.18359e-015	-4.44618e-015
-6.49583e-015	-4.80971e-015	3.7346e-016	-7.60588e-016	-3.02101e-015	-2.82543e-016	1.98652e-015	-8.48968e-015	-1.0228e-014	-1.23836e-015	-3.43239e-015	-1.62951e-015	-3.60052e-015	-2.21297e-015	-1.88909e-015	1.67682e-015	-1.99021e-015	-3.47014e-015	-6.03696e-015	-5.6281e-015	-2.8677e-015	-1.85125e-015	3.65073e-015	-6.24803e-015	-4.29705e-015
-6.38319e-015	-4.91296e-015	4.95035e-016	-1.07629e-015	-3.22863e-015	-5.64169e-016	2.1828e-015	-8.76423e-015	-1.0032e-014	-1.2638e-015	-3.48701e-015	-1.61467e-015	-3.73723e-015	-2.22626e-015	-2.05556e-015	1.42826e-015	-1.86251e-015	-3.76889e-015	-6.25295e-015	-5.88199e-015	-2.99078e-015	-1.88033e-015	3.43251e-015	-6.31062e-015	-4.13906e-015
-6.25007e-015	-5.01664e-015	5.97597e-016	-1.39882e-015	-3.42235e-015	-8.63601e-016	2.38095e-015	-9.036e-015	-9.83524e-015	-1.28967e-015	-3.53624e-015	-1.58183e-015	-3.87411e-015	-2.25092e-015	-2.21759e-015	1.18977e-015	-1.73868e-015	-4.06536e-015	-6.44793e-015	-6.14488e-015	-3.10374e-015	-1.89101e-015	3.20133e-015	-6.37045e-015	-3.9729e-015
-6.09625e-015	-5.11914e-015	6.79687e-016	-1.72678e-015	-3.6017e-015	-1.17921e-015	2.57824e-015	-9.3018e-015	-9.64156e-015	-1.31413e-015	-3.5791e-015	-1.53046e-015	-4.00941e-015	-2.28571e-015	-2.37526e-015	9.61821e-016	-1.6224e-015	-4.35755e-015	-6.62209e-015	-6.41623e-015	-3.20544e-015	-1.88392e-015	2.95966e-015	-6.42614e-015	-3.79947e-015
-5.92209e-015	-5.21872e-015	7.39948e-016	-2.05889e-015	-3.76617e-015	-1.50971e-015	2.7717e-015	-9.55868e-015	-9.45424e-015	-1.33563e-015	-3.6143e-015	-1.46044e-015	-4.14115e-015	-2.32897e-015	-2.52811e-015	7.443e-016	-1.51751e-015	-4.64342e-015	-6.77566e-015	-6.69526e-015	-3.29505e-015	-1.85971e-015	2.71002e-015	-6.47639e-015	-3.61922e-015
-5.72766e-015	-5.31337e-015	7.77361e-016	-2.39385e-015	-3.91587e-015	-1.85374e-015	2.95857e-015	-9.80343e-015	-9.27605e-015	-1.35264e-015	-3.64114e-015	-1.37167e-015	-4.26752e-015	-2.37922e-015	-2.67637e-015	5.37657e-016	-1.42769e-015	-4.92126e-015	-6.90864e-015	-6.98131e-015	-3.37187e-015	-1.81895e-015	2.4542e-015	-6.52025e-015	-3.43322e-015
-5.51382e-015	-5.40159e-015	7.91319e-016	-2.73022e-015	-4.05087e-015	-2.20983e-015	3.13602e-015	-1.00334e-014	-9.11e-015	-1.36336e-015	-3.65858e-015	-1.26468e-015	-4.38688e-015	-2.43445e-015	-2.8202e-015	3.4147e-016	-1.35655e-015	-5.18955e-015	-7.02144e-015	-7.27299e-015	-3.43563e-015	-1.76283e-015	2.19409e-015	-6.5563e-015	-3.24206e-015
-5.28152e-015	-5.48131e-015	7.80977e-016	-3.06622e-015	-4.17199e-015	-2.57616e-015	3.30057e-015	-1.02461e-014	-8.95881e-015	-1.36615e-015	-3.66601e-015	-1.1404e-015	-4.4975e-015	-2.49276e-015	-2.95896e-015	1.55808e-016	-1.30713e-015	-5.44656e-015	-7.1149e-015	-7.5698e-015	-3.48695e-015	-1.6927e-015	1.93188e-015	-6.58367e-015	-3.04669e-015
-5.03186e-015	-5.55102e-015	7.46128e-016	-3.40067e-015	-4.28001e-015	-2.9511e-015	3.44946e-015	-1.04391e-014	-8.82469e-015	-1.35982e-015	-3.6631e-015	-9.99483e-016	-4.59743e-015	-2.55204e-015	-3.09253e-015	-1.96513e-017	-1.28272e-015	-5.69091e-015	-7.18951e-015	-7.87038e-015	-3.52596e-015	-1.60973e-015	1.66962e-015	-6.60121e-015	-2.84778e-015
-4.76614e-015	-5.60915e-015	6.86776e-016	-3.73179e-015	-4.37572e-015	-3.3331e-015	3.57945e-015	-1.06103e-014	-8.70986e-015	-1.34287e-015	-3.64921e-015	-8.42841e-016	-4.6851e-015	-2.61009e-015	-3.22162e-015	-1.85956e-016	-1.28667e-015	-5.92163e-015	-7.24592e-015	-8.17335e-015	-3.55306e-015	-1.51528e-015	1.40937e-015	-6.60873e-015	-2.6463e-015
-4.48618e-015	-5.65415e-015	6.03317e-016	-4.05781e-015	-4.46021e-015	-3.72049e-015	3.68799e-015	-1.07582e-014	-8.61588e-015	-1.31419e-015	-3.62421e-015	-6.71735e-016	-4.7592e-015	-2.66497e-015	-3.34624e-015	-3.43539e-016	-1.32167e-015	-6.13786e-015	-7.28537e-015	-8.4772e-015	-3.56903e-015	-1.41057e-015	1.15324e-015	-6.60525e-015	-2.44288e-015
-4.1941e-015	-5.68493e-015	4.96253e-016	-4.37722e-015	-4.53428e-015	-4.11175e-015	3.77272e-015	-1.08818e-014	-8.54467e-015	-1.27304e-015	-3.58801e-015	-4.87913e-016	-4.81817e-015	-2.71452e-015	-3.46604e-015	-4.93802e-016	-1.38994e-015	-6.33922e-015	-7.30872e-015	-8.78037e-015	-3.57497e-015	-1.29705e-015	9.03176e-016	-6.58992e-015	-2.238e-015
-3.89231e-015	-5.69999e-015	3.66141e-016	-4.68801e-015	-4.59929e-015	-4.50553e-015	3.83038e-015	-1.09799e-014	-8.49724e-015	-1.21845e-015	-3.54034e-015	-2.93357e-016	-4.86079e-015	-2.75682e-015	-3.58129e-015	-6.3749e-016	-1.49419e-015	-6.52512e-015	-7.31729e-015	-9.08168e-015	-3.57227e-015	-1.17588e-015	6.6118e-016	-6.56216e-015	-2.03187e-015
-3.58285e-015	-5.69861e-015	2.1407e-016	-4.98817e-015	-4.6568e-015	-4.9005e-015	3.85885e-015	-1.10523e-014	-8.47384e-015	-1.14987e-015	-3.48134e-015	-8.92974e-017	-4.88561e-015	-2.79e-015	-3.69211e-015	-7.75267e-016	-1.63641e-015	-6.69509e-015	-7.31216e-015	-9.37942e-015	-3.56232e-015	-1.04777e-015	4.28689e-016	-6.52162e-015	-1.82498e-015
-3.26847e-015	-5.68005e-015	4.09739e-017	-5.27582e-015	-4.70777e-015	-5.29521e-015	3.85614e-015	-1.10987e-014	-8.47467e-015	-1.06707e-015	-3.41111e-015	1.23016e-016	-4.89217e-015	-2.81266e-015	-3.79812e-015	-9.08425e-016	-1.81847e-015	-6.84969e-015	-7.29488e-015	-9.67204e-015	-3.54614e-015	-9.13684e-016	2.07294e-016	-6.46809e-015	-1.61764e-015
-2.95212e-015	-5.64354e-015	-1.51715e-016	-5.54912e-015	-4.75364e-015	-5.68812e-015	3.81968e-015	-1.11193e-014	-8.49939e-015	-9.69998e-016	-3.33022e-015	3.41116e-016	-4.87993e-015	-2.82307e-015	-3.89935e-015	-1.03806e-015	-2.04092e-015	-6.98884e-015	-7.26747e-015	-9.95813e-015	-3.52507e-015	-7.75278e-016	-1.37015e-018	-6.40142e-015	-1.41023e-015
-2.63694e-015	-5.58879e-015	-3.6278e-016	-5.80636e-015	-4.79589e-015	-6.07766e-015	3.74801e-015	-1.11147e-014	-8.54757e-015	-8.58626e-016	-3.23941e-015	5.62485e-016	-4.84873e-015	-2.82019e-015	-3.99611e-015	-1.16542e-015	-2.30443e-015	-7.11311e-015	-7.23188e-015	-1.02362e-014	-3.50168e-015	-6.33452e-016	-1.96063e-016	-6.32201e-015	-1.20284e-015
-2.32525e-015	-5.51537e-015	-5.89914e-016	-6.04592e-015	-4.83596e-015	-6.46254e-015	3.63951e-015	-1.10863e-014	-8.61817e-015	-7.33219e-016	-3.13955e-015	7.85679e-016	-4.79811e-015	-2.80321e-015	-4.08835e-015	-1.29183e-015	-2.60987e-015	-7.2232e-015	-7.18994e-015	-1.05047e-014	-3.47793e-015	-4.89592e-016	-3.75939e-016	-6.23018e-015	-9.95785e-016
-2.02025e-015	-5.42315e-015	-8.30677e-016	-6.26641e-015	-4.87569e-015	-6.84158e-015	3.49276e-015	-1.10356e-014	-8.71013e-015	-5.94577e-016	-3.03135e-015	1.0087e-015	-4.72798e-015	-2.77113e-015	-4.17554e-015	-1.41839e-015	-2.95672e-015	-7.31997e-015	-7.14333e-015	-1.07627e-014	-3.45586e-015	-3.4415e-016	-5.39957e-016	-6.12599e-015	-7.88822e-016
-1.72519e-015	-5.31239e-015	-1.08315e-015	-6.46637e-015	-4.9164e-015	-7.21379e-015	3.30664e-015	-1.0964e-014	-8.82106e-015	-4.43374e-016	-2.91599e-015	1.22972e-015	-4.63864e-015	-2.724e-015	-4.25823e-015	-1.54648e-015	-3.34452e-015	-7.40467e-015	-7.09369e-015	-1.1009e-014	-3.43711e-015	-1.98134e-016	-6.87157e-016	-6.00994e-015	-5.81888e-016
-1.44353e-015	-5.18353e-015	-1.34507e-015	-6.64466e-015	-4.95955e-015	-7.57774e-015	3.08072e-015	-1.08731e-014	-8.94882e-015	-2.80779e-016	-2.79475e-015	1.4469e-015	-4.53076e-015	-2.66204e-015	-4.33653e-015	-1.67722e-015	-3.77243e-015	-7.47818e-015	-7.04313e-015	-1.12431e-014	-3.42357e-015	-5.28124e-017	-8.17329e-016	-5.88299e-015	-3.7528e-016
-1.17792e-015	-5.03719e-015	-1.61393e-015	-6.79981e-015	-5.00656e-015	-7.93203e-015	2.81514e-015	-1.07656e-014	-9.09105e-015	-1.07747e-016	-2.6688e-015	1.65821e-015	-4.40539e-015	-2.58514e-015	-4.41025e-015	-1.81144e-015	-4.23877e-015	-7.54182e-015	-6.99334e-015	-1.14637e-014	-3.41692e-015	9.11502e-017	-9.30221e-016	-5.74615e-015	-1.6916e-016
-9.3125e-016	-4.87454e-015	-1.88684e-015	-6.9308e-015	-5.05835e-015	-8.27564e-015	2.5093e-015	-1.06443e-014	-9.24472e-015	7.4321e-017	-2.53924e-015	1.86212e-015	-4.26313e-015	-2.49407e-015	-4.47952e-015	-1.95002e-015	-4.74181e-015	-7.59719e-015	-6.94633e-015	-1.16703e-014	-3.41978e-015	2.33077e-016	-1.02551e-015	-5.60029e-015	3.65253e-017
-7.06158e-016	-4.69673e-015	-2.16147e-015	-7.03712e-015	-5.11605e-015	-8.6075e-015	2.16413e-015	-1.05116e-014	-9.40706e-015	2.63818e-016	-2.40727e-015	2.05633e-015	-4.10533e-015	-2.38972e-015	-4.54401e-015	-2.09374e-015	-5.27891e-015	-7.64572e-015	-6.90428e-015	-1.1862e-014	-3.43328e-015	3.72737e-016	-1.10292e-015	-5.44646e-015	2.41681e-016
-5.05837e-016	-4.50504e-015	-2.43545e-015	-7.11775e-015	-5.18096e-015	-8.92662e-015	1.78083e-015	-1.03703e-014	-9.57562e-015	4.5914e-016	-2.27428e-015	2.23872e-015	-3.93341e-015	-2.2732e-015	-4.60377e-015	-2.24307e-015	-5.84724e-015	-7.6887e-015	-6.8686e-015	-1.20384e-014	-3.45885e-015	5.09755e-016	-1.16238e-015	-5.28588e-015	4.46666e-016
-3.3269e-016	-4.30116e-015	-2.70607e-015	-7.17231e-015	-5.2537e-015	-9.2321e-015	1.35996e-015	-1.02225e-014	-9.74668e-015	6.58403e-016	-2.14167e-015	2.40812e-015	-3.74878e-015	-2.14586e-015	-4.65942e-015	-2.39864e-015	-6.4438e-015	-7.72775e-015	-6.84096e-015	-1.21993e-014	-3.49771e-015	6.43648e-016	-1.2048e-015	-5.11985e-015	6.51483e-016
-1.88808e-016	-4.08656e-015	-2.97088e-015	-7.20129e-015	-5.33491e-015	-9.52271e-015	9.03064e-016	-1.00715e-014	-9.91697e-015	8.59762e-016	-2.01102e-015	2.56276e-015	-3.55318e-015	-2.00962e-015	-4.71103e-015	-2.56103e-015	-7.06561e-015	-7.76451e-015	-6.82282e-015	-1.23443e-014	-3.55092e-015	7.74564e-016	-1.23065e-015	-4.9494e-015	8.56279e-016
-7.64259e-017	-3.86338e-015	-3.22746e-015	-7.20501e-015	-5.4252e-015	-9.79752e-015	4.1217e-016	-9.9201e-015	-1.00828e-014	1.06096e-015	-1.8836e-015	2.70101e-015	-3.34832e-015	-1.8662e-015	-4.75861e-015	-2.73046e-015	-7.70897e-015	-7.80046e-015	-6.8155e-015	-1.2473e-014	-3.61925e-015	9.02294e-016	-1.24061e-015	-4.77606e-015	1.06088e-015
2.92785e-018	-3.63346e-015	-3.47361e-015	-7.18372e-015	-5.52514e-015	-1.0056e-014	-1.10523e-016	-9.77042e-015	-1.02409e-014	1.26042e-015	-1.76075e-015	2.82191e-015	-3.13651e-015	-1.71796e-015	-4.80188e-015	-2.90693e-015	-8.36996e-015	-7.83704e-015	-6.82005e-015	-1.25857e-014	-3.70358e-015	1.02636e-015	-1.23497e-015	-4.601e-015	1.26542e-015
4.8026e-017	-3.39843e-015	-3.70698e-015	-7.13737e-015	-5.63503e-015	-1.02969e-014	-6.62262e-016	-9.62528e-015	-1.03873e-014	1.45609e-015	-1.64372e-015	2.9239e-015	-2.91976e-015	-1.56684e-015	-4.84091e-015	-3.09011e-015	-9.04406e-015	-7.87535e-015	-6.83771e-015	-1.26823e-014	-3.80376e-015	1.14648e-015	-1.21447e-015	-4.42551e-015	1.47009e-015
5.78343e-017	-3.16068e-015	-3.92542e-015	-7.06694e-015	-5.75487e-015	-1.05194e-014	-1.24022e-015	-9.48742e-015	-1.05182e-014	1.64611e-015	-1.53366e-015	3.00667e-015	-2.70024e-015	-1.4155e-015	-4.87589e-015	-3.27964e-015	-9.72719e-015	-7.91667e-015	-6.86946e-015	-1.27627e-014	-3.91962e-015	1.26281e-015	-1.18012e-015	-4.25063e-015	1.67465e-015
3.17792e-017	-2.92178e-015	-4.12775e-015	-6.974e-015	-5.88475e-015	-1.07233e-014	-1.84095e-015	-9.35874e-015	-1.06302e-014	1.8287e-015	-1.43195e-015	3.06979e-015	-2.47964e-015	-1.26595e-015	-4.90707e-015	-3.47512e-015	-1.04145e-014	-7.96217e-015	-6.91598e-015	-1.28273e-014	-4.05083e-015	1.3757e-015	-1.13266e-015	-4.07751e-015	1.87848e-015
-3.07801e-017	-2.68407e-015	-4.31277e-015	-6.85979e-015	-6.02442e-015	-1.09078e-014	-2.46027e-015	-9.24081e-015	-1.07204e-014	2.00162e-015	-1.33959e-015	3.11308e-015	-2.26038e-015	-1.12013e-015	-4.93457e-015	-3.67598e-015	-1.11013e-014	-8.01265e-015	-6.97801e-015	-1.28763e-014	-4.19685e-015	1.48517e-015	-1.07343e-015	-3.90745e-015	2.08169e-015
-1.29512e-016	-2.44938e-015	-4.479e-015	-6.7257e-015	-6.17353e-015	-1.10724e-014	-3.09443e-015	-9.13535e-015	-1.07859e-014	2.16345e-015	-1.25757e-015	3.13598e-015	-2.04457e-015	-9.80399e-016	-4.95826e-015	-3.88151e-015	-1.17833e-014	-8.0694e-015	-7.05564e-015	-1.29097e-014	-4.35666e-015	1.59114e-015	-1.00324e-015	-3.74135e-015	2.28401e-015
-2.63864e-016	-2.21963e-015	-4.62547e-015	-6.57318e-015	-6.33116e-015	-1.1216e-014	-3.73964e-015	-9.04382e-015	-1.08235e-014	2.31233e-015	-1.18649e-015	3.13826e-015	-1.83411e-015	-8.49323e-016	-4.9783e-015	-4.09083e-015	-1.24559e-014	-8.13282e-015	-7.1483e-015	-1.29277e-014	-4.52858e-015	1.694e-015	-9.23274e-016	-3.57974e-015	2.48488e-015
-4.33454e-016	-1.99659e-015	-4.75144e-015	-6.40405e-015	-6.49705e-015	-1.13382e-014	-4.3915e-015	-8.96748e-015	-1.08313e-014	2.44683e-015	-1.12707e-015	3.12017e-015	-1.63079e-015	-7.28657e-016	-4.99544e-015	-4.30287e-015	-1.31144e-014	-8.20284e-015	-7.25523e-015	-1.29308e-014	-4.71081e-015	1.79424e-015	-8.3497e-016	-3.42381e-015	2.68427e-015
-6.36801e-016	-1.78218e-015	-4.85668e-015	-6.22072e-015	-6.67029e-015	-1.1439e-014	-5.04542e-015	-8.90702e-015	-1.08072e-014	2.56571e-015	-1.07992e-015	3.08188e-015	-1.4366e-015	-6.20363e-016	-5.00952e-015	-4.51624e-015	-1.37547e-014	-8.27967e-015	-7.37602e-015	-1.29192e-014	-4.90145e-015	1.89169e-015	-7.39434e-016	-3.27442e-015	2.88177e-015
-8.72148e-016	-1.57786e-015	-4.94064e-015	-6.0256e-015	-6.84988e-015	-1.15182e-014	-5.69723e-015	-8.86275e-015	-1.07493e-014	2.66772e-015	-1.04537e-015	3.02375e-015	-1.25366e-015	-5.26432e-016	-5.02063e-015	-4.72986e-015	-1.43719e-014	-8.36317e-015	-7.50969e-015	-1.2893e-014	-5.09883e-015	1.98686e-015	-6.37946e-016	-3.13186e-015	3.07685e-015
-1.13822e-015	-1.38514e-015	-5.0036e-015	-5.82074e-015	-7.03494e-015	-1.15756e-014	-6.34236e-015	-8.83453e-015	-1.06564e-014	2.75193e-015	-1.02341e-015	2.9462e-015	-1.0835e-015	-4.48362e-016	-5.029e-015	-4.94213e-015	-1.49616e-014	-8.45277e-015	-7.65473e-015	-1.28525e-014	-5.30024e-015	2.07992e-015	-5.31042e-016	-2.99685e-015	3.26883e-015
-1.43241e-015	-1.20522e-015	-5.04583e-015	-5.60858e-015	-7.2247e-015	-1.16112e-014	-6.9762e-015	-8.82226e-015	-1.05274e-014	2.81788e-015	-1.01449e-015	2.85066e-015	-9.27886e-016	-3.87682e-016	-5.03442e-015	-5.15197e-015	-1.55195e-014	-8.54781e-015	-7.80904e-015	-1.27973e-014	-5.50302e-015	2.17104e-015	-4.19644e-016	-2.86975e-015	3.45722e-015
-1.75152e-015	-1.03891e-015	-5.06817e-015	-5.39174e-015	-7.41764e-015	-1.16252e-014	-7.59407e-015	-8.82492e-015	-1.03617e-014	2.86471e-015	-1.01839e-015	2.73748e-015	-7.88243e-016	-3.45206e-016	-5.0371e-015	-5.35779e-015	-1.60416e-014	-8.64705e-015	-7.97099e-015	-1.27272e-014	-5.70439e-015	2.26018e-015	-3.04417e-016	-2.75063e-015	3.64107e-015
-2.09306e-015	-8.87615e-016	-5.07163e-015	-5.17264e-015	-7.61256e-015	-1.16185e-014	-8.19155e-015	-8.84146e-015	-1.01586e-014	2.8928e-015	-1.03501e-015	2.60747e-015	-6.65518e-016	-3.21426e-016	-5.03678e-015	-5.55801e-015	-1.65249e-014	-8.74947e-015	-8.13824e-015	-1.26424e-014	-5.90123e-015	2.3478e-015	-1.86466e-016	-2.63903e-015	3.81961e-015
-2.45373e-015	-7.518e-016	-5.05727e-015	-4.95352e-015	-7.80832e-015	-1.15915e-014	-8.76463e-015	-8.87047e-015	-9.91849e-015	2.90265e-015	-1.06403e-015	2.4617e-015	-5.61262e-016	-3.16571e-016	-5.03357e-015	-5.7515e-015	-1.69657e-014	-8.85345e-015	-8.30854e-015	-1.25426e-014	-6.09075e-015	2.4344e-015	-6.68474e-017	-2.53526e-015	3.99194e-015
-2.82997e-015	-6.32005e-016	-5.02686e-015	-4.73699e-015	-8.00361e-015	-1.15444e-014	-9.30925e-015	-8.91065e-015	-9.64183e-015	2.89434e-015	-1.10502e-015	2.30209e-015	-4.76024e-016	-3.30715e-016	-5.02704e-015	-5.93669e-015	-1.73611e-014	-8.95765e-015	-8.47904e-015	-1.24275e-014	-6.26982e-015	2.51968e-015	5.35319e-017	-2.43927e-015	4.15677e-015
-3.21874e-015	-5.28413e-016	-4.98187e-015	-4.52546e-015	-8.19751e-015	-1.14779e-014	-9.82143e-015	-8.95989e-015	-9.32965e-015	2.86848e-015	-1.15731e-015	2.1302e-015	-4.109e-016	-3.63126e-016	-5.01722e-015	-6.11231e-015	-1.77089e-014	-9.06042e-015	-8.64726e-015	-1.22964e-014	-6.43535e-015	2.60401e-015	1.74686e-016	-2.35058e-015	4.31364e-015
-3.61631e-015	-4.41057e-016	-4.92377e-015	-4.32131e-015	-8.38916e-015	-1.13929e-014	-1.02982e-014	-9.01648e-015	-8.98345e-015	2.82617e-015	-1.22024e-015	1.94761e-015	-3.66473e-016	-4.13314e-016	-5.00431e-015	-6.27724e-015	-1.80068e-014	-9.15973e-015	-8.81041e-015	-1.21497e-014	-6.58389e-015	2.68774e-015	2.96142e-016	-2.26845e-015	4.46169e-015
-4.01866e-015	-3.69348e-016	-4.85467e-015	-4.12691e-015	-8.57755e-015	-1.12899e-014	-1.07353e-014	-9.07819e-015	-8.60507e-015	2.76808e-015	-1.29313e-015	1.75615e-015	-3.42791e-016	-4.80364e-016	-4.98781e-015	-6.43036e-015	-1.82525e-014	-9.25364e-015	-8.9654e-015	-1.19862e-014	-6.71267e-015	2.77063e-015	4.17426e-016	-2.19264e-015	4.59996e-015
-4.4219e-015	-3.126e-016	-4.77655e-015	-3.94426e-015	-8.76129e-015	-1.11704e-014	-1.11303e-014	-9.14235e-015	-8.19644e-015	2.69565e-015	-1.37465e-015	1.55769e-015	-3.39965e-016	-5.62752e-016	-4.96781e-015	-6.57048e-015	-1.84451e-014	-9.3402e-015	-9.10913e-015	-1.1805e-014	-6.8191e-015	2.85301e-015	5.38385e-016	-2.1224e-015	4.72779e-015
-4.82165e-015	-2.70183e-016	-4.69153e-015	-3.77521e-015	-8.93932e-015	-1.10353e-014	-1.14806e-014	-9.2066e-015	-7.75974e-015	2.6105e-015	-1.46416e-015	1.35358e-015	-3.57714e-016	-6.58674e-016	-4.94441e-015	-6.69646e-015	-1.85839e-014	-9.41728e-015	-9.2388e-015	-1.16054e-014	-6.90087e-015	2.93522e-015	6.58854e-016	-2.05744e-015	4.84425e-015
-5.21427e-015	-2.41274e-016	-4.60143e-015	-3.62151e-015	-9.11102e-015	-1.08861e-014	-1.1784e-014	-9.26812e-015	-7.2981e-015	2.51426e-015	-1.56048e-015	1.14587e-015	-3.95713e-016	-7.66424e-016	-4.91778e-015	-6.80829e-015	-1.8668e-014	-9.48258e-015	-9.35106e-015	-1.13873e-014	-6.9562e-015	3.01714e-015	7.78585e-016	-1.99666e-015	4.9487e-015
-5.59565e-015	-2.24839e-016	-4.5082e-015	-3.48492e-015	-9.2756e-015	-1.07243e-014	-1.2039e-014	-9.324e-015	-6.81428e-015	2.40895e-015	-1.66177e-015	9.3706e-016	-4.53515e-016	-8.83712e-016	-4.88783e-015	-6.90543e-015	-1.86972e-014	-9.53416e-015	-9.443e-015	-1.115e-014	-6.98276e-015	3.09868e-015	8.97267e-016	-1.93931e-015	5.04035e-015
-5.96191e-015	-2.1943e-016	-4.41396e-015	-3.3666e-015	-9.43232e-015	-1.05514e-014	-1.22443e-014	-9.37162e-015	-6.31135e-015	2.29659e-015	-1.76681e-015	7.29071e-016	-5.29942e-016	-1.00787e-015	-4.85415e-015	-6.98725e-015	-1.86719e-014	-9.57017e-015	-9.51181e-015	-1.08928e-014	-6.97894e-015	3.18008e-015	1.01514e-015	-1.88469e-015	5.11828e-015
-6.30944e-015	-2.23581e-016	-4.32054e-015	-3.26744e-015	-9.58027e-015	-1.03687e-014	-1.23992e-014	-9.40857e-015	-5.79296e-015	2.17866e-015	-1.87435e-015	5.24001e-016	-6.24231e-016	-1.13665e-015	-4.81706e-015	-7.05386e-015	-1.85929e-014	-9.58889e-015	-9.55481e-015	-1.0615e-014	-6.94283e-015	3.26131e-015	1.13221e-015	-1.83214e-015	5.18202e-015
-6.63512e-015	-2.35519e-016	-4.23007e-015	-3.18822e-015	-9.71873e-015	-1.01777e-014	-1.25033e-014	-9.43206e-015	-5.26303e-015	2.05731e-015	-1.98333e-015	3.23624e-016	-7.3483e-016	-1.26737e-015	-4.77637e-015	-7.10509e-015	-1.84615e-014	-9.58855e-015	-9.56973e-015	-1.03161e-014	-6.87408e-015	3.34192e-015	1.24885e-015	-1.78077e-015	5.23121e-015
-6.93544e-015	-2.53712e-016	-4.14396e-015	-3.12924e-015	-9.84725e-015	-9.98034e-015	-1.25572e-014	-9.43981e-015	-4.72596e-015	1.93493e-015	-2.09228e-015	1.30105e-016	-8.60133e-016	-1.39716e-015	-4.7324e-015	-7.14148e-015	-1.82792e-014	-9.5674e-015	-9.55435e-015	-9.99578e-015	-6.77203e-015	3.42197e-015	1.36524e-015	-1.72993e-015	5.26525e-015
-7.2077e-015	-2.75973e-016	-4.06394e-015	-3.09106e-015	-9.966e-015	-9.77827e-015	-1.25621e-014	-9.42947e-015	-4.18593e-015	1.81383e-015	-2.19992e-015	-5.38635e-017	-9.99223e-016	-1.52318e-015	-4.68506e-015	-7.16357e-015	-1.80474e-014	-9.52417e-015	-9.50672e-015	-9.65453e-015	-6.63642e-015	3.50105e-015	1.48122e-015	-1.67901e-015	5.28392e-015
-7.44937e-015	-3.00381e-016	-3.99168e-015	-3.07329e-015	-1.00747e-014	-9.57368e-015	-1.25193e-014	-9.3989e-015	-3.64697e-015	1.69645e-015	-2.30483e-015	-2.26004e-016	-1.15084e-015	-1.64301e-015	-4.63501e-015	-7.17204e-015	-1.77686e-014	-9.45779e-015	-9.42498e-015	-9.29193e-015	-6.4681e-015	3.57896e-015	1.59709e-015	-1.62757e-015	5.28796e-015
-7.658e-015	-3.2471e-016	-3.92862e-015	-3.07567e-015	-1.01732e-014	-9.36774e-015	-1.24308e-014	-9.34543e-015	-3.11322e-015	1.58485e-015	-2.40535e-015	-3.84354e-016	-1.31247e-015	-1.75373e-015	-4.5819e-015	-7.1677e-015	-1.74454e-014	-9.36758e-015	-9.30794e-015	-8.90801e-015	-6.26739e-015	3.65572e-015	1.71282e-015	-1.57417e-015	5.27801e-015
-7.83135e-015	-3.46367e-016	-3.87556e-015	-3.0973e-015	-1.02607e-014	-9.16225e-015	-1.22991e-014	-9.2681e-015	-2.58956e-015	1.48066e-015	-2.50009e-015	-5.26754e-016	-1.48202e-015	-1.85313e-015	-4.52607e-015	-7.15152e-015	-1.70805e-014	-9.25303e-015	-9.15535e-015	-8.50289e-015	-6.0354e-015	3.73075e-015	1.82851e-015	-1.51851e-015	5.25389e-015
-7.96748e-015	-3.63795e-016	-3.83336e-015	-3.13751e-015	-1.0337e-014	-8.95821e-015	-1.21264e-014	-9.16578e-015	-2.07924e-015	1.38586e-015	-2.58771e-015	-6.51588e-016	-1.65729e-015	-1.93891e-015	-4.46701e-015	-7.12445e-015	-1.66769e-014	-9.11392e-015	-8.96685e-015	-8.07737e-015	-5.77347e-015	3.80385e-015	1.94462e-015	-1.46037e-015	5.21611e-015
-8.0649e-015	-3.75653e-016	-3.8018e-015	-3.195e-015	-1.04025e-014	-8.75792e-015	-1.19158e-014	-9.03734e-015	-1.58678e-015	1.30214e-015	-2.66719e-015	-7.56925e-016	-1.83609e-015	-2.00844e-015	-4.40546e-015	-7.08745e-015	-1.62382e-014	-8.94994e-015	-8.74189e-015	-7.63294e-015	-5.48341e-015	3.87458e-015	2.06157e-015	-1.39901e-015	5.16466e-015
-8.12248e-015	-3.7993e-016	-3.78082e-015	-3.26844e-015	-1.04571e-014	-8.56282e-015	-1.16705e-014	-8.8814e-015	-1.11651e-015	1.23134e-015	-2.73774e-015	-8.41306e-016	-2.0164e-015	-2.0597e-015	-4.3419e-015	-7.04206e-015	-1.57676e-014	-8.76215e-015	-8.48087e-015	-7.17058e-015	-5.16771e-015	3.94255e-015	2.17965e-015	-1.33376e-015	5.10027e-015
-8.14013e-015	-3.74771e-016	-3.7706e-015	-3.3564e-015	-1.05012e-014	-8.3739e-015	-1.13937e-014	-8.69763e-015	-6.72539e-016	1.17486e-015	-2.79823e-015	-9.02114e-016	-2.19651e-015	-2.09077e-015	-4.27698e-015	-6.98991e-015	-1.52683e-014	-8.55194e-015	-8.18428e-015	-6.69164e-015	-4.82901e-015	4.00677e-015	2.29893e-015	-1.26438e-015	5.02373e-015
-8.11755e-015	-3.58238e-016	-3.77104e-015	-3.45643e-015	-1.05344e-014	-8.19278e-015	-1.10898e-014	-8.48648e-015	-2.58403e-016	1.13433e-015	-2.84771e-015	-9.37843e-016	-2.37424e-015	-2.10002e-015	-4.21095e-015	-6.93262e-015	-1.47446e-014	-8.31943e-015	-7.8535e-015	-6.19845e-015	-4.46973e-015	4.06732e-015	2.41912e-015	-1.19045e-015	4.93621e-015
-8.05475e-015	-3.2866e-016	-3.78149e-015	-3.56704e-015	-1.05571e-014	-8.02062e-015	-1.07625e-014	-8.24852e-015	1.23072e-016	1.11054e-015	-2.88538e-015	-9.47857e-016	-2.54756e-015	-2.08614e-015	-4.14412e-015	-6.87166e-015	-1.42007e-014	-8.06659e-015	-7.49068e-015	-5.69304e-015	-4.09375e-015	4.12315e-015	2.54007e-015	-1.11171e-015	4.83867e-015
-7.95237e-015	-2.8514e-016	-3.80077e-015	-3.68568e-015	-1.05703e-014	-7.85832e-015	-1.04165e-014	-7.98395e-015	4.68832e-016	1.10467e-015	-2.91027e-015	-9.30401e-016	-2.71346e-015	-2.04851e-015	-4.07665e-015	-6.80854e-015	-1.36405e-014	-7.79461e-015	-7.09791e-015	-5.17772e-015	-3.70405e-015	4.17325e-015	2.66197e-015	-1.02846e-015	4.73243e-015
-7.81138e-015	-2.26772e-016	-3.82797e-015	-3.81028e-015	-1.05738e-014	-7.70674e-015	-1.0057e-014	-7.6938e-015	7.76148e-016	1.11691e-015	-2.92158e-015	-8.84067e-016	-2.86945e-015	-1.98674e-015	-4.00865e-015	-6.74512e-015	-1.30678e-014	-7.50594e-015	-6.67791e-015	-4.65525e-015	-3.30435e-015	4.21722e-015	2.78462e-015	-9.40479e-016	4.61918e-015
-7.63302e-015	-1.51966e-016	-3.86138e-015	-3.93857e-015	-1.05674e-014	-7.56667e-015	-9.68838e-015	-7.38e-015	1.04204e-015	1.14719e-015	-2.9189e-015	-8.08297e-016	-3.01357e-015	-1.90017e-015	-3.9416e-015	-6.68263e-015	-1.24865e-014	-7.20235e-015	-6.23312e-015	-4.129e-015	-2.89812e-015	4.25466e-015	2.90801e-015	-8.47997e-016	4.49991e-015
-7.41867e-015	-5.95367e-017	-3.89918e-015	-4.0684e-015	-1.05514e-014	-7.43826e-015	-9.31542e-015	-7.04471e-015	1.26412e-015	1.1958e-015	-2.90161e-015	-7.02704e-016	-3.144e-015	-1.78863e-015	-3.87651e-015	-6.6226e-015	-1.19005e-014	-6.88611e-015	-5.76682e-015	-3.60242e-015	-2.48895e-015	4.28476e-015	3.03246e-015	-7.50761e-016	4.37612e-015
-7.17079e-015	5.07555e-017	-3.93996e-015	-4.19752e-015	-1.05265e-014	-7.32248e-015	-8.94276e-015	-6.69024e-015	1.43982e-015	1.2628e-015	-2.86939e-015	-5.66628e-016	-3.25906e-015	-1.65322e-015	-3.81352e-015	-6.56623e-015	-1.13139e-014	-6.56092e-015	-5.28363e-015	-3.07903e-015	-2.08066e-015	4.30724e-015	3.15676e-015	-6.48457e-016	4.24959e-015
-6.89168e-015	1.78658e-016	-3.98183e-015	-4.32375e-015	-1.04924e-014	-7.2197e-015	-8.57543e-015	-6.31862e-015	1.56754e-015	1.34789e-015	-2.82178e-015	-4.00152e-016	-3.35608e-015	-1.49492e-015	-3.75337e-015	-6.51471e-015	-1.07307e-014	-6.23047e-015	-4.78815e-015	-2.56213e-015	-1.67757e-015	4.32109e-015	3.28015e-015	-5.40703e-016	4.12195e-015
-6.58406e-015	3.23876e-016	-4.02277e-015	-4.44492e-015	-1.04495e-014	-7.1305e-015	-8.21743e-015	-5.93216e-015	1.64669e-015	1.45038e-015	-2.75909e-015	-2.03031e-016	-3.4335e-015	-1.31492e-015	-3.69667e-015	-6.46922e-015	-1.01554e-014	-5.8974e-015	-4.28435e-015	-2.05598e-015	-1.28361e-015	4.32539e-015	3.40259e-015	-4.2827e-016	3.9943e-015
-6.25075e-015	4.86639e-016	-4.0603e-015	-4.55898e-015	-1.03984e-014	-7.05537e-015	-7.87243e-015	-5.53395e-015	1.67604e-015	1.56899e-015	-2.68201e-015	2.42977e-017	-3.49035e-015	-1.11468e-015	-3.64409e-015	-6.43085e-015	-9.59174e-015	-5.56532e-015	-3.77622e-015	-1.56482e-015	-9.02332e-016	4.31995e-015	3.52325e-015	-3.11183e-016	3.86781e-015
-5.89446e-015	6.67183e-016	-4.09236e-015	-4.66362e-015	-1.03396e-014	-6.9944e-015	-7.5455e-015	-5.12816e-015	1.6552e-015	1.70197e-015	-2.59044e-015	2.81091e-016	-3.5254e-015	-8.96007e-016	-3.59563e-015	-6.40053e-015	-9.04352e-015	-5.23806e-015	-3.26833e-015	-1.09296e-015	-5.36528e-016	4.30431e-015	3.64156e-015	-1.89185e-016	3.74378e-015
-5.51895e-015	8.64476e-016	-4.11716e-015	-4.75676e-015	-1.0273e-014	-6.94684e-015	-7.23985e-015	-4.71792e-015	1.58436e-015	1.84805e-015	-2.48425e-015	5.67443e-016	-3.53716e-015	-6.60871e-016	-3.55191e-015	-6.3791e-015	-8.51473e-015	-4.91834e-015	-2.76516e-015	-6.4479e-016	-1.88995e-016	4.27773e-015	3.75707e-015	-6.21466e-017	3.62331e-015
-5.12745e-015	1.07737e-015	-4.1325e-015	-4.83653e-015	-1.01992e-014	-6.91278e-015	-6.95877e-015	-4.30716e-015	1.46375e-015	2.00521e-015	-2.36442e-015	8.82271e-016	-3.52458e-015	-4.11387e-016	-3.51387e-015	-6.36716e-015	-8.00891e-015	-4.60984e-015	-2.27125e-015	-2.24475e-016	1.37133e-016	4.23992e-015	3.86914e-015	6.96613e-017	3.50813e-015
-4.72354e-015	1.30481e-015	-4.13671e-015	-4.90137e-015	-1.01183e-014	-6.89209e-015	-6.70582e-015	-3.89967e-015	1.29413e-015	2.17228e-015	-2.23148e-015	1.22402e-015	-3.48665e-015	-1.50242e-016	-3.48199e-015	-6.3652e-015	-7.52845e-015	-4.31623e-015	-1.79123e-015	1.63405e-016	4.38826e-016	4.19032e-015	3.9771e-015	2.06523e-016	3.39953e-015
-4.31051e-015	1.54502e-015	-4.12754e-015	-4.95009e-015	-1.00303e-014	-6.88393e-015	-6.4833e-015	-3.49921e-015	1.07653e-015	2.34733e-015	-2.08627e-015	1.59133e-015	-3.42285e-015	1.19577e-016	-3.45716e-015	-6.37281e-015	-7.07607e-015	-4.04119e-015	-1.32989e-015	5.14818e-016	7.13767e-016	4.12941e-015	4.08044e-015	3.48661e-016	3.29843e-015
-3.89187e-015	1.79698e-015	-4.10333e-015	-4.98165e-015	-9.93599e-015	-6.88789e-015	-6.29338e-015	-3.10953e-015	8.12409e-016	2.52812e-015	-1.92984e-015	1.98236e-015	-3.33288e-015	3.95534e-016	-3.43942e-015	-6.39034e-015	-6.65461e-015	-3.78767e-015	-8.91867e-016	8.26313e-016	9.60021e-016	4.05722e-015	4.17806e-015	4.96259e-016	3.20562e-015
-3.47122e-015	2.0582e-015	-4.06284e-015	-4.99517e-015	-9.83518e-015	-6.90334e-015	-6.13824e-015	-2.73535e-015	5.03562e-016	2.71234e-015	-1.76331e-015	2.39551e-015	-3.21696e-015	6.74563e-016	-3.42903e-015	-6.41753e-015	-6.2667e-015	-3.55855e-015	-4.81651e-016	1.09458e-015	1.17512e-015	3.97299e-015	4.26943e-015	6.49404e-016	3.12236e-015
-3.05234e-015	2.32674e-015	-4.00443e-015	-4.99047e-015	-9.72782e-015	-6.92984e-015	-6.0189e-015	-2.38049e-015	1.5248e-016	2.8977e-015	-1.58749e-015	2.82859e-015	-3.07552e-015	9.54177e-016	-3.42624e-015	-6.4541e-015	-5.91432e-015	-3.35615e-015	-1.0303e-016	1.31614e-015	1.35828e-015	3.8768e-015	4.35337e-015	8.08549e-016	3.04876e-015
-2.63871e-015	2.60017e-015	-3.92683e-015	-4.96636e-015	-9.61443e-015	-6.96593e-015	-5.93614e-015	-2.04795e-015	-2.38642e-016	3.0822e-015	-1.4034e-015	3.27903e-015	-2.90933e-015	1.23074e-015	-3.43113e-015	-6.49941e-015	-5.59924e-015	-3.18355e-015	2.40391e-016	1.48784e-015	1.50835e-015	3.76882e-015	4.42872e-015	9.73568e-016	2.9853e-015
-2.23373e-015	2.87655e-015	-3.82922e-015	-4.92315e-015	-9.49542e-015	-7.011e-015	-5.89108e-015	-1.74188e-015	-6.67322e-016	3.26357e-015	-1.21238e-015	3.7439e-015	-2.71882e-015	1.50178e-015	-3.44387e-015	-6.55279e-015	-5.32378e-015	-3.04277e-015	5.44929e-016	1.6072e-015	1.62494e-015	3.64815e-015	4.49527e-015	1.14417e-015	2.9321e-015
-1.84063e-015	3.15379e-015	-3.7111e-015	-4.86078e-015	-9.37075e-015	-7.06469e-015	-5.88382e-015	-1.4669e-015	-1.13101e-015	3.44016e-015	-1.01631e-015	4.22006e-015	-2.5052e-015	1.7645e-015	-3.46472e-015	-6.61322e-015	-5.08966e-015	-2.93572e-015	8.07303e-016	1.67188e-015	1.70775e-015	3.51557e-015	4.5528e-015	1.32117e-015	2.88896e-015
-1.46255e-015	3.42924e-015	-3.57237e-015	-4.78018e-015	-9.24086e-015	-7.12599e-015	-5.91337e-015	-1.22544e-015	-1.626e-015	3.6099e-015	-8.16645e-016	4.7048e-015	-2.26995e-015	2.0164e-015	-3.49378e-015	-6.67994e-015	-4.89765e-015	-2.86436e-015	1.02448e-015	1.68027e-015	1.75714e-015	3.37131e-015	4.6005e-015	1.50467e-015	2.85614e-015
-1.10176e-015	3.70037e-015	-3.41287e-015	-4.68165e-015	-9.10635e-015	-7.19372e-015	-5.97944e-015	-1.02072e-015	-2.14909e-015	3.77056e-015	-6.14924e-016	5.19488e-015	-2.01482e-015	2.25443e-015	-3.53054e-015	-6.75171e-015	-4.74873e-015	-2.8301e-015	1.19559e-015	1.63142e-015	1.77337e-015	3.21583e-015	4.63713e-015	1.69509e-015	2.83282e-015
-7.61436e-016	3.96517e-015	-3.23259e-015	-4.56615e-015	-8.96721e-015	-7.26719e-015	-6.0809e-015	-8.56733e-016	-2.69702e-015	3.91967e-015	-4.12841e-016	5.6877e-015	-1.74158e-015	2.47606e-015	-3.5745e-015	-6.82708e-015	-4.6431e-015	-2.83356e-015	1.31907e-015	1.52501e-015	1.75776e-015	3.04949e-015	4.66238e-015	1.89242e-015	2.81911e-015
-4.43654e-016	4.22008e-015	-3.03243e-015	-4.43416e-015	-8.82409e-015	-7.34587e-015	-6.21555e-015	-7.35453e-016	-3.26621e-015	4.05554e-015	-2.11852e-016	6.18058e-015	-1.4525e-015	2.6792e-015	-3.62517e-015	-6.90511e-015	-4.58107e-015	-2.87544e-015	1.39297e-015	1.36079e-015	1.71137e-015	2.87314e-015	4.67522e-015	2.09735e-015	2.81405e-015
-1.5087e-016	4.46242e-015	-2.81358e-015	-4.28781e-015	-8.67727e-015	-7.42878e-015	-6.38183e-015	-6.59085e-016	-3.85243e-015	4.17677e-015	-1.36042e-017	6.66966e-015	-1.14999e-015	2.86213e-015	-3.68263e-015	-6.98548e-015	-4.5632e-015	-2.95587e-015	1.4167e-015	1.13926e-015	1.63569e-015	2.68718e-015	4.67525e-015	2.30968e-015	2.81653e-015
1.15571e-016	4.68994e-015	-2.57713e-015	-4.12829e-015	-8.52758e-015	-7.51524e-015	-6.57755e-015	-6.29392e-016	-4.45149e-015	4.28164e-015	1.79763e-016	7.15168e-015	-8.37072e-016	3.0234e-015	-3.74603e-015	-7.06627e-015	-4.58949e-015	-3.07435e-015	1.39037e-015	8.61835e-016	1.53229e-015	2.4927e-015	4.66285e-015	2.52934e-015	2.82605e-015
3.5442e-016	4.90011e-015	-2.32512e-015	-3.95683e-015	-8.37549e-015	-7.60472e-015	-6.80001e-015	-6.47993e-016	-5.05998e-015	4.36863e-015	3.66207e-016	7.62363e-015	-5.1651e-016	3.16091e-015	-3.81497e-015	-7.1458e-015	-4.65933e-015	-3.23025e-015	1.31407e-015	5.3052e-016	1.40352e-015	2.29047e-015	4.63792e-015	2.75647e-015	2.84082e-015
5.63957e-016	5.0903e-015	-2.05917e-015	-3.77511e-015	-8.22196e-015	-7.69655e-015	-7.047e-015	-7.15823e-016	-5.67375e-015	4.43653e-015	5.442e-016	8.08205e-015	-1.91251e-016	3.27369e-015	-3.88893e-015	-7.22265e-015	-4.772e-015	-3.42259e-015	1.18897e-015	1.47071e-016	1.25133e-015	2.08147e-015	4.60034e-015	2.99061e-015	2.86003e-015
7.43454e-016	5.25856e-015	-1.78137e-015	-3.58436e-015	-8.06696e-015	-7.79022e-015	-7.31541e-015	-8.33198e-016	-6.28813e-015	4.48449e-015	7.12527e-016	8.52335e-015	1.35279e-016	3.36132e-015	-3.96723e-015	-7.29567e-015	-4.92665e-015	-3.64996e-015	1.01622e-015	-2.85879e-016	1.07819e-015	1.8668e-015	4.55033e-015	3.23227e-015	2.88261e-015
8.92306e-016	5.40335e-015	-1.49359e-015	-3.38696e-015	-7.91134e-015	-7.88534e-015	-7.60148e-015	-1.00065e-015	-6.89957e-015	4.51253e-015	8.69638e-016	8.94461e-015	4.60275e-016	3.42247e-015	-4.04908e-015	-7.3636e-015	-5.12157e-015	-3.91103e-015	7.97536e-016	-7.64882e-016	8.86462e-016	1.64843e-015	4.48792e-015	3.48105e-015	2.90748e-015
1.00956e-015	5.5219e-015	-1.19878e-015	-3.18495e-015	-7.75561e-015	-7.98138e-015	-7.90232e-015	-1.2178e-015	-7.50435e-015	4.52035e-015	1.0135e-015	9.34301e-015	7.80018e-016	3.45649e-015	-4.1336e-015	-7.42516e-015	-5.35539e-015	-4.20357e-015	5.34768e-016	-1.28515e-015	6.78732e-016	1.42727e-015	4.41359e-015	3.73653e-015	2.93294e-015
1.09502e-015	5.61227e-015	-8.99663e-016	-2.98031e-015	-7.60043e-015	-8.07784e-015	-8.21493e-015	-1.48359e-015	-8.09847e-015	4.50802e-015	1.14252e-015	9.71558e-015	1.09145e-015	3.46389e-015	-4.22003e-015	-7.48032e-015	-5.62625e-015	-4.52535e-015	2.30339e-016	-1.84267e-015	4.57849e-016	1.20434e-015	4.32815e-015	3.99808e-015	2.95818e-015
1.14918e-015	5.67277e-015	-5.99389e-016	-2.77459e-015	-7.44623e-015	-8.1736e-015	-8.53534e-015	-1.79696e-015	-8.67787e-015	4.47559e-015	1.25504e-015	1.00603e-014	1.39116e-015	3.44501e-015	-4.30774e-015	-7.52792e-015	-5.93231e-015	-4.87314e-015	-1.12739e-016	-2.43329e-015	2.26141e-016	9.81098e-016	4.23165e-015	4.26529e-015	2.98197e-015
1.17323e-015	5.70285e-015	-3.01107e-016	-2.56957e-015	-7.29412e-015	-8.2687e-015	-8.86033e-015	-2.15624e-015	-9.23971e-015	4.42425e-015	1.34979e-015	1.03749e-014	1.67542e-015	3.40061e-015	-4.39564e-015	-7.5668e-015	-6.27125e-015	-5.2437e-015	-4.90818e-016	-3.05168e-015	-1.35345e-017	7.58668e-016	4.12436e-015	4.53792e-015	3.0029e-015
1.16802e-015	5.70211e-015	-7.41384e-018	-2.36757e-015	-7.14512e-015	-8.36318e-015	-9.18665e-015	-2.55887e-015	-9.78052e-015	4.35416e-015	1.42557e-015	1.06574e-014	1.94094e-015	3.33136e-015	-4.48246e-015	-7.59673e-015	-6.64016e-015	-5.63406e-015	-9.00823e-016	-3.69211e-015	-2.5817e-016	5.38501e-016	4.00702e-015	4.81469e-015	3.01937e-015
1.13403e-015	5.6696e-015	2.78257e-016	-2.17012e-015	-6.99974e-015	-8.45656e-015	-9.51067e-015	-3.00189e-015	-1.02967e-014	4.26607e-015	1.48152e-015	1.09058e-014	2.18472e-015	3.23804e-015	-4.56724e-015	-7.61717e-015	-7.03615e-015	-6.04118e-015	-1.33891e-015	-4.34858e-015	-5.04538e-016	3.21631e-016	3.88103e-015	5.09502e-015	3.03053e-015
1.07311e-015	5.60475e-015	5.52928e-016	-1.97843e-015	-6.85841e-015	-8.54846e-015	-9.82887e-015	-3.48246e-015	-1.07856e-014	4.16215e-015	1.51632e-015	1.11184e-014	2.40392e-015	3.12175e-015	-4.64956e-015	-7.62818e-015	-7.45629e-015	-6.46159e-015	-1.80061e-015	-5.01516e-015	-7.50474e-016	1.08945e-016	3.74708e-015	5.37753e-015	3.03598e-015
9.86782e-016	5.50714e-015	8.13473e-016	-1.79417e-015	-6.72201e-015	-8.63905e-015	-1.0138e-014	-3.9974e-015	-1.12447e-014	4.04362e-015	1.52891e-015	1.12937e-014	2.59561e-015	2.9838e-015	-4.7284e-015	-7.62879e-015	-7.89804e-015	-6.89158e-015	-2.28216e-015	-5.68527e-015	-9.93129e-016	-9.82722e-017	3.60596e-015	5.66145e-015	3.03471e-015
8.77073e-016	5.37768e-015	1.05669e-015	-1.61852e-015	-6.59156e-015	-8.72843e-015	-1.0435e-014	-4.54334e-015	-1.1671e-014	3.91185e-015	1.51872e-015	1.14312e-014	2.75676e-015	2.8263e-015	-4.80285e-015	-7.61961e-015	-8.35845e-015	-7.3274e-015	-2.7793e-015	-6.35279e-015	-1.23066e-015	-2.99101e-016	3.45849e-015	5.94538e-015	3.0262e-015
7.4575e-016	5.2166e-015	1.27991e-015	-1.45237e-015	-6.46754e-015	-8.81556e-015	-1.07172e-014	-5.11527e-015	-1.20629e-014	3.76841e-015	1.4851e-015	1.15298e-014	2.88544e-015	2.65079e-015	-4.87239e-015	-7.60077e-015	-8.83398e-015	-7.76584e-015	-3.28833e-015	-7.01137e-015	-1.46115e-015	-4.9311e-016	3.30638e-015	6.2284e-015	3.01036e-015
5.95032e-016	5.02482e-015	1.48079e-015	-1.29649e-015	-6.35053e-015	-8.90012e-015	-1.09818e-014	-5.70835e-015	-1.24183e-014	3.61523e-015	1.42778e-015	1.15885e-014	2.97922e-015	2.45897e-015	-4.93658e-015	-7.57237e-015	-9.32047e-015	-8.20319e-015	-3.80534e-015	-7.65504e-015	-1.68211e-015	-6.78766e-016	3.15027e-015	6.50897e-015	2.9865e-015
4.2732e-016	4.80377e-015	1.65664e-015	-1.15264e-015	-6.24141e-015	-8.98246e-015	-1.12262e-014	-6.31825e-015	-1.27362e-014	3.45457e-015	1.34649e-015	1.16077e-014	3.03559e-015	2.25298e-015	-4.99497e-015	-7.53529e-015	-9.81346e-015	-8.63599e-015	-4.32609e-015	-8.27789e-015	-1.89185e-015	-8.55039e-016	2.9916e-015	6.78552e-015	2.95421e-015
2.45078e-016	4.55465e-015	1.80552e-015	-1.02131e-015	-6.14071e-015	-9.06237e-015	-1.14488e-014	-6.94011e-015	-1.30145e-014	3.28874e-015	1.24105e-015	1.1588e-014	3.05341e-015	2.03466e-015	-5.04675e-015	-7.49033e-015	-1.03091e-014	-9.061e-015	-4.84724e-015	-8.87393e-015	-2.08866e-015	-1.02092e-015	2.83177e-015	7.05642e-015	2.91356e-015
5.0477e-017	4.27909e-015	1.9248e-015	-9.02722e-016	-6.04929e-015	-9.14014e-015	-1.16478e-014	-7.56835e-015	-1.32521e-014	3.11999e-015	1.11243e-015	1.15299e-014	3.03084e-015	1.80603e-015	-5.09181e-015	-7.43783e-015	-1.08036e-014	-9.47485e-015	-5.36509e-015	-9.43838e-015	-2.27116e-015	-1.17584e-015	2.67201e-015	7.32058e-015	2.86471e-015
-1.54111e-016	3.97975e-015	2.01299e-015	-7.97191e-016	-5.96752e-015	-9.21565e-015	-1.18217e-014	-8.19718e-015	-1.34489e-014	2.94986e-015	9.60918e-016	1.14344e-014	2.9677e-015	1.56943e-015	-5.13027e-015	-7.37906e-015	-1.12932e-014	-9.87443e-015	-5.87523e-015	-9.96577e-015	-2.43806e-015	-1.31879e-015	2.51385e-015	7.57624e-015	2.80859e-015
-3.6618e-016	3.6586e-015	2.06917e-015	-7.05229e-016	-5.89531e-015	-9.28927e-015	-1.19696e-014	-8.82071e-015	-1.36045e-014	2.78135e-015	7.86772e-016	1.13033e-014	2.86388e-015	1.32687e-015	-5.16232e-015	-7.31485e-015	-1.17738e-014	-1.02569e-014	-6.37401e-015	-1.04513e-014	-2.58834e-015	-1.44885e-015	2.35832e-015	7.82142e-015	2.74606e-015
-5.83042e-016	3.31818e-015	2.0921e-015	-6.27512e-016	-5.83341e-015	-9.3606e-015	-1.20904e-014	-9.43401e-015	-1.37191e-014	2.61625e-015	5.90659e-016	1.11376e-014	2.71932e-015	1.08017e-015	-5.18813e-015	-7.24598e-015	-1.22411e-014	-1.06191e-014	-6.8587e-015	-1.08918e-014	-2.72132e-015	-1.56516e-015	2.20673e-015	8.0548e-015	2.67766e-015
-8.02771e-016	2.96158e-015	2.08181e-015	-5.63924e-016	-5.78284e-015	-9.42982e-015	-1.21832e-014	-1.00323e-014	-1.37926e-014	2.45707e-015	3.74405e-016	1.09394e-014	2.53458e-015	8.31412e-016	-5.20765e-015	-7.17324e-015	-1.26913e-014	-1.09588e-014	-7.32622e-015	-1.12832e-014	-2.83609e-015	-1.66786e-015	2.06048e-015	8.27523e-015	2.60452e-015
-1.02313e-015	2.59187e-015	2.03798e-015	-5.1403e-016	-5.74376e-015	-9.49699e-015	-1.22478e-014	-1.06098e-014	-1.3826e-014	2.30542e-015	1.38952e-016	1.07114e-014	2.31088e-015	5.82635e-016	-5.22129e-015	-7.09785e-015	-1.31205e-014	-1.12732e-014	-7.77345e-015	-1.16226e-014	-2.93237e-015	-1.75717e-015	1.92084e-015	8.48085e-015	2.52766e-015
-1.24189e-015	2.21195e-015	1.96104e-015	-4.77387e-016	-5.71612e-015	-9.56219e-015	-1.22838e-014	-1.11612e-014	-1.38199e-014	2.16312e-015	-1.14128e-016	1.04559e-014	2.04919e-015	3.36124e-016	-5.22934e-015	-7.02121e-015	-1.35256e-014	-1.15604e-014	-8.19832e-015	-1.19075e-014	-3.00942e-015	-1.83279e-015	1.7885e-015	8.67054e-015	2.44829e-015
-1.45649e-015	1.82559e-015	1.85153e-015	-4.53691e-016	-5.69983e-015	-9.62517e-015	-1.22914e-014	-1.16823e-014	-1.37752e-014	2.03206e-015	-3.82856e-016	1.01758e-014	1.75136e-015	9.30265e-017	-5.23238e-015	-6.94327e-015	-1.39024e-014	-1.18188e-014	-8.59907e-015	-1.21358e-014	-3.06775e-015	-1.89497e-015	1.66478e-015	8.84284e-015	2.36815e-015
-1.6645e-015	1.43577e-015	1.70997e-015	-4.43094e-016	-5.69471e-015	-9.68589e-015	-1.2271e-014	-1.21683e-014	-1.36935e-014	1.91443e-015	-6.64929e-016	9.87371e-015	1.4198e-015	-1.44373e-016	-5.23044e-015	-6.86483e-015	-1.42465e-014	-1.20472e-014	-8.97321e-015	-1.23061e-014	-3.10742e-015	-1.94363e-015	1.55033e-015	8.99673e-015	2.28834e-015
-1.86396e-015	1.04598e-015	1.53793e-015	-4.45251e-016	-5.70107e-015	-9.74458e-015	-1.22227e-014	-1.26152e-014	-1.35762e-014	1.81183e-015	-9.5814e-016	9.55243e-015	1.0577e-015	-3.73976e-016	-5.22425e-015	-6.78698e-015	-1.45544e-014	-1.2244e-014	-9.31876e-015	-1.24181e-014	-3.12882e-015	-1.97886e-015	1.44655e-015	9.13083e-015	2.21008e-015
-2.05349e-015	6.59869e-016	1.33725e-015	-4.59289e-016	-5.71847e-015	-9.80111e-015	-1.21477e-014	-1.30187e-014	-1.34241e-014	1.72498e-015	-1.26055e-015	9.21433e-015	6.67457e-016	-5.94772e-016	-5.21495e-015	-6.71028e-015	-1.48235e-014	-1.24082e-014	-9.63478e-015	-1.2472e-014	-3.13203e-015	-2.00122e-015	1.35402e-015	9.24419e-015	2.13431e-015
-2.23131e-015	2.81031e-016	1.10984e-015	-4.84535e-016	-5.74659e-015	-9.85544e-015	-1.20471e-014	-1.33755e-014	-1.32398e-014	1.65465e-015	-1.56996e-015	8.86253e-015	2.52756e-016	-8.05555e-016	-5.20332e-015	-6.63517e-015	-1.50506e-014	-1.25398e-014	-9.92032e-015	-1.2469e-014	-3.11743e-015	-2.01086e-015	1.27386e-015	9.33554e-015	2.06227e-015
-2.39567e-015	-8.68623e-017	8.57225e-016	-5.20796e-016	-5.78565e-015	-9.90796e-015	-1.19219e-014	-1.36825e-014	-1.30258e-014	1.60158e-015	-1.88381e-015	8.50008e-015	-1.82862e-016	-1.00488e-015	-5.19049e-015	-6.56235e-015	-1.52327e-014	-1.26382e-014	-1.01744e-014	-1.24097e-014	-3.0856e-015	-2.00833e-015	1.20632e-015	9.40413e-015	1.99589e-015
-2.54541e-015	-4.40447e-016	5.82834e-016	-5.67693e-016	-5.8348e-015	-9.95801e-015	-1.17732e-014	-1.39373e-014	-1.27844e-014	1.566e-015	-2.19955e-015	8.13016e-015	-6.35632e-016	-1.19142e-015	-5.17749e-015	-6.49294e-015	-1.53673e-014	-1.27039e-014	-1.03961e-014	-1.2296e-014	-3.03727e-015	-1.99334e-015	1.15151e-015	9.45002e-015	1.9363e-015
-2.68001e-015	-7.76735e-016	2.8935e-016	-6.24554e-016	-5.89356e-015	-1.00058e-014	-1.16029e-014	-1.4139e-014	-1.25176e-014	1.54832e-015	-2.51496e-015	7.75618e-015	-1.10132e-015	-1.36396e-015	-5.16512e-015	-6.42732e-015	-1.54526e-014	-1.27373e-014	-1.05852e-014	-1.21302e-014	-2.97385e-015	-1.96728e-015	1.10975e-015	9.47309e-015	1.88484e-015
-2.79831e-015	-1.09189e-015	-2.04946e-017	-6.9107e-016	-5.96169e-015	-1.00514e-014	-1.14126e-014	-1.42854e-014	-1.22278e-014	1.54829e-015	-2.82742e-015	7.3811e-015	-1.57563e-015	-1.52234e-015	-5.15386e-015	-6.36531e-015	-1.54867e-014	-1.27383e-014	-1.0741e-014	-1.19152e-014	-2.8963e-015	-1.93076e-015	1.08141e-015	9.47284e-015	1.84274e-015
-2.8996e-015	-1.38338e-015	-3.43032e-016	-7.67e-016	-6.03976e-015	-1.00951e-014	-1.1204e-014	-1.43749e-014	-1.19177e-014	1.56533e-015	-3.13392e-015	7.00843e-015	-2.05418e-015	-1.66557e-015	-5.14487e-015	-6.30697e-015	-1.54678e-014	-1.27083e-014	-1.08633e-014	-1.16547e-014	-2.80492e-015	-1.88501e-015	1.06706e-015	9.44982e-015	1.81122e-015
-2.98378e-015	-1.64828e-015	-6.75374e-016	-8.51737e-016	-6.12667e-015	-1.01375e-014	-1.09785e-014	-1.44077e-014	-1.15902e-014	1.59854e-015	-3.43146e-015	6.64147e-015	-2.53264e-015	-1.79293e-015	-5.13879e-015	-6.25159e-015	-1.53947e-014	-1.26482e-014	-1.09526e-014	-1.13521e-014	-2.70066e-015	-1.83063e-015	1.06569e-015	9.40451e-015	1.79098e-015
-3.05012e-015	-1.88344e-015	-1.01455e-015	-9.45443e-016	-6.22168e-015	-1.01789e-014	-1.07381e-014	-1.43843e-014	-1.12482e-014	1.64714e-015	-3.71827e-015	6.28254e-015	-3.00626e-015	-1.90394e-015	-5.13688e-015	-6.19921e-015	-1.52668e-014	-1.25593e-014	-1.10094e-014	-1.10119e-014	-2.58488e-015	-1.76863e-015	1.07703e-015	9.33736e-015	1.78234e-015
-3.09831e-015	-2.08679e-015	-1.35704e-015	-1.04759e-015	-6.32425e-015	-1.02191e-014	-1.04852e-014	-1.43054e-014	-1.08947e-014	1.71007e-015	-3.99159e-015	5.93383e-015	-3.47049e-015	-1.99828e-015	-5.14004e-015	-6.14915e-015	-1.50838e-014	-1.24429e-014	-1.10342e-014	-1.06381e-014	-2.45899e-015	-1.69931e-015	1.10169e-015	9.24864e-015	1.78594e-015
-3.12819e-015	-2.25636e-015	-1.69964e-015	-1.15834e-015	-6.43323e-015	-1.02578e-014	-1.02216e-014	-1.41729e-014	-1.05323e-014	1.78634e-015	-4.24918e-015	5.59736e-015	-3.92109e-015	-2.07575e-015	-5.14868e-015	-6.10104e-015	-1.48461e-014	-1.23005e-014	-1.10272e-014	-1.02353e-014	-2.32488e-015	-1.62403e-015	1.13862e-015	9.13919e-015	1.80179e-015
-3.13992e-015	-2.39044e-015	-2.03857e-015	-1.27741e-015	-6.54852e-015	-1.02955e-014	-9.94866e-015	-1.39891e-014	-1.01634e-014	1.87426e-015	-4.48904e-015	5.27658e-015	-4.35378e-015	-2.13611e-015	-5.16334e-015	-6.05459e-015	-1.45539e-014	-1.21334e-014	-1.09887e-014	-9.80837e-015	-2.18369e-015	-1.5435e-015	1.18688e-015	9.01022e-015	1.82977e-015
-3.13382e-015	-2.48809e-015	-2.37019e-015	-1.40503e-015	-6.66967e-015	-1.03317e-014	-9.66856e-015	-1.37568e-014	-9.79069e-015	1.97235e-015	-4.70914e-015	4.97342e-015	-4.765e-015	-2.17943e-015	-5.18454e-015	-6.00846e-015	-1.42079e-014	-1.19436e-014	-1.09188e-014	-9.36231e-015	-2.0369e-015	-1.45857e-015	1.24581e-015	8.86283e-015	1.86954e-015
-3.11107e-015	-2.54783e-015	-2.69204e-015	-1.54133e-015	-6.79565e-015	-1.03668e-014	-9.38337e-015	-1.34798e-014	-9.41682e-015	2.07894e-015	-4.90766e-015	4.689e-015	-5.15123e-015	-2.20595e-015	-5.21252e-015	-5.96202e-015	-1.38099e-014	-1.17326e-014	-1.08175e-014	-8.90159e-015	-1.8852e-015	-1.36965e-015	1.31449e-015	8.69801e-015	1.92043e-015
-3.07244e-015	-2.56918e-015	-3.00157e-015	-1.68537e-015	-6.92591e-015	-1.04009e-014	-9.09455e-015	-1.31612e-014	-9.04414e-015	2.19176e-015	-5.08321e-015	4.42527e-015	-5.50851e-015	-2.21585e-015	-5.24709e-015	-5.91426e-015	-1.33613e-014	-1.15027e-014	-1.0686e-014	-8.43076e-015	-1.72974e-015	-1.27731e-015	1.39281e-015	8.51711e-015	1.98267e-015
-3.01885e-015	-2.55202e-015	-3.29564e-015	-1.83805e-015	-7.06002e-015	-1.04341e-014	-8.80379e-015	-1.2805e-014	-8.67498e-015	2.30885e-015	-5.2344e-015	4.18365e-015	-5.83332e-015	-2.20932e-015	-5.28835e-015	-5.86444e-015	-1.28648e-014	-1.12552e-014	-1.05247e-014	-7.95394e-015	-1.5721e-015	-1.18195e-015	1.4794e-015	8.32187e-015	2.05524e-015
-2.95059e-015	-2.49647e-015	-3.57149e-015	-1.99911e-015	-7.19767e-015	-1.04661e-014	-8.51294e-015	-1.24165e-014	-8.31109e-015	2.4291e-015	-5.3598e-015	3.96505e-015	-6.12337e-015	-2.18651e-015	-5.33628e-015	-5.81207e-015	-1.23232e-014	-1.09925e-014	-1.03343e-014	-7.47605e-015	-1.41444e-015	-1.08444e-015	1.57325e-015	8.11333e-015	2.13697e-015
-2.86778e-015	-2.40311e-015	-3.82711e-015	-2.16846e-015	-7.33765e-015	-1.04973e-014	-8.22295e-015	-1.19999e-014	-7.95473e-015	2.5499e-015	-5.45921e-015	3.76984e-015	-6.37645e-015	-2.14831e-015	-5.39051e-015	-5.75598e-015	-1.17395e-014	-1.0717e-014	-1.0115e-014	-7.00105e-015	-1.25832e-015	-9.85155e-016	1.67358e-015	7.89344e-015	2.22748e-015
-2.772e-015	-2.2733e-015	-4.06051e-015	-2.34578e-015	-7.47933e-015	-1.05268e-014	-7.93559e-015	-1.15598e-014	-7.60843e-015	2.66841e-015	-5.5317e-015	3.59811e-015	-6.59008e-015	-2.09529e-015	-5.45085e-015	-5.69516e-015	-1.11171e-014	-1.04301e-014	-9.86742e-015	-6.53307e-015	-1.10481e-015	-8.83954e-016	1.77851e-015	7.66314e-015	2.32485e-015
-2.6645e-015	-2.1087e-015	-4.26949e-015	-2.53165e-015	-7.62235e-015	-1.05546e-014	-7.65239e-015	-1.11024e-014	-7.27322e-015	2.78339e-015	-5.57711e-015	3.44965e-015	-6.76315e-015	-2.02771e-015	-5.5168e-015	-5.62914e-015	-1.04599e-014	-1.01346e-014	-9.59214e-015	-6.07519e-015	-9.55019e-016	-7.8127e-016	1.88732e-015	7.42426e-015	2.42785e-015
-2.54654e-015	-1.91191e-015	-4.45317e-015	-2.72605e-015	-7.76581e-015	-1.05814e-014	-7.37444e-015	-1.06324e-014	-6.95076e-015	2.89285e-015	-5.59551e-015	3.32417e-015	-6.89441e-015	-1.94682e-015	-5.58721e-015	-5.55717e-015	-9.77206e-015	-9.83187e-015	-9.28967e-015	-5.63064e-015	-8.11328e-016	-6.77968e-016	1.99882e-015	7.17861e-015	2.53497e-015
-2.41901e-015	-1.68444e-015	-4.61004e-015	-2.9289e-015	-7.90994e-015	-1.06077e-014	-7.10277e-015	-1.01553e-014	-6.64234e-015	2.99429e-015	-5.58753e-015	3.22254e-015	-6.98304e-015	-1.85381e-015	-5.66114e-015	-5.47834e-015	-9.05783e-015	-9.52384e-015	-8.96089e-015	-5.20243e-015	-6.74942e-016	-5.74165e-016	2.11208e-015	6.92772e-015	2.6447e-015
-2.2831e-015	-1.42853e-015	-4.73988e-015	-3.14011e-015	-8.05376e-015	-1.06325e-014	-6.83865e-015	-9.67643e-015	-6.34898e-015	3.08565e-015	-5.55401e-015	3.14448e-015	-7.02899e-015	-1.74937e-015	-5.73788e-015	-5.39231e-015	-8.32146e-015	-9.21216e-015	-8.60657e-015	-4.79331e-015	-5.47453e-016	-4.6989e-016	2.22579e-015	6.67279e-015	2.75533e-015
-2.14037e-015	-1.14692e-015	-4.8424e-015	-3.35945e-015	-8.19698e-015	-1.06558e-014	-6.58341e-015	-9.20118e-015	-6.07171e-015	3.16481e-015	-5.49584e-015	3.08915e-015	-7.0329e-015	-1.63412e-015	-5.81669e-015	-5.29866e-015	-7.56799e-015	-8.89918e-015	-8.22753e-015	-4.40415e-015	-4.30604e-016	-3.65382e-016	2.33889e-015	6.41525e-015	2.86558e-015
-1.99168e-015	-8.43021e-016	-4.91757e-015	-3.58562e-015	-8.33926e-015	-1.06779e-014	-6.33745e-015	-8.73513e-015	-5.81099e-015	3.23117e-015	-5.41441e-015	3.0556e-015	-6.99558e-015	-1.50933e-015	-5.89643e-015	-5.19689e-015	-6.80227e-015	-8.58608e-015	-7.82431e-015	-4.03621e-015	-3.25819e-016	-2.6081e-016	2.44993e-015	6.15655e-015	2.97348e-015
-1.83826e-015	-5.20565e-016	-4.96622e-015	-3.81877e-015	-8.47964e-015	-1.0698e-014	-6.1018e-015	-8.28354e-015	-5.56699e-015	3.28251e-015	-5.31164e-015	3.04235e-015	-6.91841e-015	-1.37655e-015	-5.97571e-015	-5.08652e-015	-6.02892e-015	-8.27461e-015	-7.39763e-015	-3.69057e-015	-2.34884e-016	-1.56268e-016	2.55801e-015	5.8978e-015	3.07745e-015
-1.68157e-015	-1.83161e-016	-4.98888e-015	-4.0581e-015	-8.61734e-015	-1.07156e-014	-5.87747e-015	-7.85089e-015	-5.33959e-015	3.31766e-015	-5.18958e-015	3.04766e-015	-6.80336e-015	-1.23654e-015	-6.05343e-015	-4.96794e-015	-5.25346e-015	-7.96668e-015	-6.94859e-015	-3.36844e-015	-1.59063e-016	-5.08405e-017	2.66241e-015	5.64013e-015	3.1759e-015
-1.52235e-015	1.65576e-016	-4.98672e-015	-4.30327e-015	-8.75182e-015	-1.07305e-014	-5.66488e-015	-7.44147e-015	-5.129e-015	3.33606e-015	-5.0502e-015	3.06999e-015	-6.65326e-015	-1.0906e-015	-6.12768e-015	-4.84173e-015	-4.48134e-015	-7.6637e-015	-6.47904e-015	-3.06953e-015	-9.94305e-017	5.51487e-017	2.76198e-015	5.38457e-015	3.26708e-015
-1.36156e-015	5.21835e-016	-4.96139e-015	-4.55313e-015	-8.88259e-015	-1.07426e-014	-5.46389e-015	-7.05947e-015	-4.93521e-015	3.33633e-015	-4.89617e-015	3.10762e-015	-6.47091e-015	-9.40559e-016	-6.19673e-015	-4.7082e-015	-3.71731e-015	-7.36687e-015	-5.99046e-015	-2.79306e-015	-5.73059e-017	1.62045e-016	2.85549e-015	5.13185e-015	3.34951e-015
-1.20017e-015	8.80952e-016	-4.91439e-015	-4.80645e-015	-9.00879e-015	-1.07513e-014	-5.27455e-015	-6.70878e-015	-4.75752e-015	3.31793e-015	-4.73014e-015	3.15877e-015	-6.25877e-015	-7.87446e-016	-6.2592e-015	-4.56717e-015	-2.9669e-015	-7.07705e-015	-5.48373e-015	-2.53919e-015	-3.37085e-017	2.7021e-016	2.94249e-015	4.88288e-015	3.42236e-015
-1.039e-015	1.23843e-015	-4.84724e-015	-5.06261e-015	-9.12956e-015	-1.07565e-014	-5.09689e-015	-6.3928e-015	-4.59513e-015	3.27997e-015	-4.55488e-015	3.22154e-015	-6.02032e-015	-6.33117e-016	-6.3134e-015	-4.4191e-015	-2.23503e-015	-6.79633e-015	-4.9606e-015	-2.30633e-015	-2.93624e-017	3.80029e-016	3.02243e-015	4.63815e-015	3.48482e-015
-8.78682e-016	1.59034e-015	-4.76195e-015	-5.31967e-015	-9.24476e-015	-1.07575e-014	-4.93086e-015	-6.11373e-015	-4.44769e-015	3.22207e-015	-4.3728e-015	3.29365e-015	-5.75947e-015	-4.78754e-016	-6.35683e-015	-4.26505e-015	-1.52594e-015	-6.52544e-015	-4.42286e-015	-2.093e-015	-4.48857e-017	4.91559e-016	3.09441e-015	4.39822e-015	3.53574e-015
-7.20675e-016	1.93214e-015	-4.66092e-015	-5.5758e-015	-9.35278e-015	-1.07536e-014	-4.77664e-015	-5.87374e-015	-4.31367e-015	3.14386e-015	-4.18719e-015	3.37252e-015	-5.4797e-015	-3.25777e-016	-6.38842e-015	-4.10629e-015	-8.4421e-016	-6.2656e-015	-3.87316e-015	-1.8975e-015	-8.06818e-017	6.05055e-016	3.15799e-015	4.16334e-015	3.57372e-015
-5.65338e-016	2.25954e-015	-4.54635e-015	-5.82881e-015	-9.45252e-015	-1.07449e-014	-4.63386e-015	-5.67491e-015	-4.19176e-015	3.04584e-015	-4.00121e-015	3.45636e-015	-5.1848e-015	-1.75826e-016	-6.40649e-015	-3.94389e-015	-1.94216e-016	-6.01761e-015	-3.31405e-015	-1.71797e-015	-1.37669e-016	7.20651e-016	3.21256e-015	3.93397e-015	3.59842e-015
-4.13956e-016	2.56864e-015	-4.42095e-015	-6.07759e-015	-9.54355e-015	-1.073e-014	-4.5021e-015	-5.51783e-015	-4.08091e-015	2.92841e-015	-3.81733e-015	3.54332e-015	-4.87927e-015	-3.03527e-017	-6.40943e-015	-3.77882e-015	4.20106e-016	-5.7826e-015	-2.74758e-015	-1.55272e-015	-2.16008e-016	8.38147e-016	3.25729e-015	3.71001e-015	3.60972e-015
-2.67497e-016	2.85543e-015	-4.28766e-015	-6.32028e-015	-9.62494e-015	-1.07081e-014	-4.38114e-015	-5.40262e-015	-3.98017e-015	2.79189e-015	-3.6384e-015	3.63117e-015	-4.56748e-015	1.09116e-016	-6.39566e-015	-3.61266e-015	9.95508e-016	-5.56121e-015	-2.17613e-015	-1.39946e-015	-3.15687e-016	9.57852e-016	3.29188e-015	3.49193e-015	3.60774e-015
-1.26765e-016	3.11634e-015	-4.1491e-015	-6.55475e-015	-9.69591e-015	-1.06787e-014	-4.27048e-015	-5.32876e-015	-3.88803e-015	2.63691e-015	-3.46777e-015	3.71745e-015	-4.25318e-015	2.40813e-016	-6.36434e-015	-3.44708e-015	1.52861e-015	-5.35417e-015	-1.60242e-015	-1.25593e-015	-4.3623e-016	1.07977e-015	3.31582e-015	3.27949e-015	3.59208e-015
7.32963e-018	3.34867e-015	-4.00804e-015	-6.77891e-015	-9.75533e-015	-1.06416e-014	-4.16945e-015	-5.29655e-015	-3.80333e-015	2.46448e-015	-3.30798e-015	3.80002e-015	-3.94094e-015	3.63616e-016	-6.31436e-015	-3.28355e-015	2.01672e-015	-5.16187e-015	-1.02911e-015	-1.11943e-015	-5.76641e-016	1.20368e-015	3.32928e-015	3.07266e-015	3.56305e-015
1.33985e-016	3.54911e-015	-3.86687e-015	-6.99075e-015	-9.80241e-015	-1.05965e-014	-4.07708e-015	-5.30501e-015	-3.72412e-015	2.27598e-015	-3.16144e-015	3.87709e-015	-3.63534e-015	4.75788e-016	-6.24438e-015	-3.12274e-015	2.45734e-015	-4.98422e-015	-4.59146e-016	-9.87624e-016	-7.37243e-016	1.32974e-015	3.33207e-015	2.87086e-015	3.52127e-015
2.52419e-016	3.71517e-015	-3.72831e-015	-7.18872e-015	-9.8363e-015	-1.05436e-014	-3.99278e-015	-5.35154e-015	-3.64866e-015	2.07263e-015	-3.03083e-015	3.94683e-015	-3.33994e-015	5.75667e-016	-6.15392e-015	-2.96654e-015	2.84825e-015	-4.82147e-015	1.03526e-016	-8.58253e-016	-9.16821e-016	1.4583e-015	3.32415e-015	2.67414e-015	3.46765e-015
3.62334e-016	3.84426e-015	-3.59439e-015	-7.37075e-015	-9.85555e-015	-1.04825e-014	-3.91614e-015	-5.43364e-015	-3.57535e-015	1.85557e-015	-2.91883e-015	4.00686e-015	-3.05775e-015	6.62464e-016	-6.04236e-015	-2.81645e-015	3.188e-015	-4.67397e-015	6.55652e-016	-7.29037e-016	-1.11388e-015	1.58924e-015	3.30555e-015	2.48242e-015	3.40236e-015
4.63221e-016	3.93431e-015	-3.46763e-015	-7.53477e-015	-9.85957e-015	-1.04131e-014	-3.8464e-015	-5.54842e-015	-3.50309e-015	1.62592e-015	-2.82686e-015	4.05527e-015	-2.79268e-015	7.34628e-016	-5.90943e-015	-2.67345e-015	3.47547e-015	-4.54207e-015	1.19417e-015	-5.97597e-016	-1.32698e-015	1.7228e-015	3.27634e-015	2.29547e-015	3.32646e-015
5.54675e-016	3.98437e-015	-3.35058e-015	-7.67885e-015	-9.8476e-015	-1.03353e-014	-3.78254e-015	-5.69297e-015	-3.43078e-015	1.38579e-015	-2.7566e-015	4.09102e-015	-2.54787e-015	7.91143e-016	-5.7552e-015	-2.53885e-015	3.71058e-015	-4.42599e-015	1.71608e-015	-4.61195e-016	-1.55472e-015	1.85845e-015	3.236e-015	2.11256e-015	3.24126e-015
6.36113e-016	3.99353e-015	-3.24546e-015	-7.80125e-015	-9.8188e-015	-1.02489e-014	-3.72385e-015	-5.86434e-015	-3.35761e-015	1.13705e-015	-2.71001e-015	4.11313e-015	-2.32637e-015	8.3112e-016	-5.57951e-015	-2.41368e-015	3.89307e-015	-4.32551e-015	2.21773e-015	-3.18173e-016	-1.79652e-015	1.99618e-015	3.18404e-015	1.93337e-015	3.14783e-015
7.07135e-016	3.9613e-015	-3.1536e-015	-7.90021e-015	-9.77179e-015	-1.01541e-014	-3.66911e-015	-6.05748e-015	-3.28205e-015	8.81416e-016	-2.68844e-015	4.12019e-015	-2.13032e-015	8.53744e-016	-5.38308e-015	-2.29947e-015	4.02399e-015	-4.24019e-015	2.69603e-015	-1.67326e-016	-2.05055e-015	2.13596e-015	3.12101e-015	1.75785e-015	3.04727e-015
7.6763e-016	3.88707e-015	-3.07625e-015	-7.97398e-015	-9.70585e-015	-1.00512e-014	-3.61757e-015	-6.26922e-015	-3.20271e-015	6.20045e-016	-2.69223e-015	4.11017e-015	-1.9622e-015	8.58083e-016	-5.16674e-015	-2.19706e-015	4.10455e-015	-4.16945e-015	3.14805e-015	-7.45704e-018	-2.31482e-015	2.27716e-015	3.04749e-015	1.58555e-015	2.94096e-015
8.17292e-016	3.7714e-015	-3.01436e-015	-8.02154e-015	-9.62074e-015	-9.94052e-015	-3.56852e-015	-6.49542e-015	-3.11843e-015	3.54888e-016	-2.72228e-015	4.08173e-015	-1.823e-015	8.4315e-016	-4.93139e-015	-2.10741e-015	4.13566e-015	-4.11312e-015	3.57126e-015	1.62544e-016	-2.58629e-015	2.41885e-015	2.96313e-015	1.41621e-015	2.8306e-015
8.55393e-016	3.61536e-015	-2.96948e-015	-8.04163e-015	-9.51551e-015	-9.8224e-015	-3.52079e-015	-6.73142e-015	-3.02924e-015	8.73451e-017	-2.77847e-015	4.03423e-015	-1.71472e-015	8.08866e-016	-4.67817e-015	-2.03108e-015	4.119e-015	-4.07064e-015	3.96253e-015	3.43531e-016	-2.86276e-015	2.56077e-015	2.86822e-015	1.24952e-015	2.71697e-015
8.8174e-016	3.41987e-015	-2.94216e-015	-8.0334e-015	-9.38965e-015	-9.69742e-015	-3.47344e-015	-6.97364e-015	-2.93401e-015	-1.80726e-016	-2.86089e-015	3.96747e-015	-1.63832e-015	7.54803e-016	-4.40805e-015	-1.96885e-015	4.05727e-015	-4.04111e-015	4.31934e-015	5.3555e-016	-3.14127e-015	2.70293e-015	2.76333e-015	1.08511e-015	2.60179e-015
8.95761e-016	3.1867e-015	-2.9326e-015	-7.99618e-015	-9.2428e-015	-9.56561e-015	-3.42603e-015	-7.21716e-015	-2.83204e-015	-4.47951e-016	-2.96882e-015	3.88157e-015	-1.59429e-015	6.81035e-016	-4.12277e-015	-1.92096e-015	3.95374e-015	-4.02371e-015	4.63958e-015	7.38552e-016	-3.41974e-015	2.84413e-015	2.6477e-015	9.22636e-016	2.486e-015
8.96848e-016	2.91812e-015	-2.9406e-015	-7.92942e-015	-9.0746e-015	-9.42713e-015	-3.37763e-015	-7.45722e-015	-2.72319e-015	-7.12304e-016	-3.10106e-015	3.77527e-015	-1.58234e-015	5.87734e-016	-3.82474e-015	-1.88753e-015	3.8116e-015	-4.01765e-015	4.9214e-015	9.52714e-016	-3.69579e-015	2.98435e-015	2.52168e-015	7.62039e-016	2.37104e-015
8.84735e-016	2.61663e-015	-2.96635e-015	-7.8331e-015	-8.8846e-015	-9.283e-015	-3.32793e-015	-7.68947e-015	-2.60694e-015	-9.72566e-016	-3.25677e-015	3.64831e-015	-1.60252e-015	4.74959e-016	-3.51548e-015	-1.86851e-015	3.63355e-015	-4.02183e-015	5.16328e-015	1.17742e-015	-3.96665e-015	3.12259e-015	2.38575e-015	6.0302e-016	2.25844e-015
8.5856e-016	2.28559e-015	-3.00965e-015	-7.70743e-015	-8.67296e-015	-9.13424e-015	-3.27587e-015	-7.91014e-015	-2.48304e-015	-1.227e-015	-3.43434e-015	3.50135e-015	-1.65456e-015	3.42807e-016	-3.19788e-015	-1.86424e-015	3.4229e-015	-4.03474e-015	5.36481e-015	1.41166e-015	-4.22953e-015	3.25791e-015	2.24018e-015	4.45863e-016	2.14941e-015
8.19066e-016	1.92788e-015	-3.06966e-015	-7.55306e-015	-8.44017e-015	-8.98116e-015	-3.22077e-015	-8.11521e-015	-2.35242e-015	-1.47432e-015	-3.63306e-015	3.33498e-015	-1.7372e-015	1.91632e-016	-2.87415e-015	-1.8738e-015	3.18383e-015	-4.05548e-015	5.52459e-015	1.65378e-015	-4.48193e-015	3.38916e-015	2.08484e-015	2.9091e-016	2.04491e-015
7.66182e-016	1.54712e-015	-3.14554e-015	-7.37036e-015	-8.18652e-015	-8.8243e-015	-3.16189e-015	-8.30113e-015	-2.21569e-015	-1.71313e-015	-3.85039e-015	3.14962e-015	-1.84911e-015	2.25068e-017	-2.54704e-015	-1.89643e-015	2.92032e-015	-4.0822e-015	5.64221e-015	1.90248e-015	-4.72171e-015	3.51589e-015	1.91936e-015	1.37883e-016	1.94551e-015
6.99889e-016	1.14755e-015	-3.23605e-015	-7.15985e-015	-7.9124e-015	-8.664e-015	-3.09954e-015	-8.46472e-015	-2.07361e-015	-1.94263e-015	-4.08397e-015	2.94576e-015	-1.98814e-015	-1.63834e-016	-2.21883e-015	-1.93145e-015	2.63676e-015	-4.11309e-015	5.71775e-015	2.15637e-015	-4.94687e-015	3.63712e-015	1.74347e-015	-1.32348e-017	1.8521e-015
6.20386e-016	7.32713e-016	-3.33983e-015	-6.92319e-015	-7.61835e-015	-8.5013e-015	-3.03272e-015	-8.60325e-015	-1.9266e-015	-2.16128e-015	-4.33147e-015	2.72435e-015	-2.15239e-015	-3.66427e-016	-1.8919e-015	-1.97737e-015	2.33767e-015	-4.14742e-015	5.75156e-015	2.41304e-015	-5.15493e-015	3.75212e-015	1.55751e-015	-1.63129e-016	1.76508e-015
5.27108e-016	3.06191e-016	-3.45547e-015	-6.6614e-015	-7.30518e-015	-8.33736e-015	-2.96102e-015	-8.71398e-015	-1.77556e-015	-2.36812e-015	-4.59062e-015	2.48583e-015	-2.33995e-015	-5.84147e-016	-1.56979e-015	-2.03323e-015	2.02704e-015	-4.18354e-015	5.74429e-015	2.6702e-015	-5.3437e-015	3.86012e-015	1.36161e-015	-3.11602e-016	1.68521e-015
4.20683e-016	-1.2746e-016	-3.58132e-015	-6.37592e-015	-6.9736e-015	-8.17278e-015	-2.88446e-015	-8.79477e-015	-1.62129e-015	-2.56274e-015	-4.85845e-015	2.23158e-015	-2.54817e-015	-8.15854e-016	-1.25487e-015	-2.09803e-015	1.70907e-015	-4.21967e-015	5.69715e-015	2.92564e-015	-5.51138e-015	3.9606e-015	1.15512e-015	-4.57856e-016	1.6126e-015
3.01413e-016	-5.64512e-016	-3.71516e-015	-6.06825e-015	-6.62502e-015	-8.00773e-015	-2.80289e-015	-8.8444e-015	-1.46515e-015	-2.74406e-015	-5.13196e-015	1.96272e-015	-2.77436e-015	-1.06011e-015	-9.49593e-016	-2.17056e-015	1.3884e-015	-4.25472e-015	5.61155e-015	3.17712e-015	-5.65656e-015	4.05225e-015	9.38631e-016	-6.01861e-016	1.54735e-015
1.70038e-016	-1.00043e-015	-3.85564e-015	-5.74063e-015	-6.26062e-015	-7.84251e-015	-2.71545e-015	-8.86168e-015	-1.30865e-015	-2.91156e-015	-5.40918e-015	1.68092e-015	-3.01663e-015	-1.31577e-015	-6.56447e-016	-2.24886e-015	1.06857e-015	-4.28692e-015	5.49015e-015	3.42168e-015	-5.77793e-015	4.13451e-015	7.12683e-016	-7.43061e-016	1.48921e-015
2.76439e-017	-1.43081e-015	-4.00056e-015	-5.39513e-015	-5.88192e-015	-7.67805e-015	-2.62231e-015	-8.84642e-015	-1.15358e-015	-3.06435e-015	-5.68792e-015	1.38791e-015	-3.27204e-015	-1.58158e-015	-3.78087e-016	-2.33148e-015	7.53401e-016	-4.31495e-015	5.33506e-015	3.65695e-015	-5.87467e-015	4.20693e-015	4.77052e-016	-8.8128e-016	1.43797e-015
-1.25531e-016	-1.85158e-015	-4.14767e-015	-5.03393e-015	-5.49093e-015	-7.51521e-015	-2.52379e-015	-8.79908e-015	-1.00127e-015	-3.20184e-015	-5.96448e-015	1.08579e-015	-3.53827e-015	-1.85552e-015	-1.17139e-016	-2.4164e-015	4.46594e-016	-4.33711e-015	5.14866e-015	3.88e-015	-5.94614e-015	4.26852e-015	2.32046e-016	-1.01623e-015	1.39302e-015
-2.88486e-016	-2.25896e-015	-4.2948e-015	-4.6596e-015	-5.08918e-015	-7.35415e-015	-2.41919e-015	-8.72025e-015	-8.53347e-016	-3.32436e-015	-6.23627e-015	7.76896e-016	-3.81226e-015	-2.13559e-015	1.24861e-016	-2.50203e-015	1.51422e-016	-4.35235e-015	4.93386e-015	4.08925e-015	-5.9913e-015	4.31764e-015	-2.15671e-017	-1.14774e-015	1.35352e-015
-4.60504e-016	-2.64955e-015	-4.44008e-015	-4.27425e-015	-4.67846e-015	-7.19532e-015	-2.30883e-015	-8.61042e-015	-7.1125e-016	-3.43134e-015	-6.50095e-015	4.64215e-016	-4.09161e-015	-2.42042e-015	3.45796e-016	-2.58646e-015	-1.29184e-016	-4.35976e-015	4.69411e-015	4.2823e-015	-6.01086e-015	4.3541e-015	-2.83382e-016	-1.27589e-015	1.3193e-015
-6.39957e-016	-3.02022e-015	-4.58115e-015	-3.88059e-015	-4.26058e-015	-7.03935e-015	-2.19321e-015	-8.47089e-015	-5.77118e-016	-3.52272e-015	-6.75569e-015	1.50003e-016	-4.37384e-015	-2.70806e-015	5.43662e-016	-2.66778e-015	-3.91972e-016	-4.35766e-015	4.43281e-015	4.45593e-015	-6.00509e-015	4.37837e-015	-5.53021e-016	-1.40041e-015	1.28944e-015
-8.2555e-016	-3.36791e-015	-4.71641e-015	-3.48063e-015	-3.83767e-015	-6.88551e-015	-2.0724e-015	-8.30318e-015	-4.52055e-016	-3.59839e-015	-6.99797e-015	-1.63872e-016	-4.6563e-015	-2.99693e-015	7.17057e-016	-2.74545e-015	-6.34939e-016	-4.34449e-015	4.15327e-015	4.60805e-015	-5.97399e-015	4.38973e-015	-8.30039e-016	-1.52121e-015	1.26336e-015
-1.01673e-015	-3.69025e-015	-4.84428e-015	-3.0769e-015	-3.41151e-015	-6.7339e-015	-1.94655e-015	-8.1096e-015	-3.38231e-016	-3.65859e-015	-7.22634e-015	-4.75141e-016	-4.93657e-015	-3.28551e-015	8.65037e-016	-2.81733e-015	-8.55184e-016	-4.31883e-015	3.85955e-015	4.73708e-015	-5.91815e-015	4.38771e-015	-1.11387e-015	-1.63805e-015	1.24045e-015
-1.21226e-015	-3.98449e-015	-4.96318e-015	-2.67183e-015	-2.98389e-015	-6.58438e-015	-1.81645e-015	-7.89222e-015	-2.3663e-016	-3.704e-015	-7.43874e-015	-7.81039e-016	-5.21289e-015	-3.572e-015	9.87022e-016	-2.88191e-015	-1.05118e-015	-4.28018e-015	3.55525e-015	4.84158e-015	-5.83883e-015	4.3718e-015	-1.40406e-015	-1.75069e-015	1.21972e-015
-1.41072e-015	-4.24921e-015	-5.07177e-015	-2.26824e-015	-2.5575e-015	-6.43705e-015	-1.6821e-015	-7.65377e-015	-1.48281e-016	-3.73502e-015	-7.6336e-015	-1.07915e-015	-5.48348e-015	-3.85514e-015	1.08207e-015	-2.93768e-015	-1.22205e-015	-4.22789e-015	3.24409e-015	4.91992e-015	-5.73762e-015	4.34163e-015	-1.69921e-015	-1.85935e-015	1.19994e-015
-1.6104e-015	-4.48313e-015	-5.16881e-015	-1.86793e-015	-2.13411e-015	-6.29163e-015	-1.54387e-015	-7.39766e-015	-7.5595e-017	-3.75179e-015	-7.80968e-015	-1.36629e-015	-5.74706e-015	-4.13343e-015	1.15014e-015	-2.98306e-015	-1.36648e-015	-4.16082e-015	2.92983e-015	4.97102e-015	-5.61549e-015	4.29681e-015	-1.99816e-015	-1.96371e-015	1.18019e-015
-1.81032e-015	-4.68476e-015	-5.25332e-015	-1.47325e-015	-1.71558e-015	-6.14745e-015	-1.40214e-015	-7.12694e-015	-1.95948e-017	-3.75444e-015	-7.96601e-015	-1.6402e-015	-6.0021e-015	-4.40491e-015	1.19158e-015	-3.01714e-015	-1.48411e-015	-4.07883e-015	2.6161e-015	4.99396e-015	-5.47406e-015	4.23753e-015	-2.30036e-015	-2.064e-015	1.15931e-015
-2.00851e-015	-4.85341e-015	-5.32447e-015	-1.0866e-015	-1.30482e-015	-6.00401e-015	-1.25728e-015	-6.84487e-015	1.83893e-017	-3.74384e-015	-8.10224e-015	-1.89777e-015	-6.24682e-015	-4.66827e-015	1.20673e-015	-3.03931e-015	-1.57442e-015	-3.9814e-015	2.30654e-015	4.98828e-015	-5.31572e-015	4.1637e-015	-2.60483e-015	-2.16063e-015	1.13674e-015
-2.20284e-015	-4.98902e-015	-5.38207e-015	-7.09775e-016	-9.03186e-016	-5.8608e-015	-1.10962e-015	-6.55429e-015	3.73353e-017	-3.72044e-015	-8.21731e-015	-2.13662e-015	-6.48048e-015	-4.92223e-015	1.19638e-015	-3.04853e-015	-1.63732e-015	-3.86851e-015	2.00333e-015	4.95343e-015	-5.14292e-015	4.07513e-015	-2.90982e-015	-2.25371e-015	1.11125e-015
-2.39174e-015	-5.09202e-015	-5.42559e-015	-3.44386e-016	-5.12802e-016	-5.71671e-015	-9.5945e-016	-6.25874e-015	3.58036e-017	-3.68496e-015	-8.31083e-015	-2.35458e-015	-6.70234e-015	-5.16463e-015	1.16204e-015	-3.04462e-015	-1.67324e-015	-3.74028e-015	1.7098e-015	4.88973e-015	-4.95729e-015	3.97273e-015	-3.21386e-015	-2.34343e-015	1.08212e-015
-2.574e-015	-5.1631e-015	-5.45499e-015	7.99949e-018	-1.35616e-016	-5.571e-015	-8.06935e-016	-5.96158e-015	1.35039e-017	-3.63785e-015	-8.38281e-015	-2.54925e-015	-6.91223e-015	-5.39466e-015	1.10546e-015	-3.02704e-015	-1.68285e-015	-3.59696e-015	1.42971e-015	4.798e-015	-4.7613e-015	3.85606e-015	-3.51484e-015	-2.42994e-015	1.04868e-015
-2.74812e-015	-5.20357e-015	-5.47057e-015	3.45993e-016	2.27225e-016	-5.42338e-015	-6.52347e-016	-5.66609e-015	-2.94464e-017	-3.58015e-015	-8.43369e-015	-2.7184e-015	-7.11004e-015	-5.61159e-015	1.02812e-015	-2.99516e-015	-1.66694e-015	-3.43923e-015	1.16507e-015	4.67866e-015	-4.55758e-015	3.7264e-015	-3.81157e-015	-2.51355e-015	1.00975e-015
-2.9127e-015	-5.21506e-015	-5.47219e-015	6.68238e-016	5.74574e-016	-5.27297e-015	-4.95864e-016	-5.37624e-015	-9.39624e-017	-3.51279e-015	-8.46388e-015	-2.86025e-015	-7.29478e-015	-5.81462e-015	9.32504e-016	-2.94918e-015	-1.62672e-015	-3.26752e-015	9.18246e-016	4.53245e-015	-4.34838e-015	3.5841e-015	-4.10221e-015	-2.59451e-015	9.6514e-016
-3.06586e-015	-5.19982e-015	-5.46082e-015	9.74092e-016	9.05569e-016	-5.11884e-015	-3.38079e-016	-5.09505e-015	-1.79501e-016	-3.43703e-015	-8.4741e-015	-2.97279e-015	-7.46647e-015	-6.00301e-015	8.21047e-016	-2.88898e-015	-1.56392e-015	-3.08276e-015	6.90709e-016	4.36108e-015	-4.13627e-015	3.42992e-015	-4.38521e-015	-2.67344e-015	9.14108e-016
-3.20674e-015	-5.16028e-015	-5.43753e-015	1.26253e-015	1.21909e-015	-4.95971e-015	-1.7941e-016	-4.82468e-015	-2.86159e-016	-3.35322e-015	-8.46486e-015	-3.0543e-015	-7.62539e-015	-6.17551e-015	6.9614e-016	-2.81442e-015	-1.48017e-015	-2.88644e-015	4.83717e-016	4.16541e-015	-3.92366e-015	3.2641e-015	-4.65916e-015	-2.75003e-015	8.56213e-016
-3.33439e-015	-5.09909e-015	-5.40299e-015	1.53277e-015	1.51348e-015	-4.79445e-015	-2.00576e-017	-4.56785e-015	-4.13402e-016	-3.26229e-015	-8.43777e-015	-3.10345e-015	-7.77169e-015	-6.33144e-015	5.61214e-016	-2.72628e-015	-1.37732e-015	-2.67957e-015	2.9843e-016	3.94699e-015	-3.71263e-015	3.08718e-015	-4.92178e-015	-2.82439e-015	7.91123e-016
-3.44786e-015	-5.01841e-015	-5.35813e-015	1.785e-015	1.78861e-015	-4.62267e-015	1.40216e-016	-4.32704e-015	-5.60318e-016	-3.16563e-015	-8.39406e-015	-3.11973e-015	-7.90647e-015	-6.47066e-015	4.1968e-016	-2.62501e-015	-1.25766e-015	-2.46314e-015	1.35066e-016	3.70841e-015	-3.50575e-015	2.90055e-015	-5.17249e-015	-2.89744e-015	7.18909e-016
-3.54637e-015	-4.92121e-015	-5.30399e-015	2.01899e-015	2.04401e-015	-4.44375e-015	3.01438e-016	-4.10456e-015	-7.26053e-016	-3.06462e-015	-8.33562e-015	-3.10218e-015	-8.03003e-015	-6.59314e-015	2.75266e-016	-2.51125e-015	-1.12363e-015	-2.23886e-015	-6.1236e-018	3.45241e-015	-3.30522e-015	2.70486e-015	-5.40871e-015	-2.9694e-015	6.39373e-016
-3.6297e-015	-4.81072e-015	-5.24221e-015	2.23435e-015	2.27927e-015	-4.25721e-015	4.63495e-016	-3.90186e-015	-9.09913e-016	-2.9598e-015	-8.26378e-015	-3.05022e-015	-8.1431e-015	-6.69857e-015	1.31233e-016	-2.38524e-015	-9.77234e-016	-2.00827e-015	-1.25115e-016	3.18156e-015	-3.11207e-015	2.50083e-015	-5.62879e-015	-3.04004e-015	5.53191e-016
-3.69697e-015	-4.69109e-015	-5.17437e-015	2.4312e-015	2.4944e-015	-4.06267e-015	6.26586e-016	-3.72039e-015	-1.111e-015	-2.8523e-015	-8.18026e-015	-2.96413e-015	-8.24617e-015	-6.7865e-015	-8.99153e-018	-2.24782e-015	-8.20149e-016	-1.7726e-015	-2.22242e-016	2.89867e-015	-2.92892e-015	2.28964e-015	-5.83069e-015	-3.10937e-015	4.60899e-016
-3.74822e-015	-4.56548e-015	-5.10157e-015	2.61014e-015	2.68999e-015	-3.8594e-015	7.90337e-016	-3.56181e-015	-1.32758e-015	-2.74325e-015	-8.08674e-015	-2.84379e-015	-8.34015e-015	-6.85701e-015	-1.4197e-016	-2.1006e-015	-6.5511e-016	-1.53369e-015	-2.98151e-016	2.60623e-015	-2.75786e-015	2.07218e-015	-6.01249e-015	-3.17729e-015	3.62466e-016
-3.78381e-015	-4.4377e-015	-5.02637e-015	2.77166e-015	2.86603e-015	-3.64713e-015	9.54771e-016	-3.42648e-015	-1.55785e-015	-2.63343e-015	-7.98531e-015	-2.68958e-015	-8.42544e-015	-6.90988e-015	-2.63554e-016	-1.94402e-015	-4.84649e-016	-1.29296e-015	-3.54427e-016	2.30764e-015	-2.59917e-015	1.8491e-015	-6.17277e-015	-3.24375e-015	2.58778e-016
-3.80431e-015	-4.31064e-015	-4.95043e-015	2.9165e-015	3.02355e-015	-3.42561e-015	1.12002e-015	-3.31403e-015	-1.79999e-015	-2.52416e-015	-7.8776e-015	-2.5026e-015	-8.50209e-015	-6.9453e-015	-3.70474e-016	-1.77867e-015	-3.10454e-016	-1.05266e-015	-3.91564e-016	2.00611e-015	-2.45362e-015	1.62207e-015	-6.31005e-015	-3.30897e-015	1.50462e-016
-3.8103e-015	-4.18763e-015	-4.87578e-015	3.04511e-015	3.16339e-015	-3.19491e-015	1.28611e-015	-3.22529e-015	-2.05143e-015	-2.416e-015	-7.76556e-015	-2.28414e-015	-8.57058e-015	-6.96339e-015	-4.58981e-016	-1.60554e-015	-1.34773e-016	-8.14764e-016	-4.11592e-016	1.70389e-015	-2.32127e-015	1.39271e-015	-6.42262e-015	-3.37259e-015	3.86695e-017
-3.80233e-015	-4.07158e-015	-4.80437e-015	3.15871e-015	3.28646e-015	-2.95471e-015	1.45301e-015	-3.15968e-015	-2.31032e-015	-2.30987e-015	-7.65049e-015	-2.03584e-015	-8.63083e-015	-6.9643e-015	-5.2637e-016	-1.42595e-015	4.13754e-017	-5.80858e-016	-4.16032e-016	1.40437e-015	-2.20218e-015	1.16203e-015	-6.50953e-015	-3.4345e-015	-7.58991e-017
-3.78124e-015	-3.9651e-015	-4.73783e-015	3.25741e-015	3.39363e-015	-2.70586e-015	1.62113e-015	-3.11689e-015	-2.57483e-015	-2.20665e-015	-7.534e-015	-1.75953e-015	-8.68364e-015	-6.9483e-015	-5.69588e-016	-1.24088e-015	2.1644e-016	-3.5308e-016	-4.06572e-016	1.1099e-015	-2.09644e-015	9.31241e-016	-6.56978e-015	-3.49435e-015	-1.92723e-016
-3.74825e-015	-3.8711e-015	-4.67769e-015	3.34234e-015	3.48586e-015	-2.44893e-015	1.79037e-015	-3.09523e-015	-2.8417e-015	-2.10641e-015	-7.41717e-015	-1.45775e-015	-8.72912e-015	-6.91565e-015	-5.85549e-016	-1.0508e-015	3.89066e-016	-1.3285e-016	-3.84826e-016	8.23171e-016	-2.00348e-015	7.01287e-016	-6.60218e-015	-3.55193e-015	-3.11035e-016
-3.70541e-015	-3.79198e-015	-4.62515e-015	3.41358e-015	3.56499e-015	-2.18425e-015	1.96114e-015	-3.09314e-015	-3.10866e-015	-2.01006e-015	-7.30141e-015	-1.13309e-015	-8.76715e-015	-6.86685e-015	-5.72336e-016	-8.56302e-016	5.5803e-016	7.85476e-017	-3.53146e-016	5.47052e-016	-1.92283e-015	4.72726e-016	-6.60555e-015	-3.60649e-015	-4.29808e-016
-3.65391e-015	-3.72989e-015	-4.58238e-015	3.47266e-015	3.63245e-015	-1.91272e-015	2.13348e-015	-3.10873e-015	-3.37272e-015	-1.91835e-015	-7.18829e-015	-7.88273e-016	-8.79743e-015	-6.80243e-015	-5.27816e-016	-6.5815e-016	7.22279e-016	2.79162e-016	-3.13655e-016	2.84253e-016	-1.8536e-015	2.46937e-016	-6.57943e-015	-3.65713e-015	-5.47786e-016
-3.59547e-015	-3.68618e-015	-4.54997e-015	3.52028e-015	3.68933e-015	-1.63497e-015	2.30729e-015	-3.14127e-015	-3.63109e-015	-1.83211e-015	-7.07797e-015	-4.27132e-016	-8.81998e-015	-6.72247e-015	-4.49853e-016	-4.56627e-016	8.81278e-016	4.67833e-016	-2.68132e-016	3.76822e-017	-1.79446e-015	2.51357e-017	-6.52348e-015	-3.7037e-015	-6.64263e-016
-3.53223e-015	-3.66279e-015	-4.52872e-015	3.55731e-015	3.73692e-015	-1.35263e-015	2.48267e-015	-3.1886e-015	-3.88153e-015	-1.75179e-015	-6.97165e-015	-5.37794e-017	-8.83461e-015	-6.62726e-015	-3.36922e-016	-2.52742e-016	1.03415e-015	6.438e-016	-2.18106e-016	-1.90716e-016	-1.74426e-015	-1.91307e-016	-6.43767e-015	-3.746e-015	-7.78035e-016
-3.46661e-015	-3.66036e-015	-4.51944e-015	3.58473e-015	3.77707e-015	-1.0667e-015	2.65923e-015	-3.24819e-015	-4.12132e-015	-1.67741e-015	-6.87001e-015	3.28191e-016	-8.84049e-015	-6.51771e-015	-1.88789e-016	-4.7189e-017	1.18059e-015	8.05939e-016	-1.65531e-016	-3.98495e-016	-1.70138e-015	-4.01136e-016	-6.32242e-015	-3.78328e-015	-8.88246e-016
-3.40058e-015	-3.67993e-015	-4.52249e-015	3.60358e-015	3.81122e-015	-7.78344e-016	2.83767e-015	-3.31835e-015	-4.34827e-015	-1.60955e-015	-6.77329e-015	7.14974e-016	-8.83745e-015	-6.39441e-015	-5.41298e-018	1.60411e-016	1.32066e-015	9.53118e-016	-1.11304e-016	-5.83611e-016	-1.66441e-015	-6.03593e-016	-6.17762e-015	-3.81514e-015	-9.94344e-016
-3.33636e-015	-3.72182e-015	-4.53852e-015	3.61375e-015	3.8408e-015	-4.89898e-016	3.01749e-015	-3.39671e-015	-4.55983e-015	-1.54861e-015	-6.68165e-015	1.10172e-015	-8.82515e-015	-6.2574e-015	2.13981e-016	3.6953e-016	1.4552e-015	1.08511e-015	-5.71824e-017	-7.44782e-016	-1.63161e-015	-7.97313e-016	-6.00368e-015	-3.84067e-015	-1.095e-015
-3.27589e-015	-3.78575e-015	-4.5679e-015	3.61534e-015	3.86681e-015	-2.03124e-016	3.19816e-015	-3.48109e-015	-4.75403e-015	-1.49407e-015	-6.59556e-015	1.48384e-015	-8.80285e-015	-6.10777e-015	4.67812e-016	5.80168e-016	1.58423e-015	1.20176e-015	-4.61617e-018	-8.8102e-016	-1.60038e-015	-9.80829e-016	-5.80124e-015	-3.85938e-015	-1.18929e-015
-3.22102e-015	-3.87052e-015	-4.61052e-015	3.60907e-015	3.89032e-015	8.04216e-017	3.37947e-015	-3.56915e-015	-4.92826e-015	-1.44573e-015	-6.51461e-015	1.85813e-015	-8.7692e-015	-5.94662e-015	7.55076e-016	7.92062e-016	1.70822e-015	1.30232e-015	4.61697e-017	-9.9092e-016	-1.56922e-015	-1.15346e-015	-5.57092e-015	-3.87044e-015	-1.27658e-015
-3.17365e-015	-3.97409e-015	-4.66611e-015	3.59488e-015	3.91229e-015	3.58923e-016	3.56116e-015	-3.65862e-015	-5.08015e-015	-1.40357e-015	-6.43827e-015	2.22019e-015	-8.72419e-015	-5.77454e-015	1.07425e-015	1.00579e-015	1.82829e-015	1.38669e-015	9.4617e-017	-1.07383e-015	-1.53627e-015	-1.31451e-015	-5.31386e-015	-3.8733e-015	-1.3562e-015
-3.13585e-015	-4.0953e-015	-4.73449e-015	3.57315e-015	3.93426e-015	6.30433e-016	3.7426e-015	-3.74697e-015	-5.20792e-015	-1.36704e-015	-6.36627e-015	2.56572e-015	-8.66691e-015	-5.59168e-015	1.42268e-015	1.22015e-015	1.94507e-015	1.45508e-015	1.4078e-016	-1.12957e-015	-1.49952e-015	-1.4634e-015	-5.03128e-015	-3.86771e-015	-1.42726e-015
-3.10919e-015	-4.2322e-015	-4.81473e-015	3.54418e-015	3.95685e-015	8.92919e-016	3.92302e-015	-3.83187e-015	-5.31e-015	-1.33572e-015	-6.29864e-015	2.8903e-015	-8.59609e-015	-5.39879e-015	1.79805e-015	1.43567e-015	2.05953e-015	1.50843e-015	1.84894e-016	-1.15761e-015	-1.45677e-015	-1.59916e-015	-4.72431e-015	-3.85301e-015	-1.4897e-015
-3.09504e-015	-4.38263e-015	-4.90605e-015	3.50774e-015	3.98039e-015	1.14423e-015	4.10181e-015	-3.91062e-015	-5.38428e-015	-1.30862e-015	-6.2343e-015	3.19063e-015	-8.51051e-015	-5.19627e-015	2.19738e-015	1.65174e-015	2.17256e-015	1.54798e-015	2.26626e-016	-1.15834e-015	-1.4067e-015	-1.72109e-015	-4.3948e-015	-3.8286e-015	-1.54365e-015
-3.09539e-015	-4.54363e-015	-5.00755e-015	3.46421e-015	4.00521e-015	1.38275e-015	4.27849e-015	-3.98157e-015	-5.43033e-015	-1.28479e-015	-6.17227e-015	3.46334e-015	-8.4101e-015	-4.98504e-015	2.61704e-015	1.86834e-015	2.2858e-015	1.57416e-015	2.66475e-016	-1.13184e-015	-1.3473e-015	-1.82917e-015	-4.04458e-015	-3.79323e-015	-1.58846e-015
-3.11109e-015	-4.71271e-015	-5.11808e-015	3.41354e-015	4.03224e-015	1.60602e-015	4.45231e-015	-4.04319e-015	-5.4469e-015	-1.26354e-015	-6.1117e-015	3.70458e-015	-8.29437e-015	-4.76627e-015	3.05282e-015	2.08598e-015	2.39983e-015	1.58821e-015	3.05418e-016	-1.07903e-015	-1.27698e-015	-1.92307e-015	-3.67478e-015	-3.74723e-015	-1.62367e-015
-3.14275e-015	-4.8867e-015	-5.23601e-015	3.35568e-015	4.06109e-015	1.81194e-015	4.6219e-015	-4.09382e-015	-5.43318e-015	-1.24422e-015	-6.05149e-015	3.91064e-015	-8.16257e-015	-4.54007e-015	3.50112e-015	2.30446e-015	2.51532e-015	1.59112e-015	3.44953e-016	-1.00088e-015	-1.19473e-015	-2.00246e-015	-3.28696e-015	-3.69043e-015	-1.64963e-015
-3.19118e-015	-5.06226e-015	-5.35948e-015	3.28986e-015	4.09213e-015	1.99903e-015	4.78584e-015	-4.13264e-015	-5.38833e-015	-1.22551e-015	-5.99003e-015	4.07889e-015	-8.01422e-015	-4.30776e-015	3.9571e-015	2.52378e-015	2.63351e-015	1.58414e-015	3.86571e-016	-8.9848e-016	-1.09966e-015	-2.06714e-015	-2.88297e-015	-3.62239e-015	-1.66612e-015
-3.25656e-015	-5.23578e-015	-5.487e-015	3.21578e-015	4.12486e-015	2.16577e-015	4.94312e-015	-4.15853e-015	-5.31259e-015	-1.20608e-015	-5.926e-015	4.20799e-015	-7.84975e-015	-4.06996e-015	4.41557e-015	2.74337e-015	2.75536e-015	1.56872e-015	4.31906e-016	-7.73045e-016	-9.90766e-016	-2.11675e-015	-2.46518e-015	-3.54324e-015	-1.67347e-015
-3.33875e-015	-5.4034e-015	-5.61695e-015	3.13307e-015	4.15896e-015	2.30984e-015	5.09227e-015	-4.17064e-015	-5.20661e-015	-1.18526e-015	-5.85867e-015	4.29565e-015	-7.66871e-015	-3.82737e-015	4.8709e-015	2.96304e-015	2.88278e-015	1.54624e-015	4.82451e-016	-6.25495e-016	-8.67928e-016	-2.15082e-015	-2.03616e-015	-3.45315e-015	-1.67168e-015
-3.43688e-015	-5.56188e-015	-5.74739e-015	3.04186e-015	4.19364e-015	2.42982e-015	5.23205e-015	-4.16841e-015	-5.07056e-015	-1.16143e-015	-5.78733e-015	4.34005e-015	-7.47113e-015	-3.58086e-015	5.31861e-015	3.18278e-015	3.01641e-015	1.51796e-015	5.40641e-016	-4.57169e-016	-7.31006e-016	-2.17022e-015	-1.59816e-015	-3.35191e-015	-1.66153e-015
-3.54989e-015	-5.70778e-015	-5.87611e-015	2.94149e-015	4.22827e-015	2.52454e-015	5.36146e-015	-4.15239e-015	-4.90534e-015	-1.13351e-015	-5.7108e-015	4.34004e-015	-7.25786e-015	-3.33209e-015	5.75314e-015	3.40146e-015	3.15679e-015	1.48522e-015	6.0801e-016	-2.70372e-016	-5.79778e-016	-2.17469e-015	-1.15353e-015	-3.24031e-015	-1.64339e-015
-3.6766e-015	-5.83736e-015	-6.00096e-015	2.83154e-015	4.26167e-015	2.59297e-015	5.47859e-015	-4.12238e-015	-4.71202e-015	-1.10118e-015	-5.62793e-015	4.29555e-015	-7.0293e-015	-3.08205e-015	6.16968e-015	3.61874e-015	3.30496e-015	1.4501e-015	6.86747e-016	-6.75319e-017	-4.14411e-016	-2.16439e-015	-7.04271e-016	-3.11862e-015	-1.61744e-015
-3.81565e-015	-5.94675e-015	-6.1195e-015	2.71152e-015	4.29298e-015	2.6335e-015	5.58194e-015	-4.07853e-015	-4.4925e-015	-1.06287e-015	-5.53814e-015	4.20651e-015	-6.78634e-015	-2.83109e-015	6.56284e-015	3.83404e-015	3.46176e-015	1.41427e-015	7.78551e-016	1.49092e-016	-2.3654e-016	-2.13972e-015	-2.52687e-016	-2.98688e-015	-1.58391e-015
-3.96598e-015	-6.03311e-015	-6.23001e-015	2.5816e-015	4.32105e-015	2.64541e-015	5.67003e-015	-4.02149e-015	-4.24825e-015	-1.01744e-015	-5.44033e-015	4.07306e-015	-6.53004e-015	-2.58079e-015	6.92711e-015	4.04647e-015	3.62744e-015	1.37931e-015	8.85251e-016	3.78058e-016	-4.76501e-017	-2.10112e-015	1.99412e-016	-2.8462e-015	-1.54341e-015
-4.12517e-015	-6.09293e-015	-6.33038e-015	2.44158e-015	4.34447e-015	2.62852e-015	5.74204e-015	-3.95141e-015	-3.98133e-015	-9.64043e-016	-5.33378e-015	3.89548e-015	-6.2617e-015	-2.33262e-015	7.25779e-015	4.25543e-015	3.80182e-015	1.3468e-015	1.00837e-015	6.17195e-016	1.51169e-016	-2.04937e-015	6.49954e-016	-2.69747e-015	-1.49727e-015
-4.29065e-015	-6.12314e-015	-6.41852e-015	2.29107e-015	4.3618e-015	2.58214e-015	5.79626e-015	-3.86966e-015	-3.69408e-015	-9.01758e-016	-5.21776e-015	3.67509e-015	-5.98238e-015	-2.0874e-015	7.54999e-015	4.45975e-015	3.98447e-015	1.31839e-015	1.14959e-015	8.63607e-016	3.58432e-016	-1.98497e-015	1.09643e-015	-2.54134e-015	-1.44584e-015
-4.45972e-015	-6.12068e-015	-6.49226e-015	2.12993e-015	4.37234e-015	2.50573e-015	5.83139e-015	-3.77747e-015	-3.38927e-015	-8.30027e-016	-5.092e-015	3.4139e-015	-5.69357e-015	-1.84649e-015	7.79924e-015	4.65778e-015	4.17438e-015	1.29535e-015	1.30985e-015	1.11491e-015	5.71726e-016	-1.90849e-015	1.53669e-015	-2.37828e-015	-1.38993e-015
-4.6291e-015	-6.08404e-015	-6.55066e-015	1.95835e-015	4.37454e-015	2.39942e-015	5.84565e-015	-3.67667e-015	-3.06967e-015	-7.48431e-016	-4.95619e-015	3.11433e-015	-5.39694e-015	-1.61145e-015	8.00126e-015	4.84864e-015	4.37121e-015	1.27881e-015	1.4898e-015	1.3681e-015	7.88114e-016	-1.82074e-015	1.96876e-015	-2.20924e-015	-1.33043e-015
-4.79611e-015	-6.01177e-015	-6.59247e-015	1.77644e-015	4.36668e-015	2.26304e-015	5.83793e-015	-3.56914e-015	-2.73839e-015	-6.56435e-016	-4.81068e-015	2.77952e-015	-5.09424e-015	-1.38315e-015	8.15204e-015	5.03113e-015	4.5744e-015	1.26987e-015	1.68976e-015	1.62121e-015	1.00561e-015	-1.72331e-015	2.39134e-015	-2.03502e-015	-1.2678e-015
-4.95745e-015	-5.90182e-015	-6.61573e-015	1.58381e-015	4.34755e-015	2.09649e-015	5.8072e-015	-3.45685e-015	-2.39876e-015	-5.54401e-016	-4.65539e-015	2.41258e-015	-4.78794e-015	-1.16299e-015	8.24876e-015	5.203e-015	4.78269e-015	1.26928e-015	1.91082e-015	1.87124e-015	1.22215e-015	-1.617e-015	2.8029e-015	-1.85686e-015	-1.20224e-015
-5.1101e-015	-5.75314e-015	-6.61931e-015	1.38138e-015	4.31628e-015	1.90091e-015	5.75218e-015	-3.34158e-015	-2.05381e-015	-4.41501e-016	-4.49058e-015	2.01696e-015	-4.4797e-015	-9.52504e-016	8.28905e-015	5.36267e-015	4.99456e-015	1.27745e-015	2.15266e-015	2.11574e-015	1.43482e-015	-1.50245e-015	3.20104e-015	-1.67654e-015	-1.13509e-015
-5.25104e-015	-5.56572e-015	-6.60145e-015	1.16931e-015	4.27149e-015	1.67749e-015	5.67234e-015	-3.22491e-015	-1.70678e-015	-3.17832e-016	-4.31638e-015	1.59633e-015	-4.17155e-015	-7.52683e-016	8.27036e-015	5.50858e-015	5.20911e-015	1.29477e-015	2.4137e-015	2.3519e-015	1.64034e-015	-1.38129e-015	3.58444e-015	-1.49518e-015	-1.06704e-015
-5.37719e-015	-5.33921e-015	-6.56117e-015	9.47599e-016	4.21219e-015	1.42779e-015	5.56716e-015	-3.10891e-015	-1.36223e-015	-1.83974e-016	-4.13328e-015	1.15503e-015	-3.86552e-015	-5.64805e-016	8.19153e-015	5.63895e-015	5.42482e-015	1.32107e-015	2.69225e-015	2.57688e-015	1.83549e-015	-1.25467e-015	3.95134e-015	-1.31416e-015	-9.98741e-016
-5.48468e-015	-5.07416e-015	-6.49738e-015	7.17476e-016	4.1377e-015	1.15225e-015	5.43583e-015	-2.99529e-015	-1.0236e-015	-4.16607e-017	-3.94137e-015	6.9754e-016	-3.56349e-015	-3.90236e-016	8.05176e-015	5.75229e-015	5.63966e-015	1.35661e-015	2.98667e-015	2.78881e-015	2.01755e-015	-1.12365e-015	4.30062e-015	-1.13522e-015	-9.3059e-016
-5.57087e-015	-4.77111e-015	-6.41005e-015	4.79252e-016	4.04714e-015	8.52987e-016	5.27781e-015	-2.88611e-015	-6.93587e-016	1.08677e-016	-3.74095e-015	2.28287e-016	-3.26751e-015	-2.29784e-016	7.85058e-015	5.84755e-015	5.85193e-015	1.40112e-015	3.29582e-015	2.98517e-015	2.18399e-015	-9.89735e-016	4.63066e-015	-9.59112e-016	-8.62555e-016
-5.63291e-015	-4.43091e-015	-6.29883e-015	2.34003e-016	3.93981e-015	5.31713e-016	5.09389e-015	-2.78358e-015	-3.76045e-016	2.66338e-016	-3.53334e-015	-2.48205e-016	-2.97953e-015	-8.43163e-017	7.58855e-015	5.92253e-015	6.05975e-015	1.45376e-015	3.61743e-015	3.16382e-015	2.33122e-015	-8.54324e-016	4.93999e-015	-7.87157e-016	-7.95298e-016
-5.66769e-015	-4.05556e-015	-6.16373e-015	-1.78567e-017	3.81573e-015	1.90933e-016	4.88398e-015	-2.68964e-015	-7.41583e-017	4.2958e-016	-3.3197e-015	-7.27245e-016	-2.70111e-015	4.56744e-017	7.26706e-015	5.97601e-015	6.2606e-015	1.51424e-015	3.94863e-015	3.32288e-015	2.45653e-015	-7.18967e-016	5.22771e-015	-6.19867e-016	-7.29732e-016
-5.67235e-015	-3.64722e-015	-6.00501e-015	-2.75222e-016	3.67455e-015	-1.67461e-016	4.64857e-015	-2.60631e-015	2.08154e-016	5.97005e-016	-3.101e-015	-1.20365e-015	-2.43453e-015	1.58443e-016	6.88759e-015	6.00648e-015	6.45319e-015	1.58158e-015	4.28644e-015	3.46005e-015	2.55695e-015	-5.84875e-016	5.49276e-015	-4.58829e-016	-6.66953e-016
-5.64493e-015	-3.20818e-015	-5.82261e-015	-5.36668e-016	3.51643e-015	-5.41341e-016	4.38812e-015	-2.53485e-015	4.6802e-016	7.67685e-016	-2.87809e-015	-1.67206e-015	-2.18066e-015	2.53147e-016	6.45246e-015	6.01354e-015	6.63568e-015	1.65492e-015	4.62689e-015	3.57347e-015	2.6306e-015	-4.53736e-016	5.73436e-015	-3.05245e-016	-6.07481e-016
-5.58375e-015	-2.741e-015	-5.6171e-015	-8.01129e-016	3.3424e-015	-9.27349e-016	4.10357e-015	-2.47614e-015	7.02434e-016	9.39943e-016	-2.65122e-015	-2.12838e-015	-1.94086e-015	3.299e-016	5.96462e-015	5.99682e-015	6.80545e-015	1.73327e-015	4.96659e-015	3.66175e-015	2.67474e-015	-3.27024e-016	5.95102e-015	-1.60318e-016	-5.51047e-016
-5.48745e-015	-2.24855e-015	-5.38942e-015	-1.06737e-015	3.15295e-015	-1.32323e-015	3.79643e-015	-2.43128e-015	9.08489e-016	1.11189e-015	-2.42201e-015	-2.56744e-015	-1.71652e-015	3.88168e-016	5.4279e-015	5.95513e-015	6.9605e-015	1.81481e-015	5.30096e-015	3.72324e-015	2.68862e-015	-2.06067e-016	6.1419e-015	-2.46894e-017	-4.98102e-016
-5.35464e-015	-1.73451e-015	-5.14105e-015	-1.3339e-015	2.94919e-015	-1.72603e-015	3.46826e-015	-2.4016e-015	1.08319e-015	1.28221e-015	-2.19142e-015	-2.98537e-015	-1.50856e-015	4.27397e-016	4.84663e-015	5.8879e-015	7.09915e-015	1.89775e-015	5.62541e-015	3.75705e-015	2.67042e-015	-9.25543e-017	6.30647e-015	1.01161e-016	-4.49454e-016
-5.18536e-015	-1.20317e-015	-4.87264e-015	-1.59898e-015	2.73214e-015	-2.13279e-015	3.12023e-015	-2.38775e-015	1.22541e-015	1.44849e-015	-1.96024e-015	-3.37896e-015	-1.31639e-015	4.4722e-016	4.22562e-015	5.79438e-015	7.21947e-015	1.98031e-015	5.93581e-015	3.76186e-015	2.61868e-015	1.13341e-017	6.4439e-015	2.16606e-016	-4.05382e-016
-4.97973e-015	-6.58085e-016	-4.58524e-015	-1.86135e-015	2.50319e-015	-2.54094e-015	2.75436e-015	-2.38993e-015	1.33368e-015	1.60782e-015	-1.72922e-015	-3.74452e-015	-1.14105e-015	4.47501e-016	3.56969e-015	5.6748e-015	7.31971e-015	2.06059e-015	6.2278e-015	3.73634e-015	2.53303e-015	1.05014e-016	6.55306e-015	3.2084e-016	-3.65799e-016
-4.73778e-015	-1.03458e-016	-4.28039e-015	-2.11919e-015	2.26389e-015	-2.94696e-015	2.37285e-015	-2.40849e-015	1.40618e-015	1.7584e-015	-1.49937e-015	-4.078e-015	-9.82494e-016	4.28608e-016	2.88439e-015	5.52985e-015	7.3979e-015	2.13719e-015	6.49664e-015	3.67964e-015	2.41311e-015	1.87923e-016	6.63457e-015	4.13929e-016	-3.30983e-016
-4.46064e-015	4.56377e-016	-3.96008e-015	-2.37114e-015	2.01596e-015	-3.3486e-015	1.97739e-015	-2.44333e-015	1.44215e-015	1.89847e-015	-1.27162e-015	-4.37644e-015	-8.4018e-016	3.91088e-016	2.17606e-015	5.35939e-015	7.45242e-015	2.2083e-015	6.73812e-015	3.59153e-015	2.25964e-015	2.58609e-016	6.68862e-015	4.95744e-016	-3.0062e-016
-4.14902e-015	1.01733e-015	-3.62588e-015	-2.61618e-015	1.76093e-015	-3.74342e-015	1.57045e-015	-2.49408e-015	1.44121e-015	2.02599e-015	-1.04708e-015	-4.63646e-015	-7.13732e-016	3.34851e-016	1.45062e-015	5.16494e-015	7.4822e-015	2.27249e-015	6.94832e-015	3.47147e-015	2.07379e-015	3.16026e-016	6.71482e-015	5.66047e-016	-2.75007e-016
-3.80486e-015	1.57492e-015	-3.27953e-015	-2.85298e-015	1.5014e-015	-4.1282e-015	1.15468e-015	-2.56057e-015	1.40351e-015	2.13939e-015	-8.26116e-016	-4.85629e-015	-6.02249e-016	2.60797e-016	7.14674e-016	4.94727e-015	7.48592e-015	2.32788e-015	7.12234e-015	3.31977e-015	1.85667e-015	3.58733e-016	6.71272e-015	6.24909e-016	-2.53927e-016
-3.43036e-015	2.1249e-015	-2.92355e-015	-3.07955e-015	1.23853e-015	-4.49965e-015	7.32459e-016	-2.6421e-015	1.32955e-015	2.23746e-015	-6.09452e-016	-5.03478e-015	-5.04872e-016	1.69865e-016	-2.44404e-017	4.70849e-015	7.46302e-015	2.37317e-015	7.25674e-015	3.13633e-015	1.60952e-015	3.85624e-016	6.6821e-015	6.71847e-016	-2.37785e-016
-3.02777e-015	2.66258e-015	-2.56006e-015	-3.29533e-015	9.74165e-016	-4.855e-015	3.07083e-016	-2.73682e-015	1.21983e-015	2.31838e-015	-3.98093e-016	-5.17007e-015	-4.19884e-016	6.31689e-017	-7.60014e-016	4.45014e-015	7.41312e-015	2.40687e-015	7.34827e-015	2.92201e-015	1.33434e-015	3.95926e-016	6.62332e-015	7.07206e-016	-2.26602e-016
-2.60043e-015	3.18374e-015	-2.19104e-015	-3.4991e-015	7.10528e-016	-5.19147e-015	-1.19041e-016	-2.8432e-015	1.07571e-015	2.38072e-015	-1.9201e-016	-5.2611e-015	-3.45701e-016	-5.81162e-017	-1.4866e-015	4.17345e-015	7.33569e-015	2.42729e-015	7.39406e-015	2.6775e-015	1.034e-015	3.88719e-016	6.53651e-015	7.30885e-016	-2.20472e-016
-2.15171e-015	3.68491e-015	-1.81807e-015	-3.69009e-015	4.49417e-016	-5.50663e-015	-5.43152e-016	-2.96015e-015	8.99141e-016	2.42326e-015	8.62892e-018	-5.30718e-015	-2.80803e-016	-1.93351e-016	-2.19751e-015	3.88088e-015	7.23078e-015	2.43346e-015	7.39063e-015	2.40369e-015	7.11242e-016	3.62887e-016	6.42136e-015	7.44053e-016	-2.19127e-016
-1.68531e-015	4.1621e-015	-1.4432e-015	-3.86713e-015	1.93284e-016	-5.79762e-015	-9.61965e-016	-3.0857e-015	6.91918e-016	2.44468e-015	2.03642e-016	-5.30896e-015	-2.2333e-016	-3.40686e-016	-2.88614e-015	3.57448e-015	7.09851e-015	2.42402e-015	7.33633e-015	2.1018e-015	3.68798e-016	3.17787e-016	6.27875e-015	7.47435e-016	-2.22198e-016
-1.20525e-015	4.61214e-015	-1.06877e-015	-4.0289e-015	-5.60962e-017	-6.06235e-015	-1.3732e-015	-3.21783e-015	4.56929e-016	2.44436e-015	3.93149e-016	-5.26734e-015	-1.71042e-016	-4.98083e-016	-3.54671e-015	3.25685e-015	6.93869e-015	2.3986e-015	7.22872e-015	1.77344e-015	1.02167e-017	2.53215e-016	6.10988e-015	7.41596e-016	-2.29429e-016
-7.15445e-016	5.03177e-015	-6.97165e-016	-4.17454e-015	-2.96717e-016	-6.29918e-015	-1.774e-015	-3.35443e-015	1.97964e-016	2.42207e-015	5.77106e-016	-5.1826e-015	-1.21274e-016	-6.6375e-016	-4.17388e-015	2.93083e-015	6.75209e-015	2.3569e-015	7.06716e-015	1.42046e-015	-3.6077e-016	1.69186e-016	5.91547e-015	7.27623e-016	-2.41173e-016
-2.2029e-016	5.41802e-015	-3.30882e-016	-4.30365e-015	-5.26788e-016	-6.50669e-015	-2.16142e-015	-3.49286e-015	-8.19711e-017	2.37732e-015	7.55144e-016	-5.05537e-015	-7.21416e-017	-8.3631e-016	-4.76181e-015	2.59923e-015	6.53877e-015	2.29781e-015	6.85164e-015	1.04539e-015	-7.39596e-016	6.58427e-017	5.69622e-015	7.06615e-016	-2.57215e-016
2.75545e-016	5.76866e-015	2.82558e-017	-4.41556e-015	-7.4494e-016	-6.68362e-015	-2.53406e-015	-3.63071e-015	-3.79575e-016	2.31037e-015	9.27716e-016	-4.88782e-015	-2.11684e-017	-1.0133e-015	-5.30617e-015	2.26437e-015	6.30019e-015	2.22171e-015	6.5815e-015	6.49982e-016	-1.1218e-015	-5.72989e-017	5.45361e-015	6.79645e-016	-2.77355e-016
7.67224e-016	6.08123e-015	3.78068e-016	-4.50977e-015	-9.4925e-016	-6.82854e-015	-2.88922e-015	-3.76545e-015	-6.90229e-016	2.22186e-015	1.0951e-015	-4.68267e-015	3.3268e-017	-1.19273e-015	-5.80323e-015	1.92935e-015	6.03787e-015	2.12861e-015	6.25698e-015	2.3672e-016	-1.5036e-015	-1.99637e-016	5.18917e-015	6.47418e-016	-3.01188e-016
1.25124e-015	6.35414e-015	7.17072e-016	-4.58574e-015	-1.13815e-015	-6.94063e-015	-3.22491e-015	-3.89448e-015	-1.00941e-015	2.11264e-015	1.2575e-015	-4.4416e-015	9.37782e-017	-1.37236e-015	-6.24908e-015	1.59654e-015	5.75257e-015	2.01908e-015	5.8793e-015	-1.92357e-016	-1.88096e-015	-3.61394e-016	4.90415e-015	6.11302e-016	-3.28776e-016
1.72304e-015	6.58658e-015	1.0437e-015	-4.64395e-015	-1.31127e-015	-7.01981e-015	-3.53935e-015	-4.01474e-015	-1.33285e-015	1.98377e-015	1.41562e-015	-4.16748e-015	1.62648e-016	-1.54966e-015	-6.64016e-015	1.26865e-015	5.44538e-015	1.89327e-015	5.45086e-015	-6.34831e-016	-2.24977e-015	-5.42038e-016	4.60023e-015	5.72469e-016	-3.59628e-016
2.17809e-015	6.77767e-015	1.35589e-015	-4.68437e-015	-1.4676e-015	-7.06596e-015	-3.83122e-015	-4.12291e-015	-1.65539e-015	1.83679e-015	1.56951e-015	-3.86279e-015	2.41634e-016	-1.72291e-015	-6.97498e-015	9.47964e-016	5.11814e-015	1.75223e-015	4.97475e-015	-1.08756e-015	-2.60498e-015	-7.40684e-016	4.27895e-015	5.32161e-016	-3.93113e-016
2.61168e-015	6.92727e-015	1.65241e-015	-4.70714e-015	-1.60692e-015	-7.07905e-015	-4.09867e-015	-4.21642e-015	-1.97261e-015	1.67329e-015	1.71937e-015	-3.53057e-015	3.3235e-016	-1.89023e-015	-7.2522e-015	6.36874e-016	4.77244e-015	1.59737e-015	4.45353e-015	-1.54756e-015	-2.9422e-015	-9.56592e-016	3.94169e-015	4.90977e-016	-4.29178e-016
3.02073e-015	7.03553e-015	1.93215e-015	-4.71227e-015	-1.72867e-015	-7.05896e-015	-4.34057e-015	-4.293e-015	-2.27982e-015	1.4954e-015	1.86577e-015	-3.17379e-015	4.35872e-016	-2.04876e-015	-7.47084e-015	3.37877e-016	4.41003e-015	1.43022e-015	3.8913e-015	-2.01161e-015	-3.25739e-015	-1.18849e-015	3.59054e-015	4.50595e-016	-4.67629e-016
3.40193e-015	7.10272e-015	2.19432e-015	-4.70033e-015	-1.83273e-015	-7.00669e-015	-4.5566e-015	-4.35076e-015	-2.57196e-015	1.30527e-015	2.00945e-015	-2.79496e-015	5.53798e-016	-2.1968e-015	-7.63017e-015	5.2991e-017	4.03288e-015	1.25232e-015	3.29253e-015	-2.47715e-015	-3.54722e-015	-1.43548e-015	3.22825e-015	4.11823e-016	-5.0867e-016
3.75211e-015	7.12971e-015	2.43772e-015	-4.67212e-015	-1.91878e-015	-6.92379e-015	-4.74584e-015	-4.38769e-015	-2.8442e-015	1.10541e-015	2.15088e-015	-2.39791e-015	6.87232e-016	-2.33222e-015	-7.73061e-015	-2.16578e-016	3.64301e-015	1.06565e-015	2.66176e-015	-2.94108e-015	-3.80801e-015	-1.69575e-015	2.85649e-015	3.75706e-016	-5.52018e-016
4.06758e-015	7.11774e-015	2.66134e-015	-4.62829e-015	-1.9883e-015	-6.81164e-015	-4.90763e-015	-4.40133e-015	-3.09267e-015	8.98805e-016	2.29029e-015	-1.98667e-015	8.37185e-016	-2.45282e-015	-7.77323e-015	-4.69126e-016	3.24242e-015	8.72187e-016	2.00419e-015	-3.39947e-015	-4.03608e-015	-1.96777e-015	2.47766e-015	3.4306e-016	-5.97108e-016
4.34583e-015	7.06878e-015	2.86453e-015	-4.56996e-015	-2.04181e-015	-6.6723e-015	-5.04331e-015	-4.389e-015	-3.31262e-015	6.88132e-016	2.42828e-015	-1.56387e-015	1.00391e-015	-2.55662e-015	-7.76029e-015	-7.03519e-016	2.83263e-015	6.73782e-016	1.32479e-015	-3.84936e-015	-4.22876e-015	-2.2499e-015	2.09396e-015	3.14641e-016	-6.43556e-016
4.58508e-015	6.98518e-015	3.04675e-015	-4.49867e-015	-2.08017e-015	-6.50738e-015	-5.15315e-015	-4.34937e-015	-3.5e-015	4.75978e-016	2.56502e-015	-1.1333e-015	1.18738e-015	-2.64209e-015	-7.6943e-015	-9.19343e-016	2.41508e-015	4.72571e-016	6.29663e-016	-4.28743e-015	-4.3839e-015	-2.53994e-015	1.70791e-015	2.91699e-016	-6.91262e-016
4.78383e-015	6.86901e-015	3.2077e-015	-4.41554e-015	-2.10477e-015	-6.31941e-015	-5.23751e-015	-4.28102e-015	-3.65081e-015	2.6426e-016	2.70059e-015	-6.98808e-016	1.38768e-015	-2.70729e-015	-7.57853e-015	-1.11629e-015	1.99176e-015	2.7075e-016	-7.56773e-017	-4.70998e-015	-4.49929e-015	-2.836e-015	1.32177e-015	2.749e-016	-7.40428e-016
4.94083e-015	6.7232e-015	3.347e-015	-4.32213e-015	-2.11729e-015	-6.11159e-015	-5.29754e-015	-4.1828e-015	-3.76165e-015	5.62867e-017	2.8354e-015	-2.63226e-016	1.60378e-015	-2.75071e-015	-7.41659e-015	-1.29424e-015	1.56395e-015	7.03838e-017	-7.85076e-016	-5.11481e-015	-4.57364e-015	-3.13642e-015	9.3831e-016	2.64958e-016	-7.90325e-016
5.05554e-015	6.55091e-015	3.46498e-015	-4.21882e-015	-2.11963e-015	-5.88649e-015	-5.33483e-015	-4.0542e-015	-3.82903e-015	-1.44214e-016	2.97002e-015	1.69779e-016	1.83502e-015	-2.77086e-015	-7.21298e-015	-1.45349e-015	1.13372e-015	-1.26249e-016	-1.49256e-015	-5.49896e-015	-4.60507e-015	-3.43889e-015	5.5977e-016	2.62376e-016	-8.40699e-016
5.12817e-015	6.35528e-015	3.5621e-015	-4.1071e-015	-2.11344e-015	-5.647e-015	-5.3511e-015	-3.89531e-015	-3.85044e-015	-3.34492e-016	3.10451e-015	5.97616e-016	2.0794e-015	-2.76714e-015	-6.97204e-015	-1.59443e-015	7.02454e-016	-3.17525e-016	-2.19232e-015	-5.85925e-015	-4.59333e-015	-3.74067e-015	1.88937e-016	2.67528e-016	-8.91513e-016
5.15907e-015	6.14021e-015	3.63811e-015	-3.98891e-015	-2.10088e-015	-5.39632e-015	-5.34772e-015	-3.70572e-015	-3.82414e-015	-5.11533e-016	3.23849e-015	1.0177e-015	2.33653e-015	-2.73811e-015	-6.69887e-015	-1.71807e-015	2.71492e-016	-5.00959e-016	-2.8784e-015	-6.19337e-015	-4.53864e-015	-4.03889e-015	-1.71924e-016	2.80857e-016	-9.43333e-016
5.14869e-015	5.90877e-015	3.69288e-015	-3.86574e-015	-2.08401e-015	-5.13777e-015	-5.32584e-015	-3.48491e-015	-3.74897e-015	-6.73486e-016	3.37233e-015	1.42789e-015	2.60462e-015	-2.68257e-015	-6.39873e-015	-1.82574e-015	-1.57826e-016	-6.74448e-016	-3.54555e-015	-6.49919e-015	-4.4416e-015	-4.33183e-015	-5.20727e-016	3.02336e-016	-9.9556e-016
5.09898e-015	5.66512e-015	3.72704e-015	-3.73905e-015	-2.06501e-015	-4.87461e-015	-5.28731e-015	-3.23339e-015	-3.62399e-015	-8.17574e-016	3.50623e-015	1.82548e-015	2.88165e-015	-2.60014e-015	-6.07707e-015	-1.91882e-015	-5.84479e-016	-8.37139e-016	-4.18812e-015	-6.77448e-015	-4.30349e-015	-4.61752e-015	-8.5523e-016	3.32101e-016	-1.04796e-015
5.01189e-015	5.41292e-015	3.74144e-015	-3.60975e-015	-2.04565e-015	-4.60988e-015	-5.2344e-015	-2.95207e-015	-3.44786e-015	-9.4256e-016	3.64048e-015	2.20827e-015	3.16601e-015	-2.49083e-015	-5.7398e-015	-1.99939e-015	-1.00767e-015	-9.87421e-016	-4.80072e-015	-7.01787e-015	-4.12536e-015	-4.89341e-015	-1.17343e-015	3.70674e-016	-1.1007e-015
4.88917e-015	5.15596e-015	3.73717e-015	-3.47919e-015	-2.02832e-015	-4.34654e-015	-5.16952e-015	-2.64238e-015	-3.22146e-015	-1.0467e-015	3.7748e-015	2.57378e-015	3.45585e-015	-2.35432e-015	-5.39318e-015	-2.06974e-015	-1.42644e-015	-1.12404e-015	-5.37871e-015	-7.22843e-015	-3.90895e-015	-5.15689e-015	-1.47413e-015	4.17564e-016	-1.15365e-015
4.73371e-015	4.89738e-015	3.71466e-015	-3.34919e-015	-2.01526e-015	-4.08812e-015	-5.09456e-015	-2.30585e-015	-2.94567e-015	-1.12862e-015	3.90891e-015	2.91992e-015	3.74836e-015	-2.19053e-015	-5.04288e-015	-2.13147e-015	-1.84062e-015	-1.24551e-015	-5.91828e-015	-7.40492e-015	-3.65692e-015	-5.40668e-015	-1.75597e-015	4.7241e-016	-1.20687e-015
4.54825e-015	4.64119e-015	3.6752e-015	-3.22129e-015	-2.00839e-015	-3.83806e-015	-5.01209e-015	-1.94405e-015	-2.62202e-015	-1.18749e-015	4.04285e-015	3.24547e-015	4.04056e-015	-2.00017e-015	-4.69416e-015	-2.18738e-015	-2.24891e-015	-1.3514e-015	-6.41615e-015	-7.5474e-015	-3.37296e-015	-5.64065e-015	-2.01735e-015	5.35065e-016	-1.25986e-015
4.33548e-015	4.39074e-015	3.62003e-015	-3.09648e-015	-2.00911e-015	-3.59953e-015	-4.92436e-015	-1.55893e-015	-2.25289e-015	-1.22214e-015	4.17655e-015	3.54878e-015	4.33029e-015	-1.78409e-015	-4.35274e-015	-2.23983e-015	-2.65061e-015	-1.44151e-015	-6.86966e-015	-7.6556e-015	-3.05986e-015	-5.85668e-015	-2.25684e-015	6.04522e-016	-1.31321e-015
4.09931e-015	4.14909e-015	3.55074e-015	-2.9759e-015	-2.01933e-015	-3.37483e-015	-4.83337e-015	-1.15276e-015	-1.84077e-015	-1.23157e-015	4.30935e-015	3.82935e-015	4.61467e-015	-1.54358e-015	-4.02345e-015	-2.29159e-015	-3.04547e-015	-1.51593e-015	-7.27569e-015	-7.72937e-015	-2.72119e-015	-6.05332e-015	-2.4736e-015	6.80236e-016	-1.36673e-015
3.84417e-015	3.91977e-015	3.46822e-015	-2.86064e-015	-2.04033e-015	-3.16665e-015	-4.74081e-015	-7.28214e-016	-1.38859e-015	-1.21657e-015	4.44116e-015	4.08528e-015	4.89121e-015	-1.27982e-015	-3.71167e-015	-2.34497e-015	-3.43296e-015	-1.57452e-015	-7.63288e-015	-7.76956e-015	-2.36138e-015	-6.22891e-015	-2.66659e-015	7.61934e-016	-1.42092e-015
3.57323e-015	3.70529e-015	3.37369e-015	-2.75159e-015	-2.07325e-015	-2.97792e-015	-4.64907e-015	-2.88288e-016	-8.99913e-016	-1.17689e-015	4.57168e-015	4.31579e-015	5.15745e-015	-9.93785e-016	-3.42168e-015	-2.40212e-015	-3.8136e-015	-1.61764e-015	-7.93968e-015	-7.77733e-015	-1.98411e-015	-6.3819e-015	-2.8359e-015	8.48793e-016	-1.47594e-015
3.29077e-015	3.50815e-015	3.26858e-015	-2.64917e-015	-2.11913e-015	-2.81086e-015	-4.56017e-015	1.64308e-016	-3.79321e-016	-1.11267e-015	4.70074e-015	4.52076e-015	5.41091e-015	-6.873e-016	-3.15755e-015	-2.46615e-015	-4.1869e-015	-1.64559e-015	-8.19562e-015	-7.75419e-015	-1.59374e-015	-6.5109e-015	-2.98192e-015	9.39948e-016	-1.53196e-015
3.00099e-015	3.33053e-015	3.15397e-015	-2.55425e-015	-2.17907e-015	-2.66679e-015	-4.47598e-015	6.2653e-016	1.68959e-016	-1.02513e-015	4.82798e-015	4.69995e-015	5.6499e-015	-3.62302e-016	-2.92239e-015	-2.53885e-015	-4.55246e-015	-1.65978e-015	-8.40075e-015	-7.70203e-015	-1.1942e-015	-6.61594e-015	-3.10485e-015	1.0339e-015	-1.5892e-015
2.70721e-015	3.17461e-015	3.03105e-015	-2.46749e-015	-2.25337e-015	-2.54703e-015	-4.39763e-015	1.09529e-015	7.39993e-016	-9.15619e-016	4.9531e-015	4.85324e-015	5.87141e-015	-2.05611e-017	-2.71905e-015	-2.62232e-015	-4.91068e-015	-1.66144e-015	-8.55601e-015	-7.62295e-015	-7.90311e-016	-6.69601e-015	-3.20478e-015	1.12966e-015	-1.64751e-015
2.41369e-015	3.04161e-015	2.90143e-015	-2.38934e-015	-2.34299e-015	-2.45315e-015	-4.32685e-015	1.56704e-015	1.32789e-015	-7.85568e-016	5.07579e-015	4.98043e-015	6.07353e-015	3.35489e-016	-2.55038e-015	-2.71868e-015	-5.26138e-015	-1.65194e-015	-8.66256e-015	-7.51948e-015	-3.85821e-016	-6.75053e-015	-3.28234e-015	1.22635e-015	-1.70682e-015
2.12463e-015	2.9331e-015	2.76612e-015	-2.32021e-015	-2.44831e-015	-2.38501e-015	-4.26387e-015	2.03812e-015	1.92693e-015	-6.37813e-016	5.19539e-015	5.08169e-015	6.25488e-015	7.03702e-016	-2.41799e-015	-2.82906e-015	-5.60438e-015	-1.63314e-015	-8.72177e-015	-7.39465e-015	1.45115e-017	-6.77928e-015	-3.33896e-015	1.32299e-015	-1.76724e-015
1.84328e-015	2.84973e-015	2.62637e-015	-2.26019e-015	-2.56821e-015	-2.34326e-015	-4.20989e-015	2.50544e-015	2.53154e-015	-4.74247e-016	5.31211e-015	5.1566e-015	6.41386e-015	1.08148e-015	-2.32348e-015	-2.95434e-015	-5.93993e-015	-1.60733e-015	-8.73602e-015	-7.25089e-015	4.0598e-016	-6.78211e-015	-3.37602e-015	1.41885e-015	-1.82859e-015
1.57352e-015	2.79181e-015	2.48343e-015	-2.20896e-015	-2.70202e-015	-2.32806e-015	-4.16497e-015	2.96575e-015	3.13623e-015	-2.96969e-016	5.42485e-015	5.20449e-015	6.54977e-015	1.46637e-015	-2.26789e-015	-3.09509e-015	-6.26865e-015	-1.57615e-015	-8.70856e-015	-7.09175e-015	7.84427e-016	-6.75909e-015	-3.39521e-015	1.51243e-015	-1.89126e-015
1.31819e-015	2.75899e-015	2.33868e-015	-2.16652e-015	-2.84897e-015	-2.33885e-015	-4.12951e-015	3.41583e-015	3.73471e-015	-1.08745e-016	5.53331e-015	5.22608e-015	6.6616e-015	1.85555e-015	-2.25117e-015	-3.25241e-015	-6.58997e-015	-1.54165e-015	-8.64273e-015	-6.92103e-015	1.14571e-015	-6.71099e-015	-3.39807e-015	1.60311e-015	-1.95486e-015
1.0804e-015	2.75069e-015	2.19346e-015	-2.13299e-015	-3.00818e-015	-2.3743e-015	-4.104e-015	3.85296e-015	4.32095e-015	8.74975e-017	5.63763e-015	5.22281e-015	6.74851e-015	2.24621e-015	-2.27253e-015	-3.42669e-015	-6.90391e-015	-1.50651e-015	-8.54214e-015	-6.74248e-015	1.48659e-015	-6.63887e-015	-3.38687e-015	1.68965e-015	-2.01944e-015
8.62563e-016	2.76667e-015	2.04889e-015	-2.10801e-015	-3.17849e-015	-2.43305e-015	-4.08794e-015	4.27385e-015	4.8898e-015	2.89176e-016	5.73735e-015	5.19473e-015	6.81084e-015	2.63559e-015	-2.33052e-015	-3.61695e-015	-7.21052e-015	-1.47328e-015	-8.41076e-015	-6.55946e-015	1.8034e-015	-6.54336e-015	-3.36355e-015	1.7714e-015	-2.08503e-015
6.66612e-016	2.8061e-015	1.90653e-015	-2.09084e-015	-3.35834e-015	-2.51347e-015	-4.08091e-015	4.67596e-015	5.43579e-015	4.92922e-016	5.83218e-015	5.14159e-015	6.84833e-015	3.02088e-015	-2.42401e-015	-3.82295e-015	-7.50993e-015	-1.44421e-015	-8.25236e-015	-6.3756e-015	2.09432e-015	-6.42601e-015	-3.33077e-015	1.84688e-015	-2.15192e-015
4.93797e-016	2.86751e-015	1.76708e-015	-2.08098e-015	-3.54568e-015	-2.6137e-015	-4.08238e-015	5.05654e-015	5.95279e-015	6.95333e-016	5.92166e-015	5.06337e-015	6.86199e-015	3.39928e-015	-2.55076e-015	-4.04344e-015	-7.80191e-015	-1.42115e-015	-8.07144e-015	-6.19449e-015	2.35598e-015	-6.28881e-015	-3.29031e-015	1.91526e-015	-2.21945e-015
3.45469e-016	2.94898e-015	1.63175e-015	-2.07726e-015	-3.73858e-015	-2.73155e-015	-4.09162e-015	5.41354e-015	6.43483e-015	8.94048e-016	6.00502e-015	4.9611e-015	6.85277e-015	3.76745e-015	-2.70825e-015	-4.27738e-015	-8.08567e-015	-1.40681e-015	-7.87249e-015	-6.01937e-015	2.58626e-015	-6.13311e-015	-3.24445e-015	1.97585e-015	-2.28791e-015
2.22438e-016	3.04889e-015	1.50145e-015	-2.07916e-015	-3.93541e-015	-2.86413e-015	-4.1082e-015	5.74502e-015	6.87744e-015	1.08653e-015	6.08159e-015	4.83632e-015	6.82148e-015	4.12302e-015	-2.89296e-015	-4.52319e-015	-8.36082e-015	-1.40309e-015	-7.65972e-015	-5.85492e-015	2.78363e-015	-5.96127e-015	-3.19632e-015	2.02808e-015	-2.35699e-015
1.24938e-016	3.16493e-015	1.3767e-015	-2.08609e-015	-4.13382e-015	-3.00894e-015	-4.13041e-015	6.04962e-015	7.27685e-015	1.26971e-015	6.15169e-015	4.69005e-015	6.76916e-015	4.46331e-015	-3.10179e-015	-4.77879e-015	-8.62687e-015	-1.41178e-015	-7.43755e-015	-5.70351e-015	2.94626e-015	-5.77479e-015	-3.1481e-015	2.07148e-015	-2.4257e-015
5.3369e-017	3.29503e-015	1.25869e-015	-2.09686e-015	-4.33124e-015	-3.16266e-015	-4.15738e-015	6.32643e-015	7.62912e-015	1.4411e-015	6.21471e-015	4.52354e-015	6.69779e-015	4.78574e-015	-3.33086e-015	-5.04183e-015	-8.88323e-015	-1.43478e-015	-7.21037e-015	-5.56818e-015	3.07378e-015	-5.57583e-015	-3.10191e-015	2.10592e-015	-2.49316e-015
7.4333e-018	3.43654e-015	1.14777e-015	-2.1105e-015	-4.52493e-015	-3.32214e-015	-4.18755e-015	6.57383e-015	7.93025e-015	1.59846e-015	6.27031e-015	4.33789e-015	6.60942e-015	5.0877e-015	-3.57614e-015	-5.30877e-015	-9.12941e-015	-1.47366e-015	-6.98261e-015	-5.45205e-015	3.16556e-015	-5.3672e-015	-3.05997e-015	2.13103e-015	-2.55932e-015
-1.33752e-017	3.58673e-015	1.04453e-015	-2.12577e-015	-4.71229e-015	-3.48363e-015	-4.21892e-015	6.79065e-015	8.17789e-015	1.73967e-015	6.31797e-015	4.13364e-015	6.50631e-015	5.3665e-015	-3.83291e-015	-5.5767e-015	-9.36502e-015	-1.52965e-015	-6.7591e-015	-5.35803e-015	3.22204e-015	-5.15132e-015	-3.02464e-015	2.14643e-015	-2.62355e-015
-1.04662e-017	3.7423e-015	9.50141e-016	-2.14113e-015	-4.89125e-015	-3.64373e-015	-4.24988e-015	6.9771e-015	8.36955e-015	1.86246e-015	6.35696e-015	3.91221e-015	6.39073e-015	5.62025e-015	-4.09675e-015	-5.84248e-015	-9.58919e-015	-1.60323e-015	-6.54277e-015	-5.28891e-015	3.24399e-015	-4.93098e-015	-2.99767e-015	2.1519e-015	-2.68543e-015
1.45069e-017	3.9004e-015	8.64871e-016	-2.15516e-015	-5.05964e-015	-3.79921e-015	-4.27886e-015	7.13328e-015	8.50351e-015	1.96557e-015	6.38698e-015	3.67464e-015	6.26413e-015	5.84766e-015	-4.36346e-015	-6.103e-015	-9.80091e-015	-1.69527e-015	-6.33673e-015	-5.24633e-015	3.23218e-015	-4.70834e-015	-2.98093e-015	2.14745e-015	-2.74406e-015
5.99878e-017	4.05819e-015	7.89247e-016	-2.16674e-015	-5.21503e-015	-3.94667e-015	-4.30424e-015	7.25919e-015	8.57809e-015	2.04689e-015	6.40777e-015	3.42285e-015	6.12903e-015	6.04686e-015	-4.62917e-015	-6.35436e-015	-9.99895e-015	-1.80599e-015	-6.14392e-015	-5.2318e-015	3.18808e-015	-4.48625e-015	-2.97585e-015	2.13321e-015	-2.79864e-015
1.23785e-016	4.21301e-015	7.23854e-016	-2.17478e-015	-5.35503e-015	-4.08273e-015	-4.32433e-015	7.35484e-015	8.59313e-015	2.10582e-015	6.41856e-015	3.15826e-015	5.98778e-015	6.21609e-015	-4.88888e-015	-6.59324e-015	-1.01829e-014	-1.9348e-015	-5.96658e-015	-5.24646e-015	3.11388e-015	-4.26665e-015	-2.98366e-015	2.10989e-015	-2.84787e-015
2.04013e-016	4.36208e-015	6.6876e-016	-2.17871e-015	-5.47766e-015	-4.20411e-015	-4.3369e-015	7.42128e-015	8.54939e-015	2.14217e-015	6.41867e-015	2.88229e-015	5.84252e-015	6.35408e-015	-5.13838e-015	-6.81605e-015	-1.0352e-014	-2.08146e-015	-5.80667e-015	-5.29052e-015	3.01135e-015	-4.05228e-015	-3.00574e-015	2.0777e-015	-2.89114e-015
2.97877e-016	4.5027e-015	6.24359e-016	-2.17679e-015	-5.58171e-015	-4.30767e-015	-4.34001e-015	7.46034e-015	8.44751e-015	2.15603e-015	6.4074e-015	2.59668e-015	5.69517e-015	6.46015e-015	-5.37404e-015	-7.0197e-015	-1.05049e-014	-2.24518e-015	-5.66565e-015	-5.36423e-015	2.8831e-015	-3.84532e-015	-3.04245e-015	2.03682e-015	-2.92746e-015
4.02847e-016	4.63236e-015	5.90923e-016	-2.16797e-015	-5.66525e-015	-4.39075e-015	-4.33315e-015	7.47384e-015	8.28887e-015	2.14721e-015	6.38439e-015	2.3034e-015	5.54865e-015	6.53367e-015	-5.5915e-015	-7.201e-015	-1.0641e-014	-2.42483e-015	-5.54528e-015	-5.4683e-015	2.73192e-015	-3.64748e-015	-3.09423e-015	1.98831e-015	-2.95591e-015
5.16392e-016	4.74884e-015	5.69042e-016	-2.15104e-015	-5.72605e-015	-4.45042e-015	-4.31571e-015	7.46318e-015	8.07533e-015	2.11547e-015	6.34929e-015	2.00393e-015	5.40471e-015	6.57445e-015	-5.78765e-015	-7.35685e-015	-1.07599e-014	-2.61879e-015	-5.44583e-015	-5.60223e-015	2.56051e-015	-3.46067e-015	-3.161e-015	1.93257e-015	-2.97586e-015
6.35662e-016	4.85019e-015	5.58582e-016	-2.12555e-015	-5.76338e-015	-4.48345e-015	-4.28601e-015	7.43004e-015	7.80931e-015	2.06173e-015	6.30087e-015	1.70113e-015	5.26529e-015	6.58257e-015	-5.95988e-015	-7.48423e-015	-1.08595e-014	-2.825e-015	-5.36746e-015	-5.76455e-015	2.37234e-015	-3.28663e-015	-3.24193e-015	1.87044e-015	-2.98592e-015
7.57392e-016	4.93446e-015	5.59317e-016	-2.09094e-015	-5.77642e-015	-4.48859e-015	-4.2428e-015	7.37557e-015	7.493e-015	1.98724e-015	6.23884e-015	1.39672e-015	5.13181e-015	6.55798e-015	-6.1053e-015	-7.58029e-015	-1.09392e-014	-3.04183e-015	-5.31045e-015	-5.95369e-015	2.17007e-015	-3.12656e-015	-3.33714e-015	1.80299e-015	-2.98524e-015
8.78934e-016	4.99982e-015	5.71077e-016	-2.04667e-015	-5.76388e-015	-4.46437e-015	-4.18556e-015	7.302e-015	7.13001e-015	1.89357e-015	6.16337e-015	1.09268e-015	5.00603e-015	6.50101e-015	-6.22132e-015	-7.6426e-015	-1.0998e-014	-3.26739e-015	-5.27444e-015	-6.16707e-015	1.95691e-015	-2.98242e-015	-3.44632e-015	1.73148e-015	-2.97271e-015
9.96935e-016	5.04527e-015	5.94033e-016	-1.99216e-015	-5.72524e-015	-4.40918e-015	-4.11331e-015	7.21206e-015	6.72436e-015	1.78257e-015	6.07357e-015	7.91789e-016	4.88906e-015	6.41271e-015	-6.30642e-015	-7.66926e-015	-1.10358e-014	-3.49877e-015	-5.25839e-015	-6.40256e-015	1.7364e-015	-2.85536e-015	-3.56795e-015	1.6564e-015	-2.9477e-015
1.10879e-015	5.06936e-015	6.28294e-016	-1.92688e-015	-5.66031e-015	-4.32285e-015	-4.02558e-015	7.10763e-015	6.27989e-015	1.65597e-015	5.96864e-015	4.96158e-016	4.78188e-015	6.29423e-015	-6.35913e-015	-7.65829e-015	-1.10516e-014	-3.73299e-015	-5.26122e-015	-6.65717e-015	1.51161e-015	-2.74512e-015	-3.70055e-015	1.57913e-015	-2.90974e-015
1.2123e-015	5.07232e-015	6.7331e-016	-1.85032e-015	-5.57005e-015	-4.20478e-015	-3.92258e-015	6.99033e-015	5.80161e-015	1.51562e-015	5.84852e-015	2.07564e-016	4.68525e-015	6.14677e-015	-6.37805e-015	-7.60948e-015	-1.10461e-014	-3.9672e-015	-5.28104e-015	-6.92759e-015	1.28587e-015	-2.65248e-015	-3.8426e-015	1.50133e-015	-2.85836e-015
1.30485e-015	5.05328e-015	7.28601e-016	-1.76182e-015	-5.45492e-015	-4.05382e-015	-3.80389e-015	6.86298e-015	5.29387e-015	1.36348e-015	5.71315e-015	-7.09172e-017	4.59973e-015	5.97193e-015	-6.36266e-015	-7.52242e-015	-1.10184e-014	-4.19803e-015	-5.31596e-015	-7.21054e-015	1.06164e-015	-2.57738e-015	-3.99163e-015	1.42408e-015	-2.79273e-015
1.38463e-015	5.0122e-015	7.93847e-016	-1.66069e-015	-5.31558e-015	-3.87171e-015	-3.66943e-015	6.72766e-015	4.76148e-015	1.20186e-015	5.56212e-015	-3.37242e-016	4.52529e-015	5.77157e-015	-6.3133e-015	-7.39675e-015	-1.09688e-014	-4.42221e-015	-5.3632e-015	-7.50202e-015	8.41995e-016	-2.51979e-015	-4.14529e-015	1.34854e-015	-2.71233e-015
1.45007e-015	4.94904e-015	8.68412e-016	-1.54679e-015	-5.15282e-015	-3.6586e-015	-3.51996e-015	6.58644e-015	4.20988e-015	1.03341e-015	5.39598e-015	-5.89621e-016	4.462e-015	5.54784e-015	-6.23052e-015	-7.23267e-015	-1.08966e-014	-4.63646e-015	-5.42089e-015	-7.79768e-015	6.29735e-016	-2.47967e-015	-4.30107e-015	1.27557e-015	-2.6168e-015
1.49919e-015	4.86408e-015	9.51779e-016	-1.42047e-015	-4.968e-015	-3.41534e-015	-3.35614e-015	6.44149e-015	3.64436e-015	8.60817e-016	5.21487e-015	-8.252e-016	4.40968e-015	5.30291e-015	-6.11518e-015	-7.03115e-015	-1.08017e-014	-4.83824e-015	-5.48638e-015	-8.09263e-015	4.2713e-016	-2.45617e-015	-4.45682e-015	1.20622e-015	-2.50597e-015
1.53037e-015	4.75886e-015	1.04384e-015	-1.28197e-015	-4.76288e-015	-3.14367e-015	-3.1783e-015	6.29432e-015	3.07031e-015	6.86586e-016	5.01793e-015	-1.04195e-015	4.36762e-015	5.03915e-015	-5.96827e-015	-6.79374e-015	-1.06844e-014	-5.02435e-015	-5.55696e-015	-8.38243e-015	2.36566e-016	-2.44771e-015	-4.61037e-015	1.14168e-015	-2.38022e-015
1.54287e-015	4.63376e-015	1.14386e-015	-1.13149e-015	-4.53874e-015	-2.8453e-015	-2.98729e-015	6.14668e-015	2.49196e-015	5.13302e-016	4.80576e-015	-1.23796e-015	4.33475e-015	4.75899e-015	-5.79176e-015	-6.5225e-015	-1.0545e-014	-5.19172e-015	-5.62985e-015	-8.66204e-015	5.97715e-017	-2.45355e-015	-4.75895e-015	1.08284e-015	-2.23916e-015
1.53629e-015	4.49024e-015	1.25119e-015	-9.69993e-016	-4.29787e-015	-2.52243e-015	-2.78435e-015	5.99991e-015	1.91497e-015	3.4356e-016	4.57955e-015	-1.41172e-015	4.30979e-015	4.46504e-015	-5.58758e-015	-6.21998e-015	-1.03839e-014	-5.3374e-015	-5.70183e-015	-8.92742e-015	-1.00972e-016	-2.47193e-015	-4.90042e-015	1.03042e-015	-2.08394e-015
1.51004e-015	4.33e-015	1.3653e-015	-7.97705e-016	-4.04208e-015	-2.17718e-015	-2.57074e-015	5.85532e-015	1.34407e-015	1.79817e-016	4.33984e-015	-1.56181e-015	4.29176e-015	4.1596e-015	-5.35749e-015	-5.88853e-015	-1.02016e-014	-5.4587e-015	-5.77027e-015	-9.17403e-015	-2.44511e-016	-2.50129e-015	-5.03255e-015	9.85276e-016	-1.91545e-015
1.46429e-015	4.15457e-015	1.48531e-015	-6.15605e-016	-3.77369e-015	-1.81241e-015	-2.34806e-015	5.71366e-015	7.8346e-016	2.44658e-017	4.0874e-015	-1.68736e-015	4.27887e-015	3.84605e-015	-5.10426e-015	-5.53107e-015	-9.99945e-015	-5.55288e-015	-5.83321e-015	-9.39727e-015	-3.70121e-016	-2.54072e-015	-5.15242e-015	9.47868e-016	-1.73413e-015
1.39962e-015	3.9665e-015	1.60982e-015	-4.24269e-016	-3.49494e-015	-1.4317e-015	-2.11795e-015	5.57542e-015	2.37126e-016	-1.20816e-016	3.82267e-015	-1.78706e-015	4.26977e-015	3.52773e-015	-4.83083e-015	-5.15131e-015	-9.77846e-015	-5.61823e-015	-5.88803e-015	-9.59315e-015	-4.7758e-016	-2.58794e-015	-5.25713e-015	9.19081e-016	-1.54093e-015
1.31733e-015	3.76758e-015	1.73785e-015	-2.24834e-016	-3.20852e-015	-1.03768e-015	-1.88176e-015	5.44139e-015	-2.90678e-016	-2.53932e-016	3.54632e-015	-1.8598e-015	4.26241e-015	3.20762e-015	-4.54064e-015	-4.75304e-015	-9.53923e-015	-5.65278e-015	-5.93269e-015	-9.75733e-015	-5.65932e-016	-2.64092e-015	-5.34489e-015	8.99476e-016	-1.33676e-015
1.21848e-015	3.55971e-015	1.86908e-015	-1.75151e-017	-2.91692e-015	-6.33121e-016	-1.64118e-015	5.31199e-015	-7.96929e-016	-3.73467e-016	3.26055e-015	-1.90487e-015	4.25561e-015	2.88808e-015	-4.23645e-015	-4.34042e-015	-9.28288e-015	-5.65536e-015	-5.96417e-015	-9.88594e-015	-6.35187e-016	-2.69774e-015	-5.41353e-015	8.89686e-016	-1.12361e-015
1.1042e-015	3.34585e-015	2.00296e-015	1.96113e-016	-2.62279e-015	-2.21616e-016	-1.39786e-015	5.18677e-015	-1.27881e-015	-4.78897e-016	2.96676e-015	-1.92203e-015	4.24766e-015	2.57211e-015	-3.92096e-015	-3.91749e-015	-9.01065e-015	-5.62485e-015	-5.98058e-015	-9.97493e-015	-6.84858e-016	-2.7559e-015	-5.46138e-015	8.89859e-016	-9.02403e-016
9.76622e-016	3.1276e-015	2.13849e-015	4.15468e-016	-2.32908e-015	1.93219e-016	-1.15352e-015	5.06573e-015	-1.7335e-015	-5.69134e-016	2.66644e-015	-1.91107e-015	4.23654e-015	2.26192e-015	-3.59734e-015	-3.48858e-015	-8.72411e-015	-5.56057e-015	-5.98139e-015	-1.00214e-014	-7.15842e-016	-2.81299e-015	-5.48674e-015	9.00427e-016	-6.75036e-016
8.37632e-016	2.90689e-015	2.27466e-015	6.39032e-016	-2.03801e-015	6.07914e-016	-9.10195e-016	4.94872e-015	-2.15825e-015	-6.43434e-016	2.36146e-015	-1.87278e-015	4.22044e-015	1.96048e-015	-3.26903e-015	-3.05892e-015	-8.42501e-015	-5.46305e-015	-5.96529e-015	-1.00234e-014	-7.28608e-016	-2.86657e-015	-5.48816e-015	9.21392e-016	-4.4315e-016
6.892e-016	2.68583e-015	2.41098e-015	8.65864e-016	-1.75198e-015	1.01945e-015	-6.70065e-016	4.83464e-015	-2.5514e-015	-7.00896e-016	2.0536e-015	-1.80782e-015	4.19786e-015	1.6701e-015	-2.93869e-015	-2.63267e-015	-8.11489e-015	-5.33236e-015	-5.93096e-015	-9.97841e-015	-7.24751e-016	-2.91448e-015	-5.46423e-015	9.51948e-016	-2.08699e-016
5.3366e-016	2.46686e-015	2.54608e-015	1.09497e-015	-1.47301e-015	1.42487e-015	-4.34666e-016	4.72294e-015	-2.91162e-015	-7.42295e-016	1.74468e-015	-1.71714e-015	4.16688e-015	1.39297e-015	-2.60935e-015	-2.21393e-015	-7.79534e-015	-5.16926e-015	-5.87733e-015	-9.88476e-015	-7.05159e-016	-2.95467e-015	-5.41508e-015	9.92099e-016	2.59112e-017
3.73499e-016	2.25159e-015	2.67904e-015	1.32527e-015	-1.2037e-015	1.82128e-015	-2.05185e-016	4.61289e-015	-3.23761e-015	-7.67794e-016	1.43713e-015	-1.60207e-015	4.12648e-015	1.13126e-015	-2.28337e-015	-1.8068e-015	-7.46795e-015	-4.97486e-015	-5.80408e-015	-9.74118e-015	-6.7117e-016	-2.98519e-015	-5.34013e-015	1.0407e-015	2.58954e-016
2.11658e-016	2.04164e-015	2.80938e-015	1.55601e-015	-9.45903e-016	2.20533e-015	1.60844e-017	4.50358e-015	-3.52907e-015	-7.77398e-016	1.13255e-015	-1.46475e-015	4.0753e-015	8.86888e-016	-1.96331e-015	-1.41612e-015	-7.13424e-015	-4.75067e-015	-5.71192e-015	-9.54699e-015	-6.24057e-016	-3.00413e-015	-5.23929e-015	1.09798e-015	4.88591e-016
5.07756e-017	1.83928e-015	2.93669e-015	1.78561e-015	-7.01768e-016	2.5749e-015	2.28098e-016	4.39412e-015	-3.78586e-015	-7.71175e-016	8.33268e-016	-1.30717e-015	4.01259e-015	6.61437e-016	-1.65163e-015	-1.04525e-015	-6.79513e-015	-4.49875e-015	-5.60111e-015	-9.30177e-015	-5.65421e-016	-3.00958e-015	-5.11269e-015	1.16309e-015	7.12463e-016
-1.05851e-016	1.64529e-015	3.06021e-015	2.01251e-015	-4.7289e-016	2.9278e-015	4.29626e-016	4.28377e-015	-4.00799e-015	-7.50141e-016	5.41627e-016	-1.13096e-015	3.93824e-015	4.56331e-016	-1.34974e-015	-6.97569e-016	-6.45253e-015	-4.22138e-015	-5.47265e-015	-9.00569e-015	-4.96294e-016	-3.00022e-015	-4.96029e-015	1.23501e-015	9.28505e-016
-2.55659e-016	1.46053e-015	3.17924e-015	2.23599e-015	-2.61099e-016	3.26195e-015	6.18959e-016	4.17096e-015	-4.19626e-015	-7.15603e-016	2.6011e-016	-9.38663e-016	3.85181e-015	2.73009e-016	-1.0593e-015	-3.76966e-016	-6.1081e-015	-3.92072e-015	-5.32718e-015	-8.65947e-015	-4.18003e-016	-2.97543e-015	-4.78282e-015	1.31282e-015	1.13477e-015
-3.9606e-016	1.28645e-015	3.29274e-015	2.45475e-015	-6.70616e-017	3.57592e-015	7.9546e-016	4.05518e-015	-4.35065e-015	-6.68799e-016	-9.55276e-018	-7.33262e-016	3.75279e-015	1.12612e-016	-7.81443e-016	-8.62016e-017	-5.76283e-015	-3.59938e-015	-5.16527e-015	-8.26518e-015	-3.32071e-016	-2.93402e-015	-4.58175e-015	1.39594e-015	1.32878e-015
-5.23554e-016	1.12379e-015	3.40012e-015	2.66737e-015	1.07992e-016	3.86838e-015	9.58661e-016	3.93548e-015	-4.47234e-015	-6.10242e-016	-2.65111e-016	-5.17414e-016	3.6413e-015	-2.39694e-017	-5.17461e-016	1.72142e-016	-5.41791e-015	-3.26075e-015	-4.98823e-015	-7.82542e-015	-2.39962e-016	-2.87487e-015	-4.35794e-015	1.48338e-015	1.50852e-015
-6.35892e-016	9.73065e-016	3.501e-015	2.87273e-015	2.62562e-016	4.13768e-015	1.10816e-015	3.81081e-015	-4.56228e-015	-5.41835e-016	-5.04723e-016	-2.93792e-016	3.51745e-015	-1.36977e-016	-2.68054e-016	3.96337e-016	-5.07466e-015	-2.90802e-015	-4.79797e-015	-7.3425e-015	-1.42803e-016	-2.79711e-015	-4.11326e-015	1.57381e-015	1.67204e-015
-7.31608e-016	8.34156e-016	3.59509e-015	3.06977e-015	3.9672e-016	4.38384e-015	1.24331e-015	3.6808e-015	-4.62252e-015	-4.66186e-016	-7.26458e-016	-6.58256e-017	3.38201e-015	-2.2629e-016	-3.38031e-017	5.84934e-016	-4.73426e-015	-2.54489e-015	-4.59533e-015	-6.81896e-015	-4.20308e-017	-2.70019e-015	-3.8491e-015	1.66637e-015	1.81749e-015
-8.07631e-016	7.07502e-016	3.68242e-015	3.25782e-015	5.1035e-016	4.6068e-015	1.36378e-015	3.54479e-015	-4.6553e-015	-3.84457e-016	-9.27999e-016	1.63251e-016	3.23591e-015	-2.92088e-016	1.85482e-016	7.36819e-016	-4.39743e-015	-2.17488e-015	-4.38177e-015	-6.2587e-015	6.11112e-017	-2.58426e-015	-3.56748e-015	1.75966e-015	1.94386e-015
-8.61889e-016	5.92077e-016	3.76282e-015	3.43644e-015	6.03419e-016	4.80655e-015	1.4697e-015	3.40208e-015	-4.663e-015	-2.98495e-016	-1.10799e-015	3.90274e-016	3.08025e-015	-3.34772e-016	3.90197e-016	8.51618e-016	-4.06536e-015	-1.80179e-015	-4.15927e-015	-5.66559e-015	1.66133e-016	-2.44929e-015	-3.27059e-015	1.8524e-015	2.04978e-015
-8.92891e-016	4.88262e-016	3.83589e-015	3.60478e-015	6.75771e-016	4.98293e-015	1.56111e-015	3.25222e-015	-4.64748e-015	-2.10501e-016	-1.26548e-015	6.11912e-016	2.91642e-015	-3.54598e-016	5.80398e-016	9.29789e-016	-3.7391e-015	-1.42931e-015	-3.9296e-015	-5.04392e-015	2.71758e-016	-2.2965e-015	-2.96009e-015	1.94371e-015	2.13443e-015
-8.99265e-016	3.95149e-016	3.90166e-015	3.76254e-015	7.28146e-016	5.13719e-015	1.63843e-015	3.0958e-015	-4.61013e-015	-1.22215e-016	-1.3992e-015	8.24225e-016	2.74627e-015	-3.53006e-016	7.56963e-016	9.7125e-016	-3.41981e-015	-1.06115e-015	-3.69487e-015	-4.3973e-015	3.77229e-016	-2.12718e-015	-2.63819e-015	2.03262e-015	2.19667e-015
-8.79524e-016	3.11931e-016	3.95977e-015	3.90917e-015	7.61442e-016	5.27044e-015	1.70246e-015	2.93354e-015	-4.55241e-015	-3.56633e-017	-1.50816e-015	1.02304e-015	2.57117e-015	-3.30946e-016	9.20876e-016	9.77393e-016	-3.10791e-015	-7.0083e-016	-3.45721e-015	-3.73105e-015	4.81707e-016	-1.94244e-015	-2.30666e-015	2.11794e-015	2.23555e-015
-8.3277e-016	2.37622e-016	4.01029e-015	4.0436e-015	7.7622e-016	5.38394e-015	1.75411e-015	2.76541e-015	-4.47731e-015	4.82665e-017	-1.59112e-015	1.20566e-015	2.39248e-015	-2.89786e-016	1.07296e-015	9.49712e-016	-2.80284e-015	-3.52095e-016	-3.21842e-015	-3.05019e-015	5.85034e-016	-1.74306e-015	-1.96813e-015	2.19884e-015	2.25048e-015
-7.59048e-016	1.70824e-016	4.05367e-015	4.16525e-015	7.73798e-016	5.4791e-015	1.79378e-015	2.5919e-015	-4.38649e-015	1.28564e-016	-1.64774e-015	1.36949e-015	2.2124e-015	-2.31411e-016	1.215e-015	8.90227e-016	-2.50433e-015	-1.80529e-017	-2.981e-015	-2.36043e-015	6.87379e-016	-1.53051e-015	-1.62454e-015	2.27421e-015	2.24156e-015
-6.5772e-016	1.09819e-016	4.08951e-015	4.27408e-015	7.55415e-016	5.55769e-015	1.82271e-015	2.41389e-015	-4.28213e-015	2.03248e-016	-1.67759e-015	1.51167e-015	2.03204e-015	-1.57083e-016	1.34808e-015	8.01645e-016	-2.21282e-015	2.98568e-016	-2.7461e-015	-1.66697e-015	7.88789e-016	-1.30625e-015	-1.2783e-015	2.34337e-015	2.20919e-015
-5.29351e-016	5.37634e-017	4.11823e-015	4.36922e-015	7.22939e-016	5.62135e-015	1.84177e-015	2.2323e-015	-4.16586e-015	2.70641e-016	-1.6807e-015	1.63005e-015	1.85402e-015	-6.82737e-017	1.47323e-015	6.86828e-016	-1.92848e-015	5.94838e-016	-2.51521e-015	-9.74219e-016	8.89077e-016	-1.07174e-015	-9.31681e-016	2.40573e-015	2.15389e-015
-3.74212e-016	8.28429e-019	4.14006e-015	4.45048e-015	6.78704e-016	5.672e-015	1.85197e-015	2.04914e-015	-4.03939e-015	3.30148e-016	-1.65773e-015	1.72263e-015	1.6806e-015	3.33548e-017	1.5921e-015	5.48885e-016	-1.65176e-015	8.67974e-016	-2.28965e-015	-2.87366e-016	9.88576e-016	-8.28981e-016	-5.86589e-016	2.46054e-015	2.07679e-015
-1.92972e-016	-5.07997e-017	4.1554e-015	4.51761e-015	6.243e-016	5.71249e-015	1.85519e-015	1.86586e-015	-3.90444e-015	3.80788e-016	-1.60955e-015	1.78714e-015	1.51334e-015	1.46023e-016	1.70645e-015	3.90896e-016	-1.38235e-015	1.11587e-015	-2.07065e-015	3.87931e-016	1.08791e-015	-5.79447e-016	-2.44846e-016	2.50751e-015	1.97939e-015
1.34021e-017	-1.0184e-016	4.16502e-015	4.57073e-015	5.6191e-016	5.74488e-015	1.85282e-015	1.68407e-015	-3.76239e-015	4.21648e-016	-1.53655e-015	1.82273e-015	1.35396e-015	2.67567e-016	1.81781e-015	2.16849e-016	-1.12006e-015	1.337e-015	-1.85914e-015	1.04706e-015	1.18715e-015	-3.2505e-016	9.21807e-017	2.54618e-015	1.86313e-015
2.43312e-016	-1.53325e-016	4.16948e-015	4.60983e-015	4.92524e-016	5.77101e-015	1.8458e-015	1.50543e-015	-3.61452e-015	4.51872e-016	-1.44016e-015	1.82808e-015	1.20484e-015	3.96011e-016	1.92743e-015	3.0479e-017	-8.64358e-016	1.53018e-015	-1.65547e-015	1.68508e-015	1.28718e-015	-6.8367e-017	4.22894e-016	2.57599e-015	1.72937e-015
4.94522e-016	-2.07361e-016	4.1689e-015	4.63496e-015	4.18701e-016	5.7929e-015	1.83599e-015	1.33112e-015	-3.4616e-015	4.71318e-016	-1.32145e-015	1.80263e-015	1.06759e-015	5.2951e-016	2.03688e-015	-1.63994e-016	-6.15395e-016	1.69428e-015	-1.4604e-015	2.29731e-015	1.38888e-015	1.89269e-016	7.45476e-016	2.59694e-015	1.58024e-015
7.65104e-016	-2.65289e-016	4.16391e-015	4.64637e-015	3.43196e-016	5.81378e-015	1.82485e-015	1.16308e-015	-3.3049e-015	4.80449e-016	-1.18199e-015	1.74659e-015	9.43426e-016	6.66372e-016	2.14736e-015	-3.6117e-016	-3.72674e-016	1.8289e-015	-1.27467e-015	2.88023e-015	1.492e-015	4.45228e-016	1.05879e-015	2.60858e-015	1.41766e-015
1.05312e-015	-3.28684e-016	4.15468e-015	4.64399e-015	2.68165e-016	5.83527e-015	1.8137e-015	1.00375e-015	-3.14517e-015	4.78781e-016	-1.02353e-015	1.65979e-015	8.33238e-016	8.04653e-016	2.26029e-015	-5.57416e-016	-1.35433e-016	1.93377e-015	-1.09817e-015	3.43012e-015	1.59737e-015	6.98071e-016	1.36203e-015	2.61136e-015	1.24449e-015
1.35582e-015	-3.98538e-016	4.14177e-015	4.62814e-015	1.95545e-016	5.85968e-015	1.80437e-015	8.55367e-016	-2.98331e-015	4.67109e-016	-8.48009e-016	1.54205e-015	7.38698e-016	9.42355e-016	2.37633e-015	-7.48452e-016	9.68325e-017	2.00947e-015	-9.30523e-016	3.94347e-015	1.7057e-015	9.46458e-016	1.65452e-015	2.60522e-015	1.0634e-015
1.66996e-015	-4.75905e-016	4.12576e-015	4.59939e-015	1.27272e-016	5.8888e-015	1.79781e-015	7.19442e-016	-2.81912e-015	4.45681e-016	-6.57705e-016	1.39479e-015	6.60453e-016	1.07794e-015	2.49639e-015	-9.29974e-016	3.25127e-016	2.0567e-015	-7.71435e-016	4.41757e-015	1.81751e-015	1.18857e-015	1.93518e-015	2.59034e-015	8.76317e-016
1.99301e-015	-5.60876e-016	4.10762e-015	4.55802e-015	6.53673e-017	5.92436e-015	1.79523e-015	5.97936e-016	-2.65244e-015	4.14685e-016	-4.55309e-016	1.21908e-015	5.99248e-016	1.20993e-015	2.6206e-015	-1.09798e-015	5.49295e-016	2.07657e-015	-6.20738e-016	4.84989e-015	1.93314e-015	1.42235e-015	2.20393e-015	2.56701e-015	6.86539e-016
2.32198e-015	-6.53704e-016	4.08723e-015	4.50403e-015	1.16655e-017	5.96735e-015	1.79769e-015	4.93309e-016	-2.48358e-015	3.7507e-016	-2.4321e-016	1.01638e-015	5.55571e-016	1.3371e-015	2.74903e-015	-1.24853e-015	7.70299e-016	2.07057e-015	-4.77676e-016	5.23861e-015	2.05292e-015	1.64641e-015	2.46057e-015	2.53565e-015	4.9707e-016
2.6541e-015	-7.55091e-016	4.06525e-015	4.43767e-015	-3.21761e-017	6.01948e-015	1.807e-015	4.07001e-016	-2.31275e-015	3.27687e-016	-2.42286e-017	7.89701e-016	5.29381e-016	1.45841e-015	2.88144e-015	-1.37843e-015	9.88428e-016	2.04028e-015	-3.41519e-016	5.58286e-015	2.17695e-015	1.85994e-015	2.70499e-015	2.49719e-015	3.10393e-016
2.98604e-015	-8.65319e-016	4.04228e-015	4.35988e-015	-6.41739e-017	6.08197e-015	1.82371e-015	3.39796e-016	-2.13891e-015	2.73688e-016	1.99253e-016	5.41674e-016	5.20315e-016	1.57262e-015	3.01788e-015	-1.48499e-015	1.20422e-015	1.9876e-015	-2.11203e-016	5.88191e-015	2.30497e-015	2.06137e-015	2.93688e-015	2.45249e-015	1.29499e-016
3.31491e-015	-9.83353e-016	4.01854e-015	4.27091e-015	-8.38193e-017	6.1549e-015	1.84835e-015	2.93185e-016	-1.96167e-015	2.14564e-016	4.25054e-016	2.74563e-016	5.28377e-016	1.67872e-015	3.15812e-015	-1.565e-015	1.41795e-015	1.91549e-015	-8.5509e-017	6.13543e-015	2.43683e-015	2.25004e-015	3.15682e-015	2.40188e-015	-4.25432e-017
3.63779e-015	-1.10892e-015	3.99442e-015	4.17098e-015	-9.05273e-017	6.23851e-015	1.88146e-015	2.6827e-016	-1.78121e-015	1.51634e-016	6.49848e-016	-8.17836e-018	5.52559e-016	1.77599e-015	3.30143e-015	-1.61624e-015	1.63067e-015	1.82623e-015	3.66934e-017	6.34334e-015	2.57235e-015	2.42549e-015	3.36493e-015	2.34647e-015	-2.02831e-016
3.95122e-015	-1.24209e-015	3.97015e-015	4.06069e-015	-8.28336e-017	6.33248e-015	1.92346e-015	2.65358e-016	-1.59754e-015	8.56219e-017	8.71725e-016	-3.03159e-016	5.92179e-016	1.86413e-015	3.4472e-015	-1.63642e-015	1.84298e-015	1.72304e-015	1.56731e-016	6.50628e-015	2.71149e-015	2.58736e-015	3.56097e-015	2.28661e-015	-3.48905e-016
4.25245e-015	-1.38175e-015	3.94589e-015	3.94055e-015	-5.98249e-017	6.43686e-015	1.97447e-015	2.84851e-016	-1.4099e-015	1.7424e-017	1.08828e-015	-6.07498e-016	6.46553e-016	1.94291e-015	3.59396e-015	-1.62411e-015	2.05411e-015	1.60885e-015	2.75925e-016	6.6249e-015	2.85361e-015	2.73499e-015	3.74585e-015	2.22312e-015	-4.78632e-016
4.53888e-015	-1.52711e-015	3.92148e-015	3.81156e-015	-2.11966e-017	6.55089e-015	2.03404e-015	3.2761e-016	-1.21829e-015	-5.15079e-017	1.29726e-015	-9.1796e-016	7.14631e-016	2.01186e-015	3.74032e-015	-1.57775e-015	2.26432e-015	1.4867e-015	3.95272e-016	6.70135e-015	2.99778e-015	2.86911e-015	3.92019e-015	2.15725e-015	-5.89346e-016
4.8077e-015	-1.67688e-015	3.89713e-015	3.67387e-015	3.32396e-017	6.67389e-015	2.10213e-015	3.93354e-016	-1.02239e-015	-1.19642e-016	1.49631e-015	-1.23123e-015	7.95008e-016	2.07117e-015	3.88439e-015	-1.49715e-015	2.47354e-015	1.36022e-015	5.16259e-016	6.73784e-015	3.14219e-015	2.98941e-015	4.08421e-015	2.08952e-015	-6.79312e-016
5.05606e-015	-1.82945e-015	3.87272e-015	3.52859e-015	1.0326e-016	6.8049e-015	2.17911e-015	4.81662e-016	-8.2145e-016	-1.86504e-016	1.68339e-015	-1.54321e-015	8.857e-016	2.12086e-015	4.02469e-015	-1.38258e-015	2.68172e-015	1.23259e-015	6.41036e-016	6.73706e-015	3.28613e-015	3.09652e-015	4.23861e-015	2.0208e-015	-7.47184e-016
5.2821e-015	-1.98366e-015	3.84853e-015	3.37594e-015	1.88466e-016	6.94301e-015	2.26384e-015	5.91695e-016	-6.1489e-016	-2.5068e-016	1.85733e-015	-1.85056e-015	9.84911e-016	2.16108e-015	4.15953e-015	-1.23394e-015	2.88897e-015	1.10697e-015	7.71009e-016	6.70172e-015	3.42815e-015	3.19121e-015	4.38379e-015	1.95183e-015	-7.91292e-016
5.48326e-015	-2.13823e-015	3.82442e-015	3.21706e-015	2.88586e-016	7.08699e-015	2.35526e-015	7.21201e-016	-4.03198e-016	-3.10618e-016	2.01658e-015	-2.15082e-015	1.0909e-015	2.19259e-015	4.28713e-015	-1.05221e-015	3.0952e-015	9.86562e-016	9.06741e-016	6.63484e-015	3.56724e-015	3.27463e-015	4.52022e-015	1.8826e-015	-8.11129e-016
5.6581e-015	-2.29125e-015	3.80017e-015	3.0526e-015	4.0256e-016	7.23491e-015	2.45286e-015	8.68964e-016	-1.86605e-016	-3.659e-016	2.15936e-015	-2.43998e-015	1.202e-015	2.21569e-015	4.4063e-015	-8.38488e-016	3.3004e-015	8.73965e-016	1.04928e-015	6.54025e-015	3.70159e-015	3.34844e-015	4.64828e-015	1.81391e-015	-8.05479e-016
5.80477e-015	-2.44102e-015	3.77589e-015	2.88287e-015	5.29406e-016	7.38393e-015	2.55536e-015	1.0337e-015	3.46091e-017	-4.15652e-016	2.28503e-015	-2.71431e-015	1.3167e-015	2.23151e-015	4.51472e-015	-5.94571e-016	3.50392e-015	7.72487e-016	1.1999e-015	6.4224e-015	3.82963e-015	3.41348e-015	4.76881e-015	1.74681e-015	-7.73923e-016
5.9225e-015	-2.58561e-015	3.75157e-015	2.70924e-015	6.67784e-016	7.53253e-015	2.66128e-015	1.21351e-015	2.60366e-016	-4.58923e-016	2.39353e-015	-2.97108e-015	1.43282e-015	2.24085e-015	4.61137e-015	-3.22835e-016	3.70493e-015	6.84996e-016	1.35884e-015	6.28488e-015	3.9501e-015	3.47105e-015	4.88145e-015	1.68124e-015	-7.16645e-016
6.01067e-015	-2.723e-015	3.72666e-015	2.53192e-015	8.16689e-016	7.67856e-015	2.76963e-015	1.40601e-015	4.90627e-016	-4.95483e-016	2.48418e-015	-3.20794e-015	1.5481e-015	2.24421e-015	4.69395e-015	-2.5778e-017	3.9031e-015	6.13698e-016	1.52739e-015	6.13211e-015	4.06121e-015	3.52268e-015	4.98686e-015	1.61788e-015	-6.33649e-016
6.06844e-015	-2.85113e-015	3.70053e-015	2.35175e-015	9.73403e-016	7.81945e-015	2.87899e-015	1.60911e-015	7.2448e-016	-5.24961e-016	2.5567e-015	-3.42169e-015	1.66116e-015	2.24283e-015	4.76043e-015	2.94365e-016	4.09824e-015	5.60862e-016	1.70626e-015	5.96795e-015	4.16121e-015	3.57025e-015	5.08521e-015	1.55722e-015	-5.26044e-016
6.0951e-015	-2.96872e-015	3.67347e-015	2.16906e-015	1.13616e-015	7.95268e-015	2.98769e-015	1.82004e-015	9.61905e-016	-5.46591e-016	2.61195e-015	-3.61007e-015	1.77039e-015	2.23735e-015	4.80926e-015	6.3406e-016	4.28996e-015	5.27897e-016	1.89607e-015	5.7969e-015	4.24872e-015	3.61506e-015	5.17688e-015	1.49967e-015	-3.94563e-016
6.09046e-015	-3.07487e-015	3.64499e-015	1.98461e-015	1.30302e-015	8.07572e-015	3.09363e-015	2.03607e-015	1.20238e-015	-5.59854e-016	2.65065e-015	-3.7709e-015	1.87488e-015	2.22865e-015	4.83965e-015	9.89398e-016	4.47773e-015	5.16183e-016	2.09667e-015	5.62315e-015	4.32191e-015	3.65831e-015	5.26158e-015	1.44556e-015	-2.40593e-016
6.05486e-015	-3.16781e-015	3.61526e-015	1.79922e-015	1.47192e-015	8.18594e-015	3.19579e-015	2.25451e-015	1.44517e-015	-5.64435e-016	2.67384e-015	-3.90244e-015	1.97322e-015	2.21763e-015	4.85072e-015	1.35724e-015	4.66082e-015	5.27147e-016	2.30825e-015	5.45086e-015	4.37956e-015	3.70143e-015	5.33944e-015	1.39455e-015	-6.60119e-017
5.98874e-015	-3.24574e-015	3.58352e-015	1.6134e-015	1.64124e-015	8.28131e-015	3.2926e-015	2.47261e-015	1.68923e-015	-5.60062e-016	2.68223e-015	-4.0033e-015	2.06411e-015	2.20531e-015	4.84067e-015	1.73406e-015	4.83907e-015	5.62045e-016	2.53074e-015	5.28354e-015	4.41995e-015	3.7464e-015	5.41025e-015	1.34666e-015	1.26343e-016
5.89273e-015	-3.3075e-015	3.54962e-015	1.42815e-015	1.8083e-015	8.35945e-015	3.38221e-015	2.68758e-015	1.93329e-015	-5.46936e-016	2.67736e-015	-4.0732e-015	2.14644e-015	2.19276e-015	4.8092e-015	2.11571e-015	5.0118e-015	6.21212e-016	2.76385e-015	5.12502e-015	4.442e-015	3.79465e-015	5.47363e-015	1.302e-015	3.34416e-016
5.76816e-015	-3.35181e-015	3.51326e-015	1.24486e-015	1.97125e-015	8.41833e-015	3.46298e-015	2.89569e-015	2.17673e-015	-5.24311e-016	2.66062e-015	-4.11098e-015	2.21972e-015	2.1807e-015	4.75582e-015	2.49826e-015	5.17769e-015	7.04385e-016	3.00719e-015	4.97946e-015	4.44485e-015	3.84745e-015	5.52937e-015	1.26062e-015	5.55702e-016
5.61585e-015	-3.37814e-015	3.47415e-015	1.06323e-015	2.1282e-015	8.4558e-015	3.53296e-015	3.09438e-015	2.41816e-015	-4.9262e-016	2.63385e-015	-4.11605e-015	2.28368e-015	2.16975e-015	4.68039e-015	2.8782e-015	5.33672e-015	8.10829e-016	3.26012e-015	4.85024e-015	4.42791e-015	3.90609e-015	5.57719e-015	1.22208e-015	7.87646e-016
5.43724e-015	-3.38606e-015	3.43245e-015	8.84502e-016	2.27688e-015	8.47071e-015	3.59088e-015	3.28135e-015	2.6569e-015	-4.51997e-016	2.59864e-015	-4.08927e-015	2.33802e-015	2.16088e-015	4.58325e-015	3.25153e-015	5.48848e-015	9.39921e-016	3.52132e-015	4.73958e-015	4.39037e-015	3.97242e-015	5.61712e-015	1.18637e-015	1.02647e-015
5.23428e-015	-3.37543e-015	3.38768e-015	7.09256e-016	2.41502e-015	8.46206e-015	3.6356e-015	3.45417e-015	2.89166e-015	-4.02276e-016	2.55743e-015	-4.03081e-015	2.38236e-015	2.15482e-015	4.46515e-015	3.61468e-015	5.6319e-015	1.09067e-015	3.7901e-015	4.65016e-015	4.33233e-015	4.04696e-015	5.64867e-015	1.15322e-015	1.26894e-015
5.00857e-015	-3.34555e-015	3.34004e-015	5.37954e-016	2.54075e-015	8.42802e-015	3.66608e-015	3.61068e-015	3.12129e-015	-3.4416e-016	2.51214e-015	-3.94102e-015	2.41699e-015	2.15197e-015	4.3272e-015	3.96362e-015	5.76649e-015	1.26186e-015	4.06446e-015	4.58424e-015	4.25321e-015	4.1305e-015	5.67075e-015	1.12242e-015	1.51164e-015
4.76216e-015	-3.29645e-015	3.28943e-015	3.71051e-016	2.65267e-015	8.36722e-015	3.68106e-015	3.7487e-015	3.34519e-015	-2.77933e-016	2.46491e-015	-3.82124e-015	2.44245e-015	2.15298e-015	4.1702e-015	4.29542e-015	5.89207e-015	1.45205e-015	4.34334e-015	4.54291e-015	4.153e-015	4.22389e-015	5.68359e-015	1.09382e-015	1.75169e-015
4.49703e-015	-3.22844e-015	3.23681e-015	2.09224e-016	2.74945e-015	8.2794e-015	3.67954e-015	3.86577e-015	3.5622e-015	-2.03637e-016	2.41801e-015	-3.67218e-015	2.45887e-015	2.15785e-015	3.99576e-015	4.60699e-015	6.00782e-015	1.65895e-015	4.62561e-015	4.52815e-015	4.03218e-015	4.32744e-015	5.68697e-015	1.06713e-015	1.98583e-015
4.21537e-015	-3.14201e-015	3.18265e-015	5.33529e-017	2.82956e-015	8.16398e-015	3.6609e-015	3.96194e-015	3.7705e-015	-1.22025e-016	2.37428e-015	-3.49571e-015	2.46685e-015	2.16696e-015	3.80559e-015	4.89543e-015	6.11356e-015	1.88018e-015	4.9093e-015	4.54072e-015	3.89184e-015	4.44115e-015	5.68061e-015	1.04176e-015	2.2104e-015
3.91953e-015	-3.03775e-015	3.12711e-015	-9.573e-017	2.89247e-015	8.02088e-015	3.62485e-015	4.03578e-015	3.96955e-015	-3.30407e-017	2.3358e-015	-3.29357e-015	2.46749e-015	2.18038e-015	3.6012e-015	5.1585e-015	6.20856e-015	2.11364e-015	5.19161e-015	4.58131e-015	3.73317e-015	4.56479e-015	5.66456e-015	1.01751e-015	2.42157e-015
3.6118e-015	-2.91708e-015	3.0705e-015	-2.3696e-016	2.93748e-015	7.84985e-015	3.57144e-015	4.08622e-015	4.15888e-015	6.31485e-017	2.3046e-015	-3.06719e-015	2.46207e-015	2.19801e-015	3.3847e-015	5.39372e-015	6.2928e-015	2.35688e-015	5.47087e-015	4.64926e-015	3.5571e-015	4.69874e-015	5.63828e-015	9.94362e-016	2.61642e-015
3.29388e-015	-2.78121e-015	3.01333e-015	-3.70507e-016	2.96348e-015	7.65187e-015	3.50023e-015	4.11316e-015	4.33741e-015	1.66288e-016	2.28259e-015	-2.81881e-015	2.45159e-015	2.22006e-015	3.15856e-015	5.59942e-015	6.36559e-015	2.6071e-015	5.74607e-015	4.7436e-015	3.3653e-015	4.84191e-015	5.60169e-015	9.71947e-016	2.79238e-015
2.96777e-015	-2.63136e-015	2.95642e-015	-4.96209e-016	2.97022e-015	7.42766e-015	3.41143e-015	4.11667e-015	4.50395e-015	2.76278e-016	2.27168e-015	-2.55002e-015	2.4379e-015	2.24661e-015	2.92542e-015	5.77375e-015	6.42682e-015	2.86092e-015	6.01514e-015	4.86286e-015	3.15951e-015	4.9933e-015	5.55473e-015	9.50241e-016	2.94697e-015
2.6354e-015	-2.46819e-015	2.90038e-015	-6.13269e-016	2.95782e-015	7.1784e-015	3.30532e-015	4.09721e-015	4.65796e-015	3.92522e-016	2.2736e-015	-2.26274e-015	2.42222e-015	2.27689e-015	2.68714e-015	5.91538e-015	6.47657e-015	3.11532e-015	6.27555e-015	5.00584e-015	2.94179e-015	5.15203e-015	5.49763e-015	9.29003e-016	3.07751e-015
2.29839e-015	-2.29259e-015	2.84577e-015	-7.21712e-016	2.92672e-015	6.90559e-015	3.1823e-015	4.05516e-015	4.79856e-015	5.14374e-016	2.28954e-015	-1.95984e-015	2.40498e-015	2.31078e-015	2.44677e-015	6.02405e-015	6.51436e-015	3.36743e-015	6.52547e-015	5.17091e-015	2.71468e-015	5.31713e-015	5.43066e-015	9.08183e-016	3.18245e-015
1.95869e-015	-2.10582e-015	2.79385e-015	-8.21722e-016	2.87685e-015	6.61086e-015	3.04324e-015	3.9911e-015	4.92565e-015	6.42119e-016	2.32122e-015	-1.64327e-015	2.38743e-015	2.34737e-015	2.20772e-015	6.09981e-015	6.53955e-015	3.61426e-015	6.76311e-015	5.35557e-015	2.47999e-015	5.4869e-015	5.35441e-015	8.87401e-016	3.25994e-015
1.6176e-015	-1.90969e-015	2.74525e-015	-9.1298e-016	2.80941e-015	6.29608e-015	2.88937e-015	3.90696e-015	5.03918e-015	7.75188e-016	2.36979e-015	-1.31504e-015	2.37115e-015	2.38684e-015	1.97206e-015	6.14264e-015	6.5523e-015	3.85283e-015	6.98569e-015	5.55729e-015	2.24042e-015	5.6603e-015	5.26911e-015	8.66737e-016	3.30873e-015
1.27716e-015	-1.70623e-015	2.70105e-015	-9.95311e-016	2.7255e-015	5.96308e-015	2.72135e-015	3.80416e-015	5.13953e-015	9.13024e-016	2.43555e-015	-9.7711e-016	2.3578e-015	2.42824e-015	1.74262e-015	6.15275e-015	6.55178e-015	4.0802e-015	7.19092e-015	5.77223e-015	1.99832e-015	5.8357e-015	5.17527e-015	8.4629e-016	3.32731e-015
9.39185e-016	-1.49711e-015	2.66169e-015	-1.06855e-015	2.62633e-015	5.61399e-015	2.54064e-015	3.68429e-015	5.2268e-015	1.05503e-015	2.51939e-015	-6.3126e-016	2.34754e-015	2.47091e-015	1.52247e-015	6.13135e-015	6.53779e-015	4.2934e-015	7.3767e-015	5.9975e-015	1.7558e-015	6.01126e-015	5.0736e-015	8.26238e-016	3.31479e-015
6.05445e-016	-1.28364e-015	2.62771e-015	-1.13246e-015	2.51338e-015	5.25104e-015	2.34875e-015	3.54971e-015	5.3009e-015	1.20123e-015	2.6212e-015	-2.79592e-016	2.34138e-015	2.51403e-015	1.31401e-015	6.0792e-015	6.51088e-015	4.48986e-015	7.54147e-015	6.22955e-015	1.51565e-015	6.18504e-015	4.96465e-015	8.06193e-016	3.2715e-015
2.77354e-016	-1.06716e-015	2.60001e-015	-1.1876e-015	2.38835e-015	4.87699e-015	2.14659e-015	3.40249e-015	5.3617e-015	1.35197e-015	2.74087e-015	7.70291e-017	2.34068e-015	2.55716e-015	1.11999e-015	5.99782e-015	6.47041e-015	4.66693e-015	7.68348e-015	6.46495e-015	1.28039e-015	6.35524e-015	4.8492e-015	7.86187e-016	3.19754e-015
-4.38939e-017	-8.49204e-016	2.57931e-015	-1.23395e-015	2.25372e-015	4.49419e-015	1.93622e-015	3.24562e-015	5.40944e-015	1.50714e-015	2.87748e-015	4.37868e-016	2.34577e-015	2.59988e-015	9.42957e-016	5.88879e-015	6.41683e-015	4.82246e-015	7.80028e-015	6.70016e-015	1.05151e-015	6.51982e-015	4.72852e-015	7.67123e-016	3.09333e-015
-3.56723e-016	-6.31753e-016	2.56634e-015	-1.27169e-015	2.11158e-015	4.1057e-015	1.71977e-015	3.08185e-015	5.44501e-015	1.66588e-015	3.03065e-015	8.00863e-016	2.35746e-015	2.64162e-015	7.84815e-016	5.75429e-015	6.34996e-015	4.95445e-015	7.89032e-015	6.93145e-015	8.31037e-016	6.67618e-015	4.60411e-015	7.49603e-016	2.96039e-015
-6.60545e-016	-4.15977e-016	2.56217e-015	-1.3021e-015	1.96407e-015	3.71433e-015	1.49879e-015	2.9134e-015	5.46869e-015	1.82781e-015	3.19896e-015	1.16424e-015	2.37663e-015	2.68168e-015	6.47678e-016	5.59663e-015	6.26965e-015	5.06125e-015	7.95244e-015	7.15462e-015	6.21877e-016	6.82183e-015	4.47686e-015	7.34187e-016	2.80015e-015
-9.54664e-016	-2.02615e-016	2.5669e-015	-1.32521e-015	1.81331e-015	3.32269e-015	1.27531e-015	2.74316e-015	5.48032e-015	1.99268e-015	3.38134e-015	1.52766e-015	2.40277e-015	2.71992e-015	5.32975e-016	5.41781e-015	6.17545e-015	5.14089e-015	7.98483e-015	7.36637e-015	4.25973e-016	6.95468e-015	4.34763e-015	7.21098e-016	2.61453e-015
-1.23816e-015	6.89491e-018	2.58083e-015	-1.34171e-015	1.66187e-015	2.93326e-015	1.05128e-015	2.57283e-015	5.48128e-015	2.16013e-015	3.5766e-015	1.89027e-015	2.43601e-015	2.75567e-015	4.42252e-016	5.22047e-015	6.06705e-015	5.19226e-015	7.98652e-015	7.56269e-015	2.45031e-016	7.07348e-015	4.21797e-015	7.1063e-016	2.40618e-015
-1.51071e-015	2.11961e-016	2.60438e-015	-1.35232e-015	1.51206e-015	2.5486e-015	8.28313e-016	2.40587e-015	5.4723e-015	2.32928e-015	3.78372e-015	2.25217e-015	2.47626e-015	2.78885e-015	3.76757e-016	5.0072e-015	5.94434e-015	5.21467e-015	7.9563e-015	7.73953e-015	8.02448e-017	7.17628e-015	4.08899e-015	7.03474e-016	2.17742e-015
-1.77134e-015	4.11931e-016	2.63795e-015	-1.35756e-015	1.36604e-015	2.17144e-015	6.08481e-016	2.24498e-015	5.45398e-015	2.49964e-015	4.00088e-015	2.61182e-015	2.52355e-015	2.81879e-015	3.373e-016	4.78052e-015	5.80773e-015	5.20771e-015	7.89336e-015	7.89386e-015	-6.67305e-017	7.26224e-015	3.96212e-015	7.0017e-016	1.93108e-015
-2.01976e-015	6.06646e-016	2.68131e-015	-1.35862e-015	1.2261e-015	1.80398e-015	3.93071e-016	2.09259e-015	5.42776e-015	2.67115e-015	4.22574e-015	2.96874e-015	2.57737e-015	2.8448e-015	3.24755e-016	4.54296e-015	5.65692e-015	5.17122e-015	7.79715e-015	8.02258e-015	-1.9463e-016	7.32943e-015	3.83886e-015	7.01327e-016	1.67061e-015
-2.25595e-015	7.95648e-016	2.73419e-015	-1.3565e-015	1.09444e-015	1.4485e-015	1.83972e-016	1.95068e-015	5.39417e-015	2.84346e-015	4.45628e-015	3.32271e-015	2.63716e-015	2.86708e-015	3.38627e-016	4.29641e-015	5.49164e-015	5.10515e-015	7.66793e-015	8.12262e-015	-3.02655e-016	7.37613e-015	3.71994e-015	7.07634e-016	1.39945e-015
-2.4792e-015	9.78438e-016	2.7963e-015	-1.35234e-015	9.73113e-016	1.10754e-015	-1.6924e-017	1.8217e-015	5.35351e-015	3.0162e-015	4.68967e-015	3.67327e-015	2.70184e-015	2.88538e-015	3.78401e-016	4.0438e-015	5.31225e-015	5.00978e-015	7.5056e-015	8.19149e-015	-3.90657e-016	7.40118e-015	3.60626e-015	7.19325e-016	1.12111e-015
-2.68923e-015	1.15485e-015	2.86721e-015	-1.34694e-015	8.64468e-016	7.8236e-016	-2.08168e-016	1.70814e-015	5.30718e-015	3.18864e-015	4.92373e-015	4.02026e-015	2.77052e-015	2.89963e-015	4.43969e-016	3.78782e-015	5.11838e-015	4.88588e-015	7.3102e-015	8.2268e-015	-4.58145e-016	7.40359e-015	3.49855e-015	7.36866e-016	8.38699e-016
-2.88585e-015	1.32524e-015	2.94655e-015	-1.34078e-015	7.69925e-016	4.75097e-016	-3.88916e-016	1.61114e-015	5.25654e-015	3.3599e-015	5.15705e-015	4.36374e-015	2.84247e-015	2.90985e-015	5.34441e-016	3.53089e-015	4.90958e-015	4.73462e-015	7.08217e-015	8.22697e-015	-5.04916e-016	7.3823e-015	3.39767e-015	7.60641e-016	5.55849e-016
-3.06866e-015	1.48907e-015	3.0337e-015	-1.33567e-015	6.90397e-016	1.86829e-016	-5.5795e-016	1.53151e-015	5.20214e-015	3.52968e-015	5.3868e-015	4.70335e-015	2.91671e-015	2.91629e-015	6.48269e-016	3.27518e-015	4.68661e-015	4.55633e-015	6.82257e-015	8.19008e-015	-5.3104e-016	7.33706e-015	3.30524e-015	7.90695e-016	2.76275e-016
-3.23794e-015	1.64653e-015	3.1272e-015	-1.33266e-015	6.2765e-016	-8.19915e-017	-7.14161e-016	1.46998e-015	5.14454e-015	3.69706e-015	5.61066e-015	5.03863e-015	2.99176e-015	2.91892e-015	7.83555e-016	3.02262e-015	4.44971e-015	4.35279e-015	6.53222e-015	8.11516e-015	-5.37165e-016	7.26732e-015	3.22168e-015	8.27611e-016	4.13987e-018
-3.3933e-015	1.79851e-015	3.2258e-015	-1.33325e-015	5.82688e-016	-3.30527e-016	-8.57348e-016	1.42742e-015	5.08492e-015	3.86129e-015	5.82698e-015	5.36914e-015	3.06664e-015	2.91774e-015	9.3847e-016	2.77518e-015	4.19912e-015	4.12594e-015	6.21249e-015	8.00181e-015	-5.23854e-016	7.17318e-015	3.1469e-015	8.72218e-016	-2.56692e-016
-3.53459e-015	1.94505e-015	3.32836e-015	-1.33799e-015	5.56033e-016	-5.5815e-016	-9.87137e-016	1.40422e-015	5.02432e-015	4.0213e-015	6.03376e-015	5.69499e-015	3.1405e-015	2.91316e-015	1.11134e-015	2.53461e-015	3.93546e-015	3.87713e-015	5.86511e-015	7.85e-015	-4.92346e-016	7.05408e-015	3.0821e-015	9.24477e-016	-5.02756e-016
-3.66158e-015	2.08661e-015	3.43277e-015	-1.34832e-015	5.48525e-016	-7.64676e-016	-1.10298e-015	1.40025e-015	4.96297e-015	4.17675e-015	6.22841e-015	6.01569e-015	3.21128e-015	2.90559e-015	1.30008e-015	2.302e-015	3.65901e-015	3.60911e-015	5.49194e-015	7.66039e-015	-4.43956e-016	6.91075e-015	3.02803e-015	9.85448e-016	-7.30641e-016
-3.77415e-015	2.22346e-015	3.53763e-015	-1.36508e-015	5.60345e-016	-9.50569e-016	-1.20442e-015	1.41458e-015	4.90097e-015	4.32713e-015	6.40938e-015	6.33061e-015	3.27774e-015	2.89522e-015	1.50213e-015	2.07873e-015	3.37021e-015	3.3243e-015	5.09524e-015	7.43369e-015	-3.79982e-016	6.74355e-015	2.98441e-015	1.05504e-015	-9.37575e-016
-3.87202e-015	2.35658e-015	3.6412e-015	-1.38916e-015	5.91305e-016	-1.1167e-015	-1.29159e-015	1.44637e-015	4.83934e-015	4.47171e-015	6.57573e-015	6.63887e-015	3.33869e-015	2.88226e-015	1.71514e-015	1.86615e-015	3.06958e-015	3.02474e-015	4.6771e-015	7.17113e-015	-3.02776e-016	6.55346e-015	2.95117e-015	1.13362e-015	-1.12105e-015
-3.95507e-015	2.48629e-015	3.74208e-015	-1.42173e-015	6.40599e-016	-1.26344e-015	-1.3651e-015	1.49492e-015	4.77901e-015	4.60976e-015	6.72566e-015	6.93959e-015	3.39353e-015	2.86715e-015	1.93634e-015	1.66481e-015	2.75802e-015	2.71281e-015	4.23991e-015	6.8752e-015	-2.13504e-016	6.341e-015	2.92894e-015	1.22119e-015	-1.27819e-015
-4.02286e-015	2.61258e-015	3.83833e-015	-1.46365e-015	7.07663e-016	-1.39231e-015	-1.42519e-015	1.55868e-015	4.71998e-015	4.74047e-015	6.85782e-015	7.23258e-015	3.44102e-015	2.85012e-015	2.16245e-015	1.47513e-015	2.43622e-015	2.39097e-015	3.78672e-015	6.54763e-015	-1.14213e-016	6.10783e-015	2.91738e-015	1.31767e-015	-1.40622e-015
-4.07505e-015	2.73583e-015	3.92813e-015	-1.51562e-015	7.91079e-016	-1.50496e-015	-1.47295e-015	1.63639e-015	4.66245e-015	4.86286e-015	6.97193e-015	7.51689e-015	3.48022e-015	2.83154e-015	2.39073e-015	1.29697e-015	2.10496e-015	2.06239e-015	3.32065e-015	6.19083e-015	-6.35647e-018	5.85544e-015	2.91618e-015	1.42309e-015	-1.50329e-015
-4.11119e-015	2.85641e-015	4.0096e-015	-1.57859e-015	8.89674e-016	-1.60257e-015	-1.50966e-015	1.72587e-015	4.6068e-015	4.97702e-015	7.06705e-015	7.78998e-015	3.51021e-015	2.81186e-015	2.61797e-015	1.1298e-015	1.76452e-015	1.72981e-015	2.84475e-015	5.80806e-015	1.08364e-016	5.58624e-015	2.92468e-015	1.53731e-015	-1.56792e-015
-4.132e-015	2.97415e-015	4.0806e-015	-1.65302e-015	1.00198e-015	-1.68684e-015	-1.53667e-015	1.82465e-015	4.55333e-015	5.08202e-015	7.14247e-015	8.05118e-015	3.53075e-015	2.79089e-015	2.84074e-015	9.7353e-016	1.41665e-015	1.39601e-015	2.36247e-015	5.40283e-015	2.28288e-016	5.302e-015	2.94198e-015	1.65999e-015	-1.59848e-015
-4.13774e-015	3.08907e-015	4.1392e-015	-1.73948e-015	1.12552e-015	-1.75937e-015	-1.55516e-015	1.93071e-015	4.50281e-015	5.17706e-015	7.19898e-015	8.29967e-015	3.54139e-015	2.76945e-015	3.05691e-015	8.27619e-016	1.06198e-015	1.06351e-015	1.8769e-015	4.97837e-015	3.51194e-016	5.00434e-015	2.96769e-015	1.79095e-015	-1.59465e-015
-4.12756e-015	3.20054e-015	4.18356e-015	-1.839e-015	1.25837e-015	-1.82295e-015	-1.56691e-015	2.04228e-015	4.45552e-015	5.26213e-015	7.23641e-015	8.53395e-015	3.54182e-015	2.74781e-015	3.26313e-015	6.91681e-016	7.01912e-016	7.35057e-016	1.39135e-015	4.5386e-015	4.75153e-016	4.69503e-015	3.0015e-015	1.92987e-015	-1.55678e-015
-4.10166e-015	3.30927e-015	4.21239e-015	-1.95194e-015	1.39831e-015	-1.87987e-015	-1.57353e-015	2.15692e-015	4.41115e-015	5.33672e-015	7.25525e-015	8.75198e-015	3.53144e-015	2.72571e-015	3.45738e-015	5.65208e-016	3.37847e-016	4.1403e-016	9.09397e-016	4.08775e-015	5.99003e-016	4.37688e-015	3.04309e-015	2.0768e-015	-1.48477e-015
-4.06053e-015	3.41552e-015	4.22386e-015	-2.07811e-015	1.54299e-015	-1.93214e-015	-1.57628e-015	2.27207e-015	4.36971e-015	5.40049e-015	7.25604e-015	8.9515e-015	3.50985e-015	2.70337e-015	3.63724e-015	4.46997e-016	-2.93262e-017	1.02593e-016	4.34823e-016	3.63029e-015	7.21205e-016	4.05188e-015	3.09117e-015	2.23111e-015	-1.3791e-015
-4.00389e-015	3.51841e-015	4.21635e-015	-2.21765e-015	1.68927e-015	-1.98219e-015	-1.5772e-015	2.38474e-015	4.33061e-015	5.45329e-015	7.23969e-015	9.13048e-015	3.4775e-015	2.68139e-015	3.79968e-015	3.35894e-016	-3.97476e-016	-1.96658e-016	-2.91806e-017	3.17071e-015	8.40307e-016	3.72194e-015	3.14499e-015	2.39191e-015	-1.24053e-015
-3.93173e-015	3.6168e-015	4.18835e-015	-2.37079e-015	1.83508e-015	-2.03173e-015	-1.57806e-015	2.49284e-015	4.2941e-015	5.49537e-015	7.20741e-015	9.28693e-015	3.43435e-015	2.65981e-015	3.94304e-015	2.3083e-016	-7.6493e-016	-4.81552e-016	-4.7999e-016	2.71321e-015	9.54943e-016	3.38994e-015	3.20395e-015	2.55912e-015	-1.07142e-015
-3.84409e-015	3.7095e-015	4.13863e-015	-2.53721e-015	1.97745e-015	-2.08349e-015	-1.58067e-015	2.59421e-015	4.25957e-015	5.52698e-015	7.1603e-015	9.41923e-015	3.38084e-015	2.63902e-015	4.0653e-015	1.30305e-016	-1.13049e-015	-7.49894e-016	-9.13497e-016	2.2621e-015	1.06405e-015	3.05859e-015	3.26654e-015	2.73209e-015	-8.74072e-016
-3.74144e-015	3.7964e-015	4.06632e-015	-2.7163e-015	2.11368e-015	-2.1397e-015	-1.58676e-015	2.68711e-015	4.22696e-015	5.54848e-015	7.09958e-015	9.52497e-015	3.31741e-015	2.61885e-015	4.16523e-015	3.32821e-017	-1.49271e-015	-9.99807e-016	-1.32609e-015	1.82161e-015	1.16676e-015	2.7301e-015	3.33249e-015	2.91012e-015	-6.5035e-016
-3.62426e-015	3.87598e-015	3.97058e-015	-2.90764e-015	2.24138e-015	-2.20268e-015	-1.59788e-015	2.76945e-015	4.19659e-015	5.55964e-015	7.02683e-015	9.60237e-015	3.24463e-015	2.59945e-015	4.24147e-015	-6.16172e-017	-1.85013e-015	-1.22982e-015	-1.71476e-015	1.39577e-015	1.26235e-015	2.40784e-015	3.40086e-015	3.09247e-015	-4.02891e-016
-3.49305e-015	3.94751e-015	3.85103e-015	-3.11119e-015	2.35796e-015	-2.2741e-015	-1.61551e-015	2.83855e-015	4.16741e-015	5.56094e-015	6.94377e-015	9.64994e-015	3.16453e-015	2.58038e-015	4.29278e-015	-1.5553e-016	-2.20131e-015	-1.43851e-015	-2.07692e-015	9.88264e-016	1.35047e-015	2.09392e-015	3.47076e-015	3.27781e-015	-1.34634e-016
-3.34809e-015	4.0097e-015	3.70747e-015	-3.32604e-015	2.46149e-015	-2.35543e-015	-1.64125e-015	2.89325e-015	4.13961e-015	5.55336e-015	6.85238e-015	9.66611e-015	3.07777e-015	2.56161e-015	4.31818e-015	-2.50137e-016	-2.54419e-015	-1.62407e-015	-2.41054e-015	6.03151e-016	1.43085e-015	1.79082e-015	3.54142e-015	3.46566e-015	1.51259e-016
-3.19024e-015	4.06093e-015	3.53984e-015	-3.55117e-015	2.55014e-015	-2.44789e-015	-1.67691e-015	2.93267e-015	4.11287e-015	5.53736e-015	6.75465e-015	9.6495e-015	2.98522e-015	2.54321e-015	4.31694e-015	-3.46422e-016	-2.87668e-015	-1.78549e-015	-2.71305e-015	2.43272e-016	1.50354e-015	1.50049e-015	3.61191e-015	3.65552e-015	4.51515e-016
-3.02041e-015	4.09987e-015	3.34865e-015	-3.78573e-015	2.62105e-015	-2.55252e-015	-1.7237e-015	2.95518e-015	4.08721e-015	5.51366e-015	6.65182e-015	9.59939e-015	2.88771e-015	2.52468e-015	4.28949e-015	-4.45605e-016	-3.19795e-015	-1.92184e-015	-2.98234e-015	-8.83444e-017	1.56855e-015	1.22494e-015	3.68162e-015	3.84661e-015	7.624e-016
-2.83989e-015	4.12539e-015	3.13426e-015	-4.02867e-015	2.67303e-015	-2.67028e-015	-1.78237e-015	2.95996e-015	4.06276e-015	5.4834e-015	6.54591e-015	9.51381e-015	2.78563e-015	2.50574e-015	4.23668e-015	-5.48914e-016	-3.50714e-015	-2.03224e-015	-3.21736e-015	-3.89026e-016	1.62682e-015	9.66389e-016	3.74941e-015	4.03722e-015	1.08003e-015
-2.64974e-015	4.13649e-015	2.89753e-015	-4.27886e-015	2.70497e-015	-2.80234e-015	-1.85355e-015	2.94612e-015	4.03912e-015	5.44732e-015	6.43814e-015	9.39218e-015	2.68008e-015	2.48594e-015	4.15879e-015	-6.57184e-016	-3.80306e-015	-2.11631e-015	-3.41696e-015	-6.56447e-016	1.67894e-015	7.26516e-016	3.81481e-015	4.22693e-015	1.40061e-015
-2.45116e-015	4.13149e-015	2.63929e-015	-4.53462e-015	2.71529e-015	-2.94914e-015	-1.93849e-015	2.91411e-015	4.01529e-015	5.40647e-015	6.33041e-015	9.23407e-015	2.57243e-015	2.46504e-015	4.05672e-015	-7.70835e-016	-4.08474e-015	-2.17326e-015	-3.58093e-015	-8.89237e-016	1.72555e-015	5.06548e-016	3.8774e-015	4.41519e-015	1.72113e-015
-2.24489e-015	4.10882e-015	2.36144e-015	-4.79442e-015	2.70343e-015	-3.11059e-015	-2.03783e-015	2.86362e-015	3.99065e-015	5.36179e-015	6.22422e-015	9.03982e-015	2.46411e-015	2.4429e-015	3.93155e-015	-8.90624e-016	-4.35125e-015	-2.20365e-015	-3.70855e-015	-1.08603e-015	1.76702e-015	3.07671e-016	3.93739e-015	4.60135e-015	2.03796e-015
-2.03277e-015	4.06797e-015	2.06605e-015	-5.05665e-015	2.66882e-015	-3.28603e-015	-2.15181e-015	2.79434e-015	3.9652e-015	5.31453e-015	6.12071e-015	8.80945e-015	2.35586e-015	2.41951e-015	3.7849e-015	-1.01718e-015	-4.60192e-015	-2.20764e-015	-3.79966e-015	-1.24597e-015	1.80441e-015	1.31497e-016	3.99457e-015	4.78448e-015	2.34708e-015
-1.81619e-015	4.00768e-015	1.75413e-015	-5.31965e-015	2.611e-015	-3.47519e-015	-2.28036e-015	2.70696e-015	3.93894e-015	5.26537e-015	6.02098e-015	8.5442e-015	2.24889e-015	2.39424e-015	3.61877e-015	-1.15025e-015	-4.83607e-015	-2.18552e-015	-3.85469e-015	-1.36869e-015	1.83918e-015	-2.12679e-017	4.04867e-015	4.96373e-015	2.64492e-015
-1.59643e-015	3.92717e-015	1.42741e-015	-5.58178e-015	2.53031e-015	-3.67686e-015	-2.4229e-015	2.60274e-015	3.91239e-015	5.21519e-015	5.92639e-015	8.24522e-015	2.14395e-015	2.36703e-015	3.43476e-015	-1.29017e-015	-5.05305e-015	-2.13786e-015	-3.87359e-015	-1.45381e-015	1.87266e-015	-1.49728e-016	4.09915e-015	5.1378e-015	2.92813e-015
-1.37528e-015	3.82629e-015	1.08798e-015	-5.84119e-015	2.42773e-015	-3.88969e-015	-2.57896e-015	2.48248e-015	3.88504e-015	5.1651e-015	5.83752e-015	7.9146e-015	2.04186e-015	2.33765e-015	3.23541e-015	-1.43679e-015	-5.25304e-015	-2.06614e-015	-3.85783e-015	-1.50252e-015	1.90589e-015	-2.51929e-016	4.14575e-015	5.30618e-015	3.19374e-015
-1.15479e-015	3.70448e-015	7.37772e-016	-6.09569e-015	2.30419e-015	-4.11165e-015	-2.7484e-015	2.34697e-015	3.85665e-015	5.11612e-015	5.75506e-015	7.55426e-015	1.94337e-015	2.30574e-015	3.02328e-015	-1.58975e-015	-5.43538e-015	-1.97102e-015	-3.80954e-015	-1.51625e-015	1.94004e-015	-3.27879e-016	4.18807e-015	5.46814e-015	3.43868e-015
-9.36782e-016	3.56108e-015	3.7967e-016	-6.34359e-015	2.16129e-015	-4.34101e-015	-2.92988e-015	2.19712e-015	3.82736e-015	5.06928e-015	5.67888e-015	7.16666e-015	1.84864e-015	2.27138e-015	2.80109e-015	-1.7489e-015	-5.60022e-015	-1.85406e-015	-3.73072e-015	-1.4966e-015	1.97677e-015	-3.77684e-016	4.22588e-015	5.62294e-015	3.65962e-015
-7.23061e-016	3.39553e-015	1.59985e-017	-6.58267e-015	2.00057e-015	-4.57576e-015	-3.12255e-015	2.03562e-015	3.79753e-015	5.0262e-015	5.60921e-015	6.75438e-015	1.75807e-015	2.23409e-015	2.5717e-015	-1.91289e-015	-5.74779e-015	-1.71705e-015	-3.62271e-015	-1.44571e-015	2.0176e-015	-4.01504e-016	4.25949e-015	5.76934e-015	3.85431e-015
-5.15738e-016	3.20768e-015	-3.50149e-016	-6.81159e-015	1.82439e-015	-4.81327e-015	-3.32509e-015	1.86488e-015	3.7669e-015	4.9877e-015	5.54586e-015	6.32006e-015	1.6718e-015	2.19401e-015	2.33784e-015	-2.0813e-015	-5.87918e-015	-1.56068e-015	-3.48846e-015	-1.36595e-015	2.06373e-015	-4.00565e-016	4.28968e-015	5.90709e-015	4.021e-015
-3.16295e-016	2.99803e-015	-7.16585e-016	-7.0283e-015	1.63481e-015	-5.05101e-015	-3.53586e-015	1.68596e-015	3.73551e-015	4.95405e-015	5.48864e-015	5.86757e-015	1.59034e-015	2.15077e-015	2.10228e-015	-2.25318e-015	-5.99523e-015	-1.38676e-015	-3.33132e-015	-1.25982e-015	2.1165e-015	-3.75212e-016	4.3165e-015	6.03574e-015	4.15855e-015
-1.26301e-016	2.76752e-015	-1.07973e-015	-7.23086e-015	1.43412e-015	-5.28648e-015	-3.75387e-015	1.50083e-015	3.70279e-015	4.92593e-015	5.43735e-015	5.40054e-015	1.51396e-015	2.10424e-015	1.8676e-015	-2.42761e-015	-6.09683e-015	-1.19698e-015	-3.15422e-015	-1.13047e-015	2.17677e-015	-3.26509e-016	4.33942e-015	6.15459e-015	4.2654e-015
5.24342e-017	2.51706e-015	-1.43664e-015	-7.41762e-015	1.22479e-015	-5.51708e-015	-3.97688e-015	1.31124e-015	3.66883e-015	4.90369e-015	5.39093e-015	4.92248e-015	1.4423e-015	2.05473e-015	1.63706e-015	-2.60332e-015	-6.18518e-015	-9.92616e-016	-2.96006e-015	-9.81418e-016	2.24575e-015	-2.55188e-016	4.35837e-015	6.26334e-015	4.34088e-015
2.18119e-016	2.24777e-015	-1.7848e-015	-7.58667e-015	1.01005e-015	-5.73995e-015	-4.20309e-015	1.11844e-015	3.63431e-015	4.88834e-015	5.34862e-015	4.43791e-015	1.37544e-015	2.00211e-015	1.41324e-015	-2.77855e-015	-6.26112e-015	-7.75885e-016	-2.75268e-015	-8.15555e-016	2.32396e-015	-1.61765e-016	4.37313e-015	6.3614e-015	4.38429e-015
3.69316e-016	1.96099e-015	-2.12153e-015	-7.73582e-015	7.92653e-016	-5.95203e-015	-4.42984e-015	9.24335e-016	3.5993e-015	4.88016e-015	5.30951e-015	3.95085e-015	1.31327e-015	1.94638e-015	1.19831e-015	-2.95155e-015	-6.32518e-015	-5.4873e-016	-2.53508e-015	-6.36347e-016	2.41203e-015	-4.79977e-017	4.3843e-015	6.44845e-015	4.39533e-015
5.04462e-016	1.65832e-015	-2.44464e-015	-7.8642e-015	5.7597e-016	-6.1509e-015	-4.6551e-015	7.30532e-016	3.56373e-015	4.87919e-015	5.2723e-015	3.46545e-015	1.25486e-015	1.88806e-015	9.95869e-016	-3.12098e-015	-6.37866e-015	-3.13137e-016	-2.3112e-015	-4.48421e-016	2.51081e-015	8.49827e-017	4.392e-015	6.52409e-015	4.37486e-015
6.22987e-016	1.34178e-015	-2.7521e-015	-7.97109e-015	3.62742e-016	-6.33402e-015	-4.87704e-015	5.38692e-016	3.52762e-015	4.88547e-015	5.23506e-015	2.98572e-015	1.19963e-015	1.82679e-015	8.07554e-016	-3.28532e-015	-6.42269e-015	-7.08615e-017	-2.08467e-015	-2.5517e-016	2.62055e-015	2.35689e-016	4.39623e-015	6.58773e-015	4.3238e-015
7.23622e-016	1.01343e-015	-3.04121e-015	-8.05454e-015	1.55696e-016	-6.4989e-015	-5.09329e-015	3.50675e-016	3.49167e-015	4.89916e-015	5.19668e-015	2.5166e-015	1.14775e-015	1.76226e-015	6.35632e-016	-3.44316e-015	-6.45871e-015	1.76222e-016	-1.85845e-015	-6.01258e-017	2.74162e-015	4.02329e-016	4.3972e-015	6.63947e-015	4.24335e-015
8.05408e-016	6.76134e-016	-3.31017e-015	-8.11355e-015	-4.23738e-017	-6.64318e-015	-5.30152e-015	1.67644e-016	3.45617e-015	4.91987e-015	5.15566e-015	2.06312e-015	1.09834e-015	1.69447e-015	4.82311e-016	-3.59253e-015	-6.48826e-015	4.25646e-016	-1.6356e-015	1.32648e-016	2.87386e-015	5.82729e-016	4.39437e-015	6.67921e-015	4.13454e-015
8.66833e-016	3.32328e-016	-3.55686e-015	-8.14748e-015	-2.28019e-016	-6.76402e-015	-5.49977e-015	-9.11869e-018	3.42065e-015	4.94705e-015	5.11031e-015	1.63035e-015	1.05105e-015	1.62398e-015	3.48887e-016	-3.73196e-015	-6.51297e-015	6.75714e-016	-1.4189e-015	3.19385e-016	3.01714e-015	7.74643e-016	4.38742e-015	6.70661e-015	3.99947e-015
9.07221e-016	-1.54702e-017	-3.77948e-015	-8.15556e-015	-3.98562e-016	-6.85929e-015	-5.68581e-015	-1.78309e-016	3.38551e-015	4.9806e-015	5.05854e-015	1.22184e-015	1.00556e-015	1.55079e-015	2.37515e-016	-3.85974e-015	-6.53363e-015	9.25145e-016	-1.21115e-015	4.96942e-016	3.17149e-015	9.76264e-016	4.37625e-015	6.72164e-015	3.8401e-015
9.26243e-016	-3.64896e-016	-3.97688e-015	-8.13735e-015	-5.5182e-016	-6.92732e-015	-5.85745e-015	-3.3839e-016	3.35098e-015	5.01942e-015	4.99896e-015	8.4161e-016	9.61864e-016	1.47538e-015	1.49018e-016	-3.97482e-015	-6.55161e-015	1.1725e-015	-1.01463e-015	6.61855e-016	3.33574e-015	1.18546e-015	4.36085e-015	6.72451e-015	3.65819e-015
9.23047e-016	-7.12412e-016	-4.1479e-015	-8.09219e-015	-6.86058e-016	-6.96629e-015	-6.01275e-015	-4.89057e-016	3.31766e-015	5.06294e-015	4.93034e-015	4.94138e-016	9.19201e-016	1.39748e-015	8.49272e-017	-4.07551e-015	-6.56741e-015	1.41565e-015	-8.31959e-016	8.11569e-016	3.50954e-015	1.4003e-015	4.34161e-015	6.71565e-015	3.45715e-015
8.97424e-016	-1.05577e-015	-4.29159e-015	-8.01986e-015	-7.98539e-016	-6.97596e-015	-6.15051e-015	-6.31113e-016	3.28548e-015	5.11064e-015	4.85044e-015	1.82661e-016	8.76563e-016	1.3168e-015	4.56079e-017	-4.16028e-015	-6.58263e-015	1.65395e-015	-6.64739e-016	9.43212e-016	3.69222e-015	1.61916e-015	4.31839e-015	6.69499e-015	3.24008e-015
8.50206e-016	-1.39192e-015	-4.40743e-015	-7.92109e-015	-8.87858e-016	-6.95594e-015	-6.26889e-015	-7.64408e-016	3.25415e-015	5.16116e-015	4.75789e-015	-8.98709e-017	8.33696e-016	1.23406e-015	3.18713e-017	-4.22803e-015	-6.59787e-015	1.88574e-015	-5.15e-016	1.05466e-015	3.88243e-015	1.8393e-015	4.29081e-015	6.6627e-015	3.0098e-015
7.81739e-016	-1.7179e-015	-4.49498e-015	-7.79593e-015	-9.52571e-016	-6.90551e-015	-6.36651e-015	-8.88755e-016	3.22359e-015	5.21252e-015	4.65187e-015	-3.2025e-016	7.9051e-016	1.14911e-015	4.40893e-017	-4.27782e-015	-6.61379e-015	2.11e-015	-3.84026e-016	1.14357e-015	4.07897e-015	2.05776e-015	4.25872e-015	6.61908e-015	2.76953e-015
6.92653e-016	-2.03093e-015	-4.55463e-015	-7.6448e-015	-9.91913e-016	-6.82519e-015	-6.44216e-015	-1.00455e-015	3.19363e-015	5.26461e-015	4.53097e-015	-5.05518e-016	7.46794e-016	1.0621e-015	8.20083e-017	-4.30875e-015	-6.63152e-015	2.32522e-015	-2.72131e-016	1.20893e-015	4.28073e-015	2.2733e-015	4.22177e-015	6.56456e-015	2.5225e-015
5.84044e-016	-2.32787e-015	-4.58672e-015	-7.46818e-015	-1.00506e-015	-6.71525e-015	-6.49474e-015	-1.11247e-015	3.16407e-015	5.31551e-015	4.39395e-015	-6.44401e-016	7.02262e-016	9.73288e-016	1.44506e-016	-4.31981e-015	-6.6506e-015	2.53091e-015	-1.79356e-016	1.25014e-015	4.48609e-015	2.48488e-015	4.17958e-015	6.49933e-015	2.27211e-015
4.57069e-016	-2.60632e-015	-4.59186e-015	-7.26674e-015	-9.92079e-016	-6.57692e-015	-6.52351e-015	-1.21267e-015	3.13485e-015	5.36381e-015	4.24012e-015	-7.35345e-016	6.56989e-016	8.82344e-016	2.31336e-016	-4.30988e-015	-6.67112e-015	2.72631e-015	-1.05328e-016	1.26642e-015	4.69355e-015	2.68953e-015	4.13182e-015	6.42441e-015	2.02153e-015
3.1292e-016	-2.864e-015	-4.57121e-015	-7.04154e-015	-9.53671e-016	-6.41185e-015	-6.52714e-015	-1.30654e-015	3.10569e-015	5.40835e-015	4.06918e-015	-7.77522e-016	6.11065e-016	7.89284e-016	3.42069e-016	-4.27889e-015	-6.6935e-015	2.91037e-015	-4.9244e-017	1.25789e-015	4.90231e-015	2.88548e-015	4.07798e-015	6.34036e-015	1.77364e-015
1.52843e-016	-3.09852e-015	-4.52578e-015	-6.79464e-015	-8.9054e-016	-6.22167e-015	-6.50508e-015	-1.39513e-015	3.07608e-015	5.44724e-015	3.88071e-015	-7.70228e-016	5.65067e-016	6.94135e-016	4.75599e-016	-4.22655e-015	-6.71693e-015	3.0836e-015	-9.32337e-018	1.22508e-015	5.11023e-015	3.07128e-015	4.01812e-015	6.24816e-015	1.53162e-015
-2.14794e-017	-3.30774e-015	-4.45691e-015	-6.52817e-015	-8.03623e-016	-6.00935e-015	-6.45731e-015	-1.47953e-015	3.04497e-015	5.47936e-015	3.67428e-015	-7.13151e-016	5.19203e-016	5.96844e-016	6.30181e-016	-4.15274e-015	-6.74063e-015	3.24505e-015	1.55957e-017	1.16876e-015	5.31506e-015	3.24538e-015	3.95169e-015	6.14843e-015	1.29913e-015
-2.08657e-016	-3.49015e-015	-4.36603e-015	-6.24311e-015	-6.94833e-016	-5.77732e-015	-6.384e-015	-1.56121e-015	3.0123e-015	5.50363e-015	3.45008e-015	-6.07456e-016	4.73574e-016	4.96727e-016	8.04145e-016	-4.05783e-015	-6.76404e-015	3.39461e-015	2.75143e-017	1.0903e-015	5.515e-015	3.40605e-015	3.87872e-015	6.04157e-015	1.07905e-015
-4.07532e-016	-3.64389e-015	-4.25514e-015	-5.94188e-015	-5.65923e-016	-5.5282e-015	-6.28539e-015	-1.64132e-015	2.97744e-015	5.51856e-015	3.20827e-015	-4.55036e-016	4.28312e-016	3.93173e-016	9.95711e-016	-3.94174e-015	-6.78671e-015	3.53228e-015	2.87684e-017	9.91582e-016	5.7088e-015	3.55187e-015	3.79868e-015	5.92822e-015	8.73697e-016
-6.16053e-016	-3.76716e-015	-4.126e-015	-5.62719e-015	-4.18949e-016	-5.26477e-015	-6.1625e-015	-1.7215e-015	2.93985e-015	5.52259e-015	2.94943e-015	-2.58229e-016	3.84164e-016	2.86258e-016	1.20268e-015	-3.80525e-015	-6.80703e-015	3.65818e-015	2.19555e-017	8.74176e-016	5.89519e-015	3.6819e-015	3.71181e-015	5.80961e-015	6.85691e-016
-8.32477e-016	-3.85884e-015	-3.98065e-015	-5.3014e-015	-2.5644e-016	-4.99119e-015	-6.01602e-015	-1.80358e-015	2.89829e-015	5.51428e-015	2.6747e-015	-1.88977e-017	3.41696e-016	1.75577e-016	1.42311e-015	-3.64911e-015	-6.82423e-015	3.77264e-015	9.39776e-018	7.40893e-016	6.07247e-015	3.79562e-015	3.61831e-015	5.6867e-015	5.17396e-016
-1.05455e-015	-3.91923e-015	-3.82177e-015	-4.96673e-015	-8.16303e-017	-4.71112e-015	-5.84707e-015	-1.88924e-015	2.85166e-015	5.49271e-015	2.38475e-015	2.60392e-016	3.01534e-016	6.09671e-017	1.65441e-015	-3.47397e-015	-6.83694e-015	3.87615e-015	-5.83021e-018	5.94259e-016	6.23907e-015	3.89253e-015	3.51856e-015	5.5606e-015	3.70542e-016
-1.28042e-015	-3.94835e-015	-3.65221e-015	-4.6259e-015	1.02184e-016	-4.42823e-015	-5.65688e-015	-1.98035e-015	2.79904e-015	5.45701e-015	2.08066e-015	5.76744e-016	2.64723e-016	-5.78906e-017	1.8938e-015	-3.28063e-015	-6.84336e-015	3.96905e-015	-2.0436e-017	4.37206e-016	6.39326e-015	3.9718e-015	3.41245e-015	5.43234e-015	2.47151e-016
-1.50817e-015	-3.94586e-015	-3.4744e-015	-4.28211e-015	2.91599e-016	-4.1469e-015	-5.44678e-015	-2.07807e-015	2.73922e-015	5.40529e-015	1.76388e-015	9.26653e-016	2.31989e-016	-1.81461e-016	2.13921e-015	-3.07127e-015	-6.84202e-015	4.05185e-015	-3.07137e-017	2.72829e-016	6.53449e-015	4.0329e-015	3.30046e-015	5.30224e-015	1.48542e-016
-1.73556e-015	-3.91226e-015	-3.29148e-015	-3.93767e-015	4.83229e-016	-3.87041e-015	-5.21886e-015	-2.18369e-015	2.67115e-015	5.33672e-015	1.43622e-015	1.30589e-015	2.04519e-016	-3.10474e-016	2.38832e-015	-2.84758e-015	-6.83167e-015	4.12501e-015	-3.3278e-017	1.04667e-016	6.66104e-015	4.07581e-015	3.18285e-015	5.17055e-015	7.5962e-017
-1.96099e-015	-3.84865e-015	-3.10535e-015	-3.59586e-015	6.72931e-016	-3.60348e-015	-4.97442e-015	-2.29808e-015	2.59374e-015	5.25117e-015	1.09894e-015	1.7096e-015	1.83016e-016	-4.45054e-016	2.6387e-015	-2.6115e-015	-6.80958e-015	4.18848e-015	-2.5497e-017	-6.39594e-017	6.77163e-015	4.1003e-015	3.06084e-015	5.03815e-015	3.02337e-017
-2.18262e-015	-3.7566e-015	-2.91855e-015	-3.25962e-015	8.57162e-016	-3.34984e-015	-4.71533e-015	-2.4222e-015	2.50557e-015	5.14811e-015	7.53324e-016	2.13363e-015	1.68025e-016	-5.85642e-016	2.88786e-015	-2.36509e-015	-6.7746e-015	4.24285e-015	-4.3156e-018	-2.30019e-016	6.86502e-015	4.10687e-015	2.93436e-015	4.90603e-015	1.13546e-017
-2.39799e-015	-3.6378e-015	-2.73371e-015	-2.93184e-015	1.03228e-015	-3.11374e-015	-4.44383e-015	-2.55703e-015	2.4052e-015	5.0263e-015	4.01472e-016	2.57298e-015	1.60722e-016	-7.33131e-016	3.13374e-015	-2.10963e-015	-6.72533e-015	4.28843e-015	3.31453e-017	-3.90252e-016	6.94089e-015	4.09556e-015	2.80434e-015	4.77434e-015	1.97634e-017
-2.60568e-015	-3.49366e-015	-2.55431e-015	-2.61539e-015	1.19431e-015	-2.89852e-015	-4.16243e-015	-2.70366e-015	2.29143e-015	4.88613e-015	4.58265e-017	3.02289e-015	1.61197e-016	-8.87422e-016	3.37347e-015	-1.84737e-015	-6.66002e-015	4.3258e-015	8.98934e-017	-5.41245e-016	6.99878e-015	4.06734e-015	2.67168e-015	4.64376e-015	5.59037e-017
-2.80443e-015	-3.32612e-015	-2.3823e-015	-2.31304e-015	1.33976e-015	-2.70737e-015	-3.87303e-015	-2.86253e-015	2.16263e-015	4.72778e-015	-3.11429e-016	3.47858e-015	1.70059e-016	-1.04852e-015	3.60452e-015	-1.5805e-015	-6.57673e-015	4.35535e-015	1.6822e-016	-6.80028e-016	7.03772e-015	4.02282e-015	2.53725e-015	4.51523e-015	1.19179e-016
-2.99234e-015	-3.13769e-015	-2.22034e-015	-2.02791e-015	1.46507e-015	-2.54357e-015	-3.57799e-015	-3.03419e-015	2.0176e-015	4.55178e-015	-6.68709e-016	3.93477e-015	1.87638e-016	-1.21619e-015	3.82517e-015	-1.3116e-015	-6.47407e-015	4.37767e-015	2.6986e-016	-8.03585e-016	7.05716e-015	3.96347e-015	2.40195e-015	4.38908e-015	2.08081e-016
-3.1677e-015	-2.93163e-015	-2.07116e-015	-1.76248e-015	1.56703e-015	-2.4096e-015	-3.27943e-015	-3.21886e-015	1.85437e-015	4.35844e-015	-1.02453e-015	4.38704e-015	2.14306e-016	-1.39119e-015	4.0334e-015	-1.04359e-015	-6.35093e-015	4.39303e-015	3.96188e-016	-9.09319e-016	7.05659e-015	3.89016e-015	2.26646e-015	4.26545e-015	3.21281e-016
-3.32951e-015	-2.71076e-015	-1.93648e-015	-1.51968e-015	1.64255e-015	-2.30787e-015	-2.97951e-015	-3.41639e-015	1.67224e-015	4.14885e-015	-1.37608e-015	4.83055e-015	2.50578e-016	-1.57405e-015	4.22789e-015	-7.77798e-016	-6.20657e-015	4.40167e-015	5.48544e-016	-9.94467e-016	7.03558e-015	3.80375e-015	2.13227e-015	4.14492e-015	4.57742e-016
-3.47681e-015	-2.47788e-015	-1.81816e-015	-1.30167e-015	1.68928e-015	-2.24025e-015	-2.68089e-015	-3.626e-015	1.46986e-015	3.92419e-015	-1.72058e-015	5.26081e-015	2.96376e-016	-1.76435e-015	4.40653e-015	-5.16918e-016	-6.04036e-015	4.40439e-015	7.28396e-016	-1.05684e-015	6.99375e-015	3.70582e-015	2.00055e-015	4.02741e-015	6.16675e-016
-3.60852e-015	-2.23598e-015	-1.71823e-015	-1.11074e-015	1.70517e-015	-2.20846e-015	-2.3853e-015	-3.84698e-015	1.24606e-015	3.68575e-015	-2.0568e-015	5.67359e-015	3.51316e-016	-1.96199e-015	4.56787e-015	-2.63583e-016	-5.85204e-015	4.40107e-015	9.35353e-016	-1.09447e-015	6.9322e-015	3.59773e-015	1.87276e-015	3.9132e-015	7.95867e-016
-3.7239e-015	-1.98855e-015	-1.63859e-015	-9.48752e-016	1.68852e-015	-2.21352e-015	-2.09464e-015	-4.07866e-015	1.00001e-015	3.43595e-015	-2.38309e-015	6.06342e-015	4.1506e-016	-2.16697e-015	4.71112e-015	-1.98952e-017	-5.64076e-015	4.39106e-015	1.16898e-015	-1.10623e-015	6.8511e-015	3.48042e-015	1.74987e-015	3.80235e-015	9.92934e-016
-3.82229e-015	-1.73927e-015	-1.58018e-015	-8.17136e-016	1.63811e-015	-2.25571e-015	-1.81147e-015	-4.31933e-015	7.31692e-016	3.17582e-015	-2.6973e-015	6.426e-015	4.87814e-016	-2.37932e-015	4.83525e-015	2.11583e-016	-5.40673e-015	4.37443e-015	1.42857e-015	-1.09088e-015	6.75077e-015	3.35515e-015	1.63244e-015	3.69497e-015	1.20552e-015
-3.90344e-015	-1.49087e-015	-1.54383e-015	-7.17039e-016	1.55273e-015	-2.33569e-015	-1.53744e-015	-4.56772e-015	4.40531e-016	2.90627e-015	-2.99773e-015	6.75813e-015	5.68817e-016	-2.59856e-015	4.93992e-015	4.28303e-016	-5.15092e-015	4.3512e-015	1.71221e-015	-1.04789e-015	6.63167e-015	3.22326e-015	1.52131e-015	3.59027e-015	1.43185e-015
-3.96683e-015	-1.24689e-015	-1.53047e-015	-6.49193e-016	1.43207e-015	-2.45275e-015	-1.27456e-015	-4.82247e-015	1.26321e-016	2.62914e-015	-3.28325e-015	7.05678e-015	6.5698e-016	-2.82402e-015	5.02468e-015	6.28486e-016	-4.87423e-015	4.32166e-015	2.01813e-015	-9.77814e-016	6.49427e-015	3.08716e-015	1.41823e-015	3.48856e-015	1.66914e-015
-4.01282e-015	-1.01064e-015	-1.54089e-015	-6.14666e-016	1.27626e-015	-2.60645e-015	-1.02489e-015	-5.08194e-015	-2.10952e-016	2.34721e-015	-3.55291e-015	7.31897e-015	7.51425e-016	-3.05505e-015	5.08921e-015	8.10187e-016	-4.57737e-015	4.2852e-015	2.34462e-015	-8.80946e-016	6.33904e-015	2.94815e-015	1.32443e-015	3.38956e-015	1.91483e-015
-4.04106e-015	-7.85342e-016	-1.57502e-015	-6.14043e-016	1.08548e-015	-2.79545e-015	-7.9001e-016	-5.34436e-015	-5.71481e-016	2.06321e-015	-3.80579e-015	7.54245e-015	8.5076e-016	-3.29143e-015	5.13349e-015	9.71787e-016	-4.26158e-015	4.24187e-015	2.68886e-015	-7.58421e-016	6.16667e-015	2.80763e-015	1.24121e-015	3.29277e-015	2.16647e-015
-4.05142e-015	-5.73632e-016	-1.63269e-015	-6.47629e-016	8.61149e-016	-3.01766e-015	-5.7141e-016	-5.60782e-015	-9.54585e-016	1.77927e-015	-4.04076e-015	7.72525e-015	9.5421e-016	-3.53223e-015	5.15821e-015	1.11154e-015	-3.92869e-015	4.19094e-015	3.04652e-015	-6.11769e-016	5.97827e-015	2.66672e-015	1.16933e-015	3.19768e-015	2.42151e-015
-4.04446e-015	-3.78479e-016	-1.71437e-015	-7.14908e-016	6.04841e-016	-3.27067e-015	-3.6991e-016	-5.87016e-015	-1.35985e-015	1.49813e-015	-4.25777e-015	7.86499e-015	1.06026e-015	-3.77645e-015	5.16399e-015	1.22824e-015	-3.5802e-015	4.13226e-015	3.4147e-015	-4.4222e-016	5.77503e-015	2.52701e-015	1.1094e-015	3.10352e-015	2.67694e-015
-4.02058e-015	-2.03177e-016	-1.81952e-015	-8.15451e-016	3.18216e-016	-3.55241e-015	-1.86436e-016	-6.12839e-015	-1.78695e-015	1.22193e-015	-4.45651e-015	7.96053e-015	1.16737e-015	-4.02314e-015	5.15182e-015	1.32089e-015	-3.21832e-015	4.06525e-015	3.78951e-015	-2.51783e-016	5.55789e-015	2.39007e-015	1.06248e-015	3.00968e-015	2.93074e-015
-3.98075e-015	-4.96025e-017	-1.94728e-015	-9.486e-016	4.08546e-018	-3.8591e-015	-2.2083e-017	-6.38031e-015	-2.23464e-015	9.53077e-016	-4.63651e-015	8.0119e-015	1.27389e-015	-4.27154e-015	5.1222e-015	1.38826e-015	-2.84548e-015	3.98923e-015	4.16633e-015	-4.24274e-017	5.32784e-015	2.25698e-015	1.02883e-015	2.91551e-015	3.18027e-015
-3.92574e-015	8.05742e-017	-2.09698e-015	-1.11338e-015	-3.34574e-016	-4.18714e-015	1.2254e-016	-6.62388e-015	-2.70167e-015	6.93669e-016	-4.79812e-015	8.01893e-015	1.37799e-015	-4.52136e-015	5.07681e-015	1.42942e-015	-2.46426e-015	3.904e-015	4.54001e-015	1.8322e-016	5.08629e-015	2.12806e-015	1.00813e-015	2.82076e-015	3.42311e-015
-3.85675e-015	1.85227e-016	-2.26706e-015	-1.30789e-015	-6.94463e-016	-4.5324e-015	2.47203e-016	-6.8562e-015	-3.18603e-015	4.4608e-016	-4.94166e-015	7.98129e-015	1.47812e-015	-4.77107e-015	5.01722e-015	1.44441e-015	-2.07801e-015	3.80891e-015	4.90629e-015	4.22102e-016	4.83329e-015	2.0045e-015	1.00112e-015	2.7251e-015	3.65722e-015
-3.77437e-015	2.63068e-016	-2.45584e-015	-1.53001e-015	-1.07183e-015	-4.89087e-015	3.51353e-016	-7.07501e-015	-3.68532e-015	2.12754e-016	-5.06732e-015	7.89997e-015	1.57248e-015	-5.01972e-015	4.94464e-015	1.43277e-015	-1.68937e-015	3.70403e-015	5.25931e-015	6.71369e-016	4.5707e-015	1.88726e-015	1.00846e-015	2.62741e-015	3.88018e-015
-3.67992e-015	3.13284e-016	-2.66224e-015	-1.77769e-015	-1.46236e-015	-5.25846e-015	4.34721e-016	-7.27789e-015	-4.19732e-015	-3.65509e-018	-5.17552e-015	7.77587e-015	1.65938e-015	-5.26659e-015	4.86099e-015	1.39478e-015	-1.30133e-015	3.5887e-015	5.59425e-015	9.27265e-016	4.2997e-015	1.77626e-015	1.03045e-015	2.52748e-015	4.08961e-015
-3.57482e-015	3.35037e-016	-2.88453e-015	-2.04892e-015	-1.86251e-015	-5.63116e-015	4.97429e-016	-7.46266e-015	-4.72e-015	-2.01299e-016	-5.26785e-015	7.6103e-015	1.73694e-015	-5.51042e-015	4.76865e-015	1.33099e-015	-9.17285e-016	3.46264e-015	5.90721e-015	1.18732e-015	4.02111e-015	1.67195e-015	1.0666e-015	2.42471e-015	4.28379e-015
-3.46001e-015	3.28366e-016	-3.12072e-015	-2.34119e-015	-2.26748e-015	-6.005e-015	5.39605e-016	-7.62734e-015	-5.25117e-015	-3.7824e-016	-5.3451e-015	7.40548e-015	1.80352e-015	-5.74958e-015	4.66886e-015	1.24174e-015	-5.40512e-016	3.32589e-015	6.19329e-015	1.44768e-015	3.73601e-015	1.57488e-015	1.11699e-015	2.31847e-015	4.461e-015
-3.33693e-015	2.92608e-016	-3.36846e-015	-2.65157e-015	-2.67207e-015	-6.37518e-015	5.6209e-016	-7.76937e-015	-5.78733e-015	-5.33139e-016	-5.4081e-015	7.16374e-015	1.85635e-015	-5.98323e-015	4.56377e-015	1.12875e-015	-1.7376e-016	3.17815e-015	6.44781e-015	1.70494e-015	3.44603e-015	1.48536e-015	1.18135e-015	2.20814e-015	4.61981e-015
-3.20692e-015	2.28409e-016	-3.62541e-015	-2.97649e-015	-3.07151e-015	-6.73727e-015	5.65198e-016	-7.88641e-015	-6.32484e-015	-6.63957e-016	-5.45781e-015	6.88771e-015	1.89405e-015	-6.21011e-015	4.45585e-015	9.92816e-016	1.79599e-016	3.01934e-015	6.66635e-015	1.95514e-015	3.15192e-015	1.40283e-015	1.25923e-015	2.0936e-015	4.75899e-015
-3.07153e-015	1.37014e-016	-3.88985e-015	-3.3128e-015	-3.46159e-015	-7.08703e-015	5.49789e-016	-7.97638e-015	-6.86022e-015	-7.69181e-016	-5.49499e-015	6.57955e-015	1.91498e-015	-6.42915e-015	4.34703e-015	8.35565e-016	5.16166e-016	2.84927e-015	6.84534e-015	2.1947e-015	2.85438e-015	1.32659e-015	1.34966e-015	1.97416e-015	4.87728e-015
-2.93225e-015	1.95622e-017	-4.15948e-015	-3.65734e-015	-3.83727e-015	-7.42009e-015	5.16921e-016	-8.03712e-015	-7.38996e-015	-8.47546e-016	-5.52095e-015	6.24241e-015	1.91754e-015	-6.63953e-015	4.23963e-015	6.59039e-016	8.33199e-016	2.66839e-015	6.98198e-015	2.42084e-015	2.55543e-015	1.25666e-015	1.45121e-015	1.84954e-015	4.9737e-015
-2.79088e-015	-1.22458e-016	-4.4316e-015	-4.00658e-015	-4.19393e-015	-7.73202e-015	4.68204e-016	-8.06735e-015	-7.91127e-015	-8.98201e-016	-5.53688e-015	5.87968e-015	1.90069e-015	-6.84078e-015	4.13543e-015	4.65476e-016	1.12813e-015	2.47671e-015	7.07301e-015	2.63073e-015	2.256e-015	1.19315e-015	1.56267e-015	1.71911e-015	5.04803e-015
-2.64828e-015	-2.87212e-016	-4.70356e-015	-4.35644e-015	-4.52659e-015	-8.01894e-015	4.04579e-016	-8.06569e-015	-8.42066e-015	-9.2054e-016	-5.54417e-015	5.49495e-015	1.86318e-015	-7.03152e-015	4.0366e-015	2.57339e-016	1.39839e-015	2.27527e-015	7.11627e-015	2.82152e-015	1.95645e-015	1.13556e-015	1.683e-015	1.58336e-015	5.10005e-015
-2.50552e-015	-4.73008e-016	-4.97279e-015	-4.7035e-015	-4.83117e-015	-8.27745e-015	3.28162e-016	-8.03138e-015	-8.9142e-015	-9.14188e-016	-5.54386e-015	5.09185e-015	1.80375e-015	-7.2109e-015	3.94551e-015	3.7393e-017	1.64219e-015	2.06485e-015	7.11097e-015	2.99052e-015	1.65843e-015	1.08268e-015	1.81113e-015	1.44211e-015	5.12973e-015
-2.36414e-015	-6.77886e-016	-5.23685e-015	-5.04395e-015	-5.10313e-015	-8.50467e-015	2.39876e-016	-7.96386e-015	-9.38831e-015	-8.78838e-016	-5.53691e-015	4.67406e-015	1.7219e-015	-7.3786e-015	3.86391e-015	-1.92145e-016	1.85788e-015	1.846e-015	7.05626e-015	3.13529e-015	1.3627e-015	1.03398e-015	1.94449e-015	1.29515e-015	5.13701e-015
-2.22595e-015	-8.9953e-016	-5.49314e-015	-5.37422e-015	-5.33925e-015	-8.69753e-015	1.41711e-016	-7.86192e-015	-9.83926e-015	-8.14378e-016	-5.52478e-015	4.24459e-015	1.6171e-015	-7.53377e-015	3.79376e-015	-4.28638e-016	2.04354e-015	1.61963e-015	6.9508e-015	3.25479e-015	1.07085e-015	9.88658e-016	2.08164e-015	1.14281e-015	5.12228e-015
-2.09244e-015	-1.13437e-015	-5.73989e-015	-5.69102e-015	-5.53597e-015	-8.85407e-015	3.44423e-017	-7.72533e-015	-1.02634e-014	-7.21454e-016	-5.50813e-015	3.80775e-015	1.48858e-015	-7.676e-015	3.73661e-015	-6.68738e-016	2.19756e-015	1.38634e-015	6.79468e-015	3.34729e-015	7.83414e-016	9.4606e-016	2.2218e-015	9.85543e-016	5.08631e-015
-1.96487e-015	-1.37934e-015	-5.97492e-015	-5.99078e-015	-5.68997e-015	-8.97198e-015	-8.00148e-017	-7.55417e-015	-1.0657e-014	-6.01008e-016	-5.48757e-015	3.36674e-015	1.3365e-015	-7.80451e-015	3.6942e-015	-9.09513e-016	2.31927e-015	1.14739e-015	6.58903e-015	3.41216e-015	5.01278e-016	9.05008e-016	2.36272e-015	8.23735e-016	5.02964e-015
-1.84424e-015	-1.63097e-015	-6.19615e-015	-6.27034e-015	-5.79834e-015	-9.04989e-015	-1.99386e-016	-7.34836e-015	-1.10167e-014	-4.54481e-016	-5.46417e-015	2.92455e-015	1.16071e-015	-7.91901e-015	3.66816e-015	-1.14772e-015	2.40878e-015	9.04113e-016	6.3352e-015	3.44935e-015	2.25292e-016	8.6447e-016	2.50259e-015	6.58268e-016	4.95303e-015
-1.73206e-015	-1.88621e-015	-6.4019e-015	-6.52671e-015	-5.85892e-015	-9.08683e-015	-3.21968e-016	-7.10863e-015	-1.13394e-014	-2.82903e-016	-5.43848e-015	2.484e-015	9.61107e-016	-8.01885e-015	3.65916e-015	-1.3801e-015	2.46543e-015	6.5798e-016	6.03586e-015	3.4582e-015	-4.36341e-017	8.23113e-016	2.63914e-015	4.89535e-016	4.85803e-015
-1.62967e-015	-2.14193e-015	-6.59031e-015	-6.75686e-015	-5.87034e-015	-9.0823e-015	-4.46881e-016	-6.83532e-015	-1.16219e-014	-8.69041e-017	-5.41056e-015	2.04816e-015	7.38712e-016	-8.10409e-015	3.66787e-015	-1.60349e-015	2.49034e-015	4.10224e-016	5.6945e-015	3.43881e-015	-3.04072e-016	7.80668e-016	2.77007e-015	3.18489e-016	4.746e-015
-1.53765e-015	-2.39487e-015	-6.75952e-015	-6.95837e-015	-5.83156e-015	-9.03587e-015	-5.72331e-016	-6.52974e-015	-1.18617e-014	1.31642e-016	-5.38081e-015	1.61939e-015	4.93578e-016	-8.1752e-015	3.69573e-015	-1.81421e-015	2.48491e-015	1.62087e-016	5.31427e-015	3.39259e-015	-5.55446e-016	7.36837e-016	2.89398e-015	1.45687e-016	4.61794e-015
-1.45695e-015	-2.64112e-015	-6.90805e-015	-7.12849e-015	-5.74191e-015	-8.94745e-015	-6.95942e-016	-6.19292e-015	-1.20567e-014	3.7048e-016	-5.34993e-015	1.2006e-015	2.27307e-016	-8.23203e-015	3.74349e-015	-2.00914e-015	2.44978e-015	-8.39986e-017	4.89977e-015	3.32022e-015	-7.96921e-016	6.90858e-016	3.0089e-015	-2.78509e-017	4.47528e-015
-1.38887e-015	-2.87784e-015	-7.03511e-015	-7.26513e-015	-5.60175e-015	-8.81808e-015	-8.16373e-016	-5.82611e-015	-1.22047e-014	6.27394e-016	-5.31782e-015	7.94505e-016	-5.84266e-017	-8.27434e-015	3.81138e-015	-2.18488e-015	2.3873e-015	-3.26343e-016	4.45602e-015	3.22385e-015	-1.02766e-015	6.41573e-016	3.11319e-015	-2.01489e-016	4.32005e-015
-1.33377e-015	-3.10192e-015	-7.13971e-015	-7.36685e-015	-5.41149e-015	-8.64909e-015	-9.31353e-016	-5.43088e-015	-1.23033e-014	9.00348e-016	-5.2838e-015	4.03748e-016	-3.61951e-016	-8.3022e-015	3.9e-015	-2.3382e-015	2.29947e-015	-5.63535e-016	3.98819e-015	3.10533e-015	-1.24718e-015	5.88586e-016	3.20516e-015	-3.74265e-016	4.15375e-015
-1.29221e-015	-3.31036e-015	-7.22111e-015	-7.43192e-015	-5.17216e-015	-8.44184e-015	-1.03942e-015	-5.00925e-015	-1.2351e-014	1.18667e-015	-5.24721e-015	3.08229e-017	-6.81452e-016	-8.31605e-015	4.00883e-015	-2.4666e-015	2.18827e-015	-7.93613e-016	3.50177e-015	2.96627e-015	-1.45435e-015	5.31462e-016	3.28282e-015	-5.44715e-016	3.97825e-015
-1.26468e-015	-3.50062e-015	-7.27866e-015	-7.45895e-015	-4.88502e-015	-8.19813e-015	-1.13942e-015	-4.56267e-015	-1.23467e-014	1.48403e-015	-5.20788e-015	-3.23136e-016	-1.01469e-015	-8.31589e-015	4.1375e-015	-2.56758e-015	2.05662e-015	-1.01481e-015	3.00249e-015	2.80949e-015	-1.6484e-015	4.70141e-016	3.34385e-015	-7.11566e-016	3.79517e-015
-1.25093e-015	-3.67028e-015	-7.31236e-015	-7.44701e-015	-4.55272e-015	-7.92012e-015	-1.22987e-015	-4.09325e-015	-1.22899e-014	1.7899e-015	-5.16581e-015	-6.57225e-016	-1.35979e-015	-8.30171e-015	4.28543e-015	-2.63843e-015	1.90793e-015	-1.22448e-015	2.49674e-015	2.63818e-015	-1.82847e-015	4.0379e-016	3.38661e-015	-8.73922e-016	3.60609e-015
-1.25161e-015	-3.81645e-015	-7.32244e-015	-7.39559e-015	-4.17771e-015	-7.61049e-015	-1.30951e-015	-3.6034e-015	-1.21802e-014	2.10166e-015	-5.11992e-015	-9.70295e-016	-1.71532e-015	-8.27385e-015	4.45237e-015	-2.67694e-015	1.74565e-015	-1.42092e-015	1.99061e-015	2.4549e-015	-1.99416e-015	3.32123e-016	3.41038e-015	-1.03061e-015	3.41314e-015
-1.26699e-015	-3.93744e-015	-7.30903e-015	-7.30496e-015	-3.76217e-015	-7.27214e-015	-1.37751e-015	-3.09566e-015	-1.20183e-014	2.4169e-015	-5.06931e-015	-1.26138e-015	-2.07856e-015	-8.23284e-015	4.63749e-015	-2.68128e-015	1.57322e-015	-1.60295e-015	1.49012e-015	2.26272e-015	-2.14465e-015	2.55884e-016	3.41348e-015	-1.18089e-015	3.21806e-015
-1.29706e-015	-4.03226e-015	-7.27217e-015	-7.17549e-015	-3.30972e-015	-6.90817e-015	-1.43247e-015	-2.57213e-015	-1.18044e-014	2.73372e-015	-5.01348e-015	-1.52936e-015	-2.4467e-015	-8.17914e-015	4.8393e-015	-2.64982e-015	1.39446e-015	-1.76927e-015	1.00253e-015	2.06522e-015	-2.27922e-015	1.75047e-016	3.39504e-015	-1.32381e-015	3.02244e-015
-1.34098e-015	-4.09873e-015	-7.21277e-015	-7.00767e-015	-2.82447e-015	-6.52156e-015	-1.4735e-015	-2.03586e-015	-1.15395e-014	3.04935e-015	-4.95127e-015	-1.77388e-015	-2.81709e-015	-8.11356e-015	5.05649e-015	-2.58156e-015	1.21339e-015	-1.91846e-015	5.34078e-016	1.86541e-015	-2.39764e-015	9.07141e-017	3.35448e-015	-1.45809e-015	2.82774e-015
-1.3988e-015	-4.1354e-015	-7.13166e-015	-6.80249e-015	-2.31012e-015	-6.11597e-015	-1.50027e-015	-1.48952e-015	-1.12249e-014	3.36118e-015	-4.88168e-015	-1.99395e-015	-3.18741e-015	-8.03608e-015	5.28741e-015	-2.47538e-015	1.03366e-015	-2.04869e-015	9.1147e-017	1.6668e-015	-2.49939e-015	3.87873e-018	3.29084e-015	-1.58327e-015	2.63583e-015
-1.46987e-015	-4.14154e-015	-7.0299e-015	-6.56092e-015	-1.77095e-015	-5.69434e-015	-1.51236e-015	-9.35663e-016	-1.08622e-014	3.6678e-015	-4.80356e-015	-2.18856e-015	-3.55479e-015	-7.94754e-015	5.53051e-015	-2.33104e-015	8.59672e-016	-2.1585e-015	-3.19905e-016	1.47298e-015	-2.5838e-015	-8.52962e-017	3.20361e-015	-1.6983e-015	2.44759e-015
-1.55322e-015	-4.11682e-015	-6.90853e-015	-6.28457e-015	-1.21216e-015	-5.26059e-015	-1.50903e-015	-3.77133e-016	-1.04531e-014	3.96736e-015	-4.71567e-015	-2.35853e-015	-3.91616e-015	-7.8486e-015	5.7844e-015	-2.14801e-015	6.95428e-016	-2.24691e-015	-6.93392e-016	1.28754e-015	-2.65022e-015	-1.76105e-016	3.09275e-015	-1.80271e-015	2.26471e-015
-1.64804e-015	-4.06139e-015	-6.76943e-015	-5.97517e-015	-6.37711e-016	-4.8182e-015	-1.49022e-015	1.83533e-016	-9.99963e-015	4.25747e-015	-4.61696e-015	-2.50322e-015	-4.26921e-015	-7.73981e-015	6.04699e-015	-1.92661e-015	5.446e-016	-2.31278e-015	-1.02425e-015	1.11343e-015	-2.69872e-015	-2.67178e-016	2.95794e-015	-1.89596e-015	2.08805e-015
-1.75361e-015	-3.97562e-015	-6.61428e-015	-5.63543e-015	-5.3054e-017	-4.37083e-015	-1.45577e-015	7.43989e-016	-9.5052e-015	4.53663e-015	-4.50654e-015	-2.62325e-015	-4.61098e-015	-7.62122e-015	6.31646e-015	-1.66731e-015	4.10825e-016	-2.35544e-015	-1.30748e-015	9.54214e-016	-2.7287e-015	-3.5734e-016	2.79972e-015	-1.97737e-015	1.91867e-015
-1.86862e-015	-3.85969e-015	-6.4451e-015	-5.26828e-015	5.36205e-016	-3.92157e-015	-1.4064e-015	1.30096e-015	-8.97291e-015	4.8038e-015	-4.3836e-015	-2.71882e-015	-4.93911e-015	-7.49296e-015	6.59041e-015	-1.37076e-015	2.97222e-016	-2.37478e-015	-1.53858e-015	8.11884e-016	-2.74022e-015	-4.44926e-016	2.61798e-015	-2.04633e-015	1.75774e-015
-1.99227e-015	-3.71499e-015	-6.26393e-015	-4.87617e-015	1.12586e-015	-3.4738e-015	-1.34218e-015	1.85166e-015	-8.40581e-015	5.0578e-015	-4.24722e-015	-2.7905e-015	-5.25117e-015	-7.35595e-015	6.86598e-015	-1.03824e-015	2.0761e-016	-2.37069e-015	-1.7141e-015	6.88877e-016	-2.73356e-015	-5.28871e-016	2.41336e-015	-2.10242e-015	1.60592e-015
-2.12305e-015	-3.54302e-015	-6.07292e-015	-4.46168e-015	1.71125e-015	-3.03132e-015	-1.26305e-015	2.39368e-015	-7.80765e-015	5.29761e-015	-4.09699e-015	-2.83957e-015	-5.54452e-015	-7.21063e-015	7.14078e-015	-6.71377e-016	1.44539e-016	-2.34296e-015	-1.83153e-015	5.87404e-016	-2.70846e-015	-6.07399e-016	2.18653e-015	-2.14537e-015	1.46372e-015
-2.25966e-015	-3.34532e-015	-5.87426e-015	-4.0282e-015	2.28762e-015	-2.59689e-015	-1.17028e-015	2.924e-015	-7.1826e-015	5.52269e-015	-3.93265e-015	-2.86629e-015	-5.81679e-015	-7.05712e-015	7.4131e-015	-2.71909e-016	1.10696e-016	-2.29167e-015	-1.88895e-015	5.09305e-016	-2.6651e-015	-6.79055e-016	1.93874e-015	-2.1752e-015	1.33154e-015
-2.40068e-015	-3.12364e-015	-5.67003e-015	-3.57929e-015	2.85025e-015	-2.1734e-015	-1.06514e-015	3.44039e-015	-6.53473e-015	5.73215e-015	-3.75382e-015	-2.87064e-015	-6.06609e-015	-6.89637e-015	7.68068e-015	1.57406e-016	1.08044e-016	-2.21704e-015	-1.88473e-015	4.56139e-016	-2.60356e-015	-7.4223e-016	1.67142e-015	-2.19234e-015	1.20922e-015
-2.54472e-015	-2.88045e-015	-5.46252e-015	-3.11847e-015	3.39468e-015	-1.76344e-015	-9.48623e-016	3.9397e-015	-5.86766e-015	5.92589e-015	-3.56018e-015	-2.85386e-015	-6.29069e-015	-6.72897e-015	7.94113e-015	6.14502e-016	1.3805e-016	-2.11985e-015	-1.81802e-015	4.29145e-016	-2.52466e-015	-7.95542e-016	1.38569e-015	-2.19645e-015	1.09692e-015
-2.69019e-015	-2.61806e-015	-5.25391e-015	-2.64889e-015	3.9163e-015	-1.36953e-015	-8.2192e-016	4.41978e-015	-5.18557e-015	6.10377e-015	-3.35193e-015	-2.818e-015	-6.48884e-015	-6.55488e-015	8.19162e-015	1.0965e-015	2.01688e-016	-2.00081e-015	-1.68861e-015	4.29062e-016	-2.42861e-015	-8.38034e-016	1.08276e-015	-2.18817e-015	9.94181e-016
-2.83538e-015	-2.33922e-015	-5.04648e-015	-2.17448e-015	4.41131e-015	-9.94161e-016	-6.86042e-016	4.87834e-015	-4.49331e-015	6.26576e-015	-3.12882e-015	-2.76436e-015	-6.65915e-015	-6.37444e-015	8.42952e-015	1.6001e-015	2.99866e-016	-1.86048e-015	-1.49737e-015	4.56591e-016	-2.31607e-015	-8.68355e-016	7.64851e-016	-2.16801e-015	9.00721e-016
-2.9789e-015	-2.04637e-015	-4.84265e-015	-1.69852e-015	4.87617e-015	-6.39374e-016	-5.42233e-016	5.31358e-015	-3.79524e-015	6.41282e-015	-2.89162e-015	-2.69317e-015	-6.80019e-015	-6.18855e-015	8.65248e-015	2.12163e-015	4.33079e-016	-1.70094e-015	-1.24601e-015	5.12268e-016	-2.18763e-015	-8.85202e-016	4.34062e-016	-2.13635e-015	8.1525e-016
-3.11878e-015	-1.74294e-015	-4.64458e-015	-1.22497e-015	5.3079e-015	-3.06479e-016	-3.92855e-016	5.72408e-015	-3.095e-015	6.54545e-015	-2.64096e-015	-2.60463e-015	-6.91051e-015	-5.99706e-015	8.85815e-015	2.65771e-015	6.01041e-016	-1.52367e-015	-9.37042e-016	5.95008e-016	-2.04431e-015	-8.87564e-016	9.23274e-017	-2.09343e-015	7.36983e-016
-3.2535e-015	-1.43145e-015	-4.45477e-015	-7.58127e-016	5.70316e-015	2.71555e-018	-2.39428e-016	6.10777e-015	-2.39655e-015	6.66354e-015	-2.37769e-015	-2.49924e-015	-6.98952e-015	-5.80039e-015	9.044e-015	3.20422e-015	8.02878e-016	-1.32988e-015	-5.73696e-016	7.04094e-016	-1.88728e-015	-8.74104e-016	-2.57854e-016	-2.03961e-015	6.65517e-016
-3.38153e-015	-1.11547e-015	-4.27488e-015	-3.00815e-016	6.05924e-015	2.86272e-016	-8.39253e-017	6.4635e-015	-1.70439e-015	6.76836e-015	-2.10323e-015	-2.37807e-015	-7.03675e-015	-5.59956e-015	9.20814e-015	3.75758e-015	1.03711e-015	-1.12177e-015	-1.59782e-016	8.38702e-016	-1.71754e-015	-8.43921e-016	-6.13764e-016	-1.97593e-015	5.99964e-016
-3.5019e-015	-7.98338e-016	-4.10727e-015	1.4297e-016	6.37413e-015	5.43536e-016	7.24256e-017	6.78961e-015	-1.02305e-015	6.86089e-015	-1.81871e-015	-2.24174e-015	-7.05126e-015	-5.39452e-015	9.34855e-015	4.31416e-015	1.30228e-015	-9.01342e-016	3.00318e-016	9.97329e-016	-1.53684e-015	-7.96555e-016	-9.73036e-016	-1.90285e-015	5.38524e-016
-3.61253e-015	-4.83363e-016	-3.95373e-015	5.69981e-016	6.64652e-015	7.73923e-016	2.28249e-016	7.08428e-015	-3.56606e-016	6.94223e-015	-1.52533e-015	-2.09141e-015	-7.03328e-015	-5.18627e-015	9.46321e-015	4.86979e-015	1.59666e-015	-6.70649e-016	8.01188e-016	1.1783e-015	-1.34608e-015	-7.31327e-016	-1.33324e-015	-1.82095e-015	4.80339e-016
-3.71262e-015	-1.73941e-016	-3.81553e-015	9.77661e-016	6.87507e-015	9.7676e-016	3.81526e-016	7.34682e-015	2.90828e-016	7.01327e-015	-1.22488e-015	-1.92806e-015	-6.98339e-015	-4.97474e-015	9.55082e-015	5.42024e-015	1.91681e-015	-4.31841e-016	1.33666e-015	1.37924e-015	-1.14618e-015	-6.4833e-016	-1.69184e-015	-1.73138e-015	4.2398e-016
-3.80131e-015	1.2713e-016	-3.69428e-015	1.36279e-015	7.05924e-015	1.15142e-015	5.30321e-016	7.57576e-015	9.15647e-016	7.07509e-015	-9.19102e-016	-1.75283e-015	-6.9023e-015	-4.75998e-015	9.60959e-015	5.96141e-015	2.26003e-015	-1.86986e-016	1.90101e-015	1.59786e-015	-9.38855e-016	-5.47576e-016	-2.04678e-015	-1.63516e-015	3.68276e-016
-3.87701e-015	4.16615e-016	-3.59169e-015	1.72247e-015	7.19862e-015	1.29684e-015	6.72194e-016	7.77037e-015	1.51432e-015	7.1278e-015	-6.0991e-016	-1.56634e-015	-6.78983e-015	-4.54318e-015	9.63774e-015	6.48972e-015	2.62324e-015	6.14188e-017	2.48812e-015	1.83157e-015	-7.25567e-016	-4.29187e-016	-2.39509e-015	-1.53292e-015	3.12026e-016
-3.93885e-015	6.91253e-016	-3.50892e-015	2.05478e-015	7.29342e-015	1.41298e-015	8.05455e-016	7.92954e-015	2.08354e-015	7.17284e-015	-2.99222e-016	-1.37004e-015	-6.64679e-015	-4.32523e-015	9.63471e-015	7.0019e-015	3.00217e-015	3.10884e-016	3.09136e-015	2.07782e-015	-5.08164e-016	-2.93719e-016	-2.73367e-015	-1.42529e-015	2.54099e-016
-3.986e-015	9.48455e-016	-3.4469e-015	2.35673e-015	7.34387e-015	1.50049e-015	9.28634e-016	8.05273e-015	2.62035e-015	7.2116e-015	1.0801e-017	-1.16546e-015	-6.47437e-015	-4.10631e-015	9.59946e-015	7.49461e-015	3.3925e-015	5.59334e-016	3.70394e-015	2.33408e-015	-2.88511e-016	-1.42557e-016	-3.06041e-015	-1.31347e-015	1.92276e-016
-4.01834e-015	1.18624e-015	-3.40631e-015	2.62652e-015	7.35097e-015	1.55984e-015	1.04056e-015	8.14051e-015	3.12166e-015	7.24512e-015	3.17784e-016	-9.53711e-016	-6.27434e-015	-3.88677e-015	9.53114e-015	7.96383e-015	3.78983e-015	8.0391e-016	4.31862e-015	2.59675e-015	-6.83509e-017	2.33843e-017	-3.37254e-015	-1.19826e-015	1.25498e-016
-4.03537e-015	1.40145e-015	-3.38714e-015	2.86261e-015	7.31596e-015	1.59097e-015	1.13909e-015	8.19349e-015	3.58492e-015	7.2739e-015	6.19469e-016	-7.35508e-016	-6.04811e-015	-3.66755e-015	9.42935e-015	8.40644e-015	4.1897e-015	1.04264e-015	4.92762e-015	2.86195e-015	1.50963e-016	2.03111e-016	-3.66743e-015	-1.08057e-015	5.24377e-017
-4.03671e-015	1.59182e-015	-3.38961e-015	3.06397e-015	7.241e-015	1.59488e-015	1.22225e-015	8.21154e-015	4.00787e-015	7.2983e-015	9.13744e-016	-5.11735e-016	-5.79741e-015	-3.44886e-015	9.29407e-015	8.81936e-015	4.58695e-015	1.2731e-015	5.52394e-015	3.12633e-015	3.67794e-016	3.95249e-016	-3.94278e-015	-9.61245e-016	-2.78508e-017
-4.02251e-015	1.75608e-015	-3.41396e-015	3.2289e-015	7.12791e-015	1.5735e-015	1.28917e-015	8.19555e-015	4.3887e-015	7.31847e-015	1.19782e-015	-2.82752e-016	-5.52362e-015	-3.23133e-015	9.12483e-015	9.19987e-015	4.97742e-015	1.49284e-015	6.10078e-015	3.38695e-015	5.79927e-016	5.98155e-016	-4.19593e-015	-8.41063e-016	-1.1615e-016
-3.99314e-015	1.89247e-015	-3.46018e-015	3.35692e-015	6.97896e-015	1.52671e-015	1.33846e-015	8.14576e-015	4.72574e-015	7.33465e-015	1.46937e-015	-5.09537e-017	-5.22869e-015	-3.0157e-015	8.92206e-015	9.54547e-015	5.35659e-015	1.69998e-015	6.65078e-015	3.6408e-015	7.85257e-016	8.09672e-016	-4.42535e-015	-7.20194e-016	-2.13282e-016
-3.94888e-015	2.00009e-015	-3.52791e-015	3.44734e-015	6.79685e-015	1.45523e-015	1.36939e-015	8.06307e-015	5.01769e-015	7.34714e-015	1.72663e-015	1.82647e-016	-4.91475e-015	-2.80274e-015	8.68663e-015	9.85427e-015	5.71992e-015	1.89223e-015	7.16751e-015	3.88428e-015	9.8222e-016	1.02795e-015	-4.62943e-015	-5.99301e-016	-3.19964e-016
-3.8905e-015	2.07809e-015	-3.61596e-015	3.49998e-015	6.58494e-015	1.36078e-015	1.38108e-015	7.94865e-015	5.26359e-015	7.35644e-015	1.96728e-015	4.17145e-016	-4.58399e-015	-2.59294e-015	8.41886e-015	1.01246e-014	6.06213e-015	2.06765e-015	7.6441e-015	4.11409e-015	1.16968e-015	1.25042e-015	-4.80609e-015	-4.78827e-016	-4.36759e-016
-3.8189e-015	2.12559e-015	-3.72342e-015	3.51513e-015	6.34589e-015	1.24398e-015	1.37248e-015	7.80387e-015	5.46244e-015	7.36254e-015	2.18916e-015	6.51262e-016	-4.23808e-015	-2.38715e-015	8.11987e-015	1.03554e-014	6.37922e-015	2.22451e-015	8.07473e-015	4.32747e-015	1.34583e-015	1.47454e-015	-4.95418e-015	-3.59167e-016	-5.63986e-016
-3.73488e-015	2.14234e-015	-3.84945e-015	3.49368e-015	6.08246e-015	1.10612e-015	1.34308e-015	7.63013e-015	5.61441e-015	7.36487e-015	2.39111e-015	8.83688e-016	-3.87965e-015	-2.18585e-015	7.79144e-015	1.05448e-014	6.6664e-015	2.36137e-015	8.45401e-015	4.52135e-015	1.50899e-015	1.69749e-015	-5.07285e-015	-2.40146e-016	-7.02005e-016
-3.63991e-015	2.12833e-015	-3.99279e-015	3.43649e-015	5.79764e-015	9.4958e-016	1.2928e-015	7.42924e-015	5.71951e-015	7.36273e-015	2.57114e-015	1.11346e-015	-3.51083e-015	-1.98996e-015	7.43576e-015	1.06919e-014	6.92007e-015	2.47657e-015	8.77722e-015	4.69334e-015	1.6572e-015	1.91693e-015	-5.16014e-015	-1.21877e-016	-8.49968e-016
-3.53546e-015	2.08433e-015	-4.15198e-015	3.345e-015	5.49565e-015	7.74707e-016	1.22174e-015	7.20332e-015	5.77726e-015	7.35576e-015	2.72802e-015	1.33854e-015	-3.13377e-015	-1.79981e-015	7.05462e-015	1.07963e-014	7.13612e-015	2.5694e-015	9.04041e-015	4.84104e-015	1.78913e-015	2.13072e-015	-5.21577e-015	-4.69775e-018	-1.00774e-015
-3.42227e-015	2.01074e-015	-4.32517e-015	3.22081e-015	5.17961e-015	5.83585e-016	1.13009e-015	6.95463e-015	5.78879e-015	7.3432e-015	2.86055e-015	1.55742e-015	-2.751e-015	-1.61605e-015	6.64972e-015	1.08585e-014	7.31168e-015	2.63922e-015	9.23951e-015	4.96252e-015	1.90392e-015	2.33566e-015	-5.23962e-015	1.11047e-016	-1.17451e-015
-3.3027e-015	1.90884e-015	-4.51055e-015	3.06563e-015	4.85279e-015	3.77644e-016	1.01781e-015	6.68578e-015	5.75559e-015	7.32404e-015	2.96773e-015	1.76881e-015	-2.36491e-015	-1.43931e-015	6.22356e-015	1.08783e-014	7.44372e-015	2.68494e-015	9.37151e-015	5.05623e-015	1.99977e-015	2.52855e-015	-5.23168e-015	2.25159e-016	-1.34893e-015
-3.17874e-015	1.7803e-015	-4.70569e-015	2.88193e-015	4.51897e-015	1.5938e-016	8.8564e-016	6.39954e-015	5.6791e-015	7.29756e-015	3.04862e-015	1.97141e-015	-1.97793e-015	-1.26988e-015	5.77843e-015	1.0856e-014	7.52983e-015	2.70618e-015	9.43389e-015	5.12059e-015	2.07583e-015	2.70716e-015	-5.19187e-015	3.37572e-016	-1.52982e-015
-3.05206e-015	1.62632e-015	-4.90869e-015	2.67195e-015	4.18144e-015	-6.94087e-017	7.34454e-016	6.09839e-015	5.56014e-015	7.26283e-015	3.1031e-015	2.16357e-015	-1.59165e-015	-1.10826e-015	5.31708e-015	1.07925e-014	7.56824e-015	2.70239e-015	9.42563e-015	5.15456e-015	2.13162e-015	2.86909e-015	-5.12026e-015	4.48427e-016	-1.71569e-015
-2.92416e-015	1.44967e-015	-5.11753e-015	2.43731e-015	3.84261e-015	-3.07133e-016	5.64986e-016	5.78439e-015	5.40129e-015	7.21903e-015	3.13106e-015	2.34401e-015	-1.20805e-015	-9.55021e-016	4.84263e-015	1.06892e-014	7.55777e-015	2.67335e-015	9.34589e-015	5.15699e-015	2.16758e-015	3.01231e-015	-5.01728e-015	5.58143e-016	-1.90568e-015
-2.79718e-015	1.25305e-015	-5.32975e-015	2.18079e-015	3.50614e-015	-5.51905e-016	3.78216e-016	5.46021e-015	5.20454e-015	7.16492e-015	3.13252e-015	2.5116e-015	-8.28738e-016	-8.10327e-016	4.35862e-015	1.05473e-014	7.49735e-015	2.61931e-015	9.19466e-015	5.12715e-015	2.18309e-015	3.13419e-015	-4.88417e-015	6.66641e-016	-2.09801e-015
-2.67286e-015	1.03858e-015	-5.54297e-015	1.90586e-015	3.17496e-015	-8.01995e-016	1.75347e-016	5.1289e-015	4.97224e-015	7.09941e-015	3.10807e-015	2.66509e-015	-4.56137e-016	-6.74011e-016	3.86811e-015	1.03684e-014	7.38595e-015	2.54072e-015	8.97235e-015	5.06483e-015	2.17713e-015	3.23242e-015	-4.72203e-015	7.74254e-016	-2.29063e-015
-2.55302e-015	8.09367e-016	-5.75498e-015	1.61508e-015	2.85203e-015	-1.05556e-015	-4.24429e-017	4.79356e-015	4.70709e-015	7.0215e-015	3.05807e-015	2.80361e-015	-9.18345e-017	-5.46088e-016	3.37449e-015	1.01546e-014	7.22325e-015	2.43754e-015	8.6806e-015	4.97043e-015	2.1491e-015	3.3047e-015	-4.53188e-015	8.81671e-016	-2.48122e-015
-2.43867e-015	5.68131e-016	-5.96358e-015	1.31175e-015	2.53963e-015	-1.31044e-015	-2.73252e-016	4.45693e-015	4.41202e-015	6.93084e-015	2.98293e-015	2.92628e-015	2.62057e-016	-4.26294e-016	2.88113e-015	9.90838e-015	7.01001e-015	2.31087e-015	8.32141e-015	4.84432e-015	2.10013e-015	3.34961e-015	-4.31543e-015	9.89121e-016	-2.66741e-015
-2.33196e-015	3.17793e-016	-6.16594e-015	9.99603e-016	2.2399e-015	-1.56401e-015	-5.1504e-016	4.12206e-015	4.08948e-015	6.82626e-015	2.88398e-015	3.03229e-015	6.04638e-016	-3.14811e-016	2.39184e-015	9.63235e-015	6.74752e-015	2.1613e-015	7.89773e-015	4.68677e-015	2.03098e-015	3.36573e-015	-4.07397e-015	1.09667e-015	-2.84742e-015
-2.23466e-015	6.23695e-017	-6.35966e-015	6.81712e-016	1.95474e-015	-1.81415e-015	-7.66455e-016	3.7916e-015	3.74257e-015	6.70714e-015	2.76324e-015	3.12095e-015	9.34944e-016	-2.11901e-016	1.91032e-015	9.32853e-015	6.43719e-015	1.99002e-015	7.41301e-015	4.49871e-015	1.94203e-015	3.35214e-015	-3.80968e-015	1.20431e-015	-3.01813e-015
-2.14779e-015	-1.94643e-016	-6.54275e-015	3.61127e-016	1.68549e-015	-2.0589e-015	-1.02595e-015	3.46812e-015	3.37518e-015	6.5725e-015	2.62309e-015	3.19096e-015	1.25141e-015	-1.16982e-016	1.44017e-015	8.99928e-015	6.08034e-015	1.79779e-015	6.87052e-015	4.28158e-015	1.83321e-015	3.30817e-015	-3.52443e-015	1.31217e-015	-3.17715e-015
-2.07254e-015	-4.50175e-016	-6.71286e-015	4.11102e-017	1.43389e-015	-2.29665e-015	-1.29187e-015	3.15479e-015	2.99169e-015	6.42227e-015	2.46546e-015	3.24221e-015	1.55334e-015	-2.96607e-017	9.84542e-016	8.64736e-015	5.67959e-015	1.58504e-015	6.27467e-015	4.03613e-015	1.70579e-015	3.23328e-015	-3.2203e-015	1.42099e-015	-3.32147e-015
-2.00997e-015	-7.01324e-016	-6.86754e-015	-2.74845e-016	1.20137e-015	-2.52462e-015	-1.5623e-015	2.8541e-015	2.59501e-015	6.25663e-015	2.29273e-015	3.27472e-015	1.84039e-015	5.03876e-017	5.47172e-016	8.27558e-015	5.23823e-015	1.35315e-015	5.63096e-015	3.76408e-015	1.56053e-015	3.12679e-015	-2.8993e-015	1.53047e-015	-3.44857e-015
-1.96131e-015	-9.44609e-016	-7.00513e-015	-5.83486e-016	9.88556e-016	-2.74053e-015	-1.83556e-015	2.5683e-015	2.1889e-015	6.07551e-015	2.10679e-015	3.28834e-015	2.11108e-015	1.23619e-016	1.30826e-016	7.88662e-015	4.75939e-015	1.10355e-015	4.94482e-015	3.46769e-015	1.39883e-015	2.98897e-015	-2.56435e-015	1.64116e-015	-3.55624e-015
-1.92688e-015	-1.17666e-015	-7.12405e-015	-8.81988e-016	7.95814e-016	-2.94224e-015	-2.10934e-015	2.29994e-015	1.77747e-015	5.879e-015	1.91017e-015	3.28348e-015	2.36502e-015	1.90333e-016	-2.60788e-016	7.48355e-015	4.24605e-015	8.3807e-016	4.2221e-015	3.14919e-015	1.22244e-015	2.81989e-015	-2.21837e-015	1.75301e-015	-3.64223e-015
-1.90679e-015	-1.39431e-015	-7.2226e-015	-1.16742e-015	6.23713e-016	-3.12822e-015	-2.38252e-015	2.05116e-015	1.36414e-015	5.66767e-015	1.70514e-015	3.26027e-015	2.60219e-015	2.51175e-016	-6.24689e-016	7.0686e-015	3.70182e-015	5.57978e-016	3.46807e-015	2.81086e-015	1.03239e-015	2.62009e-015	-1.86433e-015	1.86655e-015	-3.70434e-015
-1.90148e-015	-1.59459e-015	-7.29961e-015	-1.43697e-015	4.71566e-016	-3.29625e-015	-2.65413e-015	1.82413e-015	9.52466e-016	5.44217e-015	1.49424e-015	3.21939e-015	2.82261e-015	3.07012e-016	-9.58415e-016	6.64505e-015	3.13085e-015	2.64916e-016	2.68891e-015	2.45563e-015	8.29843e-016	2.39062e-015	-1.50445e-015	1.98143e-015	-3.74003e-015
-1.91013e-015	-1.77521e-015	-7.35334e-015	-1.68826e-015	3.39131e-016	-3.44417e-015	-2.92236e-015	1.62117e-015	5.46536e-016	5.20406e-015	1.28079e-015	3.16124e-015	3.02646e-015	3.5855e-016	-1.25933e-015	6.21562e-015	2.53713e-015	-3.96755e-017	1.89047e-015	2.0853e-015	6.1699e-016	2.13335e-015	-1.14139e-015	2.09756e-015	-3.74717e-015
-1.93264e-015	-1.93376e-015	-7.38303e-015	-1.91944e-015	2.25224e-016	-3.57118e-015	-3.18596e-015	1.44283e-015	1.50108e-016	4.95455e-015	1.06757e-015	3.08714e-015	3.21401e-015	4.06582e-016	-1.52512e-015	5.78307e-015	1.92478e-015	-3.54187e-016	1.07902e-015	1.7024e-015	3.96017e-016	1.84962e-015	-7.77472e-016	2.21515e-015	-3.72399e-015
-1.96843e-015	-2.06729e-015	-7.38823e-015	-2.12857e-015	1.29791e-016	-3.67593e-015	-3.44411e-015	1.29132e-015	-2.33228e-016	4.69492e-015	8.57061e-016	2.99794e-015	3.38496e-015	4.52081e-016	-1.75362e-015	5.35027e-015	1.29854e-015	-6.77024e-016	2.61932e-016	1.30941e-015	1.68911e-016	1.54105e-015	-4.15725e-016	2.33491e-015	-3.66891e-015
-2.01615e-015	-2.1736e-015	-7.36875e-015	-2.31411e-015	5.16776e-017	-3.75748e-015	-3.69523e-015	1.16719e-015	-6.0004e-016	4.4275e-015	6.52316e-016	2.89503e-015	3.53979e-015	4.95859e-016	-1.94328e-015	4.91927e-015	6.63326e-016	-1.0071e-015	-5.55181e-016	9.08417e-016	-6.29367e-017	1.21018e-015	-5.81386e-017	2.45645e-015	-3.58053e-015
-2.07505e-015	-2.25107e-015	-7.32372e-015	-2.47477e-015	-1.09425e-017	-3.81437e-015	-3.93816e-015	1.07095e-015	-9.46312e-016	4.15423e-015	4.56112e-016	2.78029e-015	3.67865e-015	5.38566e-016	-2.09295e-015	4.49259e-015	2.35263e-017	-1.34258e-015	-1.36684e-015	5.01744e-016	-2.97596e-016	8.59759e-016	2.92399e-016	2.5793e-015	-3.45797e-015
-2.14431e-015	-2.29888e-015	-7.25326e-015	-2.60935e-015	-5.89715e-017	-3.8456e-015	-4.17221e-015	1.00338e-015	-1.26953e-015	3.87666e-015	2.70608e-016	2.65595e-015	3.80244e-015	5.80827e-016	-2.20191e-015	4.07265e-015	-6.16508e-016	-1.68226e-015	-2.16622e-015	9.2316e-017	-5.33349e-016	4.92597e-016	6.33954e-016	2.70323e-015	-3.30097e-015
-2.22176e-015	-2.3156e-015	-7.15734e-015	-2.71705e-015	-9.38905e-017	-3.85057e-015	-4.39722e-015	9.6488e-016	-1.5673e-015	3.59662e-015	9.87857e-017	2.52423e-015	3.91173e-015	6.23199e-016	-2.2691e-015	3.66136e-015	-1.2519e-015	-2.02499e-015	-2.94769e-015	-3.17245e-016	-7.68258e-016	1.11378e-016	9.64474e-016	2.82853e-015	-3.10874e-015
-2.30532e-015	-2.30083e-015	-7.03632e-015	-2.79711e-015	-1.17686e-016	-3.82905e-015	-4.61323e-015	9.54696e-016	-1.83767e-015	3.31597e-015	-5.73364e-017	2.38696e-015	4.00734e-015	6.66576e-016	-2.29441e-015	3.261e-015	-1.87911e-015	-2.36947e-015	-3.70561e-015	-7.24329e-016	-1.00048e-015	-2.80633e-016	1.28192e-015	2.95409e-015	-2.88133e-015
-2.39347e-015	-2.25341e-015	-6.89074e-015	-2.84917e-015	-1.32594e-016	-3.78135e-015	-4.81991e-015	9.71763e-016	-2.0783e-015	3.03703e-015	-1.96247e-016	2.24612e-015	4.09018e-015	7.1199e-016	-2.27855e-015	2.87382e-015	-2.4941e-015	-2.71463e-015	-4.43479e-015	-1.12654e-015	-1.22856e-015	-6.80712e-016	1.58511e-015	3.08015e-015	-2.61882e-015
-2.48486e-015	-2.17381e-015	-6.72175e-015	-2.87328e-015	-1.40492e-016	-3.7075e-015	-5.01735e-015	1.01582e-015	-2.28673e-015	2.76265e-015	-3.15777e-016	2.10361e-015	4.16106e-015	7.59444e-016	-2.22163e-015	2.5011e-015	-3.09358e-015	-3.0591e-015	-5.13093e-015	-1.52115e-015	-1.45064e-015	-1.08615e-015	1.87206e-015	3.20655e-015	-2.32277e-015
-2.57711e-015	-2.06287e-015	-6.53093e-015	-2.86963e-015	-1.43124e-016	-3.60752e-015	-5.20595e-015	1.08581e-015	-2.46094e-015	2.49529e-015	-4.14089e-016	1.96117e-015	4.22045e-015	8.09132e-016	-2.12508e-015	2.14436e-015	-3.67381e-015	-3.40198e-015	-5.7905e-015	-1.90632e-015	-1.66589e-015	-1.49347e-015	2.14169e-015	3.33273e-015	-1.99448e-015
-2.66821e-015	-1.92143e-015	-6.31951e-015	-2.83922e-015	-1.42939e-016	-3.4825e-015	-5.38599e-015	1.18065e-015	-2.59996e-015	2.23752e-015	-4.89927e-016	1.82141e-015	4.26939e-015	8.61033e-016	-1.99035e-015	1.80495e-015	-4.23121e-015	-3.74258e-015	-6.40969e-015	-2.28021e-015	-1.87265e-015	-1.899e-015	2.39275e-015	3.45861e-015	-1.63512e-015
-2.75626e-015	-1.75017e-015	-6.08909e-015	-2.78333e-015	-1.41867e-016	-3.334e-015	-5.55775e-015	1.29882e-015	-2.70287e-015	1.99204e-015	-5.42731e-016	1.68655e-015	4.30896e-015	9.15217e-016	-1.81966e-015	1.48427e-015	-4.76298e-015	-4.08014e-015	-6.98579e-015	-2.64128e-015	-2.06911e-015	-2.30007e-015	2.62442e-015	3.58373e-015	-1.24644e-015
-2.83871e-015	-1.55106e-015	-5.84175e-015	-2.70342e-015	-1.42216e-016	-3.16342e-015	-5.72209e-015	1.43792e-015	-2.77005e-015	1.76043e-015	-5.7177e-016	1.55871e-015	4.33955e-015	9.72384e-016	-1.61533e-015	1.18336e-015	-5.26642e-015	-4.4137e-015	-7.51622e-015	-2.98731e-015	-2.25397e-015	-2.69387e-015	2.83586e-015	3.70755e-015	-8.30458e-016
-2.91387e-015	-1.32592e-015	-5.57887e-015	-2.60127e-015	-1.45313e-016	-2.97293e-015	-5.88025e-015	1.59584e-015	-2.8013e-015	1.54473e-015	-5.7678e-016	1.44026e-015	4.36194e-015	1.03246e-015	-1.38023e-015	9.02953e-016	-5.73948e-015	-4.74288e-015	-7.99899e-015	-3.31671e-015	-2.42668e-015	-3.07732e-015	3.02608e-015	3.82984e-015	-3.89992e-016
-2.97998e-015	-1.07645e-015	-5.30306e-015	-2.47851e-015	-1.52914e-016	-2.76441e-015	-6.03286e-015	1.77106e-015	-2.79698e-015	1.34655e-015	-5.57449e-016	1.33301e-015	4.37681e-015	1.09523e-015	-1.11694e-015	6.43515e-016	-6.18055e-015	-5.06741e-015	-8.43272e-015	-3.62831e-015	-2.58642e-015	-3.44685e-015	3.19483e-015	3.95011e-015	7.19102e-017
-3.035e-015	-8.05478e-016	-5.01677e-015	-2.33737e-015	-1.67376e-016	-2.54034e-015	-6.18085e-015	1.961e-015	-2.75759e-015	1.16778e-015	-5.14448e-016	1.23896e-015	4.38435e-015	1.16088e-015	-8.2858e-016	4.05143e-016	-6.5888e-015	-5.3867e-015	-8.81658e-015	-3.92084e-015	-2.73189e-015	-3.79933e-015	3.34257e-015	4.06844e-015	5.5228e-016
-3.07625e-015	-5.15114e-016	-4.72169e-015	-2.17964e-015	-1.89435e-016	-2.30294e-015	-6.32533e-015	2.16324e-015	-2.68473e-015	1.00971e-015	-4.48051e-016	1.1601e-015	4.38514e-015	1.22901e-015	-5.18724e-016	1.88265e-016	-6.96291e-015	-5.70041e-015	-9.15043e-015	-4.19349e-015	-2.86304e-015	-4.13237e-015	3.46999e-015	4.18402e-015	1.04796e-015
-3.1025e-015	-2.0836e-016	-4.42007e-015	-2.0079e-015	-2.20922e-016	-2.05516e-015	-6.46722e-015	2.37491e-015	-2.57933e-015	8.73341e-016	-3.59099e-016	1.09764e-015	4.38006e-015	1.29909e-015	-1.90897e-016	-6.6268e-018	-7.30154e-015	-6.00835e-015	-9.43446e-015	-4.44521e-015	-2.97939e-015	-4.44383e-015	3.57723e-015	4.29677e-015	1.5552e-015
-3.11314e-015	1.11097e-016	-4.11483e-015	-1.82473e-015	-2.63113e-016	-1.80026e-015	-6.60782e-015	2.59267e-015	-2.44331e-015	7.59334e-016	-2.48522e-016	1.05287e-015	4.37009e-015	1.37024e-015	1.5109e-016	-1.79416e-016	-7.60478e-015	-6.31036e-015	-9.66962e-015	-4.67589e-015	-3.08043e-015	-4.73055e-015	3.66462e-015	4.40619e-015	2.07036e-015
-3.10737e-015	4.39774e-016	-3.80866e-015	-1.63248e-015	-3.16622e-016	-1.54087e-015	-6.74792e-015	2.81428e-015	-2.27982e-015	6.69098e-016	-1.17931e-016	1.02801e-015	4.35537e-015	1.44217e-015	5.02932e-016	-3.29358e-016	-7.87238e-015	-6.60587e-015	-9.85668e-015	-4.8847e-015	-3.16675e-015	-4.99088e-015	3.73226e-015	4.51155e-015	2.58893e-015
-3.08405e-015	7.74337e-016	-3.50367e-015	-1.43386e-015	-3.82462e-016	-1.28102e-015	-6.88867e-015	3.03716e-015	-2.09119e-015	6.01846e-016	3.11207e-017	1.02363e-015	4.33546e-015	1.51374e-015	8.60814e-016	-4.57529e-016	-8.10452e-015	-6.89493e-015	-9.99758e-015	-5.0714e-015	-3.2382e-015	-5.2233e-015	3.78122e-015	4.6127e-015	3.10747e-015
-3.04287e-015	1.11159e-015	-3.20247e-015	-1.23141e-015	-4.60969e-016	-1.0242e-015	-7.03079e-015	3.25853e-015	-1.88074e-015	5.57678e-016	1.96799e-016	1.03948e-015	4.31122e-015	1.58417e-015	1.22045e-015	-5.64505e-016	-8.30196e-015	-7.1774e-015	-1.00947e-014	-5.23621e-015	-3.29519e-015	-5.42644e-015	3.81262e-015	4.70962e-015	3.62199e-015
-2.98339e-015	1.44782e-015	-2.90744e-015	-1.02769e-015	-5.52176e-016	-7.73311e-016	-7.17526e-015	3.47519e-015	-1.65113e-015	5.36487e-016	3.77213e-016	1.07676e-015	4.28338e-015	1.65273e-015	1.57746e-015	-6.50372e-016	-8.46498e-015	-7.45333e-015	-1.01507e-014	-5.37957e-015	-3.33837e-015	-5.5988e-015	3.82718e-015	4.80174e-015	4.12791e-015
-2.90579e-015	1.78005e-015	-2.62068e-015	-8.25557e-016	-6.56607e-016	-5.31659e-016	-7.3228e-015	3.68443e-015	-1.4061e-015	5.37288e-016	5.69802e-016	1.13501e-015	4.25194e-015	1.71852e-015	1.92753e-015	-7.1582e-016	-8.59574e-015	-7.72228e-015	-1.0168e-014	-5.50135e-015	-3.36833e-015	-5.74001e-015	3.82619e-015	4.88929e-015	4.62132e-015
-2.81019e-015	2.1054e-015	-2.34473e-015	-6.27915e-016	-7.73963e-016	-3.02746e-016	-7.47434e-015	3.88428e-015	-1.14941e-015	5.5933e-016	7.71815e-016	1.21324e-015	4.21672e-015	1.78081e-015	2.26665e-015	-7.6139e-016	-8.69586e-015	-7.98457e-015	-1.01499e-014	-5.60188e-015	-3.38571e-015	-5.8503e-015	3.81077e-015	4.97206e-015	5.0979e-015
-2.69691e-015	2.42047e-015	-2.08174e-015	-4.37019e-016	-9.03965e-016	-8.9677e-017	-7.63004e-015	4.07263e-015	-8.84691e-016	6.01069e-016	9.81158e-016	1.31177e-015	4.17836e-015	1.83815e-015	2.59078e-015	-7.88268e-016	-8.76685e-015	-8.24021e-015	-1.01007e-014	-5.6819e-015	-3.39135e-015	-5.92891e-015	3.78201e-015	5.04928e-015	5.55337e-015
-2.56683e-015	2.72257e-015	-1.8335e-015	-2.5581e-016	-1.04548e-015	1.04953e-016	-7.79007e-015	4.24698e-015	-6.14947e-016	6.61186e-016	1.19488e-015	1.42998e-015	4.13678e-015	1.88902e-015	2.89581e-015	-7.9748e-016	-8.81028e-015	-8.48928e-015	-1.00235e-014	-5.74162e-015	-3.38681e-015	-5.97621e-015	3.74098e-015	5.1213e-015	5.9839e-015
-2.42055e-015	3.00886e-015	-1.6021e-015	-8.65056e-017	-1.19813e-015	2.7763e-016	-7.9549e-015	4.40441e-015	-3.43505e-016	7.38117e-016	1.41102e-015	1.56691e-015	4.09268e-015	1.93285e-015	3.17837e-015	-7.8972e-016	-8.82824e-015	-8.73189e-015	-9.92271e-015	-5.78207e-015	-3.37339e-015	-5.99286e-015	3.68902e-015	5.18768e-015	6.38588e-015
-2.2597e-015	3.27696e-015	-1.38874e-015	6.89287e-017	-1.36092e-015	4.25101e-016	-8.12476e-015	4.543e-015	-7.46372e-017	8.29555e-016	1.62636e-015	1.72107e-015	4.04604e-015	1.9691e-015	3.43527e-015	-7.66431e-016	-8.8228e-015	-8.96911e-015	-9.80237e-015	-5.80434e-015	-3.35156e-015	-5.97874e-015	3.62685e-015	5.24821e-015	6.75626e-015
-2.08592e-015	3.52374e-015	-1.19522e-015	2.09303e-016	-1.53206e-015	5.4461e-016	-8.29891e-015	4.66144e-015	1.88295e-016	9.33466e-016	1.83788e-015	1.8905e-015	3.99711e-015	1.99675e-015	3.66328e-015	-7.28823e-016	-8.79577e-015	-9.20067e-015	-9.666e-015	-5.80995e-015	-3.32224e-015	-5.93495e-015	3.55551e-015	5.30198e-015	7.09166e-015
-1.90147e-015	3.74719e-015	-1.02197e-015	3.32785e-016	-1.71047e-015	6.34191e-016	-8.47687e-015	4.75847e-015	4.41307e-016	1.04739e-015	2.04303e-015	2.0731e-015	3.94632e-015	2.01447e-015	3.85987e-015	-6.78028e-016	-8.75084e-015	-9.42649e-015	-9.51775e-015	-5.80027e-015	-3.2869e-015	-5.86325e-015	3.47702e-015	5.34875e-015	7.38895e-015
-1.70843e-015	3.94567e-015	-8.70237e-016	4.38265e-016	-1.89434e-015	6.91679e-016	-8.65788e-015	4.83337e-015	6.80835e-016	1.16886e-015	2.23934e-015	2.26712e-015	3.89342e-015	2.02131e-015	4.02275e-015	-6.14917e-016	-8.69035e-015	-9.64657e-015	-9.36112e-015	-5.7765e-015	-3.24724e-015	-5.76497e-015	3.39195e-015	5.38882e-015	7.64595e-015
-1.50916e-015	4.11807e-015	-7.40686e-016	5.2438e-016	-2.08211e-015	7.15402e-016	-8.8416e-015	4.88514e-015	9.03879e-016	1.29589e-015	2.4237e-015	2.46996e-015	3.83869e-015	2.01627e-015	4.14929e-015	-5.41451e-016	-8.61648e-015	-9.86083e-015	-9.19995e-015	-5.73958e-015	-3.20421e-015	-5.64248e-015	3.30116e-015	5.4217e-015	7.86031e-015
-1.30598e-015	4.26345e-015	-6.33965e-016	5.90103e-016	-2.27188e-015	7.04176e-016	-9.02693e-015	4.91274e-015	1.10786e-015	1.42552e-015	2.59372e-015	2.67957e-015	3.78233e-015	1.99907e-015	4.2382e-015	-4.59063e-016	-8.53137e-015	-1.00698e-014	-9.03753e-015	-5.69078e-015	-3.15868e-015	-5.49825e-015	3.20498e-015	5.44714e-015	8.03042e-015
-1.10094e-015	4.38124e-015	-5.49728e-016	6.3516e-016	-2.46165e-015	6.57271e-016	-9.21331e-015	4.91543e-015	1.29038e-015	1.55479e-015	2.74758e-015	2.89286e-015	3.72442e-015	1.96871e-015	4.2884e-015	-3.68885e-016	-8.43726e-015	-1.02731e-014	-8.87697e-015	-5.63161e-015	-3.11231e-015	-5.33411e-015	3.10406e-015	5.4651e-015	8.15464e-015
-8.96391e-016	4.4708e-015	-4.87889e-016	6.59725e-016	-2.64956e-015	5.74536e-016	-9.39952e-015	4.89252e-015	1.44889e-015	1.68101e-015	2.88308e-015	3.10631e-015	3.66568e-015	1.92517e-015	4.29936e-015	-2.72262e-016	-8.33588e-015	-1.04706e-014	-8.72279e-015	-5.56392e-015	-3.0662e-015	-5.1525e-015	2.99912e-015	5.4746e-015	8.23121e-015
-6.94691e-016	4.53215e-015	-4.4804e-016	6.62903e-016	-2.83379e-015	4.54979e-016	-9.58481e-015	4.8443e-015	1.58104e-015	1.80192e-015	2.99797e-015	3.31776e-015	3.60603e-015	1.86749e-015	4.27062e-015	-1.70881e-016	-8.22921e-015	-1.06625e-014	-8.57791e-015	-5.48854e-015	-3.02216e-015	-4.95555e-015	2.89041e-015	5.47576e-015	8.25951e-015
-4.98264e-016	4.56627e-015	-4.29308e-016	6.45256e-016	-3.01227e-015	2.98348e-016	-9.76793e-015	4.77155e-015	1.68534e-015	1.91533e-015	3.09077e-015	3.52419e-015	3.54555e-015	1.79544e-015	4.2026e-015	-6.62812e-017	-8.11918e-015	-1.0849e-014	-8.44439e-015	-5.40653e-015	-2.98101e-015	-4.74651e-015	2.77885e-015	5.46826e-015	8.24014e-015
-3.08886e-016	4.57374e-015	-4.31037e-016	6.07381e-016	-3.18353e-015	1.05913e-016	-9.94744e-015	4.67456e-015	1.76054e-015	2.01828e-015	3.16032e-015	3.72184e-015	3.48472e-015	1.70901e-015	4.09626e-015	4.00241e-017	-8.00813e-015	-1.103e-014	-8.3254e-015	-5.31916e-015	-2.94305e-015	-4.52822e-015	2.6641e-015	5.45148e-015	8.17327e-015
-1.28549e-016	4.55561e-015	-4.52162e-016	5.49303e-016	-3.34563e-015	-1.20907e-016	-1.01221e-014	4.55423e-015	1.80561e-015	2.10886e-015	3.20506e-015	3.9078e-015	3.42341e-015	1.60808e-015	3.95224e-015	1.46468e-016	-7.89799e-015	-1.12055e-014	-8.22293e-015	-5.22745e-015	-2.90938e-015	-4.30329e-015	2.54684e-015	5.42521e-015	8.05972e-015
4.10137e-017	4.51366e-015	-4.91314e-016	4.71758e-016	-3.49759e-015	-3.80569e-016	-1.02904e-014	4.41221e-015	1.82021e-015	2.18593e-015	3.22355e-015	4.08031e-015	3.36222e-015	1.49293e-015	3.7717e-015	2.51829e-016	-7.79002e-015	-1.1375e-014	-8.13859e-015	-5.13238e-015	-2.88138e-015	-4.07467e-015	2.42687e-015	5.38976e-015	7.90027e-015
1.97257e-016	4.44924e-015	-5.46778e-016	3.75732e-016	-3.63747e-015	-6.71565e-016	-1.04512e-014	4.2492e-015	1.80429e-015	2.24743e-015	3.21573e-015	4.23643e-015	3.30157e-015	1.36374e-015	3.55654e-015	3.54739e-016	-7.68535e-015	-1.15386e-014	-8.07391e-015	-5.03465e-015	-2.85992e-015	-3.8458e-015	2.30426e-015	5.34467e-015	7.69636e-015
3.38353e-016	4.36461e-015	-6.16578e-016	2.6273e-016	-3.76391e-015	-9.91777e-016	-1.06038e-014	4.06615e-015	1.75849e-015	2.29217e-015	3.18106e-015	4.37297e-015	3.2422e-015	1.22109e-015	3.30884e-015	4.53191e-016	-7.5853e-015	-1.16964e-014	-8.02954e-015	-4.93572e-015	-2.84528e-015	-3.61961e-015	2.17877e-015	5.28968e-015	7.45044e-015
4.62919e-016	4.26243e-015	-6.98725e-016	1.34646e-016	-3.87594e-015	-1.33804e-015	-1.07466e-014	3.8649e-015	1.68431e-015	2.31916e-015	3.11997e-015	4.48695e-015	3.18393e-015	1.06598e-015	3.03127e-015	5.46118e-016	-7.491e-015	-1.18487e-014	-8.00574e-015	-4.83675e-015	-2.83823e-015	-3.3986e-015	2.05023e-015	5.22409e-015	7.16475e-015
5.70092e-016	4.14522e-015	-7.91204e-016	-7.15791e-018	-3.97204e-015	-1.70814e-015	-1.08781e-014	3.64712e-015	1.58287e-015	2.32737e-015	3.03198e-015	4.57639e-015	3.12712e-015	8.99287e-016	2.72618e-015	6.3216e-016	-7.40378e-015	-1.19951e-014	-8.0027e-015	-4.73874e-015	-2.83963e-015	-3.18506e-015	1.91857e-015	5.14787e-015	6.84157e-015
6.59064e-016	4.01537e-015	-8.91908e-016	-1.60968e-016	-4.05162e-015	-2.09851e-015	-1.09972e-014	3.41436e-015	1.45535e-015	2.31604e-015	2.91753e-015	4.63883e-015	3.07217e-015	7.21455e-016	2.39677e-015	7.10303e-016	-7.32428e-015	-1.21355e-014	-8.01984e-015	-4.64205e-015	-2.84973e-015	-2.98182e-015	1.78335e-015	5.06137e-015	6.48366e-015
7.29848e-016	3.87623e-015	-9.98374e-016	-3.24602e-016	-4.11379e-015	-2.50554e-015	-1.1103e-014	3.16772e-015	1.30471e-015	2.2856e-015	2.77712e-015	4.67259e-015	3.01934e-015	5.33443e-016	2.04661e-015	7.79895e-016	-7.25342e-015	-1.22696e-014	-8.0572e-015	-4.54699e-015	-2.86929e-015	-2.79126e-015	1.6446e-015	4.96429e-015	6.09436e-015
7.81896e-016	3.73013e-015	-1.1085e-015	-4.96786e-016	-4.15782e-015	-2.92564e-015	-1.1195e-014	2.90933e-015	1.13235e-015	2.23589e-015	2.61142e-015	4.67615e-015	2.96917e-015	3.36484e-016	1.67946e-015	8.39316e-016	-7.19111e-015	-1.23978e-014	-8.11423e-015	-4.45402e-015	-2.8987e-015	-2.61538e-015	1.50171e-015	4.85633e-015	5.67738e-015
8.15172e-016	3.57981e-015	-1.21996e-015	-6.74953e-016	-4.18364e-015	-3.35511e-015	-1.12717e-014	2.64116e-015	9.4077e-016	2.16732e-015	2.42101e-015	4.64764e-015	2.9218e-015	1.3202e-016	1.29936e-015	8.87854e-016	-7.13754e-015	-1.25199e-014	-8.1896e-015	-4.36369e-015	-2.93766e-015	-2.45573e-015	1.35439e-015	4.73727e-015	5.23601e-015
8.30623e-016	3.42796e-015	-1.33084e-015	-8.57208e-016	-4.19172e-015	-3.7896e-015	-1.13327e-014	2.36464e-015	7.32575e-016	2.08029e-015	2.20806e-015	4.58639e-015	2.8779e-015	-7.88802e-017	9.09969e-016	9.24929e-016	-7.0926e-015	-1.26357e-014	-8.28153e-015	-4.27636e-015	-2.98616e-015	-2.31471e-015	1.20195e-015	4.6075e-015	4.77428e-015
8.2872e-016	3.27777e-015	-1.43886e-015	-1.04146e-015	-4.18265e-015	-4.22571e-015	-1.13785e-014	2.08166e-015	5.10785e-016	1.97544e-015	1.97316e-015	4.49141e-015	2.83745e-015	-2.94895e-016	5.15166e-016	9.49743e-016	-7.05631e-015	-1.2745e-014	-8.38853e-015	-4.19245e-015	-3.04538e-015	-2.19345e-015	1.04439e-015	4.46764e-015	4.29594e-015
8.10589e-016	3.13255e-015	-1.54179e-015	-1.22652e-015	-4.15652e-015	-4.65979e-015	-1.1409e-014	1.79432e-015	2.78415e-016	1.85381e-015	1.71791e-015	4.36195e-015	2.80044e-015	-5.14732e-016	1.19023e-016	9.61852e-016	-7.02835e-015	-1.28471e-014	-8.50858e-015	-4.11203e-015	-3.11517e-015	-2.09336e-015	8.81837e-016	4.3183e-015	3.80534e-015
7.7751e-016	2.99468e-015	-1.63721e-015	-1.4101e-015	-4.11428e-015	-5.08728e-015	-1.14241e-014	1.50369e-015	3.77569e-017	1.7167e-015	1.44447e-015	4.19861e-015	2.76701e-015	-7.36534e-016	-2.74295e-016	9.60544e-016	-7.00891e-015	-1.29418e-014	-8.63953e-015	-4.03473e-015	-3.19573e-015	-2.0152e-015	7.13582e-016	4.15953e-015	3.30592e-015
7.3091e-016	2.86636e-015	-1.72304e-015	-1.59024e-015	-4.0564e-015	-5.50462e-015	-1.14236e-014	1.21209e-015	-2.08881e-016	1.56546e-015	1.15471e-015	4.00143e-015	2.7369e-015	-9.58625e-016	-6.61298e-016	9.45948e-016	-6.99739e-015	-1.30294e-014	-8.77975e-015	-3.96057e-015	-3.28708e-015	-1.95988e-015	5.39601e-016	3.99179e-015	2.80176e-015
6.72774e-016	2.7499e-015	-1.7974e-015	-1.76582e-015	-3.9836e-015	-5.90804e-015	-1.1408e-014	9.20341e-016	-4.58199e-016	1.40253e-015	8.50645e-016	3.77125e-015	2.71017e-015	-1.1797e-015	-1.03805e-015	9.17673e-016	-6.99375e-015	-1.31095e-014	-8.92723e-015	-3.88919e-015	-3.38908e-015	-1.92773e-015	3.60318e-016	3.81568e-015	2.29694e-015
6.0464e-016	2.64718e-015	-1.85867e-015	-1.93486e-015	-3.89718e-015	-6.29444e-015	-1.13776e-014	6.30305e-016	-7.06997e-016	1.22971e-015	5.34527e-016	3.50927e-015	2.68662e-015	-1.3983e-015	-1.40087e-015	8.75477e-016	-6.9975e-015	-1.31822e-014	-9.07931e-015	-3.82064e-015	-3.50191e-015	-1.91852e-015	1.75656e-016	3.63221e-015	1.79556e-015
5.28891e-016	2.5597e-015	-1.90543e-015	-2.09678e-015	-3.79891e-015	-6.66033e-015	-1.1333e-014	3.43468e-016	-9.52709e-016	1.04867e-015	2.08409e-016	3.21648e-015	2.66638e-015	-1.61217e-015	-1.7467e-015	8.19859e-016	-7.00812e-015	-1.32474e-014	-9.23345e-015	-3.75467e-015	-3.62546e-015	-1.93238e-015	-1.39627e-017	3.44195e-015	1.30146e-015
4.48001e-016	2.48881e-015	-1.93615e-015	-2.25031e-015	-3.69021e-015	-7.003e-015	-1.12749e-014	6.11316e-017	-1.19319e-015	8.61469e-016	-1.24939e-016	2.89495e-015	2.64917e-015	-1.81997e-015	-2.07258e-015	7.5134e-016	-7.02479e-015	-1.33051e-014	-9.38724e-015	-3.69098e-015	-3.75945e-015	-1.9695e-015	-2.0838e-016	3.24606e-015	8.18224e-016
3.64304e-016	2.43609e-015	-1.95025e-015	-2.39388e-015	-3.57248e-015	-7.3192e-015	-1.12046e-014	-2.15838e-016	-1.42635e-015	6.69684e-016	-4.63213e-016	2.54703e-015	2.63434e-015	-2.02007e-015	-2.37606e-015	6.70767e-016	-7.04719e-015	-1.33549e-014	-9.53874e-015	-3.62859e-015	-3.90363e-015	-2.02863e-015	-4.07085e-016	3.04542e-015	3.49517e-016
2.80191e-016	2.40235e-015	-1.94673e-015	-2.52718e-015	-3.44774e-015	-7.60636e-015	-1.11232e-014	-4.85887e-016	-1.65041e-015	4.75142e-016	-8.0461e-016	2.17413e-015	2.62095e-015	-2.21133e-015	-2.65432e-015	5.78389e-016	-7.07403e-015	-1.33968e-014	-9.68578e-015	-3.56722e-015	-4.0583e-015	-2.10838e-015	-6.09588e-016	2.84119e-015	-1.01116e-016
1.98121e-016	2.38887e-015	-1.92472e-015	-2.64995e-015	-3.31806e-015	-7.86264e-015	-1.10321e-014	-7.48765e-016	-1.86333e-015	2.79825e-016	-1.14609e-015	1.77864e-015	2.60881e-015	-2.39275e-015	-2.90491e-015	4.74607e-016	-7.10538e-015	-1.3431e-014	-9.82585e-015	-3.50635e-015	-4.22314e-015	-2.20835e-015	-8.1483e-016	2.63417e-015	-5.30727e-016
1.20047e-016	2.39547e-015	-1.8842e-015	-2.76185e-015	-3.18516e-015	-8.08606e-015	-1.09322e-014	-1.00343e-015	-2.06347e-015	8.53223e-017	-1.4854e-015	1.36364e-015	2.59716e-015	-2.56292e-015	-3.12675e-015	3.60627e-016	-7.13998e-015	-1.34569e-014	-9.95735e-015	-3.44517e-015	-4.39824e-015	-2.32723e-015	-1.02188e-015	2.42527e-015	-9.36275e-016
4.82752e-017	2.42135e-015	-1.825e-015	-2.86248e-015	-3.05134e-015	-8.27494e-015	-1.08256e-014	-1.24921e-015	-2.2498e-015	-1.07115e-016	-1.82037e-015	9.32148e-016	2.58519e-015	-2.72012e-015	-3.31826e-015	2.3667e-016	-7.17744e-015	-1.34744e-014	-1.00783e-014	-3.38391e-015	-4.58325e-015	-2.46306e-015	-1.23006e-015	2.21593e-015	-1.31526e-015
-1.47365e-017	2.46583e-015	-1.7481e-015	-2.95164e-015	-2.91847e-015	-8.42889e-015	-1.07134e-014	-1.48586e-015	-2.42094e-015	-2.96345e-016	-2.14868e-015	4.87548e-016	2.57182e-015	-2.86357e-015	-3.47847e-015	1.04344e-016	-7.21769e-015	-1.34834e-014	-1.01872e-014	-3.32156e-015	-4.77783e-015	-2.61457e-015	-1.4383e-015	2.00756e-015	-1.66595e-015
-6.67343e-017	2.52765e-015	-1.65375e-015	-3.02918e-015	-2.78851e-015	-8.54716e-015	-1.05968e-014	-1.71232e-015	-2.5767e-015	-4.80937e-016	-2.46853e-015	3.26953e-017	2.55606e-015	-2.99284e-015	-3.60703e-015	-3.55507e-017	-7.26002e-015	-1.34836e-014	-1.02827e-014	-3.25824e-015	-4.98179e-015	-2.7796e-015	-1.64546e-015	1.80126e-015	-1.98624e-015
-1.05882e-016	2.60574e-015	-1.54207e-015	-3.09576e-015	-2.66299e-015	-8.62937e-015	-1.0478e-014	-1.92865e-015	-2.71714e-015	-6.5922e-016	-2.77738e-015	-4.29267e-016	2.53736e-015	-3.10697e-015	-3.70347e-015	-1.82286e-016	-7.30394e-015	-1.34747e-014	-1.03629e-014	-3.19366e-015	-5.19391e-015	-2.95603e-015	-1.84992e-015	1.59813e-015	-2.27483e-015
-1.30479e-016	2.69888e-015	-1.41431e-015	-3.15166e-015	-2.54362e-015	-8.67575e-015	-1.03581e-014	-2.13398e-015	-2.84346e-015	-8.30396e-016	-3.07401e-015	-8.94062e-016	2.51462e-015	-3.20558e-015	-3.76748e-015	-3.35052e-016	-7.34855e-015	-1.34567e-014	-1.04274e-014	-3.12706e-015	-5.41462e-015	-3.14174e-015	-2.05063e-015	1.39994e-015	-2.53041e-015
-1.39172e-016	2.8054e-015	-1.27201e-015	-3.19761e-015	-2.43197e-015	-8.68642e-015	-1.0238e-014	-2.32773e-015	-2.95615e-015	-9.93804e-016	-3.35607e-015	-1.35826e-015	2.48717e-015	-3.28779e-015	-3.79991e-015	-4.92667e-016	-7.3939e-015	-1.34296e-014	-1.04753e-014	-3.05772e-015	-5.64414e-015	-3.33442e-015	-2.24612e-015	1.208e-015	-2.75181e-015
-1.31286e-016	2.92355e-015	-1.11607e-015	-3.23482e-015	-2.32927e-015	-8.66205e-015	-1.01187e-014	-2.50977e-015	-3.0561e-015	-1.14788e-015	-3.62197e-015	-1.81911e-015	2.45399e-015	-3.35309e-015	-3.80138e-015	-6.53892e-016	-7.43947e-015	-1.33932e-014	-1.05058e-014	-2.98555e-015	-5.8815e-015	-3.53183e-015	-2.43486e-015	1.02382e-015	-2.93885e-015
-1.0605e-016	3.05103e-015	-9.48291e-016	-3.26388e-015	-2.23751e-015	-8.6038e-015	-1.00016e-014	-2.67989e-015	-3.14454e-015	-1.29193e-015	-3.87031e-015	-2.2729e-015	2.41408e-015	-3.40097e-015	-3.77363e-015	-8.18311e-016	-7.48504e-015	-1.33478e-014	-1.05193e-014	-2.91017e-015	-6.12646e-015	-3.73216e-015	-2.61641e-015	8.48749e-016	-3.09097e-015
-6.27772e-017	3.18548e-015	-7.70441e-016	-3.2854e-015	-2.15788e-015	-8.51388e-015	-9.88811e-015	-2.83829e-015	-3.22252e-015	-1.42652e-015	-4.09875e-015	-2.71704e-015	2.3667e-015	-3.43181e-015	-3.71814e-015	-9.84579e-016	-7.52987e-015	-1.32926e-014	-1.05148e-014	-2.83121e-015	-6.37912e-015	-3.93285e-015	-2.78883e-015	6.83625e-016	-3.20853e-015
-1.58008e-018	3.32443e-015	-5.84282e-016	-3.30068e-015	-2.09139e-015	-8.39422e-015	-9.77911e-015	-2.98451e-015	-3.29157e-015	-1.55189e-015	-4.30611e-015	-3.14775e-015	2.31132e-015	-3.44557e-015	-3.63677e-015	-1.15134e-015	-7.57378e-015	-1.32272e-014	-1.04932e-014	-2.74856e-015	-6.63895e-015	-4.1318e-015	-2.9505e-015	5.29929e-016	-3.29272e-015
7.78253e-017	3.46515e-015	-3.91665e-016	-3.31092e-015	-2.03924e-015	-8.24691e-015	-9.67468e-015	-3.11809e-015	-3.35359e-015	-1.66718e-015	-4.49161e-015	-3.5623e-015	2.24765e-015	-3.44297e-015	-3.53146e-015	-1.31773e-015	-7.61598e-015	-1.31514e-014	-1.04552e-014	-2.66219e-015	-6.90504e-015	-4.32674e-015	-3.10014e-015	3.88685e-016	-3.34404e-015
1.75269e-016	3.6052e-015	-1.94677e-016	-3.31751e-015	-2.0027e-015	-8.074e-015	-9.57577e-015	-3.23853e-015	-3.41083e-015	-1.77259e-015	-4.65409e-015	-3.95784e-015	2.17557e-015	-3.42448e-015	-3.40448e-015	-1.48286e-015	-7.6564e-015	-1.3065e-014	-1.04014e-014	-2.57186e-015	-7.1763e-015	-4.51574e-015	-3.23596e-015	2.60465e-016	-3.36395e-015
2.90116e-016	3.74161e-015	5.22561e-018	-3.32159e-015	-1.98222e-015	-7.87779e-015	-9.48283e-015	-3.34598e-015	-3.46506e-015	-1.86805e-015	-4.79299e-015	-4.3322e-015	2.09489e-015	-3.3905e-015	-3.25857e-015	-1.64641e-015	-7.69535e-015	-1.29681e-014	-1.03322e-014	-2.47812e-015	-7.4515e-015	-4.69678e-015	-3.35739e-015	1.45679e-016	-3.35414e-015
4.2129e-016	3.87163e-015	2.06299e-016	-3.32406e-015	-1.97798e-015	-7.66085e-015	-9.39577e-015	-3.43971e-015	-3.51829e-015	-1.95437e-015	-4.90799e-015	-4.68287e-015	2.00454e-015	-3.34216e-015	-3.09713e-015	-1.80772e-015	-7.73213e-015	-1.28599e-014	-1.02484e-014	-2.38057e-015	-7.73008e-015	-4.86816e-015	-3.46357e-015	4.48136e-017	-3.31668e-015
5.67917e-016	3.9924e-015	4.05988e-016	-3.32629e-015	-1.98991e-015	-7.42656e-015	-9.31531e-015	-3.51905e-015	-3.57232e-015	-2.03198e-015	-4.99864e-015	-5.00729e-015	1.90473e-015	-3.28008e-015	-2.92271e-015	-1.96594e-015	-7.76659e-015	-1.27407e-014	-1.01512e-014	-2.2791e-015	-8.0109e-015	-5.02866e-015	-3.55349e-015	-4.1272e-017	-3.25353e-015
7.28174e-016	4.10165e-015	6.02366e-016	-3.32903e-015	-2.01826e-015	-7.17767e-015	-9.241e-015	-3.58381e-015	-3.6285e-015	-2.10101e-015	-5.06394e-015	-5.30332e-015	1.79555e-015	-3.20523e-015	-2.73836e-015	-2.12034e-015	-7.79899e-015	-1.26102e-014	-1.00419e-014	-2.17413e-015	-8.29176e-015	-5.17705e-015	-3.62679e-015	-1.12717e-016	-3.16723e-015
9.00651e-016	4.19639e-015	7.9401e-016	-3.33374e-015	-2.06333e-015	-6.91743e-015	-9.17245e-015	-3.63375e-015	-3.68924e-015	-2.16217e-015	-5.10419e-015	-5.56976e-015	1.67766e-015	-3.1182e-015	-2.54748e-015	-2.27077e-015	-7.82786e-015	-1.24684e-014	-9.92127e-015	-2.06625e-015	-8.57146e-015	-5.31164e-015	-3.68264e-015	-1.69012e-016	-3.05983e-015
1.08309e-015	4.27467e-015	9.78522e-016	-3.34118e-015	-2.12475e-015	-6.649e-015	-9.10946e-015	-3.66842e-015	-3.75598e-015	-2.21604e-015	-5.11929e-015	-5.80528e-015	1.55093e-015	-3.02016e-015	-2.35341e-015	-2.41675e-015	-7.8525e-015	-1.2315e-014	-9.79048e-015	-1.95578e-015	-8.84867e-015	-5.43147e-015	-3.72087e-015	-2.10596e-016	-2.93401e-015
1.27377e-015	4.33473e-015	1.15441e-015	-3.35258e-015	-2.2016e-015	-6.37499e-015	-9.05194e-015	-3.68716e-015	-3.82983e-015	-2.26283e-015	-5.10909e-015	-6.00959e-015	1.4159e-015	-2.91237e-015	-2.15907e-015	-2.55755e-015	-7.87288e-015	-1.21499e-014	-9.65107e-015	-1.84256e-015	-9.12174e-015	-5.53565e-015	-3.74153e-015	-2.37362e-016	-2.79223e-015
1.47043e-015	4.37458e-015	1.31978e-015	-3.36822e-015	-2.29386e-015	-6.09831e-015	-8.99929e-015	-3.68945e-015	-3.91183e-015	-2.30327e-015	-5.07415e-015	-6.1818e-015	1.27341e-015	-2.79635e-015	-1.96719e-015	-2.69279e-015	-7.88815e-015	-1.19733e-014	-9.50364e-015	-1.72671e-015	-9.38931e-015	-5.62425e-015	-3.74412e-015	-2.50085e-016	-2.63722e-015
1.67047e-015	4.393e-015	1.47303e-015	-3.38881e-015	-2.40067e-015	-5.82192e-015	-8.95087e-015	-3.67517e-015	-4.00297e-015	-2.33733e-015	-5.01546e-015	-6.32146e-015	1.12424e-015	-2.67293e-015	-1.78046e-015	-2.8223e-015	-7.89792e-015	-1.17847e-014	-9.34947e-015	-1.60796e-015	-9.64915e-015	-5.69678e-015	-3.72868e-015	-2.48561e-016	-2.4718e-015
1.87158e-015	4.38894e-015	1.61326e-015	-3.4147e-015	-2.52104e-015	-5.54929e-015	-8.90529e-015	-3.64342e-015	-4.10387e-015	-2.36541e-015	-4.93331e-015	-6.42864e-015	9.69532e-016	-2.54348e-015	-1.60209e-015	-2.94598e-015	-7.90189e-015	-1.15846e-014	-9.18901e-015	-1.48728e-015	-9.89959e-015	-5.75309e-015	-3.69574e-015	-2.33775e-016	-2.29859e-015
2.072e-015	4.36111e-015	1.7389e-015	-3.4462e-015	-2.65349e-015	-5.28313e-015	-8.86123e-015	-3.59371e-015	-4.21426e-015	-2.3878e-015	-4.82823e-015	-6.50406e-015	8.10516e-016	-2.40969e-015	-1.434e-015	-3.06342e-015	-7.89934e-015	-1.13726e-014	-9.02358e-015	-1.36502e-015	-1.0139e-014	-5.79365e-015	-3.64573e-015	-2.06529e-016	-2.12072e-015
2.2692e-015	4.30885e-015	1.84918e-015	-3.48337e-015	-2.79698e-015	-5.02546e-015	-8.81809e-015	-3.52604e-015	-4.33345e-015	-2.40409e-015	-4.70161e-015	-6.54855e-015	6.4849e-016	-2.27311e-015	-1.27859e-015	-3.17483e-015	-7.88991e-015	-1.11491e-014	-8.8545e-015	-1.24056e-015	-1.03656e-014	-5.81844e-015	-3.57907e-015	-1.67828e-016	-1.94086e-015
2.46136e-015	4.23153e-015	1.94354e-015	-3.52595e-015	-2.9503e-015	-4.77887e-015	-8.77431e-015	-3.43978e-015	-4.46141e-015	-2.41481e-015	-4.5546e-015	-6.56304e-015	4.85359e-016	-2.13554e-015	-1.13876e-015	-3.28009e-015	-7.87297e-015	-1.09143e-014	-8.68181e-015	-1.11406e-015	-1.05771e-014	-5.82828e-015	-3.49645e-015	-1.18504e-016	-1.76148e-015
2.64616e-015	4.12908e-015	2.02176e-015	-3.57357e-015	-3.11226e-015	-4.54532e-015	-8.72934e-015	-3.33448e-015	-4.59739e-015	-2.42032e-015	-4.3882e-015	-6.54803e-015	3.23355e-016	-1.99819e-015	-1.01556e-015	-3.37935e-015	-7.84724e-015	-1.0668e-014	-8.50613e-015	-9.85265e-016	-1.07713e-014	-5.82392e-015	-3.39912e-015	-6.0067e-017	-1.58489e-015
2.82171e-015	4.00228e-015	2.08393e-015	-3.62651e-015	-3.2812e-015	-4.32691e-015	-8.68196e-015	-3.21033e-015	-4.74047e-015	-2.41988e-015	-4.20427e-015	-6.50554e-015	1.63624e-016	-1.86206e-015	-9.10812e-016	-3.4723e-015	-7.81292e-015	-1.04107e-014	-8.32796e-015	-8.54185e-016	-1.09464e-014	-5.80568e-015	-3.28836e-015	6.46891e-018	-1.41358e-015
2.98588e-015	3.85147e-015	2.12961e-015	-3.68381e-015	-3.45577e-015	-4.12524e-015	-8.63105e-015	-3.06746e-015	-4.88882e-015	-2.41305e-015	-4.00402e-015	-6.43701e-015	7.99081e-018	-1.72887e-015	-8.25968e-016	-3.55867e-015	-7.76891e-015	-1.01426e-014	-8.14768e-015	-7.20913e-016	-1.11004e-014	-5.77459e-015	-3.16545e-015	7.98162e-017	-1.24969e-015
3.13716e-015	3.67798e-015	2.159e-015	-3.74482e-015	-3.63459e-015	-3.9414e-015	-8.5758e-015	-2.90581e-015	-5.04009e-015	-2.3991e-015	-3.78865e-015	-6.34418e-015	-1.41819e-016	-1.59955e-015	-7.61313e-016	-3.63892e-015	-7.71493e-015	-9.8641e-015	-7.96517e-015	-5.85298e-016	-1.12312e-014	-5.73193e-015	-3.03198e-015	1.58931e-016	-1.09528e-015
3.27459e-015	3.48265e-015	2.17244e-015	-3.80956e-015	-3.81596e-015	-3.77657e-015	-8.51543e-015	-2.72526e-015	-5.19252e-015	-2.37757e-015	-3.56039e-015	-6.22859e-015	-2.84148e-016	-1.47572e-015	-7.17741e-016	-3.71283e-015	-7.6503e-015	-9.57538e-015	-7.78051e-015	-4.47102e-016	-1.13372e-014	-5.67927e-015	-2.889e-015	2.42694e-016	-9.52274e-016
3.39648e-015	3.26746e-015	2.17109e-015	-3.87728e-015	-3.99839e-015	-3.63148e-015	-8.44845e-015	-2.52574e-015	-5.34422e-015	-2.34805e-015	-3.32071e-015	-6.09269e-015	-4.16944e-016	-1.35865e-015	-6.94927e-016	-3.78028e-015	-7.57478e-015	-9.27671e-015	-7.59349e-015	-3.05982e-016	-1.14166e-014	-5.61725e-015	-2.73804e-015	3.29291e-016	-8.22291e-016
3.50222e-015	3.0346e-015	2.15557e-015	-3.94658e-015	-4.18033e-015	-3.50733e-015	-8.37325e-015	-2.30792e-015	-5.49279e-015	-2.31012e-015	-3.07162e-015	-5.93876e-015	-5.38407e-016	-1.24933e-015	-6.9287e-016	-3.84147e-015	-7.48825e-015	-8.96897e-015	-7.40381e-015	-1.61204e-016	-1.14681e-014	-5.54727e-015	-2.58075e-015	4.17642e-016	-7.06537e-016
3.59159e-015	2.78531e-015	2.12652e-015	-4.01633e-015	-4.36018e-015	-3.40415e-015	-8.28956e-015	-2.07315e-015	-5.63585e-015	-2.263e-015	-2.81447e-015	-5.76915e-015	-6.46996e-016	-1.14833e-015	-7.109e-016	-3.89596e-015	-7.38979e-015	-8.65296e-015	-7.21112e-015	-1.28863e-017	-1.14899e-014	-5.47101e-015	-2.41843e-015	5.06743e-016	-6.0546e-016
3.66405e-015	2.52145e-015	2.08488e-015	-4.08506e-015	-4.53638e-015	-3.32113e-015	-8.19673e-015	-1.8223e-015	-5.77012e-015	-2.20577e-015	-2.55096e-015	-5.58646e-015	-7.41799e-016	-1.05652e-015	-7.47548e-016	-3.94325e-015	-7.27891e-015	-8.32916e-015	-7.01463e-015	1.39957e-016	-1.14809e-014	-5.38963e-015	-2.25254e-015	5.96017e-016	-5.20581e-016
3.72005e-015	2.24541e-015	2.03214e-015	-4.15201e-015	-4.70734e-015	-3.25852e-015	-8.09434e-015	-1.55685e-015	-5.89309e-015	-2.13712e-015	-2.28367e-015	-5.3926e-015	-8.20671e-016	-9.74855e-016	-8.02366e-016	-3.98323e-015	-7.15593e-015	-7.998e-015	-6.8133e-015	2.98218e-016	-1.14408e-014	-5.30469e-015	-2.08513e-015	6.84381e-016	-4.52927e-016
3.75964e-015	1.95989e-015	1.96913e-015	-4.21568e-015	-4.87128e-015	-3.21625e-015	-7.98175e-015	-1.27723e-015	-6.00147e-015	-2.05634e-015	-2.01396e-015	-5.19e-015	-8.81947e-016	-9.03468e-016	-8.73751e-016	-4.01503e-015	-7.02083e-015	-7.66058e-015	-6.60628e-015	4.62025e-016	-1.13687e-014	-5.21738e-015	-1.91764e-015	7.70824e-016	-4.02278e-016
3.78299e-015	1.66723e-015	1.89706e-015	-4.27516e-015	-5.02675e-015	-3.19319e-015	-7.85821e-015	-9.84217e-016	-6.09261e-015	-1.96337e-015	-1.74374e-015	-4.98071e-015	-9.24453e-016	-8.42787e-016	-9.60078e-016	-4.03843e-015	-6.87385e-015	-7.31755e-015	-6.39312e-015	6.31952e-016	-1.12643e-014	-5.12842e-015	-1.75127e-015	8.54306e-016	-3.68655e-016
3.79082e-015	1.37059e-015	1.81696e-015	-4.32967e-015	-5.17227e-015	-3.18792e-015	-7.72312e-015	-6.7962e-016	-6.16478e-015	-1.85765e-015	-1.47529e-015	-4.76638e-015	-9.46364e-016	-7.93388e-016	-1.05947e-015	-4.05291e-015	-6.71517e-015	-6.96994e-015	-6.17328e-015	8.09025e-016	-1.11273e-014	-5.03905e-015	-1.5869e-015	9.33995e-016	-3.51873e-016
3.78457e-015	1.07247e-015	1.73026e-015	-4.37758e-015	-5.30641e-015	-3.19913e-015	-7.57677e-015	-3.64842e-016	-6.21526e-015	-1.73811e-015	-1.21034e-015	-4.54911e-015	-9.47001e-016	-7.55021e-016	-1.1699e-015	-4.05837e-015	-6.54498e-015	-6.61851e-015	-5.94599e-015	9.94033e-016	-1.09577e-014	-4.95055e-015	-1.42602e-015	1.00983e-015	-3.51572e-016
3.76503e-015	7.75558e-016	1.63859e-015	-4.41771e-015	-5.42757e-015	-3.22558e-015	-7.41953e-015	-4.19401e-017	-6.24195e-015	-1.60463e-015	-9.50556e-016	-4.33033e-015	-9.25448e-016	-7.28293e-016	-1.28953e-015	-4.05434e-015	-6.36322e-015	-6.26382e-015	-5.70967e-015	1.18713e-015	-1.07557e-014	-4.8641e-015	-1.27006e-015	1.08177e-015	-3.6714e-016
3.73372e-015	4.82293e-016	1.54322e-015	-4.44909e-015	-5.53502e-015	-3.26596e-015	-7.2511e-015	2.86609e-016	-6.24238e-015	-1.45714e-015	-6.97887e-016	-4.11187e-015	-8.81851e-016	-7.13004e-016	-1.41544e-015	-4.03981e-015	-6.17029e-015	-5.9073e-015	-5.46363e-015	1.38938e-015	-1.05219e-014	-4.77998e-015	-1.12057e-015	1.14965e-015	-3.98122e-016
3.69244e-015	1.9522e-016	1.4449e-015	-4.47139e-015	-5.62743e-015	-3.3181e-015	-7.07197e-015	6.1915e-016	-6.21467e-015	-1.29451e-015	-4.53609e-016	-3.89585e-015	-8.15794e-016	-7.08529e-016	-1.54482e-015	-4.01441e-015	-5.96702e-015	-5.55008e-015	-5.20733e-015	1.60143e-015	-1.02566e-014	-4.69902e-015	-9.78035e-016	1.21371e-015	-4.43785e-016
3.64261e-015	-8.28006e-017	1.34477e-015	-4.48366e-015	-5.70372e-015	-3.38036e-015	-6.88256e-015	9.53045e-016	-6.15726e-015	-1.11747e-015	-2.19039e-016	-3.68343e-015	-7.2709e-016	-7.14882e-016	-1.67521e-015	-3.97731e-015	-5.75421e-015	-5.19263e-015	-4.94016e-015	1.82392e-015	-9.96128e-015	-4.62137e-015	-8.43256e-016	1.27448e-015	-5.02514e-016
3.58651e-015	-3.49514e-016	1.24419e-015	-4.48488e-015	-5.7635e-015	-3.45094e-015	-6.68346e-015	1.28642e-015	-6.06955e-015	-9.26484e-016	4.6134e-018	-3.4753e-015	-6.15934e-016	-7.31201e-016	-1.80403e-015	-3.92788e-015	-5.53284e-015	-4.83591e-015	-4.66223e-015	2.05685e-015	-9.63787e-015	-4.54792e-015	-7.1672e-016	1.33219e-015	-5.72626e-016
3.52578e-015	-6.02077e-016	1.14446e-015	-4.47439e-015	-5.80552e-015	-3.52793e-015	-6.47527e-015	1.61645e-015	-5.95126e-015	-7.22152e-016	2.16142e-016	-3.27138e-015	-4.82527e-016	-7.56728e-016	-1.92911e-015	-3.86574e-015	-5.30455e-015	-4.48147e-015	-4.37252e-015	2.30027e-015	-9.28773e-015	-4.47889e-015	-5.98329e-016	1.38734e-015	-6.5258e-016
3.46195e-015	-8.38045e-016	1.04613e-015	-4.45199e-015	-5.82927e-015	-3.60936e-015	-6.2582e-015	1.94074e-015	-5.80233e-015	-5.0462e-016	4.14264e-016	-3.07366e-015	-3.27805e-016	-7.90176e-016	-2.04764e-015	-3.79015e-015	-5.06981e-015	-4.12993e-015	-4.07094e-015	2.5541e-015	-8.91315e-015	-4.41377e-015	-4.88108e-016	1.4406e-015	-7.4074e-016
3.3972e-015	-1.05603e-015	9.50371e-016	-4.41735e-015	-5.83457e-015	-3.69323e-015	-6.03355e-015	2.257e-015	-5.62272e-015	-2.75495e-016	5.98084e-016	-2.88214e-015	-1.52825e-016	-8.31565e-016	-2.15693e-015	-3.70032e-015	-4.83031e-015	-3.78254e-015	-3.75716e-015	2.81866e-015	-8.51686e-015	-4.3525e-015	-3.85838e-016	1.49281e-015	-8.36016e-016
3.33368e-015	-1.25431e-015	8.5747e-016	-4.37058e-015	-5.82078e-015	-3.77728e-015	-5.80186e-015	2.56336e-015	-5.41218e-015	-3.60254e-017	7.67044e-016	-2.69653e-015	4.11318e-017	-8.79823e-016	-2.25463e-015	-3.59589e-015	-4.5875e-015	-3.43941e-015	-3.43121e-015	3.09458e-015	-8.10119e-015	-4.29508e-015	-2.91607e-016	1.54446e-015	-9.36031e-016
3.27289e-015	-1.43102e-015	7.6778e-016	-4.31139e-015	-5.78718e-015	-3.85988e-015	-5.56385e-015	2.85694e-015	-5.17207e-015	2.12305e-016	9.21258e-016	-2.51636e-015	2.5265e-016	-9.34103e-016	-2.33856e-015	-3.47712e-015	-4.34326e-015	-3.10204e-015	-3.09311e-015	3.38203e-015	-7.66937e-015	-4.2406e-015	-2.05606e-016	1.59623e-015	-1.03937e-015
3.21661e-015	-1.58461e-015	6.81623e-016	-4.24007e-015	-5.73364e-015	-3.9391e-015	-5.32106e-015	3.13529e-015	-4.90366e-015	4.67808e-016	1.06006e-015	-2.34105e-015	4.79522e-016	-9.9335e-016	-2.40649e-015	-3.34329e-015	-4.0985e-015	-2.77122e-015	-2.74375e-015	3.67975e-015	-7.22419e-015	-4.18853e-015	-1.27243e-016	1.64917e-015	-1.14412e-015
3.16612e-015	-1.71465e-015	5.99748e-016	-4.15662e-015	-5.6602e-015	-4.01253e-015	-5.07393e-015	3.39603e-015	-4.60933e-015	7.28463e-016	1.18288e-015	-2.17027e-015	7.19805e-016	-1.05617e-015	-2.45655e-015	-3.19427e-015	-3.85445e-015	-2.44731e-015	-2.38411e-015	3.9873e-015	-6.76899e-015	-4.13861e-015	-5.58851e-017	1.70413e-015	-1.24906e-015
3.12275e-015	-1.8208e-015	5.21982e-016	-4.0614e-015	-5.56632e-015	-4.0783e-015	-4.82366e-015	3.63726e-015	-4.29173e-015	9.92709e-016	1.28967e-015	-2.00336e-015	9.71873e-016	-1.12165e-015	-2.48677e-015	-3.02967e-015	-3.61283e-015	-2.13132e-015	-2.01461e-015	4.30413e-015	-6.30677e-015	-4.09019e-015	9.1055e-018	1.76162e-015	-1.35235e-015
3.08806e-015	-1.90292e-015	4.48566e-016	-3.95504e-015	-5.45247e-015	-4.1353e-015	-4.57103e-015	3.85789e-015	-3.95363e-015	1.25793e-015	1.38105e-015	-1.83967e-015	1.2327e-015	-1.18866e-015	-2.49609e-015	-2.84985e-015	-3.37604e-015	-1.82357e-015	-1.63675e-015	4.62938e-015	-5.84096e-015	-4.04226e-015	6.88583e-017	1.82282e-015	-1.45235e-015
3.06286e-015	-1.96025e-015	3.79258e-016	-3.83818e-015	-5.31893e-015	-4.18115e-015	-4.31691e-015	4.0559e-015	-3.59769e-015	1.52117e-015	1.45779e-015	-1.67892e-015	1.49986e-015	-1.25629e-015	-2.48326e-015	-2.65534e-015	-3.14559e-015	-1.52429e-015	-1.25131e-015	4.96179e-015	-5.37514e-015	-3.99399e-015	1.24726e-016	1.88875e-015	-1.54763e-015
3.04807e-015	-1.9929e-015	3.13989e-016	-3.71191e-015	-5.16595e-015	-4.21443e-015	-4.06246e-015	4.23028e-015	-3.22708e-015	1.77988e-015	1.52074e-015	-1.52022e-015	1.77115e-015	-1.32332e-015	-2.44787e-015	-2.44678e-015	-2.92269e-015	-1.23402e-015	-8.59555e-016	5.29983e-015	-4.91326e-015	-3.94443e-015	1.76996e-016	1.96021e-015	-1.63676e-015
3.04379e-015	-2.00116e-015	2.52834e-016	-3.57742e-015	-4.99405e-015	-4.23359e-015	-3.80814e-015	4.37984e-015	-2.84477e-015	2.03222e-015	1.57027e-015	-1.36165e-015	2.04365e-015	-1.38795e-015	-2.38881e-015	-2.22459e-015	-2.70917e-015	-9.52861e-016	-4.63602e-016	5.6423e-015	-4.4583e-015	-3.89272e-015	2.26509e-016	2.03823e-015	-1.71824e-015
3.05003e-015	-1.98555e-015	1.95278e-016	-3.43571e-015	-4.80419e-015	-4.23758e-015	-3.55499e-015	4.50372e-015	-2.45373e-015	2.27594e-015	1.60788e-015	-1.20173e-015	2.31484e-015	-1.44915e-015	-2.30605e-015	-1.98881e-015	-2.50563e-015	-6.8115e-016	-6.5529e-017	5.98872e-015	-4.01407e-015	-3.83783e-015	2.74709e-016	2.12313e-015	-1.79115e-015
3.06699e-015	-1.94647e-015	1.40249e-016	-3.28767e-015	-4.59672e-015	-4.22565e-015	-3.3034e-015	4.60178e-015	-2.05756e-015	2.50839e-015	1.63455e-015	-1.03998e-015	2.58224e-015	-1.50608e-015	-2.20001e-015	-1.74081e-015	-2.31308e-015	-4.18686e-016	3.33625e-016	6.33706e-015	-3.58374e-015	-3.77897e-015	3.23019e-016	2.21542e-015	-1.85453e-015
3.09475e-015	-1.88419e-015	8.76525e-017	-3.13486e-015	-4.37203e-015	-4.19705e-015	-3.05417e-015	4.6739e-015	-1.6599e-015	2.72715e-015	1.65207e-015	-8.7529e-016	2.84324e-015	-1.55809e-015	-2.07053e-015	-1.48195e-015	-2.13329e-015	-1.66176e-016	7.31683e-016	6.68537e-015	-3.17015e-015	-3.71539e-015	3.72362e-016	2.31501e-015	-1.9074e-015
3.13317e-015	-1.79982e-015	3.68273e-017	-2.97858e-015	-4.13169e-015	-4.15167e-015	-2.80787e-015	4.72042e-015	-1.26448e-015	2.92933e-015	1.66173e-015	-7.06597e-016	3.09441e-015	-1.60381e-015	-1.91862e-015	-1.21338e-015	-1.96709e-015	7.66614e-017	1.1265e-015	7.03237e-015	-2.77614e-015	-3.64663e-015	4.23518e-016	2.42201e-015	-1.94899e-015
3.18134e-015	-1.69507e-015	-1.25529e-017	-2.82015e-015	-3.8762e-015	-4.08924e-015	-2.56516e-015	4.74163e-015	-8.74591e-016	3.11284e-015	1.66495e-015	-5.33407e-016	3.33327e-015	-1.64212e-015	-1.74503e-015	-9.36859e-016	-1.81533e-015	3.10236e-016	1.51603e-015	7.37577e-015	-2.40439e-015	-3.57253e-015	4.77186e-016	2.53665e-015	-1.97868e-015
3.23882e-015	-1.57113e-015	-6.10579e-017	-2.66087e-015	-3.6072e-015	-4.0095e-015	-2.32594e-015	4.73802e-015	-4.9362e-016	3.27607e-015	1.66335e-015	-3.54538e-016	3.55712e-015	-1.67229e-015	-1.5506e-015	-6.5409e-016	-1.67872e-015	5.34541e-016	1.89871e-015	7.71316e-015	-2.05784e-015	-3.49258e-015	5.33952e-016	2.65884e-015	-1.99628e-015
3.30399e-015	-1.42941e-015	-1.08907e-016	-2.50268e-015	-3.32598e-015	-3.91176e-015	-2.09073e-015	4.71057e-015	-1.25146e-016	3.41654e-015	1.65901e-015	-1.68185e-016	3.76364e-015	-1.69369e-015	-1.33685e-015	-3.66766e-016	-1.5579e-015	7.49768e-016	2.27297e-015	8.04272e-015	-1.73869e-015	-3.40656e-015	5.94735e-016	2.78766e-015	-2.00179e-015
3.37533e-015	-1.27177e-015	-1.56703e-016	-2.34674e-015	-3.03411e-015	-3.79665e-015	-1.85951e-015	4.661e-015	2.28343e-016	3.5333e-015	1.65321e-015	2.4914e-017	3.95095e-015	-1.70618e-015	-1.10529e-015	-7.65505e-017	-1.45256e-015	9.56431e-016	2.63714e-015	8.36297e-015	-1.44845e-015	-3.31422e-015	6.59632e-016	2.92252e-015	-1.99512e-015
3.4512e-015	-1.09982e-015	-2.04725e-016	-2.19456e-015	-2.7329e-015	-3.66462e-015	-1.63288e-015	4.59094e-015	5.63918e-016	3.6244e-015	1.64775e-015	2.24712e-016	4.11671e-015	-1.70879e-015	-8.58223e-016	2.14229e-016	-1.36297e-015	1.15458e-015	2.98992e-015	8.67183e-015	-1.18921e-015	-3.21583e-015	7.29615e-016	3.06266e-015	-1.97676e-015
3.52994e-015	-9.14808e-016	-2.53149e-016	-2.04793e-015	-2.42459e-015	-3.51591e-015	-1.41071e-015	4.50195e-015	8.79781e-016	3.68885e-015	1.64423e-015	4.32002e-016	4.25892e-015	-1.70154e-015	-5.97253e-016	5.03299e-016	-1.28875e-015	1.34417e-015	3.32954e-015	8.96772e-015	-9.62366e-016	-3.11128e-015	8.05448e-016	3.20701e-015	-1.94705e-015
3.60942e-015	-7.1865e-016	-3.01808e-016	-1.90776e-015	-2.11058e-015	-3.35211e-015	-1.19345e-015	4.39534e-015	1.17362e-015	3.72624e-015	1.64319e-015	6.47301e-016	4.37539e-015	-1.6845e-015	-3.24532e-016	7.88837e-016	-1.22914e-015	1.52585e-015	3.65481e-015	9.24866e-015	-7.68446e-016	-3.00042e-015	8.86878e-016	3.35417e-015	-1.90631e-015
3.68878e-015	-5.13434e-016	-3.50774e-016	-1.7757e-015	-1.79264e-015	-3.17461e-015	-9.81345e-016	4.27429e-015	1.44375e-015	3.73605e-015	1.64667e-015	8.70873e-016	4.46451e-015	-1.65699e-015	-4.20682e-017	1.06824e-015	-1.18332e-015	1.7001e-015	3.96378e-015	9.51325e-015	-6.07873e-016	-2.88366e-015	9.73343e-016	3.5027e-015	-1.85532e-015
3.76664e-015	-3.00584e-016	-4.00217e-016	-1.65261e-015	-1.47214e-015	-2.98391e-015	-7.74204e-016	4.14132e-015	1.68913e-015	3.71763e-015	1.65619e-015	1.10211e-015	4.52519e-015	-1.61888e-015	2.47847e-016	1.33963e-015	-1.151e-015	1.86761e-015	4.25563e-015	9.75907e-015	-4.81349e-016	-2.76203e-015	1.06472e-015	3.6511e-015	-1.79488e-015
3.84135e-015	-8.15628e-017	-4.50546e-016	-1.53935e-015	-1.1507e-015	-2.7818e-015	-5.71938e-016	3.99903e-015	1.90855e-015	3.67234e-015	1.67256e-015	1.3405e-015	4.55704e-015	-1.57085e-015	5.42466e-016	1.60077e-015	-1.1317e-015	2.02827e-015	4.52899e-015	9.98499e-015	-3.88537e-016	-2.63642e-015	1.16031e-015	3.79776e-015	-1.72554e-015
3.9113e-015	1.41969e-016	-5.01522e-016	-1.43647e-015	-8.29596e-016	-2.56955e-015	-3.74401e-016	3.84982e-015	2.1014e-015	3.60124e-015	1.69634e-015	1.58509e-015	4.55875e-015	-1.51285e-015	8.39575e-016	1.84946e-015	-1.12411e-015	2.18323e-015	4.78344e-015	1.01898e-014	-3.29111e-016	-2.50708e-015	1.25989e-015	3.94046e-015	-1.6483e-015
3.97459e-015	3.68062e-016	-5.52652e-016	-1.34448e-015	-5.11024e-016	-2.3491e-015	-1.81377e-016	3.69685e-015	2.26782e-015	3.50508e-015	1.72884e-015	1.83437e-015	4.52993e-015	-1.44582e-015	1.1366e-015	2.0838e-015	-1.12646e-015	2.33288e-015	5.01844e-015	1.03716e-014	-3.018e-016	-2.37474e-015	1.36297e-015	4.07768e-015	-1.56437e-015
4.02959e-015	5.95356e-016	-6.03728e-016	-1.26366e-015	-1.97218e-016	-2.12217e-015	7.7557e-018	3.54289e-015	2.40859e-015	3.38559e-015	1.77053e-015	2.08704e-015	4.47068e-015	-1.36989e-015	1.43167e-015	2.30197e-015	-1.13795e-015	2.47712e-015	5.23347e-015	1.05294e-014	-3.05088e-016	-2.2407e-015	1.46859e-015	4.20746e-015	-1.47498e-015
4.07481e-015	8.22097e-016	-6.54453e-016	-1.19471e-015	1.1052e-016	-1.89054e-015	1.93184e-016	3.39037e-015	2.52414e-015	3.24469e-015	1.8217e-015	2.34226e-015	4.38123e-015	-1.28562e-015	1.72215e-015	2.50229e-015	-1.15695e-015	2.61664e-015	5.42883e-015	1.06632e-014	-3.38492e-016	-2.1059e-015	1.57585e-015	4.32829e-015	-1.38071e-015
4.10914e-015	1.04706e-015	-7.04469e-016	-1.13826e-015	4.10132e-016	-1.65665e-015	3.74691e-016	3.24182e-015	2.61533e-015	3.08454e-015	1.88222e-015	2.59847e-015	4.2623e-015	-1.19454e-015	2.00548e-015	2.68262e-015	-1.18225e-015	2.75119e-015	5.60448e-015	1.07725e-014	-4.00255e-016	-1.97195e-015	1.68323e-015	4.43775e-015	-1.28212e-015
4.13141e-015	1.26901e-015	-7.53043e-016	-1.09422e-015	6.99987e-016	-1.42255e-015	5.5236e-016	3.10011e-015	2.68381e-015	2.90826e-015	1.95196e-015	2.85406e-015	4.11461e-015	-1.09759e-015	2.27993e-015	2.84133e-015	-1.2123e-015	2.88132e-015	5.76027e-015	1.08566e-014	-4.88286e-016	-1.84075e-015	1.78998e-015	4.53452e-015	-1.18004e-015
4.14003e-015	1.48647e-015	-7.9987e-016	-1.06315e-015	9.79403e-016	-1.19035e-015	7.26356e-016	2.9677e-015	2.73085e-015	2.7188e-015	2.02995e-015	3.10696e-015	3.93803e-015	-9.95733e-016	2.54323e-015	2.97746e-015	-1.24561e-015	3.00689e-015	5.89662e-015	1.09157e-014	-5.99997e-016	-1.71343e-015	1.89444e-015	4.61686e-015	-1.07568e-015
4.13462e-015	1.69868e-015	-8.44007e-016	-1.04483e-015	1.24689e-015	-9.61735e-016	8.9616e-016	2.84687e-015	2.75867e-015	2.51925e-015	2.11553e-015	3.35498e-015	3.73438e-015	-8.90154e-016	2.79336e-015	3.08997e-015	-1.28011e-015	3.12837e-015	6.01426e-015	1.09504e-014	-7.32947e-016	-1.59097e-015	1.99558e-015	4.68354e-015	-9.69886e-016
4.11448e-015	1.9049e-015	-8.84339e-016	-1.03921e-015	1.50092e-015	-7.38936e-016	1.06169e-015	2.73958e-015	2.76919e-015	2.31334e-015	2.20805e-015	3.59649e-015	3.50517e-015	-7.81822e-016	3.02911e-015	3.17818e-015	-1.31399e-015	3.24589e-015	6.11383e-015	1.09613e-014	-8.84812e-016	-1.47471e-015	2.09225e-015	4.73298e-015	-8.63348e-016
4.07901e-015	2.10391e-015	-9.20144e-016	-1.04599e-015	1.7402e-015	-5.24208e-016	1.2232e-015	2.64739e-015	2.76498e-015	2.10471e-015	2.30628e-015	3.82998e-015	3.25197e-015	-6.71904e-016	3.24954e-015	3.24176e-015	-1.34563e-015	3.35974e-015	6.19667e-015	1.09494e-014	-1.05243e-015	-1.36573e-015	2.18324e-015	4.76383e-015	-7.56972e-016
4.02775e-015	2.29504e-015	-9.51216e-016	-1.06492e-015	1.96374e-015	-3.19115e-016	1.38071e-015	2.57149e-015	2.74857e-015	1.89668e-015	2.40912e-015	4.05321e-015	2.97699e-015	-5.61359e-016	3.45315e-015	3.2805e-015	-1.37301e-015	3.46982e-015	6.26343e-015	1.09159e-014	-1.2334e-015	-1.26533e-015	2.26694e-015	4.77511e-015	-6.51236e-016
3.96068e-015	2.47769e-015	-9.76999e-016	-1.09521e-015	2.17032e-015	-1.25592e-016	1.53381e-015	2.51363e-015	2.72212e-015	1.69284e-015	2.5147e-015	4.26423e-015	2.6822e-015	-4.51631e-016	3.6387e-015	3.29387e-015	-1.39461e-015	3.57619e-015	6.31532e-015	1.08623e-014	-1.42456e-015	-1.17431e-015	2.34148e-015	4.7654e-015	-5.46893e-016
3.87839e-015	2.65091e-015	-9.96794e-016	-1.13632e-015	2.35924e-015	5.46721e-017	1.68253e-015	2.47453e-015	2.68801e-015	1.49698e-015	2.62134e-015	4.4613e-015	2.36973e-015	-3.44289e-016	3.80588e-015	3.28188e-015	-1.40968e-015	3.67887e-015	6.35367e-015	1.07904e-014	-1.62281e-015	-1.09363e-015	2.40533e-015	4.73417e-015	-4.44268e-016
3.78092e-015	2.81381e-015	-1.00968e-015	-1.18783e-015	2.52961e-015	2.19589e-016	1.82699e-015	2.45528e-015	2.64932e-015	1.31331e-015	2.72627e-015	4.64213e-015	2.04184e-015	-2.40232e-016	3.95402e-015	3.24511e-015	-1.41589e-015	3.7771e-015	6.37963e-015	1.0702e-014	-1.82571e-015	-1.02465e-015	2.45797e-015	4.68107e-015	-3.4364e-016
3.66868e-015	2.96557e-015	-1.01501e-015	-1.24869e-015	2.68106e-015	3.67827e-016	1.9668e-015	2.4559e-015	2.60902e-015	1.14602e-015	2.82744e-015	4.80559e-015	1.70033e-015	-1.40649e-016	4.08264e-015	3.18422e-015	-1.41209e-015	3.87123e-015	6.39509e-015	1.05995e-014	-2.03061e-015	-9.67861e-016	2.49818e-015	4.60642e-015	-2.44971e-016
3.54242e-015	3.10603e-015	-1.01284e-015	-1.31789e-015	2.81337e-015	4.97961e-016	2.10178e-015	2.47593e-015	2.56881e-015	9.98174e-016	2.92246e-015	4.95042e-015	1.34838e-015	-4.69964e-017	4.19188e-015	3.10136e-015	-1.39694e-015	3.96077e-015	6.40137e-015	1.04847e-014	-2.2343e-015	-9.24114e-016	2.52521e-015	4.51011e-015	-1.48217e-016
3.4033e-015	3.23513e-015	-1.00338e-015	-1.39457e-015	2.92625e-015	6.08777e-016	2.23118e-015	2.51461e-015	2.53053e-015	8.72842e-016	3.00897e-015	5.07584e-015	9.88099e-016	3.99199e-017	4.28147e-015	2.99714e-015	-1.36966e-015	4.04578e-015	6.40036e-015	1.03607e-014	-2.43391e-015	-8.93679e-016	2.53837e-015	4.39232e-015	-5.33488e-017
3.25227e-015	3.35261e-015	-9.86001e-016	-1.47738e-015	3.0197e-015	6.99556e-016	2.35461e-015	2.57138e-015	2.49642e-015	7.73457e-016	3.08491e-015	5.18046e-015	6.21749e-016	1.19042e-016	4.35154e-015	2.87362e-015	-1.32903e-015	4.12638e-015	6.3935e-015	1.02303e-014	-2.62725e-015	-8.76757e-016	2.53756e-015	4.25412e-015	3.97206e-017
3.09023e-015	3.45783e-015	-9.60617e-016	-1.56511e-015	3.09408e-015	7.69173e-016	2.47213e-015	2.64531e-015	2.46863e-015	7.03087e-016	3.14765e-015	5.26346e-015	2.52005e-016	1.89585e-016	4.40339e-015	2.73281e-015	-1.27413e-015	4.20238e-015	6.38213e-015	1.0096e-014	-2.81199e-015	-8.71983e-016	2.52223e-015	4.09615e-015	1.30995e-016
2.91852e-015	3.5507e-015	-9.27749e-016	-1.65666e-015	3.15011e-015	8.17506e-016	2.58381e-015	2.73488e-015	2.44803e-015	6.63671e-016	3.1943e-015	5.32428e-015	-1.18177e-016	2.50886e-016	4.43807e-015	2.57625e-015	-1.20488e-015	4.27382e-015	6.36728e-015	9.96033e-015	-2.9863e-015	-8.79884e-016	2.49186e-015	3.91977e-015	2.20972e-016
2.73811e-015	3.63083e-015	-8.87713e-016	-1.75129e-015	3.18786e-015	8.45004e-016	2.68947e-015	2.83881e-015	2.43586e-015	6.57331e-016	3.22353e-015	5.36219e-015	-4.87022e-016	3.01655e-016	4.45726e-015	2.40649e-015	-1.12172e-015	4.34043e-015	6.35051e-015	9.82652e-015	-3.14889e-015	-8.9969e-016	2.44676e-015	3.72652e-015	3.10155e-016
2.54999e-015	3.69859e-015	-8.40911e-016	-1.84685e-015	3.20849e-015	8.50985e-016	2.7892e-015	2.95584e-015	2.43294e-015	6.85923e-016	3.23355e-015	5.37738e-015	-8.52257e-016	3.40851e-016	4.46178e-015	2.22613e-015	-1.02381e-015	4.40275e-015	6.33374e-015	9.69763e-015	-3.29786e-015	-9.30305e-016	2.38756e-015	3.51796e-015	3.99224e-016
2.35574e-015	3.75339e-015	-7.88234e-016	-1.94196e-015	3.21303e-015	8.36558e-016	2.88289e-015	3.08384e-015	2.43981e-015	7.50759e-016	3.22183e-015	5.37005e-015	-1.21162e-015	3.68001e-016	4.45273e-015	2.0377e-015	-9.11137e-016	4.46089e-015	6.31754e-015	9.57634e-015	-3.43153e-015	-9.70872e-016	2.3148e-015	3.29659e-015	4.88075e-016
2.15651e-015	3.79541e-015	-7.30273e-016	-2.03592e-015	3.20246e-015	8.01718e-016	2.97077e-015	3.22059e-015	2.4566e-015	8.53318e-016	3.18645e-015	5.33939e-015	-1.56303e-015	3.82599e-016	4.43217e-015	1.84424e-015	-7.83504e-016	4.51444e-015	6.30296e-015	9.46515e-015	-3.549e-015	-1.02038e-015	2.22876e-015	3.06448e-015	5.77359e-016
1.95365e-015	3.82471e-015	-6.6775e-016	-2.12794e-015	3.1786e-015	7.47499e-016	3.05297e-015	3.36408e-015	2.48341e-015	9.93246e-016	3.12593e-015	5.28662e-015	-1.90413e-015	3.84245e-016	4.40199e-015	1.64896e-015	-6.40282e-016	4.56376e-015	6.29069e-015	9.36684e-015	-3.64914e-015	-1.07739e-015	2.13044e-015	2.82381e-015	6.66994e-016
1.74817e-015	3.84168e-015	-6.01923e-016	-2.21659e-015	3.14231e-015	6.74518e-016	3.12958e-015	3.51194e-015	2.51985e-015	1.16973e-015	3.03896e-015	5.21307e-015	-2.23353e-015	3.73054e-016	4.36405e-015	1.4542e-015	-4.82754e-016	4.60916e-015	6.28133e-015	9.28377e-015	-3.73177e-015	-1.14073e-015	2.02077e-015	2.57647e-015	7.57988e-016
1.54136e-015	3.84564e-015	-5.34295e-016	-2.30033e-015	3.09528e-015	5.84185e-016	3.20095e-015	3.6622e-015	2.56556e-015	1.38209e-015	2.92425e-015	5.11927e-015	-2.55013e-015	3.48921e-016	4.32032e-015	1.26259e-015	-3.11149e-016	4.65143e-015	6.27584e-015	9.21831e-015	-3.79646e-015	-1.20823e-015	1.90112e-015	2.32538e-015	8.50422e-016
1.33392e-015	3.8364e-015	-4.65974e-016	-2.3782e-015	3.03911e-015	4.78027e-016	3.26782e-015	3.81229e-015	2.61935e-015	1.62969e-015	2.78117e-015	5.00617e-015	-2.85241e-015	3.11698e-016	4.27227e-015	1.07761e-015	-1.25943e-016	4.69082e-015	6.27529e-015	9.17244e-015	-3.84345e-015	-1.27784e-015	1.77307e-015	2.07303e-015	9.44895e-016
1.12658e-015	3.81407e-015	-3.98545e-016	-2.4489e-015	2.97527e-015	3.58232e-016	3.33006e-015	3.96005e-015	2.68016e-015	1.91165e-015	2.60929e-015	4.87508e-015	-3.13953e-015	2.61556e-016	4.22154e-015	9.01659e-016	7.27658e-017	4.72779e-015	6.28017e-015	9.14736e-015	-3.87361e-015	-1.34735e-015	1.63781e-015	1.82229e-015	1.0418e-015
9.20907e-016	3.77867e-015	-3.33122e-016	-2.5114e-015	2.90546e-015	2.26933e-016	3.38881e-015	4.10298e-015	2.74608e-015	2.22509e-015	2.40899e-015	4.7277e-015	-3.41041e-015	1.98707e-016	4.17009e-015	7.37268e-016	2.84118e-016	4.76234e-015	6.29095e-015	9.14497e-015	-3.88685e-015	-1.4149e-015	1.49681e-015	1.57597e-015	1.14141e-015
7.17174e-016	3.73088e-015	-2.71745e-016	-2.56473e-015	2.83206e-015	8.65146e-017	3.4449e-015	4.23896e-015	2.81483e-015	2.5675e-015	2.18025e-015	4.56566e-015	-3.664e-015	1.23276e-016	4.11971e-015	5.87106e-016	5.0774e-016	4.79555e-015	6.30809e-015	9.16642e-015	-3.88374e-015	-1.4786e-015	1.35228e-015	1.33699e-015	1.24357e-015
5.15786e-016	3.67014e-015	-2.15991e-016	-2.60784e-015	2.75671e-015	-6.11686e-017	3.49896e-015	4.36592e-015	2.88443e-015	2.93577e-015	1.92393e-015	4.39053e-015	-3.89978e-015	3.57689e-017	4.07297e-015	4.53822e-016	7.42428e-016	4.82825e-015	6.33184e-015	9.21274e-015	-3.86472e-015	-1.53673e-015	1.20634e-015	1.10779e-015	1.34845e-015
3.17242e-016	3.59699e-015	-1.67415e-016	-2.64031e-015	2.68142e-015	-2.12986e-016	3.55164e-015	4.48169e-015	2.9528e-015	3.32665e-015	1.64086e-015	4.2043e-015	-4.11805e-015	-6.32992e-017	4.03101e-015	3.39955e-016	9.87271e-016	4.86105e-015	6.36221e-015	9.28545e-015	-3.83176e-015	-1.58759e-015	1.06035e-015	8.90662e-016	1.45581e-015
1.21959e-016	3.51182e-015	-1.28316e-016	-2.66079e-015	2.60852e-015	-3.65721e-016	3.60439e-015	4.5844e-015	3.01822e-015	3.73639e-015	1.33184e-015	4.00786e-015	-4.31867e-015	-1.7377e-016	3.9962e-015	2.47548e-016	1.24178e-015	4.89491e-015	6.39898e-015	9.3847e-015	-3.78565e-015	-1.62951e-015	9.15753e-016	6.87914e-016	1.56505e-015
-7.03146e-017	3.41433e-015	-1.00013e-016	-2.66859e-015	2.53987e-015	-5.16834e-016	3.65847e-015	4.67333e-015	3.07871e-015	4.1613e-015	9.98567e-016	3.80288e-015	-4.5013e-015	-2.94482e-016	3.97047e-015	1.78647e-016	1.50487e-015	4.93026e-015	6.44222e-015	9.51069e-015	-3.72814e-015	-1.66054e-015	7.74851e-016	5.02235e-016	1.67569e-015
-2.59243e-016	3.30517e-015	-8.37473e-017	-2.66268e-015	2.47765e-015	-6.63051e-016	3.7145e-015	4.74797e-015	3.13238e-015	4.59729e-015	6.43121e-016	3.59174e-015	-4.66616e-015	-4.24989e-016	3.95482e-015	1.34318e-016	1.77653e-015	4.96836e-015	6.49151e-015	9.66305e-015	-3.66008e-015	-1.67911e-015	6.39834e-016	3.35166e-016	1.78738e-015
-4.45126e-016	3.18447e-015	-8.11659e-017	-2.64267e-015	2.42347e-015	-8.01862e-016	3.77349e-015	4.80716e-015	3.17667e-015	5.04022e-015	2.68059e-016	3.37571e-015	-4.81393e-015	-5.65235e-016	3.95099e-015	1.16606e-016	2.05555e-015	5.00997e-015	6.54658e-015	9.84107e-015	-3.58285e-015	-1.68388e-015	5.12524e-016	1.88656e-016	1.89933e-015
-6.28597e-016	3.0524e-015	-9.39047e-017	-2.60842e-015	2.37921e-015	-9.30132e-016	3.83662e-015	4.85033e-015	3.20909e-015	5.48556e-015	-1.24298e-016	3.15601e-015	-4.94549e-015	-7.14047e-016	3.96074e-015	1.26543e-016	2.34112e-015	5.05626e-015	6.60777e-015	1.00438e-014	-3.49848e-015	-1.67411e-015	3.93732e-016	6.40508e-017	2.01051e-015
-8.09399e-016	2.90983e-015	-1.23084e-016	-2.55939e-015	2.34714e-015	-1.04484e-015	3.90523e-015	4.87757e-015	3.22763e-015	5.9287e-015	-5.31487e-016	2.93445e-015	-5.06153e-015	-8.70277e-016	3.98479e-015	1.64743e-016	2.63226e-015	5.10832e-015	6.67528e-015	1.02701e-014	-3.40822e-015	-1.64809e-015	2.85319e-016	-3.74433e-017	2.11985e-015
-9.87843e-016	2.7565e-015	-1.70133e-016	-2.49518e-015	2.32865e-015	-1.14327e-015	3.98088e-015	4.88958e-015	3.23015e-015	6.36498e-015	-9.50524e-016	2.71208e-015	-5.16367e-015	-1.0333e-015	4.0242e-015	2.32372e-016	2.92916e-015	5.16707e-015	6.74868e-015	1.05188e-014	-3.31353e-015	-1.60478e-015	1.89034e-016	-1.15138e-016	2.22582e-015
-1.16465e-015	2.59328e-015	-2.36044e-016	-2.41523e-015	2.3252e-015	-1.22261e-015	4.06491e-015	4.88696e-015	3.2155e-015	6.79004e-015	-1.3778e-015	2.49023e-015	-5.2531e-015	-1.20208e-015	4.07961e-015	3.29431e-016	3.23111e-015	5.23326e-015	6.82779e-015	1.07878e-014	-3.21622e-015	-1.54396e-015	1.05951e-016	-1.68679e-016	2.3273e-015
-1.34036e-015	2.42095e-015	-3.22242e-016	-2.31906e-015	2.33817e-015	-1.2796e-015	4.15822e-015	4.87047e-015	3.1825e-015	7.19957e-015	-1.81029e-015	2.26972e-015	-5.33113e-015	-1.3758e-015	4.15157e-015	4.56205e-016	3.53802e-015	5.30797e-015	6.91232e-015	1.1075e-014	-3.11745e-015	-1.46553e-015	3.67022e-017	-1.97543e-016	2.42286e-015
-1.51554e-015	2.24001e-015	-4.29432e-016	-2.20683e-015	2.36894e-015	-1.31218e-015	4.26194e-015	4.84101e-015	3.13011e-015	7.58999e-015	-2.24442e-015	2.0512e-015	-5.39923e-015	-1.5537e-015	4.24082e-015	6.12528e-016	3.84914e-015	5.39167e-015	7.00269e-015	1.1378e-014	-3.01791e-015	-1.36941e-015	-1.82106e-017	-2.01709e-016	2.51076e-015
-1.69101e-015	2.05088e-015	-5.58273e-016	-2.07884e-015	2.41873e-015	-1.3178e-015	4.37696e-015	4.80008e-015	3.05691e-015	7.95754e-015	-2.67697e-015	1.83605e-015	-5.45883e-015	-1.73536e-015	4.34768e-015	7.98756e-016	4.16442e-015	5.48485e-015	7.09874e-015	1.16948e-014	-2.91891e-015	-1.25584e-015	-5.81681e-017	-1.81918e-016	2.58951e-015
-1.8672e-015	1.85422e-015	-7.09072e-016	-1.9352e-015	2.48867e-015	-1.29511e-015	4.50474e-015	4.74936e-015	2.96236e-015	8.29854e-015	-3.1048e-015	1.6243e-015	-5.51094e-015	-1.9197e-015	4.47244e-015	1.01394e-015	4.48354e-015	5.58866e-015	7.20044e-015	1.20228e-014	-2.82177e-015	-1.12496e-015	-8.2777e-017	-1.38864e-016	2.65746e-015
-2.04456e-015	1.6503e-015	-8.81721e-016	-1.77581e-015	2.57936e-015	-1.24212e-015	4.64636e-015	4.69041e-015	2.84605e-015	8.60985e-015	-3.52483e-015	1.41602e-015	-5.55709e-015	-2.10575e-015	4.61466e-015	1.25732e-015	4.80654e-015	5.70366e-015	7.30818e-015	1.23592e-014	-2.72707e-015	-9.77687e-016	-9.21513e-017	-7.3195e-017	2.71353e-015
-2.22361e-015	1.43942e-015	-1.07608e-015	-1.60074e-015	2.69121e-015	-1.1573e-015	4.80157e-015	4.62503e-015	2.7073e-015	8.88823e-015	-3.93317e-015	1.21107e-015	-5.59884e-015	-2.29316e-015	4.77415e-015	1.52776e-015	5.13334e-015	5.82945e-015	7.42197e-015	1.27009e-014	-2.63527e-015	-8.15226e-016	-8.69516e-017	1.35913e-017	2.75573e-015
-2.40479e-015	1.2226e-015	-1.29158e-015	-1.41036e-015	2.825e-015	-1.03924e-015	4.97099e-015	4.55653e-015	2.54642e-015	9.13141e-015	-4.32714e-015	1.00898e-015	-5.63811e-015	-2.48115e-015	4.95033e-015	1.82339e-015	5.46341e-015	5.96672e-015	7.5409e-015	1.30451e-014	-2.54668e-015	-6.38469e-016	-6.73949e-017	1.20445e-016	2.78306e-015
-2.58866e-015	1.00097e-015	-1.52784e-015	-1.20496e-015	2.98083e-015	-8.87723e-016	5.1545e-015	4.48664e-015	2.36355e-015	9.33765e-015	-4.70408e-015	8.096e-016	-5.67594e-015	-2.66942e-015	5.14261e-015	2.14311e-015	5.79645e-015	6.11524e-015	7.66514e-015	1.33884e-014	-2.46169e-015	-4.48939e-016	-3.40266e-017	2.46117e-016	2.79369e-015
-2.77578e-015	7.75294e-016	-1.78415e-015	-9.85199e-016	3.15914e-015	-7.01879e-016	5.35232e-015	4.41728e-015	2.15992e-015	9.50517e-015	-5.06072e-015	6.13022e-016	-5.71365e-015	-2.857e-015	5.35027e-015	2.48513e-015	6.13251e-015	6.27482e-015	7.79465e-015	1.37281e-014	-2.38024e-015	-2.48416e-016	1.19035e-017	3.88182e-016	2.78636e-015
-2.96619e-015	5.46793e-016	-2.05984e-015	-7.51913e-016	3.36015e-015	-4.81613e-016	5.56448e-015	4.35078e-015	1.93674e-015	9.63265e-015	-5.39453e-015	4.17947e-016	-5.75337e-015	-3.04335e-015	5.57261e-015	2.84783e-015	6.47213e-015	6.44487e-015	7.92912e-015	1.40615e-014	-2.30261e-015	-3.89409e-017	6.91155e-017	5.44408e-016	2.75966e-015
-3.16029e-015	3.15784e-016	-2.35339e-015	-5.05457e-016	3.5834e-015	-2.27304e-016	5.79023e-015	4.28986e-015	1.69478e-015	9.71971e-015	-5.70368e-015	2.22737e-016	-5.79674e-015	-3.22756e-015	5.80815e-015	3.22933e-015	6.81437e-015	6.62527e-015	8.06911e-015	1.43857e-014	-2.22897e-015	1.7703e-016	1.35807e-016	7.12605e-016	2.71264e-015
-3.35779e-015	8.35497e-017	-2.66324e-015	-2.46489e-016	3.82841e-015	6.05255e-017	6.02899e-015	4.23654e-015	1.43571e-015	9.76595e-015	-5.98633e-015	2.67528e-017	-5.84475e-015	-3.40966e-015	6.0561e-015	3.62775e-015	7.15934e-015	6.81465e-015	8.21478e-015	1.46977e-014	-2.15858e-015	3.97209e-016	2.10824e-016	8.90501e-016	2.64473e-015
-3.55836e-015	-1.49474e-016	-2.98797e-015	2.36395e-017	4.09454e-015	3.81241e-016	6.27983e-015	4.19339e-015	1.16189e-015	9.77177e-015	-6.24119e-015	-1.71129e-016	-5.89898e-015	-3.59016e-015	6.31529e-015	4.04145e-015	7.50689e-015	7.0119e-015	8.36595e-015	1.49948e-014	-2.09094e-015	6.19658e-016	2.92431e-016	1.07581e-015	2.55452e-015
-3.76149e-015	-3.81949e-016	-3.32592e-015	3.04449e-016	4.38085e-015	7.33162e-016	6.54196e-015	4.16225e-015	8.75569e-016	9.73722e-015	-6.46719e-015	-3.72089e-016	-5.96073e-015	-3.76866e-015	6.58477e-015	4.46834e-015	7.85626e-015	7.21632e-015	8.52282e-015	1.52744e-014	-2.02561e-015	8.40989e-016	3.79012e-016	1.26578e-015	2.44171e-015
-3.96729e-015	-6.12756e-016	-3.67532e-015	5.94953e-016	4.68634e-015	1.1148e-015	6.81368e-015	4.14455e-015	5.7875e-016	9.66326e-015	-6.66411e-015	-5.76944e-016	-6.03049e-015	-3.94435e-015	6.86251e-015	4.90625e-015	8.20721e-015	7.42624e-015	8.68487e-015	1.55345e-014	-1.96182e-015	1.05848e-015	4.68918e-016	1.4574e-015	2.30597e-015
-4.17493e-015	-8.41393e-016	-4.03391e-015	8.93846e-016	5.00992e-015	1.52343e-015	7.09398e-015	4.14186e-015	2.73814e-016	9.55134e-015	-6.83157e-015	-7.85648e-016	-6.10905e-015	-4.11645e-015	7.14749e-015	5.35345e-015	8.55886e-015	7.64e-015	8.85094e-015	1.57728e-014	-1.89927e-015	1.26976e-015	5.60385e-016	1.64798e-015	2.14702e-015
-4.38395e-015	-1.06735e-015	-4.39976e-015	1.20021e-015	5.35037e-015	1.95707e-015	7.38035e-015	4.15508e-015	-3.72217e-017	9.40402e-015	-6.96938e-015	-9.98875e-016	-6.19717e-015	-4.28525e-015	7.43799e-015	5.80773e-015	8.90964e-015	7.85673e-015	9.02072e-015	1.59874e-014	-1.83655e-015	1.4725e-015	6.51206e-016	1.83483e-015	1.96497e-015
-4.59385e-015	-1.28966e-015	-4.771e-015	1.513e-015	5.70637e-015	2.41286e-015	7.67176e-015	4.18624e-015	-3.51944e-016	9.22355e-015	-7.07834e-015	-1.21834e-015	-6.29552e-015	-4.4507e-015	7.73213e-015	6.26728e-015	9.25873e-015	8.07478e-015	9.19332e-015	1.61767e-014	-1.77306e-015	1.66387e-015	7.38553e-016	2.01584e-015	1.75996e-015
-4.80344e-015	-1.50767e-015	-5.14521e-015	1.83161e-015	6.07589e-015	2.88778e-015	7.96616e-015	4.23591e-015	-6.68038e-016	9.01251e-015	-7.1597e-015	-1.44526e-015	-6.40467e-015	-4.61258e-015	8.02854e-015	6.72967e-015	9.60544e-015	8.29202e-015	9.36842e-015	1.63395e-014	-1.70778e-015	1.8411e-015	8.2062e-016	2.18804e-015	1.53232e-015
-5.01161e-015	-1.72036e-015	-5.52021e-015	2.15478e-015	6.4573e-015	3.3786e-015	8.26132e-015	4.30384e-015	-9.82738e-016	8.77397e-015	-7.21416e-015	-1.68097e-015	-6.52557e-015	-4.77066e-015	8.32569e-015	7.19304e-015	9.94869e-015	8.50706e-015	9.5452e-015	1.64742e-014	-1.64e-015	2.00166e-015	8.95815e-016	2.34965e-015	1.28248e-015
-5.21781e-015	-1.92728e-015	-5.89446e-015	2.48075e-015	6.84951e-015	3.88158e-015	8.55461e-015	4.38997e-015	-1.29414e-015	8.5105e-015	-7.24322e-015	-1.92624e-015	-6.65812e-015	-4.92501e-015	8.62211e-015	7.65564e-015	1.02871e-014	8.71795e-015	9.7225e-015	1.65801e-014	-1.56945e-015	2.14338e-015	9.6203e-016	2.49832e-015	1.01266e-015
-5.42087e-015	-2.12849e-015	-6.26565e-015	2.80784e-015	7.25036e-015	4.39263e-015	8.84401e-015	4.49351e-015	-1.60029e-015	8.22556e-015	-7.24928e-015	-2.18115e-015	-6.8024e-015	-5.07541e-015	8.9155e-015	8.11547e-015	1.06188e-014	8.92232e-015	9.89949e-015	1.66565e-014	-1.49486e-015	2.26365e-015	1.0176e-015	2.63159e-015	7.23729e-016
-5.61946e-015	-2.32344e-015	-6.63176e-015	3.13438e-015	7.65754e-015	4.90816e-015	9.12719e-015	4.61367e-015	-1.89884e-015	7.92225e-015	-7.23453e-015	-2.44634e-015	-6.95844e-015	-5.22208e-015	9.20468e-015	8.57019e-015	1.09426e-014	9.118e-015	1.00749e-014	1.6703e-014	-1.41545e-015	2.36062e-015	1.06115e-015	2.74757e-015	4.17012e-016
-5.81251e-015	-2.51169e-015	-6.99068e-015	3.45944e-015	8.0689e-015	5.42373e-015	9.40153e-015	4.75018e-015	-2.18736e-015	7.60359e-015	-7.20138e-015	-2.72163e-015	-7.12645e-015	-5.36498e-015	9.48787e-015	9.01846e-015	1.1257e-014	9.30274e-015	1.0248e-014	1.67199e-014	-1.33115e-015	2.43313e-015	1.0914e-015	2.84457e-015	9.45099e-017
-5.99898e-015	-2.69269e-015	-7.3408e-015	3.7818e-015	8.48269e-015	5.93597e-015	9.66437e-015	4.90125e-015	-2.46338e-015	7.27348e-015	-7.15235e-015	-3.00715e-015	-7.30624e-015	-5.50405e-015	9.76304e-015	9.4585e-015	1.15608e-014	9.47453e-015	1.04174e-014	1.67079e-014	-1.241e-015	2.47937e-015	1.10704e-015	2.92106e-015	-2.4253e-016
-6.17748e-015	-2.86653e-015	-7.67979e-015	4.10035e-015	8.89665e-015	6.44033e-015	9.91412e-015	5.06463e-015	-2.72522e-015	6.93529e-015	-7.08994e-015	-3.3029e-015	-7.49738e-015	-5.63928e-015	1.00294e-014	9.88931e-015	1.18518e-014	9.63154e-015	1.05818e-014	1.66679e-014	-1.14529e-015	2.49808e-015	1.10717e-015	2.97639e-015	-5.92368e-016
-6.3471e-015	-3.03353e-015	-8.00673e-015	4.41353e-015	9.30886e-015	6.93279e-015	1.01479e-014	5.23871e-015	-2.97101e-015	6.59186e-015	-7.01683e-015	-3.60753e-015	-7.69967e-015	-5.77093e-015	1.0285e-014	1.03094e-014	1.21276e-014	9.77187e-015	1.07392e-014	1.65999e-014	-1.04404e-015	2.4884e-015	1.0907e-015	3.00952e-015	-9.52966e-016
-6.50735e-015	-3.19345e-015	-8.32022e-015	4.71955e-015	9.71658e-015	7.40951e-015	1.03632e-014	5.421e-015	-3.19946e-015	6.24619e-015	-6.93629e-015	-3.92096e-015	-7.91157e-015	-5.89899e-015	1.05292e-014	1.07176e-014	1.2386e-014	9.89372e-015	1.08876e-014	1.65058e-014	-9.36923e-016	2.44946e-015	1.05724e-015	3.02006e-015	-1.32205e-015
-6.65727e-015	-3.34601e-015	-8.61878e-015	5.0168e-015	1.01177e-014	7.8663e-015	1.05577e-014	5.60849e-015	-3.40904e-015	5.90231e-015	-6.8514e-015	-4.24269e-015	-8.13302e-015	-6.02297e-015	1.07609e-014	1.11126e-014	1.26253e-014	9.99518e-015	1.10246e-014	1.63865e-014	-8.24116e-016	2.38069e-015	1.00626e-015	3.00727e-015	-1.69679e-015
-6.79594e-015	-3.49223e-015	-8.90099e-015	5.30389e-015	1.051e-014	8.29974e-015	1.07299e-014	5.79775e-015	-3.59888e-015	5.56272e-015	-6.76516e-015	-4.57164e-015	-8.36344e-015	-6.14356e-015	1.09783e-014	1.14932e-014	1.28437e-014	1.00747e-014	1.11487e-014	1.62434e-014	-7.06061e-016	2.28184e-015	9.37998e-016	2.97076e-015	-2.07459e-015
-6.92204e-015	-3.63219e-015	-9.1662e-015	5.57978e-015	1.08915e-014	8.70581e-015	1.08777e-014	5.9859e-015	-3.7684e-015	5.22956e-015	-6.68022e-015	-4.90705e-015	-8.60242e-015	-6.261e-015	1.11805e-014	1.1858e-014	1.30391e-014	1.0131e-014	1.1258e-014	1.6078e-014	-5.83167e-016	2.15334e-015	8.52705e-016	2.91067e-015	-2.45279e-015
-7.03524e-015	-3.76571e-015	-9.41355e-015	5.84299e-015	1.12603e-014	9.08058e-015	1.09996e-014	6.16989e-015	-3.9174e-015	4.90549e-015	-6.59956e-015	-5.24746e-015	-8.84894e-015	-6.37492e-015	1.13671e-014	1.22061e-014	1.32096e-014	1.01627e-014	1.13507e-014	1.58919e-014	-4.56378e-016	1.99537e-015	7.5059e-016	2.82718e-015	-2.82917e-015
-7.13526e-015	-3.89299e-015	-9.64247e-015	6.09206e-015	1.16145e-014	9.42069e-015	1.10939e-014	6.34719e-015	-4.04566e-015	4.59186e-015	-6.52579e-015	-5.59148e-015	-9.1017e-015	-6.48567e-015	1.15372e-014	1.25364e-014	1.33536e-014	1.01696e-014	1.14248e-014	1.56869e-014	-3.26473e-016	1.80912e-015	6.32405e-016	2.72053e-015	-3.20159e-015
-7.22171e-015	-4.01531e-015	-9.85227e-015	6.32595e-015	1.19522e-014	9.72362e-015	1.11594e-014	6.51339e-015	-4.15281e-015	4.29038e-015	-6.46144e-015	-5.93771e-015	-9.36035e-015	-6.59343e-015	1.16905e-014	1.28482e-014	1.34695e-014	1.01506e-014	1.14787e-014	1.54654e-014	-1.94247e-016	1.59496e-015	4.99058e-016	2.59147e-015	-3.56756e-015
-7.29413e-015	-4.13302e-015	-1.0043e-014	6.54409e-015	1.22714e-014	9.98652e-015	1.11952e-014	6.66445e-015	-4.23943e-015	4.00237e-015	-6.40929e-015	-6.28501e-015	-9.6237e-015	-6.69822e-015	1.18263e-014	1.31405e-014	1.35554e-014	1.01052e-014	1.15102e-014	1.52296e-014	-6.14444e-017	1.3537e-015	3.51467e-016	2.44133e-015	-3.92451e-015
-7.35214e-015	-4.2464e-015	-1.02147e-014	6.74471e-015	1.2571e-014	1.02071e-014	1.12015e-014	6.79753e-015	-4.30626e-015	3.72893e-015	-6.37119e-015	-6.63188e-015	-9.89115e-015	-6.80046e-015	1.19436e-014	1.34123e-014	1.36093e-014	1.00334e-014	1.15173e-014	1.49814e-014	7.07255e-017	1.08731e-015	1.90868e-016	2.27099e-015	-4.27039e-015
-7.39562e-015	-4.35587e-015	-1.03671e-014	6.92704e-015	1.2849e-014	1.03832e-014	1.11779e-014	6.9092e-015	-4.35345e-015	3.47063e-015	-6.34879e-015	-6.97704e-015	-1.01614e-014	-6.89992e-015	1.20423e-014	1.36624e-014	1.363e-014	9.93535e-015	1.14986e-014	1.47233e-014	2.00839e-016	7.97611e-016	1.88149e-017	2.08124e-015	-4.60395e-015
-7.42449e-015	-4.46257e-015	-1.05007e-014	7.08964e-015	1.31039e-014	1.05134e-014	1.11238e-014	6.99716e-015	-4.38154e-015	3.22781e-015	-6.34325e-015	-7.3183e-015	-1.04335e-014	-6.9969e-015	1.21219e-014	1.38905e-014	1.36169e-014	9.81104e-015	1.14521e-014	1.44575e-014	3.27284e-016	4.86662e-016	-1.62925e-016	1.87359e-015	-4.92313e-015
-7.43905e-015	-4.56711e-015	-1.06161e-014	7.23182e-015	1.33342e-014	1.05959e-014	1.10396e-014	7.05729e-015	-4.39194e-015	3.00068e-015	-6.35638e-015	-7.65415e-015	-1.07069e-014	-7.09183e-015	1.21823e-014	1.40952e-014	1.35691e-014	9.66129e-015	1.13772e-014	1.41858e-014	4.48695e-016	1.56242e-016	-3.52718e-016	1.64985e-015	-5.22565e-015
-7.44014e-015	-4.67012e-015	-1.07133e-014	7.35297e-015	1.35383e-014	1.0629e-014	1.09259e-014	7.08728e-015	-4.38643e-015	2.78887e-015	-6.38916e-015	-7.98353e-015	-1.09804e-014	-7.18513e-015	1.22236e-014	1.4276e-014	1.3486e-014	9.4864e-015	1.12723e-014	1.3911e-014	5.6302e-016	-1.91543e-016	-5.48696e-016	1.41191e-015	-5.50965e-015
-7.42797e-015	-4.77247e-015	-1.07931e-014	7.4522e-015	1.37149e-014	1.06129e-014	1.07834e-014	7.08489e-015	-4.36707e-015	2.59156e-015	-6.44233e-015	-8.30557e-015	-1.12524e-014	-7.27672e-015	1.2246e-014	1.44317e-014	1.33679e-014	9.28808e-015	1.11369e-014	1.36349e-014	6.68644e-016	-5.5386e-016	-7.49049e-016	1.16112e-015	-5.77432e-015
-7.40308e-015	-4.87523e-015	-1.08559e-014	7.52899e-015	1.38636e-014	1.05472e-014	1.06129e-014	7.04748e-015	-4.33475e-015	2.40817e-015	-6.516e-015	-8.61928e-015	-1.15226e-014	-7.36757e-015	1.22498e-014	1.45616e-014	1.32157e-014	9.06765e-015	1.09709e-014	1.33599e-014	7.63916e-016	-9.27961e-016	-9.52035e-016	8.99543e-016	-6.01824e-015
-7.36662e-015	-4.97913e-015	-1.09026e-014	7.58228e-015	1.39833e-014	1.04319e-014	1.04162e-014	6.97304e-015	-4.29098e-015	2.23718e-015	-6.60996e-015	-8.92348e-015	-1.17902e-014	-7.45714e-015	1.22353e-014	1.46648e-014	1.30296e-014	8.827e-015	1.07735e-014	1.3088e-014	8.47831e-016	-1.31147e-015	-1.15544e-015	6.28928e-016	-6.24086e-015
-7.3189e-015	-5.08434e-015	-1.09337e-014	7.61166e-015	1.40733e-014	1.02668e-014	1.0195e-014	6.85965e-015	-4.23783e-015	2.07736e-015	-6.72361e-015	-9.21696e-015	-1.20538e-014	-7.54653e-015	1.22025e-014	1.47405e-014	1.28104e-014	8.5681e-015	1.05451e-014	1.28208e-014	9.18145e-016	-1.70155e-015	-1.35818e-015	3.51037e-016	-6.44137e-015
-7.26082e-015	-5.19173e-015	-1.09504e-014	7.61635e-015	1.41331e-014	1.00519e-014	9.95054e-015	6.70621e-015	-4.17743e-015	1.92695e-015	-6.85685e-015	-9.49938e-015	-1.23121e-014	-7.63615e-015	1.21525e-014	1.47877e-014	1.25593e-014	8.29301e-015	1.02859e-014	1.25604e-014	9.73348e-016	-2.09548e-015	-1.55801e-015	6.82719e-017	-6.61922e-015
-7.19307e-015	-5.30172e-015	-1.09539e-014	7.59706e-015	1.41625e-014	9.78825e-015	9.68461e-015	6.51145e-015	-4.11194e-015	1.78423e-015	-7.00869e-015	-9.77078e-015	-1.25647e-014	-7.72663e-015	1.20861e-014	1.48062e-014	1.22777e-014	8.00403e-015	9.99712e-015	1.23089e-014	1.01164e-015	-2.49071e-015	-1.75297e-015	-2.1764e-016	-6.77401e-015
-7.11698e-015	-5.41499e-015	-1.09453e-014	7.5534e-015	1.41614e-014	9.47779e-015	9.39952e-015	6.27531e-015	-4.04343e-015	1.64801e-015	-7.17792e-015	-1.00313e-014	-1.28105e-014	-7.81818e-015	1.20037e-014	1.47958e-014	1.19671e-014	7.70381e-015	9.6798e-015	1.20677e-014	1.03209e-015	-2.88447e-015	-1.94171e-015	-5.05538e-016	-6.90615e-015
-7.03406e-015	-5.53124e-015	-1.09256e-014	7.4853e-015	1.41297e-014	9.12235e-015	9.09783e-015	5.99793e-015	-3.97427e-015	1.51625e-015	-7.36307e-015	-1.02806e-014	-1.30492e-014	-7.91098e-015	1.19068e-014	1.47556e-014	1.16293e-014	7.39457e-015	9.33475e-015	1.18374e-014	1.03364e-015	-3.27416e-015	-2.12288e-015	-7.93409e-016	-7.0156e-015
-6.94531e-015	-5.65185e-015	-1.0895e-014	7.39304e-015	1.4068e-014	8.72402e-015	8.78152e-015	5.67993e-015	-3.90653e-015	1.38672e-015	-7.56249e-015	-1.05189e-014	-1.32803e-014	-8.00603e-015	1.17961e-014	1.46855e-014	1.12668e-014	7.07864e-015	8.96315e-015	1.16199e-014	1.01528e-015	-3.65711e-015	-2.2951e-015	-1.07994e-015	-7.10265e-015
-6.85204e-015	-5.77722e-015	-1.08546e-014	7.27729e-015	1.39766e-014	8.28529e-015	8.45315e-015	5.32173e-015	-3.84239e-015	1.25787e-015	-7.77483e-015	-1.07464e-014	-1.35025e-014	-8.10323e-015	1.16725e-014	1.45853e-014	1.08822e-014	6.75865e-015	8.56708e-015	1.1416e-014	9.76403e-016	-4.03063e-015	-2.45717e-015	-1.36301e-015	-7.16789e-015
-6.75572e-015	-5.90689e-015	-1.08055e-014	7.13775e-015	1.38559e-014	7.8092e-015	8.11529e-015	4.92478e-015	-3.7841e-015	1.12713e-015	-7.99757e-015	-1.09632e-014	-1.37152e-014	-8.20279e-015	1.15369e-014	1.44547e-014	1.04787e-014	6.43755e-015	8.1493e-015	1.12263e-014	9.16081e-016	-4.39257e-015	-2.6076e-015	-1.64131e-015	-7.21167e-015
-6.65763e-015	-6.04123e-015	-1.07487e-014	6.9759e-015	1.37074e-014	7.29792e-015	7.7702e-015	4.49094e-015	-3.73395e-015	9.92192e-016	-8.22907e-015	-1.11713e-014	-1.39174e-014	-8.30494e-015	1.13908e-014	1.42939e-014	1.00597e-014	6.1182e-015	7.71218e-015	1.10521e-014	8.33479e-016	-4.74093e-015	-2.74624e-015	-1.91289e-015	-7.23501e-015
-6.55875e-015	-6.1801e-015	-1.06847e-014	6.79201e-015	1.35314e-014	6.75493e-015	7.42042e-015	4.02244e-015	-3.69376e-015	8.51354e-016	-8.46715e-015	-1.13711e-014	-1.41087e-014	-8.41031e-015	1.12356e-014	1.4103e-014	9.62827e-015	5.80299e-015	7.25848e-015	1.08936e-014	7.28043e-016	-5.07276e-015	-2.8727e-015	-2.17688e-015	-7.23894e-015
-6.46008e-015	-6.32346e-015	-1.06138e-014	6.58679e-015	1.33293e-014	6.18317e-015	7.0687e-015	3.52106e-015	-3.66528e-015	7.03052e-016	-8.70976e-015	-1.15636e-014	-1.42883e-014	-8.51916e-015	1.10721e-014	1.38821e-014	9.1876e-015	5.49425e-015	6.79086e-015	1.07512e-014	6.00239e-016	-5.38649e-015	-2.98638e-015	-2.43204e-015	-7.22465e-015
-6.36336e-015	-6.47116e-015	-1.05366e-014	6.36092e-015	1.31023e-014	5.58573e-015	6.717e-015	2.98954e-015	-3.65101e-015	5.45941e-016	-8.95443e-015	-1.17498e-014	-1.44549e-014	-8.63224e-015	1.09013e-014	1.36318e-014	8.742e-015	5.19424e-015	6.31302e-015	1.06248e-014	4.50326e-016	-5.681e-015	-3.08676e-015	-2.67749e-015	-7.19314e-015
-6.26929e-015	-6.62336e-015	-1.04547e-014	6.11564e-015	1.28511e-014	4.96587e-015	6.36758e-015	2.43025e-015	-3.65198e-015	3.78172e-016	-9.19866e-015	-1.1931e-014	-1.46084e-014	-8.74948e-015	1.07254e-014	1.33532e-014	8.29479e-015	4.9052e-015	5.82828e-015	1.05138e-014	2.78482e-016	-5.95429e-015	-3.17426e-015	-2.91166e-015	-7.14579e-015
-6.17907e-015	-6.77981e-015	-1.03681e-014	5.85198e-015	1.25778e-014	4.32734e-015	6.02243e-015	1.84633e-015	-3.66951e-015	1.98987e-016	-9.44077e-015	-1.21088e-014	-1.47483e-014	-8.8713e-015	1.05459e-014	1.30472e-014	7.84916e-015	4.62912e-015	5.33997e-015	1.04187e-014	8.55706e-017	-6.20474e-015	-3.24878e-015	-3.13328e-015	-7.08397e-015
-6.09419e-015	-6.93968e-015	-1.02774e-014	5.57086e-015	1.22845e-014	3.67375e-015	5.68328e-015	1.24094e-015	-3.7058e-015	7.65489e-018	-9.67826e-015	-1.22846e-014	-1.48739e-014	-8.99764e-015	1.03638e-014	1.27142e-014	7.40854e-015	4.36803e-015	4.85139e-015	1.03389e-014	-1.27485e-016	-6.4303e-015	-3.31112e-015	-3.34184e-015	-7.00929e-015
-6.015e-015	-7.10207e-015	-1.01827e-014	5.27336e-015	1.19722e-014	3.00885e-015	5.35213e-015	6.17572e-016	-3.76171e-015	-1.96316e-016	-9.90959e-015	-1.24599e-014	-1.49848e-014	-9.12891e-015	1.01804e-014	1.23557e-014	6.97667e-015	4.12389e-015	4.36605e-015	1.02746e-014	-3.59567e-016	-6.62984e-015	-3.36206e-015	-3.53657e-015	-6.92336e-015
-5.94237e-015	-7.26607e-015	-1.00843e-014	4.9611e-015	1.16427e-014	2.33586e-015	5.03071e-015	-1.96779e-017	-3.83831e-015	-4.13775e-016	-1.01332e-014	-1.2636e-014	-1.50815e-014	-9.2653e-015	9.99655e-015	1.19737e-014	6.55713e-015	3.89793e-015	3.88697e-015	1.02248e-014	-6.10231e-016	-6.80273e-015	-3.40216e-015	-3.71707e-015	-6.8266e-015
-5.87739e-015	-7.43105e-015	-9.98238e-015	4.6355e-015	1.12982e-014	1.6588e-015	4.72005e-015	-6.6695e-016	-3.937e-015	-6.4492e-016	-1.03472e-014	-1.28137e-014	-1.51637e-014	-9.40656e-015	9.81319e-015	1.15689e-014	6.15313e-015	3.69117e-015	3.41722e-015	1.0189e-014	-8.78293e-016	-6.94817e-015	-3.43212e-015	-3.88258e-015	-6.72013e-015
-5.82038e-015	-7.59607e-015	-9.87697e-015	4.29828e-015	1.09407e-014	9.8113e-016	4.42094e-015	-1.32071e-015	-4.05871e-015	-8.8967e-016	-1.05499e-014	-1.29948e-014	-1.52306e-014	-9.55279e-015	9.63163e-015	1.11439e-014	5.7683e-015	3.50478e-015	2.96051e-015	1.01667e-014	-1.16111e-015	-7.06517e-015	-3.45276e-015	-4.03282e-015	-6.60541e-015
-5.77183e-015	-7.75952e-015	-9.76859e-015	3.94999e-015	1.05714e-014	3.0557e-016	4.13441e-015	-1.97803e-015	-4.20322e-015	-1.14762e-015	-1.074e-014	-1.31802e-014	-1.52816e-014	-9.70388e-015	9.45293e-015	1.07008e-014	5.40579e-015	3.33882e-015	2.51972e-015	1.01569e-014	-1.45711e-015	-7.1535e-015	-3.46475e-015	-4.16734e-015	-6.48388e-015
-5.73258e-015	-7.92023e-015	-9.65759e-015	3.59239e-015	1.01925e-014	-3.64774e-016	3.86111e-015	-2.63502e-015	-4.37141e-015	-1.41843e-015	-1.09166e-014	-1.33705e-014	-1.53168e-014	-9.85936e-015	9.27856e-015	1.02409e-014	5.06727e-015	3.19377e-015	2.09836e-015	1.01584e-014	-1.76495e-015	-7.2125e-015	-3.46903e-015	-4.28636e-015	-6.35718e-015
-5.70256e-015	-8.07717e-015	-9.54365e-015	3.22786e-015	9.80598e-015	-1.02645e-015	3.60198e-015	-3.28785e-015	-4.56347e-015	-1.70211e-015	-1.10792e-014	-1.35657e-014	-1.53361e-014	-1.00189e-014	9.10887e-015	9.76685e-015	4.75492e-015	3.06964e-015	1.69878e-015	1.01701e-014	-2.08307e-015	-7.24232e-015	-3.4667e-015	-4.38923e-015	-6.22625e-015
-5.68186e-015	-8.22919e-015	-9.42628e-015	2.85781e-015	9.41404e-015	-1.67662e-015	3.35709e-015	-3.93309e-015	-4.77931e-015	-1.99705e-015	-1.1227e-014	-1.37661e-014	-1.53397e-014	-1.01824e-014	8.9447e-015	9.28164e-015	4.47044e-015	2.96578e-015	1.32369e-015	1.01911e-014	-2.40945e-015	-7.24322e-015	-3.45887e-015	-4.47569e-015	-6.09183e-015
-5.66986e-015	-8.37523e-015	-9.30562e-015	2.48377e-015	9.01881e-015	-2.31294e-015	3.12706e-015	-4.56764e-015	-5.0184e-015	-2.30133e-015	-1.13595e-014	-1.3972e-014	-1.53282e-014	-1.03488e-014	8.78688e-015	8.78827e-015	4.21581e-015	2.88241e-015	9.74769e-016	1.02204e-014	-2.74157e-015	-7.21548e-015	-3.44649e-015	-4.54606e-015	-5.95525e-015
-5.66711e-015	-8.51431e-015	-9.18155e-015	2.10765e-015	8.62162e-015	-2.93225e-015	2.91173e-015	-5.18854e-015	-5.2801e-015	-2.61414e-015	-1.1477e-014	-1.41834e-014	-1.53008e-014	-1.05175e-014	8.63657e-015	8.28958e-015	3.99171e-015	2.81813e-015	6.54013e-016	1.02564e-014	-3.07719e-015	-7.15951e-015	-3.43071e-015	-4.60043e-015	-5.81753e-015
-5.67357e-015	-8.64461e-015	-9.05446e-015	1.73113e-015	8.22444e-015	-3.53212e-015	2.71045e-015	-5.79298e-015	-5.56351e-015	-2.93371e-015	-1.15792e-014	-1.43994e-014	-1.52576e-014	-1.06884e-014	8.49409e-015	7.78747e-015	3.79897e-015	2.77175e-015	3.6303e-016	1.02975e-014	-3.4144e-015	-7.07639e-015	-3.41188e-015	-4.63909e-015	-5.67887e-015
-5.68859e-015	-8.76504e-015	-8.92438e-015	1.35579e-015	7.82917e-015	-4.11016e-015	2.52259e-015	-6.37896e-015	-5.8677e-015	-3.25897e-015	-1.16659e-014	-1.462e-014	-1.51993e-014	-1.086e-014	8.35958e-015	7.28508e-015	3.63776e-015	2.74149e-015	1.0286e-016	1.03431e-014	-3.75147e-015	-6.96619e-015	-3.3908e-015	-4.66257e-015	-5.54025e-015
-5.71243e-015	-8.8745e-015	-8.79132e-015	9.83288e-016	7.43758e-015	-4.66558e-015	2.34766e-015	-6.94408e-015	-6.19141e-015	-3.5877e-015	-1.17376e-014	-1.48437e-014	-1.51257e-014	-1.10317e-014	8.23349e-015	6.78542e-015	3.50797e-015	2.72611e-015	-1.25608e-016	1.03916e-014	-4.08603e-015	-6.82997e-015	-3.3682e-015	-4.67093e-015	-5.40211e-015
-5.74434e-015	-8.97199e-015	-8.65526e-015	6.1535e-016	7.05124e-015	-5.19567e-015	2.18494e-015	-7.48576e-015	-6.53364e-015	-3.91827e-015	-1.1795e-014	-1.50693e-014	-1.50372e-014	-1.12026e-014	8.11576e-015	6.29128e-015	3.40947e-015	2.72348e-015	-3.22072e-016	1.04415e-014	-4.41581e-015	-6.66881e-015	-3.34439e-015	-4.66422e-015	-5.265e-015
-5.78398e-015	-9.05662e-015	-8.51611e-015	2.53501e-016	6.67151e-015	-5.69875e-015	2.03337e-015	-8.00261e-015	-6.89317e-015	-4.24794e-015	-1.1839e-014	-1.52956e-014	-1.49346e-014	-1.13716e-014	8.00561e-015	5.80543e-015	3.34198e-015	2.73123e-015	-4.87458e-016	1.04916e-014	-4.73857e-015	-6.48353e-015	-3.3194e-015	-4.64256e-015	-5.12974e-015
-5.83042e-015	-9.12798e-015	-8.37447e-015	-1.01034e-016	6.2996e-015	-6.17415e-015	1.89176e-015	-8.4926e-015	-7.26807e-015	-4.57493e-015	-1.18701e-014	-1.55204e-014	-1.48184e-014	-1.15377e-014	7.9032e-015	5.33061e-015	3.3035e-015	2.74775e-015	-6.22038e-016	1.05411e-014	-5.05188e-015	-6.27608e-015	-3.29365e-015	-4.60603e-015	-4.99712e-015
-5.88279e-015	-9.18435e-015	-8.22999e-015	-4.47106e-016	5.93673e-015	-6.62085e-015	1.75879e-015	-8.95461e-015	-7.6555e-015	-4.89753e-015	-1.18893e-014	-1.57415e-014	-1.46888e-014	-1.16996e-014	7.80847e-015	4.86968e-015	3.29193e-015	2.77012e-015	-7.26184e-016	1.05883e-014	-5.35442e-015	-6.04811e-015	-3.26722e-015	-4.55491e-015	-4.86742e-015
-5.94044e-015	-9.22513e-015	-8.08338e-015	-7.83084e-016	5.58366e-015	-7.03843e-015	1.63261e-015	-9.38813e-015	-8.05343e-015	-5.21384e-015	-1.1898e-014	-1.59565e-014	-1.45466e-014	-1.18564e-014	7.72086e-015	4.42525e-015	3.30481e-015	2.7961e-015	-8.008e-016	1.06318e-014	-5.64488e-015	-5.80026e-015	-3.23989e-015	-4.48931e-015	-4.7405e-015
-6.00214e-015	-9.25078e-015	-7.93503e-015	-1.10827e-015	5.24126e-015	-7.4261e-015	1.51298e-015	-9.79231e-015	-8.45946e-015	-5.52167e-015	-1.18971e-014	-1.61631e-014	-1.43923e-014	-1.20071e-014	7.63906e-015	3.99967e-015	3.33925e-015	2.82403e-015	-8.47773e-016	1.06701e-014	-5.9213e-015	-5.53337e-015	-3.21073e-015	-4.40993e-015	-4.61662e-015
-6.06675e-015	-9.2612e-015	-7.78499e-015	-1.42184e-015	4.90966e-015	-7.78441e-015	1.39834e-015	-1.01674e-014	-8.87056e-015	-5.81853e-015	-1.18882e-014	-1.63581e-014	-1.42265e-014	-1.21503e-014	7.56264e-015	3.59503e-015	3.39303e-015	2.85155e-015	-8.68885e-016	1.07026e-014	-6.18187e-015	-5.24906e-015	-3.179e-015	-4.31728e-015	-4.49638e-015
-6.13343e-015	-9.25607e-015	-7.63399e-015	-1.72258e-015	4.59012e-015	-8.11354e-015	1.28677e-015	-1.05134e-014	-9.28457e-015	-6.10302e-015	-1.18719e-014	-1.65391e-014	-1.40504e-014	-1.22848e-014	7.49077e-015	3.21352e-015	3.46325e-015	2.87604e-015	-8.65635e-016	1.07281e-014	-6.42528e-015	-4.9492e-015	-3.1447e-015	-4.21128e-015	-4.3798e-015
-6.20096e-015	-9.23516e-015	-7.4823e-015	-2.00913e-015	4.28271e-015	-8.41396e-015	1.17755e-015	-1.0831e-014	-9.69896e-015	-6.37369e-015	-1.18488e-014	-1.67043e-014	-1.38649e-014	-1.24097e-014	7.42264e-015	2.85693e-015	3.54652e-015	2.89516e-015	-8.40901e-016	1.07454e-014	-6.65072e-015	-4.63557e-015	-3.10656e-015	-4.09239e-015	-4.26643e-015
-6.26828e-015	-9.19801e-015	-7.32998e-015	-2.28135e-015	3.9875e-015	-8.68531e-015	1.06927e-015	-1.11201e-014	-1.01109e-014	-6.62874e-015	-1.18197e-014	-1.68502e-014	-1.36709e-014	-1.25234e-014	7.35747e-015	2.52678e-015	3.63995e-015	2.90693e-015	-7.97068e-016	1.07526e-014	-6.85673e-015	-4.30999e-015	-3.06403e-015	-3.96125e-015	-4.1566e-015
-6.33448e-015	-9.1457e-015	-7.17765e-015	-2.53847e-015	3.70486e-015	-8.9287e-015	9.60661e-016	-1.1381e-014	-1.05171e-014	-6.8664e-015	-1.17857e-014	-1.69735e-014	-1.34693e-014	-1.2625e-014	7.29456e-015	2.22449e-015	3.74008e-015	2.9092e-015	-7.35984e-016	1.07492e-014	-7.042e-015	-3.97403e-015	-3.01586e-015	-3.81883e-015	-4.0505e-015
-6.39807e-015	-9.07855e-015	-7.026e-015	-2.77931e-015	3.43496e-015	-9.14522e-015	8.50753e-016	-1.1614e-014	-1.09145e-014	-7.08518e-015	-1.17476e-014	-1.70711e-014	-1.32611e-014	-1.27138e-014	7.23274e-015	1.9509e-015	3.84395e-015	2.89974e-015	-6.61181e-016	1.07351e-014	-7.20543e-015	-3.62959e-015	-2.96091e-015	-3.66504e-015	-3.94808e-015
-6.45761e-015	-8.99659e-015	-6.87593e-015	-3.00378e-015	3.17756e-015	-9.33634e-015	7.37912e-016	-1.18208e-014	-1.13009e-014	-7.28442e-015	-1.17068e-014	-1.71398e-014	-1.30471e-014	-1.27886e-014	7.17133e-015	1.70716e-015	3.94723e-015	2.87715e-015	-5.75324e-016	1.07093e-014	-7.34695e-015	-3.2787e-015	-2.89829e-015	-3.501e-015	-3.84967e-015
-6.51165e-015	-8.90073e-015	-6.72758e-015	-3.21121e-015	2.93198e-015	-9.50374e-015	6.2191e-016	-1.20033e-014	-1.16738e-014	-7.46316e-015	-1.16637e-014	-1.71772e-014	-1.28287e-014	-1.28481e-014	7.10909e-015	1.49349e-015	4.04677e-015	2.83989e-015	-4.80984e-016	1.0671e-014	-7.46607e-015	-2.92215e-015	-2.82627e-015	-3.3269e-015	-3.75497e-015
-6.55933e-015	-8.792e-015	-6.58179e-015	-3.40159e-015	2.69828e-015	-9.64917e-015	5.01663e-016	-1.21626e-014	-1.20305e-014	-7.62006e-015	-1.16194e-014	-1.71814e-014	-1.2607e-014	-1.28919e-014	7.04565e-015	1.30987e-015	4.13901e-015	2.78683e-015	-3.81341e-016	1.06202e-014	-7.56249e-015	-2.56228e-015	-2.74432e-015	-3.1431e-015	-3.66434e-015
-6.59956e-015	-8.67181e-015	-6.43927e-015	-3.57426e-015	2.47591e-015	-9.77402e-015	3.76087e-016	-1.23006e-014	-1.23683e-014	-7.7543e-015	-1.15737e-014	-1.71506e-014	-1.23836e-014	-1.2919e-014	6.9797e-015	1.1564e-015	4.22166e-015	2.71739e-015	-2.80029e-016	1.05567e-014	-7.63648e-015	-2.20012e-015	-2.65175e-015	-2.95066e-015	-3.57783e-015
-6.63086e-015	-8.54138e-015	-6.30049e-015	-3.7298e-015	2.264e-015	-9.87996e-015	2.44875e-016	-1.2419e-014	-1.26846e-014	-7.86573e-015	-1.15272e-014	-1.70824e-014	-1.21588e-014	-1.2929e-014	6.91059e-015	1.03277e-015	4.29177e-015	2.63042e-015	-1.7923e-016	1.048e-014	-7.68815e-015	-1.83724e-015	-2.5466e-015	-2.75024e-015	-3.49483e-015
-6.65199e-015	-8.40168e-015	-6.16593e-015	-3.86816e-015	2.06208e-015	-9.96914e-015	1.07474e-016	-1.25193e-014	-1.29773e-014	-7.95383e-015	-1.14802e-014	-1.69759e-014	-1.19335e-014	-1.29211e-014	6.83724e-015	9.38176e-016	4.34641e-015	2.52554e-015	-8.20047e-017	1.03898e-014	-7.71727e-015	-1.47541e-015	-2.42758e-015	-2.54246e-015	-3.41548e-015
-6.66184e-015	-8.25422e-015	-6.03692e-015	-3.98954e-015	1.86945e-015	-1.00442e-014	-3.65214e-017	-1.26038e-014	-1.32447e-014	-8.01846e-015	-1.14331e-014	-1.68297e-014	-1.17089e-014	-1.28949e-014	6.7591e-015	8.71408e-016	4.38354e-015	2.40192e-015	8.76359e-018	1.02873e-014	-7.72409e-015	-1.11701e-015	-2.29359e-015	-2.3281e-015	-3.34002e-015
-6.65916e-015	-8.10026e-015	-5.91316e-015	-4.09372e-015	1.68572e-015	-1.01066e-014	-1.87675e-016	-1.26738e-014	-1.34853e-014	-8.06021e-015	-1.13858e-014	-1.66425e-014	-1.14864e-014	-1.28503e-014	6.67512e-015	8.31013e-016	4.40116e-015	2.25992e-015	9.08389e-017	1.01716e-014	-7.70936e-015	-7.6322e-016	-2.14465e-015	-2.10792e-015	-3.26865e-015
-6.64322e-015	-7.94085e-015	-5.79569e-015	-4.18085e-015	1.50965e-015	-1.01586e-014	-3.45704e-016	-1.27308e-014	-1.36977e-014	-8.07903e-015	-1.13386e-014	-1.64136e-014	-1.12668e-014	-1.27873e-014	6.58525e-015	8.15596e-016	4.39765e-015	2.09963e-015	1.6188e-016	1.00424e-014	-7.67374e-015	-4.14971e-016	-1.98025e-015	-1.88338e-015	-3.2011e-015
-6.61297e-015	-7.77755e-015	-5.68521e-015	-4.25211e-015	1.34065e-015	-1.02026e-014	-5.11096e-016	-1.27777e-014	-1.38802e-014	-8.07571e-015	-1.12919e-014	-1.61436e-014	-1.10511e-014	-1.27054e-014	6.48911e-015	8.23201e-016	4.37118e-015	1.92202e-015	2.20266e-016	9.9009e-015	-7.6175e-015	-7.43551e-017	-1.79963e-015	-1.65522e-015	-3.13774e-015
-6.56689e-015	-7.61204e-015	-5.58177e-015	-4.3079e-015	1.17872e-015	-1.02406e-014	-6.83965e-016	-1.28159e-014	-1.40323e-014	-8.05022e-015	-1.12451e-014	-1.58335e-014	-1.08403e-014	-1.2605e-014	6.38695e-015	8.51955e-016	4.32097e-015	1.7277e-015	2.6403e-016	9.74745e-015	-7.54161e-015	2.56976e-016	-1.60238e-015	-1.424e-015	-3.07804e-015
-6.50462e-015	-7.44644e-015	-5.48589e-015	-4.34912e-015	1.023e-015	-1.02746e-014	-8.63913e-016	-1.28468e-014	-1.41533e-014	-8.00352e-015	-1.1198e-014	-1.54841e-014	-1.06349e-014	-1.24864e-014	6.27895e-015	9.0022e-016	4.24709e-015	1.5173e-015	2.91695e-016	9.5834e-015	-7.44734e-015	5.77511e-016	-1.38868e-015	-1.19065e-015	-3.02184e-015
-6.42607e-015	-7.28237e-015	-5.39794e-015	-4.37632e-015	8.72723e-016	-1.03063e-014	-1.05101e-015	-1.28726e-014	-1.4243e-014	-7.93658e-015	-1.11504e-014	-1.50967e-014	-1.04355e-014	-1.23502e-014	6.16533e-015	9.65892e-016	4.14902e-015	1.29241e-015	3.02224e-016	9.40867e-015	-7.33558e-015	8.86244e-016	-1.15914e-015	-9.57073e-016	-2.96927e-015
-6.33096e-015	-7.1213e-015	-5.31804e-015	-4.39009e-015	7.27263e-016	-1.03379e-014	-1.24496e-015	-1.28944e-014	-1.43023e-014	-7.85008e-015	-1.11024e-014	-1.46726e-014	-1.02429e-014	-1.21968e-014	6.04637e-015	1.04706e-015	4.02716e-015	1.05415e-015	2.95316e-016	9.22423e-015	-7.20819e-015	1.18236e-015	-9.14717e-016	-7.24428e-016	-2.92009e-015
-6.2191e-015	-6.96496e-015	-5.2465e-015	-4.39106e-015	5.86773e-016	-1.03722e-014	-1.44558e-015	-1.29141e-014	-1.43314e-014	-7.74544e-015	-1.10537e-014	-1.42143e-014	-1.00585e-014	-1.2027e-014	5.92276e-015	1.14103e-015	3.88275e-015	8.04321e-016	2.70361e-016	9.03102e-015	-7.06679e-015	1.46476e-015	-6.55839e-016	-4.93999e-016	-2.87415e-015
-6.09038e-015	-6.81424e-015	-5.18342e-015	-4.3802e-015	4.50788e-016	-1.04109e-014	-1.65287e-015	-1.29337e-014	-1.43316e-014	-7.62418e-015	-1.10038e-014	-1.37248e-014	-9.88235e-015	-1.1842e-014	5.79523e-015	1.24495e-015	3.71735e-015	5.44751e-016	2.26574e-016	8.82995e-015	-6.91297e-015	1.73217e-015	-3.83497e-016	-2.66316e-016	-2.83097e-015
-5.94492e-015	-6.6702e-015	-5.1287e-015	-4.35872e-015	3.19461e-016	-1.04549e-014	-1.86676e-015	-1.29546e-014	-1.43035e-014	-7.48748e-015	-1.09529e-014	-1.32074e-014	-9.71423e-015	-1.16428e-014	5.66435e-015	1.35648e-015	3.53229e-015	2.773e-016	1.64035e-016	8.62194e-015	-6.74795e-015	1.98386e-015	-9.947e-017	-4.28003e-017	-2.79041e-015
-5.78283e-015	-6.53407e-015	-5.08247e-015	-4.3274e-015	1.92305e-016	-1.0506e-014	-2.08679e-015	-1.29783e-014	-1.4249e-014	-7.33682e-015	-1.09005e-014	-1.26654e-014	-9.5546e-015	-1.14305e-014	5.53111e-015	1.47361e-015	3.3294e-015	4.01298e-018	8.34825e-017	8.40821e-015	-6.57359e-015	2.21937e-015	1.94882e-016	1.7526e-016	-2.75231e-015
-5.60418e-015	-6.40685e-015	-5.04478e-015	-4.28695e-015	6.92507e-017	-1.05649e-014	-2.31279e-015	-1.30059e-014	-1.41709e-014	-7.17317e-015	-1.08467e-014	-1.21027e-014	-9.4041e-015	-1.12057e-014	5.39688e-015	1.59363e-015	3.11067e-015	-2.72836e-016	-1.45534e-017	8.18955e-015	-6.39192e-015	2.43779e-015	4.97484e-016	3.86841e-016	-2.71666e-015
-5.40979e-015	-6.28932e-015	-5.01512e-015	-4.23797e-015	-4.96612e-017	-1.06328e-014	-2.54473e-015	-1.30382e-014	-1.40712e-014	-6.99855e-015	-1.0791e-014	-1.1523e-014	-9.26296e-015	-1.09701e-014	5.26294e-015	1.71436e-015	2.87873e-015	-5.51227e-016	-1.29818e-016	7.96725e-015	-6.20464e-015	2.63948e-015	8.05936e-016	5.90235e-016	-2.68289e-015
-5.2009e-015	-6.18162e-015	-4.99374e-015	-4.18186e-015	-1.6396e-016	-1.07101e-014	-2.78228e-015	-1.30763e-014	-1.39522e-014	-6.81446e-015	-1.07338e-014	-1.09303e-014	-9.13137e-015	-1.07254e-014	5.13017e-015	1.83443e-015	2.63673e-015	-8.28808e-016	-2.61224e-016	7.74328e-015	-6.01434e-015	2.8236e-015	1.11802e-015	7.8483e-016	-2.65094e-015
-4.97789e-015	-6.08407e-015	-4.98035e-015	-4.11958e-015	-2.73386e-016	-1.07981e-014	-3.02523e-015	-1.31218e-014	-1.38165e-014	-6.62227e-015	-1.06749e-014	-1.03292e-014	-9.00873e-015	-1.04727e-014	5.00029e-015	1.95215e-015	2.38772e-015	-1.10381e-015	-4.08297e-016	7.51896e-015	-5.82253e-015	2.98941e-015	1.43102e-015	9.68565e-016	-2.62039e-015
-4.74167e-015	-5.99721e-015	-4.97432e-015	-4.05199e-015	-3.77304e-016	-1.0897e-014	-3.27367e-015	-1.31752e-014	-1.36668e-014	-6.42395e-015	-1.06146e-014	-9.72408e-015	-8.89507e-015	-1.02133e-014	4.87533e-015	2.06569e-015	2.13464e-015	-1.37507e-015	-5.69276e-016	7.29492e-015	-5.631e-015	3.13704e-015	1.74211e-015	1.14063e-015	-2.59075e-015
-4.49406e-015	-5.92145e-015	-4.97584e-015	-3.97941e-015	-4.75237e-016	-1.10074e-014	-3.5263e-015	-1.32371e-014	-1.35057e-014	-6.22104e-015	-1.05539e-014	-9.11946e-015	-8.79028e-015	-9.94888e-015	4.75645e-015	2.1738e-015	1.88079e-015	-1.64065e-015	-7.41805e-016	7.07206e-015	-5.442e-015	3.26622e-015	2.04848e-015	1.29988e-015	-2.56177e-015
-4.23646e-015	-5.85635e-015	-4.98378e-015	-3.90286e-015	-5.66903e-016	-1.11292e-014	-3.78315e-015	-1.33078e-014	-1.33372e-014	-6.01545e-015	-1.04933e-014	-8.5201e-015	-8.69431e-015	-9.68159e-015	4.64534e-015	2.27571e-015	1.62915e-015	-1.8986e-015	-9.24701e-016	6.85173e-015	-5.2572e-015	3.37696e-015	2.34766e-015	1.44491e-015	-2.53293e-015
-3.97045e-015	-5.80165e-015	-4.99799e-015	-3.82309e-015	-6.51441e-016	-1.12622e-014	-4.04394e-015	-1.33874e-014	-1.31654e-014	-5.80884e-015	-1.04326e-014	-7.92989e-015	-8.60746e-015	-9.4128e-015	4.54314e-015	2.37078e-015	1.38271e-015	-2.14715e-015	-1.11639e-015	6.63524e-015	-5.07902e-015	3.46939e-015	2.63644e-015	1.57467e-015	-2.50391e-015
-3.6981e-015	-5.75712e-015	-5.01803e-015	-3.74111e-015	-7.2852e-016	-1.14065e-014	-4.30891e-015	-1.34765e-014	-1.29935e-014	-5.60202e-015	-1.03732e-014	-7.35398e-015	-8.52942e-015	-9.14448e-015	4.45088e-015	2.45771e-015	1.14555e-015	-2.3847e-015	-1.31518e-015	6.42377e-015	-4.90849e-015	3.54336e-015	2.91176e-015	1.68801e-015	-2.47422e-015
-3.42051e-015	-5.72178e-015	-5.04308e-015	-3.65857e-015	-7.97471e-016	-1.15617e-014	-4.57791e-015	-1.35756e-014	-1.28241e-014	-5.3967e-015	-1.0316e-014	-6.79653e-015	-8.45955e-015	-8.87843e-015	4.37048e-015	2.53613e-015	9.20999e-016	-2.60996e-015	-1.51885e-015	6.21818e-015	-4.74733e-015	3.59929e-015	3.16984e-015	1.78459e-015	-2.44314e-015
-3.13972e-015	-5.69439e-015	-5.07316e-015	-3.57588e-015	-8.57983e-016	-1.17271e-014	-4.85075e-015	-1.36856e-014	-1.2661e-014	-5.19466e-015	-1.02618e-014	-6.2621e-015	-8.39782e-015	-8.61648e-015	4.3033e-015	2.60625e-015	7.11577e-016	-2.82174e-015	-1.72528e-015	6.01956e-015	-4.59769e-015	3.63798e-015	3.40795e-015	1.8638e-015	-2.41052e-015
-2.85776e-015	-5.67382e-015	-5.10766e-015	-3.4936e-015	-9.09428e-016	-1.19021e-014	-5.12747e-015	-1.38064e-014	-1.25074e-014	-4.99764e-015	-1.02115e-014	-5.75493e-015	-8.34353e-015	-8.35978e-015	4.25015e-015	2.66838e-015	5.19909e-016	-3.01849e-015	-1.93289e-015	5.82878e-015	-4.46106e-015	3.6591e-015	3.62287e-015	1.92433e-015	-2.37609e-015
-2.57727e-015	-5.65947e-015	-5.14611e-015	-3.41312e-015	-9.51366e-016	-1.20866e-014	-5.40849e-015	-1.39379e-014	-1.23667e-014	-4.80694e-015	-1.01664e-014	-5.2784e-015	-8.29676e-015	-8.11052e-015	4.21107e-015	2.72235e-015	3.49076e-016	-3.19979e-015	-2.13979e-015	5.64706e-015	-4.33945e-015	3.66323e-015	3.81177e-015	1.96613e-015	-2.33945e-015
-2.30023e-015	-5.64945e-015	-5.18775e-015	-3.33515e-015	-9.8308e-016	-1.22798e-014	-5.69378e-015	-1.40797e-014	-1.22417e-014	-4.62426e-015	-1.01272e-014	-4.83597e-015	-8.2575e-015	-7.87039e-015	4.18765e-015	2.76849e-015	2.01097e-016	-3.36491e-015	-2.34363e-015	5.47494e-015	-4.23439e-015	3.651e-015	3.97223e-015	1.9887e-015	-2.29973e-015
-2.02876e-015	-5.6423e-015	-5.23266e-015	-3.26081e-015	-1.00447e-015	-1.24801e-014	-5.98291e-015	-1.42325e-014	-1.21353e-014	-4.45124e-015	-1.00948e-014	-4.43054e-015	-8.22599e-015	-7.64092e-015	4.1803e-015	2.80769e-015	7.75254e-017	-3.51373e-015	-2.54307e-015	5.31321e-015	-4.14682e-015	3.62307e-015	4.10184e-015	1.99123e-015	-2.25665e-015
-1.76477e-015	-5.63703e-015	-5.27998e-015	-3.19105e-015	-1.01529e-015	-1.26865e-014	-6.27598e-015	-1.43958e-014	-1.20503e-014	-4.2888e-015	-1.00709e-014	-4.06404e-015	-8.20176e-015	-7.42361e-015	4.18929e-015	2.84073e-015	-2.0177e-017	-3.64655e-015	-2.73688e-015	5.16285e-015	-4.07849e-015	3.5805e-015	4.19876e-015	1.974e-015	-2.20971e-015
-1.51041e-015	-5.63271e-015	-5.3291e-015	-3.12699e-015	-1.015e-015	-1.28983e-014	-6.57295e-015	-1.45684e-014	-1.19889e-014	-4.1383e-015	-1.00566e-014	-3.73826e-015	-8.18483e-015	-7.21954e-015	4.21413e-015	2.86871e-015	-9.08258e-017	-3.7629e-015	-2.92355e-015	5.02472e-015	-4.03067e-015	3.52334e-015	4.26055e-015	1.93736e-015	-2.15896e-015
-1.26877e-015	-5.62769e-015	-5.37966e-015	-3.06929e-015	-1.0031e-015	-1.31144e-014	-6.87363e-015	-1.47507e-014	-1.19532e-014	-4.0014e-015	-1.00531e-014	-3.45517e-015	-8.17438e-015	-7.03006e-015	4.25476e-015	2.89318e-015	-1.33637e-016	-3.86319e-015	-3.10182e-015	4.89906e-015	-4.00464e-015	3.45187e-015	4.28608e-015	1.88155e-015	-2.10402e-015
-1.04164e-015	-5.62029e-015	-5.43104e-015	-3.01859e-015	-9.80053e-016	-1.33334e-014	-7.17796e-015	-1.4942e-014	-1.19448e-014	-3.87899e-015	-1.00618e-014	-3.21682e-015	-8.17083e-015	-6.85626e-015	4.31039e-015	2.91469e-015	-1.48981e-016	-3.94832e-015	-3.27002e-015	4.78572e-015	-4.00098e-015	3.36705e-015	4.27412e-015	1.80663e-015	-2.0447e-015
-8.3081e-016	-5.6093e-015	-5.48303e-015	-2.97498e-015	-9.4644e-016	-1.35544e-014	-7.48553e-015	-1.51414e-014	-1.19645e-014	-3.7722e-015	-1.00838e-014	-3.02421e-015	-8.17458e-015	-6.69918e-015	4.38089e-015	2.93492e-015	-1.36891e-016	-4.01928e-015	-3.42711e-015	4.68425e-015	-4.02004e-015	3.27005e-015	4.22398e-015	1.71279e-015	-1.98131e-015
-6.37869e-016	-5.59322e-015	-5.53552e-015	-2.93952e-015	-9.02344e-016	-1.3777e-014	-7.79624e-015	-1.53482e-014	-1.20133e-014	-3.68203e-015	-1.01202e-014	-2.87807e-015	-8.18566e-015	-6.55974e-015	4.46514e-015	2.95463e-015	-9.88906e-017	-4.07743e-015	-3.57221e-015	4.59462e-015	-4.0623e-015	3.16155e-015	4.13509e-015	1.60093e-015	-1.91391e-015
-4.6516e-016	-5.57075e-015	-5.58821e-015	-2.91278e-015	-8.47947e-016	-1.39997e-014	-8.10967e-015	-1.55621e-014	-1.20917e-014	-3.60981e-015	-1.0172e-014	-2.77802e-015	-8.20477e-015	-6.439e-015	4.56159e-015	2.97521e-015	-3.57574e-017	-4.12395e-015	-3.70453e-015	4.51724e-015	-4.12847e-015	3.04225e-015	4.0073e-015	1.47195e-015	-1.84275e-015
-3.13855e-016	-5.54048e-015	-5.64064e-015	-2.89525e-015	-7.84296e-016	-1.42214e-014	-8.42526e-015	-1.57825e-014	-1.21987e-014	-3.55592e-015	-1.02401e-014	-2.72306e-015	-8.23195e-015	-6.33775e-015	4.66935e-015	2.99822e-015	5.08228e-017	-4.15962e-015	-3.82288e-015	4.45141e-015	-4.21861e-015	2.91281e-015	3.84113e-015	1.32645e-015	-1.76791e-015
-1.85755e-016	-5.50169e-015	-5.69279e-015	-2.8876e-015	-7.11709e-016	-1.44413e-014	-8.74275e-015	-1.60082e-014	-1.23344e-014	-3.52128e-015	-1.03256e-014	-2.71209e-015	-8.26686e-015	-6.25648e-015	4.78686e-015	3.02489e-015	1.58771e-016	-4.18611e-015	-3.92706e-015	4.39696e-015	-4.3326e-015	2.7732e-015	3.63715e-015	1.16539e-015	-1.68976e-015
-8.24314e-017	-5.45354e-015	-5.74461e-015	-2.89051e-015	-6.31195e-016	-1.46588e-014	-9.06124e-015	-1.62376e-014	-1.24986e-014	-3.5068e-015	-1.043e-014	-2.74453e-015	-8.30974e-015	-6.19554e-015	4.91209e-015	3.05633e-015	2.85381e-016	-4.20496e-015	-4.01649e-015	4.35308e-015	-4.46953e-015	2.62399e-015	3.39652e-015	9.89658e-016	-1.60851e-015
-4.42429e-018	-5.39508e-015	-5.79607e-015	-2.90438e-015	-5.44028e-016	-1.48732e-014	-9.38014e-015	-1.64709e-014	-1.26902e-014	-3.51271e-015	-1.0553e-014	-2.81901e-015	-8.36111e-015	-6.15526e-015	5.04307e-015	3.09308e-015	4.27957e-016	-4.2178e-015	-4.09072e-015	4.31897e-015	-4.62898e-015	2.4656e-015	3.12052e-015	8.00716e-016	-1.52444e-015
4.75273e-017	-5.3257e-015	-5.84753e-015	-2.9288e-015	-4.51852e-016	-1.50846e-014	-9.69914e-015	-1.67064e-014	-1.29075e-014	-3.53907e-015	-1.06953e-014	-2.93364e-015	-8.42144e-015	-6.13568e-015	5.17773e-015	3.13624e-015	5.83867e-016	-4.22643e-015	-4.1498e-015	4.29376e-015	-4.8115e-015	2.2988e-015	2.8108e-015	6.00383e-016	-1.43821e-015
7.24898e-017	-5.2449e-015	-5.89885e-015	-2.96521e-015	-3.55883e-016	-1.52917e-014	-1.00175e-014	-1.69422e-014	-1.31489e-014	-3.58637e-015	-1.08573e-014	-3.08616e-015	-8.49109e-015	-6.13734e-015	5.31365e-015	3.18663e-015	7.49531e-016	-4.23203e-015	-4.19328e-015	4.27652e-015	-5.01533e-015	2.12377e-015	2.46974e-015	3.9029e-016	-1.35015e-015
7.02172e-017	-5.15255e-015	-5.94963e-015	-3.01318e-015	-2.57756e-016	-1.54937e-014	-1.0334e-014	-1.71781e-014	-1.34126e-014	-3.65517e-015	-1.10388e-014	-3.27387e-015	-8.57026e-015	-6.15969e-015	5.44814e-015	3.24423e-015	9.21253e-016	-4.23654e-015	-4.22098e-015	4.26626e-015	-5.23942e-015	1.94141e-015	2.09991e-015	1.71864e-016	-1.26106e-015
4.03315e-017	-5.04892e-015	-6.00028e-015	-3.07268e-015	-1.58319e-016	-1.56907e-014	-1.06471e-014	-1.74132e-014	-1.36963e-014	-3.74497e-015	-1.12405e-014	-3.4938e-015	-8.65925e-015	-6.20245e-015	5.57898e-015	3.30953e-015	1.09529e-015	-4.24164e-015	-4.23323e-015	4.26237e-015	-5.48297e-015	1.75214e-015	1.70371e-015	-5.3115e-017	-1.17183e-015
-1.7288e-017	-4.93427e-015	-6.05073e-015	-3.14446e-015	-5.89456e-017	-1.58828e-014	-1.09562e-014	-1.76462e-014	-1.39972e-014	-3.85505e-015	-1.14621e-014	-3.74258e-015	-8.7583e-015	-6.26533e-015	5.70405e-015	3.38217e-015	1.26744e-015	-4.24922e-015	-4.23038e-015	4.2635e-015	-5.74404e-015	1.55637e-015	1.28459e-015	-2.82973e-016	-1.08305e-015
-1.02262e-016	-4.80907e-015	-6.10076e-015	-3.22814e-015	3.84263e-017	-1.60696e-014	-1.12608e-014	-1.78755e-014	-1.43119e-014	-3.98458e-015	-1.1703e-014	-4.01683e-015	-8.8678e-015	-6.3479e-015	5.82082e-015	3.46134e-015	1.43347e-015	-4.26064e-015	-4.21267e-015	4.2687e-015	-6.02139e-015	1.35376e-015	8.45902e-016	-5.15977e-016	-9.95059e-016
-2.13729e-016	-4.67421e-015	-6.15014e-015	-3.32386e-015	1.31845e-016	-1.62513e-014	-1.15593e-014	-1.80999e-014	-1.46373e-014	-4.13344e-015	-1.19623e-014	-4.31298e-015	-8.988e-015	-6.44919e-015	5.9268e-015	3.54693e-015	1.58939e-015	-4.27785e-015	-4.18043e-015	4.27648e-015	-6.31339e-015	1.14476e-015	3.91307e-016	-7.50531e-016	-9.08787e-016
-3.50623e-016	-4.5302e-015	-6.19881e-015	-3.43124e-015	2.20168e-016	-1.64288e-014	-1.185e-014	-1.83179e-014	-1.49698e-014	-4.30117e-015	-1.22386e-014	-4.62785e-015	-9.11929e-015	-6.56852e-015	6.01908e-015	3.63841e-015	1.73081e-015	-4.30216e-015	-4.13399e-015	4.28613e-015	-6.61805e-015	9.28906e-016	-7.57209e-017	-9.84907e-016	-8.25359e-016
-5.11518e-016	-4.37783e-015	-6.247e-015	-3.54977e-015	3.01852e-016	-1.66021e-014	-1.2132e-014	-1.8529e-014	-1.53065e-014	-4.4866e-015	-1.25309e-014	-4.95756e-015	-9.26191e-015	-6.70437e-015	6.09571e-015	3.73563e-015	1.85342e-015	-4.33474e-015	-4.07456e-015	4.29668e-015	-6.9334e-015	7.06515e-016	-5.51444e-016	-1.2175e-015	-7.45431e-016
-6.95172e-016	-4.21859e-015	-6.29474e-015	-3.67941e-015	3.74883e-016	-1.6772e-014	-1.24042e-014	-1.87326e-014	-1.56445e-014	-4.68888e-015	-1.28388e-014	-5.29866e-015	-9.41596e-015	-6.85613e-015	6.15525e-015	3.83671e-015	1.95449e-015	-4.37736e-015	-4.0027e-015	4.30653e-015	-7.2582e-015	4.77531e-016	-1.03195e-015	-1.4466e-015	-6.69736e-016
-9.00024e-016	-4.05337e-015	-6.34161e-015	-3.8193e-015	4.37866e-016	-1.69389e-014	-1.26657e-014	-1.89275e-014	-1.59804e-014	-4.90693e-015	-1.31606e-014	-5.64847e-015	-9.58124e-015	-7.02262e-015	6.1957e-015	3.94015e-015	2.03e-015	-4.43082e-015	-3.9183e-015	4.31458e-015	-7.59014e-015	2.41893e-016	-1.51339e-015	-1.67104e-015	-5.98647e-016
-1.12415e-015	-3.88386e-015	-6.38753e-015	-3.96879e-015	4.89334e-016	-1.71036e-014	-1.29152e-014	-1.91127e-014	-1.63103e-014	-5.13945e-015	-1.34949e-014	-6.00331e-015	-9.75802e-015	-7.2026e-015	6.21498e-015	4.04475e-015	2.07721e-015	-4.49586e-015	-3.82202e-015	4.31962e-015	-7.92769e-015	-6.73394e-019	-1.9913e-015	-1.88956e-015	-5.32842e-016
-1.36544e-015	-3.71189e-015	-6.43236e-015	-4.12724e-015	5.28033e-016	-1.72664e-014	-1.31518e-014	-1.92874e-014	-1.66317e-014	-5.38564e-015	-1.38398e-014	-6.35992e-015	-9.94623e-015	-7.39396e-015	6.21183e-015	4.14833e-015	2.09316e-015	-4.57309e-015	-3.71382e-015	4.32016e-015	-8.26865e-015	-2.49361e-016	-2.46263e-015	-2.10035e-015	-4.72724e-016
-1.6217e-015	-3.53911e-015	-6.47645e-015	-4.29402e-015	5.52317e-016	-1.74283e-014	-1.33747e-014	-1.94513e-014	-1.69414e-014	-5.64391e-015	-1.41932e-014	-6.71496e-015	-1.0145e-014	-7.59554e-015	6.18491e-015	4.25e-015	2.07497e-015	-4.66372e-015	-3.59493e-015	4.3153e-015	-8.61046e-015	-5.04953e-016	-2.92407e-015	-2.3023e-015	-4.19167e-016
-1.89067e-015	-3.36816e-015	-6.51926e-015	-4.46822e-015	5.61099e-016	-1.75898e-014	-1.35832e-014	-1.96036e-014	-1.72371e-014	-5.91258e-015	-1.45535e-014	-7.06543e-015	-1.0354e-014	-7.80557e-015	6.1329e-015	4.3482e-015	2.02017e-015	-4.76764e-015	-3.46593e-015	4.30386e-015	-8.95134e-015	-7.67706e-016	-3.37183e-015	-2.49412e-015	-3.72878e-016
-2.16959e-015	-3.20046e-015	-6.55983e-015	-4.64844e-015	5.53506e-016	-1.77514e-014	-1.37761e-014	-1.9744e-014	-1.75161e-014	-6.19027e-015	-1.49185e-014	-7.40841e-015	-1.05729e-014	-8.02284e-015	6.05555e-015	4.44071e-015	1.92741e-015	-4.88484e-015	-3.32738e-015	4.28466e-015	-9.28888e-015	-1.03719e-015	-3.8024e-015	-2.67477e-015	-3.34688e-016
-2.45619e-015	-3.03726e-015	-6.59806e-015	-4.83379e-015	5.28891e-016	-1.79138e-014	-1.39525e-014	-1.98712e-014	-1.77764e-014	-6.47526e-015	-1.52859e-014	-7.74129e-015	-1.08004e-014	-8.24604e-015	5.95256e-015	4.52533e-015	1.79588e-015	-5.01563e-015	-3.1798e-015	4.25637e-015	-9.62105e-015	-1.31316e-015	-4.213e-015	-2.84328e-015	-3.04616e-016
-2.74811e-015	-2.88051e-015	-6.63413e-015	-5.02346e-015	4.8692e-016	-1.80773e-014	-1.4112e-014	-1.99852e-014	-1.80159e-014	-6.76616e-015	-1.56536e-014	-8.06153e-015	-1.10356e-014	-8.47301e-015	5.82391e-015	4.6001e-015	1.62424e-015	-5.15991e-015	-3.02352e-015	4.21864e-015	-9.94604e-015	-1.59522e-015	-4.6006e-015	-2.99904e-015	-2.82514e-016
-3.04237e-015	-2.73199e-015	-6.66746e-015	-5.21622e-015	4.27222e-016	-1.82427e-014	-1.42541e-014	-2.00855e-014	-1.82325e-014	-7.06024e-015	-1.60198e-014	-8.36715e-015	-1.1278e-014	-8.70162e-015	5.67013e-015	4.66286e-015	1.41176e-015	-5.31726e-015	-2.85969e-015	4.17059e-015	-1.02618e-014	-1.88316e-015	-4.96267e-015	-3.1417e-015	-2.69095e-016
-3.33655e-015	-2.59334e-015	-6.69733e-015	-5.41101e-015	3.48853e-016	-1.84103e-014	-1.43788e-014	-2.01723e-014	-1.8425e-014	-7.35566e-015	-1.6382e-014	-8.65651e-015	-1.1526e-014	-8.9298e-015	5.49152e-015	4.71179e-015	1.15906e-015	-5.48761e-015	-2.68882e-015	4.11115e-015	-1.05671e-014	-2.17725e-015	-5.29795e-015	-3.27064e-015	-2.64693e-016
-3.62816e-015	-2.46651e-015	-6.72318e-015	-5.60603e-015	2.51965e-016	-1.85813e-014	-1.4486e-014	-2.02461e-014	-1.85923e-014	-7.65123e-015	-1.67375e-014	-8.9282e-015	-1.17782e-014	-9.15618e-015	5.28935e-015	4.74546e-015	8.66386e-016	-5.67e-015	-2.51088e-015	4.03977e-015	-1.0861e-014	-2.47704e-015	-5.60428e-015	-3.38559e-015	-2.69261e-016
-3.91447e-015	-2.35335e-015	-6.74497e-015	-5.80015e-015	1.37162e-016	-1.87558e-014	-1.45757e-014	-2.03077e-014	-1.87336e-014	-7.9453e-015	-1.70849e-014	-9.18016e-015	-1.20334e-014	-9.37861e-015	5.06484e-015	4.76255e-015	5.3532e-016	-5.86336e-015	-2.32739e-015	3.95606e-015	-1.11419e-014	-2.78273e-015	-5.88008e-015	-3.48601e-015	-2.83602e-016
-4.19272e-015	-2.25564e-015	-6.76225e-015	-5.99224e-015	4.92483e-018	-1.8934e-014	-1.46481e-014	-2.0357e-014	-1.88488e-014	-8.23507e-015	-1.7422e-014	-9.41084e-015	-1.22897e-014	-9.5961e-015	4.81967e-015	4.76156e-015	1.67679e-016	-6.06701e-015	-2.13939e-015	3.85962e-015	-1.14083e-014	-3.09394e-015	-6.12423e-015	-3.57215e-015	-3.07355e-016
-4.46024e-015	-2.17444e-015	-6.77419e-015	-6.18069e-015	-1.44204e-016	-1.91158e-014	-1.47037e-014	-2.03947e-014	-1.89386e-014	-8.51972e-015	-1.77465e-014	-9.61996e-015	-1.25453e-014	-9.80712e-015	4.55596e-015	4.74123e-015	-2.34736e-016	-6.27962e-015	-1.94795e-015	3.75e-015	-1.16592e-014	-3.41005e-015	-6.33547e-015	-3.64453e-015	-3.40409e-016
-4.71439e-015	-2.11062e-015	-6.78006e-015	-6.3647e-015	-3.09791e-016	-1.93011e-014	-1.4743e-014	-2.04219e-014	-1.9003e-014	-8.79739e-015	-1.80565e-014	-9.80725e-015	-1.27982e-014	-1.00098e-014	4.27596e-015	4.70013e-015	-6.69694e-016	-6.50013e-015	-1.75388e-015	3.62644e-015	-1.18933e-014	-3.73035e-015	-6.51352e-015	-3.70356e-015	-3.82636e-016
-4.95329e-015	-2.06541e-015	-6.77849e-015	-6.54266e-015	-4.90899e-016	-1.94895e-014	-1.47663e-014	-2.04402e-014	-1.90429e-014	-9.06652e-015	-1.83501e-014	-9.9714e-015	-1.30471e-014	-1.02028e-014	3.98196e-015	4.63763e-015	-1.13456e-015	-6.72682e-015	-1.55812e-015	3.48896e-015	-1.21099e-014	-4.05413e-015	-6.65866e-015	-3.74949e-015	-4.34135e-016
-5.17475e-015	-2.03928e-015	-6.76982e-015	-6.7134e-015	-6.86086e-016	-1.96814e-014	-1.47752e-014	-2.04505e-014	-1.90596e-014	-9.32607e-015	-1.86258e-014	-1.01122e-014	-1.32898e-014	-1.03844e-014	3.67603e-015	4.55332e-015	-1.62608e-015	-6.95876e-015	-1.36188e-015	3.33808e-015	-1.23082e-014	-4.38113e-015	-6.77154e-015	-3.78239e-015	-4.94262e-016
-5.37694e-015	-2.03266e-015	-6.75367e-015	-6.87576e-015	-8.93811e-016	-1.98759e-014	-1.47705e-014	-2.0454e-014	-1.90539e-014	-9.57449e-015	-1.88819e-014	-1.02293e-014	-1.35247e-014	-1.05531e-014	3.36051e-015	4.44688e-015	-2.14098e-015	-7.19457e-015	-1.16693e-015	3.17373e-015	-1.24875e-014	-4.71085e-015	-6.85311e-015	-3.80343e-015	-5.62673e-016
-5.55838e-015	-2.04612e-015	-6.72986e-015	-7.02884e-015	-1.11264e-015	-2.00731e-014	-1.47534e-014	-2.04517e-014	-1.90273e-014	-9.81124e-015	-1.91168e-014	-1.03227e-014	-1.37496e-014	-1.07072e-014	3.03837e-015	4.3178e-015	-2.67468e-015	-7.43252e-015	-9.74408e-016	2.99599e-015	-1.26476e-014	-5.04192e-015	-6.90423e-015	-3.81261e-015	-6.38875e-016
-5.7173e-015	-2.0795e-015	-6.69793e-015	-7.17179e-015	-1.34159e-015	-2.02722e-014	-1.47253e-014	-2.04446e-014	-1.89818e-014	-1.00353e-014	-1.93291e-014	-1.03932e-014	-1.39631e-014	-1.08461e-014	2.71181e-015	4.16634e-015	-3.22286e-015	-7.67096e-015	-7.85603e-016	2.80458e-015	-1.27877e-014	-5.37349e-015	-6.92642e-015	-3.81087e-015	-7.23038e-016
-5.85286e-015	-2.13229e-015	-6.6571e-015	-7.30374e-015	-1.57855e-015	-2.04723e-014	-1.4688e-014	-2.04344e-014	-1.89195e-014	-1.02463e-014	-1.95177e-014	-1.04417e-014	-1.41634e-014	-1.09683e-014	2.38418e-015	3.99263e-015	-3.78163e-015	-7.90867e-015	-6.02138e-016	2.60063e-015	-1.29078e-014	-5.7043e-015	-6.92164e-015	-3.79905e-015	-8.14426e-016
-5.96438e-015	-2.20406e-015	-6.60754e-015	-7.42376e-015	-1.82225e-015	-2.06729e-014	-1.46434e-014	-2.04223e-014	-1.88426e-014	-1.04433e-014	-1.96817e-014	-1.04688e-014	-1.43492e-014	-1.10729e-014	2.05801e-015	3.79725e-015	-4.34685e-015	-8.1443e-015	-4.2535e-016	2.38478e-015	-1.30086e-014	-6.03305e-015	-6.89165e-015	-3.77784e-015	-9.12405e-016
-6.05145e-015	-2.29471e-015	-6.54952e-015	-7.53139e-015	-2.07138e-015	-2.08729e-014	-1.45929e-014	-2.041e-014	-1.87536e-014	-1.06256e-014	-1.98206e-014	-1.04752e-014	-1.45182e-014	-1.11588e-014	1.73571e-015	3.5817e-015	-4.91464e-015	-8.37649e-015	-2.56924e-016	2.15764e-015	-1.309e-014	-6.35864e-015	-6.83834e-015	-3.74821e-015	-1.01623e-015
-6.11378e-015	-2.40291e-015	-6.48215e-015	-7.62597e-015	-2.32428e-015	-2.10715e-014	-1.45384e-014	-2.03993e-014	-1.8655e-014	-1.07934e-014	-1.99338e-014	-1.04617e-014	-1.46694e-014	-1.12253e-014	1.41935e-015	3.34666e-015	-5.48055e-015	-8.604e-015	-9.81719e-017	1.91929e-015	-1.3152e-014	-6.67956e-015	-6.76447e-015	-3.71071e-015	-1.12505e-015
-6.15089e-015	-2.52804e-015	-6.40579e-015	-7.70702e-015	-2.57875e-015	-2.1268e-014	-1.44816e-014	-2.03916e-014	-1.85488e-014	-1.09471e-014	-2.00206e-014	-1.04298e-014	-1.48015e-014	-1.12723e-014	1.11163e-015	3.09347e-015	-6.04036e-015	-8.82492e-015	4.87539e-017	1.66995e-015	-1.31948e-014	-6.99472e-015	-6.67264e-015	-3.66649e-015	-1.23795e-015
-6.16328e-015	-2.66899e-015	-6.32087e-015	-7.77446e-015	-2.83316e-015	-2.14613e-014	-1.44245e-014	-2.03887e-014	-1.84379e-014	-1.1086e-014	-2.00811e-014	-1.03808e-014	-1.49134e-014	-1.12994e-014	8.14814e-016	2.82351e-015	-6.59001e-015	-9.03851e-015	1.81987e-016	1.41103e-015	-1.32195e-014	-7.30245e-015	-6.56526e-015	-3.6164e-015	-1.35437e-015
-6.15129e-015	-2.8246e-015	-6.22736e-015	-7.82849e-015	-3.0861e-015	-2.16501e-014	-1.43687e-014	-2.03916e-014	-1.83248e-014	-1.12112e-014	-2.0115e-014	-1.03157e-014	-1.50041e-014	-1.13069e-014	5.30757e-016	2.53903e-015	-7.12546e-015	-9.24351e-015	2.99949e-016	1.14332e-015	-1.32262e-014	-7.60171e-015	-6.4448e-015	-3.56072e-015	-1.47361e-015
-6.11572e-015	-2.99351e-015	-6.12532e-015	-7.86977e-015	-3.33548e-015	-2.18329e-014	-1.43163e-014	-2.04019e-014	-1.82119e-014	-1.13237e-014	-2.01223e-014	-1.02358e-014	-1.50724e-014	-1.12944e-014	2.61378e-016	2.24174e-015	-7.64238e-015	-9.43919e-015	4.01012e-016	8.67919e-016	-1.32157e-014	-7.89135e-015	-6.31428e-015	-3.5006e-015	-1.59469e-015
-6.05766e-015	-3.17335e-015	-6.01542e-015	-7.89834e-015	-3.5799e-015	-2.20091e-014	-1.4269e-014	-2.04211e-014	-1.81012e-014	-1.1424e-014	-2.01039e-014	-1.01429e-014	-1.51183e-014	-1.1262e-014	8.27955e-018	1.93346e-015	-8.13763e-015	-9.62487e-015	4.83358e-016	5.86068e-016	-1.31892e-014	-8.16942e-015	-6.17717e-015	-3.43686e-015	-1.71657e-015
-5.97848e-015	-3.36289e-015	-5.89839e-015	-7.91442e-015	-3.81814e-015	-2.21778e-014	-1.42289e-014	-2.04498e-014	-1.79951e-014	-1.15126e-014	-2.00605e-014	-1.00389e-014	-1.51417e-014	-1.12103e-014	-2.26855e-016	1.61676e-015	-8.60785e-015	-9.79953e-015	5.45056e-016	2.98766e-016	-1.31482e-014	-8.43462e-015	-6.03563e-015	-3.36986e-015	-1.83875e-015
-5.87931e-015	-3.56017e-015	-5.77445e-015	-7.91886e-015	-4.04821e-015	-2.23383e-014	-1.4198e-014	-2.04896e-014	-1.7896e-014	-1.15905e-014	-1.99931e-014	-9.92564e-015	-1.5143e-014	-1.11396e-014	-4.42657e-016	1.2933e-015	-9.05047e-015	-9.96249e-015	5.84788e-016	7.11979e-018	-1.30924e-014	-8.686e-015	-5.89322e-015	-3.29945e-015	-1.95992e-015
-5.76217e-015	-3.76375e-015	-5.64478e-015	-7.91299e-015	-4.26937e-015	-2.24891e-014	-1.41778e-014	-2.05413e-014	-1.78058e-014	-1.1659e-014	-1.99027e-014	-9.80467e-015	-1.51227e-014	-1.1051e-014	-6.38944e-016	9.65126e-016	-9.46252e-015	-1.01132e-014	6.00845e-016	-2.88448e-016	-1.30229e-014	-8.92225e-015	-5.75198e-015	-3.22631e-015	-2.07909e-015
-5.62879e-015	-3.97216e-015	-5.50972e-015	-7.89742e-015	-4.48129e-015	-2.26294e-014	-1.41695e-014	-2.06053e-014	-1.77264e-014	-1.17192e-014	-1.97904e-014	-9.67787e-015	-1.50816e-014	-1.09449e-014	-8.15156e-016	6.34137e-016	-9.84238e-015	-1.02515e-014	5.91555e-016	-5.86487e-016	-1.29406e-014	-9.14168e-015	-5.61452e-015	-3.15168e-015	-2.1951e-015
-5.48069e-015	-4.18334e-015	-5.36962e-015	-7.87284e-015	-4.68265e-015	-2.27586e-014	-1.4174e-014	-2.06821e-014	-1.76595e-014	-1.17724e-014	-1.9658e-014	-9.54691e-015	-1.50204e-014	-1.08224e-014	-9.71261e-016	3.02736e-016	-1.01884e-014	-1.03778e-014	5.55226e-016	-8.85406e-016	-1.28475e-014	-9.34278e-015	-5.48314e-015	-3.07552e-015	-2.30714e-015
-5.32036e-015	-4.39603e-015	-5.22581e-015	-7.84078e-015	-4.87217e-015	-2.28758e-014	-1.41931e-014	-2.07723e-014	-1.76066e-014	-1.18197e-014	-1.95065e-014	-9.41282e-015	-1.49409e-014	-1.06844e-014	-1.10686e-015	-2.71167e-017	-1.04983e-014	-1.04928e-014	4.90433e-016	-1.18457e-015	-1.27433e-014	-9.52433e-015	-5.35995e-015	-2.99753e-015	-2.41354e-015
-5.15001e-015	-4.60808e-015	-5.07943e-015	-7.80171e-015	-5.04945e-015	-2.29804e-014	-1.42279e-014	-2.08762e-014	-1.75683e-014	-1.18622e-014	-1.93373e-014	-9.27764e-015	-1.48452e-014	-1.05324e-014	-1.22207e-015	-3.53701e-016	-1.0771e-014	-1.05967e-014	3.96993e-016	-1.48265e-015	-1.26295e-014	-9.68561e-015	-5.24672e-015	-2.91794e-015	-2.51393e-015
-4.97168e-015	-4.81777e-015	-4.9315e-015	-7.75712e-015	-5.214e-015	-2.30719e-014	-1.42792e-014	-2.09942e-014	-1.75458e-014	-1.1901e-014	-1.91528e-014	-9.14329e-015	-1.47345e-014	-1.03684e-014	-1.31802e-015	-6.75345e-016	-1.10059e-014	-1.06899e-014	2.73329e-016	-1.77827e-015	-1.25077e-014	-9.8263e-015	-5.14553e-015	-2.83711e-015	-2.60767e-015
-4.78756e-015	-5.02452e-015	-4.78371e-015	-7.70827e-015	-5.36547e-015	-2.31502e-014	-1.43474e-014	-2.11255e-014	-1.7539e-014	-1.19376e-014	-1.89544e-014	-9.01199e-015	-1.46108e-014	-1.01937e-014	-1.39599e-015	-9.89654e-016	-1.12028e-014	-1.07727e-014	1.18737e-016	-2.07048e-015	-1.23787e-014	-9.94548e-015	-5.05774e-015	-2.75524e-015	-2.69333e-015
-4.60092e-015	-5.22678e-015	-4.63691e-015	-7.65616e-015	-5.50373e-015	-2.32144e-014	-1.44327e-014	-2.12691e-014	-1.75478e-014	-1.19738e-014	-1.87443e-014	-8.88519e-015	-1.44763e-014	-1.00092e-014	-1.45668e-015	-1.29508e-015	-1.13623e-014	-1.08459e-014	-6.73568e-017	-2.35814e-015	-1.22438e-014	-1.00433e-014	-4.98432e-015	-2.67248e-015	-2.7699e-015
-4.41446e-015	-5.42284e-015	-4.49267e-015	-7.60263e-015	-5.62864e-015	-2.32639e-014	-1.45351e-014	-2.14246e-014	-1.75728e-014	-1.20107e-014	-1.85243e-014	-8.76412e-015	-1.43333e-014	-9.81725e-015	-1.50115e-015	-1.59059e-015	-1.14851e-014	-1.09108e-014	-2.85191e-016	-2.63992e-015	-1.21045e-014	-1.0119e-014	-4.92611e-015	-2.58904e-015	-2.83647e-015
-4.23009e-015	-5.61133e-015	-4.35252e-015	-7.54803e-015	-5.74046e-015	-2.32982e-014	-1.46544e-014	-2.15906e-014	-1.76135e-014	-1.20489e-014	-1.82971e-014	-8.65031e-015	-1.41849e-014	-9.61933e-015	-1.53063e-015	-1.87529e-015	-1.1572e-014	-1.09686e-014	-5.34838e-016	-2.91484e-015	-1.1962e-014	-1.01726e-014	-4.88381e-015	-2.50488e-015	-2.89256e-015
-4.05086e-015	-5.79193e-015	-4.21746e-015	-7.49371e-015	-5.83929e-015	-2.33177e-014	-1.47903e-014	-2.17662e-014	-1.76695e-014	-1.20893e-014	-1.80648e-014	-8.54527e-015	-1.40333e-014	-9.41787e-015	-1.54706e-015	-2.14792e-015	-1.16235e-014	-1.10198e-014	-8.15775e-016	-3.1822e-015	-1.18173e-014	-1.02044e-014	-4.85788e-015	-2.41999e-015	-2.93776e-015
-3.8785e-015	-5.96376e-015	-4.08877e-015	-7.44062e-015	-5.92544e-015	-2.33226e-014	-1.49422e-014	-2.19501e-014	-1.774e-014	-1.21325e-014	-1.78299e-014	-8.45141e-015	-1.38815e-014	-9.21434e-015	-1.55229e-015	-2.40727e-015	-1.16407e-014	-1.10662e-014	-1.12736e-015	-3.44065e-015	-1.16715e-014	-1.02143e-014	-4.84874e-015	-2.33464e-015	-2.9716e-015
-3.71473e-015	-6.12631e-015	-3.9677e-015	-7.38994e-015	-5.99925e-015	-2.33138e-014	-1.51099e-014	-2.21405e-014	-1.78247e-014	-1.21783e-014	-1.75943e-014	-8.37003e-015	-1.37322e-014	-9.01059e-015	-1.54794e-015	-2.6529e-015	-1.16256e-014	-1.11098e-014	-1.46896e-015	-3.68882e-015	-1.15257e-014	-1.02024e-014	-4.85645e-015	-2.24839e-015	-2.99357e-015
-3.56174e-015	-6.27894e-015	-3.85531e-015	-7.34237e-015	-6.06164e-015	-2.32914e-014	-1.52922e-014	-2.2336e-014	-1.79219e-014	-1.22276e-014	-1.736e-014	-8.30214e-015	-1.35883e-014	-8.80897e-015	-1.53636e-015	-2.88423e-015	-1.158e-014	-1.11517e-014	-1.83965e-015	-3.92587e-015	-1.13812e-014	-1.01694e-014	-4.88087e-015	-2.16125e-015	-3.00304e-015
-3.42118e-015	-6.42128e-015	-3.75302e-015	-7.29891e-015	-6.11324e-015	-2.32557e-014	-1.54879e-014	-2.25341e-014	-1.80304e-014	-1.22806e-014	-1.71289e-014	-8.24867e-015	-1.34524e-014	-8.61103e-015	-1.51911e-015	-3.10093e-015	-1.1506e-014	-1.11938e-014	-2.23805e-015	-4.15117e-015	-1.12388e-014	-1.01166e-014	-4.92154e-015	-2.07359e-015	-2.9996e-015
-3.29522e-015	-6.55274e-015	-3.66142e-015	-7.26033e-015	-6.15469e-015	-2.32078e-014	-1.56961e-014	-2.27335e-014	-1.8149e-014	-1.23376e-014	-1.69034e-014	-8.21059e-015	-1.33277e-014	-8.41847e-015	-1.49869e-015	-3.30259e-015	-1.14063e-014	-1.12374e-014	-2.66177e-015	-4.36431e-015	-1.10994e-014	-1.00447e-014	-4.9779e-015	-1.98531e-015	-2.98265e-015
-3.18609e-015	-6.67373e-015	-3.58211e-015	-7.22747e-015	-6.18704e-015	-2.3149e-014	-1.59147e-014	-2.29323e-014	-1.82762e-014	-1.23979e-014	-1.66858e-014	-8.18967e-015	-1.3217e-014	-8.23313e-015	-1.47691e-015	-3.48897e-015	-1.12824e-014	-1.12839e-014	-3.10916e-015	-4.56492e-015	-1.0965e-014	-9.95434e-015	-5.04884e-015	-1.89696e-015	-2.95218e-015
-3.09451e-015	-6.78477e-015	-3.51559e-015	-7.20043e-015	-6.2113e-015	-2.30799e-014	-1.61421e-014	-2.31281e-014	-1.84103e-014	-1.2461e-014	-1.64783e-014	-8.18679e-015	-1.31233e-014	-8.0574e-015	-1.45534e-015	-3.65997e-015	-1.11371e-014	-1.13351e-014	-3.57804e-015	-4.75207e-015	-1.08373e-014	-9.84685e-015	-5.13315e-015	-1.80859e-015	-2.90838e-015
-3.02102e-015	-6.88638e-015	-3.46285e-015	-7.17983e-015	-6.22819e-015	-2.30016e-014	-1.63767e-014	-2.33182e-014	-1.85494e-014	-1.25266e-014	-1.62828e-014	-8.20211e-015	-1.30485e-014	-7.89298e-015	-1.43557e-015	-3.81595e-015	-1.09736e-014	-1.13926e-014	-4.06603e-015	-4.92514e-015	-1.07173e-014	-9.72373e-015	-5.22966e-015	-1.72064e-015	-2.85048e-015
-2.96644e-015	-6.97918e-015	-3.42473e-015	-7.16531e-015	-6.2387e-015	-2.29154e-014	-1.66169e-014	-2.35016e-014	-1.86919e-014	-1.25942e-014	-1.61009e-014	-8.23632e-015	-1.29953e-014	-7.74202e-015	-1.41958e-015	-3.95775e-015	-1.07948e-014	-1.14581e-014	-4.57013e-015	-5.08329e-015	-1.06059e-014	-9.5866e-015	-5.33766e-015	-1.63408e-015	-2.77969e-015
-2.93114e-015	-7.064e-015	-3.40142e-015	-7.15706e-015	-6.24399e-015	-2.28229e-014	-1.68606e-014	-2.36763e-014	-1.88363e-014	-1.26629e-014	-1.59344e-014	-8.28943e-015	-1.29658e-014	-7.60565e-015	-1.40866e-015	-4.08531e-015	-1.06025e-014	-1.15334e-014	-5.08766e-015	-5.22688e-015	-1.0504e-014	-9.43757e-015	-5.45555e-015	-1.54935e-015	-2.69581e-015
-2.91631e-015	-7.14175e-015	-3.39348e-015	-7.15495e-015	-6.24503e-015	-2.27253e-014	-1.71061e-014	-2.38409e-014	-1.89814e-014	-1.27315e-014	-1.57849e-014	-8.36191e-015	-1.29615e-014	-7.48512e-015	-1.40352e-015	-4.1989e-015	-1.03992e-014	-1.16199e-014	-5.61585e-015	-5.35574e-015	-1.04139e-014	-9.27816e-015	-5.58153e-015	-1.46724e-015	-2.59946e-015
-2.92223e-015	-7.2136e-015	-3.40172e-015	-7.15887e-015	-6.24226e-015	-2.2624e-014	-1.73511e-014	-2.39934e-014	-1.91259e-014	-1.27991e-014	-1.56538e-014	-8.45443e-015	-1.29838e-014	-7.38181e-015	-1.40533e-015	-4.2992e-015	-1.0187e-014	-1.17188e-014	-6.15143e-015	-5.46952e-015	-1.03368e-014	-9.11048e-015	-5.71442e-015	-1.3884e-015	-2.49151e-015
-2.94811e-015	-7.28061e-015	-3.42594e-015	-7.16769e-015	-6.23708e-015	-2.25204e-014	-1.75934e-014	-2.41318e-014	-1.92687e-014	-1.28649e-014	-1.5542e-014	-8.56669e-015	-1.30345e-014	-7.29727e-015	-1.41533e-015	-4.38642e-015	-9.96828e-015	-1.18312e-014	-6.69122e-015	-5.56866e-015	-1.02742e-014	-8.93644e-015	-5.85307e-015	-1.31369e-015	-2.3731e-015
-2.99356e-015	-7.34414e-015	-3.46651e-015	-7.18091e-015	-6.23017e-015	-2.24158e-014	-1.78315e-014	-2.42549e-014	-1.94085e-014	-1.29277e-014	-1.54506e-014	-8.69872e-015	-1.3114e-014	-7.23265e-015	-1.43397e-015	-4.46145e-015	-9.7457e-015	-1.19584e-014	-7.23145e-015	-5.6536e-015	-1.02275e-014	-8.75856e-015	-5.99648e-015	-1.24379e-015	-2.24509e-015
-3.05856e-015	-7.40536e-015	-3.52375e-015	-7.19834e-015	-6.22215e-015	-2.23113e-014	-1.80632e-014	-2.43618e-014	-1.95436e-014	-1.29869e-014	-1.5381e-014	-8.85047e-015	-1.32225e-014	-7.18827e-015	-1.46153e-015	-4.52471e-015	-9.52109e-015	-1.21018e-014	-7.76836e-015	-5.72406e-015	-1.01982e-014	-8.57817e-015	-6.14319e-015	-1.17961e-015	-2.10844e-015
-3.14216e-015	-7.46578e-015	-3.59679e-015	-7.21919e-015	-6.21373e-015	-2.22079e-014	-1.82861e-014	-2.44513e-014	-1.96728e-014	-1.30406e-014	-1.53338e-014	-9.02081e-015	-1.33603e-014	-7.16416e-015	-1.498e-015	-4.57676e-015	-9.2962e-015	-1.2262e-014	-8.29959e-015	-5.78022e-015	-1.01869e-014	-8.39692e-015	-6.29192e-015	-1.1218e-015	-1.96467e-015
-3.24321e-015	-7.52664e-015	-3.68559e-015	-7.24222e-015	-6.20584e-015	-2.21073e-014	-1.84989e-014	-2.45218e-014	-1.97953e-014	-1.30875e-014	-1.53091e-014	-9.20821e-015	-1.35268e-014	-7.16149e-015	-1.54343e-015	-4.61749e-015	-9.07312e-015	-1.24397e-014	-8.82176e-015	-5.82178e-015	-1.01953e-014	-8.21746e-015	-6.44133e-015	-1.07175e-015	-1.81545e-015
-3.36021e-015	-7.58898e-015	-3.79042e-015	-7.26683e-015	-6.19881e-015	-2.20109e-014	-1.87e-014	-2.4573e-014	-1.99103e-014	-1.31263e-014	-1.53073e-014	-9.41186e-015	-1.37216e-014	-7.18116e-015	-1.59775e-015	-4.64783e-015	-8.85371e-015	-1.26353e-014	-9.33144e-015	-5.84986e-015	-1.02247e-014	-8.04172e-015	-6.59027e-015	-1.03103e-015	-1.66244e-015
-3.49145e-015	-7.65368e-015	-3.91044e-015	-7.29237e-015	-6.19314e-015	-2.19201e-014	-1.88878e-014	-2.46044e-014	-2.00172e-014	-1.31562e-014	-1.53284e-014	-9.63081e-015	-1.39432e-014	-7.22356e-015	-1.6604e-015	-4.66775e-015	-8.63964e-015	-1.28497e-014	-9.82551e-015	-5.86451e-015	-1.02759e-014	-7.87216e-015	-6.73757e-015	-1.00079e-015	-1.50758e-015
-3.6352e-015	-7.72217e-015	-4.04505e-015	-7.31741e-015	-6.18966e-015	-2.18363e-014	-1.90612e-014	-2.46161e-014	-2.01157e-014	-1.31764e-014	-1.53718e-014	-9.86317e-015	-1.41905e-014	-7.28816e-015	-1.73055e-015	-4.67779e-015	-8.43285e-015	-1.30832e-014	-1.03006e-014	-5.86643e-015	-1.03491e-014	-7.71096e-015	-6.88268e-015	-9.81904e-016	-1.35212e-015
-3.78991e-015	-7.79592e-015	-4.19385e-015	-7.34131e-015	-6.18816e-015	-2.17608e-014	-1.92196e-014	-2.46087e-014	-2.02062e-014	-1.31864e-014	-1.54373e-014	-1.01083e-014	-1.44612e-014	-7.37468e-015	-1.80767e-015	-4.67842e-015	-8.23453e-015	-1.33358e-014	-1.07539e-014	-5.85713e-015	-1.04451e-014	-7.56056e-015	-7.0251e-015	-9.75421e-016	-1.1981e-015
-3.95334e-015	-7.87607e-015	-4.35635e-015	-7.36321e-015	-6.1894e-015	-2.16945e-014	-1.93612e-014	-2.45833e-014	-2.02884e-014	-1.31851e-014	-1.55242e-014	-1.03642e-014	-1.47534e-014	-7.48297e-015	-1.89048e-015	-4.66986e-015	-8.04581e-015	-1.36069e-014	-1.11828e-014	-5.83715e-015	-1.05647e-014	-7.42281e-015	-7.16412e-015	-9.81535e-016	-1.04743e-015
-4.12351e-015	-7.96391e-015	-4.532e-015	-7.38258e-015	-6.19355e-015	-2.16381e-014	-1.94854e-014	-2.45406e-014	-2.03629e-014	-1.31724e-014	-1.56318e-014	-1.06283e-014	-1.50644e-014	-7.61262e-015	-1.97826e-015	-4.65273e-015	-7.86809e-015	-1.38968e-014	-1.15847e-014	-5.80661e-015	-1.07087e-014	-7.29988e-015	-7.29872e-015	-1.0019e-015	-9.0261e-016
-4.29855e-015	-8.06033e-015	-4.71999e-015	-7.39843e-015	-6.20134e-015	-2.15939e-014	-1.95922e-014	-2.44819e-014	-2.043e-014	-1.31479e-014	-1.57595e-014	-1.08996e-014	-1.53915e-014	-7.76324e-015	-2.06985e-015	-4.62674e-015	-7.70197e-015	-1.42051e-014	-1.19573e-014	-5.76648e-015	-1.08775e-014	-7.19351e-015	-7.42825e-015	-1.03762e-015	-7.65542e-016
-4.47667e-015	-8.16635e-015	-4.91964e-015	-7.41043e-015	-6.21292e-015	-2.15626e-014	-1.96815e-014	-2.44086e-014	-2.04904e-014	-1.31116e-014	-1.59062e-014	-1.11762e-014	-1.57318e-014	-7.93355e-015	-2.16412e-015	-4.59183e-015	-7.54866e-015	-1.45306e-014	-1.22986e-014	-5.71831e-015	-1.10709e-014	-7.1055e-015	-7.55186e-015	-1.08968e-015	-6.38233e-016
-4.65569e-015	-8.28248e-015	-5.13021e-015	-7.4184e-015	-6.22902e-015	-2.15449e-014	-1.97535e-014	-2.43225e-014	-2.05448e-014	-1.30641e-014	-1.60707e-014	-1.14554e-014	-1.6082e-014	-8.12296e-015	-2.25997e-015	-4.54859e-015	-7.40859e-015	-1.48732e-014	-1.26072e-014	-5.66237e-015	-1.12888e-014	-7.03755e-015	-7.66937e-015	-1.15806e-015	-5.23029e-016
-4.83336e-015	-8.40945e-015	-5.35054e-015	-7.4217e-015	-6.24964e-015	-2.1542e-014	-1.98083e-014	-2.42258e-014	-2.05936e-014	-1.30057e-014	-1.62517e-014	-1.1734e-014	-1.6439e-014	-8.33045e-015	-2.35604e-015	-4.49681e-015	-7.28231e-015	-1.52324e-014	-1.28816e-014	-5.59951e-015	-1.15303e-014	-6.99108e-015	-7.78109e-015	-1.24318e-015	-4.22117e-016
-5.00748e-015	-8.54797e-015	-5.5796e-015	-7.42028e-015	-6.27492e-015	-2.1555e-014	-1.98471e-014	-2.41201e-014	-2.06386e-014	-1.29376e-014	-1.64475e-014	-1.20096e-014	-1.67989e-014	-8.55466e-015	-2.45048e-015	-4.43684e-015	-7.17049e-015	-1.56066e-014	-1.31208e-014	-5.53098e-015	-1.17945e-014	-6.96703e-015	-7.88716e-015	-1.34528e-015	-3.3763e-016
-5.17577e-015	-8.69737e-015	-5.81687e-015	-7.41415e-015	-6.30456e-015	-2.15838e-014	-1.98706e-014	-2.40078e-014	-2.06803e-014	-1.28605e-014	-1.66562e-014	-1.22805e-014	-1.71583e-014	-8.79388e-015	-2.5428e-015	-4.36818e-015	-7.07426e-015	-1.59943e-014	-1.33248e-014	-5.45825e-015	-1.20808e-014	-6.96576e-015	-7.98725e-015	-1.4648e-015	-2.71232e-016
-5.33667e-015	-8.85799e-015	-6.06217e-015	-7.40327e-015	-6.33835e-015	-2.16294e-014	-1.98803e-014	-2.38919e-014	-2.072e-014	-1.27754e-014	-1.68764e-014	-1.25442e-014	-1.7513e-014	-9.04701e-015	-2.6327e-015	-4.29057e-015	-6.99411e-015	-1.63941e-014	-1.34931e-014	-5.38209e-015	-1.2388e-014	-6.98862e-015	-8.08162e-015	-1.60187e-015	-2.2464e-016
-5.48835e-015	-9.02989e-015	-6.31474e-015	-7.38778e-015	-6.37645e-015	-2.16924e-014	-1.98776e-014	-2.37755e-014	-2.07593e-014	-1.26834e-014	-1.71064e-014	-1.27982e-014	-1.78594e-014	-9.31255e-015	-2.71835e-015	-4.20494e-015	-6.93097e-015	-1.68043e-014	-1.3626e-014	-5.30302e-015	-1.27145e-014	-7.03629e-015	-8.17037e-015	-1.75621e-015	-1.9957e-016
-5.62929e-015	-9.21265e-015	-6.57282e-015	-7.36822e-015	-6.41888e-015	-2.17733e-014	-1.98635e-014	-2.36615e-014	-2.07997e-014	-1.25862e-014	-1.73442e-014	-1.30407e-014	-1.81937e-014	-9.58911e-015	-2.79886e-015	-4.11139e-015	-6.88478e-015	-1.72237e-014	-1.37239e-014	-5.22299e-015	-1.30587e-014	-7.10854e-015	-8.25358e-015	-1.92735e-015	-1.9709e-016
-5.75827e-015	-9.40572e-015	-6.83584e-015	-7.34512e-015	-6.46634e-015	-2.18724e-014	-1.98398e-014	-2.35528e-014	-2.08421e-014	-1.24859e-014	-1.75881e-014	-1.32694e-014	-1.85123e-014	-9.87485e-015	-2.87381e-015	-4.00978e-015	-6.85599e-015	-1.76508e-014	-1.37882e-014	-5.14301e-015	-1.34189e-014	-7.2062e-015	-8.3315e-015	-2.1155e-015	-2.18297e-016
-5.87394e-015	-9.60905e-015	-7.10332e-015	-7.31892e-015	-6.51866e-015	-2.19894e-014	-1.98084e-014	-2.34524e-014	-2.08877e-014	-1.23847e-014	-1.78363e-014	-1.34813e-014	-1.8812e-014	-1.01679e-014	-2.94291e-015	-3.90005e-015	-6.84552e-015	-1.80841e-014	-1.38201e-014	-5.06363e-015	-1.37932e-014	-7.32972e-015	-8.40415e-015	-2.31963e-015	-2.63821e-016
-5.97506e-015	-9.82188e-015	-7.37463e-015	-7.29051e-015	-6.57642e-015	-2.21249e-014	-1.97717e-014	-2.33632e-014	-2.09377e-014	-1.22854e-014	-1.80864e-014	-1.36748e-014	-1.90891e-014	-1.04666e-014	-3.00573e-015	-3.78327e-015	-6.8538e-015	-1.8522e-014	-1.38211e-014	-4.9862e-015	-1.41787e-014	-7.47902e-015	-8.47179e-015	-2.53924e-015	-3.34203e-016
-6.06046e-015	-1.00433e-014	-7.64922e-015	-7.26155e-015	-6.63969e-015	-2.2279e-014	-1.9732e-014	-2.32881e-014	-2.09932e-014	-1.21898e-014	-1.83362e-014	-1.38478e-014	-1.93405e-014	-1.07701e-014	-3.06192e-015	-3.65972e-015	-6.88116e-015	-1.89625e-014	-1.3793e-014	-4.91189e-015	-1.45729e-014	-7.65407e-015	-8.53414e-015	-2.77315e-015	-4.29059e-016
-6.12994e-015	-1.02722e-014	-7.92622e-015	-7.23355e-015	-6.70814e-015	-2.24513e-014	-1.96913e-014	-2.32299e-014	-2.10552e-014	-1.21e-014	-1.85842e-014	-1.39987e-014	-1.95637e-014	-1.10766e-014	-3.11192e-015	-3.53032e-015	-6.92799e-015	-1.94044e-014	-1.37385e-014	-4.84117e-015	-1.49732e-014	-7.85363e-015	-8.59131e-015	-3.01983e-015	-5.48757e-016
-6.18302e-015	-1.05078e-014	-8.20492e-015	-7.20777e-015	-6.78218e-015	-2.2642e-014	-1.96526e-014	-2.3191e-014	-2.11251e-014	-1.20182e-014	-1.88288e-014	-1.41266e-014	-1.97558e-014	-1.13844e-014	-3.15582e-015	-3.39589e-015	-6.99469e-015	-1.98454e-014	-1.36602e-014	-4.775e-015	-1.5377e-014	-8.07652e-015	-8.64342e-015	-3.27812e-015	-6.92998e-016
-6.21925e-015	-1.07487e-014	-8.4845e-015	-7.18567e-015	-6.86261e-015	-2.2851e-014	-1.96185e-014	-2.31735e-014	-2.12031e-014	-1.19464e-014	-1.90683e-014	-1.42301e-014	-1.99143e-014	-1.16919e-014	-3.19379e-015	-3.25695e-015	-7.08151e-015	-2.02839e-014	-1.35611e-014	-4.71444e-015	-1.57809e-014	-8.32185e-015	-8.69009e-015	-3.54662e-015	-8.61497e-016
-6.23868e-015	-1.09937e-014	-8.76458e-015	-7.16935e-015	-6.94948e-015	-2.30783e-014	-1.95904e-014	-2.31798e-014	-2.12899e-014	-1.18871e-014	-1.93013e-014	-1.43081e-014	-2.00376e-014	-1.19978e-014	-3.22588e-015	-3.11431e-015	-7.18852e-015	-2.07184e-014	-1.34443e-014	-4.66009e-015	-1.61819e-014	-8.5885e-015	-8.73143e-015	-3.82354e-015	-1.0533e-015
-6.24142e-015	-1.12409e-014	-9.04451e-015	-7.16025e-015	-7.04319e-015	-2.33232e-014	-1.95707e-014	-2.32119e-014	-2.13859e-014	-1.18434e-014	-1.95259e-014	-1.43593e-014	-2.01239e-014	-1.23001e-014	-3.25296e-015	-2.96925e-015	-7.31568e-015	-2.11476e-014	-1.33132e-014	-4.61265e-015	-1.65768e-014	-8.87491e-015	-8.76682e-015	-4.10714e-015	-1.26717e-015
-6.22802e-015	-1.14889e-014	-9.32378e-015	-7.15988e-015	-7.14468e-015	-2.35849e-014	-1.95626e-014	-2.32717e-014	-2.14917e-014	-1.18172e-014	-1.9741e-014	-1.43832e-014	-2.01725e-014	-1.25978e-014	-3.2758e-015	-2.82376e-015	-7.46276e-015	-2.15701e-014	-1.31708e-014	-4.57254e-015	-1.69622e-014	-9.17876e-015	-8.79689e-015	-4.39591e-015	-1.50118e-015
-6.19917e-015	-1.17362e-014	-9.60147e-015	-7.16983e-015	-7.25437e-015	-2.38636e-014	-1.95673e-014	-2.33608e-014	-2.16071e-014	-1.18106e-014	-1.99452e-014	-1.43796e-014	-2.01829e-014	-1.28899e-014	-3.29531e-015	-2.67949e-015	-7.63006e-015	-2.19843e-014	-1.30208e-014	-4.54038e-015	-1.73348e-014	-9.49829e-015	-8.82128e-015	-4.6874e-015	-1.75357e-015
-6.15636e-015	-1.19814e-014	-9.87733e-015	-7.19184e-015	-7.37239e-015	-2.41582e-014	-1.95867e-014	-2.34795e-014	-2.17318e-014	-1.18249e-014	-2.01379e-014	-1.43487e-014	-2.01551e-014	-1.31747e-014	-3.31299e-015	-2.53746e-015	-7.8172e-015	-2.23893e-014	-1.28669e-014	-4.51682e-015	-1.76914e-014	-9.83206e-015	-8.83946e-015	-4.97976e-015	-2.02247e-015
-6.10058e-015	-1.22228e-014	-1.01506e-014	-7.22772e-015	-7.49892e-015	-2.44675e-014	-1.9623e-014	-2.36286e-014	-2.18657e-014	-1.18615e-014	-2.03181e-014	-1.42905e-014	-2.00899e-014	-1.34508e-014	-3.33029e-015	-2.39951e-015	-8.02368e-015	-2.27837e-014	-1.2712e-014	-4.50192e-015	-1.80291e-014	-1.01784e-014	-8.85052e-015	-5.27101e-015	-2.30459e-015
-6.03361e-015	-1.24583e-014	-1.04212e-014	-7.27852e-015	-7.63458e-015	-2.47909e-014	-1.96778e-014	-2.38089e-014	-2.20088e-014	-1.19226e-014	-2.04855e-014	-1.42054e-014	-1.9987e-014	-1.37174e-014	-3.34769e-015	-2.26663e-015	-8.24824e-015	-2.31666e-014	-1.25598e-014	-4.49632e-015	-1.8345e-014	-1.05347e-014	-8.85407e-015	-5.55908e-015	-2.59758e-015
-5.95626e-015	-1.26865e-014	-1.06886e-014	-7.34535e-015	-7.78e-015	-2.51269e-014	-1.97528e-014	-2.40199e-014	-2.21604e-014	-1.20098e-014	-2.06397e-014	-1.4094e-014	-1.98475e-014	-1.39734e-014	-3.36706e-015	-2.14067e-015	-8.49049e-015	-2.35367e-014	-1.24135e-014	-4.49955e-015	-1.86361e-014	-1.08991e-014	-8.84961e-015	-5.84225e-015	-2.89866e-015
-5.86954e-015	-1.29053e-014	-1.09517e-014	-7.42904e-015	-7.93542e-015	-2.5474e-014	-1.9849e-014	-2.4261e-014	-2.23192e-014	-1.21234e-014	-2.07801e-014	-1.39568e-014	-1.96728e-014	-1.42182e-014	-3.38946e-015	-2.02348e-015	-8.74965e-015	-2.38931e-014	-1.22763e-014	-4.51201e-015	-1.89005e-014	-1.12689e-014	-8.83613e-015	-6.11823e-015	-3.20491e-015
-5.77556e-015	-1.31135e-014	-1.12093e-014	-7.53065e-015	-8.10095e-015	-2.58318e-014	-1.99675e-014	-2.45313e-014	-2.24837e-014	-1.22636e-014	-2.09067e-014	-1.37955e-014	-1.94646e-014	-1.44513e-014	-3.41552e-015	-1.91638e-015	-9.02496e-015	-2.42348e-014	-1.21508e-014	-4.5335e-015	-1.91354e-014	-1.16406e-014	-8.81244e-015	-6.38534e-015	-3.5129e-015
-5.67575e-015	-1.33083e-014	-1.14608e-014	-7.65097e-015	-8.27684e-015	-2.61982e-014	-2.01085e-014	-2.48295e-014	-2.2653e-014	-1.24311e-014	-2.10199e-014	-1.36118e-014	-1.9225e-014	-1.46718e-014	-3.44638e-015	-1.82167e-015	-9.31529e-015	-2.4561e-014	-1.20403e-014	-4.56379e-015	-1.93391e-014	-1.2012e-014	-8.77793e-015	-6.64167e-015	-3.81912e-015
-5.57224e-015	-1.34885e-014	-1.17053e-014	-7.79091e-015	-8.46346e-015	-2.65713e-014	-2.02723e-014	-2.51535e-014	-2.2826e-014	-1.26261e-014	-2.1119e-014	-1.34073e-014	-1.89569e-014	-1.48793e-014	-3.48286e-015	-1.74105e-015	-9.61932e-015	-2.48706e-014	-1.19473e-014	-4.60218e-015	-1.95099e-014	-1.23803e-014	-8.73231e-015	-6.88554e-015	-4.11988e-015
-5.46689e-015	-1.36521e-014	-1.19431e-014	-7.94963e-015	-8.66115e-015	-2.69501e-014	-2.04583e-014	-2.55011e-014	-2.30013e-014	-1.28484e-014	-2.12049e-014	-1.31844e-014	-1.86631e-014	-1.50741e-014	-3.52645e-015	-1.67593e-015	-9.93539e-015	-2.51633e-014	-1.18743e-014	-4.64826e-015	-1.96467e-014	-1.27427e-014	-8.67474e-015	-7.11561e-015	-4.41209e-015
-5.36067e-015	-1.37982e-014	-1.2173e-014	-8.12682e-015	-8.86956e-015	-2.73324e-014	-2.06662e-014	-2.58699e-014	-2.31773e-014	-1.30969e-014	-2.12785e-014	-1.29448e-014	-1.83467e-014	-1.52559e-014	-3.57811e-015	-1.62791e-015	-1.02614e-014	-2.54392e-014	-1.18235e-014	-4.70209e-015	-1.97483e-014	-1.30965e-014	-8.60457e-015	-7.3306e-015	-4.69293e-015
-5.2554e-015	-1.39247e-014	-1.23938e-014	-8.32303e-015	-9.0887e-015	-2.77171e-014	-2.08957e-014	-2.62573e-014	-2.33518e-014	-1.33702e-014	-2.13408e-014	-1.26918e-014	-1.80111e-014	-1.54246e-014	-3.6384e-015	-1.59804e-015	-1.05953e-014	-2.56982e-014	-1.17971e-014	-4.76284e-015	-1.98145e-014	-1.34396e-014	-8.52087e-015	-7.52893e-015	-4.959e-015
-5.15341e-015	-1.40306e-014	-1.26048e-014	-8.53872e-015	-9.31789e-015	-2.81018e-014	-2.11459e-014	-2.66606e-014	-2.35235e-014	-1.36668e-014	-2.13929e-014	-1.24273e-014	-1.76595e-014	-1.55805e-014	-3.70788e-015	-1.58703e-015	-1.09336e-014	-2.59403e-014	-1.1797e-014	-4.82983e-015	-1.98453e-014	-1.3769e-014	-8.42246e-015	-7.70986e-015	-5.20761e-015
-5.05636e-015	-1.41146e-014	-1.2805e-014	-8.77255e-015	-9.55738e-015	-2.84849e-014	-2.14157e-014	-2.70762e-014	-2.36902e-014	-1.39855e-014	-2.14357e-014	-1.21543e-014	-1.72956e-014	-1.57235e-014	-3.78682e-015	-1.59639e-015	-1.12744e-014	-2.61654e-014	-1.18244e-014	-4.90235e-015	-1.98408e-014	-1.40824e-014	-8.30903e-015	-7.87217e-015	-5.43566e-015
-4.96588e-015	-1.41763e-014	-1.29936e-014	-9.02351e-015	-9.80685e-015	-2.88641e-014	-2.17033e-014	-2.75004e-014	-2.38506e-014	-1.43242e-014	-2.14703e-014	-1.18758e-014	-1.69232e-014	-1.58537e-014	-3.87524e-015	-1.62689e-015	-1.16153e-014	-2.63733e-014	-1.18797e-014	-4.97909e-015	-1.98022e-014	-1.43773e-014	-8.18002e-015	-8.01486e-015	-5.64041e-015
-4.88323e-015	-1.42149e-014	-1.31695e-014	-9.29009e-015	-1.00659e-014	-2.92382e-014	-2.20064e-014	-2.79297e-014	-2.40029e-014	-1.46805e-014	-2.14983e-014	-1.15956e-014	-1.65459e-014	-1.59721e-014	-3.97348e-015	-1.67881e-015	-1.19538e-014	-2.65639e-014	-1.19635e-014	-5.05929e-015	-1.97299e-014	-1.46515e-014	-8.03529e-015	-8.13786e-015	-5.81905e-015
-4.81025e-015	-1.42298e-014	-1.33321e-014	-9.57078e-015	-1.03343e-014	-2.96043e-014	-2.23236e-014	-2.83602e-014	-2.41447e-014	-1.50517e-014	-2.15214e-014	-1.13163e-014	-1.61673e-014	-1.60792e-014	-4.08157e-015	-1.75335e-015	-1.22866e-014	-2.67375e-014	-1.2076e-014	-5.14251e-015	-1.96256e-014	-1.4903e-014	-7.87536e-015	-8.24036e-015	-5.96916e-015
-4.74748e-015	-1.42204e-014	-1.34804e-014	-9.86358e-015	-1.06106e-014	-2.99603e-014	-2.26521e-014	-2.87885e-014	-2.42754e-014	-1.54357e-014	-2.15409e-014	-1.10411e-014	-1.57915e-014	-1.61756e-014	-4.1991e-015	-1.85073e-015	-1.26111e-014	-2.68948e-014	-1.22167e-014	-5.227e-015	-1.9491e-014	-1.51287e-014	-7.70038e-015	-8.32206e-015	-6.0891e-015
-4.6959e-015	-1.41859e-014	-1.36132e-014	-1.01667e-014	-1.08939e-014	-3.03044e-014	-2.29895e-014	-2.92108e-014	-2.43939e-014	-1.58295e-014	-2.15579e-014	-1.07728e-014	-1.54219e-014	-1.62622e-014	-4.32593e-015	-1.97039e-015	-1.29245e-014	-2.70355e-014	-1.23852e-014	-5.31223e-015	-1.93285e-014	-1.53273e-014	-7.51067e-015	-8.38325e-015	-6.17755e-015
-4.65607e-015	-1.41264e-014	-1.37302e-014	-1.04775e-014	-1.11831e-014	-3.06345e-014	-2.3333e-014	-2.96235e-014	-2.44989e-014	-1.62296e-014	-2.15735e-014	-1.05144e-014	-1.50618e-014	-1.63399e-014	-4.46083e-015	-2.1119e-015	-1.32241e-014	-2.71598e-014	-1.25808e-014	-5.39696e-015	-1.91404e-014	-1.54977e-014	-7.30572e-015	-8.42413e-015	-6.2337e-015
-4.62856e-015	-1.40423e-014	-1.38306e-014	-1.07943e-014	-1.14772e-014	-3.09484e-014	-2.36799e-014	-3.00233e-014	-2.45891e-014	-1.66329e-014	-2.15903e-014	-1.02692e-014	-1.4715e-014	-1.64093e-014	-4.60356e-015	-2.27454e-015	-1.35071e-014	-2.72686e-014	-1.28022e-014	-5.47964e-015	-1.89304e-014	-1.56386e-014	-7.08628e-015	-8.44486e-015	-6.25674e-015
-4.61387e-015	-1.3934e-014	-1.39138e-014	-1.1114e-014	-1.17747e-014	-3.12442e-014	-2.40275e-014	-3.04064e-014	-2.4663e-014	-1.70364e-014	-2.16097e-014	-1.00411e-014	-1.43841e-014	-1.64719e-014	-4.75247e-015	-2.45708e-015	-1.37703e-014	-2.73623e-014	-1.30474e-014	-5.5594e-015	-1.87014e-014	-1.57489e-014	-6.85344e-015	-8.44611e-015	-6.24672e-015
-4.61194e-015	-1.38016e-014	-1.39791e-014	-1.1434e-014	-1.20746e-014	-3.15203e-014	-2.43727e-014	-3.07691e-014	-2.47196e-014	-1.74365e-014	-2.16328e-014	-9.83294e-015	-1.40723e-014	-1.65282e-014	-4.90652e-015	-2.65846e-015	-1.40109e-014	-2.74416e-014	-1.33144e-014	-5.63495e-015	-1.84566e-014	-1.58281e-014	-6.60768e-015	-8.42796e-015	-6.20399e-015
-4.62295e-015	-1.36461e-014	-1.40258e-014	-1.17513e-014	-1.23752e-014	-3.17747e-014	-2.47127e-014	-3.11079e-014	-2.47583e-014	-1.78301e-014	-2.16613e-014	-9.64745e-015	-1.37818e-014	-1.65789e-014	-5.06448e-015	-2.87778e-015	-1.42258e-014	-2.75067e-014	-1.36009e-014	-5.7048e-015	-1.81993e-014	-1.58758e-014	-6.35011e-015	-8.39142e-015	-6.12903e-015
-4.64637e-015	-1.34687e-014	-1.40537e-014	-1.20636e-014	-1.26752e-014	-3.20063e-014	-2.50449e-014	-3.14204e-014	-2.47784e-014	-1.82141e-014	-2.16963e-014	-9.48737e-015	-1.35149e-014	-1.66251e-014	-5.22497e-015	-3.1133e-015	-1.44127e-014	-2.75576e-014	-1.39047e-014	-5.7678e-015	-1.79333e-014	-1.5891e-014	-6.08193e-015	-8.33749e-015	-6.02319e-015
-4.68167e-015	-1.32707e-014	-1.40627e-014	-1.23684e-014	-1.29729e-014	-3.22134e-014	-2.53667e-014	-3.17038e-014	-2.47804e-014	-1.85856e-014	-2.17394e-014	-9.35576e-015	-1.32733e-014	-1.66681e-014	-5.3862e-015	-3.36319e-015	-1.45694e-014	-2.75951e-014	-1.42225e-014	-5.82343e-015	-1.76625e-014	-1.58744e-014	-5.80555e-015	-8.26735e-015	-5.88824e-015
-4.7279e-015	-1.30532e-014	-1.4053e-014	-1.2663e-014	-1.32664e-014	-3.23945e-014	-2.56753e-014	-3.19551e-014	-2.47643e-014	-1.89418e-014	-2.17916e-014	-9.25474e-015	-1.30583e-014	-1.67091e-014	-5.54692e-015	-3.62553e-015	-1.46941e-014	-2.76195e-014	-1.45506e-014	-5.87083e-015	-1.73909e-014	-1.58261e-014	-5.52282e-015	-8.18195e-015	-5.72611e-015
-4.78408e-015	-1.28183e-014	-1.40249e-014	-1.29442e-014	-1.35542e-014	-3.25489e-014	-2.59684e-014	-3.21723e-014	-2.473e-014	-1.92797e-014	-2.18539e-014	-9.18678e-015	-1.28711e-014	-1.67484e-014	-5.70549e-015	-3.89791e-015	-1.47839e-014	-2.76313e-014	-1.48861e-014	-5.9091e-015	-1.71228e-014	-1.57461e-014	-5.23502e-015	-8.08294e-015	-5.53963e-015
-4.84894e-015	-1.25674e-014	-1.39784e-014	-1.32094e-014	-1.38348e-014	-3.26756e-014	-2.62432e-014	-3.23539e-014	-2.46777e-014	-1.95972e-014	-2.19272e-014	-9.15361e-015	-1.27125e-014	-1.67866e-014	-5.86045e-015	-4.17835e-015	-1.48375e-014	-2.76306e-014	-1.52257e-014	-5.93779e-015	-1.68621e-014	-1.56354e-014	-4.94408e-015	-7.97128e-015	-5.33164e-015
-4.92108e-015	-1.2303e-014	-1.39142e-014	-1.34562e-014	-1.41062e-014	-3.27732e-014	-2.64979e-014	-3.24978e-014	-2.46082e-014	-1.98918e-014	-2.20118e-014	-9.15565e-015	-1.25835e-014	-1.68245e-014	-6.01008e-015	-4.46398e-015	-1.48536e-014	-2.76183e-014	-1.55662e-014	-5.95558e-015	-1.66123e-014	-1.54957e-014	-4.65188e-015	-7.84805e-015	-5.10494e-015
-4.99898e-015	-1.20271e-014	-1.38333e-014	-1.36823e-014	-1.43672e-014	-3.2842e-014	-2.67306e-014	-3.26032e-014	-2.45224e-014	-2.0161e-014	-2.21082e-014	-9.19485e-015	-1.24838e-014	-1.68631e-014	-6.15337e-015	-4.75259e-015	-1.48309e-014	-2.75941e-014	-1.59036e-014	-5.96171e-015	-1.63763e-014	-1.53282e-014	-4.36069e-015	-7.71488e-015	-4.86317e-015
-5.08142e-015	-1.17421e-014	-1.3737e-014	-1.38855e-014	-1.4616e-014	-3.28819e-014	-2.69401e-014	-3.26694e-014	-2.44212e-014	-2.04023e-014	-2.22165e-014	-9.2722e-015	-1.24131e-014	-1.69029e-014	-6.28864e-015	-5.04081e-015	-1.4769e-014	-2.75587e-014	-1.62348e-014	-5.95502e-015	-1.61569e-014	-1.51349e-014	-4.07299e-015	-7.57342e-015	-4.61016e-015
-5.16703e-015	-1.14501e-014	-1.36261e-014	-1.40642e-014	-1.48506e-014	-3.28934e-014	-2.71247e-014	-3.26965e-014	-2.43059e-014	-2.06144e-014	-2.23369e-014	-9.38879e-015	-1.23702e-014	-1.69439e-014	-6.41438e-015	-5.32638e-015	-1.46673e-014	-2.75122e-014	-1.65562e-014	-5.93504e-015	-1.5957e-014	-1.4917e-014	-3.79117e-015	-7.42508e-015	-4.35024e-015
-5.25437e-015	-1.11536e-014	-1.35016e-014	-1.42161e-014	-1.50701e-014	-3.28764e-014	-2.72832e-014	-3.26847e-014	-2.41782e-014	-2.07959e-014	-2.24696e-014	-9.5444e-015	-1.23539e-014	-1.69869e-014	-6.52972e-015	-5.60646e-015	-1.45256e-014	-2.74551e-014	-1.68647e-014	-5.9015e-015	-1.57793e-014	-1.46764e-014	-3.51762e-015	-7.27095e-015	-4.08714e-015
-5.34154e-015	-1.08557e-014	-1.33652e-014	-1.434e-014	-1.52729e-014	-3.28316e-014	-2.74154e-014	-3.26346e-014	-2.40395e-014	-2.09463e-014	-2.26136e-014	-9.73892e-015	-1.23626e-014	-1.70321e-014	-6.63331e-015	-5.87847e-015	-1.43442e-014	-2.73879e-014	-1.71566e-014	-5.85417e-015	-1.56256e-014	-1.4415e-014	-3.25528e-015	-7.11246e-015	-3.82541e-015
-5.42648e-015	-1.0559e-014	-1.32186e-014	-1.44351e-014	-1.54578e-014	-3.27595e-014	-2.75209e-014	-3.25462e-014	-2.38914e-014	-2.10643e-014	-2.27686e-014	-9.97236e-015	-1.23942e-014	-1.70796e-014	-6.724e-015	-6.14034e-015	-1.41236e-014	-2.73107e-014	-1.74291e-014	-5.79273e-015	-1.54971e-014	-1.41351e-014	-3.00595e-015	-6.95035e-015	-3.56861e-015
-5.50701e-015	-1.0266e-014	-1.3063e-014	-1.45001e-014	-1.56241e-014	-3.26618e-014	-2.75998e-014	-3.24214e-014	-2.37362e-014	-2.11488e-014	-2.2934e-014	-1.02448e-014	-1.2446e-014	-1.71298e-014	-6.8004e-015	-6.38903e-015	-1.38648e-014	-2.7223e-014	-1.76789e-014	-5.71714e-015	-1.5395e-014	-1.38391e-014	-2.77197e-015	-6.78565e-015	-3.32127e-015
-5.58215e-015	-9.97941e-015	-1.29003e-014	-1.45345e-014	-1.57703e-014	-3.25396e-014	-2.76525e-014	-3.22612e-014	-2.35754e-014	-2.12001e-014	-2.3109e-014	-1.05549e-014	-1.25165e-014	-1.71824e-014	-6.86216e-015	-6.62191e-015	-1.35692e-014	-2.71251e-014	-1.79028e-014	-5.62742e-015	-1.53199e-014	-1.35294e-014	-2.55519e-015	-6.61981e-015	-3.08713e-015
-5.65006e-015	-9.70158e-015	-1.27328e-014	-1.45378e-014	-1.58958e-014	-3.23949e-014	-2.76795e-014	-3.20674e-014	-2.34107e-014	-2.1219e-014	-2.32914e-014	-1.09012e-014	-1.26033e-014	-1.72369e-014	-6.90918e-015	-6.83736e-015	-1.32377e-014	-2.70179e-014	-1.80983e-014	-5.52303e-015	-1.52722e-014	-1.32084e-014	-2.35842e-015	-6.45421e-015	-2.87033e-015
-5.70939e-015	-9.43583e-015	-1.25623e-014	-1.45101e-014	-1.60009e-014	-3.22294e-014	-2.76823e-014	-3.18413e-014	-2.32443e-014	-2.12055e-014	-2.34801e-014	-1.12821e-014	-1.27036e-014	-1.72923e-014	-6.94118e-015	-7.03308e-015	-1.28726e-014	-2.69009e-014	-1.82631e-014	-5.40367e-015	-1.52518e-014	-1.28785e-014	-2.18381e-015	-6.28962e-015	-2.67489e-015
-5.75809e-015	-9.18453e-015	-1.23906e-014	-1.44516e-014	-1.60848e-014	-3.20454e-014	-2.76617e-014	-3.15861e-014	-2.30783e-014	-2.11602e-014	-2.36736e-014	-1.16953e-014	-1.28145e-014	-1.73487e-014	-6.95746e-015	-7.20716e-015	-1.2476e-014	-2.67749e-014	-1.83951e-014	-5.2702e-015	-1.52577e-014	-1.25422e-014	-2.03243e-015	-6.127e-015	-2.50382e-015
-5.79485e-015	-8.95028e-015	-1.22199e-014	-1.43629e-014	-1.61471e-014	-3.1845e-014	-2.7619e-014	-3.13036e-014	-2.2914e-014	-2.10837e-014	-2.38701e-014	-1.21379e-014	-1.29334e-014	-1.74058e-014	-6.95844e-015	-7.35813e-015	-1.20509e-014	-2.66403e-014	-1.8492e-014	-5.12324e-015	-1.52889e-014	-1.22015e-014	-1.90548e-015	-5.96687e-015	-2.36038e-015
-5.81836e-015	-8.73546e-015	-1.20529e-014	-1.42449e-014	-1.61879e-014	-3.16309e-014	-2.75558e-014	-3.09967e-014	-2.27527e-014	-2.09768e-014	-2.40675e-014	-1.26074e-014	-1.3057e-014	-1.74626e-014	-6.94419e-015	-7.48477e-015	-1.16e-014	-2.64972e-014	-1.8552e-014	-4.96231e-015	-1.53439e-014	-1.18596e-014	-1.80456e-015	-5.80998e-015	-2.24746e-015
-5.82747e-015	-8.54167e-015	-1.18916e-014	-1.40989e-014	-1.62071e-014	-3.14048e-014	-2.7474e-014	-3.0668e-014	-2.25966e-014	-2.08415e-014	-2.4264e-014	-1.31007e-014	-1.31824e-014	-1.75182e-014	-6.91573e-015	-7.58624e-015	-1.11265e-014	-2.63457e-014	-1.85745e-014	-4.78795e-015	-1.54202e-014	-1.15186e-014	-1.73078e-015	-5.65708e-015	-2.16769e-015
-5.82137e-015	-8.37075e-015	-1.1738e-014	-1.39262e-014	-1.6205e-014	-3.11703e-014	-2.73754e-014	-3.03201e-014	-2.24472e-014	-2.06791e-014	-2.4458e-014	-1.36137e-014	-1.33067e-014	-1.75713e-014	-6.87353e-015	-7.66099e-015	-1.06329e-014	-2.61863e-014	-1.85591e-014	-4.60075e-015	-1.55155e-014	-1.118e-014	-1.68509e-015	-5.5087e-015	-2.12246e-015
-5.7994e-015	-8.22494e-015	-1.15939e-014	-1.37283e-014	-1.61825e-014	-3.09301e-014	-2.72629e-014	-2.99554e-014	-2.23059e-014	-2.04908e-014	-2.46469e-014	-1.4143e-014	-1.34267e-014	-1.76213e-014	-6.81809e-015	-7.70854e-015	-1.01223e-014	-2.6019e-014	-1.85057e-014	-4.401e-015	-1.56262e-014	-1.08455e-014	-1.6677e-015	-5.36601e-015	-2.1133e-015
-5.76145e-015	-8.10518e-015	-1.14619e-014	-1.35069e-014	-1.61398e-014	-3.06872e-014	-2.7138e-014	-2.95762e-014	-2.21741e-014	-2.02778e-014	-2.48285e-014	-1.4686e-014	-1.35395e-014	-1.76676e-014	-6.75018e-015	-7.72881e-015	-9.59787e-015	-2.58441e-014	-1.84142e-014	-4.18902e-015	-1.57495e-014	-1.05176e-014	-1.67934e-015	-5.22871e-015	-2.14151e-015
-5.70756e-015	-8.01276e-015	-1.13428e-014	-1.32638e-014	-1.60779e-014	-3.04441e-014	-2.70033e-014	-2.91854e-014	-2.20525e-014	-2.00423e-014	-2.50006e-014	-1.52387e-014	-1.36426e-014	-1.77087e-014	-6.67057e-015	-7.72199e-015	-9.06332e-015	-2.56625e-014	-1.82842e-014	-3.96595e-015	-1.58822e-014	-1.01969e-014	-1.71981e-015	-5.09729e-015	-2.20791e-015
-5.6372e-015	-7.94874e-015	-1.1238e-014	-1.30013e-014	-1.59984e-014	-3.02032e-014	-2.68608e-014	-2.87851e-014	-2.19418e-014	-1.97857e-014	-2.51607e-014	-1.57962e-014	-1.37334e-014	-1.77431e-014	-6.58061e-015	-7.68883e-015	-8.52159e-015	-2.54742e-014	-1.81162e-014	-3.73255e-015	-1.60206e-014	-9.88503e-015	-1.78874e-015	-4.97168e-015	-2.31279e-015
-5.55057e-015	-7.91348e-015	-1.1149e-014	-1.27219e-014	-1.59018e-014	-2.99673e-014	-2.67123e-014	-2.83776e-014	-2.18433e-014	-1.95099e-014	-2.53068e-014	-1.63548e-014	-1.38091e-014	-1.77698e-014	-6.48138e-015	-7.62973e-015	-7.97605e-015	-2.52793e-014	-1.7912e-014	-3.48915e-015	-1.61613e-014	-9.5834e-015	-1.88561e-015	-4.85196e-015	-2.4542e-015
-5.44771e-015	-7.90751e-015	-1.10772e-014	-1.24279e-014	-1.57888e-014	-2.97391e-014	-2.65598e-014	-2.79659e-014	-2.17575e-014	-1.92168e-014	-2.54364e-014	-1.69103e-014	-1.38681e-014	-1.77882e-014	-6.37417e-015	-7.54531e-015	-7.43059e-015	-2.50787e-014	-1.76728e-014	-3.23626e-015	-1.63001e-014	-9.29317e-015	-2.00975e-015	-4.73866e-015	-2.6312e-015
-5.3295e-015	-7.93077e-015	-1.10234e-014	-1.21221e-014	-1.56612e-014	-2.95207e-014	-2.64054e-014	-2.75518e-014	-2.1684e-014	-1.89078e-014	-2.55476e-014	-1.74582e-014	-1.39088e-014	-1.77965e-014	-6.26022e-015	-7.43649e-015	-6.88836e-015	-2.48727e-014	-1.74002e-014	-2.97503e-015	-1.64333e-014	-9.01487e-015	-2.1601e-015	-4.63172e-015	-2.84261e-015
-5.19643e-015	-7.98307e-015	-1.09881e-014	-1.18066e-014	-1.55205e-014	-2.93149e-014	-2.62507e-014	-2.71364e-014	-2.16221e-014	-1.85847e-014	-2.56387e-014	-1.79941e-014	-1.39296e-014	-1.77941e-014	-6.14073e-015	-7.30415e-015	-6.35236e-015	-2.46623e-014	-1.70957e-014	-2.70541e-015	-1.65566e-014	-8.74893e-015	-2.33508e-015	-4.53137e-015	-3.08631e-015
-5.04931e-015	-8.0641e-015	-1.09718e-014	-1.14842e-014	-1.5368e-014	-2.91231e-014	-2.60971e-014	-2.67215e-014	-2.15717e-014	-1.82496e-014	-2.57077e-014	-1.85137e-014	-1.39287e-014	-1.77797e-014	-6.01713e-015	-7.15053e-015	-5.82557e-015	-2.44481e-014	-1.67613e-014	-2.42817e-015	-1.66657e-014	-8.49525e-015	-2.53353e-015	-4.43743e-015	-3.35978e-015
-4.88891e-015	-8.1724e-015	-1.09744e-014	-1.11572e-014	-1.52051e-014	-2.8947e-014	-2.59458e-014	-2.63083e-014	-2.15327e-014	-1.7904e-014	-2.57527e-014	-1.90124e-014	-1.39053e-014	-1.77519e-014	-5.89031e-015	-6.97652e-015	-5.31012e-015	-2.42303e-014	-1.63993e-014	-2.14418e-015	-1.67578e-014	-8.25384e-015	-2.75335e-015	-4.3494e-015	-3.66016e-015
-4.71684e-015	-8.30662e-015	-1.09962e-014	-1.08284e-014	-1.50334e-014	-2.87877e-014	-2.5798e-014	-2.58978e-014	-2.15043e-014	-1.75499e-014	-2.57717e-014	-1.94857e-014	-1.38596e-014	-1.77104e-014	-5.76144e-015	-6.78393e-015	-4.80905e-015	-2.40097e-014	-1.60127e-014	-1.85473e-015	-1.68292e-014	-8.02414e-015	-2.99279e-015	-4.26728e-015	-3.98423e-015
-4.5342e-015	-8.46531e-015	-1.10369e-014	-1.04999e-014	-1.48548e-014	-2.8646e-014	-2.56546e-014	-2.54915e-014	-2.14853e-014	-1.71893e-014	-2.57637e-014	-1.993e-014	-1.37909e-014	-1.76546e-014	-5.63155e-015	-6.57453e-015	-4.32445e-015	-2.37861e-014	-1.56045e-014	-1.55995e-015	-1.68769e-014	-7.806e-015	-3.25005e-015	-4.19111e-015	-4.3282e-015
-4.34262e-015	-8.64628e-015	-1.10956e-014	-1.01738e-014	-1.46697e-014	-2.85233e-014	-2.55159e-014	-2.50899e-014	-2.14741e-014	-1.6823e-014	-2.57278e-014	-2.03416e-014	-1.36991e-014	-1.75834e-014	-5.5015e-015	-6.35026e-015	-3.8586e-015	-2.35606e-014	-1.51783e-014	-1.26027e-015	-1.68983e-014	-7.59878e-015	-3.52274e-015	-4.12065e-015	-4.68754e-015
-4.14407e-015	-8.84862e-015	-1.11708e-014	-9.85237e-015	-1.44799e-014	-2.84198e-014	-2.53818e-014	-2.46938e-014	-2.14695e-014	-1.64525e-014	-2.56632e-014	-2.07174e-014	-1.35852e-014	-1.74965e-014	-5.37241e-015	-6.11313e-015	-3.41366e-015	-2.33341e-014	-1.47367e-014	-9.56184e-016	-1.6891e-014	-7.40172e-015	-3.80784e-015	-4.05568e-015	-5.05807e-015
-3.93963e-015	-9.06959e-015	-1.12616e-014	-9.53753e-015	-1.4286e-014	-2.83357e-014	-2.52527e-014	-2.43033e-014	-2.14694e-014	-1.60791e-014	-2.55689e-014	-2.10543e-014	-1.34502e-014	-1.73932e-014	-5.24504e-015	-5.86502e-015	-2.9912e-015	-2.31069e-014	-1.42824e-014	-6.48506e-016	-1.68532e-014	-7.21397e-015	-4.10294e-015	-3.99607e-015	-5.435e-015
-3.73118e-015	-9.30607e-015	-1.13667e-014	-9.23132e-015	-1.40892e-014	-2.82713e-014	-2.51277e-014	-2.39178e-014	-2.14726e-014	-1.57042e-014	-2.54444e-014	-2.13492e-014	-1.32952e-014	-1.7273e-014	-5.11966e-015	-5.60829e-015	-2.59238e-015	-2.28798e-014	-1.38188e-014	-3.37813e-016	-1.67837e-014	-7.03455e-015	-4.40538e-015	-3.94145e-015	-5.81411e-015
-3.52051e-015	-9.55539e-015	-1.14847e-014	-8.93571e-015	-1.389e-014	-2.82258e-014	-2.50063e-014	-2.35365e-014	-2.14777e-014	-1.53301e-014	-2.52896e-014	-2.15992e-014	-1.31212e-014	-1.71359e-014	-4.99691e-015	-5.34492e-015	-2.21732e-015	-2.2653e-014	-1.33491e-014	-2.45482e-017	-1.66817e-014	-6.8621e-015	-4.71313e-015	-3.89216e-015	-6.19152e-015
-3.30902e-015	-9.81524e-015	-1.16134e-014	-8.65135e-015	-1.36899e-014	-2.8198e-014	-2.48883e-014	-2.31594e-014	-2.14824e-014	-1.49574e-014	-2.5105e-014	-2.18018e-014	-1.29296e-014	-1.6982e-014	-4.87718e-015	-5.07653e-015	-1.86718e-015	-2.24267e-014	-1.28764e-014	2.91094e-016	-1.65466e-014	-6.69586e-015	-5.02296e-015	-3.84777e-015	-6.56249e-015
-3.09888e-015	-1.00819e-014	-1.17506e-014	-8.37977e-015	-1.34895e-014	-2.81871e-014	-2.47724e-014	-2.27866e-014	-2.14853e-014	-1.45868e-014	-2.48911e-014	-2.19555e-014	-1.27224e-014	-1.68114e-014	-4.76012e-015	-4.80541e-015	-1.54219e-015	-2.22019e-014	-1.24041e-014	6.08615e-016	-1.63791e-014	-6.5347e-015	-5.33223e-015	-3.80749e-015	-6.92218e-015
-2.89162e-015	-1.03522e-014	-1.18947e-014	-8.12265e-015	-1.32891e-014	-2.81915e-014	-2.4657e-014	-2.24172e-014	-2.14847e-014	-1.422e-014	-2.46485e-014	-2.2059e-014	-1.25012e-014	-1.66251e-014	-4.64628e-015	-4.53334e-015	-1.2427e-015	-2.19788e-014	-1.19351e-014	9.27722e-016	-1.61794e-014	-6.3765e-015	-5.63825e-015	-3.77152e-015	-7.26615e-015
-2.68883e-015	-1.06232e-014	-1.2043e-014	-7.88074e-015	-1.3089e-014	-2.82092e-014	-2.45409e-014	-2.20504e-014	-2.14783e-014	-1.38586e-014	-2.4378e-014	-2.21121e-014	-1.22682e-014	-1.64235e-014	-4.53521e-015	-4.2622e-015	-9.68885e-016	-2.17575e-014	-1.14723e-014	1.2484e-015	-1.59495e-014	-6.2199e-015	-5.93865e-015	-3.73976e-015	-7.59089e-015
-2.49228e-015	-1.08912e-014	-1.21932e-014	-7.65508e-015	-1.28899e-014	-2.82385e-014	-2.44229e-014	-2.16856e-014	-2.14643e-014	-1.35035e-014	-2.40806e-014	-2.21141e-014	-1.20257e-014	-1.62072e-014	-4.42716e-015	-3.99365e-015	-7.20315e-016	-2.15385e-014	-1.10183e-014	1.57008e-015	-1.56906e-014	-6.06353e-015	-6.23119e-015	-3.71239e-015	-7.89223e-015
-2.30333e-015	-1.11537e-014	-1.2343e-014	-7.4461e-015	-1.2692e-014	-2.82775e-014	-2.43012e-014	-2.13226e-014	-2.1442e-014	-1.31553e-014	-2.3758e-014	-2.20655e-014	-1.1776e-014	-1.59775e-014	-4.32207e-015	-3.72944e-015	-4.96213e-016	-2.13221e-014	-1.05753e-014	1.89243e-015	-1.54055e-014	-5.9064e-015	-6.51378e-015	-3.68914e-015	-8.16655e-015
-2.12313e-015	-1.14072e-014	-1.2489e-014	-7.25429e-015	-1.24955e-014	-2.83239e-014	-2.41743e-014	-2.09606e-014	-2.14096e-014	-1.28148e-014	-2.34116e-014	-2.19659e-014	-1.15218e-014	-1.57351e-014	-4.21951e-015	-3.47124e-015	-2.96005e-016	-2.11084e-014	-1.01457e-014	2.2156e-015	-1.50972e-014	-5.74753e-015	-6.78406e-015	-3.6694e-015	-8.41054e-015
-1.95279e-015	-1.16488e-014	-1.26293e-014	-7.08011e-015	-1.23002e-014	-2.83751e-014	-2.40403e-014	-2.05982e-014	-2.13665e-014	-1.24835e-014	-2.30436e-014	-2.18168e-014	-1.12652e-014	-1.54809e-014	-4.11931e-015	-3.22011e-015	-1.18704e-016	-2.08972e-014	-9.7315e-015	2.53873e-015	-1.4769e-014	-5.58558e-015	-7.03998e-015	-3.65364e-015	-8.62124e-015
-1.79365e-015	-1.18756e-014	-1.27617e-014	-6.92307e-015	-1.21059e-014	-2.84286e-014	-2.3898e-014	-2.02357e-014	-2.13108e-014	-1.21622e-014	-2.26567e-014	-2.16205e-014	-1.10091e-014	-1.52164e-014	-4.02104e-015	-2.97697e-015	3.73275e-017	-2.06888e-014	-9.33467e-015	2.86138e-015	-1.44243e-014	-5.41957e-015	-7.28019e-015	-3.64133e-015	-8.79653e-015
-1.64679e-015	-1.20849e-014	-1.28845e-014	-6.78448e-015	-1.19123e-014	-2.8482e-014	-2.37455e-014	-1.98725e-014	-2.12408e-014	-1.18529e-014	-2.22529e-014	-2.13791e-014	-1.07553e-014	-1.49427e-014	-3.92392e-015	-2.74334e-015	1.73434e-016	-2.04829e-014	-8.95639e-015	3.18398e-015	-1.40669e-014	-5.24901e-015	-7.50268e-015	-3.63195e-015	-8.93424e-015
-1.51255e-015	-1.22743e-014	-1.29953e-014	-6.66391e-015	-1.172e-014	-2.85331e-014	-2.35813e-014	-1.95086e-014	-2.11557e-014	-1.15564e-014	-2.18347e-014	-2.10944e-014	-1.0506e-014	-1.46624e-014	-3.82755e-015	-2.52039e-015	2.90822e-016	-2.02794e-014	-8.59771e-015	3.50608e-015	-1.37018e-014	-5.07278e-015	-7.70646e-015	-3.62538e-015	-9.03322e-015
-1.3922e-015	-1.24416e-014	-1.3092e-014	-6.56168e-015	-1.1528e-014	-2.85792e-014	-2.34041e-014	-1.91438e-014	-2.1055e-014	-1.12735e-014	-2.14056e-014	-2.07691e-014	-1.02638e-014	-1.43764e-014	-3.73083e-015	-2.30886e-015	3.91202e-016	-2.00783e-014	-8.25999e-015	3.82744e-015	-1.33338e-014	-4.89086e-015	-7.89042e-015	-3.62116e-015	-9.09234e-015
-1.28607e-015	-1.2584e-014	-1.31727e-014	-6.47732e-015	-1.13362e-014	-2.86177e-014	-2.32126e-014	-1.87779e-014	-2.09382e-014	-1.10057e-014	-2.09684e-014	-2.04069e-014	-1.00308e-014	-1.40862e-014	-3.63351e-015	-2.10925e-015	4.75847e-016	-1.98791e-014	-7.94318e-015	4.14786e-015	-1.29678e-014	-4.70308e-015	-8.05356e-015	-3.61943e-015	-9.11143e-015
-1.1944e-015	-1.26997e-014	-1.32368e-014	-6.41008e-015	-1.11442e-014	-2.86455e-014	-2.30059e-014	-1.84108e-014	-2.08053e-014	-1.07536e-014	-2.05266e-014	-2.00117e-014	-9.8089e-015	-1.3794e-014	-3.53499e-015	-1.92192e-015	5.46031e-016	-1.96814e-014	-7.64769e-015	4.46644e-015	-1.26081e-014	-4.50878e-015	-8.19549e-015	-3.6202e-015	-9.09023e-015
-1.11721e-015	-1.27874e-014	-1.3283e-014	-6.35952e-015	-1.09515e-014	-2.86606e-014	-2.27835e-014	-1.80436e-014	-2.06565e-014	-1.0519e-014	-2.00832e-014	-1.95873e-014	-9.59974e-015	-1.35008e-014	-3.43413e-015	-1.74734e-015	6.03338e-016	-1.94852e-014	-7.37426e-015	4.78262e-015	-1.22595e-014	-4.30847e-015	-8.31596e-015	-3.62327e-015	-9.02959e-015
-1.05466e-015	-1.28459e-014	-1.33102e-014	-6.32481e-015	-1.07572e-014	-2.86602e-014	-2.25456e-014	-1.76766e-014	-2.04918e-014	-1.03029e-014	-1.96409e-014	-1.91381e-014	-9.40493e-015	-1.32086e-014	-3.33051e-015	-1.58533e-015	6.48887e-016	-1.92906e-014	-7.12272e-015	5.09619e-015	-1.19266e-014	-4.10272e-015	-8.41497e-015	-3.62858e-015	-8.93029e-015
-1.0064e-015	-1.28745e-014	-1.33172e-014	-6.30525e-015	-1.0561e-014	-2.86425e-014	-2.2292e-014	-1.73107e-014	-2.03122e-014	-1.01062e-014	-1.92028e-014	-1.8669e-014	-9.22562e-015	-1.29185e-014	-3.2237e-015	-1.43584e-015	6.83816e-016	-1.90972e-014	-6.89305e-015	5.40689e-015	-1.16148e-014	-3.89207e-015	-8.49208e-015	-3.6355e-015	-8.79417e-015
-9.72154e-016	-1.28726e-014	-1.33038e-014	-6.30108e-015	-1.03626e-014	-2.86053e-014	-2.20226e-014	-1.69476e-014	-2.01183e-014	-9.93046e-015	-1.87718e-014	-1.8184e-014	-9.06269e-015	-1.26318e-014	-3.11337e-015	-1.29909e-015	7.09718e-016	-1.89048e-014	-6.68401e-015	5.71361e-015	-1.13285e-014	-3.67724e-015	-8.54745e-015	-3.64389e-015	-8.62289e-015
-9.51326e-016	-1.284e-014	-1.32696e-014	-6.31092e-015	-1.01616e-014	-2.85472e-014	-2.17382e-014	-1.65877e-014	-1.99118e-014	-9.77762e-015	-1.83513e-014	-1.76882e-014	-8.91674e-015	-1.23499e-014	-2.99922e-015	-1.17492e-015	7.28202e-016	-1.87128e-014	-6.49427e-015	6.01582e-015	-1.10721e-014	-3.45915e-015	-8.58196e-015	-3.65345e-015	-8.419e-015
-9.4327e-016	-1.27769e-014	-1.32145e-014	-6.33454e-015	-9.95794e-015	-2.84669e-014	-2.14397e-014	-1.62321e-014	-1.96934e-014	-9.64819e-015	-1.79437e-014	-1.71855e-014	-8.78838e-015	-1.20742e-014	-2.88074e-015	-1.06341e-015	7.40339e-016	-1.85213e-014	-6.323e-015	6.31287e-015	-1.08499e-014	-3.23856e-015	-8.59621e-015	-3.66421e-015	-8.18519e-015
-9.47573e-016	-1.26834e-014	-1.3139e-014	-6.37137e-015	-9.75176e-015	-2.83633e-014	-2.1128e-014	-1.58824e-014	-1.94643e-014	-9.54349e-015	-1.75519e-014	-1.66806e-014	-8.6778e-015	-1.18055e-014	-2.75797e-015	-9.64213e-016	7.47425e-016	-1.83298e-014	-6.16856e-015	6.60436e-015	-1.06655e-014	-3.01693e-015	-8.59129e-015	-3.67596e-015	-7.92509e-015
-9.63771e-016	-1.25606e-014	-1.30435e-014	-6.42087e-015	-9.54272e-015	-2.82357e-014	-2.08048e-014	-1.55405e-014	-1.92268e-014	-9.46441e-015	-1.71785e-014	-1.61786e-014	-8.58409e-015	-1.15455e-014	-2.63153e-015	-8.76994e-016	7.50468e-016	-1.81391e-014	-6.02972e-015	6.88881e-015	-1.0522e-014	-2.79575e-015	-8.56753e-015	-3.68777e-015	-7.64173e-015
-9.90779e-016	-1.24094e-014	-1.29298e-014	-6.48206e-015	-9.33117e-015	-2.80837e-014	-2.04717e-014	-1.52082e-014	-1.89821e-014	-9.41249e-015	-1.68261e-014	-1.56844e-014	-8.50722e-015	-1.12951e-014	-2.5011e-015	-8.00914e-016	7.50112e-016	-1.79488e-014	-5.9049e-015	7.16497e-015	-1.04222e-014	-2.57645e-015	-8.526e-015	-3.69944e-015	-7.33908e-015
-1.02784e-015	-1.22308e-014	-1.27982e-014	-6.5543e-015	-9.11745e-015	-2.79077e-014	-2.01313e-014	-1.48871e-014	-1.87325e-014	-9.3883e-015	-1.64973e-014	-1.5203e-014	-8.44629e-015	-1.10546e-014	-2.36688e-015	-7.35165e-016	7.4707e-016	-1.77585e-014	-5.79242e-015	7.43226e-015	-1.03676e-014	-2.36031e-015	-8.46842e-015	-3.71035e-015	-7.02078e-015
-1.07439e-015	-1.20268e-014	-1.26501e-014	-6.63737e-015	-8.90154e-015	-2.77083e-014	-1.97863e-014	-1.45794e-014	-1.84802e-014	-9.39165e-015	-1.61935e-014	-1.47385e-014	-8.40051e-015	-1.08249e-014	-2.22921e-015	-6.79771e-016	7.41404e-016	-1.75687e-014	-5.69088e-015	7.68966e-015	-1.03602e-014	-2.1491e-015	-8.39649e-015	-3.72051e-015	-6.69055e-015
-1.12901e-015	-1.1798e-014	-1.24869e-014	-6.73049e-015	-8.6838e-015	-2.74859e-014	-1.94391e-014	-1.42873e-014	-1.82273e-014	-9.42307e-015	-1.59164e-014	-1.42949e-014	-8.36842e-015	-1.06061e-014	-2.08856e-015	-6.33844e-016	7.33393e-016	-1.73792e-014	-5.59838e-015	7.93597e-015	-1.04011e-014	-1.94408e-015	-8.31085e-015	-3.72936e-015	-6.35296e-015
-1.19022e-015	-1.15467e-014	-1.23102e-014	-6.83306e-015	-8.46493e-015	-2.72413e-014	-1.90922e-014	-1.4012e-014	-1.79758e-014	-9.48302e-015	-1.56675e-014	-1.38756e-014	-8.3492e-015	-1.03984e-014	-1.94613e-015	-5.96496e-016	7.23639e-016	-1.71904e-014	-5.51338e-015	8.17011e-015	-1.04905e-014	-1.74688e-015	-8.21266e-015	-3.73661e-015	-6.01094e-015
-1.25779e-015	-1.12752e-014	-1.21218e-014	-6.94454e-015	-8.24594e-015	-2.69756e-014	-1.87487e-014	-1.37553e-014	-1.77281e-014	-9.5712e-015	-1.54479e-014	-1.34835e-014	-8.34137e-015	-1.02021e-014	-1.80212e-015	-5.67223e-016	7.12262e-016	-1.70026e-014	-5.43392e-015	8.39042e-015	-1.06286e-014	-1.55915e-015	-8.10384e-015	-3.74181e-015	-5.66889e-015
-1.33017e-015	-1.09856e-014	-1.19232e-014	-7.06389e-015	-8.02728e-015	-2.66906e-014	-1.84121e-014	-1.35188e-014	-1.7487e-014	-9.68701e-015	-1.52578e-014	-1.31216e-014	-8.34257e-015	-1.00173e-014	-1.65739e-015	-5.45508e-016	6.99633e-016	-1.68162e-014	-5.35862e-015	8.59684e-015	-1.08141e-014	-1.38234e-015	-7.98606e-015	-3.74444e-015	-5.33059e-015
-1.40588e-015	-1.06801e-014	-1.17165e-014	-7.1907e-015	-7.81009e-015	-2.63881e-014	-1.80848e-014	-1.33042e-014	-1.72541e-014	-9.83016e-015	-1.50978e-014	-1.27929e-014	-8.35092e-015	-9.84345e-015	-1.5125e-015	-5.30912e-016	6.85502e-016	-1.66319e-014	-5.28633e-015	8.78769e-015	-1.10459e-014	-1.21887e-015	-7.86067e-015	-3.74421e-015	-4.99966e-015
-1.48419e-015	-1.03611e-014	-1.15038e-014	-7.32457e-015	-7.59565e-015	-2.60702e-014	-1.77695e-014	-1.3113e-014	-1.70315e-014	-9.99992e-015	-1.49685e-014	-1.24992e-014	-8.36492e-015	-9.67978e-015	-1.36828e-015	-5.22742e-016	6.69102e-016	-1.64502e-014	-5.21537e-015	8.96184e-015	-1.13225e-014	-1.06945e-015	-7.72867e-015	-3.74099e-015	-4.68008e-015
-1.56427e-015	-1.00308e-014	-1.12869e-014	-7.46453e-015	-7.38485e-015	-2.57391e-014	-1.74688e-014	-1.29464e-014	-1.68211e-014	-1.01958e-014	-1.48697e-014	-1.22416e-014	-8.3825e-015	-9.52591e-015	-1.22608e-015	-5.19818e-016	6.50163e-016	-1.62724e-014	-5.14469e-015	9.11774e-015	-1.16411e-014	-9.35815e-016	-7.59148e-015	-3.73438e-015	-4.37432e-015
-1.64528e-015	-9.6916e-015	-1.10675e-014	-7.60967e-015	-7.17895e-015	-2.53973e-014	-1.71856e-014	-1.28057e-014	-1.66249e-014	-1.04161e-014	-1.48006e-014	-1.20213e-014	-8.40205e-015	-9.38128e-015	-1.08699e-015	-5.21546e-016	6.29003e-016	-1.60996e-014	-5.07307e-015	9.25529e-015	-1.19982e-014	-8.19162e-016	-7.45085e-015	-3.72439e-015	-4.08472e-015
-1.72591e-015	-9.34566e-015	-1.08473e-014	-7.75957e-015	-6.97839e-015	-2.5048e-014	-1.69225e-014	-1.26913e-014	-1.64444e-014	-1.06594e-014	-1.47602e-014	-1.18386e-014	-8.42124e-015	-9.24453e-015	-9.52145e-016	-5.27105e-016	6.051e-016	-1.59321e-014	-4.99971e-015	9.37317e-015	-1.2391e-014	-7.2057e-016	-7.3084e-015	-3.711e-015	-3.81417e-015
-1.80545e-015	-8.99556e-015	-1.06281e-014	-7.91291e-015	-6.78504e-015	-2.46934e-014	-1.66818e-014	-1.26039e-014	-1.62807e-014	-1.09239e-014	-1.4748e-014	-1.16929e-014	-8.43708e-015	-9.11451e-015	-8.22216e-016	-5.35854e-016	5.77309e-016	-1.5771e-014	-4.92407e-015	9.46962e-015	-1.28155e-014	-6.40452e-016	-7.1659e-015	-3.69342e-015	-3.56489e-015
-1.88304e-015	-8.64362e-015	-1.04111e-014	-8.06882e-015	-6.59987e-015	-2.43363e-014	-1.64659e-014	-1.25442e-014	-1.61347e-014	-1.12074e-014	-1.47624e-014	-1.15838e-014	-8.44755e-015	-8.99044e-015	-6.98546e-016	-5.47476e-016	5.45502e-016	-1.56184e-014	-4.84567e-015	9.54353e-015	-1.32671e-014	-5.80338e-016	-7.02378e-015	-3.6713e-015	-3.33858e-015
-1.95815e-015	-8.29176e-015	-1.01976e-014	-8.22643e-015	-6.424e-015	-2.39787e-014	-1.62772e-014	-1.25133e-014	-1.6008e-014	-1.1508e-014	-1.48022e-014	-1.15109e-014	-8.45164e-015	-8.87133e-015	-5.81882e-016	-5.60921e-016	5.09216e-016	-1.54745e-014	-4.76389e-015	9.59472e-015	-1.3741e-014	-5.40334e-016	-6.88316e-015	-3.64536e-015	-3.13606e-015
-2.0308e-015	-7.94182e-015	-9.98923e-015	-8.38429e-015	-6.2585e-015	-2.36242e-014	-1.61174e-014	-1.25109e-014	-1.59018e-014	-1.18234e-014	-1.48653e-014	-1.14725e-014	-8.44756e-015	-8.75563e-015	-4.73247e-016	-5.75851e-016	4.68078e-016	-1.53406e-014	-4.67855e-015	9.62177e-015	-1.4232e-014	-5.20798e-016	-6.74537e-015	-3.61553e-015	-2.9584e-015
-2.10059e-015	-7.59511e-015	-9.7863e-015	-8.54193e-015	-6.10457e-015	-2.32753e-014	-1.59875e-014	-1.25362e-014	-1.58166e-014	-1.21513e-014	-1.49495e-014	-1.1467e-014	-8.43363e-015	-8.64257e-015	-3.73533e-016	-5.91593e-016	4.21452e-016	-1.52182e-014	-4.59072e-015	9.62376e-015	-1.47349e-014	-5.21655e-016	-6.61133e-015	-3.5815e-015	-2.80599e-015
-2.16722e-015	-7.25317e-015	-9.58959e-015	-8.69855e-015	-5.96265e-015	-2.29347e-014	-1.58887e-014	-1.25882e-014	-1.57534e-014	-1.24883e-014	-1.50523e-014	-1.14925e-014	-8.40786e-015	-8.53051e-015	-2.83414e-016	-6.07443e-016	3.6957e-016	-1.51095e-014	-4.50179e-015	9.60033e-015	-1.52441e-014	-5.42542e-016	-6.48156e-015	-3.54334e-015	-2.67891e-015
-2.23056e-015	-6.9181e-015	-9.39983e-015	-8.85273e-015	-5.83361e-015	-2.26056e-014	-1.58216e-014	-1.26655e-014	-1.57117e-014	-1.28312e-014	-1.51707e-014	-1.15457e-014	-8.36874e-015	-8.41831e-015	-2.03575e-016	-6.23e-016	3.11473e-016	-1.5015e-014	-4.41226e-015	9.55119e-015	-1.57544e-014	-5.83428e-016	-6.35709e-015	-3.50106e-015	-2.57682e-015
-2.29046e-015	-6.59064e-015	-9.21655e-015	-9.00353e-015	-5.71867e-015	-2.22895e-014	-1.57862e-014	-1.27665e-014	-1.56911e-014	-1.31772e-014	-1.53027e-014	-1.16231e-014	-8.31541e-015	-8.3047e-015	-1.3455e-016	-6.37568e-016	2.46955e-016	-1.49361e-014	-4.32237e-015	9.47576e-015	-1.62611e-014	-6.4414e-016	-6.23814e-015	-3.45477e-015	-2.49881e-015
-2.3468e-015	-6.27186e-015	-9.04041e-015	-9.14999e-015	-5.61815e-015	-2.19891e-014	-1.57825e-014	-1.28893e-014	-1.56908e-014	-1.3523e-014	-1.54457e-014	-1.17215e-014	-8.24702e-015	-8.1887e-015	-7.65915e-017	-6.50601e-016	1.75698e-016	-1.4874e-014	-4.23293e-015	9.37366e-015	-1.67586e-014	-7.23522e-016	-6.12589e-015	-3.40408e-015	-2.44368e-015
-2.3994e-015	-5.96303e-015	-8.87201e-015	-9.29142e-015	-5.53268e-015	-2.17062e-014	-1.58093e-014	-1.30315e-014	-1.57103e-014	-1.38657e-014	-1.55974e-014	-1.18376e-014	-8.16257e-015	-8.06924e-015	-3.02155e-017	-6.61969e-016	9.734e-017	-1.48291e-014	-4.14575e-015	9.2454e-015	-1.72417e-014	-8.20145e-016	-6.02037e-015	-3.3494e-015	-2.40967e-015
-2.44814e-015	-5.66501e-015	-8.71107e-015	-9.42633e-015	-5.46292e-015	-2.1443e-014	-1.58661e-014	-1.31917e-014	-1.57487e-014	-1.42018e-014	-1.57552e-014	-1.1967e-014	-8.06174e-015	-7.94515e-015	4.10697e-018	-6.71466e-016	1.25148e-017	-1.48021e-014	-4.06197e-015	9.0912e-015	-1.77064e-014	-9.33251e-016	-5.92174e-015	-3.29144e-015	-2.39532e-015
-2.4934e-015	-5.37892e-015	-8.55722e-015	-9.55358e-015	-5.40871e-015	-2.12008e-014	-1.59517e-014	-1.33676e-014	-1.58048e-014	-1.45285e-014	-1.59156e-014	-1.21061e-014	-7.94479e-015	-7.8161e-015	2.65167e-017	-6.78605e-016	-7.88121e-017	-1.47941e-014	-3.98325e-015	8.91171e-015	-1.81477e-014	-1.06141e-015	-5.83027e-015	-3.23005e-015	-2.39827e-015
-2.53556e-015	-5.10496e-015	-8.40915e-015	-9.67195e-015	-5.36963e-015	-2.0981e-014	-1.6064e-014	-1.3557e-014	-1.58775e-014	-1.48432e-014	-1.60755e-014	-1.22516e-014	-7.8117e-015	-7.68138e-015	3.68639e-017	-6.82648e-016	-1.76557e-016	-1.48057e-014	-3.91172e-015	8.70782e-015	-1.85614e-014	-1.20325e-015	-5.74573e-015	-3.16543e-015	-2.41596e-015
-2.57439e-015	-4.84331e-015	-8.26616e-015	-9.7807e-015	-5.34591e-015	-2.07846e-014	-1.62015e-014	-1.37567e-014	-1.5966e-014	-1.51431e-014	-1.62323e-014	-1.23998e-014	-7.66269e-015	-7.54031e-015	3.5512e-017	-6.82615e-016	-2.80284e-016	-1.48374e-014	-3.84825e-015	8.48008e-015	-1.89434e-014	-1.35767e-015	-5.66857e-015	-3.0979e-015	-2.44588e-015
-2.6104e-015	-4.59429e-015	-8.12729e-015	-9.87884e-015	-5.33702e-015	-2.06123e-014	-1.63626e-014	-1.39634e-014	-1.60678e-014	-1.54249e-014	-1.63835e-014	-1.25471e-014	-7.49873e-015	-7.3928e-015	2.32883e-017	-6.78699e-016	-3.89599e-016	-1.48896e-014	-3.79415e-015	8.22941e-015	-1.92899e-014	-1.52279e-015	-5.59877e-015	-3.02796e-015	-2.4856e-015
-2.644e-015	-4.35768e-015	-7.99184e-015	-9.96503e-015	-5.34232e-015	-2.04648e-014	-1.65441e-014	-1.4174e-014	-1.61804e-014	-1.56854e-014	-1.65269e-014	-1.26899e-014	-7.32043e-015	-7.23845e-015	2.72449e-019	-6.70795e-016	-5.04011e-016	-1.49625e-014	-3.75134e-015	7.95788e-015	-1.95977e-014	-1.69726e-015	-5.5365e-015	-2.9558e-015	-2.53239e-015
[truncated: 1,328 more rows]
