# Supplementary material for: Prominent gamma band activity during visual motion perception in early-stage Alzheimer’s disease
Source: PLoS One. 2022 Apr 18;17(4):e0266693. doi: 10.1371/journal.pone.0266693 (PMC9015152; doi:10.1371/journal.pone.0266693)
Supplement: S1 File — (ZIP) [file pone.0266693.s001.zip › PloseOneé╠âfü[â^âVü[âgùp/Old11 R hemisphere.txt]

7.24155e-015	7.54373e-015	1.7428e-014	8.29413e-015	3.93804e-015	1.89622e-014	9.35885e-015	1.04637e-014	8.74335e-015	8.82189e-015	9.24388e-015	3.92254e-015	1.14769e-014	1.58634e-014	1.81695e-014	1.04976e-014	7.81885e-015	6.87412e-015	1.45567e-014	2.62334e-015	1.54477e-014	7.00582e-015	7.96491e-015	9.05778e-015	8.37227e-015
7.16049e-015	7.84954e-015	1.70076e-014	8.9057e-015	4.38795e-015	1.84619e-014	9.2067e-015	1.04545e-014	8.89198e-015	9.00689e-015	9.28763e-015	4.12493e-015	1.1298e-014	1.51514e-014	1.75924e-014	1.01595e-014	7.54611e-015	6.91807e-015	1.48151e-014	2.97403e-015	1.48477e-014	6.69065e-015	7.86153e-015	8.93716e-015	8.00818e-015
7.07565e-015	8.14386e-015	1.65755e-014	9.50852e-015	4.82898e-015	1.79507e-014	9.04554e-015	1.04541e-014	9.06281e-015	9.19461e-015	9.31605e-015	4.32514e-015	1.11269e-014	1.44049e-014	1.70111e-014	9.81402e-015	7.26808e-015	6.95039e-015	1.50518e-014	3.32585e-015	1.42444e-014	6.37648e-015	7.75153e-015	8.79762e-015	7.63566e-015
6.98721e-015	8.42409e-015	1.61338e-014	1.00981e-014	5.25839e-015	1.74303e-014	8.87695e-015	1.04626e-014	9.25538e-015	9.3841e-015	9.32877e-015	4.52131e-015	1.09639e-014	1.36277e-014	1.64288e-014	9.46336e-015	6.98578e-015	6.97091e-015	1.52637e-014	3.67646e-015	1.36417e-014	6.06541e-015	7.6346e-015	8.64024e-015	7.25764e-015
6.89582e-015	8.68791e-015	1.56848e-014	1.06707e-014	5.67358e-015	1.6903e-014	8.70211e-015	1.04801e-014	9.46933e-015	9.57413e-015	9.32541e-015	4.71157e-015	1.08102e-014	1.28245e-014	1.58493e-014	9.10964e-015	6.70085e-015	6.97947e-015	1.54487e-014	4.02344e-015	1.30439e-014	5.75931e-015	7.50998e-015	8.46627e-015	6.87704e-015
6.80113e-015	8.93263e-015	1.52304e-014	1.12228e-014	6.07195e-015	1.63715e-014	8.52236e-015	1.05061e-014	9.70425e-015	9.76368e-015	9.30618e-015	4.89357e-015	1.06662e-014	1.19998e-014	1.52762e-014	8.75515e-015	6.41459e-015	6.97553e-015	1.56046e-014	4.36444e-015	1.24549e-014	5.45973e-015	7.37728e-015	8.27678e-015	6.49679e-015
6.70281e-015	9.15607e-015	1.47731e-014	1.17506e-014	6.451e-015	1.58379e-014	8.33892e-015	1.05401e-014	9.95895e-015	9.95149e-015	9.2709e-015	5.06542e-015	1.05323e-014	1.11583e-014	1.47125e-014	8.40174e-015	6.12819e-015	6.95933e-015	1.57293e-014	4.69756e-015	1.18786e-014	5.16847e-015	7.23638e-015	8.07302e-015	6.11979e-015
6.60067e-015	9.35629e-015	1.43154e-014	1.22506e-014	6.80897e-015	1.5304e-014	8.15338e-015	1.05813e-014	1.02321e-014	1.01363e-014	9.2196e-015	5.22529e-015	1.04084e-014	1.03056e-014	1.41618e-014	8.05122e-015	5.84239e-015	6.93123e-015	1.58213e-014	5.01972e-015	1.13186e-014	4.88721e-015	7.08705e-015	7.85701e-015	5.7491e-015
6.49511e-015	9.5315e-015	1.38591e-014	1.27203e-014	7.14295e-015	1.47722e-014	7.96684e-015	1.06285e-014	1.05218e-014	1.03166e-014	9.15259e-015	5.37109e-015	1.02943e-014	9.44633e-015	1.3627e-014	7.70561e-015	5.55865e-015	6.89088e-015	1.58797e-014	5.32923e-015	1.07784e-014	4.61721e-015	6.92879e-015	7.63064e-015	5.38732e-015
6.38639e-015	9.68005e-015	1.34064e-014	1.31572e-014	7.45128e-015	1.42443e-014	7.78027e-015	1.06802e-014	1.08259e-014	1.0491e-014	9.07018e-015	5.50137e-015	1.01902e-014	8.58571e-015	1.3111e-014	7.36649e-015	5.27795e-015	6.83895e-015	1.59028e-014	5.62396e-015	1.02616e-014	4.35976e-015	6.76153e-015	7.39627e-015	5.0375e-015
6.27467e-015	9.80045e-015	1.29595e-014	1.35588e-014	7.7325e-015	1.37226e-014	7.59451e-015	1.07349e-014	1.11419e-014	1.06584e-014	8.97312e-015	5.61456e-015	1.00958e-014	7.72835e-015	1.26161e-014	7.03523e-015	5.0014e-015	6.77626e-015	1.58895e-014	5.9026e-015	9.77114e-015	4.11574e-015	6.58548e-015	7.15608e-015	4.70222e-015
6.15968e-015	9.89164e-015	1.25207e-014	1.39231e-014	7.98435e-015	1.32089e-014	7.41041e-015	1.07913e-014	1.1467e-014	1.08174e-014	8.86218e-015	5.70882e-015	1.00108e-014	6.87952e-015	1.21447e-014	6.71305e-015	4.73015e-015	6.70297e-015	1.58395e-014	6.16341e-015	9.30933e-015	3.88586e-015	6.40071e-015	6.91218e-015	4.3838e-015
6.04146e-015	9.95254e-015	1.20916e-014	1.42487e-014	8.20512e-015	1.27048e-014	7.2284e-015	1.08468e-014	1.17983e-014	1.09667e-014	8.73807e-015	5.78266e-015	9.93462e-015	6.04459e-015	1.16984e-014	6.4012e-015	4.46525e-015	6.6195e-015	1.57526e-014	6.40507e-015	8.87912e-015	3.67048e-015	6.20749e-015	6.66683e-015	4.08445e-015
5.92029e-015	9.98297e-015	1.1674e-014	1.45341e-014	8.3937e-015	1.2212e-014	7.04877e-015	1.08993e-014	1.21326e-014	1.11048e-014	8.60159e-015	5.83438e-015	9.86622e-015	5.22753e-015	1.12785e-014	6.09968e-015	4.20716e-015	6.52695e-015	1.56288e-014	6.62585e-015	8.48323e-015	3.4703e-015	6.0062e-015	6.42278e-015	3.80662e-015
5.79653e-015	9.98305e-015	1.1269e-014	1.47781e-014	8.54851e-015	1.17307e-014	6.87182e-015	1.09465e-014	1.24665e-014	1.12298e-014	8.45368e-015	5.86333e-015	9.80475e-015	4.43308e-015	1.08864e-014	5.80868e-015	3.95656e-015	6.42631e-015	1.54689e-014	6.82493e-015	8.12338e-015	3.28552e-015	5.79723e-015	6.1828e-015	3.55157e-015
5.67051e-015	9.95268e-015	1.08778e-014	1.49801e-014	8.66883e-015	1.12621e-014	6.69695e-015	1.09861e-014	1.27963e-014	1.134e-014	8.29556e-015	5.86848e-015	9.74937e-015	3.66546e-015	1.0523e-014	5.52933e-015	3.71411e-015	6.31827e-015	1.5273e-014	7.00185e-015	7.80041e-015	3.11617e-015	5.58113e-015	5.94953e-015	3.32144e-015
5.54199e-015	9.89251e-015	1.05015e-014	1.514e-014	8.75409e-015	1.08068e-014	6.52386e-015	1.1016e-014	1.31179e-014	1.14344e-014	8.12782e-015	5.8493e-015	9.6991e-015	2.92852e-015	1.01888e-014	5.26141e-015	3.48043e-015	6.20403e-015	1.50419e-014	7.15565e-015	7.51585e-015	2.96194e-015	5.35876e-015	5.72496e-015	3.11789e-015
5.41113e-015	9.80326e-015	1.01412e-014	1.52577e-014	8.80419e-015	1.03652e-014	6.35249e-015	1.10336e-014	1.3428e-014	1.15111e-014	7.95142e-015	5.8052e-015	9.653e-015	2.22537e-015	9.88373e-015	5.00438e-015	3.25557e-015	6.08454e-015	1.47772e-014	7.28539e-015	7.27054e-015	2.82225e-015	5.13066e-015	5.51135e-015	2.94128e-015
5.27768e-015	9.6857e-015	9.79735e-015	1.53339e-014	8.81854e-015	9.93739e-015	6.18216e-015	1.10365e-014	1.3723e-014	1.15689e-014	7.76751e-015	5.73598e-015	9.60978e-015	1.55868e-015	9.60737e-015	4.75798e-015	3.03968e-015	5.96085e-015	1.44806e-014	7.39136e-015	7.06501e-015	2.6964e-015	4.898e-015	5.31128e-015	2.79255e-015
5.14198e-015	9.54111e-015	9.46988e-015	1.53693e-014	8.79686e-015	9.52335e-015	6.01179e-015	1.1022e-014	1.3999e-014	1.16065e-014	7.5766e-015	5.6418e-015	9.5687e-015	9.30874e-016	9.3589e-015	4.52107e-015	2.83241e-015	5.83382e-015	1.41541e-014	7.47416e-015	6.89893e-015	2.58372e-015	4.66176e-015	5.12712e-015	2.67194e-015
5.00466e-015	9.37125e-015	9.15906e-015	1.53652e-014	8.73871e-015	9.1232e-015	5.84037e-015	1.09876e-014	1.42522e-014	1.16229e-014	7.37949e-015	5.52261e-015	9.52769e-015	3.44005e-016	9.13685e-015	4.29266e-015	2.63433e-015	5.70481e-015	1.37997e-014	7.53406e-015	6.77161e-015	2.48348e-015	4.42336e-015	4.96117e-015	2.57968e-015
4.86603e-015	9.17815e-015	8.86451e-015	1.53231e-014	8.64432e-015	8.73671e-015	5.6667e-015	1.09314e-014	1.44792e-014	1.16172e-014	7.17746e-015	5.37891e-015	9.48472e-015	-2.00619e-016	8.93997e-015	4.07191e-015	2.44527e-015	5.57457e-015	1.34199e-014	7.57182e-015	6.68209e-015	2.39499e-015	4.18421e-015	4.81509e-015	2.51599e-015
4.72692e-015	8.96365e-015	8.5861e-015	1.52446e-014	8.51462e-015	8.36332e-015	5.48929e-015	1.08508e-014	1.46763e-014	1.15879e-014	6.97096e-015	5.21144e-015	9.43877e-015	-7.02245e-016	8.76638e-015	3.85733e-015	2.26444e-015	5.44406e-015	1.3017e-014	7.58781e-015	6.62863e-015	2.3169e-015	3.94565e-015	4.69079e-015	2.47962e-015
4.58746e-015	8.73015e-015	8.32304e-015	1.51313e-014	8.35005e-015	8.00221e-015	5.30631e-015	1.07439e-014	1.48396e-014	1.15341e-014	6.76079e-015	5.02085e-015	9.38816e-015	-1.16012e-015	8.61372e-015	3.64723e-015	2.09139e-015	5.31397e-015	1.25939e-014	7.58277e-015	6.60971e-015	2.24781e-015	3.7096e-015	4.58987e-015	2.46966e-015
4.44792e-015	8.4799e-015	8.07407e-015	1.49856e-014	8.15121e-015	7.65226e-015	5.11563e-015	1.06091e-014	1.49662e-014	1.14552e-014	6.54779e-015	4.80834e-015	9.33138e-015	-1.57473e-015	8.47959e-015	3.44022e-015	1.92606e-015	5.18517e-015	1.21534e-014	7.55773e-015	6.62315e-015	2.1864e-015	3.47761e-015	4.5136e-015	2.48515e-015
4.3086e-015	8.21533e-015	7.83834e-015	1.48098e-014	7.91913e-015	7.31265e-015	4.91578e-015	1.04447e-014	1.50533e-014	1.13509e-014	6.3324e-015	4.57537e-015	9.26673e-015	-1.94666e-015	8.36144e-015	3.23478e-015	1.76775e-015	5.0588e-015	1.16989e-014	7.51374e-015	6.66687e-015	2.13106e-015	3.25108e-015	4.4627e-015	2.52455e-015
4.17003e-015	7.93921e-015	7.61456e-015	1.46062e-014	7.65505e-015	6.98283e-015	4.70534e-015	1.02499e-014	1.50986e-014	1.12203e-014	6.11529e-015	4.32338e-015	9.19297e-015	-2.27705e-015	8.25616e-015	3.0295e-015	1.61593e-015	4.93516e-015	1.12336e-014	7.4527e-015	6.73839e-015	2.0805e-015	3.03186e-015	4.43831e-015	2.58608e-015
4.03288e-015	7.65454e-015	7.40132e-015	1.43777e-014	7.36057e-015	6.66166e-015	4.48278e-015	1.00242e-014	1.50999e-014	1.10634e-014	5.89667e-015	4.05402e-015	9.10871e-015	-2.56766e-015	8.16079e-015	2.82255e-015	1.47036e-015	4.81494e-015	1.07608e-014	7.37566e-015	6.83449e-015	2.03316e-015	2.82157e-015	4.44079e-015	2.66834e-015
3.89744e-015	7.36428e-015	7.19722e-015	1.4127e-014	7.03691e-015	6.3477e-015	4.24616e-015	9.76669e-015	1.50554e-014	1.08798e-014	5.67668e-015	3.7689e-015	9.01264e-015	-2.82031e-015	8.07226e-015	2.61203e-015	1.33032e-015	4.69848e-015	1.02839e-014	7.28417e-015	6.95227e-015	1.98782e-015	2.62198e-015	4.46978e-015	2.76922e-015
3.76444e-015	7.07087e-015	7.00096e-015	1.38563e-014	6.68583e-015	6.04017e-015	3.99353e-015	9.47733e-015	1.49634e-014	1.06696e-014	5.45549e-015	3.4703e-015	8.90328e-015	-3.03732e-015	7.98717e-015	2.39667e-015	1.19527e-015	4.5864e-015	9.80552e-015	7.17998e-015	7.08846e-015	1.94317e-015	2.43502e-015	4.52556e-015	2.88691e-015
3.63438e-015	6.77726e-015	6.81055e-015	1.35686e-014	6.30918e-015	5.73811e-015	3.72381e-015	9.15645e-015	1.48232e-014	1.04331e-014	5.23315e-015	3.16023e-015	8.78018e-015	-3.22154e-015	7.90224e-015	2.17499e-015	1.06425e-015	4.47882e-015	9.32912e-015	7.06513e-015	7.2398e-015	1.8975e-015	2.26266e-015	4.60771e-015	3.01934e-015
3.50793e-015	6.48602e-015	6.62413e-015	1.32665e-014	5.90903e-015	5.44045e-015	3.43537e-015	8.80431e-015	1.46346e-014	1.0171e-014	5.00959e-015	2.84109e-015	8.6425e-015	-3.37587e-015	7.81409e-015	1.94562e-015	9.3668e-016	4.37617e-015	8.85784e-015	6.94129e-015	7.40238e-015	1.84968e-015	2.10615e-015	4.71485e-015	3.16418e-015
3.38539e-015	6.19971e-015	6.43998e-015	1.29528e-014	5.48767e-015	5.14626e-015	3.12727e-015	8.42197e-015	1.43975e-014	9.8839e-015	4.78491e-015	2.51511e-015	8.48958e-015	-3.50369e-015	7.7198e-015	1.70773e-015	8.11792e-016	4.27912e-015	8.39465e-015	6.80987e-015	7.57256e-015	1.79851e-015	1.96722e-015	4.8462e-015	3.31877e-015
3.26723e-015	5.92096e-015	6.25628e-015	1.26301e-014	5.04738e-015	4.85467e-015	2.79874e-015	8.01082e-015	1.41121e-014	9.57297e-015	4.55839e-015	2.18467e-015	8.32028e-015	-3.60795e-015	7.6166e-015	1.46052e-015	6.89625e-016	4.18753e-015	7.94227e-015	6.67254e-015	7.74706e-015	1.74295e-015	1.84731e-015	5.00064e-015	3.48065e-015
3.15393e-015	5.65236e-015	6.07127e-015	1.2301e-014	4.59098e-015	4.56485e-015	2.44931e-015	7.57274e-015	1.37795e-014	9.23933e-015	4.33008e-015	1.85218e-015	8.13418e-015	-3.69184e-015	7.50171e-015	1.20339e-015	5.69644e-016	4.10107e-015	7.50385e-015	6.53084e-015	7.92286e-015	1.68249e-015	1.74767e-015	5.17667e-015	3.64747e-015
3.04625e-015	5.39663e-015	5.88412e-015	1.19677e-014	4.12126e-015	4.27599e-015	2.07841e-015	7.10954e-015	1.34015e-014	8.88415e-015	4.09964e-015	1.5197e-015	7.93085e-015	-3.75879e-015	7.37277e-015	9.36315e-016	4.51222e-016	4.01975e-015	7.08213e-015	6.38654e-015	8.09646e-015	1.61641e-015	1.6697e-015	5.37236e-015	3.81657e-015
2.94493e-015	5.1558e-015	5.6931e-015	1.16321e-014	3.64099e-015	3.98817e-015	1.68646e-015	6.62357e-015	1.29796e-014	8.50884e-015	3.86627e-015	1.18895e-015	7.71011e-015	-3.81192e-015	7.22737e-015	6.59244e-016	3.34025e-016	3.94327e-015	6.67911e-015	6.2411e-015	8.26468e-015	1.54377e-015	1.61426e-015	5.58552e-015	3.9859e-015
2.85051e-015	4.93128e-015	5.49714e-015	1.12966e-014	3.15286e-015	3.70105e-015	1.27384e-015	6.11825e-015	1.25161e-014	8.11539e-015	3.62979e-015	8.62375e-016	7.47208e-015	-3.85446e-015	7.06383e-015	3.72493e-016	2.17739e-016	3.87197e-015	6.29681e-015	6.09604e-015	8.42485e-015	1.46412e-015	1.58186e-015	5.8142e-015	4.15349e-015
2.76365e-015	4.72467e-015	5.29528e-015	1.09634e-014	2.65967e-015	3.41464e-015	8.40987e-016	5.59609e-015	1.20136e-014	7.70599e-015	3.38998e-015	5.41379e-016	7.21698e-015	-3.88993e-015	6.88057e-015	7.70935e-017	1.01915e-016	3.80524e-015	5.93721e-015	5.95201e-015	8.57447e-015	1.37699e-015	1.57296e-015	6.05609e-015	4.31776e-015
2.68469e-015	4.53743e-015	5.08671e-015	1.06342e-014	2.16403e-015	3.12914e-015	3.89365e-016	5.0604e-015	1.14754e-014	7.28233e-015	3.14642e-015	2.28536e-016	6.94541e-015	-3.92094e-015	6.67654e-015	-2.26184e-016	-1.37053e-017	3.74272e-015	5.60189e-015	5.81002e-015	8.71126e-015	1.28257e-015	1.58777e-015	6.30865e-015	4.47674e-015
2.61367e-015	4.37045e-015	4.8711e-015	1.03112e-014	1.66871e-015	2.8445e-015	-7.95721e-017	4.51518e-015	1.09049e-014	6.84703e-015	2.89854e-015	-7.46864e-017	6.65782e-015	-3.95003e-015	6.45122e-015	-5.36311e-016	-1.29124e-016	3.68369e-015	5.29242e-015	5.67104e-015	8.83324e-015	1.1813e-015	1.62678e-015	6.5694e-015	4.62865e-015
2.55105e-015	4.22419e-015	4.64842e-015	9.995e-015	1.17691e-015	2.56158e-015	-5.64094e-016	3.96377e-015	1.03062e-014	6.40222e-015	2.64577e-015	-3.66532e-016	6.35434e-015	-3.9797e-015	6.20405e-015	-8.5137e-016	-2.44248e-016	3.62809e-015	5.00968e-015	5.53577e-015	8.9383e-015	1.07292e-015	1.68995e-015	6.8357e-015	4.77226e-015
2.49707e-015	4.09938e-015	4.41869e-015	9.68725e-015	6.91502e-016	2.28092e-015	-1.06187e-015	3.41016e-015	9.68353e-015	5.95037e-015	2.3881e-015	-6.45611e-016	6.03627e-015	-4.0121e-015	5.9357e-015	-1.1693e-015	-3.58603e-016	3.57567e-015	4.75473e-015	5.40508e-015	9.0243e-015	9.58061e-016	1.7767e-015	7.10487e-015	4.90678e-015
2.4518e-015	3.99606e-015	4.18169e-015	9.38908e-015	2.15763e-016	2.0035e-015	-1.5704e-015	2.85821e-015	9.04113e-015	5.4939e-015	2.12522e-015	-9.10729e-016	5.70468e-015	-4.04871e-015	5.64657e-015	-1.48827e-015	-4.72452e-016	3.52583e-015	4.52819e-015	5.27957e-015	9.09024e-015	8.37163e-016	1.88642e-015	7.37456e-015	5.03131e-015
2.41571e-015	3.91388e-015	3.93836e-015	9.10095e-015	-2.47499e-016	1.73013e-015	-2.08681e-015	2.31231e-015	8.38334e-015	5.03571e-015	1.8568e-015	-1.16127e-015	5.36017e-015	-4.09053e-015	5.33731e-015	-1.8057e-015	-5.85371e-016	3.47837e-015	4.33051e-015	5.15941e-015	9.13541e-015	7.10814e-016	2.01828e-015	7.642e-015	5.14492e-015
2.38901e-015	3.85254e-015	3.68943e-015	8.82366e-015	-6.95398e-016	1.46228e-015	-2.6078e-015	1.7768e-015	7.71484e-015	4.57828e-015	1.58311e-015	-1.39618e-015	5.00403e-015	-4.13852e-015	5.00893e-015	-2.11895e-015	-6.97135e-016	3.43254e-015	4.16171e-015	5.04518e-015	9.15902e-015	5.80092e-016	2.17134e-015	7.90449e-015	5.2469e-015
2.37155e-015	3.81139e-015	3.43592e-015	8.55829e-015	-1.1255e-015	1.20068e-015	-3.13023e-015	1.25563e-015	7.04035e-015	4.12446e-015	1.30359e-015	-1.61494e-015	4.63754e-015	-4.19322e-015	4.66338e-015	-2.42509e-015	-8.07346e-016	3.38837e-015	4.02114e-015	4.93674e-015	9.16136e-015	4.45702e-016	2.34411e-015	8.15964e-015	5.33689e-015
2.36288e-015	3.78991e-015	3.17928e-015	8.30543e-015	-1.53457e-015	9.4642e-016	-3.65042e-015	7.52719e-016	6.36467e-015	3.67721e-015	1.01872e-015	-1.81761e-015	4.2625e-015	-4.25468e-015	4.3026e-015	-2.72138e-015	-9.15588e-016	3.34559e-015	3.90833e-015	4.83425e-015	9.14284e-015	3.09566e-016	2.53516e-015	8.40541e-015	5.41521e-015
2.36293e-015	3.78723e-015	2.92112e-015	8.06538e-015	-1.92023e-015	7.00865e-016	-4.16496e-015	2.71363e-016	5.69294e-015	3.23902e-015	7.28437e-016	-2.00391e-015	3.88022e-015	-4.32279e-015	3.92886e-015	-3.00492e-015	-1.021e-015	3.30382e-015	3.82263e-015	4.73716e-015	9.10353e-015	1.72363e-016	2.74251e-015	8.6393e-015	5.48168e-015
2.37145e-015	3.80213e-015	2.66333e-015	7.8385e-015	-2.28025e-015	4.65069e-016	-4.67032e-015	-1.84442e-016	5.02943e-015	2.81262e-015	4.32747e-016	-2.17365e-015	3.49228e-015	-4.39698e-015	3.54523e-015	-3.27247e-015	-1.12314e-015	3.2625e-015	3.7634e-015	4.64468e-015	9.04412e-015	3.53525e-017	2.96497e-015	8.85945e-015	5.53726e-015
2.38829e-015	3.83317e-015	2.40788e-015	7.62533e-015	-2.61258e-015	2.40815e-016	-5.16228e-015	-6.11585e-016	4.37838e-015	2.40049e-015	1.32693e-016	-2.32723e-015	3.10028e-015	-4.47599e-015	3.15462e-015	-3.52077e-015	-1.22118e-015	3.22166e-015	3.72933e-015	4.55654e-015	8.96609e-015	-1.00236e-016	3.20034e-015	9.06387e-015	5.58234e-015
2.41296e-015	3.8786e-015	2.15679e-015	7.42598e-015	-2.91525e-015	2.96114e-017	-5.63749e-015	-1.0071e-015	3.74403e-015	2.00526e-015	-1.7134e-016	-2.46569e-015	2.70571e-015	-4.55859e-015	2.75998e-015	-3.74685e-015	-1.31454e-015	3.18116e-015	3.71881e-015	4.47253e-015	8.87086e-015	-2.32911e-016	3.44609e-015	9.25062e-015	5.61753e-015
2.44509e-015	3.93674e-015	1.91275e-015	7.24059e-015	-3.18657e-015	-1.67455e-016	-6.09195e-015	-1.3686e-015	3.13072e-015	1.62906e-015	-4.78826e-016	-2.58965e-015	2.30998e-015	-4.6425e-015	2.36471e-015	-3.94786e-015	-1.40183e-015	3.14109e-015	3.73057e-015	4.39199e-015	8.75974e-015	-3.61497e-016	3.69997e-015	9.41867e-015	5.64393e-015
2.48407e-015	4.00581e-015	1.67807e-015	7.06942e-015	-3.42441e-015	-3.49099e-016	-6.52214e-015	-1.69366e-015	2.54219e-015	1.27386e-015	-7.88885e-016	-2.69955e-015	1.91536e-015	-4.72599e-015	1.97224e-015	-4.12107e-015	-1.48251e-015	3.10178e-015	3.76327e-015	4.31373e-015	8.63424e-015	-4.84769e-016	3.95985e-015	9.56674e-015	5.66229e-015
2.52907e-015	4.08334e-015	1.45499e-015	6.91254e-015	-3.62768e-015	-5.14278e-016	-6.92441e-015	-1.98018e-015	1.98174e-015	9.41399e-016	-1.10064e-015	-2.79627e-015	1.52317e-015	-4.80672e-015	1.58633e-015	-4.26444e-015	-1.55572e-015	3.06305e-015	3.81541e-015	4.23768e-015	8.49585e-015	-6.01638e-016	4.22346e-015	9.69371e-015	5.67402e-015
2.57953e-015	4.16761e-015	1.24644e-015	6.77039e-015	-3.79497e-015	-6.61806e-016	-7.29511e-015	-2.22717e-015	1.4524e-015	6.33604e-016	-1.41291e-015	-2.88092e-015	1.13519e-015	-4.88226e-015	1.21055e-015	-4.37551e-015	-1.62092e-015	3.02501e-015	3.88528e-015	4.16311e-015	8.34657e-015	-7.10672e-016	4.48796e-015	9.7988e-015	5.68e-015
2.63446e-015	4.25652e-015	1.05512e-015	6.64289e-015	-3.92506e-015	-7.90574e-016	-7.63158e-015	-2.43357e-015	9.57035e-016	3.51991e-016	-1.72464e-015	-2.95483e-015	7.53523e-016	-4.95051e-015	8.48508e-016	-4.4521e-015	-1.67694e-015	2.98783e-015	3.97032e-015	4.08944e-015	8.18885e-015	-8.10657e-016	4.75128e-015	9.88213e-015	5.68162e-015
2.69278e-015	4.34779e-015	8.8357e-016	6.53043e-015	-4.01717e-015	-8.99739e-016	-7.93126e-015	-2.59855e-015	4.97699e-016	9.79138e-017	-2.0344e-015	-3.01911e-015	3.79511e-016	-5.00862e-015	5.03416e-016	-4.49238e-015	-1.72304e-015	2.95187e-015	4.06884e-015	4.01598e-015	8.02483e-015	-9.00826e-016	5.01108e-015	9.94326e-015	5.68039e-015
2.75427e-015	4.43968e-015	7.34233e-016	6.43286e-015	-4.07125e-015	-9.88954e-016	-8.19214e-015	-2.72264e-015	7.61563e-017	-1.27515e-016	-2.34073e-015	-3.0754e-015	1.45046e-017	-5.05353e-015	1.78759e-016	-4.49503e-015	-1.75835e-015	2.91798e-015	4.17919e-015	3.94228e-015	7.85625e-015	-9.80137e-016	5.2648e-015	9.98211e-015	5.67753e-015
2.81794e-015	4.53015e-015	6.09534e-016	6.35026e-015	-4.08716e-015	-1.05786e-015	-8.41244e-015	-2.80658e-015	-3.06157e-016	-3.23485e-016	-2.64256e-015	-3.12492e-015	-3.4004e-016	-5.08295e-015	-1.22363e-016	-4.45901e-015	-1.78236e-015	2.88618e-015	4.29923e-015	3.86775e-015	7.68474e-015	-1.04772e-015	5.51048e-015	9.99939e-015	5.67475e-015
2.88303e-015	4.6173e-015	5.11892e-016	6.28361e-015	-4.06456e-015	-1.10609e-015	-8.5903e-015	-2.85099e-015	-6.48491e-016	-4.89956e-016	-2.93891e-015	-3.16891e-015	-6.8253e-016	-5.09445e-015	-3.97011e-016	-4.38374e-015	-1.79478e-015	2.85675e-015	4.42718e-015	3.79209e-015	7.5119e-015	-1.10284e-015	5.74601e-015	9.99523e-015	5.67268e-015
2.94837e-015	4.6998e-015	4.43344e-016	6.23286e-015	-4.00385e-015	-1.13329e-015	-8.72489e-015	-2.8567e-015	-9.50366e-016	-6.26813e-016	-3.22817e-015	-3.20877e-015	-1.01213e-015	-5.08562e-015	-6.41691e-016	-4.26876e-015	-1.79485e-015	2.82997e-015	4.56102e-015	3.7147e-015	7.33958e-015	-1.1449e-015	5.96932e-015	9.97043e-015	5.67293e-015
3.01279e-015	4.77545e-015	4.05503e-016	6.19818e-015	-3.90588e-015	-1.13991e-015	-8.81608e-015	-2.82543e-015	-1.21189e-015	-7.33893e-016	-3.50911e-015	-3.24539e-015	-1.32742e-015	-5.05431e-015	-8.54321e-016	-4.11435e-015	-1.78205e-015	2.80667e-015	4.69928e-015	3.63543e-015	7.1691e-015	-1.17314e-015	6.17827e-015	9.92594e-015	5.67641e-015
3.07519e-015	4.84249e-015	4.00168e-016	6.18023e-015	-3.77127e-015	-1.12656e-015	-8.86399e-015	-2.75977e-015	-1.43318e-015	-8.11839e-016	-3.7803e-015	-3.28043e-015	-1.62747e-015	-4.99845e-015	-1.03275e-015	-3.92129e-015	-1.75587e-015	2.7875e-015	4.8404e-015	3.55406e-015	7.0018e-015	-1.18742e-015	6.37133e-015	9.86242e-015	5.68376e-015
3.13521e-015	4.89949e-015	4.28828e-016	6.17908e-015	-3.60041e-015	-1.09376e-015	-8.86922e-015	-2.66189e-015	-1.61564e-015	-8.60996e-016	-4.04021e-015	-3.3149e-015	-1.9116e-015	-4.91608e-015	-1.17508e-015	-3.69078e-015	-1.71623e-015	2.77248e-015	4.98285e-015	3.47045e-015	6.83883e-015	-1.18768e-015	6.54698e-015	9.78108e-015	5.69573e-015
3.1918e-015	4.94509e-015	4.92817e-016	6.19522e-015	-3.39504e-015	-1.04237e-015	-8.83274e-015	-2.5339e-015	-1.7602e-015	-8.82601e-016	-4.28769e-015	-3.34963e-015	-2.17874e-015	-4.80617e-015	-1.27998e-015	-3.42404e-015	-1.6628e-015	2.76194e-015	5.12479e-015	3.3845e-015	6.68124e-015	-1.17417e-015	6.70369e-015	9.68331e-015	5.71307e-015
3.24379e-015	4.97848e-015	5.92691e-016	6.22909e-015	-3.15671e-015	-9.73734e-016	-8.75563e-015	-2.37867e-015	-1.8687e-015	-8.77768e-016	-4.5216e-015	-3.38564e-015	-2.42815e-015	-4.66768e-015	-1.34627e-015	-3.12314e-015	-1.59596e-015	2.7567e-015	5.26487e-015	3.29648e-015	6.52965e-015	-1.14677e-015	6.84059e-015	9.5705e-015	5.73604e-015
3.29059e-015	4.99906e-015	7.29237e-016	6.28072e-015	-2.88714e-015	-8.88606e-016	-8.64021e-015	-2.19969e-015	-1.94294e-015	-8.47503e-016	-4.74057e-015	-3.4234e-015	-2.6595e-015	-4.49967e-015	-1.37327e-015	-2.79072e-015	-1.51588e-015	2.75733e-015	5.4015e-015	3.20655e-015	6.38477e-015	-1.10592e-015	6.95677e-015	9.44416e-015	5.76546e-015
3.33123e-015	5.00576e-015	9.02463e-016	6.35006e-015	-2.58816e-015	-7.88272e-016	-8.48845e-015	-2.00056e-015	-1.98506e-015	-7.93379e-016	-4.94349e-015	-3.46331e-015	-2.87207e-015	-4.30181e-015	-1.36025e-015	-2.42914e-015	-1.42263e-015	2.764e-015	5.53352e-015	3.11502e-015	6.24716e-015	-1.05181e-015	7.05176e-015	9.30573e-015	5.80193e-015
3.36521e-015	4.99862e-015	1.11229e-015	6.43715e-015	-2.26215e-015	-6.74351e-016	-8.30313e-015	-1.78442e-015	-1.99781e-015	-7.17396e-016	-5.12958e-015	-3.50598e-015	-3.06562e-015	-4.07415e-015	-1.30704e-015	-2.0413e-015	-1.31645e-015	2.77712e-015	5.65995e-015	3.022e-015	6.11674e-015	-9.85028e-016	7.12496e-015	9.15649e-015	5.8451e-015
3.39231e-015	4.97699e-015	1.35813e-015	6.54237e-015	-1.91107e-015	-5.48455e-016	-8.08778e-015	-1.55479e-015	-1.984e-015	-6.21085e-016	-5.29832e-015	-3.55184e-015	-3.24007e-015	-3.81718e-015	-1.21385e-015	-1.63089e-015	-1.19777e-015	2.79714e-015	5.78001e-015	2.92792e-015	5.99358e-015	-9.0586e-016	7.17606e-015	8.99842e-015	5.89498e-015
3.41208e-015	4.9409e-015	1.63911e-015	6.66647e-015	-1.53715e-015	-4.12248e-016	-7.84627e-015	-1.31503e-015	-1.94647e-015	-5.06303e-016	-5.449e-015	-3.60063e-015	-3.39552e-015	-3.53172e-015	-1.08163e-015	-1.20132e-015	-1.0677e-015	2.82395e-015	5.89285e-015	2.83359e-015	5.87745e-015	-8.15438e-016	7.20524e-015	8.83285e-015	5.95084e-015
3.42422e-015	4.89026e-015	1.95362e-015	6.80913e-015	-1.14297e-015	-2.67164e-016	-7.58231e-015	-1.0689e-015	-1.8884e-015	-3.75216e-016	-5.58111e-015	-3.6522e-015	-3.53258e-015	-3.21924e-015	-9.11723e-016	-7.5608e-016	-9.27081e-016	2.85777e-015	5.99791e-015	2.73954e-015	5.76779e-015	-7.14626e-016	7.21268e-015	8.66094e-015	6.01281e-015
3.42805e-015	4.82543e-015	2.30034e-015	6.97043e-015	-7.30844e-016	-1.1531e-016	-7.30006e-015	-8.19997e-016	-1.8128e-015	-2.30261e-016	-5.69439e-015	-3.70636e-015	-3.65148e-015	-2.88079e-015	-7.05298e-016	-2.98919e-016	-7.77108e-016	2.89855e-015	6.09472e-015	2.64653e-015	5.66364e-015	-6.04187e-016	7.19888e-015	8.48464e-015	6.08043e-015
3.42294e-015	4.74712e-015	2.6772e-015	7.15053e-015	-3.03535e-016	4.12575e-017	-7.00388e-015	-5.71152e-016	-1.72311e-015	-7.33853e-017	-5.78872e-015	-3.76263e-015	-3.7525e-015	-2.51838e-015	-4.64279e-016	1.65927e-016	-6.19157e-016	2.94628e-015	6.18265e-015	2.55494e-015	5.56414e-015	-4.85476e-016	7.16442e-015	8.30505e-015	6.15256e-015
3.40881e-015	4.65587e-015	3.08245e-015	7.34945e-015	1.35812e-016	2.00459e-016	-6.69852e-015	-3.25159e-016	-1.62295e-015	9.27861e-017	-5.86356e-015	-3.8204e-015	-3.83637e-015	-2.13445e-015	-1.90358e-016	6.34795e-016	-4.5439e-016	3.00072e-015	6.26163e-015	2.46536e-015	5.46872e-015	-3.59097e-016	7.10995e-015	8.12352e-015	6.22835e-015
3.38567e-015	4.55231e-015	3.51408e-015	7.56673e-015	5.84466e-016	3.61071e-016	-6.3885e-015	-8.50549e-017	-1.51535e-015	2.66166e-016	-5.91914e-015	-3.87891e-015	-3.90401e-015	-1.73135e-015	1.14509e-016	1.10329e-015	-2.83869e-016	3.0612e-015	6.33141e-015	2.37851e-015	5.37638e-015	-2.26032e-016	7.03634e-015	7.94113e-015	6.30693e-015
3.35359e-015	4.43741e-015	3.96884e-015	7.80205e-015	1.04014e-015	5.2165e-016	-6.07788e-015	1.46758e-016	-1.40351e-015	4.44777e-016	-5.95596e-015	-3.93711e-015	-3.95635e-015	-1.31155e-015	4.48167e-016	1.56726e-015	-1.0896e-016	3.12721e-015	6.39236e-015	2.29527e-015	5.28592e-015	-8.73538e-017	6.94472e-015	7.75929e-015	6.38739e-015
3.31257e-015	4.31249e-015	4.44409e-015	8.05515e-015	1.50044e-015	6.80459e-016	-5.77124e-015	3.68319e-016	-1.29025e-015	6.26444e-016	-5.97443e-015	-3.99398e-015	-3.99428e-015	-8.78058e-016	8.07609e-016	2.02309e-015	6.8294e-017	3.19778e-015	6.44428e-015	2.21627e-015	5.19627e-015	5.55896e-017	6.83639e-015	7.57907e-015	6.46882e-015
3.26245e-015	4.17847e-015	4.93727e-015	8.32511e-015	1.96274e-015	8.35799e-016	-5.47295e-015	5.77725e-016	-1.17837e-015	8.08962e-016	-5.97538e-015	-4.04822e-015	-4.01924e-015	-4.34101e-016	1.19018e-015	2.46718e-015	2.46316e-016	3.27236e-015	6.48718e-015	2.14232e-015	5.10661e-015	2.0221e-016	6.71292e-015	7.40188e-015	6.55024e-015
3.20355e-015	4.03651e-015	5.44537e-015	8.61185e-015	2.42459e-015	9.86211e-016	-5.187e-015	7.7366e-016	-1.07092e-015	9.90173e-016	-5.95917e-015	-4.09899e-015	-4.0324e-015	1.76203e-017	1.59308e-015	2.89631e-015	4.23265e-016	3.35021e-015	6.52165e-015	2.07392e-015	5.01594e-015	3.51105e-016	6.57593e-015	7.22854e-015	6.63066e-015
3.13619e-015	3.88813e-015	5.96511e-015	8.91477e-015	2.88423e-015	1.13046e-015	-4.91732e-015	9.55408e-016	-9.70005e-016	1.16828e-015	-5.92695e-015	-4.14515e-015	-4.03458e-015	4.73334e-016	2.01357e-015	3.30709e-015	5.96672e-016	3.43031e-015	6.54723e-015	2.01128e-015	4.92308e-015	5.00954e-016	6.42658e-015	7.05968e-015	6.70866e-015
3.06077e-015	3.73477e-015	6.49333e-015	9.23286e-015	3.33894e-015	1.26732e-015	-4.66738e-015	1.12195e-015	-8.7774e-016	1.34152e-015	-5.87987e-015	-4.18531e-015	-4.02703e-015	9.29795e-016	2.44893e-015	3.6964e-015	7.64787e-016	3.51216e-015	6.56384e-015	1.95487e-015	4.82734e-015	6.50902e-016	6.26664e-015	6.896e-015	6.78279e-015
2.97761e-015	3.57774e-015	7.02677e-015	9.56573e-015	3.78657e-015	1.39621e-015	-4.44004e-015	1.27282e-015	-7.95724e-016	1.50828e-015	-5.81919e-015	-4.21827e-015	-4.01129e-015	1.38381e-015	2.89631e-015	4.06125e-015	9.25285e-016	3.59455e-015	6.57214e-015	1.90473e-015	4.728e-015	7.99998e-016	6.09764e-015	6.73815e-015	6.85201e-015
2.88736e-015	3.4187e-015	7.56209e-015	9.91219e-015	4.22555e-015	1.51573e-015	-4.238e-015	1.408e-015	-7.25838e-016	1.66708e-015	-5.74603e-015	-4.24296e-015	-3.98911e-015	1.83233e-015	3.35271e-015	4.39933e-015	1.07567e-015	3.67607e-015	6.57245e-015	1.86133e-015	4.62475e-015	9.4678e-016	5.92161e-015	6.58654e-015	6.91544e-015
2.79099e-015	3.25935e-015	8.09614e-015	1.02705e-014	4.65434e-015	1.62519e-015	-4.06381e-015	1.52789e-015	-6.69162e-016	1.81658e-015	-5.66189e-015	-4.25826e-015	-3.96196e-015	2.27249e-015	3.81544e-015	4.70918e-015	1.21408e-015	3.75545e-015	6.56507e-015	1.82519e-015	4.51717e-015	1.09014e-015	5.73961e-015	6.44176e-015	6.97187e-015
2.68867e-015	3.10154e-015	8.62571e-015	1.06397e-014	5.07099e-015	1.7245e-015	-3.91912e-015	1.63343e-015	-6.2608e-016	1.95599e-015	-5.56799e-015	-4.2631e-015	-3.93123e-015	2.70075e-015	4.28199e-015	4.98922e-015	1.33807e-015	3.8311e-015	6.55042e-015	1.7965e-015	4.40497e-015	1.22923e-015	5.55348e-015	6.30429e-015	7.02013e-015
2.58098e-015	2.94635e-015	9.14811e-015	1.10186e-014	5.47439e-015	1.81349e-015	-3.80608e-015	1.72567e-015	-5.97144e-016	2.08411e-015	-5.4658e-015	-4.25681e-015	-3.89854e-015	3.11419e-015	4.7496e-015	5.23842e-015	1.44501e-015	3.9016e-015	6.52906e-015	1.77456e-015	4.28835e-015	1.36323e-015	5.36477e-015	6.17445e-015	7.05954e-015
2.46865e-015	2.79524e-015	9.66037e-015	1.14055e-014	5.86368e-015	1.89204e-015	-3.72559e-015	1.80617e-015	-5.82095e-016	2.20029e-015	-5.35705e-015	-4.23854e-015	-3.86495e-015	3.5099e-015	5.2162e-015	5.45614e-015	1.53295e-015	3.9653e-015	6.5008e-015	1.75922e-015	4.16719e-015	1.4913e-015	5.17474e-015	6.05233e-015	7.08937e-015
2.35244e-015	2.6493e-015	1.01596e-014	1.17993e-014	6.23724e-015	1.95996e-015	-3.67791e-015	1.87677e-015	-5.81037e-016	2.30424e-015	-5.24336e-015	-4.20753e-015	-3.83198e-015	3.88605e-015	5.67958e-015	5.64226e-015	1.59989e-015	4.02117e-015	6.46604e-015	1.75005e-015	4.04222e-015	1.6127e-015	4.98517e-015	5.93855e-015	7.10832e-015
2.23307e-015	2.50997e-015	1.06435e-014	1.21981e-014	6.59439e-015	2.01717e-015	-3.66256e-015	1.93947e-015	-5.93121e-016	2.39571e-015	-5.12616e-015	-4.16335e-015	-3.80136e-015	4.24075e-015	6.13783e-015	5.79695e-015	1.64369e-015	4.06757e-015	6.42523e-015	1.74677e-015	3.91442e-015	1.72699e-015	4.79742e-015	5.83382e-015	7.11609e-015
2.11135e-015	2.3784e-015	1.11098e-014	1.26003e-014	6.93431e-015	2.06467e-015	-3.67909e-015	1.99597e-015	-6.18096e-016	2.47435e-015	-5.00696e-015	-4.10574e-015	-3.77446e-015	4.57223e-015	6.58889e-015	5.9209e-015	1.66248e-015	4.10389e-015	6.37856e-015	1.7489e-015	3.78439e-015	1.83372e-015	4.61254e-015	5.73842e-015	7.11187e-015
1.98776e-015	2.25605e-015	1.15562e-014	1.3005e-014	7.25628e-015	2.10272e-015	-3.72638e-015	2.04818e-015	-6.55055e-016	2.54015e-015	-4.88712e-015	-4.03457e-015	-3.75193e-015	4.8789e-015	7.03143e-015	6.01557e-015	1.65441e-015	4.12851e-015	6.32637e-015	1.75591e-015	3.65301e-015	1.93192e-015	4.432e-015	5.65225e-015	7.09583e-015
1.86281e-015	2.14351e-015	1.19807e-014	1.34104e-014	7.56007e-015	2.13241e-015	-3.80271e-015	2.0986e-015	-7.02414e-016	2.59337e-015	-4.76787e-015	-3.94993e-015	-3.73433e-015	5.15987e-015	7.46391e-015	6.08212e-015	1.61828e-015	4.14037e-015	6.26828e-015	1.7673e-015	3.52154e-015	2.02119e-015	4.25719e-015	5.57563e-015	7.06722e-015
1.73741e-015	2.04161e-015	1.23814e-014	1.3815e-014	7.84589e-015	2.15456e-015	-3.90581e-015	2.14898e-015	-7.5895e-016	2.63409e-015	-4.6505e-015	-3.85189e-015	-3.72291e-015	5.41428e-015	7.88549e-015	6.12231e-015	1.55289e-015	4.13819e-015	6.20464e-015	1.78288e-015	3.39098e-015	2.10133e-015	4.08916e-015	5.50911e-015	7.02587e-015
1.61243e-015	1.95092e-015	1.27569e-014	1.42173e-014	8.11402e-015	2.17057e-015	-4.03284e-015	2.20153e-015	-8.22455e-016	2.66291e-015	-4.53653e-015	-3.74095e-015	-3.71865e-015	5.64142e-015	8.29483e-015	6.13801e-015	1.4575e-015	4.12106e-015	6.13588e-015	1.80209e-015	3.26309e-015	2.17204e-015	3.92899e-015	5.45273e-015	6.97159e-015
1.48816e-015	1.87194e-015	1.31065e-014	1.46159e-014	8.36457e-015	2.18145e-015	-4.18158e-015	2.25893e-015	-8.91147e-016	2.68073e-015	-4.42706e-015	-3.61769e-015	-3.72254e-015	5.84169e-015	8.69096e-015	6.13166e-015	1.33129e-015	4.08806e-015	6.06215e-015	1.82404e-015	3.13934e-015	2.2331e-015	3.7775e-015	5.4065e-015	6.90472e-015
1.36564e-015	1.80511e-015	1.34287e-014	1.50087e-014	8.59728e-015	2.18799e-015	-4.34842e-015	2.32363e-015	-9.63012e-016	2.68826e-015	-4.3228e-015	-3.48299e-015	-3.73537e-015	6.01529e-015	9.07336e-015	6.10636e-015	1.17384e-015	4.03876e-015	5.98344e-015	1.84803e-015	3.02161e-015	2.28427e-015	3.6355e-015	5.37071e-015	6.8246e-015
1.24556e-015	1.7504e-015	1.37225e-014	1.53944e-014	8.81268e-015	2.19105e-015	-4.52986e-015	2.39749e-015	-1.03554e-015	2.68592e-015	-4.22475e-015	-3.33789e-015	-3.75777e-015	6.16293e-015	9.44158e-015	6.06503e-015	9.84993e-016	3.97274e-015	5.89961e-015	1.87331e-015	2.91118e-015	2.32526e-015	3.5038e-015	5.34583e-015	6.73167e-015
1.12811e-015	1.70791e-015	1.3988e-014	1.57714e-014	9.01108e-015	2.19178e-015	-4.72204e-015	2.4824e-015	-1.1068e-015	2.6749e-015	-4.13317e-015	-3.1834e-015	-3.78977e-015	6.28582e-015	9.79542e-015	6.01076e-015	7.64654e-016	3.88955e-015	5.81036e-015	1.89914e-015	2.80969e-015	2.35675e-015	3.38323e-015	5.33222e-015	6.62645e-015
1.01389e-015	1.67789e-015	1.42251e-014	1.61383e-014	9.19255e-015	2.1916e-015	-4.92067e-015	2.58025e-015	-1.1743e-015	2.65579e-015	-4.04885e-015	-3.0207e-015	-3.83086e-015	6.38504e-015	1.01348e-014	5.94606e-015	5.13284e-016	3.78896e-015	5.71593e-015	1.92488e-015	2.71901e-015	2.37857e-015	3.27436e-015	5.33038e-015	6.50958e-015
9.03575e-016	1.66008e-015	1.44335e-014	1.64938e-014	9.35784e-015	2.19148e-015	-5.12185e-015	2.69223e-015	-1.23608e-015	2.62951e-015	-3.97209e-015	-2.8512e-015	-3.88147e-015	6.46199e-015	1.04597e-014	5.87434e-015	2.31674e-016	3.67111e-015	5.61597e-015	1.9499e-015	2.64104e-015	2.391e-015	3.17791e-015	5.34032e-015	6.38166e-015
7.97413e-016	1.65398e-015	1.46135e-014	1.68363e-014	9.50754e-015	2.19255e-015	-5.32097e-015	2.81941e-015	-1.29011e-015	2.59736e-015	-3.90304e-015	-2.67635e-015	-3.94142e-015	6.51813e-015	1.07701e-014	5.79886e-015	-7.91471e-017	3.53654e-015	5.51046e-015	1.97347e-015	2.57707e-015	2.39444e-015	3.09442e-015	5.36227e-015	6.24285e-015
6.95942e-016	1.65887e-015	1.47655e-014	1.71647e-014	9.64206e-015	2.19575e-015	-5.51372e-015	2.96285e-015	-1.3344e-015	2.56e-015	-3.8422e-015	-2.49787e-015	-4.01033e-015	6.5551e-015	1.10659e-014	5.72283e-015	-4.17877e-016	3.38541e-015	5.39993e-015	1.99516e-015	2.5281e-015	2.38938e-015	3.0244e-015	5.39678e-015	6.094e-015
5.99718e-016	1.67402e-015	1.489e-014	1.74777e-014	9.76157e-015	2.20157e-015	-5.6962e-015	3.12298e-015	-1.3671e-015	2.51829e-015	-3.78911e-015	-2.3175e-015	-4.08714e-015	6.57477e-015	1.13475e-014	5.64897e-015	-7.82984e-016	3.21809e-015	5.28447e-015	2.01404e-015	2.49552e-015	2.37639e-015	2.96847e-015	5.44406e-015	5.93604e-015
5.08302e-016	1.69866e-015	1.49882e-014	1.77745e-014	9.86729e-015	2.21133e-015	-5.86418e-015	3.29981e-015	-1.3863e-015	2.47324e-015	-3.74327e-015	-2.13669e-015	-4.17119e-015	6.5796e-015	1.16153e-014	5.58026e-015	-1.17237e-015	3.03573e-015	5.16395e-015	2.02993e-015	2.4807e-015	2.35619e-015	2.92701e-015	5.50398e-015	5.76976e-015
4.22218e-016	1.73176e-015	1.50609e-014	1.8054e-014	9.95997e-015	2.22604e-015	-6.01369e-015	3.49342e-015	-1.39024e-015	2.4257e-015	-3.70451e-015	-1.95727e-015	-4.2617e-015	6.57152e-015	1.18697e-014	5.51951e-015	-1.58345e-015	2.83945e-015	5.03849e-015	2.0426e-015	2.48426e-015	2.32905e-015	2.90005e-015	5.57664e-015	5.59573e-015
3.41774e-016	1.77231e-015	1.51088e-014	1.83144e-014	1.00396e-014	2.24637e-015	-6.14092e-015	3.703e-015	-1.37745e-015	2.37608e-015	-3.67217e-015	-1.78086e-015	-4.35771e-015	6.55293e-015	1.21107e-014	5.46897e-015	-2.01354e-015	2.63072e-015	4.9081e-015	2.05166e-015	2.50654e-015	2.29563e-015	2.88794e-015	5.66176e-015	5.41506e-015
2.67211e-016	1.81873e-015	1.51339e-014	1.8555e-014	1.01066e-014	2.27282e-015	-6.2425e-015	3.92779e-015	-1.34699e-015	2.32525e-015	-3.64555e-015	-1.60908e-015	-4.45712e-015	6.52586e-015	1.23386e-014	5.43081e-015	-2.45947e-015	2.41117e-015	4.77283e-015	2.05697e-015	2.54785e-015	2.25653e-015	2.89084e-015	5.75938e-015	5.22878e-015
1.98204e-016	1.86982e-015	1.5137e-014	1.8775e-014	1.01621e-014	2.30613e-015	-6.31494e-015	4.1671e-015	-1.29775e-015	2.27383e-015	-3.62385e-015	-1.44406e-015	-4.55871e-015	6.49234e-015	1.25536e-014	5.40708e-015	-2.91801e-015	2.18272e-015	4.63284e-015	2.05833e-015	2.60832e-015	2.21253e-015	2.90865e-015	5.86922e-015	5.03737e-015
1.34496e-016	1.92414e-015	1.51191e-014	1.89736e-014	1.02066e-014	2.34615e-015	-6.35539e-015	4.41915e-015	-1.22916e-015	2.22244e-015	-3.60595e-015	-1.28719e-015	-4.66175e-015	6.45437e-015	1.2756e-014	5.39935e-015	-3.38572e-015	1.94737e-015	4.48838e-015	2.05567e-015	2.68756e-015	2.1644e-015	2.9417e-015	5.99082e-015	4.84171e-015
7.57466e-017	1.98035e-015	1.50819e-014	1.91499e-014	1.02402e-014	2.39282e-015	-6.36135e-015	4.68232e-015	-1.14078e-015	2.17129e-015	-3.59072e-015	-1.13969e-015	-4.76485e-015	6.41404e-015	1.29456e-014	5.409e-015	-3.85855e-015	1.70731e-015	4.33994e-015	2.04943e-015	2.78515e-015	2.11311e-015	2.9903e-015	6.12356e-015	4.64255e-015
2.1834e-017	2.03669e-015	1.50266e-014	1.93029e-014	1.02636e-014	2.44613e-015	-6.33112e-015	4.95397e-015	-1.03254e-015	2.12113e-015	-3.57721e-015	-1.00292e-015	-4.86662e-015	6.37308e-015	1.31222e-014	5.43699e-015	-4.33293e-015	1.46466e-015	4.18797e-015	2.03968e-015	2.9004e-015	2.06018e-015	3.05431e-015	6.26711e-015	4.44076e-015
-2.69224e-017	2.09182e-015	1.49546e-014	1.94322e-014	1.02766e-014	2.50594e-015	-6.26326e-015	5.23225e-015	-9.04503e-016	2.07227e-015	-3.56411e-015	-8.77867e-016	-4.96511e-015	6.33281e-015	1.32856e-014	5.48394e-015	-4.8046e-015	1.22184e-015	4.03264e-015	2.02642e-015	3.03191e-015	2.00644e-015	3.13345e-015	6.42038e-015	4.23682e-015
-7.04716e-017	2.1444e-015	1.48678e-014	1.95379e-014	1.02794e-014	2.57229e-015	-6.15651e-015	5.51402e-015	-7.57437e-016	2.02465e-015	-3.55007e-015	-7.65538e-016	-5.05879e-015	6.29455e-015	1.34363e-014	5.55011e-015	-5.26948e-015	9.81312e-016	3.87497e-015	2.00993e-015	3.17809e-015	1.95258e-015	3.22768e-015	6.58287e-015	4.03175e-015
-1.09177e-016	2.19316e-015	1.47672e-014	1.96191e-014	1.02725e-014	2.64561e-015	-6.01039e-015	5.79653e-015	-5.91798e-016	1.97841e-015	-3.5337e-015	-6.66968e-016	-5.1462e-015	6.25973e-015	1.3574e-014	5.63517e-015	-5.72343e-015	7.45413e-016	3.71526e-015	1.99072e-015	3.3377e-015	1.89983e-015	3.33661e-015	6.75355e-015	3.82627e-015
-1.43257e-016	2.23628e-015	1.46545e-014	1.96758e-014	1.02562e-014	2.72519e-015	-5.82498e-015	6.07701e-015	-4.08703e-016	1.934e-015	-3.51332e-015	-5.82472e-016	-5.22568e-015	6.22956e-015	1.36983e-014	5.73871e-015	-6.16255e-015	5.1668e-016	3.55412e-015	1.96907e-015	3.50893e-015	1.84939e-015	3.45951e-015	6.93096e-015	3.62149e-015
-1.7301e-016	2.27235e-015	1.45312e-014	1.9708e-014	1.02307e-014	2.81033e-015	-5.59979e-015	6.35293e-015	-2.08986e-016	1.89143e-015	-3.48784e-015	-5.1259e-016	-5.29569e-015	6.20478e-015	1.38089e-014	5.85997e-015	-6.58215e-015	2.96685e-016	3.39221e-015	1.94482e-015	3.68897e-015	1.80223e-015	3.59614e-015	7.11377e-015	3.41809e-015
-1.98909e-016	2.29983e-015	1.43984e-014	1.97154e-014	1.01962e-014	2.90086e-015	-5.33541e-015	6.62053e-015	5.85843e-018	1.85067e-015	-3.45569e-015	-4.57303e-016	-5.35498e-015	6.18621e-015	1.39061e-014	5.99823e-015	-6.97789e-015	8.86313e-017	3.23056e-015	1.91874e-015	3.87519e-015	1.75973e-015	3.74614e-015	7.30027e-015	3.21636e-015
-2.21165e-016	2.31751e-015	1.42577e-014	1.96977e-014	1.01532e-014	2.99643e-015	-5.03301e-015	6.87688e-015	2.33831e-016	1.81174e-015	-3.41535e-015	-4.1666e-016	-5.40236e-015	6.174e-015	1.3989e-014	6.15197e-015	-7.34564e-015	-1.05163e-016	3.06981e-015	1.89124e-015	4.06464e-015	1.72263e-015	3.90894e-015	7.48907e-015	3.01699e-015
-2.40198e-016	2.32413e-015	1.41103e-014	1.96553e-014	1.01021e-014	3.0968e-015	-4.69429e-015	7.1194e-015	4.72875e-016	1.77469e-015	-3.36552e-015	-3.9023e-016	-5.43664e-015	6.16875e-015	1.40577e-014	6.31963e-015	-7.68111e-015	-2.82696e-016	2.91121e-015	1.86295e-015	4.25505e-015	1.6919e-015	4.0838e-015	7.67811e-015	2.82041e-015
-2.56671e-016	2.31834e-015	1.39575e-014	1.95888e-014	1.00429e-014	3.20162e-015	-4.32133e-015	7.34504e-015	7.21255e-016	1.73926e-015	-3.30518e-015	-3.7744e-016	-5.45635e-015	6.17025e-015	1.41115e-014	6.49899e-015	-7.98144e-015	-4.41839e-016	2.75561e-015	1.8346e-015	4.4432e-015	1.66854e-015	4.26983e-015	7.86532e-015	2.62764e-015
-2.70682e-016	2.29932e-015	1.38006e-014	1.94982e-014	9.97602e-015	3.31032e-015	-3.91666e-015	7.55067e-015	9.76731e-016	1.70519e-015	-3.23292e-015	-3.77654e-016	-5.46047e-015	6.1784e-015	1.41505e-014	6.68779e-015	-8.24334e-015	-5.80278e-016	2.6039e-015	1.80651e-015	4.62627e-015	1.65306e-015	4.46612e-015	8.04813e-015	2.43829e-015
-2.82916e-016	2.26604e-015	1.36407e-014	1.93838e-014	9.9025e-015	3.42272e-015	-3.48322e-015	7.73318e-015	1.237e-015	1.67265e-015	-3.14772e-015	-3.8997e-016	-5.44843e-015	6.19291e-015	1.41742e-014	6.88437e-015	-8.46345e-015	-6.95881e-016	2.45693e-015	1.77892e-015	4.8014e-015	1.64647e-015	4.67153e-015	8.22467e-015	2.25264e-015
-2.93829e-016	2.21793e-015	1.34792e-014	1.92461e-014	9.82277e-015	3.53803e-015	-3.02368e-015	7.89041e-015	1.49992e-015	1.64156e-015	-3.04867e-015	-4.13406e-016	-5.4201e-015	6.21307e-015	1.41826e-014	7.0861e-015	-8.63877e-015	-7.8691e-016	2.31564e-015	1.75187e-015	4.96542e-015	1.64944e-015	4.88447e-015	8.39255e-015	2.07127e-015
-3.03566e-016	2.15414e-015	1.33174e-014	1.90858e-014	9.73749e-015	3.6556e-015	-2.54108e-015	8.0203e-015	1.76268e-015	1.61157e-015	-2.9351e-015	-4.46442e-016	-5.37491e-015	6.23878e-015	1.41758e-014	7.29043e-015	-8.76705e-015	-8.51783e-016	2.18167e-015	1.72585e-015	5.11559e-015	1.66232e-015	5.10389e-015	8.54937e-015	1.89439e-015
-3.12174e-016	2.07443e-015	1.31562e-014	1.89038e-014	9.64749e-015	3.77556e-015	-2.03926e-015	8.12103e-015	2.02304e-015	1.58307e-015	-2.80603e-015	-4.87716e-016	-5.31276e-015	6.26912e-015	1.41538e-014	7.49513e-015	-8.84645e-015	-8.89694e-016	2.05593e-015	1.70118e-015	5.24914e-015	1.6859e-015	5.3284e-015	8.69283e-015	1.72204e-015
-3.19806e-016	1.97861e-015	1.29963e-014	1.87007e-014	9.55387e-015	3.89757e-015	-1.5214e-015	8.19076e-015	2.27934e-015	1.55645e-015	-2.6603e-015	-5.35699e-016	-5.23384e-015	6.30328e-015	1.41159e-014	7.69781e-015	-8.87536e-015	-8.99421e-016	1.93988e-015	1.67815e-015	5.36313e-015	1.72026e-015	5.55622e-015	8.82078e-015	1.5549e-015
-3.26958e-016	1.86616e-015	1.28387e-014	1.84782e-014	9.45785e-015	4.02137e-015	-9.91748e-016	8.22816e-015	2.52918e-015	1.53169e-015	-2.49822e-015	-5.88626e-016	-5.13881e-015	6.34055e-015	1.40622e-014	7.89624e-015	-8.85251e-015	-8.80284e-016	1.83465e-015	1.65692e-015	5.45511e-015	1.76581e-015	5.78528e-015	8.93121e-015	1.39303e-015
-3.33472e-016	1.73718e-015	1.26842e-014	1.82377e-014	9.36043e-015	4.14653e-015	-4.54515e-016	8.23242e-015	2.77089e-015	1.50873e-015	-2.31928e-015	-6.44658e-016	-5.02788e-015	6.37987e-015	1.39935e-014	8.08784e-015	-8.77695e-015	-8.3196e-016	1.74091e-015	1.63718e-015	5.5229e-015	1.82249e-015	6.01459e-015	9.022e-015	1.23571e-015
-3.39328e-016	1.59239e-015	1.25334e-014	1.79806e-014	9.26338e-015	4.27294e-015	8.70866e-017	8.2032e-015	3.00212e-015	1.48789e-015	-2.12345e-015	-7.0206e-016	-4.9023e-015	6.42035e-015	1.39101e-014	8.27054e-015	-8.64848e-015	-7.54382e-016	1.6601e-015	1.61915e-015	5.56477e-015	1.88984e-015	6.24185e-015	9.09119e-015	1.0833e-015
-3.44985e-016	1.43201e-015	1.23873e-014	1.77083e-014	9.16748e-015	4.40087e-015	6.29848e-016	8.13983e-015	3.22123e-015	1.46925e-015	-1.91053e-015	-7.59128e-016	-4.76314e-015	6.46083e-015	1.38127e-014	8.44207e-015	-8.46773e-015	-6.4727e-016	1.59341e-015	1.60258e-015	5.5787e-015	1.96801e-015	6.46512e-015	9.13654e-015	9.35604e-016
-3.49823e-016	1.25695e-015	1.2247e-014	1.74227e-014	9.07396e-015	4.52999e-015	1.17017e-015	8.04295e-015	3.42698e-015	1.45275e-015	-1.68093e-015	-8.14048e-016	-4.61122e-015	6.50125e-015	1.37019e-014	8.60107e-015	-8.23532e-015	-5.10851e-016	1.54177e-015	1.58756e-015	5.56301e-015	2.05647e-015	6.68258e-015	9.15656e-015	7.92566e-016
-3.53832e-016	1.06833e-015	1.2114e-014	1.71258e-014	8.98458e-015	4.66089e-015	1.70439e-015	7.913e-015	3.61791e-015	1.43883e-015	-1.43532e-015	-8.64732e-016	-4.44784e-015	6.54022e-015	1.35781e-014	8.7459e-015	-7.95274e-015	-3.46123e-016	1.50558e-015	1.57389e-015	5.51703e-015	2.15475e-015	6.89196e-015	9.14981e-015	6.53873e-016
-3.56717e-016	8.66489e-016	1.19881e-014	1.68195e-014	8.90133e-015	4.79314e-015	2.22877e-015	7.75121e-015	3.79278e-015	1.42783e-015	-1.17394e-015	-9.09163e-016	-4.27479e-015	6.57622e-015	1.34423e-014	8.87488e-015	-7.62159e-015	-1.53824e-016	1.48559e-015	1.56132e-015	5.44042e-015	2.26212e-015	7.09172e-015	9.11482e-015	5.18807e-016
-3.58031e-016	6.52568e-016	1.18696e-014	1.65055e-014	8.8257e-015	4.92769e-015	2.74017e-015	7.5583e-015	3.9511e-015	1.42035e-015	-8.97653e-016	-9.46e-016	-4.09339e-015	6.60864e-015	1.3296e-014	8.98697e-015	-7.24398e-015	6.51177e-017	1.48246e-015	1.55017e-015	5.3336e-015	2.37769e-015	7.27996e-015	9.04972e-015	3.87542e-016
-3.57591e-016	4.27854e-016	1.17592e-014	1.61855e-014	8.7588e-015	5.06489e-015	3.23647e-015	7.33547e-015	4.09202e-015	1.41638e-015	-6.07503e-016	-9.73531e-016	-3.90507e-015	6.63686e-015	1.31399e-014	9.08073e-015	-6.82237e-015	3.08755e-016	1.49692e-015	1.54012e-015	5.19648e-015	2.50103e-015	7.45482e-015	8.95403e-015	2.60073e-016
-3.55212e-016	1.94536e-016	1.16571e-014	1.58621e-014	8.70227e-015	5.20444e-015	3.71478e-015	7.08511e-015	4.2152e-015	1.41653e-015	-3.04855e-016	-9.90167e-016	-3.71174e-015	6.66096e-015	1.29757e-014	9.15507e-015	-6.36038e-015	5.75179e-016	1.52869e-015	1.53039e-015	5.02963e-015	2.63133e-015	7.61466e-015	8.82723e-015	1.35665e-016
-3.50765e-016	-4.58682e-017	1.15632e-014	1.55379e-014	8.65789e-015	5.34723e-015	4.17249e-015	6.80986e-015	4.32066e-015	1.42124e-015	9.16243e-018	-9.94683e-016	-3.51481e-015	6.6806e-015	1.28048e-014	9.21016e-015	-5.86192e-015	8.62514e-016	1.57804e-015	1.52104e-015	4.83427e-015	2.76705e-015	7.75711e-015	8.66862e-015	1.40565e-017
-3.44061e-016	-2.92413e-016	1.14787e-014	1.52147e-014	8.62721e-015	5.49362e-015	4.60775e-015	6.51254e-015	4.40888e-015	1.43114e-015	3.33436e-016	-9.85598e-016	-3.31698e-015	6.69543e-015	1.26283e-014	9.24609e-015	-5.33073e-015	1.16896e-015	1.64524e-015	1.51221e-015	4.61184e-015	2.90697e-015	7.88038e-015	8.47852e-015	-1.04963e-016
-3.33876e-016	-5.43136e-016	1.14039e-014	1.48944e-014	8.61128e-015	5.64347e-015	5.01812e-015	6.19568e-015	4.48077e-015	1.44643e-015	6.66446e-016	-9.62078e-016	-3.12029e-015	6.70539e-015	1.24484e-014	9.26302e-015	-4.77089e-015	1.49177e-015	1.73005e-015	1.50374e-015	4.36423e-015	3.04988e-015	7.98332e-015	8.25683e-015	-2.21899e-016
-3.19659e-016	-7.95907e-016	1.13384e-014	1.45793e-014	8.61165e-015	5.79748e-015	5.40247e-015	5.86177e-015	4.53649e-015	1.46785e-015	1.00682e-015	-9.23532e-016	-2.92621e-015	6.71027e-015	1.22663e-014	9.26093e-015	-4.18635e-015	1.82843e-015	1.83219e-015	1.49552e-015	4.09373e-015	3.19405e-015	8.06447e-015	8.00416e-015	-3.36318e-016
-3.01143e-016	-1.04843e-015	1.1282e-014	1.42722e-014	8.629e-015	5.95601e-015	5.75998e-015	5.51458e-015	4.57647e-015	1.49622e-015	1.3532e-015	-8.68769e-016	-2.73633e-015	6.70968e-015	1.20841e-014	9.2403e-015	-3.58198e-015	2.17641e-015	1.95175e-015	1.48719e-015	3.80275e-015	3.33835e-015	8.12262e-015	7.72119e-015	-4.4902e-016
-2.77749e-016	-1.29941e-015	1.12353e-014	1.39745e-014	8.66533e-015	6.11925e-015	6.08967e-015	5.15697e-015	4.60222e-015	1.53099e-015	1.7034e-015	-7.97157e-016	-2.55195e-015	6.7037e-015	1.19037e-014	9.20313e-015	-2.96243e-015	2.53306e-015	2.08815e-015	1.47822e-015	3.49378e-015	3.48134e-015	8.15675e-015	7.40923e-015	-5.60279e-016
-2.48973e-016	-1.54721e-015	1.11976e-014	1.36892e-014	8.7217e-015	6.28773e-015	6.39105e-015	4.79241e-015	4.61539e-015	1.57295e-015	2.05659e-015	-7.08551e-016	-2.37467e-015	6.69236e-015	1.17264e-014	9.15031e-015	-2.33307e-015	2.89542e-015	2.24122e-015	1.4686e-015	3.17078e-015	3.62207e-015	8.16576e-015	7.06944e-015	-6.70678e-016
-2.14527e-016	-1.78944e-015	1.11688e-014	1.34185e-014	8.79819e-015	6.46225e-015	6.66484e-015	4.42468e-015	4.61816e-015	1.62221e-015	2.41129e-015	-6.02682e-016	-2.20621e-015	6.67627e-015	1.15546e-014	9.08346e-015	-1.69895e-015	3.25994e-015	2.41021e-015	1.4583e-015	2.83714e-015	3.75879e-015	8.14881e-015	6.70356e-015	-7.80247e-016
-1.73614e-016	-2.02398e-015	1.11484e-014	1.31643e-014	8.89503e-015	6.64263e-015	6.91111e-015	4.05762e-015	4.61247e-015	1.67899e-015	2.76547e-015	-4.79608e-016	-2.04769e-015	6.65696e-015	1.13895e-014	9.00426e-015	-1.06482e-015	3.62481e-015	2.59401e-015	1.44709e-015	2.49594e-015	3.89011e-015	8.10563e-015	6.3135e-015	-8.88973e-016
-1.25661e-016	-2.24862e-015	1.11364e-014	1.29284e-014	9.01269e-015	6.82846e-015	7.13038e-015	3.69452e-015	4.60017e-015	1.74347e-015	3.11738e-015	-3.39239e-016	-1.90007e-015	6.635e-015	1.1233e-014	8.91471e-015	-4.34919e-016	3.98714e-015	2.79124e-015	1.43429e-015	2.14982e-015	4.01459e-015	8.03637e-015	5.90129e-015	-9.97079e-016
-7.08695e-017	-2.46155e-015	1.1132e-014	1.27116e-014	9.15125e-015	7.01994e-015	7.32363e-015	3.33868e-015	4.58343e-015	1.81569e-015	3.4656e-015	-1.82152e-016	-1.76375e-015	6.61121e-015	1.10862e-014	8.8172e-015	1.85724e-016	4.3439e-015	3.00153e-015	1.41994e-015	1.80316e-015	4.13077e-015	7.9409e-015	5.4699e-015	-1.10486e-015
-8.53569e-018	-2.66135e-015	1.11343e-014	1.25159e-014	9.31035e-015	7.21728e-015	7.49199e-015	2.9939e-015	4.56413e-015	1.89586e-015	3.80844e-015	-9.25921e-018	-1.63879e-015	6.58625e-015	1.09506e-014	8.71392e-015	7.9242e-016	4.69261e-015	3.22358e-015	1.40359e-015	1.45989e-015	4.23757e-015	7.81949e-015	5.02158e-015	-1.21252e-015
6.19528e-017	-2.84615e-015	1.11428e-014	1.23419e-014	9.4894e-015	7.42013e-015	7.63722e-015	2.66322e-015	4.54397e-015	1.98377e-015	4.14431e-015	1.78668e-016	-1.5257e-015	6.5616e-015	1.08277e-014	8.60618e-015	1.3798e-015	5.03187e-015	3.45554e-015	1.38555e-015	1.12372e-015	4.33381e-015	7.67237e-015	4.559e-015	-1.32022e-015
1.40809e-016	-3.0145e-015	1.11571e-014	1.21907e-014	9.68759e-015	7.62829e-015	7.76079e-015	2.34988e-015	4.52579e-015	2.07904e-015	4.47208e-015	3.80662e-016	-1.42443e-015	6.53806e-015	1.07186e-014	8.49593e-015	1.94408e-015	5.35909e-015	3.69598e-015	1.36572e-015	7.98741e-016	4.41828e-015	7.50063e-015	4.08495e-015	-1.42776e-015
2.28032e-016	-3.1653e-015	1.11762e-014	1.20627e-014	9.9036e-015	7.84152e-015	7.86395e-015	2.05725e-015	4.51141e-015	2.18134e-015	4.79037e-015	5.95919e-016	-1.33443e-015	6.51621e-015	1.06239e-014	8.38599e-015	2.48142e-015	5.67155e-015	3.94392e-015	1.34431e-015	4.89093e-016	4.49004e-015	7.3049e-015	3.60224e-015	-1.53588e-015
3.23786e-016	-3.29734e-015	1.1199e-014	1.19581e-014	1.01367e-014	8.05892e-015	7.94884e-015	1.78781e-015	4.50297e-015	2.28996e-015	5.0982e-015	8.23002e-016	-1.25536e-015	6.49719e-015	1.05444e-014	8.27799e-015	2.98782e-015	5.96707e-015	4.19785e-015	1.3212e-015	1.98268e-016	4.54843e-015	7.08682e-015	3.1146e-015	-1.64443e-015
4.2846e-016	-3.40935e-015	1.12251e-014	1.18777e-014	1.03851e-014	8.27984e-015	8.01785e-015	1.54396e-015	4.50239e-015	2.40444e-015	5.39408e-015	1.06068e-015	-1.18611e-015	6.48187e-015	1.04807e-014	8.17357e-015	3.4603e-015	6.24399e-015	4.45609e-015	1.29648e-015	-6.98655e-017	4.59254e-015	6.8482e-015	2.6249e-015	-1.75305e-015
5.41573e-016	-3.50068e-015	1.12533e-014	1.18212e-014	1.06467e-014	8.50397e-015	8.07247e-015	1.32791e-015	4.51149e-015	2.52465e-015	5.67763e-015	1.30816e-015	-1.12574e-015	6.47151e-015	1.04327e-014	8.07416e-015	3.89575e-015	6.50031e-015	4.71768e-015	1.27123e-015	-3.11854e-016	4.62267e-015	6.59112e-015	2.13643e-015	-1.86097e-015
6.62588e-016	-3.57078e-015	1.12828e-014	1.17877e-014	1.09189e-014	8.73027e-015	8.11523e-015	1.14199e-015	4.53204e-015	2.64983e-015	5.94773e-015	1.5634e-015	-1.0727e-015	6.4673e-015	1.04002e-014	7.98163e-015	4.29244e-015	6.73517e-015	4.98157e-015	1.24511e-015	-5.24952e-016	4.63782e-015	6.31704e-015	1.652e-015	-1.96868e-015
7.90974e-016	-3.61915e-015	1.13127e-014	1.17769e-014	1.11999e-014	8.95845e-015	8.14814e-015	9.88451e-016	4.56637e-015	2.77918e-015	6.20347e-015	1.82516e-015	-1.02481e-015	6.47026e-015	1.03834e-014	7.89739e-015	4.6479e-015	6.94809e-015	5.24605e-015	1.21803e-015	-7.06263e-016	4.6374e-015	6.02806e-015	1.17475e-015	-2.07635e-015
9.26636e-016	-3.64655e-015	1.13416e-014	1.17885e-014	1.14868e-014	9.18677e-015	8.17423e-015	8.68207e-016	4.61639e-015	2.91199e-015	6.44433e-015	2.09205e-015	-9.80626e-016	6.48093e-015	1.03819e-014	7.82301e-015	4.9603e-015	7.13831e-015	5.51006e-015	1.19076e-015	-8.53179e-016	4.62143e-015	5.72621e-015	7.07989e-016	-2.18345e-015
1.06908e-015	-3.65236e-015	1.1369e-014	1.18209e-014	1.17771e-014	9.41491e-015	8.19535e-015	7.82306e-016	4.68251e-015	3.0472e-015	6.67008e-015	2.36263e-015	-9.3791e-016	6.50009e-015	1.03946e-014	7.75998e-015	5.22834e-015	7.30448e-015	5.77186e-015	1.16337e-015	-9.64217e-016	4.59012e-015	5.41369e-015	2.54915e-016	-2.28912e-015
1.21763e-015	-3.6369e-015	1.13941e-014	1.18732e-014	1.20682e-014	9.64201e-015	8.21332e-015	7.32307e-016	4.76558e-015	3.18411e-015	6.88107e-015	2.63572e-015	-8.94238e-016	6.52827e-015	1.04207e-014	7.70956e-015	5.45099e-015	7.44648e-015	6.03043e-015	1.13551e-015	-1.03637e-015	4.54366e-015	5.09338e-015	-1.81552e-016	-2.39345e-015
1.37086e-015	-3.60103e-015	1.14162e-014	1.19438e-014	1.23574e-014	9.86621e-015	8.22976e-015	7.18189e-016	4.86696e-015	3.32194e-015	7.07753e-015	2.91044e-015	-8.47408e-016	6.56527e-015	1.04588e-014	7.67192e-015	5.62818e-015	7.56458e-015	6.28497e-015	1.10737e-015	-1.06838e-015	4.48241e-015	4.76771e-015	-5.98929e-016	-2.4959e-015
1.52767e-015	-3.54577e-015	1.1434e-014	1.20311e-014	1.26418e-014	1.00874e-014	8.24696e-015	7.40787e-016	4.98708e-015	3.45991e-015	7.25933e-015	3.18491e-015	-7.94209e-016	6.61186e-015	1.05081e-014	7.64775e-015	5.76002e-015	7.65879e-015	6.53447e-015	1.07931e-015	-1.05962e-015	4.4075e-015	4.43914e-015	-9.95031e-016	-2.59595e-015
1.68717e-015	-3.47216e-015	1.14472e-014	1.21338e-014	1.29183e-014	1.03051e-014	8.2672e-015	7.99844e-016	5.12598e-015	3.59656e-015	7.42626e-015	3.45814e-015	-7.31971e-016	6.66814e-015	1.05671e-014	7.6373e-015	5.84713e-015	7.72957e-015	6.77882e-015	1.05152e-015	-1.01033e-015	4.31855e-015	4.11065e-015	-1.36786e-015	-2.69341e-015
1.84783e-015	-3.38122e-015	1.14549e-014	1.22494e-014	1.31843e-014	1.0518e-014	8.29135e-015	8.95403e-016	5.28426e-015	3.73098e-015	7.57934e-015	3.72941e-015	-6.58416e-016	6.73441e-015	1.06339e-014	7.64063e-015	5.89125e-015	7.77748e-015	7.01665e-015	1.02337e-015	-9.20573e-016	4.21626e-015	3.7849e-015	-1.71533e-015	-2.78741e-015
2.00864e-015	-3.27439e-015	1.1457e-014	1.23755e-014	1.34369e-014	1.07252e-014	8.32116e-015	1.02638e-015	5.46044e-015	3.86255e-015	7.7187e-015	3.99733e-015	-5.70549e-016	6.81009e-015	1.07072e-014	7.65735e-015	5.89324e-015	7.803e-015	7.24752e-015	9.94209e-016	-7.908e-016	4.10201e-015	3.46412e-015	-2.03555e-015	-2.87818e-015
2.16832e-015	-3.15336e-015	1.14534e-014	1.25107e-014	1.36735e-014	1.09263e-014	8.35838e-015	1.19198e-015	5.65533e-015	3.99013e-015	7.84537e-015	4.26105e-015	-4.66177e-016	6.89554e-015	1.07852e-014	7.68696e-015	5.85527e-015	7.80757e-015	7.47096e-015	9.64694e-016	-6.21442e-016	3.9766e-015	3.15108e-015	-2.32769e-015	-2.96481e-015
2.3251e-015	-3.01966e-015	1.14434e-014	1.26526e-014	1.38916e-014	1.11203e-014	8.40309e-015	1.39115e-015	5.86841e-015	4.11292e-015	7.96037e-015	4.5195e-015	-3.42873e-016	6.99041e-015	1.08658e-014	7.72872e-015	5.7794e-015	7.79245e-015	7.68632e-015	9.35105e-016	-4.1321e-016	3.84105e-015	2.84773e-015	-2.59037e-015	-3.04659e-015
2.47726e-015	-2.87545e-015	1.14273e-014	1.27989e-014	1.40888e-014	1.13067e-014	8.45617e-015	1.62206e-015	6.09824e-015	4.23013e-015	8.06445e-015	4.7716e-015	-1.98652e-016	7.09439e-015	1.09472e-014	7.78165e-015	5.66752e-015	7.75963e-015	7.8938e-015	9.05303e-016	-1.67861e-016	3.69599e-015	2.55644e-015	-2.82264e-015	-3.12321e-015
2.62308e-015	-2.72299e-015	1.14052e-014	1.29473e-014	1.42635e-014	1.1485e-014	8.51807e-015	1.88277e-015	6.34377e-015	4.34123e-015	8.15802e-015	5.01704e-015	-3.09987e-017	7.20633e-015	1.10268e-014	7.84524e-015	5.52234e-015	7.71016e-015	8.09391e-015	8.7496e-016	1.13148e-016	3.54279e-015	2.27943e-015	-3.02451e-015	-3.19402e-015
2.76087e-015	-2.56431e-015	1.13772e-014	1.30958e-014	1.4414e-014	1.16547e-014	8.58972e-015	2.17216e-015	6.60325e-015	4.44578e-015	8.24238e-015	5.25518e-015	1.61409e-016	7.32551e-015	1.1103e-014	7.91792e-015	5.34672e-015	7.64528e-015	8.28644e-015	8.43152e-016	4.28023e-016	3.382e-015	2.01853e-015	-3.19578e-015	-3.25903e-015
2.89014e-015	-2.40144e-015	1.13434e-014	1.32423e-014	1.45385e-014	1.18156e-014	8.67105e-015	2.48878e-015	6.87531e-015	4.54292e-015	8.3187e-015	5.48553e-015	3.80131e-016	7.45167e-015	1.11737e-014	7.99793e-015	5.14324e-015	7.56567e-015	8.47143e-015	8.0896e-016	7.73748e-016	3.21456e-015	1.77528e-015	-3.33669e-015	-3.31747e-015
3.00833e-015	-2.23663e-015	1.13045e-014	1.33845e-014	1.46363e-014	1.19672e-014	8.76174e-015	2.8298e-015	7.15761e-015	4.63251e-015	8.38813e-015	5.70796e-015	6.27454e-016	7.584e-015	1.12369e-014	8.0841e-015	4.91454e-015	7.47325e-015	8.64986e-015	7.72734e-016	1.14794e-015	3.04131e-015	1.55115e-015	-3.44719e-015	-3.36906e-015
3.11349e-015	-2.07241e-015	1.12612e-014	1.35202e-014	1.47073e-014	1.21096e-014	8.86118e-015	3.19291e-015	7.44841e-015	4.71327e-015	8.45161e-015	5.92232e-015	9.04385e-016	7.7209e-015	1.12911e-014	8.17472e-015	4.66419e-015	7.37002e-015	8.82199e-015	7.33511e-016	1.54726e-015	2.86287e-015	1.34755e-015	-3.52841e-015	-3.41403e-015
3.20461e-015	-1.9109e-015	1.12142e-014	1.36476e-014	1.47507e-014	1.22432e-014	8.96964e-015	3.57568e-015	7.74519e-015	4.78523e-015	8.51062e-015	6.12803e-015	1.21092e-015	7.86105e-015	1.1335e-014	8.26888e-015	4.39535e-015	7.2573e-015	8.98733e-015	6.90613e-016	1.96863e-015	2.68034e-015	1.16552e-015	-3.58145e-015	-3.45188e-015
3.28109e-015	-1.75469e-015	1.11639e-014	1.37646e-014	1.47657e-014	1.23679e-014	9.08624e-015	3.97498e-015	8.04627e-015	4.84797e-015	8.56591e-015	6.32455e-015	1.54857e-015	8.00304e-015	1.13668e-014	8.36434e-015	4.11122e-015	7.13616e-015	9.14632e-015	6.43895e-016	2.40845e-015	2.49482e-015	1.00555e-015	-3.60733e-015	-3.4823e-015
3.34121e-015	-1.60621e-015	1.11108e-014	1.38705e-014	1.4753e-014	1.24841e-014	9.21034e-015	4.38801e-015	8.34933e-015	4.90207e-015	8.61836e-015	6.51179e-015	1.91698e-015	8.14569e-015	1.13849e-014	8.45892e-015	3.81514e-015	7.00842e-015	9.30039e-015	5.92717e-016	2.86277e-015	2.30663e-015	8.68226e-016	-3.60779e-015	-3.50518e-015
3.38434e-015	-1.4681e-015	1.10564e-014	1.39644e-014	1.47131e-014	1.25921e-014	9.34064e-015	4.81178e-015	8.65234e-015	4.94723e-015	8.66938e-015	6.68996e-015	2.31512e-015	8.28752e-015	1.13875e-014	8.55113e-015	3.50997e-015	6.87528e-015	9.4504e-015	5.35995e-016	3.32749e-015	2.11631e-015	7.53438e-016	-3.58479e-015	-3.52097e-015
3.40912e-015	-1.34191e-015	1.10012e-014	1.40448e-014	1.46472e-014	1.26927e-014	9.47632e-015	5.24411e-015	8.95332e-015	4.9829e-015	8.71947e-015	6.8589e-015	2.74218e-015	8.42719e-015	1.1374e-014	8.63908e-015	3.19906e-015	6.73802e-015	9.59641e-015	4.73714e-016	3.79838e-015	1.92458e-015	6.61126e-016	-3.53987e-015	-3.53013e-015
3.41492e-015	-1.23001e-015	1.09466e-014	1.41104e-014	1.45563e-014	1.27862e-014	9.61672e-015	5.6822e-015	9.24977e-015	5.00987e-015	8.77005e-015	7.01818e-015	3.19719e-015	8.5634e-015	1.13434e-014	8.72144e-015	2.88482e-015	6.59829e-015	9.739e-015	4.05003e-016	4.27209e-015	1.73153e-015	5.91192e-016	-3.4751e-015	-3.53233e-015
3.40138e-015	-1.13363e-015	1.0893e-014	1.41603e-014	1.44414e-014	1.28725e-014	9.7608e-015	6.12258e-015	9.53969e-015	5.02747e-015	8.82167e-015	7.1676e-015	3.67844e-015	8.69396e-015	1.12956e-014	8.79658e-015	2.56963e-015	6.45614e-015	9.8787e-015	3.29298e-016	4.74484e-015	1.53708e-015	5.42916e-016	-3.39258e-015	-3.52804e-015
3.36827e-015	-1.05453e-015	1.08416e-014	1.41942e-014	1.43044e-014	1.29523e-014	9.90733e-015	6.56207e-015	9.82109e-015	5.03662e-015	8.87444e-015	7.30714e-015	4.18431e-015	8.81726e-015	1.12297e-014	8.86338e-015	2.25576e-015	6.3123e-015	1.00161e-014	2.46442e-016	5.21247e-015	1.34184e-015	5.15623e-016	-3.29483e-015	-3.51825e-015
3.31535e-015	-9.94093e-016	1.07935e-014	1.42121e-014	1.41476e-014	1.30264e-014	1.00551e-014	6.99828e-015	1.00922e-014	5.03752e-015	8.92902e-015	7.43643e-015	4.71221e-015	8.93155e-015	1.11463e-014	8.92089e-015	1.94592e-015	6.16791e-015	1.01515e-014	1.56221e-016	5.67145e-015	1.14638e-015	5.08906e-016	-3.18434e-015	-3.50323e-015
3.24217e-015	-9.53088e-016	1.07493e-014	1.42144e-014	1.39737e-014	1.30951e-014	1.0203e-014	7.42819e-015	1.03507e-014	5.03045e-015	8.98597e-015	7.55571e-015	5.25922e-015	9.03547e-015	1.10458e-014	8.96842e-015	1.64145e-015	6.02303e-015	1.02851e-014	5.78889e-017	6.11733e-015	9.50749e-016	5.20808e-016	-3.06366e-015	-3.48369e-015
3.14954e-015	-9.32977e-016	1.07095e-014	1.42015e-014	1.37847e-014	1.31596e-014	1.03496e-014	7.84896e-015	1.05953e-014	5.01581e-015	9.04537e-015	7.66453e-015	5.82234e-015	9.12764e-015	1.09283e-014	9.00492e-015	1.34439e-015	5.87807e-015	1.0417e-014	-4.94327e-017	6.54696e-015	7.55246e-016	5.49985e-016	-2.9357e-015	-3.45949e-015
3.03801e-015	-9.3447e-016	1.06756e-014	1.41741e-014	1.3583e-014	1.322e-014	1.0494e-014	8.25725e-015	1.08247e-014	4.99334e-015	9.10684e-015	7.76259e-015	6.39847e-015	9.20603e-015	1.07948e-014	9.02942e-015	1.05566e-015	5.73362e-015	1.05478e-014	-1.65484e-016	6.95696e-015	5.59431e-016	5.94686e-016	-2.80264e-015	-3.43111e-015
2.90901e-015	-9.57672e-016	1.06475e-014	1.41329e-014	1.33722e-014	1.32771e-014	1.06348e-014	8.65077e-015	1.10375e-014	4.96331e-015	9.17017e-015	7.84982e-015	6.98383e-015	9.26893e-015	1.06464e-014	9.04208e-015	7.76443e-016	5.58964e-015	1.06774e-014	-2.89799e-016	7.34391e-015	3.63817e-016	6.52864e-016	-2.66739e-015	-3.39991e-015
2.76357e-015	-1.00301e-015	1.06259e-014	1.40789e-014	1.31549e-014	1.33319e-014	1.07706e-014	9.02651e-015	1.12318e-014	4.92618e-015	9.23552e-015	7.92579e-015	7.57427e-015	9.31469e-015	1.04843e-014	9.04178e-015	5.07916e-016	5.44579e-015	1.08052e-014	-4.22953e-016	7.70411e-015	1.68049e-016	7.23043e-016	-2.53268e-015	-3.36758e-015
2.60216e-015	-1.07014e-015	1.0611e-014	1.40133e-014	1.29333e-014	1.33847e-014	1.09005e-014	9.38167e-015	1.14069e-014	4.88241e-015	9.30217e-015	7.99002e-015	8.16575e-015	9.34244e-015	1.03101e-014	9.02857e-015	2.50967e-016	5.30109e-015	1.09315e-014	-5.64962e-016	8.03487e-015	-2.78596e-017	8.02883e-016	-2.40131e-015	-3.3344e-015
2.42662e-015	-1.15885e-015	1.06019e-014	1.39375e-014	1.27105e-014	1.3436e-014	1.10235e-014	9.71413e-015	1.1562e-014	4.83243e-015	9.36997e-015	8.04245e-015	8.75384e-015	9.35108e-015	1.01253e-014	9.00264e-015	5.47001e-018	5.15572e-015	1.10554e-014	-7.15846e-016	8.33387e-015	-2.23568e-016	8.90055e-016	-2.27567e-015	-3.30147e-015
2.2392e-015	-1.26886e-015	1.05989e-014	1.38525e-014	1.24898e-014	1.34853e-014	1.11394e-014	1.00212e-014	1.16966e-014	4.77658e-015	9.43797e-015	8.08259e-015	9.33454e-015	9.33868e-015	9.93143e-015	8.96403e-015	-2.27655e-016	5.00943e-015	1.11763e-014	-8.75577e-016	8.5982e-015	-4.18973e-016	9.82447e-016	-2.1586e-015	-3.26959e-015
2.04139e-015	-1.39912e-015	1.06016e-014	1.37601e-014	1.22737e-014	1.35327e-014	1.12476e-014	1.03011e-014	1.18103e-014	4.71504e-015	9.50557e-015	8.10967e-015	9.90359e-015	9.30464e-015	9.7308e-015	8.9126e-015	-4.49308e-016	4.86158e-015	1.12932e-014	-1.04403e-015	8.82575e-015	-6.14627e-016	1.0781e-015	-2.05175e-015	-3.24044e-015
1.83519e-015	-1.54852e-015	1.06099e-014	1.36618e-014	1.20634e-014	1.35783e-014	1.13465e-014	1.05514e-014	1.19029e-014	4.64797e-015	9.57158e-015	8.12329e-015	1.04562e-014	9.24762e-015	9.5251e-015	8.84937e-015	-6.59565e-016	4.71189e-015	1.14051e-014	-1.22117e-015	9.01477e-015	-8.1014e-016	1.17465e-015	-1.95685e-015	-3.21567e-015
1.62307e-015	-1.71573e-015	1.06224e-014	1.35593e-014	1.18603e-014	1.3623e-014	1.14361e-014	1.07709e-014	1.19747e-014	4.57492e-015	9.6353e-015	8.123e-015	1.09883e-014	9.16667e-015	9.31612e-015	8.77502e-015	-8.59613e-016	4.56011e-015	1.1511e-014	-1.40642e-015	9.16418e-015	-1.00553e-015	1.26997e-015	-1.876e-015	-3.19617e-015
1.40659e-015	-1.89913e-015	1.06386e-014	1.34541e-014	1.16668e-014	1.36655e-014	1.15168e-014	1.09582e-014	1.20259e-014	4.49594e-015	9.69582e-015	8.10847e-015	1.14954e-014	9.06104e-015	9.10645e-015	8.68971e-015	-1.05003e-015	4.40524e-015	1.16096e-014	-1.59905e-015	9.2732e-015	-1.2003e-015	1.36182e-015	-1.81088e-015	-3.18294e-015
1.18846e-015	-2.09717e-015	1.0657e-014	1.33484e-014	1.14848e-014	1.37051e-014	1.15877e-014	1.11112e-014	1.20563e-014	4.41125e-015	9.75193e-015	8.07945e-015	1.19731e-014	8.93007e-015	8.89774e-015	8.59455e-015	-1.23188e-015	4.24637e-015	1.16996e-014	-1.79895e-015	9.34074e-015	-1.39472e-015	1.44763e-015	-1.76334e-015	-3.17687e-015
9.7146e-016	-2.30772e-015	1.0676e-014	1.32434e-014	1.13149e-014	1.37418e-014	1.16486e-014	1.12293e-014	1.20665e-014	4.32049e-015	9.80246e-015	8.03528e-015	1.24176e-014	8.77359e-015	8.69213e-015	8.49108e-015	-1.40514e-015	4.08238e-015	1.17795e-014	-2.00533e-015	9.36663e-015	-1.58817e-015	1.52526e-015	-1.73507e-015	-3.17907e-015
7.57958e-016	-2.52864e-015	1.06938e-014	1.31408e-014	1.11575e-014	1.37751e-014	1.16998e-014	1.13112e-014	1.2057e-014	4.22341e-015	9.8456e-015	7.97432e-015	1.28253e-014	8.59087e-015	8.49204e-015	8.37921e-015	-1.57072e-015	3.91295e-015	1.18474e-014	-2.21767e-015	9.35089e-015	-1.77972e-015	1.59301e-015	-1.72694e-015	-3.1908e-015
5.50174e-016	-2.75805e-015	1.07093e-014	1.30417e-014	1.1013e-014	1.38043e-014	1.17414e-014	1.13554e-014	1.20284e-014	4.11974e-015	9.87982e-015	7.89688e-015	1.31923e-014	8.38125e-015	8.2989e-015	8.26012e-015	-1.73034e-015	3.73683e-015	1.1902e-014	-2.43534e-015	9.29351e-015	-1.96913e-015	1.64903e-015	-1.7396e-015	-3.21285e-015
3.49786e-016	-2.99364e-015	1.07203e-014	1.29471e-014	1.08811e-014	1.38289e-014	1.17738e-014	1.13615e-014	1.19811e-014	4.00912e-015	9.90452e-015	7.8024e-015	1.35156e-014	8.14544e-015	8.11419e-015	8.13535e-015	-1.88558e-015	3.55361e-015	1.19412e-014	-2.65765e-015	9.19485e-015	-2.15552e-015	1.69158e-015	-1.77349e-015	-3.24644e-015
1.59312e-016	-3.23229e-015	1.07255e-014	1.28582e-014	1.07618e-014	1.38476e-014	1.17967e-014	1.13291e-014	1.19159e-014	3.89122e-015	9.91837e-015	7.69073e-015	1.37929e-014	7.88386e-015	7.93937e-015	8.00606e-015	-2.03748e-015	3.36275e-015	1.19636e-014	-2.88368e-015	9.05468e-015	-2.33772e-015	1.71884e-015	-1.82939e-015	-3.29249e-015
-1.93019e-017	-3.4719e-015	1.07233e-014	1.27759e-014	1.06544e-014	1.38596e-014	1.18107e-014	1.12575e-014	1.18336e-014	3.76554e-015	9.92005e-015	7.56185e-015	1.4021e-014	7.59683e-015	7.776e-015	7.87355e-015	-2.1875e-015	3.16403e-015	1.19676e-014	-3.11242e-015	8.87447e-015	-2.51514e-015	1.72927e-015	-1.90726e-015	-3.35172e-015
-1.83479e-016	-3.71022e-015	1.07113e-014	1.27004e-014	1.05577e-014	1.38638e-014	1.1816e-014	1.11458e-014	1.17351e-014	3.63183e-015	9.90807e-015	7.41561e-015	1.41979e-014	7.28455e-015	7.62564e-015	7.73814e-015	-2.33664e-015	2.95759e-015	1.19518e-014	-3.3432e-015	8.65492e-015	-2.68726e-015	1.72179e-015	-2.00758e-015	-3.42462e-015
-3.3099e-016	-3.94485e-015	1.06879e-014	1.26316e-014	1.04703e-014	1.38599e-014	1.18137e-014	1.09942e-014	1.16207e-014	3.48959e-015	9.88109e-015	7.25205e-015	1.43221e-014	6.94896e-015	7.48904e-015	7.60066e-015	-2.48571e-015	2.74277e-015	1.1914e-014	-3.57517e-015	8.39753e-015	-2.85288e-015	1.69556e-015	-2.13006e-015	-3.51168e-015
-4.60051e-016	-4.17349e-015	1.06512e-014	1.25712e-014	1.03911e-014	1.38468e-014	1.18042e-014	1.08035e-014	1.14915e-014	3.33824e-015	9.83827e-015	7.07141e-015	1.4393e-014	6.59094e-015	7.36699e-015	7.46181e-015	-2.63514e-015	2.51943e-015	1.18538e-014	-3.80735e-015	8.10413e-015	-3.01072e-015	1.6493e-015	-2.27387e-015	-3.61404e-015
-5.70062e-016	-4.39381e-015	1.05997e-014	1.25183e-014	1.03183e-014	1.3823e-014	1.1788e-014	1.05741e-014	1.13481e-014	3.17717e-015	9.77812e-015	6.87369e-015	1.441e-014	6.21127e-015	7.25971e-015	7.32196e-015	-2.78635e-015	2.28743e-015	1.17693e-014	-4.03864e-015	7.7761e-015	-3.15905e-015	1.58269e-015	-2.43832e-015	-3.73242e-015
-6.60163e-016	-4.60276e-015	1.05313e-014	1.24732e-014	1.02493e-014	1.37873e-014	1.17655e-014	1.03071e-014	1.11915e-014	3.00582e-015	9.70002e-015	6.65908e-015	1.43724e-014	5.81254e-015	7.16776e-015	7.18166e-015	-2.94016e-015	2.04687e-015	1.1659e-014	-4.26857e-015	7.4158e-015	-3.29745e-015	1.49528e-015	-2.62235e-015	-3.86681e-015
-7.29818e-016	-4.79884e-015	1.04439e-014	1.24356e-014	1.0182e-014	1.37394e-014	1.17377e-014	1.00039e-014	1.10223e-014	2.82354e-015	9.60345e-015	6.42805e-015	1.42807e-014	5.39634e-015	7.09078e-015	7.04111e-015	-3.09684e-015	1.79765e-015	1.15221e-014	-4.49572e-015	7.02585e-015	-3.42465e-015	1.38662e-015	-2.82504e-015	-4.01727e-015
-7.78584e-016	-4.98013e-015	1.03365e-014	1.24052e-014	1.01138e-014	1.3678e-014	1.17046e-014	9.66546e-015	1.08409e-014	2.62977e-015	9.48742e-015	6.18139e-015	1.41359e-014	4.96409e-015	7.02832e-015	6.90078e-015	-3.25701e-015	1.54076e-015	1.13582e-014	-4.71878e-015	6.60848e-015	-3.53968e-015	1.25716e-015	-3.04448e-015	-4.18358e-015
-8.0653e-016	-5.145e-015	1.02084e-014	1.23813e-014	1.00419e-014	1.36026e-014	1.16669e-014	9.29298e-015	1.06477e-014	2.4245e-015	9.35151e-015	5.91981e-015	1.39391e-014	4.51825e-015	6.98018e-015	6.76085e-015	-3.42e-015	1.27686e-015	1.11669e-014	-4.93696e-015	6.16642e-015	-3.64077e-015	1.10733e-015	-3.27987e-015	-4.36524e-015
-8.13703e-016	-5.29204e-015	1.00587e-014	1.23637e-014	9.96401e-015	1.35128e-014	1.1625e-014	8.8879e-015	1.04432e-014	2.20744e-015	9.19529e-015	5.64458e-015	1.36916e-014	4.06131e-015	6.94578e-015	6.62143e-015	-3.58595e-015	1.00632e-015	1.09474e-014	-5.14967e-015	5.70272e-015	-3.7273e-015	9.37535e-016	-3.52905e-015	-4.56249e-015
-8.00869e-016	-5.42031e-015	9.88692e-015	1.23509e-014	9.87763e-015	1.34082e-014	1.15797e-014	8.4524e-015	1.02279e-014	1.97839e-015	9.01865e-015	5.35663e-015	1.33958e-014	3.5951e-015	6.92424e-015	6.48244e-015	-3.75424e-015	7.2952e-016	1.07001e-014	-5.356e-015	5.21903e-015	-3.79808e-015	7.47994e-016	-3.7903e-015	-4.77465e-015
-7.68636e-016	-5.52936e-015	9.69235e-015	1.2342e-014	9.78e-015	1.3289e-014	1.15313e-014	7.98879e-015	1.00018e-014	1.73728e-015	8.82199e-015	5.05662e-015	1.30548e-014	3.12226e-015	6.91439e-015	6.34404e-015	-3.92527e-015	4.47149e-016	1.04256e-014	-5.55531e-015	4.71826e-015	-3.85271e-015	5.40105e-016	-4.06222e-015	-5.0002e-015
-7.182e-016	-5.6174e-015	9.4752e-015	1.23362e-014	9.66881e-015	1.31546e-014	1.14806e-014	7.49846e-015	9.76546e-015	1.48414e-015	8.60505e-015	4.74617e-015	1.2671e-014	2.6458e-015	6.91494e-015	6.20602e-015	-4.09876e-015	1.60536e-016	1.01243e-014	-5.74596e-015	4.20368e-015	-3.89028e-015	3.15017e-016	-4.34264e-015	-5.23921e-015
-6.51762e-016	-5.68408e-015	9.23571e-015	1.23329e-014	9.54225e-015	1.30052e-014	1.14275e-014	6.98438e-015	9.51834e-015	1.21926e-015	8.36816e-015	4.42625e-015	1.22483e-014	2.16817e-015	6.9236e-015	6.06808e-015	-4.27351e-015	-1.29163e-016	9.7973e-015	-5.9275e-015	3.67775e-015	-3.91028e-015	7.44443e-017	-4.62925e-015	-5.49053e-015
-5.71175e-016	-5.72955e-015	8.97462e-015	1.23304e-014	9.39826e-015	1.28414e-014	1.13722e-014	6.44861e-015	9.26076e-015	9.42992e-016	8.11237e-015	4.09781e-015	1.179e-014	1.69244e-015	6.93898e-015	5.93032e-015	-4.44823e-015	-4.20287e-016	9.44553e-015	-6.09935e-015	3.14227e-015	-3.91231e-015	-1.80443e-016	-4.9207e-015	-5.75251e-015
-4.77924e-016	-5.75372e-015	8.69315e-015	1.23279e-014	9.23465e-015	1.2664e-014	1.13159e-014	5.89398e-015	8.99288e-015	6.55934e-016	7.83818e-015	3.76209e-015	1.13001e-014	1.22267e-015	6.95972e-015	5.79292e-015	-4.62223e-015	-7.1162e-016	9.071e-015	-6.26115e-015	2.6002e-015	-3.89626e-015	-4.48223e-016	-5.21474e-015	-6.02454e-015
-3.74878e-016	-5.75741e-015	8.39293e-015	1.23232e-014	9.04976e-015	1.24737e-014	1.12589e-014	5.32375e-015	8.7152e-015	3.59091e-016	7.54687e-015	3.42094e-015	1.0783e-014	7.61753e-016	6.9836e-015	5.65553e-015	-4.79403e-015	-1.00171e-015	8.67491e-015	-6.41161e-015	2.05419e-015	-3.86144e-015	-7.26719e-016	-5.50934e-015	-6.30508e-015
-2.6473e-016	-5.74145e-015	8.07463e-015	1.23148e-014	8.84326e-015	1.22718e-014	1.12011e-014	4.73984e-015	8.4277e-015	5.33111e-017	7.24002e-015	3.07609e-015	1.02433e-014	3.12292e-016	7.0083e-015	5.51737e-015	-4.96243e-015	-1.28947e-015	8.25921e-015	-6.55e-015	1.50715e-015	-3.80838e-015	-1.01412e-015	-5.80208e-015	-6.59254e-015
-1.50385e-016	-5.70722e-015	7.74059e-015	1.23009e-014	8.61416e-015	1.20595e-014	1.11424e-014	4.14495e-015	8.13009e-015	-2.60508e-016	6.91809e-015	2.72844e-015	9.68515e-015	-1.23242e-016	7.0316e-015	5.37776e-015	-5.1261e-015	-1.57414e-015	7.82583e-015	-6.67615e-015	9.6186e-016	-3.73787e-015	-1.30858e-015	-6.09091e-015	-6.88473e-015
-3.46915e-017	-5.65592e-015	7.39306e-015	1.22814e-014	8.3614e-015	1.18378e-014	1.10832e-014	3.54227e-015	7.82269e-015	-5.81568e-016	6.58221e-015	2.37967e-015	9.11281e-015	-5.41606e-016	7.0516e-015	5.23611e-015	-5.28377e-015	-1.85391e-015	7.37776e-015	-6.78945e-015	4.2062e-016	-3.65113e-015	-1.60784e-015	-6.37374e-015	-7.18046e-015
7.90445e-017	-5.58832e-015	7.03466e-015	1.22543e-014	8.0857e-015	1.16085e-014	1.10231e-014	2.935e-015	7.50601e-015	-9.08727e-016	6.23449e-015	2.03148e-015	8.53176e-015	-9.39799e-016	7.0656e-015	5.09274e-015	-5.43464e-015	-2.12657e-015	6.9184e-015	-6.8887e-015	-1.14269e-016	-3.54828e-015	-1.90938e-015	-6.64857e-015	-7.4781e-015
1.87587e-016	-5.50669e-015	6.66861e-015	1.22185e-014	7.78789e-015	1.13733e-014	1.09626e-014	2.32629e-015	7.18088e-015	-1.24044e-015	5.87675e-015	1.68537e-015	7.94665e-015	-1.31491e-015	7.07158e-015	4.94709e-015	-5.57661e-015	-2.39092e-015	6.4503e-015	-6.97354e-015	-6.40746e-016	-3.43048e-015	-2.21117e-015	-6.91387e-015	-7.77509e-015
2.87682e-016	-5.41323e-015	6.29687e-015	1.21736e-014	7.46849e-015	1.11344e-014	1.09014e-014	1.71937e-015	6.84803e-015	-1.57511e-015	5.51102e-015	1.34286e-015	7.36169e-015	-1.66418e-015	7.06766e-015	4.7988e-015	-5.70758e-015	-2.64543e-015	5.97667e-015	-7.04393e-015	-1.15648e-015	-3.29921e-015	-2.51066e-015	-7.16738e-015	-8.06877e-015
3.76044e-016	-5.30965e-015	5.92287e-015	1.21179e-014	7.12841e-015	1.0894e-014	1.08395e-014	1.11717e-015	6.50697e-015	-1.91092e-015	5.13942e-015	1.00519e-015	6.78201e-015	-1.98488e-015	7.05196e-015	4.64758e-015	-5.82641e-015	-2.88881e-015	5.50044e-015	-7.09879e-015	-1.65894e-015	-3.15595e-015	-2.80557e-015	-7.40729e-015	-8.35836e-015
4.49531e-016	-5.19858e-015	5.54974e-015	1.20512e-014	6.76942e-015	1.0654e-014	1.07773e-014	5.21857e-016	6.15871e-015	-2.24664e-015	4.76359e-015	6.73733e-016	6.21179e-015	-2.2752e-015	7.02293e-015	4.49352e-015	-5.93161e-015	-3.11905e-015	5.02549e-015	-7.13746e-015	-2.14693e-015	-3.00249e-015	-3.09351e-015	-7.63191e-015	-8.64104e-015
5.0466e-016	-5.08188e-015	5.17968e-015	1.19725e-014	6.39327e-015	1.04162e-014	1.07142e-014	-6.37882e-017	5.80422e-015	-2.58055e-015	4.3855e-015	3.49587e-016	5.65522e-015	-2.53375e-015	6.97895e-015	4.3371e-015	-6.02224e-015	-3.33462e-015	4.55528e-015	-7.15899e-015	-2.61842e-015	-2.84126e-015	-3.37233e-015	-7.84043e-015	-8.91435e-015
5.38671e-016	-4.96177e-015	4.81601e-015	1.18814e-014	6.00246e-015	1.01826e-014	1.06509e-014	-6.36539e-016	5.44519e-015	-2.91068e-015	4.00711e-015	3.35615e-017	5.11616e-015	-2.75843e-015	6.9191e-015	4.1787e-015	-6.09718e-015	-3.53434e-015	4.09405e-015	-7.16335e-015	-3.07151e-015	-2.67402e-015	-3.63951e-015	-8.03156e-015	-9.17602e-015
5.49153e-016	-4.84062e-015	4.46246e-015	1.17779e-014	5.59988e-015	9.95658e-015	1.05872e-014	-1.19351e-015	5.08255e-015	-3.23461e-015	3.63088e-015	-2.73562e-016	4.59793e-015	-2.9475e-015	6.84237e-015	4.01851e-015	-6.15523e-015	-3.7166e-015	3.64513e-015	-7.15024e-015	-3.50537e-015	-2.5028e-015	-3.89308e-015	-8.20454e-015	-9.42314e-015
5.33541e-016	-4.72203e-015	4.1216e-015	1.16619e-014	5.18893e-015	9.73978e-015	1.05236e-014	-1.7323e-015	4.71661e-015	-3.55024e-015	3.25894e-015	-5.70541e-016	4.10487e-015	-3.09951e-015	6.74837e-015	3.85731e-015	-6.19487e-015	-3.88033e-015	3.21219e-015	-7.11918e-015	-3.9184e-015	-2.33017e-015	-4.13089e-015	-8.35839e-015	-9.65421e-015
4.89976e-016	-4.60773e-015	3.79644e-015	1.15336e-014	4.77329e-015	9.53419e-015	1.04601e-014	-2.25097e-015	4.34897e-015	-3.85623e-015	2.8933e-015	-8.56713e-016	3.63973e-015	-3.21364e-015	6.63608e-015	3.69576e-015	-6.2159e-015	-4.0249e-015	2.79862e-015	-7.06902e-015	-4.30988e-015	-2.15854e-015	-4.35088e-015	-8.49286e-015	-9.86804e-015
4.1672e-016	-4.50003e-015	3.4896e-015	1.13932e-014	4.35656e-015	9.34191e-015	1.03968e-014	-2.74731e-015	3.98151e-015	-4.15056e-015	2.5366e-015	-1.13198e-015	3.20546e-015	-3.28958e-015	6.50565e-015	3.53468e-015	-6.21731e-015	-4.14901e-015	2.4073e-015	-7.00016e-015	-4.67846e-015	-1.99033e-015	-4.55145e-015	-8.6075e-015	-1.00611e-014
3.11847e-016	-4.40126e-015	3.20379e-015	1.12411e-014	3.94233e-015	9.16443e-015	1.03345e-014	-3.21903e-015	3.61552e-015	-4.43145e-015	2.19041e-015	-1.3957e-015	2.80384e-015	-3.32733e-015	6.35747e-015	3.375e-015	-6.19824e-015	-4.25132e-015	2.04115e-015	-6.91244e-015	-5.02299e-015	-1.82794e-015	-4.73032e-015	-8.70222e-015	-1.02312e-014
1.7407e-016	-4.31379e-015	2.94135e-015	1.10773e-014	3.53451e-015	9.00381e-015	1.02736e-014	-3.66413e-015	3.25337e-015	-4.69709e-015	1.85651e-015	-1.64763e-015	2.43668e-015	-3.32683e-015	6.19168e-015	3.21746e-015	-6.15854e-015	-4.3305e-015	1.70285e-015	-6.80543e-015	-5.34246e-015	-1.67446e-015	-4.88637e-015	-8.77696e-015	-1.03772e-014
2.31351e-018	-4.24021e-015	2.70473e-015	1.0903e-014	3.13734e-015	8.86158e-015	1.02142e-014	-4.08067e-015	2.89678e-015	-4.94566e-015	1.53688e-015	-1.88704e-015	2.10599e-015	-3.28858e-015	6.00879e-015	3.06295e-015	-6.09774e-015	-4.38617e-015	1.39526e-015	-6.6788e-015	-5.6364e-015	-1.5323e-015	-5.01819e-015	-8.8314e-015	-1.04971e-014
-2.03395e-016	-4.18209e-015	2.49478e-015	1.07195e-014	2.7546e-015	8.73909e-015	1.01568e-014	-4.46747e-015	2.5485e-015	-5.17586e-015	1.23319e-015	-2.11352e-015	1.81269e-015	-3.2134e-015	5.80947e-015	2.91227e-015	-6.01587e-015	-4.41839e-015	1.12092e-015	-6.53295e-015	-5.90463e-015	-1.40377e-015	-5.12503e-015	-8.8661e-015	-1.05897e-014
-4.4273e-016	-4.14102e-015	2.31298e-015	1.05274e-014	2.38967e-015	8.63732e-015	1.01013e-014	-4.82299e-015	2.21063e-015	-5.38626e-015	9.4666e-016	-2.32743e-015	1.55697e-015	-3.10284e-015	5.59488e-015	2.76697e-015	-5.91324e-015	-4.42665e-015	8.82205e-016	-6.36718e-015	-6.14718e-015	-1.29104e-015	-5.20581e-015	-8.88253e-015	-1.06533e-014
-7.14724e-016	-4.11868e-015	2.16044e-015	1.0328e-014	2.04626e-015	8.55728e-015	1.00488e-014	-5.14661e-015	1.88494e-015	-5.57544e-015	6.78879e-016	-2.52925e-015	1.33997e-015	-2.95875e-015	5.3668e-015	2.62783e-015	-5.79016e-015	-4.41054e-015	6.80774e-016	-6.18215e-015	-6.36395e-015	-1.19592e-015	-5.26042e-015	-8.88112e-015	-1.06864e-014
-1.01873e-015	-4.11651e-015	2.03813e-015	1.01218e-014	1.72838e-015	8.49986e-015	9.99931e-015	-5.43713e-015	1.57344e-015	-5.7425e-015	4.31242e-016	-2.71899e-015	1.16094e-015	-2.78303e-015	5.12696e-015	2.49614e-015	-5.64666e-015	-4.3699e-015	5.17767e-016	-5.97765e-015	-6.55443e-015	-1.12041e-015	-5.28864e-015	-8.86257e-015	-1.06882e-014
-1.35329e-015	-4.13488e-015	1.94578e-015	9.91048e-015	1.4395e-015	8.46477e-015	9.95358e-015	-5.69416e-015	1.27829e-015	-5.88666e-015	2.04786e-016	-2.89721e-015	1.01854e-015	-2.57825e-015	4.87719e-015	2.37256e-015	-5.48398e-015	-4.3047e-015	3.94671e-016	-5.75424e-015	-6.71963e-015	-1.06564e-015	-5.28992e-015	-8.82809e-015	-1.06576e-014
-1.71595e-015	-4.17384e-015	1.88316e-015	9.69545e-015	1.183e-015	8.45214e-015	9.91186e-015	-5.91773e-015	1.00199e-015	-6.00701e-015	4.71301e-019	-3.06405e-015	9.12089e-016	-2.34626e-015	4.61952e-015	2.25846e-015	-5.30222e-015	-4.21486e-015	3.11619e-016	-5.51148e-015	-6.85981e-015	-1.03318e-015	-5.26475e-015	-8.77949e-015	-1.0594e-014
-2.10486e-015	-4.23396e-015	1.85003e-015	9.47812e-015	9.61429e-016	8.46145e-015	9.87525e-015	-6.10683e-015	7.46946e-016	-6.10291e-015	-1.81527e-016	-3.22031e-015	8.40041e-016	-2.09017e-015	4.35656e-015	2.15547e-015	-5.10276e-015	-4.10043e-015	2.68589e-016	-5.24995e-015	-6.97453e-015	-1.02387e-015	-5.21364e-015	-8.71774e-015	-1.04969e-014
-2.51684e-015	-4.31556e-015	1.84547e-015	9.25907e-015	7.77293e-016	8.492e-015	9.84427e-015	-6.26149e-015	5.15726e-016	-6.17457e-015	-3.40193e-016	-3.36626e-015	8.00332e-016	-1.81349e-015	4.09105e-015	2.06363e-015	-4.88713e-015	-3.96202e-015	2.65746e-016	-4.97085e-015	-7.06382e-015	-1.03835e-015	-5.13737e-015	-8.64452e-015	-1.03667e-014
-2.94904e-015	-4.41851e-015	1.86852e-015	9.03967e-015	6.32462e-016	8.54327e-015	9.81917e-015	-6.38274e-015	3.10053e-016	-6.22235e-015	-4.75407e-016	-3.50261e-015	7.91497e-016	-1.51959e-015	3.8255e-015	1.98352e-015	-4.65657e-015	-3.79963e-015	3.027e-016	-4.67513e-015	-7.12857e-015	-1.07701e-015	-5.03684e-015	-8.5612e-015	-1.02033e-014
-3.39789e-015	-4.54236e-015	1.91776e-015	8.82116e-015	5.28924e-016	8.61464e-015	9.80056e-015	-6.47104e-015	1.3137e-016	-6.24635e-015	-5.87138e-016	-3.6297e-015	8.10764e-016	-1.21175e-015	3.56254e-015	1.9164e-015	-4.41183e-015	-3.61382e-015	3.78022e-016	-4.36337e-015	-7.16888e-015	-1.14029e-015	-4.91344e-015	-8.46944e-015	-1.00071e-014
-3.8592e-015	-4.68557e-015	1.99148e-015	8.60535e-015	4.67065e-016	8.70428e-015	9.78807e-015	-6.52751e-015	-1.94357e-017	-6.24743e-015	-6.75922e-016	-3.74792e-015	8.56252e-016	-8.93585e-016	3.30452e-015	1.86248e-015	-4.1544e-015	-3.40612e-015	4.90452e-016	-4.03644e-015	-7.18551e-015	-1.2276e-015	-4.76899e-015	-8.3707e-015	-9.77906e-015
-4.32897e-015	-4.84734e-015	2.08688e-015	8.39349e-015	4.47901e-016	8.81008e-015	9.78253e-015	-6.55333e-015	-1.40408e-016	-6.22569e-015	-7.41836e-016	-3.85759e-015	9.249e-016	-5.68677e-016	3.05421e-015	1.82143e-015	-3.88646e-015	-3.17712e-015	6.38626e-016	-3.69545e-015	-7.17924e-015	-1.33805e-015	-4.60517e-015	-8.26755e-015	-9.51999e-015
-4.80313e-015	-5.02649e-015	2.20181e-015	8.18689e-015	4.71619e-016	8.93007e-015	9.78508e-015	-6.54952e-015	-2.30112e-016	-6.18212e-015	-7.85269e-016	-3.95962e-015	1.01346e-015	-2.40919e-016	2.81433e-015	1.79357e-015	-3.6097e-015	-2.92807e-015	8.19583e-016	-3.34169e-015	-7.15063e-015	-1.47079e-015	-4.42368e-015	-8.16171e-015	-9.23077e-015
-5.27785e-015	-5.22128e-015	2.33366e-015	7.986e-015	5.37143e-016	9.0626e-015	9.79586e-015	-6.51743e-015	-2.8784e-016	-6.11816e-015	-8.07325e-016	-4.05455e-015	1.11817e-015	8.54637e-017	2.58676e-015	1.77901e-015	-3.32545e-015	-2.65986e-015	1.03082e-015	-2.97676e-015	-7.10014e-015	-1.6246e-015	-4.22653e-015	-8.05445e-015	-8.9134e-015
-5.74856e-015	-5.42996e-015	2.4801e-015	7.79199e-015	6.44041e-016	9.2051e-015	9.81504e-015	-6.4585e-015	-3.13461e-016	-6.03506e-015	-8.09344e-016	-4.14241e-015	1.23586e-015	4.07338e-016	2.37354e-015	1.7776e-015	-3.03529e-015	-2.37446e-015	1.26988e-015	-2.60202e-015	-7.02882e-015	-1.79826e-015	-4.01652e-015	-7.94739e-015	-8.56982e-015
-6.21046e-015	-5.65054e-015	2.63832e-015	7.60547e-015	7.91578e-016	9.3553e-015	9.84313e-015	-6.37347e-015	-3.06201e-016	-5.93415e-015	-7.92609e-016	-4.22405e-015	1.3633e-015	7.20041e-016	2.17752e-015	1.78853e-015	-2.741e-015	-2.07371e-015	1.53444e-015	-2.21922e-015	-6.93736e-015	-1.98975e-015	-3.79631e-015	-7.84203e-015	-8.20195e-015
-6.659e-015	-5.88136e-015	2.80492e-015	7.42733e-015	9.77752e-016	9.51095e-015	9.88017e-015	-6.26459e-015	-2.66818e-016	-5.81692e-015	-7.58518e-016	-4.29975e-015	1.49733e-015	1.02068e-015	1.99988e-015	1.81088e-015	-2.44426e-015	-1.75891e-015	1.82182e-015	-1.83005e-015	-6.82667e-015	-2.19652e-015	-3.56831e-015	-7.7396e-015	-7.81195e-015
-7.08977e-015	-6.12022e-015	2.97734e-015	7.25848e-015	1.20048e-015	9.67022e-015	9.92598e-015	-6.13404e-015	-1.95585e-016	-5.68499e-015	-7.0833e-016	-4.37014e-015	1.63477e-015	1.30554e-015	1.84245e-015	1.8441e-015	-2.14669e-015	-1.43174e-015	2.12813e-015	-1.43614e-015	-6.69751e-015	-2.41665e-015	-3.33503e-015	-7.64175e-015	-7.40295e-015
-7.49882e-015	-6.36431e-015	3.15284e-015	7.099e-015	1.45734e-015	9.82952e-015	9.98107e-015	-5.98374e-015	-9.34517e-017	-5.54018e-015	-6.43613e-016	-4.4354e-015	1.77168e-015	1.57137e-015	1.70654e-015	1.88721e-015	-1.85028e-015	-1.09426e-015	2.4498e-015	-1.03963e-015	-6.55072e-015	-2.64722e-015	-3.0994e-015	-7.54921e-015	-6.97733e-015
-7.88142e-015	-6.61083e-015	3.32832e-015	6.94907e-015	1.7451e-015	9.98638e-015	1.00444e-014	-5.81494e-015	3.84928e-017	-5.38443e-015	-5.66077e-016	-4.49533e-015	1.90521e-015	1.81496e-015	1.59335e-015	1.93854e-015	-1.55611e-015	-7.48008e-016	2.78336e-015	-6.42563e-016	-6.38698e-015	-2.88575e-015	-2.86422e-015	-7.46296e-015	-6.53841e-015
-8.23367e-015	-6.85738e-015	3.5006e-015	6.80893e-015	2.06024e-015	1.01384e-014	1.0115e-014	-5.63015e-015	1.99095e-016	-5.21998e-015	-4.77244e-016	-4.55052e-015	2.03268e-015	2.03321e-015	1.50365e-015	1.99612e-015	-1.26565e-015	-3.95708e-016	3.12554e-015	-2.47144e-016	-6.20704e-015	-3.12914e-015	-2.63217e-015	-7.38381e-015	-6.08935e-015
-8.55273e-015	-7.10112e-015	3.66729e-015	6.67853e-015	2.3991e-015	1.02835e-014	1.01924e-014	-5.43105e-015	3.86546e-016	-5.04882e-015	-3.79112e-016	-4.60112e-015	2.15072e-015	2.22378e-015	1.43747e-015	2.05766e-015	-9.8046e-016	-3.92026e-017	3.47231e-015	1.44359e-016	-6.01175e-015	-3.37439e-015	-2.40595e-015	-7.3128e-015	-5.63315e-015
-8.83564e-015	-7.3395e-015	3.82608e-015	6.55756e-015	2.75903e-015	1.04191e-014	1.02764e-014	-5.21939e-015	5.98516e-016	-4.87311e-015	-2.73777e-016	-4.64659e-015	2.25639e-015	2.38542e-015	1.39521e-015	2.12146e-015	-7.0277e-016	3.19365e-016	3.82017e-015	5.2889e-016	-5.80188e-015	-3.61814e-015	-2.1883e-015	-7.2495e-015	-5.17296e-015
-9.07942e-015	-7.57009e-015	3.97442e-015	6.44673e-015	3.13586e-015	1.05431e-014	1.03669e-014	-4.99694e-015	8.32464e-016	-4.69539e-015	-1.63043e-016	-4.68738e-015	2.34669e-015	2.5157e-015	1.37648e-015	2.1858e-015	-4.33442e-016	6.77086e-016	4.16671e-015	9.0498e-016	-5.57826e-015	-3.85736e-015	-1.98214e-015	-7.19415e-015	-4.71262e-015
-9.28146e-015	-7.79036e-015	4.11076e-015	6.34604e-015	3.52572e-015	1.06538e-014	1.04627e-014	-4.76647e-015	1.08583e-015	-4.51764e-015	-4.88385e-017	-4.72331e-015	2.41959e-015	2.61328e-015	1.38036e-015	2.24799e-015	-1.73378e-016	1.03203e-015	4.50813e-015	1.27051e-015	-5.34176e-015	-4.08888e-015	-1.78994e-015	-7.14638e-015	-4.25534e-015
-9.43958e-015	-7.99768e-015	4.2336e-015	6.25498e-015	3.92499e-015	1.07494e-014	1.05628e-014	-4.53055e-015	1.35539e-015	-4.34171e-015	6.69078e-017	-4.75375e-015	2.47375e-015	2.67656e-015	1.40594e-015	2.30599e-015	7.71263e-017	1.38248e-015	4.84072e-015	1.6237e-015	-5.09348e-015	-4.31026e-015	-1.61351e-015	-7.1063e-015	-3.80482e-015
-9.55298e-015	-8.18956e-015	4.34162e-015	6.17326e-015	4.32901e-015	1.08285e-014	1.06661e-014	-4.29056e-015	1.63808e-015	-4.16925e-015	1.8274e-016	-4.77918e-015	2.50745e-015	2.70494e-015	1.45166e-015	2.35763e-015	3.17283e-016	1.72504e-015	5.16199e-015	1.96253e-015	-4.83509e-015	-4.51894e-015	-1.45501e-015	-7.07379e-015	-3.36454e-015
-9.62095e-015	-8.3642e-015	4.43383e-015	6.10101e-015	4.73399e-015	1.08906e-014	1.07714e-014	-4.04918e-015	1.93046e-015	-4.00162e-015	2.96815e-016	-4.79921e-015	2.51897e-015	2.69826e-015	1.51544e-015	2.40108e-015	5.45987e-016	2.05697e-015	5.46905e-015	2.28541e-015	-4.56747e-015	-4.71235e-015	-1.31629e-015	-7.04841e-015	-2.9376e-015
-9.64294e-015	-8.51911e-015	4.50908e-015	6.03718e-015	5.13656e-015	1.0935e-014	1.08773e-014	-3.80804e-015	2.22903e-015	-3.84069e-015	4.07274e-016	-4.81369e-015	2.50708e-015	2.65602e-015	1.59468e-015	2.43326e-015	7.62264e-016	2.3767e-015	5.75941e-015	2.58998e-015	-4.29147e-015	-4.88772e-015	-1.19902e-015	-7.0289e-015	-2.52663e-015
-9.61845e-015	-8.65213e-015	4.56716e-015	5.98077e-015	5.53277e-015	1.09602e-014	1.09825e-014	-3.56877e-015	2.52992e-015	-3.68844e-015	5.1235e-016	-4.82203e-015	2.471e-015	2.57919e-015	1.68718e-015	2.45184e-015	9.65856e-016	2.68222e-015	6.03088e-015	2.87482e-015	-4.00852e-015	-5.04333e-015	-1.10419e-015	-7.01402e-015	-2.13579e-015
-9.54825e-015	-8.76204e-015	4.60735e-015	5.93103e-015	5.91938e-015	1.0966e-014	1.10857e-014	-3.33339e-015	2.82907e-015	-3.54604e-015	6.11032e-016	-4.8244e-015	2.41031e-015	2.46835e-015	1.79071e-015	2.4554e-015	1.15636e-015	2.97152e-015	6.28078e-015	3.13887e-015	-3.72011e-015	-5.17674e-015	-1.03298e-015	-7.00279e-015	-1.76713e-015
-9.43382e-015	-8.84713e-015	4.6303e-015	5.88688e-015	6.29355e-015	1.09525e-014	1.11854e-014	-3.10341e-015	3.12277e-015	-3.41475e-015	7.01795e-016	-4.82051e-015	2.32511e-015	2.32473e-015	1.90172e-015	2.44184e-015	1.33369e-015	3.24273e-015	6.50721e-015	3.38015e-015	-3.4271e-015	-5.28638e-015	-9.85819e-016	-6.99453e-015	-1.42323e-015
-9.27655e-015	-8.90626e-015	4.63642e-015	5.84743e-015	6.65256e-015	1.092e-014	1.12807e-014	-2.88026e-015	3.40767e-015	-3.29553e-015	7.83145e-016	-4.8101e-015	2.21598e-015	2.14997e-015	2.01707e-015	2.40927e-015	1.49788e-015	3.49416e-015	6.70885e-015	3.59732e-015	-3.13028e-015	-5.37151e-015	-9.63417e-016	-6.98771e-015	-1.10768e-015
-9.07934e-015	-8.93895e-015	4.6266e-015	5.81184e-015	6.99288e-015	1.08688e-014	1.13704e-014	-2.6655e-015	3.6804e-015	-3.18921e-015	8.54186e-016	-4.79311e-015	2.08374e-015	1.94543e-015	2.13385e-015	2.35638e-015	1.64962e-015	3.7245e-015	6.885e-015	3.78999e-015	-2.831e-015	-5.43124e-015	-9.65718e-016	-6.98057e-015	-8.21987e-016
-8.84436e-015	-8.94467e-015	4.60092e-015	5.77933e-015	7.31252e-015	1.07999e-014	1.14537e-014	-2.46024e-015	3.93721e-015	-3.09627e-015	9.13173e-016	-4.76931e-015	1.93006e-015	1.71297e-015	2.24889e-015	2.2815e-015	1.78841e-015	3.93207e-015	7.03505e-015	3.95807e-015	-2.53109e-015	-5.46443e-015	-9.92616e-016	-6.97144e-015	-5.68153e-016
-8.57427e-015	-8.92294e-015	4.56017e-015	5.74872e-015	7.60926e-015	1.07146e-014	1.15295e-014	-2.26591e-015	4.17479e-015	-3.01673e-015	9.59155e-016	-4.73882e-015	1.75504e-015	1.45465e-015	2.35848e-015	2.18358e-015	1.91467e-015	4.11574e-015	7.1586e-015	4.10103e-015	-2.2318e-015	-5.47068e-015	-1.0431e-015	-6.95853e-015	-3.47654e-016
-8.27199e-015	-8.87335e-015	4.50571e-015	5.71949e-015	7.88102e-015	1.06142e-014	1.15966e-014	-2.08321e-015	4.39053e-015	-2.95069e-015	9.92196e-016	-4.70131e-015	1.55988e-015	1.17335e-015	2.4597e-015	2.06212e-015	2.02848e-015	4.27445e-015	7.2555e-015	4.21806e-015	-1.9341e-015	-5.44979e-015	-1.11617e-015	-6.94006e-015	-1.61055e-016
-7.94042e-015	-8.79668e-015	4.43932e-015	5.69042e-015	8.12712e-015	1.05003e-014	1.16541e-014	-1.9135e-015	4.58122e-015	-2.89899e-015	1.01162e-015	-4.65684e-015	1.34647e-015	8.72469e-016	2.54919e-015	1.91634e-015	2.12989e-015	4.40776e-015	7.32538e-015	4.3096e-015	-1.6399e-015	-5.40215e-015	-1.21089e-015	-6.91446e-015	-9.95789e-018
-7.58409e-015	-8.6927e-015	4.36215e-015	5.66025e-015	8.34649e-015	1.03741e-014	1.17013e-014	-1.75697e-015	4.74379e-015	-2.86068e-015	1.01701e-015	-4.60588e-015	1.11667e-015	5.55285e-016	2.62324e-015	1.74589e-015	2.21923e-015	4.515e-015	7.36885e-015	4.37565e-015	-1.35032e-015	-5.32881e-015	-1.32515e-015	-6.87981e-015	1.04921e-016
-7.20701e-015	-8.56212e-015	4.27558e-015	5.62829e-015	8.53843e-015	1.02375e-014	1.17364e-014	-1.6142e-015	4.87625e-015	-2.83531e-015	1.0085e-015	-4.54858e-015	8.72934e-016	2.24244e-016	2.67881e-015	1.55154e-015	2.29793e-015	4.59595e-015	7.38662e-015	4.41667e-015	-1.06702e-015	-5.23031e-015	-1.4576e-015	-6.83471e-015	1.83948e-016
-6.81322e-015	-8.40579e-015	4.18165e-015	5.59398e-015	8.7027e-015	1.00925e-014	1.17585e-014	-1.48619e-015	4.97661e-015	-2.82227e-015	9.86005e-016	-4.48483e-015	6.16999e-016	-1.17121e-016	2.71339e-015	1.33369e-015	2.36656e-015	4.65102e-015	7.38022e-015	4.43355e-015	-7.9153e-016	-5.10839e-015	-1.60611e-015	-6.77827e-015	2.28027e-016
-6.40726e-015	-8.22433e-015	4.08144e-015	5.5569e-015	8.83907e-015	9.94138e-015	1.17677e-014	-1.37288e-015	5.04313e-015	-2.82129e-015	9.5011e-016	-4.41499e-015	3.50698e-016	-4.65282e-016	2.72337e-015	1.09327e-015	2.42605e-015	4.68019e-015	7.35081e-015	4.42766e-015	-5.25205e-016	-4.96462e-015	-1.76849e-015	-6.7087e-015	2.37122e-016
-5.99372e-015	-8.01911e-015	3.97658e-015	5.51622e-015	8.94823e-015	9.78628e-015	1.17643e-014	-1.27386e-015	5.07468e-015	-2.83102e-015	9.0135e-016	-4.33949e-015	7.63662e-017	-8.17306e-016	2.7067e-015	8.3142e-016	2.47781e-015	4.68385e-015	7.29983e-015	4.39972e-015	-2.69457e-016	-4.80093e-015	-1.94255e-015	-6.62464e-015	2.12628e-016
-5.57745e-015	-7.79111e-015	3.86878e-015	5.47143e-015	9.03025e-015	9.62884e-015	1.17471e-014	-1.18906e-015	5.07117e-015	-2.8511e-015	8.3993e-016	-4.25902e-015	-2.03244e-016	-1.16981e-015	2.6615e-015	5.49304e-016	2.52218e-015	4.66262e-015	7.22894e-015	4.35142e-015	-2.60414e-017	-4.61902e-015	-2.12574e-015	-6.52559e-015	1.55861e-016
-5.16257e-015	-7.54198e-015	3.75957e-015	5.42189e-015	9.08571e-015	9.47146e-015	1.17159e-014	-1.11856e-015	5.03187e-015	-2.88017e-015	7.66188e-016	-4.1736e-015	-4.8593e-016	-1.51945e-015	2.58566e-015	2.48609e-016	2.56032e-015	4.61792e-015	7.13957e-015	4.28494e-015	2.04237e-016	-4.42104e-015	-2.31494e-015	-6.41056e-015	6.89934e-017
-4.75361e-015	-7.27313e-015	3.64985e-015	5.36698e-015	9.11546e-015	9.31587e-015	1.16705e-014	-1.06192e-015	4.95674e-015	-2.91765e-015	6.8083e-016	-4.08395e-015	-7.68412e-016	-1.86299e-015	2.47809e-015	-6.91207e-017	2.59276e-015	4.55109e-015	7.03345e-015	4.20243e-015	4.20207e-016	-4.20996e-015	-2.50757e-015	-6.27905e-015	-4.57674e-017
-4.35463e-015	-6.9867e-015	3.54046e-015	5.30669e-015	9.12058e-015	9.16392e-015	1.16102e-014	-1.01922e-015	4.84671e-015	-2.96229e-015	5.84717e-016	-3.99036e-015	-1.04838e-015	-2.19787e-015	2.33773e-015	-4.01477e-016	2.62012e-015	4.46406e-015	6.91253e-015	4.10498e-015	6.20061e-016	-3.98824e-015	-2.70082e-015	-6.13137e-015	-1.86151e-016
-3.96961e-015	-6.68451e-015	3.43182e-015	5.24042e-015	9.1023e-015	9.01716e-015	1.15358e-014	-9.89806e-016	4.70221e-015	-3.01257e-015	4.79058e-016	-3.89362e-015	-1.32309e-015	-2.5212e-015	2.16407e-015	-7.45782e-016	2.64369e-015	4.35896e-015	6.77886e-015	3.99448e-015	8.02742e-016	-3.75785e-015	-2.89132e-015	-5.96694e-015	-3.4975e-016
-3.60193e-015	-6.36825e-015	3.32448e-015	5.16826e-015	9.0619e-015	8.87694e-015	1.14477e-014	-9.73554e-016	4.52453e-015	-3.06707e-015	3.64167e-016	-3.79427e-015	-1.59083e-015	-2.83006e-015	1.95706e-015	-1.09915e-015	2.66476e-015	4.23765e-015	6.63388e-015	3.87345e-015	9.67177e-016	-3.521e-015	-3.07655e-015	-5.78563e-015	-5.33823e-016
-3.25534e-015	-6.03974e-015	3.21871e-015	5.09029e-015	9.00127e-015	8.74442e-015	1.13463e-014	-9.69996e-016	4.31561e-015	-3.12467e-015	2.41316e-016	-3.69267e-015	-1.84926e-015	-3.12223e-015	1.71678e-015	-1.45909e-015	2.68413e-015	4.10207e-015	6.47984e-015	3.74414e-015	1.11292e-015	-3.27972e-015	-3.25392e-015	-5.58788e-015	-7.35189e-016
-2.93241e-015	-5.70052e-015	3.11524e-015	5.00601e-015	8.9222e-015	8.61998e-015	1.12314e-014	-9.78272e-016	4.077e-015	-3.18455e-015	1.11761e-016	-3.59009e-015	-2.09659e-015	-3.39546e-015	1.44404e-015	-1.82269e-015	2.70252e-015	3.95472e-015	6.31907e-015	3.60918e-015	1.2384e-015	-3.03646e-015	-3.42022e-015	-5.37473e-015	-9.5099e-016
-2.63506e-015	-5.35214e-015	3.01399e-015	4.91526e-015	8.82625e-015	8.50571e-015	1.11035e-014	-9.97856e-016	3.81034e-015	-3.24572e-015	-2.3544e-017	-3.48745e-015	-2.33104e-015	-3.64761e-015	1.14017e-015	-2.18669e-015	2.72057e-015	3.79803e-015	6.15299e-015	3.47083e-015	1.34268e-015	-2.79405e-015	-3.57288e-015	-5.14765e-015	-1.17766e-015
-2.36544e-015	-4.9972e-015	2.91434e-015	4.81849e-015	8.71463e-015	8.40205e-015	1.09635e-014	-1.02789e-015	3.51825e-015	-3.30652e-015	-1.63354e-016	-3.3852e-015	-2.55076e-015	-3.87733e-015	8.06882e-016	-2.5482e-015	2.73921e-015	3.63479e-015	5.98319e-015	3.33156e-015	1.42535e-015	-2.55428e-015	-3.70992e-015	-4.90731e-015	-1.41165e-015
-2.12516e-015	-4.63759e-015	2.81574e-015	4.71601e-015	8.58884e-015	8.30951e-015	1.08115e-014	-1.06818e-015	3.20405e-015	-3.3657e-015	-3.0672e-016	-3.28474e-015	-2.754e-015	-4.08385e-015	4.46615e-016	-2.9042e-015	2.75914e-015	3.4675e-015	5.8113e-015	3.19323e-015	1.48612e-015	-2.31954e-015	-3.82903e-015	-4.65495e-015	-1.64902e-015
-1.91583e-015	-4.27502e-015	2.71729e-015	4.608e-015	8.44975e-015	8.22854e-015	1.06484e-014	-1.11819e-015	2.87087e-015	-3.42299e-015	-4.52562e-016	-3.18596e-015	-2.93928e-015	-4.26575e-015	6.17111e-017	-3.25137e-015	2.78131e-015	3.29886e-015	5.63888e-015	3.05781e-015	1.52484e-015	-2.09125e-015	-3.92851e-015	-4.39172e-015	-1.88683e-015
-1.73854e-015	-3.91185e-015	2.61834e-015	4.49513e-015	8.29853e-015	8.15886e-015	1.04748e-014	-1.17676e-015	2.52155e-015	-3.4771e-015	-5.99998e-016	-3.08988e-015	-3.10583e-015	-4.42206e-015	-3.45008e-016	-3.58733e-015	2.8067e-015	3.1307e-015	5.46731e-015	2.92722e-015	1.5411e-015	-1.87077e-015	-4.00647e-015	-4.11933e-015	-2.12164e-015
-1.59379e-015	-3.55037e-015	2.51786e-015	4.37723e-015	8.13632e-015	8.10026e-015	1.02909e-014	-1.24352e-015	2.15893e-015	-3.52772e-015	-7.4813e-016	-2.99684e-015	-3.25312e-015	-4.55289e-015	-7.70598e-016	-3.90858e-015	2.83608e-015	2.96637e-015	5.29719e-015	2.80331e-015	1.53467e-015	-1.66014e-015	-4.06123e-015	-3.83947e-015	-2.35008e-015
-1.48121e-015	-3.19226e-015	2.41426e-015	4.25516e-015	7.96429e-015	8.05199e-015	1.00978e-014	-1.31823e-015	1.78696e-015	-3.57423e-015	-8.96303e-016	-2.90783e-015	-3.38035e-015	-4.65831e-015	-1.21106e-015	-4.21239e-015	2.87056e-015	2.80817e-015	5.12974e-015	2.68822e-015	1.505e-015	-1.46062e-015	-4.09168e-015	-3.55451e-015	-2.56866e-015
-1.40068e-015	-2.83932e-015	2.3053e-015	4.12918e-015	7.78339e-015	8.01336e-015	9.89606e-015	-1.39959e-015	1.4088e-015	-3.61612e-015	-1.04356e-015	-2.82324e-015	-3.48697e-015	-4.73797e-015	-1.66279e-015	-4.49612e-015	2.90995e-015	2.65815e-015	4.96551e-015	2.58368e-015	1.45228e-015	-1.27338e-015	-4.09688e-015	-3.26592e-015	-2.7743e-015
-1.35083e-015	-2.49336e-015	2.19021e-015	3.99942e-015	7.59375e-015	7.98348e-015	9.68611e-015	-1.48633e-015	1.0274e-015	-3.65284e-015	-1.18923e-015	-2.7438e-015	-3.57258e-015	-4.79198e-015	-2.12178e-015	-4.75769e-015	2.95491e-015	2.51879e-015	4.8054e-015	2.4904e-015	1.37725e-015	-1.09917e-015	-4.07625e-015	-2.97657e-015	-2.9648e-015
-1.33021e-015	-2.15583e-015	2.06779e-015	3.86632e-015	7.39632e-015	7.96156e-015	9.46847e-015	-1.57809e-015	6.46322e-016	-3.68424e-015	-1.33227e-015	-2.66936e-015	-3.63764e-015	-4.82154e-015	-2.58424e-015	-4.99518e-015	3.00542e-015	2.39179e-015	4.64968e-015	2.40994e-015	1.2802e-015	-9.38187e-016	-4.02886e-015	-2.68897e-015	-3.13774e-015
-1.33758e-015	-1.82823e-015	1.93607e-015	3.73097e-015	7.19089e-015	7.94567e-015	9.2436e-015	-1.67418e-015	2.68376e-016	-3.70993e-015	-1.47284e-015	-2.6007e-015	-3.68209e-015	-4.82757e-015	-3.04583e-015	-5.2069e-015	3.06167e-015	2.27918e-015	4.49824e-015	2.34324e-015	1.1621e-015	-7.91285e-016	-3.95482e-015	-2.40526e-015	-3.2912e-015
-1.37144e-015	-1.51166e-015	1.7934e-015	3.59428e-015	6.9782e-015	7.93416e-015	9.01227e-015	-1.77324e-015	-1.03191e-016	-3.72943e-015	-1.60997e-015	-2.53856e-015	-3.70625e-015	-4.81108e-015	-3.5024e-015	-5.39135e-015	3.12393e-015	2.18288e-015	4.35073e-015	2.29126e-015	1.02416e-015	-6.57612e-016	-3.85463e-015	-2.12764e-015	-3.42277e-015
-1.42919e-015	-1.20739e-015	1.63797e-015	3.4563e-015	6.75838e-015	7.92542e-015	8.77464e-015	-1.87484e-015	-4.65073e-016	-3.74293e-015	-1.74359e-015	-2.48315e-015	-3.71121e-015	-4.77328e-015	-3.94972e-015	-5.54769e-015	3.19237e-015	2.10437e-015	4.2071e-015	2.25395e-015	8.66836e-016	-5.37226e-016	-3.72933e-015	-1.8584e-015	-3.53102e-015
-1.50866e-015	-9.16401e-016	1.4686e-015	3.31834e-015	6.53116e-015	7.91729e-015	8.53012e-015	-1.97818e-015	-8.15145e-016	-3.75031e-015	-1.87342e-015	-2.43431e-015	-3.69774e-015	-4.71598e-015	-4.38307e-015	-5.67493e-015	3.26686e-015	2.04449e-015	4.06709e-015	2.23122e-015	6.91317e-016	-4.29471e-016	-3.57902e-015	-1.59938e-015	-3.6144e-015
-1.60675e-015	-6.40345e-016	1.28453e-015	3.18104e-015	6.2964e-015	7.90848e-015	8.28e-015	-2.08281e-015	-1.15133e-015	-3.75223e-015	-1.99854e-015	-2.39247e-015	-3.66676e-015	-4.64107e-015	-4.79846e-015	-5.77218e-015	3.34762e-015	2.00372e-015	3.92996e-015	2.22309e-015	4.99326e-016	-3.33824e-016	-3.40466e-015	-1.35301e-015	-3.67201e-015
-1.72059e-015	-3.80129e-016	1.08462e-015	3.04535e-015	6.05352e-015	7.89681e-015	8.02391e-015	-2.18759e-015	-1.47132e-015	-3.74893e-015	-2.11943e-015	-2.35799e-015	-3.61938e-015	-4.55022e-015	-5.19201e-015	-5.84007e-015	3.43388e-015	1.98214e-015	3.79456e-015	2.22927e-015	2.92226e-016	-2.49122e-016	-3.20804e-015	-1.12141e-015	-3.70301e-015
-1.84677e-015	-1.36801e-016	8.68117e-016	2.9122e-015	5.80162e-015	7.88049e-015	7.76158e-015	-2.29172e-015	-1.77309e-015	-3.74084e-015	-2.23638e-015	-2.33091e-015	-3.55747e-015	-4.44494e-015	-5.5602e-015	-5.87857e-015	3.52573e-015	1.98024e-015	3.66022e-015	2.24907e-015	7.11142e-017	-1.74854e-016	-2.99078e-015	-9.05925e-016	-3.7069e-015
-1.98287e-015	8.83811e-017	6.33892e-016	2.78251e-015	5.54071e-015	7.85797e-015	7.49313e-015	-2.39456e-015	-2.05488e-015	-3.72836e-015	-2.34894e-015	-2.31094e-015	-3.48153e-015	-4.32734e-015	-5.8998e-015	-5.88819e-015	3.62259e-015	1.99789e-015	3.52624e-015	2.28158e-015	-1.62153e-016	-1.10195e-016	-2.75447e-015	-7.08386e-016	-3.68454e-015
-2.1262e-015	2.93692e-016	3.81309e-016	2.65675e-015	5.26994e-015	7.82769e-015	7.21874e-015	-2.4953e-015	-2.31595e-015	-3.71217e-015	-2.45777e-015	-2.29825e-015	-3.39335e-015	-4.19957e-015	-6.20695e-015	-5.87066e-015	3.72399e-015	2.03414e-015	3.39194e-015	2.32623e-015	-4.05974e-016	-5.40233e-017	-2.50089e-015	-5.30434e-016	-3.63619e-015
-2.2731e-015	4.78679e-016	1.11255e-016	2.53624e-015	4.98963e-015	7.78858e-015	6.93866e-015	-2.59389e-015	-2.55549e-015	-3.69225e-015	-2.56299e-015	-2.29297e-015	-3.29447e-015	-4.06345e-015	-6.47889e-015	-5.82753e-015	3.82923e-015	2.08754e-015	3.25638e-015	2.38185e-015	-6.58327e-016	-5.01302e-018	-2.23274e-015	-3.73053e-016	-3.56253e-015
-2.42104e-015	6.42477e-016	-1.762e-016	2.42099e-015	4.69969e-015	7.73898e-015	6.65276e-015	-2.68938e-015	-2.77284e-015	-3.66914e-015	-2.66488e-015	-2.2947e-015	-3.18589e-015	-3.92107e-015	-6.71321e-015	-5.76041e-015	3.93732e-015	2.15749e-015	3.11791e-015	2.44665e-015	-9.16727e-016	3.82029e-017	-1.95173e-015	-2.36458e-016	-3.46441e-015
-2.56702e-015	7.83858e-016	-4.80598e-016	2.31174e-015	4.40019e-015	7.6776e-015	6.36062e-015	-2.78144e-015	-2.96805e-015	-3.64343e-015	-2.763e-015	-2.30313e-015	-3.06906e-015	-3.77413e-015	-6.9079e-015	-5.67056e-015	4.0478e-015	2.24205e-015	2.97569e-015	2.51915e-015	-1.17925e-015	7.63308e-017	-1.66028e-015	-1.21659e-016	-3.34305e-015
-2.70834e-015	9.02811e-016	-8.01061e-016	2.20873e-015	4.09013e-015	7.60294e-015	6.06154e-015	-2.87043e-015	-3.14139e-015	-3.61569e-015	-2.85781e-015	-2.31819e-015	-2.94576e-015	-3.62381e-015	-7.06148e-015	-5.56026e-015	4.15976e-015	2.33973e-015	2.82892e-015	2.59751e-015	-1.444e-015	1.10508e-016	-1.36069e-015	-2.9236e-017	-3.20061e-015
-2.84248e-015	9.98772e-016	-1.13614e-015	2.11327e-015	3.76923e-015	7.51379e-015	5.75509e-015	-2.95617e-015	-3.29363e-015	-3.58614e-015	-2.94954e-015	-2.3398e-015	-2.81777e-015	-3.47234e-015	-7.17298e-015	-5.43173e-015	4.27173e-015	2.44777e-015	2.67661e-015	2.67967e-015	-1.70906e-015	1.41877e-016	-1.05527e-015	4.12696e-017	-3.03818e-015
-2.96722e-015	1.07125e-015	-1.48415e-015	2.02627e-015	3.43796e-015	7.40937e-015	5.44164e-015	-3.03846e-015	-3.42605e-015	-3.55568e-015	-3.0393e-015	-2.36755e-015	-2.68627e-015	-3.32136e-015	-7.24148e-015	-5.28763e-015	4.38241e-015	2.56382e-015	2.51803e-015	2.764e-015	-1.97278e-015	1.71636e-016	-7.46835e-016	8.95505e-017	-2.85791e-015
-3.08076e-015	1.12025e-015	-1.84336e-015	1.94785e-015	3.09681e-015	7.28913e-015	5.12109e-015	-3.11674e-015	-3.53997e-015	-3.52482e-015	-3.12722e-015	-2.40095e-015	-2.55321e-015	-3.17228e-015	-7.26588e-015	-5.13042e-015	4.49068e-015	2.68522e-015	2.35211e-015	2.84837e-015	-2.23289e-015	2.00619e-016	-4.37815e-016	1.16445e-016	-2.66234e-015
-3.18146e-015	1.14499e-015	-2.21203e-015	1.87828e-015	2.74573e-015	7.15269e-015	4.79287e-015	-3.19035e-015	-3.63681e-015	-3.49395e-015	-3.21384e-015	-2.43941e-015	-2.4197e-015	-3.0269e-015	-7.24645e-015	-4.96347e-015	4.59561e-015	2.80913e-015	2.17823e-015	2.93034e-015	-2.48807e-015	2.29862e-016	-1.30459e-016	1.22833e-016	-2.45383e-015
-3.26833e-015	1.14534e-015	-2.58743e-015	1.81814e-015	2.38578e-015	6.99931e-015	4.45671e-015	-3.26009e-015	-3.71756e-015	-3.46378e-015	-3.29945e-015	-2.4832e-015	-2.28697e-015	-2.88623e-015	-7.18364e-015	-4.78995e-015	4.69598e-015	2.93262e-015	1.99565e-015	3.00755e-015	-2.73685e-015	2.59662e-016	1.72927e-016	1.09382e-016	-2.2354e-015
-3.33989e-015	1.12161e-015	-2.96685e-015	1.76741e-015	2.0189e-015	6.82914e-015	4.11266e-015	-3.32539e-015	-3.78476e-015	-3.43419e-015	-3.3842e-015	-2.53178e-015	-2.15676e-015	-2.75076e-015	-7.07848e-015	-4.61265e-015	4.78926e-015	3.05242e-015	1.8038e-015	3.07796e-015	-2.97728e-015	2.90354e-016	4.70073e-016	7.72236e-017	-2.00985e-015
-3.39547e-015	1.07345e-015	-3.34742e-015	1.72665e-015	1.64515e-015	6.64215e-015	3.76063e-015	-3.38524e-015	-3.84008e-015	-3.40581e-015	-3.46839e-015	-2.58487e-015	-2.02982e-015	-2.6222e-015	-6.93257e-015	-4.43431e-015	4.87416e-015	3.16557e-015	1.60229e-015	3.1393e-015	-3.20761e-015	3.22042e-016	7.58697e-016	2.82196e-017	-1.77967e-015
-3.43512e-015	1.00152e-015	-3.72607e-015	1.69568e-015	1.26581e-015	6.43852e-015	3.40074e-015	-3.4398e-015	-3.88592e-015	-3.37896e-015	-3.55223e-015	-2.64249e-015	-1.90663e-015	-2.50134e-015	-6.74714e-015	-4.25756e-015	4.94904e-015	3.26965e-015	1.39059e-015	3.18999e-015	-3.42685e-015	3.55022e-016	1.03695e-015	-3.60345e-017	-1.54713e-015
-3.45844e-015	9.06802e-016	-4.09916e-015	1.67337e-015	8.82483e-016	6.21883e-015	3.03289e-015	-3.49017e-015	-3.92441e-015	-3.35364e-015	-3.63562e-015	-2.70377e-015	-1.78831e-015	-2.38853e-015	-6.52484e-015	-4.08566e-015	5.01265e-015	3.36139e-015	1.1684e-015	3.22787e-015	-3.63328e-015	3.88963e-016	1.30295e-015	-1.13647e-016	-1.31468e-015
-3.46563e-015	7.88882e-016	-4.46378e-015	1.65947e-015	4.96466e-016	5.98373e-015	2.65755e-015	-3.53706e-015	-3.95779e-015	-3.32988e-015	-3.7184e-015	-2.76844e-015	-1.67572e-015	-2.28427e-015	-6.26803e-015	-3.92091e-015	5.06392e-015	3.43784e-015	9.35834e-016	3.2511e-015	-3.82542e-015	4.24032e-016	1.55515e-015	-2.02728e-016	-1.0846e-015
-3.45709e-015	6.48902e-016	-4.81638e-015	1.65369e-015	1.08671e-016	5.73365e-015	2.27524e-015	-3.57998e-015	-3.98865e-015	-3.30787e-015	-3.8011e-015	-2.83625e-015	-1.56917e-015	-2.18947e-015	-5.97958e-015	-3.76619e-015	5.10127e-015	3.49632e-015	6.92952e-016	3.25774e-015	-4.00204e-015	4.59602e-016	1.79172e-015	-3.01331e-016	-8.59803e-016
-3.43355e-015	4.87812e-016	-5.15386e-015	1.65547e-015	-2.78654e-016	5.46917e-015	1.886e-015	-3.61914e-015	-4.0191e-015	-3.28722e-015	-3.88401e-015	-2.9069e-015	-1.46914e-015	-2.10425e-015	-5.66207e-015	-3.62394e-015	5.12362e-015	3.53463e-015	4.40269e-016	3.24609e-015	-4.16197e-015	4.95341e-016	2.01121e-015	-4.06696e-016	-6.42013e-016
-3.39591e-015	3.06446e-016	-5.47267e-015	1.66435e-015	-6.63739e-016	5.1912e-015	1.4904e-015	-3.65479e-015	-4.05076e-015	-3.26788e-015	-3.96716e-015	-2.97978e-015	-1.3757e-015	-2.02854e-015	-5.31855e-015	-3.49633e-015	5.12939e-015	3.55013e-015	1.78389e-016	3.21489e-015	-4.30453e-015	5.30056e-016	2.21261e-015	-5.16838e-016	-4.34366e-016
-3.34505e-015	1.06129e-016	-5.76963e-015	1.67943e-015	-1.04467e-015	4.9012e-015	1.08856e-015	-3.688e-015	-4.08629e-015	-3.24954e-015	-4.05024e-015	-3.05453e-015	-1.28937e-015	-1.96239e-015	-4.95307e-015	-3.38517e-015	5.11742e-015	3.54095e-015	-9.20573e-017	3.16317e-015	-4.42886e-015	5.62901e-016	2.39482e-015	-6.29496e-016	-2.38063e-016
-3.28249e-015	-1.11869e-016	-6.04124e-015	1.70009e-015	-1.41943e-015	4.59953e-015	6.80856e-016	-3.71963e-015	-4.12715e-015	-3.23234e-015	-4.13306e-015	-3.13106e-015	-1.20967e-015	-1.9054e-015	-4.56895e-015	-3.29181e-015	5.08676e-015	3.50516e-015	-3.70209e-016	3.09032e-015	-4.53511e-015	5.93306e-016	2.55688e-015	-7.41737e-016	-5.4467e-017
-3.21074e-015	-3.45764e-016	-6.28538e-015	1.72536e-015	-1.78579e-015	4.28674e-015	2.68342e-016	-3.74977e-015	-4.17505e-015	-3.2155e-015	-4.21546e-015	-3.20843e-015	-1.13698e-015	-1.85743e-015	-4.17008e-015	-3.21813e-015	5.03625e-015	3.4416e-015	-6.55075e-016	2.99505e-015	-4.62269e-015	6.19985e-016	2.69831e-015	-8.51859e-016	1.14529e-016
-3.13149e-015	-5.94153e-016	-6.49859e-015	1.75458e-015	-2.14194e-015	3.96373e-015	-1.48745e-016	-3.77839e-015	-4.232e-015	-3.19945e-015	-4.2965e-015	-3.28632e-015	-1.07116e-015	-1.81828e-015	-3.76008e-015	-3.16463e-015	4.96522e-015	3.34921e-015	-9.45499e-016	2.87674e-015	-4.69108e-015	6.42122e-016	2.81837e-015	-9.57515e-016	2.67739e-016
-3.04673e-015	-8.55749e-016	-6.67846e-015	1.78641e-015	-2.48619e-015	3.63181e-015	-5.69893e-016	-3.80627e-015	-4.29917e-015	-3.18362e-015	-4.37567e-015	-3.36414e-015	-1.01205e-015	-1.78753e-015	-3.34199e-015	-3.13266e-015	4.87324e-015	3.22677e-015	-1.24048e-015	2.73541e-015	-4.74054e-015	6.586e-016	2.91649e-015	-1.05653e-015	4.03993e-016
-2.95822e-015	-1.12839e-015	-6.82337e-015	1.81996e-015	-2.81588e-015	3.2924e-015	-9.93522e-016	-3.83409e-015	-4.37714e-015	-3.16755e-015	-4.45308e-015	-3.44116e-015	-9.59465e-016	-1.76414e-015	-2.91901e-015	-3.12264e-015	4.76002e-015	3.07376e-015	-1.53805e-015	2.57085e-015	-4.7704e-015	6.68329e-016	2.99261e-015	-1.14706e-015	5.23165e-016
-2.86747e-015	-1.40938e-015	-6.93159e-015	1.85411e-015	-3.1294e-015	2.94661e-015	-1.41885e-015	-3.86219e-015	-4.4662e-015	-3.15095e-015	-4.52828e-015	-3.51686e-015	-9.13411e-016	-1.74747e-015	-2.49528e-015	-3.13468e-015	4.62525e-015	2.88958e-015	-1.83684e-015	2.38345e-015	-4.78102e-015	6.70055e-016	3.04665e-015	-1.22703e-015	6.24874e-016
-2.77653e-015	-1.69718e-015	-7.001e-015	1.88706e-015	-3.42523e-015	2.59484e-015	-1.845e-015	-3.89141e-015	-4.567e-015	-3.13361e-015	-4.6009e-015	-3.59048e-015	-8.73705e-016	-1.73713e-015	-2.07394e-015	-3.16844e-015	4.46884e-015	2.67477e-015	-2.13557e-015	2.1738e-015	-4.77197e-015	6.63264e-016	3.07901e-015	-1.29405e-015	7.09684e-016
-2.68708e-015	-1.98977e-015	-7.03031e-015	1.91829e-015	-3.70149e-015	2.23875e-015	-2.27083e-015	-3.9217e-015	-4.68009e-015	-3.11526e-015	-4.67008e-015	-3.66187e-015	-8.39637e-016	-1.73195e-015	-1.65843e-015	-3.22327e-015	4.29086e-015	2.43047e-015	-2.43242e-015	1.94258e-015	-4.74335e-015	6.46463e-016	3.09049e-015	-1.34686e-015	7.78113e-016
-2.60092e-015	-2.28395e-015	-7.01894e-015	1.94665e-015	-3.95586e-015	1.87862e-015	-2.69525e-015	-3.95304e-015	-4.80465e-015	-3.09544e-015	-4.73538e-015	-3.73045e-015	-8.10505e-016	-1.73179e-015	-1.25175e-015	-3.29876e-015	4.09122e-015	2.15776e-015	-2.72639e-015	1.69044e-015	-4.69596e-015	6.19278e-016	3.08111e-015	-1.38423e-015	8.30421e-016
-2.51948e-015	-2.57691e-015	-6.96666e-015	1.97038e-015	-4.18832e-015	1.51493e-015	-3.11659e-015	-3.98618e-015	-4.9401e-015	-3.07397e-015	-4.79628e-015	-3.79515e-015	-7.86076e-016	-1.73606e-015	-8.56894e-016	-3.39385e-015	3.87114e-015	1.85867e-015	-3.01613e-015	1.41858e-015	-4.63037e-015	5.81413e-016	3.05125e-015	-1.40514e-015	8.66832e-016
-2.44489e-015	-2.86605e-015	-6.87399e-015	1.98916e-015	-4.39773e-015	1.14879e-015	-3.53301e-015	-4.02149e-015	-5.08491e-015	-3.05089e-015	-4.85218e-015	-3.85536e-015	-7.65708e-016	-1.74432e-015	-4.76013e-016	-3.50784e-015	3.63152e-015	1.53508e-015	-3.29989e-015	1.12821e-015	-4.54697e-015	5.32072e-016	3.00156e-015	-1.40831e-015	8.88536e-016
-2.37837e-015	-3.14849e-015	-6.74159e-015	2.00147e-015	-4.58248e-015	7.80207e-016	-3.94335e-015	-4.05963e-015	-5.23792e-015	-3.02588e-015	-4.90264e-015	-3.91011e-015	-7.49099e-016	-1.75595e-015	-1.11892e-016	-3.63899e-015	3.37297e-015	1.18903e-015	-3.57584e-015	8.20688e-016	-4.44582e-015	4.7066e-016	2.93365e-015	-1.39324e-015	8.96815e-016
-2.32034e-015	-3.42132e-015	-6.57021e-015	2.00618e-015	-4.74163e-015	4.09775e-016	-4.34671e-015	-4.10102e-015	-5.39802e-015	-2.99845e-015	-4.9471e-015	-3.9587e-015	-7.3585e-016	-1.76977e-015	2.33103e-016	-3.78493e-015	3.09729e-015	8.22939e-016	-3.84234e-015	4.98212e-016	-4.32716e-015	3.96661e-016	2.84778e-015	-1.35967e-015	8.92796e-016
-2.27221e-015	-3.68146e-015	-6.36142e-015	2.00298e-015	-4.87555e-015	3.8336e-017	-4.74191e-015	-4.14548e-015	-5.56248e-015	-2.9681e-015	-4.98478e-015	-4.0006e-015	-7.25801e-016	-1.78605e-015	5.57408e-016	-3.94376e-015	2.80556e-015	4.39375e-016	-4.09765e-015	1.63365e-016	-4.19197e-015	3.09578e-016	2.74522e-015	-1.30721e-015	8.77821e-016
-2.23455e-015	-3.9266e-015	-6.11634e-015	1.99092e-015	-4.98389e-015	-3.33701e-016	-5.12816e-015	-4.1927e-015	-5.72922e-015	-2.93513e-015	-5.01486e-015	-4.03515e-015	-7.18566e-016	-1.8042e-015	8.59271e-016	-4.11354e-015	2.49912e-015	4.12946e-017	-4.34033e-015	-1.82617e-016	-4.04054e-015	2.10084e-016	2.627e-015	-1.23596e-015	8.53647e-016
-2.2077e-015	-4.1537e-015	-5.83763e-015	1.96934e-015	-5.0665e-015	-7.05815e-016	-5.50405e-015	-4.24315e-015	-5.89527e-015	-2.89942e-015	-5.03725e-015	-4.06165e-015	-7.13466e-016	-1.82412e-015	1.13739e-015	-4.29213e-015	2.18011e-015	-3.68212e-016	-4.56972e-015	-5.37626e-016	-3.8738e-015	9.87494e-017	2.49406e-015	-1.14666e-015	8.22357e-016
-2.19194e-015	-4.3605e-015	-5.52778e-015	1.93795e-015	-5.12468e-015	-1.07841e-015	-5.86849e-015	-4.29653e-015	-6.05829e-015	-2.86058e-015	-5.05161e-015	-4.07917e-015	-7.1008e-016	-1.84499e-015	1.39092e-015	-4.47731e-015	1.8507e-015	-7.85215e-016	-4.78477e-015	-8.99221e-016	-3.69216e-015	-2.41586e-017	2.34806e-015	-1.03988e-015	7.85143e-016
-2.18701e-015	-4.54421e-015	-5.18874e-015	1.89664e-015	-5.15918e-015	-1.45113e-015	-6.21976e-015	-4.35198e-015	-6.21537e-015	-2.81864e-015	-5.05761e-015	-4.08685e-015	-7.08771e-016	-1.86629e-015	1.61945e-015	-4.6668e-015	1.5127e-015	-1.2068e-015	-4.98456e-015	-1.26501e-015	-3.49557e-015	-1.57451e-016	2.19006e-015	-9.1589e-016	7.44307e-016
-2.19233e-015	-4.70257e-015	-4.82424e-015	1.84492e-015	-5.17131e-015	-1.8226e-015	-6.55689e-015	-4.4089e-015	-6.3646e-015	-2.77397e-015	-5.05496e-015	-4.08436e-015	-7.09022e-016	-1.88752e-015	1.82212e-015	-4.85811e-015	1.16841e-015	-1.62883e-015	-5.16794e-015	-1.63223e-015	-3.28516e-015	-3.00111e-016	2.02095e-015	-7.7578e-016	7.01335e-016
-2.20744e-015	-4.83301e-015	-4.43779e-015	1.78354e-015	-5.1627e-015	-2.19261e-015	-6.87941e-015	-4.46753e-015	-6.50325e-015	-2.72634e-015	-5.04319e-015	-4.0712e-015	-7.10237e-016	-1.90892e-015	1.99906e-015	-5.04797e-015	8.20126e-016	-2.04807e-015	-5.33443e-015	-1.99823e-015	-3.06155e-015	-4.5151e-016	1.84251e-015	-6.21227e-016	6.58665e-016
-2.23169e-015	-4.93376e-015	-4.03278e-015	1.71262e-015	-5.13462e-015	-2.56046e-015	-7.18601e-015	-4.52705e-015	-6.62866e-015	-2.67575e-015	-5.02212e-015	-4.04697e-015	-7.11446e-016	-1.92994e-015	2.15037e-015	-5.23399e-015	4.70843e-016	-2.46092e-015	-5.48366e-015	-2.36048e-015	-2.82556e-015	-6.10651e-016	1.65621e-015	-4.53556e-016	6.17308e-016
-2.26369e-015	-5.00332e-015	-3.61347e-015	1.633e-015	-5.08849e-015	-2.92575e-015	-7.4753e-015	-4.58683e-015	-6.73811e-015	-2.62229e-015	-4.99164e-015	-4.01105e-015	-7.12838e-016	-1.95077e-015	2.27647e-015	-5.41408e-015	1.23523e-016	-2.86422e-015	-5.615e-015	-2.71575e-015	-2.57897e-015	-7.75798e-016	1.46339e-015	-2.74237e-016	5.79001e-016
-2.30204e-015	-5.04024e-015	-3.18341e-015	1.54498e-015	-5.02643e-015	-3.28741e-015	-7.74582e-015	-4.64594e-015	-6.82852e-015	-2.56592e-015	-4.95185e-015	-3.96318e-015	-7.15011e-016	-1.97095e-015	2.37779e-015	-5.58621e-015	-2.19021e-016	-3.25464e-015	-5.72802e-015	-3.06118e-015	-2.32189e-015	-9.44916e-016	1.26554e-015	-8.57177e-017	5.45224e-016
-2.34562e-015	-5.04319e-015	-2.7456e-015	1.44958e-015	-4.95075e-015	-3.6443e-015	-7.99747e-015	-4.70328e-015	-6.89737e-015	-2.50647e-015	-4.90262e-015	-3.90316e-015	-7.18022e-016	-1.99021e-015	2.45455e-015	-5.74798e-015	-5.54071e-016	-3.6292e-015	-5.82278e-015	-3.39402e-015	-2.0549e-015	-1.11668e-015	1.06424e-015	1.0943e-016	5.18159e-016
-2.3922e-015	-5.01098e-015	-2.30506e-015	1.3475e-015	-4.86426e-015	-3.99646e-015	-8.22926e-015	-4.75819e-015	-6.94223e-015	-2.44402e-015	-4.84392e-015	-3.83073e-015	-7.2216e-016	-2.00875e-015	2.50788e-015	-5.89661e-015	-8.78609e-016	-3.98488e-015	-5.8998e-015	-3.71124e-015	-1.77854e-015	-1.28922e-015	8.60848e-016	3.08981e-016	4.98208e-016
-2.43978e-015	-4.9435e-015	-1.86593e-015	1.23963e-015	-4.76928e-015	-4.34313e-015	-8.44084e-015	-4.80969e-015	-6.96088e-015	-2.3789e-015	-4.77645e-015	-3.74598e-015	-7.27177e-016	-2.02696e-015	2.53822e-015	-6.03029e-015	-1.19031e-015	-4.31905e-015	-5.95917e-015	-4.00999e-015	-1.49405e-015	-1.46083e-015	6.56637e-016	5.1082e-016	4.86468e-016
-2.48696e-015	-4.84035e-015	-1.43158e-015	1.12738e-015	-4.66877e-015	-4.68333e-015	-8.63127e-015	-4.85643e-015	-6.95166e-015	-2.31066e-015	-4.7e-015	-3.64858e-015	-7.32605e-016	-2.0438e-015	2.54679e-015	-6.14719e-015	-1.48698e-015	-4.62951e-015	-6.00168e-015	-4.28832e-015	-1.20274e-015	-1.62869e-015	4.52994e-016	7.12571e-016	4.84536e-016
-2.53164e-015	-4.70161e-015	-1.00583e-015	1.013e-015	-4.56576e-015	-5.01621e-015	-8.7999e-015	-4.89701e-015	-6.9132e-015	-2.24012e-015	-4.61498e-015	-3.53853e-015	-7.38045e-016	-2.05971e-015	2.53525e-015	-6.2464e-015	-1.76629e-015	-4.91475e-015	-6.0279e-015	-4.54346e-015	-9.05522e-016	-1.79131e-015	2.51425e-016	9.12317e-016	4.932e-016
-2.57166e-015	-4.5279e-015	-5.9219e-016	8.97402e-016	-4.4633e-015	-5.34091e-015	-8.9466e-015	-4.93082e-015	-6.84445e-015	-2.16713e-015	-4.52182e-015	-3.41643e-015	-7.44475e-016	-2.07479e-015	2.50484e-015	-6.3261e-015	-2.02603e-015	-5.1732e-015	-6.0391e-015	-4.77298e-015	-6.02623e-016	-1.94663e-015	5.34318e-017	1.10766e-015	5.1309e-016
-2.60532e-015	-4.31944e-015	-1.93647e-016	7.82485e-016	-4.36423e-015	-5.65669e-015	-9.0704e-015	-4.95649e-015	-6.74452e-015	-2.09157e-015	-4.421e-015	-3.28257e-015	-7.52202e-016	-2.08917e-015	2.45654e-015	-6.38524e-015	-2.26406e-015	-5.40338e-015	-6.03625e-015	-4.97502e-015	-2.95783e-016	-2.09261e-015	-1.39743e-016	1.29602e-015	5.43852e-016
-2.63007e-015	-4.07836e-015	1.86342e-016	6.69665e-016	-4.27142e-015	-5.96219e-015	-9.17132e-015	-4.97223e-015	-6.61323e-015	-2.01364e-015	-4.31379e-015	-3.13791e-015	-7.60774e-016	-2.10326e-015	2.39153e-015	-6.42263e-015	-2.47864e-015	-5.60449e-015	-6.01998e-015	-5.14724e-015	1.34253e-017	-2.22769e-015	-3.26561e-016	1.47527e-015	5.86024e-016
-2.64349e-015	-3.80615e-015	5.45068e-016	5.60867e-016	-4.18793e-015	-6.25638e-015	-9.24959e-015	-4.97738e-015	-6.45079e-015	-1.93308e-015	-4.20044e-015	-2.98303e-015	-7.69897e-016	-2.1176e-015	2.31106e-015	-6.43764e-015	-2.66834e-015	-5.77629e-015	-5.99129e-015	-5.28841e-015	3.23909e-016	-2.34977e-015	-5.05525e-016	1.64322e-015	6.39782e-016
-2.6449e-015	-3.50403e-015	8.80108e-016	4.58196e-016	-4.11553e-015	-6.5374e-015	-9.30525e-015	-4.97062e-015	-6.25727e-015	-1.85003e-015	-4.0816e-015	-2.81824e-015	-7.79799e-016	-2.13152e-015	2.2163e-015	-6.42965e-015	-2.83177e-015	-5.91841e-015	-5.95141e-015	-5.39668e-015	6.34858e-016	-2.45744e-015	-6.75351e-016	1.79787e-015	7.04781e-016
-2.63248e-015	-3.17465e-015	1.189e-015	3.63081e-016	-4.05657e-015	-6.80361e-015	-9.33841e-015	-4.95085e-015	-6.03297e-015	-1.76461e-015	-3.95829e-015	-2.64534e-015	-7.90544e-016	-2.14573e-015	2.1089e-015	-6.39856e-015	-2.96764e-015	-6.0314e-015	-5.90166e-015	-5.47042e-015	9.44832e-016	-2.5496e-015	-8.35209e-016	1.93724e-015	7.80341e-016
-2.60466e-015	-2.82054e-015	1.46929e-015	2.76957e-016	-4.01377e-015	-7.0542e-015	-9.34919e-015	-4.91741e-015	-5.77961e-015	-1.67762e-015	-3.83114e-015	-2.4652e-015	-8.02087e-016	-2.16005e-015	1.98971e-015	-6.34457e-015	-3.0756e-015	-6.11567e-015	-5.84367e-015	-5.50876e-015	1.2517e-015	-2.62542e-015	-9.8399e-016	2.05906e-015	8.66216e-016
-2.56017e-015	-2.44486e-015	1.72074e-015	2.01928e-016	-3.98957e-015	-7.28778e-015	-9.33842e-015	-4.86936e-015	-5.499e-015	-1.5886e-015	-3.70061e-015	-2.27885e-015	-8.13559e-016	-2.17405e-015	1.85957e-015	-6.2682e-015	-3.15498e-015	-6.17236e-015	-5.77884e-015	-5.51121e-015	1.55385e-015	-2.68428e-015	-1.12096e-015	2.16214e-015	9.61864e-016
-2.49796e-015	-2.05067e-015	1.94135e-015	1.38988e-016	-3.98581e-015	-7.50247e-015	-9.30694e-015	-4.80559e-015	-5.19303e-015	-1.4975e-015	-3.56804e-015	-2.08814e-015	-8.24945e-016	-2.18819e-015	1.71971e-015	-6.16967e-015	-3.20608e-015	-6.20302e-015	-5.70888e-015	-5.47729e-015	1.84984e-015	-2.72494e-015	-1.24552e-015	2.2448e-015	1.06558e-015
-2.41743e-015	-1.64173e-015	2.12969e-015	8.94097e-017	-4.00395e-015	-7.69733e-015	-9.25511e-015	-4.72525e-015	-4.86394e-015	-1.4046e-015	-3.43413e-015	-1.89482e-015	-8.37018e-016	-2.20253e-015	1.57095e-015	-6.05009e-015	-3.22917e-015	-6.20923e-015	-5.63493e-015	-5.40692e-015	2.13815e-015	-2.74674e-015	-1.35662e-015	2.30571e-015	1.17614e-015
-2.31813e-015	-1.22123e-015	2.28514e-015	5.43009e-017	-4.04559e-015	-7.87152e-015	-9.18371e-015	-4.62783e-015	-4.51429e-015	-1.31014e-015	-3.29987e-015	-1.69964e-015	-8.50231e-016	-2.21699e-015	1.41389e-015	-5.91075e-015	-3.22436e-015	-6.19317e-015	-5.55795e-015	-5.29972e-015	2.41711e-015	-2.74945e-015	-1.45346e-015	2.34404e-015	1.29207e-015
-2.1996e-015	-7.92441e-016	2.40729e-015	3.44763e-017	-4.11209e-015	-8.02444e-015	-9.09365e-015	-4.51356e-015	-4.14765e-015	-1.2135e-015	-3.16656e-015	-1.50464e-015	-8.64342e-016	-2.23264e-015	1.24897e-015	-5.75304e-015	-3.19345e-015	-6.15677e-015	-5.47913e-015	-5.1566e-015	2.6847e-015	-2.73229e-015	-1.5354e-015	2.3592e-015	1.41206e-015
-2.061e-015	-3.58916e-016	2.49594e-015	3.09843e-017	-4.20471e-015	-8.15524e-015	-8.98649e-015	-4.38197e-015	-3.76675e-015	-1.11508e-015	-3.03484e-015	-1.31161e-015	-8.7856e-016	-2.24987e-015	1.07704e-015	-5.57773e-015	-3.13769e-015	-6.10271e-015	-5.40028e-015	-4.97858e-015	2.93906e-015	-2.69572e-015	-1.60258e-015	2.35078e-015	1.53435e-015
-1.90275e-015	7.53683e-017	2.55188e-015	4.4687e-017	-4.32447e-015	-8.26292e-015	-8.86328e-015	-4.23398e-015	-3.37527e-015	-1.01556e-015	-2.90563e-015	-1.12161e-015	-8.93177e-016	-2.26867e-015	8.98884e-016	-5.38641e-015	-3.05902e-015	-6.03357e-015	-5.32219e-015	-4.76673e-015	3.17788e-015	-2.64049e-015	-1.65473e-015	2.3188e-015	1.65808e-015
-1.72555e-015	5.07025e-016	2.57517e-015	7.53031e-017	-4.4716e-015	-8.34621e-015	-8.72546e-015	-4.06973e-015	-2.97679e-015	-9.14996e-016	-2.78001e-015	-9.36858e-016	-9.07984e-016	-2.28896e-015	7.14683e-016	-5.18142e-015	-2.95958e-015	-5.95226e-015	-5.24638e-015	-4.52223e-015	3.3997e-015	-2.56729e-015	-1.69156e-015	2.26362e-015	1.78144e-015
-1.52997e-015	9.32175e-016	2.56673e-015	1.23466e-016	-4.6461e-015	-8.40576e-015	-8.57464e-015	-3.89002e-015	-2.57569e-015	-8.12999e-016	-2.65833e-015	-7.58758e-016	-9.22398e-016	-2.31068e-015	5.24883e-016	-4.96466e-015	-2.84189e-015	-5.86185e-015	-5.17357e-015	-4.24682e-015	3.60338e-015	-2.47688e-015	-1.71402e-015	2.18516e-015	1.90309e-015
-1.31715e-015	1.34719e-015	2.52808e-015	1.89029e-016	-4.84767e-015	-8.44126e-015	-8.41244e-015	-3.69549e-015	-2.17566e-015	-7.10033e-016	-2.5415e-015	-5.89102e-016	-9.36505e-016	-2.33437e-015	3.30238e-016	-4.73825e-015	-2.70769e-015	-5.76616e-015	-5.10502e-015	-3.94338e-015	3.78686e-015	-2.37002e-015	-1.7219e-015	2.08412e-015	2.02187e-015
-1.08845e-015	1.74808e-015	2.46006e-015	2.70847e-016	-5.076e-015	-8.4525e-015	-8.24089e-015	-3.48764e-015	-1.78057e-015	-6.06549e-016	-2.43062e-015	-4.28846e-016	-9.50358e-016	-2.35999e-015	1.31184e-016	-4.50426e-015	-2.55994e-015	-5.66717e-015	-5.04118e-015	-3.6143e-015	3.94742e-015	-2.24752e-015	-1.71552e-015	1.96175e-015	2.1356e-015
-8.45389e-016	2.13146e-015	2.36353e-015	3.67554e-016	-5.32985e-015	-8.44001e-015	-8.06194e-015	-3.26751e-015	-1.39477e-015	-5.02883e-016	-2.32618e-015	-2.79677e-016	-9.63511e-016	-2.38819e-015	-7.23667e-017	-4.26449e-015	-2.4023e-015	-5.56752e-015	-4.98294e-015	-3.26211e-015	4.08263e-015	-2.11141e-015	-1.69534e-015	1.81936e-015	2.24244e-015
-5.90247e-016	2.49408e-015	2.24021e-015	4.78251e-016	-5.60838e-015	-8.40417e-015	-7.8771e-015	-3.03627e-015	-1.02228e-015	-3.98907e-016	-2.2288e-015	-1.4306e-016	-9.75748e-016	-2.4187e-015	-2.79441e-016	-4.02126e-015	-2.23738e-015	-5.47058e-015	-4.93001e-015	-2.88979e-015	4.19107e-015	-1.96289e-015	-1.66247e-015	1.65806e-015	2.34085e-015
-3.25404e-016	2.83288e-015	2.09231e-015	6.01797e-016	-5.91054e-015	-8.34553e-015	-7.6884e-015	-2.79615e-015	-6.66069e-016	-2.95138e-016	-2.13943e-015	-2.05793e-017	-9.86947e-016	-2.45187e-015	-4.9033e-016	-3.77692e-015	-2.06903e-015	-5.37918e-015	-4.88325e-015	-2.50016e-015	4.27097e-015	-1.80329e-015	-1.61802e-015	1.47939e-015	2.43015e-015
-5.22546e-017	3.14525e-015	1.92155e-015	7.35651e-016	-6.23447e-015	-8.26536e-015	-7.49901e-015	-2.54899e-015	-3.29879e-016	-1.92373e-016	-2.05832e-015	8.68212e-017	-9.96709e-016	-2.48779e-015	-7.04211e-016	-3.534e-015	-1.90151e-015	-5.29508e-015	-4.84336e-015	-2.09671e-015	4.32088e-015	-1.63548e-015	-1.56309e-015	1.28481e-015	2.50803e-015
2.25691e-016	3.42893e-015	1.72948e-015	8.7793e-016	-6.57757e-015	-8.16447e-015	-7.31083e-015	-2.29698e-015	-1.73869e-017	-9.0597e-017	-1.98616e-015	1.78229e-016	-1.00474e-015	-2.52662e-015	-9.20713e-016	-3.29403e-015	-1.73773e-015	-5.22026e-015	-4.8105e-015	-1.68345e-015	4.33968e-015	-1.4609e-015	-1.49875e-015	1.07653e-015	2.57323e-015
5.05856e-016	3.68203e-015	1.51858e-015	1.02578e-015	-6.93779e-015	-8.04486e-015	-7.1257e-015	-2.04232e-015	2.68783e-016	9.74515e-018	-1.92334e-015	2.52992e-016	-1.01116e-015	-2.56872e-015	-1.13927e-015	-3.05905e-015	-1.58074e-015	-5.15692e-015	-4.78469e-015	-1.26489e-015	4.32561e-015	-1.28166e-015	-1.4262e-015	8.56456e-016	2.62461e-015
7.85747e-016	3.90257e-015	1.29118e-015	1.17704e-015	-7.31263e-015	-7.90825e-015	-6.94584e-015	-1.78703e-015	5.25321e-016	1.07945e-016	-1.87021e-015	3.10876e-016	-1.01617e-015	-2.61372e-015	-1.35916e-015	-2.8308e-015	-1.43433e-015	-5.10621e-015	-4.7651e-015	-8.44471e-016	4.27784e-015	-1.09995e-015	-1.34672e-015	6.26632e-016	2.66125e-015
1.06283e-015	4.08933e-015	1.04889e-015	1.3298e-015	-7.69922e-015	-7.75604e-015	-6.77389e-015	-1.53356e-015	7.49771e-016	2.03718e-016	-1.82704e-015	3.51545e-016	-1.0199e-015	-2.66158e-015	-1.57946e-015	-2.61076e-015	-1.30231e-015	-5.06988e-015	-4.75179e-015	-4.26261e-016	4.19574e-015	-9.17094e-016	-1.26214e-015	3.89359e-016	2.68231e-015
1.33455e-015	4.24176e-015	7.93832e-016	1.48035e-015	-8.09455e-015	-7.59072e-015	-6.61189e-015	-1.2841e-015	9.40835e-016	2.96783e-016	-1.79376e-015	3.74589e-016	-1.02233e-015	-2.71189e-015	-1.79971e-015	-2.40026e-015	-1.18757e-015	-5.04888e-015	-4.74458e-015	-1.43737e-017	4.07811e-015	-7.35202e-016	-1.17447e-015	1.47689e-016	2.68751e-015
1.5979e-015	4.35878e-015	5.2849e-016	1.62639e-015	-8.49544e-015	-7.41418e-015	-6.46246e-015	-1.04098e-015	1.0972e-015	3.86473e-016	-1.77108e-015	3.79862e-016	-1.0235e-015	-2.76464e-015	-2.01902e-015	-2.20079e-015	-1.09296e-015	-5.04342e-015	-4.74256e-015	3.86795e-016	3.92448e-015	-5.56426e-016	-1.08495e-015	-9.56635e-017	2.67629e-015
1.85013e-015	4.44e-015	2.54891e-016	1.76449e-015	-8.89884e-015	-7.22922e-015	-6.32766e-015	-8.06882e-016	1.21788e-015	4.72313e-016	-1.75859e-015	3.68044e-016	-1.02362e-015	-2.81946e-015	-2.23609e-015	-2.01328e-015	-1.02114e-015	-5.05429e-015	-4.74515e-015	7.72656e-016	3.73538e-015	-3.8243e-016	-9.95059e-016	-3.38454e-016	2.64823e-015
2.08881e-015	4.48605e-015	-2.55026e-017	1.89162e-015	-9.30102e-015	-7.03837e-015	-6.20873e-015	-5.83835e-016	1.30205e-015	5.53809e-016	-1.75636e-015	3.3948e-016	-1.0231e-015	-2.87626e-015	-2.45001e-015	-1.83902e-015	-9.74463e-016	-5.08131e-015	-4.75198e-015	1.13983e-015	3.51041e-015	-2.14906e-016	-9.07009e-016	-5.77721e-016	2.60284e-015
2.31149e-015	4.49806e-015	-3.10511e-016	2.00489e-015	-9.69855e-015	-6.84461e-015	-6.1077e-015	-3.7431e-016	1.3493e-015	6.3063e-016	-1.76411e-015	2.94636e-016	-1.02224e-015	-2.93488e-015	-2.65946e-015	-1.67853e-015	-9.55469e-016	-5.12367e-015	-4.762e-015	1.48411e-015	3.25011e-015	-5.50582e-017	-8.22521e-016	-8.1113e-016	2.54009e-015
2.51611e-015	4.47647e-015	-5.98455e-016	2.10185e-015	-1.00877e-014	-6.65059e-015	-6.02589e-015	-1.80577e-016	1.3603e-015	7.01958e-016	-1.78177e-015	2.34543e-016	-1.0216e-015	-2.99442e-015	-2.86368e-015	-1.53191e-015	-9.66322e-016	-5.18098e-015	-4.77438e-015	1.80201e-015	2.95524e-015	9.54642e-017	-7.42997e-016	-1.0369e-015	2.45981e-015
2.7004e-015	4.4227e-015	-8.86596e-016	2.18022e-015	-1.04648e-014	-6.45854e-015	-5.96487e-015	-4.3785e-018	1.33528e-015	7.67422e-016	-1.80874e-015	1.60367e-016	-1.02162e-015	-3.05534e-015	-3.06159e-015	-1.3995e-015	-1.0083e-015	-5.25232e-015	-4.78872e-015	2.08983e-015	2.62682e-015	2.35497e-016	-6.70411e-016	-1.25218e-015	2.36217e-015
2.86248e-015	4.33845e-015	-1.1739e-015	2.23648e-015	-1.08269e-014	-6.27157e-015	-5.92563e-015	1.53074e-016	1.27581e-015	8.26598e-016	-1.84473e-015	7.3864e-017	-1.02276e-015	-3.11719e-015	-3.25147e-015	-1.2813e-015	-1.0829e-015	-5.33544e-015	-4.8039e-015	2.34436e-015	2.26644e-015	3.64531e-016	-6.05904e-016	-1.45484e-015	2.2476e-015
3.00048e-015	4.22549e-015	-1.45894e-015	2.26827e-015	-1.11707e-014	-6.0913e-015	-5.90911e-015	2.89771e-016	1.18382e-015	8.7952e-016	-1.88913e-015	-2.36973e-017	-1.02561e-015	-3.17885e-015	-3.43188e-015	-1.17734e-015	-1.19117e-015	-5.428e-015	-4.81947e-015	2.56266e-015	1.87631e-015	4.81835e-016	-5.5081e-016	-1.64318e-015	2.1169e-015
3.11285e-015	4.08583e-015	-1.74053e-015	2.27366e-015	-1.14928e-014	-5.92009e-015	-5.91534e-015	4.04046e-016	1.06095e-015	9.2547e-016	-1.9415e-015	-1.3027e-016	-1.03084e-015	-3.23957e-015	-3.60125e-015	-1.08713e-015	-1.33294e-015	-5.52837e-015	-4.83461e-015	2.74224e-015	1.45804e-015	5.86728e-016	-5.06726e-016	-1.81528e-015	1.97081e-015
3.19848e-015	3.92283e-015	-2.01724e-015	2.25048e-015	-1.179e-014	-5.76104e-015	-5.94497e-015	4.95009e-016	9.09323e-016	9.64637e-016	-2.00137e-015	-2.43961e-016	-1.03886e-015	-3.29851e-015	-3.75809e-015	-1.01034e-015	-1.50834e-015	-5.6352e-015	-4.84843e-015	2.88048e-015	1.01301e-015	6.79279e-016	-4.7481e-016	-1.96894e-015	1.8098e-015
3.2561e-015	3.73884e-015	-2.2879e-015	2.19734e-015	-1.20586e-014	-5.61539e-015	-5.99761e-015	5.61247e-016	7.31343e-016	9.96965e-016	-2.06811e-015	-3.63263e-016	-1.05011e-015	-3.35473e-015	-3.90109e-015	-9.45792e-016	-1.71715e-015	-5.74594e-015	-4.86064e-015	2.97551e-015	5.44401e-016	7.59123e-016	-4.55794e-016	-2.10323e-015	1.63462e-015
3.28514e-015	3.53642e-015	-2.55068e-015	2.1132e-015	-1.22961e-014	-5.48464e-015	-6.07266e-015	6.02791e-016	5.30636e-016	1.02231e-015	-2.14036e-015	-4.85562e-016	-1.06607e-015	-3.40714e-015	-4.02919e-015	-8.91973e-016	-1.95857e-015	-5.8574e-015	-4.87029e-015	3.02565e-015	5.51037e-017	8.26054e-016	-4.50735e-016	-2.21697e-015	1.44591e-015
3.28538e-015	3.31901e-015	-2.80426e-015	1.99691e-015	-1.25e-014	-5.37076e-015	-6.17001e-015	6.19329e-016	3.10839e-016	1.04051e-015	-2.21745e-015	-6.09086e-016	-1.08734e-015	-3.45506e-015	-4.1407e-015	-8.47695e-016	-2.23189e-015	-5.96779e-015	-4.87725e-015	3.0299e-015	-4.52083e-016	8.80461e-016	-4.60298e-016	-2.30929e-015	1.24468e-015
3.25732e-015	3.08987e-015	-3.04784e-015	1.84822e-015	-1.2668e-014	-5.27524e-015	-6.28847e-015	6.10666e-016	7.5305e-017	1.05247e-015	-2.2987e-015	-7.31262e-016	-1.11408e-015	-3.49751e-015	-4.23407e-015	-8.11599e-016	-2.53507e-015	-6.07426e-015	-4.88117e-015	2.98784e-015	-9.73743e-016	9.22588e-016	-4.84379e-016	-2.3793e-015	1.03277e-015
3.20117e-015	2.85285e-015	-3.28058e-015	1.66754e-015	-1.27977e-014	-5.1992e-015	-6.42636e-015	5.77769e-016	-1.73332e-016	1.05828e-015	-2.3828e-015	-8.50083e-016	-1.14728e-015	-3.53406e-015	-4.30752e-015	-7.82426e-016	-2.86621e-015	-6.17366e-015	-4.88114e-015	2.89949e-015	-1.50588e-015	9.52762e-016	-5.22931e-016	-2.4266e-015	8.11449e-016
3.11704e-015	2.6107e-015	-3.50131e-015	1.45426e-015	-1.2886e-014	-5.14382e-015	-6.58259e-015	5.21085e-016	-4.30893e-016	1.05798e-015	-2.4686e-015	-9.63855e-016	-1.18701e-015	-3.5637e-015	-4.36055e-015	-7.57423e-016	-3.22292e-015	-6.26362e-015	-4.8765e-015	2.76498e-015	-2.04546e-015	9.72117e-016	-5.75997e-016	-2.45116e-015	5.81749e-016
3.00633e-015	2.36649e-015	-3.70912e-015	1.21009e-015	-1.2932e-014	-5.10908e-015	-6.75489e-015	4.41933e-016	-6.93912e-016	1.05235e-015	-2.55487e-015	-1.07055e-015	-1.23406e-015	-3.58562e-015	-4.39154e-015	-7.35193e-016	-3.60236e-015	-6.34135e-015	-4.86669e-015	2.58572e-015	-2.58851e-015	9.8174e-016	-6.43233e-016	-2.45372e-015	3.44724e-016
2.87001e-015	2.12319e-015	-3.90324e-015	9.35919e-016	-1.29344e-014	-5.09464e-015	-6.94024e-015	3.42152e-016	-9.58514e-016	1.04186e-015	-2.64004e-015	-1.16768e-015	-1.28945e-015	-3.59906e-015	-4.39953e-015	-7.13976e-016	-4.00201e-015	-6.40448e-015	-4.85092e-015	2.36295e-015	-3.13058e-015	9.82452e-016	-7.24002e-016	-2.43432e-015	1.02137e-016
2.70948e-015	1.88411e-015	-4.08325e-015	6.32772e-016	-1.28919e-014	-5.09999e-015	-7.13616e-015	2.23198e-016	-1.22042e-015	1.02692e-015	-2.72332e-015	-1.25342e-015	-1.35367e-015	-3.60229e-015	-4.38402e-015	-6.91903e-016	-4.41843e-015	-6.45098e-015	-4.82943e-015	2.09805e-015	-3.66791e-015	9.75585e-016	-8.17312e-016	-2.39359e-015	-1.44277e-016
2.52672e-015	1.65264e-015	-4.24767e-015	3.03445e-016	-1.28038e-014	-5.12481e-015	-7.33927e-015	8.7372e-017	-1.47587e-015	1.00787e-015	-2.80409e-015	-1.32592e-015	-1.42692e-015	-3.5942e-015	-4.34402e-015	-6.66912e-016	-4.84793e-015	-6.47836e-015	-4.80203e-015	1.79327e-015	-4.19715e-015	9.62594e-016	-9.21968e-016	-2.33283e-015	-3.93251e-016
2.32357e-015	1.4317e-015	-4.39614e-015	-4.98485e-017	-1.26698e-014	-5.16822e-015	-7.5463e-015	-6.36681e-017	-1.72143e-015	9.85845e-016	-2.88082e-015	-1.38394e-015	-1.50868e-015	-3.574e-015	-4.27917e-015	-6.37687e-016	-5.28719e-015	-6.48511e-015	-4.76795e-015	1.45153e-015	-4.71418e-015	9.4457e-016	-1.03696e-015	-2.25247e-015	-6.43088e-016
2.10239e-015	1.22373e-015	-4.52856e-015	-4.24311e-016	-1.24898e-014	-5.22895e-015	-7.75461e-015	-2.2673e-016	-1.95407e-015	9.61961e-016	-2.9526e-015	-1.42614e-015	-1.59934e-015	-3.54134e-015	-4.18936e-015	-6.01965e-016	-5.73215e-015	-6.46947e-015	-4.72719e-015	1.07539e-015	-5.21431e-015	9.22549e-016	-1.16106e-015	-2.15443e-015	-8.92092e-016
1.86586e-015	1.03156e-015	-4.64394e-015	-8.17171e-016	-1.22643e-014	-5.30569e-015	-7.95971e-015	-3.99195e-016	-2.17085e-015	9.367e-016	-3.0181e-015	-1.45115e-015	-1.69899e-015	-3.49525e-015	-4.07421e-015	-5.58231e-016	-6.17922e-015	-6.43008e-015	-4.67963e-015	6.68512e-016	-5.69347e-015	8.97935e-016	-1.29254e-015	-2.04039e-015	-1.13882e-015
1.61696e-015	8.57255e-016	-4.74101e-015	-1.22459e-015	-1.19942e-014	-5.39702e-015	-8.15853e-015	-5.77964e-016	-2.36852e-015	9.11239e-016	-3.07584e-015	-1.45753e-015	-1.80733e-015	-3.43498e-015	-3.9339e-015	-5.05066e-016	-6.62479e-015	-6.36642e-015	-4.62536e-015	2.3471e-016	-6.14831e-015	8.71856e-016	-1.4295e-015	-1.9121e-015	-1.3818e-015
1.35844e-015	7.02658e-016	-4.8199e-015	-1.64394e-015	-1.16808e-014	-5.50065e-015	-8.34764e-015	-7.60248e-016	-2.54499e-015	8.86674e-016	-3.12451e-015	-1.44466e-015	-1.92405e-015	-3.36035e-015	-3.76935e-015	-4.39966e-016	-7.06494e-015	-6.2782e-015	-4.56431e-015	-2.22355e-016	-6.57453e-015	8.45646e-016	-1.57042e-015	-1.77173e-015	-1.61964e-015
1.09296e-015	5.69215e-016	-4.88046e-015	-2.07169e-015	-1.13249e-014	-5.61439e-015	-8.52226e-015	-9.43075e-016	-2.69804e-015	8.63545e-016	-3.16279e-015	-1.41212e-015	-2.04835e-015	-3.27135e-015	-3.58094e-015	-3.62117e-016	-7.49534e-015	-6.16517e-015	-4.49669e-015	-6.98183e-016	-6.96872e-015	8.20899e-016	-1.71337e-015	-1.62055e-015	-1.85057e-015
8.24133e-016	4.58591e-016	-4.92205e-015	-2.50341e-015	-1.09281e-014	-5.73583e-015	-8.67857e-015	-1.12295e-015	-2.82603e-015	8.42731e-016	-3.19006e-015	-1.35929e-015	-2.17922e-015	-3.16823e-015	-3.36935e-015	-2.71039e-016	-7.9119e-015	-6.02766e-015	-4.42199e-015	-1.18825e-015	-7.32705e-015	7.98508e-016	-1.85569e-015	-1.4609e-015	-2.07293e-015
5.54627e-016	3.72375e-016	-4.94449e-015	-2.93548e-015	-1.04929e-014	-5.8623e-015	-8.81329e-015	-1.29599e-015	-2.92795e-015	8.26055e-016	-3.20538e-015	-1.28548e-015	-2.31654e-015	-3.04985e-015	-3.13574e-015	-1.65419e-016	-8.31137e-015	-5.86664e-015	-4.33999e-015	-1.68746e-015	-7.64602e-015	7.80338e-016	-1.99471e-015	-1.29462e-015	-2.28563e-015
2.87718e-016	3.10872e-016	-4.94728e-015	-3.36436e-015	-1.0022e-014	-5.9908e-015	-8.9229e-015	-1.45882e-015	-3.00256e-015	8.14453e-016	-3.2078e-015	-1.1916e-015	-2.45839e-015	-2.9157e-015	-2.88194e-015	-4.48797e-017	-8.6901e-015	-5.68255e-015	-4.2504e-015	-2.1916e-015	-7.92301e-015	7.66636e-016	-2.12848e-015	-1.12454e-015	-2.48766e-015
2.62547e-017	2.74447e-016	-4.93018e-015	-3.78598e-015	-9.51786e-015	-6.11823e-015	-9.00408e-015	-1.60835e-015	-3.0481e-015	8.09003e-016	-3.19681e-015	-1.07796e-015	-2.60308e-015	-2.76603e-015	-2.6093e-015	9.12348e-017	-9.04559e-015	-5.47721e-015	-4.15353e-015	-2.69621e-015	-8.15559e-015	7.57748e-016	-2.25498e-015	-9.52574e-016	-2.67769e-015
-2.26665e-016	2.63396e-016	-4.89351e-015	-4.19648e-015	-8.98388e-015	-6.24285e-015	-9.05355e-015	-1.74173e-015	-3.06439e-015	8.10454e-016	-3.17176e-015	-9.45436e-016	-2.74964e-015	-2.60161e-015	-2.31955e-015	2.43156e-016	-9.37448e-015	-5.25241e-015	-4.04917e-015	-3.19662e-015	-8.34069e-015	7.5513e-016	-2.37161e-015	-7.80286e-016	-2.8545e-015
-4.67756e-016	2.78076e-016	-4.83668e-015	-4.59171e-015	-8.42408e-015	-6.36105e-015	-9.06867e-015	-1.85624e-015	-3.05126e-015	8.19508e-016	-3.13205e-015	-7.9425e-016	-2.89634e-015	-2.42332e-015	-2.01511e-015	4.10792e-016	-9.67398e-015	-5.01024e-015	-3.93726e-015	-3.68767e-015	-8.47646e-015	7.59408e-016	-2.47664e-015	-6.09086e-016	-3.01643e-015
-6.94259e-016	3.17571e-016	-4.75927e-015	-4.96772e-015	-7.84126e-015	-6.47026e-015	-9.04652e-015	-1.94848e-015	-3.00897e-015	8.37203e-016	-3.07638e-015	-6.25387e-016	-3.042e-015	-2.23171e-015	-1.69771e-015	5.94013e-016	-9.94197e-015	-4.75294e-015	-3.81765e-015	-4.16428e-015	-8.56034e-015	7.70809e-016	-2.56792e-015	-4.40349e-016	-3.16289e-015
-9.03634e-016	3.8078e-016	-4.66195e-015	-5.32127e-015	-7.23867e-015	-6.56798e-015	-8.98449e-015	-2.01611e-015	-2.93792e-015	8.64257e-016	-3.00423e-015	-4.39636e-016	-3.18414e-015	-2.02767e-015	-1.3702e-015	7.91721e-016	-1.01766e-014	-4.48278e-015	-3.69002e-015	-4.62233e-015	-8.59111e-015	7.89736e-016	-2.64389e-015	-2.76047e-016	-3.29216e-015
-1.09337e-015	4.67119e-016	-4.54485e-015	-5.64955e-015	-6.62037e-015	-6.6513e-015	-8.88111e-015	-2.05637e-015	-2.83915e-015	9.01221e-016	-2.91535e-015	-2.38831e-016	-3.32073e-015	-1.81257e-015	-1.03469e-015	1.00355e-015	-1.03759e-014	-4.20247e-015	-3.55405e-015	-5.058e-015	-8.56823e-015	8.16873e-016	-2.70262e-015	-1.18447e-016	-3.40292e-015
-1.26129e-015	5.75166e-016	-4.40858e-015	-5.9496e-015	-5.9904e-015	-6.71733e-015	-8.73384e-015	-2.0676e-015	-2.71314e-015	9.48368e-016	-2.80963e-015	-2.43709e-017	-3.44966e-015	-1.58747e-015	-6.93116e-016	1.22794e-015	-1.05379e-014	-3.91548e-015	-3.40924e-015	-5.46741e-015	-8.49128e-015	8.52133e-016	-2.74263e-015	3.1263e-017	-3.49497e-015
-1.40565e-015	7.04019e-016	-4.25458e-015	-6.21908e-015	-5.35279e-015	-6.76448e-015	-8.54148e-015	-2.04772e-015	-2.56063e-015	1.00612e-015	-2.68687e-015	2.02349e-016	-3.56878e-015	-1.35327e-015	-3.48514e-016	1.46373e-015	-1.06615e-014	-3.62461e-015	-3.25618e-015	-5.84727e-015	-8.35982e-015	8.9485e-016	-2.76225e-015	1.72196e-016	-3.5676e-015
-1.5237e-015	8.52882e-016	-4.08254e-015	-6.45608e-015	-4.71209e-015	-6.79096e-015	-8.30334e-015	-1.99516e-015	-2.384e-015	1.07488e-015	-2.5468e-015	4.39225e-016	-3.67616e-015	-1.11149e-015	-3.55432e-018	1.70931e-015	-1.07463e-014	-3.33338e-015	-3.09389e-015	-6.19488e-015	-8.17435e-015	9.45515e-016	-2.76091e-015	3.03888e-016	-3.62027e-015
-1.61382e-015	1.01985e-015	-3.89354e-015	-6.65887e-015	-4.07245e-015	-6.795e-015	-8.0186e-015	-1.90893e-015	-2.18434e-015	1.15453e-015	-2.38951e-015	6.84389e-016	-3.76984e-015	-8.63603e-016	3.39288e-016	1.9629e-015	-1.07918e-014	-3.04456e-015	-2.92233e-015	-6.50701e-015	-7.93539e-015	1.00382e-015	-2.73723e-015	4.2533e-016	-3.65194e-015
-1.67509e-015	1.20302e-015	-3.68923e-015	-6.82652e-015	-3.43836e-015	-6.77516e-015	-7.68822e-015	-1.78778e-015	-1.96407e-015	1.24514e-015	-2.21499e-015	9.36056e-016	-3.84739e-015	-6.11175e-016	6.77349e-016	2.22275e-015	-1.07977e-014	-2.76167e-015	-2.74151e-015	-6.78106e-015	-7.64363e-015	1.06944e-015	-2.69103e-015	5.36246e-016	-3.6622e-015
-1.70681e-015	1.40073e-015	-3.47029e-015	-6.95836e-015	-2.81428e-015	-6.7305e-015	-7.31332e-015	-1.63194e-015	-1.72486e-015	1.34663e-015	-2.02367e-015	1.1922e-015	-3.90687e-015	-3.56018e-016	1.00826e-015	2.48677e-015	-1.07644e-014	-2.48699e-015	-2.55071e-015	-7.01483e-015	-7.30039e-015	1.1415e-015	-2.62217e-015	6.36294e-016	-3.65094e-015
-1.70837e-015	1.61048e-015	-3.23793e-015	-7.05392e-015	-2.20388e-015	-6.66026e-015	-6.8949e-015	-1.44163e-015	-1.46855e-015	1.45847e-015	-1.81629e-015	1.45127e-015	-3.9458e-015	-9.9641e-017	1.32914e-015	2.75284e-015	-1.06921e-014	-2.22363e-015	-2.34923e-015	-7.20658e-015	-6.90709e-015	1.22016e-015	-2.53022e-015	7.25516e-016	-3.61798e-015
-1.67892e-015	1.83035e-015	-2.99355e-015	-7.11278e-015	-1.61115e-015	-6.56439e-015	-6.43402e-015	-1.21648e-015	-1.1973e-015	1.58034e-015	-1.59342e-015	1.71128e-015	-3.96279e-015	1.56333e-016	1.63726e-015	3.01798e-015	-1.05817e-014	-1.97466e-015	-2.13681e-015	-7.35557e-015	-6.4657e-015	1.30464e-015	-2.41545e-015	8.04219e-016	-3.56345e-015
-1.61815e-015	2.05873e-015	-2.73837e-015	-7.13534e-015	-1.04014e-015	-6.44268e-015	-5.93286e-015	-9.57139e-016	-9.13078e-016	1.71126e-015	-1.35524e-015	1.9705e-015	-3.95565e-015	4.09859e-016	1.93088e-015	3.28044e-015	-1.04345e-014	-1.74367e-015	-1.9135e-015	-7.46184e-015	-5.97829e-015	1.39411e-015	-2.27816e-015	8.72793e-016	-3.48714e-015
-1.52732e-015	2.29329e-015	-2.47469e-015	-7.12288e-015	-4.9385e-016	-6.29555e-015	-5.39471e-015	-6.64812e-016	-6.18341e-016	1.85069e-015	-1.10285e-015	2.227e-015	-3.92283e-015	6.59652e-016	2.20747e-015	3.53778e-015	-1.02522e-014	-1.53295e-015	-1.67924e-015	-7.5253e-015	-5.44734e-015	1.48793e-015	-2.11923e-015	9.31838e-016	-3.38973e-015
-1.40692e-015	2.53162e-015	-2.20391e-015	-7.077e-015	2.51005e-017	-6.12388e-015	-4.82263e-015	-3.41557e-016	-3.15488e-016	1.99717e-015	-8.37188e-016	2.47943e-015	-3.86241e-015	9.03569e-016	2.46509e-015	3.78803e-015	-1.00365e-014	-1.34412e-015	-1.43435e-015	-7.54727e-015	-4.87635e-015	1.58484e-015	-1.93989e-015	9.81714e-016	-3.27246e-015
-1.25726e-015	2.77204e-015	-1.92832e-015	-6.99966e-015	5.12833e-016	-5.92824e-015	-4.22027e-015	1.08851e-017	-7.00204e-018	2.14989e-015	-5.59191e-016	2.72616e-015	-3.77384e-015	1.14016e-015	2.70244e-015	4.02896e-015	-9.78893e-015	-1.17875e-015	-1.17935e-015	-7.52872e-015	-4.26867e-015	1.68432e-015	-1.74155e-015	1.02366e-015	-3.13521e-015
-1.07903e-015	3.01181e-015	-1.6491e-015	-6.89323e-015	9.65803e-016	-5.70999e-015	-3.59105e-015	3.90234e-016	3.05883e-016	2.30806e-015	-2.70403e-016	2.96568e-015	-3.6549e-015	1.36793e-015	2.91761e-015	4.2577e-015	-9.51166e-015	-1.03855e-015	-9.14301e-016	-7.47016e-015	-3.62772e-015	1.78574e-015	-1.52598e-015	1.05866e-015	-2.97893e-015
-8.73934e-016	3.24912e-015	-1.3684e-015	-6.75936e-015	1.38269e-015	-5.47027e-015	-2.93961e-015	7.93869e-016	6.20765e-016	2.47044e-015	2.83752e-017	3.19658e-015	-3.50545e-015	1.58561e-015	3.10906e-015	4.47209e-015	-9.20662e-015	-9.24387e-016	-6.39287e-016	-7.37386e-015	-2.95744e-015	1.88797e-015	-1.2947e-015	1.08802e-015	-2.80432e-015
-6.43579e-016	3.48126e-015	-1.08862e-015	-6.60127e-015	1.7618e-015	-5.21114e-015	-2.271e-015	1.21927e-015	9.36183e-016	2.63518e-015	3.36012e-016	3.41755e-015	-3.32501e-015	1.79198e-015	3.27524e-015	4.67048e-015	-8.87617e-015	-8.37129e-016	-3.54945e-016	-7.24219e-015	-2.2617e-015	1.98996e-015	-1.04983e-015	1.11312e-015	-2.61276e-015
-3.90047e-016	3.70666e-015	-8.11731e-016	-6.42214e-015	2.10129e-015	-4.9343e-015	-1.58949e-015	1.66434e-015	1.25072e-015	2.80091e-015	6.50728e-016	3.62797e-015	-3.1132e-015	1.98574e-015	3.41535e-015	4.85075e-015	-8.52262e-015	-7.77626e-016	-6.2172e-017	-7.0774e-015	-1.54521e-015	2.09153e-015	-7.93769e-016	1.1353e-015	-2.40538e-015
-1.15331e-016	3.9234e-015	-5.40011e-016	-6.22547e-015	2.39991e-015	-4.64201e-015	-8.99453e-016	2.12579e-015	1.56249e-015	2.96682e-015	9.7136e-016	3.82686e-015	-2.86994e-015	2.16605e-015	3.52825e-015	5.01132e-015	-8.14841e-015	-7.45186e-016	2.38772e-016	-6.88221e-015	-8.12253e-016	2.19154e-015	-5.28769e-016	1.15611e-015	-2.18332e-015
1.78183e-016	4.1305e-015	-2.74992e-016	-6.01478e-015	2.65689e-015	-4.33739e-015	-2.05898e-016	2.59966e-015	1.86979e-015	3.1308e-015	1.29706e-015	4.01406e-015	-2.5954e-015	2.33239e-015	3.61384e-015	5.15069e-015	-7.75644e-015	-7.39841e-016	5.46951e-016	-6.65957e-015	-6.76238e-017	2.28886e-015	-2.57031e-016	1.1771e-015	-1.94807e-015
4.87985e-016	4.32586e-015	-1.88715e-017	-5.7938e-015	2.87208e-015	-4.02266e-015	4.85698e-016	3.08264e-015	2.17164e-015	3.2915e-015	1.62582e-015	4.18938e-015	-2.29018e-015	2.48386e-015	3.67239e-015	5.26806e-015	-7.34875e-015	-7.60556e-016	8.61366e-016	-6.41324e-015	6.84383e-016	2.383e-015	1.87618e-017	1.19985e-015	-1.70174e-015
8.11401e-016	4.50754e-015	2.26193e-016	-5.56593e-015	3.04571e-015	-3.70055e-015	1.17081e-015	3.57113e-015	2.46649e-015	3.44729e-015	1.95671e-015	4.35185e-015	-1.95565e-015	2.62009e-015	3.70372e-015	5.36236e-015	-6.92725e-015	-8.05686e-016	1.18073e-015	-6.14701e-015	1.43977e-015	2.47349e-015	2.9675e-016	1.2262e-015	-1.44546e-015
1.14536e-015	4.67511e-015	4.58323e-016	-5.33434e-015	3.17806e-015	-3.3737e-015	1.84395e-015	4.06078e-015	2.7526e-015	3.59656e-015	2.28809e-015	4.50175e-015	-1.59306e-015	2.74092e-015	3.7084e-015	5.43384e-015	-6.49532e-015	-8.73992e-016	1.5033e-015	-5.86394e-015	2.19306e-015	2.55955e-015	5.73975e-016	1.25723e-015	-1.18154e-015
1.48772e-015	4.82715e-015	6.76208e-016	-5.10257e-015	3.27089e-015	-3.04501e-015	2.50066e-015	4.54833e-015	3.02991e-015	3.73774e-015	2.6185e-015	4.6389e-015	-1.20421e-015	2.84638e-015	3.68692e-015	5.48164e-015	-6.05463e-015	-9.63275e-016	1.82769e-015	-5.56769e-015	2.93957e-015	2.64119e-015	8.48231e-016	1.29442e-015	-9.10897e-016
1.83551e-015	4.96286e-015	8.78412e-016	-4.87413e-015	3.32515e-015	-2.71741e-015	3.13607e-015	5.0301e-015	3.29806e-015	3.86919e-015	2.9459e-015	4.76351e-015	-7.90811e-016	2.93645e-015	3.64053e-015	5.50569e-015	-5.60764e-015	-1.07071e-015	2.15266e-015	-5.2614e-015	3.67495e-015	2.71755e-015	1.11708e-015	1.33935e-015	-6.34917e-016
2.18661e-015	5.08195e-015	1.06294e-015	-4.65232e-015	3.34322e-015	-2.39331e-015	3.74563e-015	5.50202e-015	3.55621e-015	3.98935e-015	3.26896e-015	4.87656e-015	-3.55105e-016	3.01143e-015	3.5704e-015	5.5069e-015	-5.15655e-015	-1.19397e-015	2.47619e-015	-4.94818e-015	4.39463e-015	2.78859e-015	1.3778e-015	1.39279e-015	-3.56086e-016
2.53818e-015	5.18309e-015	1.22869e-015	-4.44029e-015	3.32734e-015	-2.07539e-015	4.32487e-015	5.96026e-015	3.80316e-015	4.09726e-015	3.58618e-015	4.97807e-015	1.00169e-016	3.0724e-015	3.4773e-015	5.48488e-015	-4.70307e-015	-1.3305e-015	2.796e-015	-4.63208e-015	5.09419e-015	2.85395e-015	1.6286e-015	1.45571e-015	-7.66454e-017
2.88708e-015	5.26604e-015	1.37509e-015	-4.24055e-015	3.27938e-015	-1.76636e-015	4.86928e-015	6.4016e-015	4.03837e-015	4.19217e-015	3.89637e-015	5.06866e-015	5.71266e-016	3.12026e-015	3.36317e-015	5.44079e-015	-4.24837e-015	-1.47724e-015	3.11044e-015	-4.3166e-015	5.76905e-015	2.91336e-015	1.86714e-015	1.5286e-015	2.01437e-016
3.23119e-015	5.33053e-015	1.50119e-015	-4.05542e-015	3.20226e-015	-1.46805e-015	5.37497e-015	6.82355e-015	4.26197e-015	4.27344e-015	4.19837e-015	5.14963e-015	1.05557e-015	3.15612e-015	3.2298e-015	5.37613e-015	-3.7945e-015	-1.631e-015	3.4175e-015	-4.00455e-015	6.41543e-015	2.96635e-015	2.09157e-015	1.61197e-015	4.76026e-016
3.56841e-015	5.37644e-015	1.60698e-015	-3.88736e-015	3.09998e-015	-1.18378e-015	5.83902e-015	7.22284e-015	4.47318e-015	4.34002e-015	4.49106e-015	5.22171e-015	1.54999e-015	3.18068e-015	3.0791e-015	5.29289e-015	-3.34257e-015	-1.78743e-015	3.71508e-015	-3.69827e-015	7.02908e-015	3.01347e-015	2.30046e-015	1.70601e-015	7.45829e-016
3.89601e-015	5.40375e-015	1.69232e-015	-3.73854e-015	2.97606e-015	-9.15452e-016	6.25855e-015	7.59705e-015	4.67204e-015	4.39097e-015	4.77348e-015	5.28574e-015	2.05064e-015	3.19557e-015	2.91372e-015	5.19235e-015	-2.89427e-015	-1.94308e-015	4.00011e-015	-3.4009e-015	7.60602e-015	3.05393e-015	2.49256e-015	1.81154e-015	1.00922e-015
4.21183e-015	5.41233e-015	1.75698e-015	-3.61068e-015	2.83399e-015	-6.64969e-016	6.63047e-015	7.94396e-015	4.85809e-015	4.42631e-015	5.04442e-015	5.34236e-015	2.55452e-015	3.20284e-015	2.73577e-015	5.07671e-015	-2.45087e-015	-2.09417e-015	4.27047e-015	-3.11472e-015	8.14299e-015	3.08761e-015	2.66685e-015	1.92858e-015	1.26368e-015
4.51425e-015	5.40244e-015	1.8012e-015	-3.50415e-015	2.67713e-015	-4.33629e-016	6.95307e-015	8.26216e-015	5.03153e-015	4.44567e-015	5.30361e-015	5.39288e-015	3.05768e-015	3.20428e-015	2.5473e-015	4.94791e-015	-2.01359e-015	-2.23685e-015	4.52382e-015	-2.84117e-015	8.63722e-015	3.11448e-015	2.82174e-015	2.05701e-015	1.5081e-015
4.80107e-015	5.37464e-015	1.82613e-015	-3.41965e-015	2.50977e-015	-2.2281e-016	7.22601e-015	8.54956e-015	5.19219e-015	4.44912e-015	5.54996e-015	5.43862e-015	3.55641e-015	3.20137e-015	2.35124e-015	4.80813e-015	-1.58353e-015	-2.36765e-015	4.75784e-015	-2.58198e-015	9.08697e-015	3.13486e-015	2.95685e-015	2.19663e-015	1.74131e-015
5.07097e-015	5.32967e-015	1.83225e-015	-3.35728e-015	2.3364e-015	-3.37758e-017	7.44757e-015	8.80381e-015	5.33977e-015	4.43687e-015	5.78287e-015	5.48083e-015	4.04673e-015	3.19539e-015	2.15011e-015	4.66016e-015	-1.1612e-015	-2.48321e-015	4.97058e-015	-2.33867e-015	9.48959e-015	3.1482e-015	3.07171e-015	2.34677e-015	1.96175e-015
5.32266e-015	5.26817e-015	1.82104e-015	-3.31757e-015	2.16045e-015	1.32823e-016	7.61674e-015	9.02416e-015	5.47371e-015	4.40931e-015	6.00176e-015	5.52028e-015	4.52447e-015	3.18838e-015	1.94693e-015	4.50718e-015	-7.46736e-016	-2.58057e-015	5.15963e-015	-2.11231e-015	9.84357e-015	3.15471e-015	3.16602e-015	2.50675e-015	2.16821e-015
5.55517e-015	5.19112e-015	1.79356e-015	-3.29974e-015	1.98647e-015	2.7614e-016	7.7338e-015	9.21011e-015	5.59426e-015	4.36685e-015	6.20563e-015	5.55728e-015	4.98678e-015	3.18222e-015	1.74429e-015	4.35138e-015	-3.40392e-016	-2.65603e-015	5.32287e-015	-1.90337e-015	1.0148e-014	3.15443e-015	3.24003e-015	2.67559e-015	2.35965e-015
5.76757e-015	5.09945e-015	1.75111e-015	-3.30283e-015	1.81844e-015	3.95567e-016	7.79894e-015	9.36088e-015	5.70112e-015	4.31042e-015	6.39383e-015	5.59308e-015	5.43002e-015	3.17845e-015	1.54415e-015	4.19554e-015	5.68695e-017	-2.7071e-015	5.45864e-015	-1.71196e-015	1.04014e-014	3.14723e-015	3.29389e-015	2.85233e-015	2.53505e-015
5.95905e-015	4.99433e-015	1.69571e-015	-3.32583e-015	1.65977e-015	4.91375e-016	7.81361e-015	9.47606e-015	5.79406e-015	4.24059e-015	6.56674e-015	5.62807e-015	5.85049e-015	3.1789e-015	1.34899e-015	4.04318e-015	4.4437e-016	-2.73132e-015	5.56521e-015	-1.53779e-015	1.06025e-014	3.13378e-015	3.32795e-015	3.03634e-015	2.694e-015
6.12991e-015	4.87749e-015	1.62941e-015	-3.3673e-015	1.51455e-015	5.63775e-016	7.77875e-015	9.55604e-015	5.87327e-015	4.15876e-015	6.72404e-015	5.66267e-015	6.24516e-015	3.18476e-015	1.1614e-015	3.89693e-015	8.22476e-016	-2.72608e-015	5.64167e-015	-1.38057e-015	1.07507e-014	3.11444e-015	3.34313e-015	3.22686e-015	2.83581e-015
6.27976e-015	4.75011e-015	1.55453e-015	-3.42571e-015	1.3854e-015	6.13436e-016	7.6958e-015	9.60136e-015	5.93858e-015	4.06622e-015	6.86544e-015	5.69788e-015	6.6109e-015	3.19769e-015	9.83859e-016	3.75961e-015	1.19051e-015	-2.68981e-015	5.68686e-015	-1.23912e-015	1.08465e-014	3.08899e-015	3.34044e-015	3.42277e-015	2.96012e-015
6.40914e-015	4.61345e-015	1.47273e-015	-3.49909e-015	1.27606e-015	6.40724e-016	7.56615e-015	9.61195e-015	5.98985e-015	3.9649e-015	6.99092e-015	5.73382e-015	6.94494e-015	3.21925e-015	8.184e-016	3.63382e-015	1.54843e-015	-2.62009e-015	5.69952e-015	-1.11225e-015	1.08895e-014	3.05791e-015	3.32113e-015	3.62212e-015	3.06691e-015
6.51885e-015	4.46856e-015	1.3869e-015	-3.58525e-015	1.18927e-015	6.4703e-016	7.39279e-015	9.58881e-015	6.02645e-015	3.85649e-015	7.10065e-015	5.77107e-015	7.24457e-015	3.25164e-015	6.66974e-016	3.52228e-015	1.8962e-015	-2.51518e-015	5.67922e-015	-9.9822e-016	1.08814e-014	3.02183e-015	3.28655e-015	3.82366e-015	3.157e-015
6.60979e-015	4.31698e-015	1.29937e-015	-3.68124e-015	1.12793e-015	6.33033e-016	7.17851e-015	9.53389e-015	6.04923e-015	3.7426e-015	7.19473e-015	5.81008e-015	7.5075e-015	3.29519e-015	5.31837e-016	3.42679e-015	2.23363e-015	-2.37461e-015	5.62618e-015	-8.95014e-016	1.08238e-014	2.98147e-015	3.238e-015	4.02603e-015	3.23028e-015
6.68262e-015	4.1602e-015	1.21233e-015	-3.78477e-015	1.09406e-015	5.99841e-016	6.92622e-015	9.44827e-015	6.05769e-015	3.62452e-015	7.27296e-015	5.85073e-015	7.73226e-015	3.35014e-015	4.14212e-016	3.34958e-015	2.56079e-015	-2.19777e-015	5.53992e-015	-8.00988e-016	1.07178e-014	2.93767e-015	3.1775e-015	4.22747e-015	3.28701e-015
6.73873e-015	4.00072e-015	1.12836e-015	-3.89296e-015	1.08957e-015	5.48262e-016	6.6389e-015	9.33364e-015	6.05139e-015	3.50419e-015	7.33613e-015	5.89258e-015	7.91761e-015	3.41786e-015	3.15906e-016	3.29266e-015	2.87691e-015	-1.98478e-015	5.42043e-015	-7.14269e-016	1.05657e-014	2.89012e-015	3.10689e-015	4.42711e-015	3.32807e-015
6.7788e-015	3.84034e-015	1.04955e-015	-4.0035e-015	1.11509e-015	4.8041e-016	6.31922e-015	9.19211e-015	6.03059e-015	3.38333e-015	7.38486e-015	5.93545e-015	8.0619e-015	3.49831e-015	2.37994e-016	3.25741e-015	3.18215e-015	-1.73621e-015	5.26817e-015	-6.32694e-016	1.03702e-014	2.83895e-015	3.02758e-015	4.62375e-015	3.35459e-015
6.80433e-015	3.68052e-015	9.77657e-016	-4.11363e-015	1.17165e-015	3.97541e-016	5.9699e-015	9.02619e-015	5.99575e-015	3.26416e-015	7.41951e-015	5.9793e-015	8.16461e-015	3.59084e-015	1.81078e-016	3.24488e-015	3.47653e-015	-1.452e-015	5.08453e-015	-5.53915e-016	1.01343e-014	2.78535e-015	2.94177e-015	4.81645e-015	3.36788e-015
6.81684e-015	3.5226e-015	9.15402e-016	-4.22026e-015	1.25961e-015	3.00734e-016	5.59519e-015	8.83795e-015	5.94704e-015	3.14903e-015	7.44041e-015	6.02381e-015	8.22473e-015	3.69544e-015	1.46349e-016	3.25624e-015	3.76028e-015	-1.13349e-015	4.87066e-015	-4.75664e-016	9.86168e-015	2.72979e-015	2.85147e-015	5.00313e-015	3.36953e-015
6.81836e-015	3.36845e-015	8.64428e-016	-4.3214e-015	1.37855e-015	1.91407e-016	5.19861e-015	8.62965e-015	5.88445e-015	3.03972e-015	7.44786e-015	6.06869e-015	8.24157e-015	3.81196e-015	1.344e-016	3.29196e-015	4.03294e-015	-7.8227e-016	4.6284e-015	-3.96096e-016	9.55579e-015	2.67243e-015	2.75886e-015	5.18288e-015	3.3602e-015
6.81086e-015	3.21988e-015	8.26458e-016	-4.41445e-015	1.52806e-015	7.10198e-017	4.78378e-015	8.4042e-015	5.80868e-015	2.93825e-015	7.44261e-015	6.11278e-015	8.2163e-015	3.93941e-015	1.45751e-016	3.35228e-015	4.29429e-015	-4.00451e-016	4.3598e-015	-3.1269e-016	9.21948e-015	2.61421e-015	2.66511e-015	5.35478e-015	3.34141e-015
6.79571e-015	3.07804e-015	8.02515e-016	-4.49704e-015	1.70653e-015	-5.83002e-017	4.35364e-015	8.16465e-015	5.71956e-015	2.84644e-015	7.42572e-015	6.1551e-015	8.14979e-015	4.0767e-015	1.80497e-016	3.43684e-015	4.54391e-015	9.74945e-018	4.06706e-015	-2.23918e-016	8.85671e-015	2.55559e-015	2.57241e-015	5.51759e-015	3.3155e-015
6.77408e-015	2.94462e-015	7.93858e-016	-4.56683e-015	1.91236e-015	-1.95259e-016	3.91154e-015	7.91312e-015	5.61743e-015	2.76645e-015	7.39692e-015	6.19543e-015	8.04335e-015	4.22281e-015	2.3797e-016	3.5448e-015	4.7811e-015	4.45804e-016	3.75284e-015	-1.27014e-016	8.47223e-015	2.49762e-015	2.48266e-015	5.67005e-015	3.28377e-015
6.74774e-015	2.82189e-015	8.01339e-016	-4.62196e-015	2.14373e-015	-3.38761e-016	3.46079e-015	7.6519e-015	5.50233e-015	2.69989e-015	7.3569e-015	6.23248e-015	7.8986e-015	4.37602e-015	3.17401e-016	3.67498e-015	5.00534e-015	9.05187e-016	3.41964e-015	-2.06693e-017	8.06897e-015	2.44111e-015	2.39776e-015	5.81207e-015	3.24796e-015
6.71891e-015	2.71095e-015	8.25793e-016	-4.66081e-015	2.39856e-015	-4.8791e-016	3.00465e-015	7.38323e-015	5.37519e-015	2.64816e-015	7.30638e-015	6.26515e-015	7.71718e-015	4.53462e-015	4.18407e-016	3.82597e-015	5.21634e-015	1.385e-015	3.06984e-015	9.63606e-017	7.65071e-015	2.38665e-015	2.31909e-015	5.94217e-015	3.20991e-015
6.68931e-015	2.61336e-015	8.67415e-016	-4.68217e-015	2.67345e-015	-6.4116e-016	2.54685e-015	7.10982e-015	5.23696e-015	2.61255e-015	7.24572e-015	6.29267e-015	7.50098e-015	4.69761e-015	5.40273e-016	3.99666e-015	5.41342e-015	1.88232e-015	2.70687e-015	2.25108e-016	7.222e-015	2.33549e-015	2.24791e-015	6.0597e-015	3.17117e-015
6.66083e-015	2.53004e-015	9.26362e-016	-4.68526e-015	2.9649e-015	-7.97802e-016	2.09021e-015	6.83497e-015	5.08864e-015	2.59441e-015	7.17607e-015	6.31396e-015	7.25204e-015	4.86275e-015	6.81076e-016	4.185e-015	5.59578e-015	2.39385e-015	2.33385e-015	3.66608e-016	6.78643e-015	2.28864e-015	2.1857e-015	6.16427e-015	3.13345e-015
6.63467e-015	2.46182e-015	1.00142e-015	-4.66938e-015	3.2697e-015	-9.56461e-016	1.6372e-015	6.56008e-015	4.93047e-015	2.59465e-015	7.09778e-015	6.32821e-015	6.97357e-015	5.02743e-015	8.39286e-016	4.38823e-015	5.76288e-015	2.91658e-015	1.95396e-015	5.20941e-016	6.34876e-015	2.24659e-015	2.13333e-015	6.25546e-015	3.09846e-015
6.61196e-015	2.40904e-015	1.09212e-015	-4.63452e-015	3.58484e-015	-1.11644e-015	1.1905e-015	6.28712e-015	4.76305e-015	2.61395e-015	7.01069e-015	6.33425e-015	6.66832e-015	5.18929e-015	1.01303e-015	4.60366e-015	5.91398e-015	3.44595e-015	1.57022e-015	6.88822e-016	5.91257e-015	2.20977e-015	2.09114e-015	6.33311e-015	3.0682e-015
6.59421e-015	2.37322e-015	1.19739e-015	-4.57981e-015	3.90589e-015	-1.27691e-015	7.51814e-016	6.0187e-015	4.58725e-015	2.65248e-015	6.91526e-015	6.33138e-015	6.33888e-015	5.34591e-015	1.20043e-015	4.82825e-015	6.04842e-015	3.97898e-015	1.1862e-015	8.70022e-016	5.48183e-015	2.17879e-015	2.0602e-015	6.39688e-015	3.044e-015
6.58259e-015	2.35478e-015	1.3156e-015	-4.50597e-015	4.22847e-015	-1.43658e-015	3.22918e-016	5.7562e-015	4.40447e-015	2.71044e-015	6.81194e-015	6.31885e-015	5.98825e-015	5.49514e-015	1.39885e-015	5.05943e-015	6.1653e-015	4.51192e-015	8.05825e-016	1.06426e-015	5.06002e-015	2.15454e-015	2.04114e-015	6.44716e-015	3.02689e-015
6.57786e-015	2.35405e-015	1.44549e-015	-4.41315e-015	4.54904e-015	-1.59501e-015	-9.42848e-017	5.50129e-015	4.21667e-015	2.78819e-015	6.70132e-015	6.29609e-015	5.61985e-015	5.63473e-015	1.60637e-015	5.29343e-015	6.26405e-015	5.0408e-015	4.32001e-016	1.27071e-015	4.65053e-015	2.13791e-015	2.03435e-015	6.48358e-015	3.01872e-015
6.58038e-015	2.37054e-015	1.58457e-015	-4.30215e-015	4.86351e-015	-1.75216e-015	-4.98466e-016	5.25632e-015	4.02467e-015	2.88513e-015	6.58394e-015	6.26253e-015	5.23658e-015	5.76272e-015	1.8203e-015	5.52672e-015	6.34476e-015	5.5621e-015	6.83797e-017	1.48811e-015	4.25701e-015	2.12931e-015	2.04004e-015	6.50588e-015	3.02064e-015
6.59038e-015	2.40464e-015	1.73115e-015	-4.17389e-015	5.16755e-015	-1.90731e-015	-8.88163e-016	5.02249e-015	3.82878e-015	3.00051e-015	6.46018e-015	6.21793e-015	4.84175e-015	5.87701e-015	2.03821e-015	5.75527e-015	6.40652e-015	6.07169e-015	-2.82657e-016	1.71539e-015	3.88276e-015	2.12967e-015	2.05768e-015	6.51465e-015	3.03263e-015
6.60842e-015	2.4562e-015	1.88256e-015	-4.02959e-015	5.45686e-015	-2.06037e-015	-1.26195e-015	4.80129e-015	3.6305e-015	3.13343e-015	6.3298e-015	6.16146e-015	4.43895e-015	5.97493e-015	2.2578e-015	5.97586e-015	6.44862e-015	6.567e-015	-6.18228e-016	1.95134e-015	3.52988e-015	2.13895e-015	2.08693e-015	6.51015e-015	3.05606e-015
6.63471e-015	2.52416e-015	2.03554e-015	-3.87099e-015	5.72732e-015	-2.21149e-015	-1.61996e-015	4.59347e-015	3.43038e-015	3.28269e-015	6.19303e-015	6.09256e-015	4.03096e-015	6.05427e-015	2.47595e-015	6.18523e-015	6.47002e-015	7.04468e-015	-9.35105e-016	2.19452e-015	3.20126e-015	2.15735e-015	2.12718e-015	6.49164e-015	3.09145e-015
6.66927e-015	2.60773e-015	2.1872e-015	-3.69944e-015	5.97537e-015	-2.35979e-015	-1.96157e-015	4.39976e-015	3.23004e-015	3.44674e-015	6.04967e-015	6.01154e-015	3.62126e-015	6.11343e-015	2.69019e-015	6.37986e-015	6.46957e-015	7.50186e-015	-1.23022e-015	2.44266e-015	2.89848e-015	2.18518e-015	2.17772e-015	6.45942e-015	3.13935e-015
6.71211e-015	2.70587e-015	2.33553e-015	-3.51655e-015	6.19741e-015	-2.50532e-015	-2.28546e-015	4.22157e-015	3.03064e-015	3.62439e-015	5.89997e-015	5.91861e-015	3.21234e-015	6.15121e-015	2.89823e-015	6.55588e-015	6.44744e-015	7.93633e-015	-1.50221e-015	2.69278e-015	2.62321e-015	2.22263e-015	2.23806e-015	6.41385e-015	3.20005e-015
6.76256e-015	2.81695e-015	2.47683e-015	-3.32439e-015	6.39068e-015	-2.64799e-015	-2.59152e-015	4.05983e-015	2.83271e-015	3.81442e-015	5.74416e-015	5.81435e-015	2.80763e-015	6.16658e-015	3.09742e-015	6.71019e-015	6.40362e-015	8.34488e-015	-1.74867e-015	2.94253e-015	2.37654e-015	2.26995e-015	2.30716e-015	6.35577e-015	3.27311e-015
6.81984e-015	2.94029e-015	2.60806e-015	-3.12457e-015	6.55225e-015	-2.78755e-015	-2.87918e-015	3.91447e-015	2.63759e-015	4.01426e-015	5.58269e-015	5.69927e-015	2.40978e-015	6.15809e-015	3.28541e-015	6.83985e-015	6.3373e-015	8.72508e-015	-1.96728e-015	3.18981e-015	2.1594e-015	2.32668e-015	2.38424e-015	6.28476e-015	3.35789e-015
6.8832e-015	3.07448e-015	2.72671e-015	-2.91905e-015	6.67951e-015	-2.92407e-015	-3.1487e-015	3.78612e-015	2.44619e-015	4.22134e-015	5.41609e-015	5.57314e-015	2.02095e-015	6.12476e-015	3.45992e-015	6.94206e-015	6.2484e-015	9.07486e-015	-2.15736e-015	3.43142e-015	1.97239e-015	2.39258e-015	2.4683e-015	6.20141e-015	3.45419e-015
6.95146e-015	3.21736e-015	2.83025e-015	-2.70969e-015	6.77064e-015	-3.05775e-015	-3.40009e-015	3.67504e-015	2.25946e-015	4.4337e-015	5.24406e-015	5.43742e-015	1.64328e-015	6.06602e-015	3.61897e-015	7.01451e-015	6.13776e-015	9.39249e-015	-2.31769e-015	3.6647e-015	1.81643e-015	2.46779e-015	2.55836e-015	6.10589e-015	3.56149e-015
7.02435e-015	3.36704e-015	2.9163e-015	-2.49905e-015	6.82465e-015	-3.18862e-015	-3.63341e-015	3.58122e-015	2.07825e-015	4.64863e-015	5.06688e-015	5.29265e-015	1.2786e-015	5.98225e-015	3.76082e-015	7.05495e-015	6.00552e-015	9.6772e-015	-2.44784e-015	3.88695e-015	1.6915e-015	2.55132e-015	2.65276e-015	5.99908e-015	3.67891e-015
7.10071e-015	3.52135e-015	2.98257e-015	-2.28843e-015	6.84045e-015	-3.31667e-015	-3.84908e-015	3.50514e-015	1.90252e-015	4.86379e-015	4.8849e-015	5.14045e-015	9.29474e-016	5.87306e-015	3.88365e-015	7.06182e-015	5.85173e-015	9.92759e-015	-2.54708e-015	4.0957e-015	1.59711e-015	2.64218e-015	2.75039e-015	5.88196e-015	3.80533e-015
7.17971e-015	3.67782e-015	3.02664e-015	-2.07985e-015	6.81741e-015	-3.4418e-015	-4.04651e-015	3.44636e-015	1.73366e-015	5.07667e-015	4.69849e-015	4.98183e-015	5.97064e-016	5.73898e-015	3.98532e-015	7.0341e-015	5.67669e-015	1.01425e-014	-2.61504e-015	4.28831e-015	1.53188e-015	2.73984e-015	2.84955e-015	5.75462e-015	3.93957e-015
7.25995e-015	3.83369e-015	3.04668e-015	-1.87516e-015	6.75513e-015	-3.56364e-015	-4.22646e-015	3.4048e-015	1.57213e-015	5.28459e-015	4.50762e-015	4.81764e-015	2.82284e-016	5.58075e-015	4.06479e-015	6.97101e-015	5.48111e-015	1.03217e-014	-2.65188e-015	4.46251e-015	1.4945e-015	2.84352e-015	2.94912e-015	5.61739e-015	4.08083e-015
7.34052e-015	3.98628e-015	3.04137e-015	-1.6751e-015	6.65452e-015	-3.68209e-015	-4.38969e-015	3.38061e-015	1.41857e-015	5.48484e-015	4.31274e-015	4.64981e-015	-1.33895e-017	5.39955e-015	4.12116e-015	6.87217e-015	5.26592e-015	1.04649e-014	-2.65846e-015	4.61568e-015	1.48392e-015	2.95205e-015	3.04743e-015	5.47122e-015	4.22738e-015
7.4207e-015	4.13324e-015	3.00947e-015	-1.48153e-015	6.51667e-015	-3.79622e-015	-4.53703e-015	3.37349e-015	1.27227e-015	5.6748e-015	4.11431e-015	4.4801e-015	-2.89731e-016	5.19637e-015	4.15387e-015	6.73757e-015	5.03243e-015	1.05717e-014	-2.63566e-015	4.74582e-015	1.49886e-015	3.0643e-015	3.14334e-015	5.31641e-015	4.37703e-015
7.49888e-015	4.27249e-015	2.95038e-015	-1.29514e-015	6.34344e-015	-3.90574e-015	-4.66831e-015	3.38297e-015	1.13335e-015	5.85206e-015	3.9127e-015	4.30934e-015	-5.46189e-016	4.97281e-015	4.16212e-015	6.56733e-015	4.78102e-015	1.06424e-014	-2.58367e-015	4.85084e-015	1.53702e-015	3.17917e-015	3.2358e-015	5.15408e-015	4.52845e-015
7.57344e-015	4.40145e-015	2.86325e-015	-1.11704e-015	6.13792e-015	-4.01005e-015	-4.78388e-015	3.40837e-015	1.00209e-015	6.0145e-015	3.70845e-015	4.13925e-015	-7.83099e-016	4.73066e-015	4.14563e-015	6.36252e-015	4.5138e-015	1.0677e-014	-2.5043e-015	4.92953e-015	1.59632e-015	3.2947e-015	3.32342e-015	4.98413e-015	4.68007e-015
7.64353e-015	4.51743e-015	2.74872e-015	-9.48378e-016	5.90299e-015	-4.10907e-015	-4.88382e-015	3.45028e-015	8.78475e-016	6.15989e-015	3.50186e-015	3.9717e-015	-1.00045e-015	4.47282e-015	4.10478e-015	6.12533e-015	4.23187e-015	1.0676e-014	-2.39938e-015	4.9803e-015	1.67524e-015	3.41005e-015	3.405e-015	4.80771e-015	4.8301e-015
7.70806e-015	4.61771e-015	2.60728e-015	-7.89442e-016	5.64195e-015	-4.20173e-015	-4.96833e-015	3.50797e-015	7.6183e-016	6.28618e-015	3.29378e-015	3.80862e-015	-1.19795e-015	4.20164e-015	4.03998e-015	5.85712e-015	3.93695e-015	1.06397e-014	-2.27014e-015	5.00144e-015	1.77198e-015	3.52403e-015	3.47992e-015	4.62613e-015	4.97671e-015
7.76571e-015	4.7e-015	2.43971e-015	-6.40788e-016	5.35814e-015	-4.28738e-015	-5.03776e-015	3.58041e-015	6.52065e-016	6.39113e-015	3.08485e-015	3.65148e-015	-1.37596e-015	3.91925e-015	3.95215e-015	5.56003e-015	3.6302e-015	1.05701e-014	-2.11869e-015	4.99199e-015	1.88414e-015	3.63484e-015	3.54727e-015	4.44007e-015	5.11775e-015
7.81569e-015	4.76182e-015	2.24752e-015	-5.02046e-016	5.0553e-015	-4.36473e-015	-5.09173e-015	3.66724e-015	5.49019e-016	6.47306e-015	2.87553e-015	3.50217e-015	-1.53524e-015	3.62835e-015	3.84215e-015	5.23726e-015	3.3144e-015	1.04686e-014	-1.94699e-015	4.95228e-015	2.00929e-015	3.74083e-015	3.6061e-015	4.25064e-015	5.25174e-015
7.85706e-015	4.80177e-015	2.03254e-015	-3.72953e-016	4.73656e-015	-4.4335e-015	-5.13082e-015	3.76761e-015	4.51791e-016	6.53038e-015	2.66627e-015	3.36239e-015	-1.67594e-015	3.3322e-015	3.71094e-015	4.89201e-015	2.9914e-015	1.03361e-014	-1.75699e-015	4.88266e-015	2.14523e-015	3.84045e-015	3.65556e-015	4.05829e-015	5.37702e-015
7.88885e-015	4.81731e-015	1.79683e-015	-2.53313e-016	4.4067e-015	-4.49271e-015	-5.15542e-015	3.88067e-015	3.60295e-016	6.56311e-015	2.45862e-015	3.23379e-015	-1.79929e-015	3.03321e-015	3.56042e-015	4.52712e-015	2.66284e-015	1.01747e-014	-1.55102e-015	4.78316e-015	2.28975e-015	3.93255e-015	3.69492e-015	3.86337e-015	5.49172e-015
7.91076e-015	4.8065e-015	1.54265e-015	-1.42448e-016	4.06945e-015	-4.54172e-015	-5.16535e-015	4.00666e-015	2.73988e-016	6.56991e-015	2.25361e-015	3.11706e-015	-1.90664e-015	2.73437e-015	3.39258e-015	4.14713e-015	2.33101e-015	9.9858e-015	-1.33154e-015	4.6544e-015	2.44159e-015	4.01514e-015	3.72353e-015	3.66758e-015	5.59536e-015
7.92213e-015	4.76816e-015	1.27295e-015	-3.97747e-017	3.73012e-015	-4.5797e-015	-5.16093e-015	4.14425e-015	1.91735e-016	6.55037e-015	2.0517e-015	3.01353e-015	-1.99934e-015	2.43859e-015	3.20934e-015	3.7564e-015	1.99869e-015	9.77142e-015	-1.10063e-015	4.49657e-015	2.59894e-015	4.08682e-015	3.74104e-015	3.47223e-015	5.68599e-015
7.92206e-015	4.70093e-015	9.90782e-016	5.58418e-017	3.39372e-015	-4.60594e-015	-5.14132e-015	4.29266e-015	1.1301e-016	6.50471e-015	1.85353e-015	2.92463e-015	-2.07819e-015	2.14908e-015	3.01266e-015	3.35901e-015	1.66759e-015	9.53284e-015	-8.60457e-016	4.31156e-015	2.75973e-015	4.14647e-015	3.74722e-015	3.27851e-015	5.76229e-015
7.91019e-015	4.60402e-015	7.00238e-016	1.45131e-016	3.06506e-015	-4.61989e-015	-5.10705e-015	4.4524e-015	3.68376e-017	6.43284e-015	1.65991e-015	2.85141e-015	-2.14405e-015	1.86754e-015	2.80523e-015	2.95958e-015	1.33967e-015	9.27173e-015	-6.131e-016	4.10151e-015	2.92241e-015	4.19331e-015	3.74159e-015	3.08768e-015	5.82355e-015
7.88625e-015	4.47672e-015	4.0432e-016	2.29764e-016	2.74803e-015	-4.62026e-015	-5.05824e-015	4.62232e-015	-3.77075e-017	6.33496e-015	1.47212e-015	2.79476e-015	-2.1975e-015	1.59654e-015	2.58925e-015	2.5622e-015	1.01718e-015	8.99072e-015	-3.59512e-016	3.8679e-015	3.08537e-015	4.22577e-015	3.72425e-015	2.90108e-015	5.86862e-015
7.85023e-015	4.31893e-015	1.07148e-016	3.11225e-016	2.44722e-015	-4.60629e-015	-4.9944e-015	4.80076e-015	-1.10567e-016	6.21211e-015	1.29154e-015	2.75516e-015	-2.24006e-015	1.33895e-015	2.36726e-015	2.17157e-015	7.02509e-016	8.69173e-015	-1.02321e-016	3.613e-015	3.24744e-015	4.24258e-015	3.69522e-015	2.71982e-015	5.8964e-015
7.80155e-015	4.13134e-015	-1.87257e-016	3.9062e-016	2.16698e-015	-4.57795e-015	-4.91502e-015	4.98666e-015	-1.821e-016	6.06518e-015	1.11905e-015	2.73318e-015	-2.27329e-015	1.09681e-015	2.14195e-015	1.79255e-015	3.97839e-016	8.3762e-015	1.57237e-016	3.33935e-015	3.40798e-015	4.24294e-015	3.6544e-015	2.54511e-015	5.90695e-015
7.74014e-015	3.91439e-015	-4.75399e-016	4.6899e-016	1.91089e-015	-4.53427e-015	-4.82079e-015	5.17909e-015	-2.52803e-016	5.89594e-015	9.55634e-016	2.72934e-015	-2.2978e-015	8.71481e-016	1.91596e-015	1.42949e-015	1.05355e-016	8.04641e-015	4.17694e-016	3.04969e-015	3.56569e-015	4.22563e-015	3.60272e-015	2.37788e-015	5.89942e-015
7.66691e-015	3.66849e-015	-7.54123e-016	5.4745e-016	1.68194e-015	-4.47531e-015	-4.71245e-015	5.37708e-015	-3.23043e-016	5.70564e-015	8.02216e-016	2.74384e-015	-2.31457e-015	6.64462e-016	1.69216e-015	1.08636e-015	-1.73395e-016	7.70403e-015	6.77941e-016	2.74627e-015	3.71952e-015	4.19023e-015	3.54023e-015	2.21916e-015	5.87284e-015
7.58166e-015	3.3951e-015	-1.01977e-015	6.27003e-016	1.48314e-015	-4.40055e-015	-4.59007e-015	5.57983e-015	-3.93339e-016	5.49633e-015	6.59883e-016	2.7759e-015	-2.32483e-015	4.77772e-016	1.47334e-015	7.66548e-016	-4.36775e-016	7.35096e-015	9.36261e-016	2.43138e-015	3.86923e-015	4.13635e-015	3.4668e-015	2.0699e-015	5.82777e-015
7.4844e-015	3.09579e-015	-1.26884e-015	7.09547e-016	1.31771e-015	-4.30985e-015	-4.45406e-015	5.78673e-015	-4.64265e-016	5.27017e-015	5.29408e-016	2.82547e-015	-2.32955e-015	3.12993e-016	1.2621e-015	4.74641e-016	-6.82946e-016	6.98874e-015	1.19164e-015	2.10843e-015	4.01504e-015	4.06383e-015	3.38299e-015	1.93136e-015	5.76495e-015
7.37564e-015	2.77163e-015	-1.49813e-015	7.96249e-016	1.18823e-015	-4.20327e-015	-4.30393e-015	5.99691e-015	-5.35847e-016	5.02901e-015	4.12062e-016	2.89161e-015	-2.32979e-015	1.70735e-016	1.06074e-015	2.14193e-016	-9.10482e-016	6.6192e-015	1.44388e-015	1.78128e-015	4.15705e-015	3.97261e-015	3.28914e-015	1.80436e-015	5.68428e-015
7.25533e-015	2.42478e-015	-1.70419e-015	8.88063e-016	1.0957e-015	-4.08119e-015	-4.14055e-015	6.20863e-015	-6.07851e-016	4.77548e-015	3.08514e-016	2.97318e-015	-2.3262e-015	5.1186e-017	8.71282e-016	-1.28353e-017	-1.11757e-015	6.24422e-015	1.69239e-015	1.45242e-015	4.29504e-015	3.86254e-015	3.18528e-015	1.68982e-015	5.58656e-015
7.12388e-015	2.05828e-015	-1.88405e-015	9.85856e-016	1.0416e-015	-3.9438e-015	-3.96391e-015	6.41987e-015	-6.8025e-016	4.51211e-015	2.1886e-016	3.06939e-015	-2.31873e-015	-4.5771e-017	6.96033e-016	-2.0336e-016	-1.30287e-015	5.86541e-015	1.93583e-015	1.12462e-015	4.42987e-015	3.73346e-015	3.07226e-015	1.58749e-015	5.47207e-015
6.98166e-015	1.67489e-015	-2.03545e-015	1.0906e-015	1.02695e-015	-3.79167e-015	-3.77431e-015	6.62918e-015	-7.52574e-016	4.24152e-015	1.43834e-016	3.17845e-015	-2.30812e-015	-1.20616e-016	5.36978e-016	-3.54904e-016	-1.46551e-015	5.48397e-015	2.17411e-015	8.00629e-016	4.56208e-015	3.58584e-015	2.95045e-015	1.49748e-015	5.34141e-015
6.82869e-015	1.27745e-015	-2.15629e-015	1.20294e-015	1.0524e-015	-3.62476e-015	-3.57264e-015	6.83502e-015	-8.24528e-016	3.96672e-015	8.41121e-017	3.29903e-015	-2.29498e-015	-1.73933e-016	3.95528e-016	-4.65863e-016	-1.60554e-015	5.10084e-015	2.40743e-015	4.83789e-016	4.69199e-015	3.42043e-015	2.82023e-015	1.41984e-015	5.19599e-015
6.66567e-015	8.70141e-016	-2.24504e-015	1.32356e-015	1.11762e-015	-3.44404e-015	-3.35953e-015	7.03608e-015	-8.95817e-016	3.69034e-015	4.0025e-017	3.42995e-015	-2.27973e-015	-2.06259e-016	2.72861e-016	-5.35627e-016	-1.72284e-015	4.71824e-015	2.63606e-015	1.77158e-016	4.82e-015	3.23789e-015	2.68196e-015	1.3551e-015	5.03761e-015
6.49402e-015	4.56521e-016	-2.3001e-015	1.45224e-015	1.22118e-015	-3.25048e-015	-3.13568e-015	7.23105e-015	-9.66294e-016	3.41504e-015	1.12742e-017	3.56922e-015	-2.26349e-015	-2.18705e-016	1.6999e-016	-5.63313e-016	-1.81691e-015	4.33774e-015	2.85947e-015	-1.17263e-016	4.9466e-015	3.03851e-015	2.53638e-015	1.30291e-015	4.86666e-015
6.31414e-015	3.95304e-017	-2.32117e-015	1.58877e-015	1.36171e-015	-3.04528e-015	-2.90112e-015	7.41787e-015	-1.03536e-015	3.14383e-015	-2.0116e-018	3.71426e-015	-2.24654e-015	-2.13315e-016	8.77274e-017	-5.48852e-016	-1.88838e-015	3.96072e-015	3.07767e-015	-3.9703e-016	5.07287e-015	2.82368e-015	2.38405e-015	1.26283e-015	4.68486e-015
6.12614e-015	-3.77044e-016	-2.30716e-015	1.73276e-015	1.53749e-015	-2.82924e-015	-2.65661e-015	7.59534e-015	-1.10203e-015	2.87908e-015	2.56743e-020	3.86304e-015	-2.22905e-015	-1.9189e-016	2.59615e-017	-4.92633e-016	-1.9376e-015	3.58823e-015	3.29131e-015	-6.60157e-016	5.19968e-015	2.59497e-015	2.22503e-015	1.2341e-015	4.49336e-015
5.93084e-015	-7.89719e-016	-2.25831e-015	1.88398e-015	1.74573e-015	-2.60369e-015	-2.40366e-015	7.76157e-015	-1.16576e-015	2.62349e-015	1.72543e-017	4.01368e-015	-2.2111e-015	-1.55754e-016	-1.53094e-017	-3.95296e-016	-1.96475e-015	3.22138e-015	3.50056e-015	-9.04076e-016	5.328e-015	2.35287e-015	2.05995e-015	1.21602e-015	4.29342e-015
5.72823e-015	-1.19454e-015	-2.17528e-015	2.04201e-015	1.98311e-015	-2.36974e-015	-2.14312e-015	7.9154e-015	-1.22574e-015	2.37929e-015	4.93256e-017	4.16343e-015	-2.19238e-015	-1.0762e-016	-3.57758e-017	-2.58206e-016	-1.96981e-015	2.86169e-015	3.70615e-015	-1.12763e-015	5.45781e-015	2.09873e-015	1.88907e-015	1.20818e-015	4.08676e-015
5.51924e-015	-1.58763e-015	-2.05972e-015	2.20642e-015	2.24746e-015	-2.12879e-015	-1.87467e-015	8.05516e-015	-1.28173e-015	2.14863e-015	9.49824e-017	4.30982e-015	-2.17298e-015	-5.00935e-017	-3.58086e-017	-8.35837e-017	-1.95459e-015	2.51031e-015	3.90851e-015	-1.32938e-015	5.58917e-015	1.8342e-015	1.71286e-015	1.20934e-015	3.87466e-015
5.30486e-015	-1.9657e-015	-1.9132e-015	2.3758e-015	2.53565e-015	-1.8823e-015	-1.59881e-015	8.17894e-015	-1.3331e-015	1.93375e-015	1.53552e-016	4.45057e-015	-2.15314e-015	1.41213e-017	-1.60274e-017	1.26216e-016	-1.92118e-015	2.16779e-015	4.10833e-015	-1.50777e-015	5.72282e-015	1.56048e-015	1.53221e-015	1.21787e-015	3.65899e-015
5.08607e-015	-2.32563e-015	-1.73719e-015	2.54918e-015	2.84378e-015	-1.63176e-015	-1.3173e-015	8.28561e-015	-1.3788e-015	1.73634e-015	2.24221e-016	4.58379e-015	-2.13337e-015	8.25738e-017	2.2558e-017	3.68326e-016	-1.87137e-015	1.83564e-015	4.30575e-015	-1.66343e-015	5.85972e-015	1.27876e-015	1.34742e-015	1.23263e-015	3.44123e-015
4.86356e-015	-2.66428e-015	-1.53459e-015	2.72518e-015	3.16773e-015	-1.3785e-015	-1.03131e-015	8.37341e-015	-1.41838e-015	1.55773e-015	3.06383e-016	4.70747e-015	-2.11365e-015	1.53879e-016	7.91724e-017	6.38958e-016	-1.8065e-015	1.51515e-015	4.5007e-015	-1.79515e-015	5.9998e-015	9.9065e-016	1.15923e-015	1.25135e-015	3.2228e-015
4.63752e-015	-2.97776e-015	-1.30808e-015	2.90205e-015	3.50357e-015	-1.12434e-015	-7.41098e-016	8.44172e-015	-1.4508e-015	1.39982e-015	3.98414e-016	4.81898e-015	-2.09413e-015	2.25241e-016	1.5229e-016	9.34232e-016	-1.72901e-015	1.20758e-015	4.69363e-015	-1.90316e-015	6.14309e-015	6.97541e-016	9.68129e-016	1.27228e-015	3.00494e-015
4.40944e-015	-3.26286e-015	-1.06063e-015	3.07855e-015	3.84715e-015	-8.7069e-016	-4.4753e-016	8.48924e-015	-1.47536e-015	1.26311e-015	4.99362e-016	4.91593e-015	-2.07448e-015	2.94484e-016	2.3994e-016	1.25108e-015	-1.64068e-015	9.13572e-016	4.88436e-015	-1.98749e-015	6.28901e-015	4.01471e-016	7.73881e-016	1.29341e-015	2.78919e-015
4.18022e-015	-3.51712e-015	-7.95091e-016	3.25339e-015	4.19414e-015	-6.18863e-016	-1.52317e-016	8.5147e-015	-1.49187e-015	1.14792e-015	6.07862e-016	4.99674e-015	-2.05519e-015	3.59611e-016	3.40377e-016	1.58522e-015	-1.54368e-015	6.33626e-016	5.07311e-015	-2.04813e-015	6.43652e-015	1.0313e-016	5.77358e-016	1.31257e-015	2.57718e-015
3.95053e-015	-3.73766e-015	-5.15387e-016	3.42511e-015	4.54049e-015	-3.70416e-016	1.4351e-016	8.51733e-015	-1.49997e-015	1.05479e-015	7.22441e-016	5.05979e-015	-2.03725e-015	4.18353e-016	4.50623e-016	1.93195e-015	-1.44011e-015	3.68661e-016	5.26012e-015	-2.08633e-015	6.58472e-015	-1.96415e-016	3.78807e-016	1.32732e-015	2.36969e-015
3.72102e-015	-3.92327e-015	-2.24763e-016	3.59157e-015	4.88273e-015	-1.26654e-016	4.39942e-016	8.49618e-015	-1.49899e-015	9.83735e-016	8.41695e-016	5.1029e-015	-2.02173e-015	4.68566e-016	5.69355e-016	2.2868e-015	-1.3321e-015	1.18889e-016	5.44521e-015	-2.10306e-015	6.73274e-015	-4.95842e-016	1.78708e-016	1.33602e-015	2.16801e-015
3.49191e-015	-4.07216e-015	7.28446e-017	3.75098e-015	5.21746e-015	1.11389e-016	7.35399e-016	8.45179e-015	-1.48746e-015	9.33945e-016	9.64183e-016	5.12492e-015	-2.00821e-015	5.07764e-016	6.94557e-016	2.64525e-015	-1.22292e-015	-1.14845e-016	5.62785e-015	-2.09958e-015	6.87921e-015	-7.94148e-016	-2.28612e-017	1.33682e-015	1.97368e-015
3.26495e-015	-4.18291e-015	3.73371e-016	3.90218e-015	5.54054e-015	3.42404e-016	1.02949e-015	8.38361e-015	-1.46543e-015	9.05465e-016	1.08792e-015	5.12477e-015	-1.99734e-015	5.34786e-016	8.23991e-016	3.00244e-015	-1.11471e-015	-3.3159e-016	5.80772e-015	-2.07686e-015	7.02334e-015	-1.08984e-015	-2.25367e-016	1.32747e-015	1.78791e-015
3.04097e-015	-4.25468e-015	6.73028e-016	4.04353e-015	5.84853e-015	5.65227e-016	1.32153e-015	8.29186e-015	-1.43302e-015	8.97027e-016	1.21119e-015	5.10139e-015	-1.98958e-015	5.4907e-016	9.56204e-016	3.35328e-015	-1.01016e-015	-5.30179e-016	5.98448e-015	-2.03616e-015	7.16404e-015	-1.38218e-015	-4.28732e-016	1.30561e-015	1.61122e-015
2.82057e-015	-4.28685e-015	9.68513e-016	4.17365e-015	6.13858e-015	7.79051e-016	1.61019e-015	8.1764e-015	-1.38949e-015	9.07561e-016	1.33265e-015	5.05405e-015	-1.98531e-015	5.49388e-016	1.08861e-015	3.6935e-015	-9.12587e-016	-7.1023e-016	6.15786e-015	-1.98046e-015	7.29984e-015	-1.67051e-015	-6.31677e-016	1.26957e-015	1.44429e-015
2.60553e-015	-4.27949e-015	1.25607e-015	4.29066e-015	6.40781e-015	9.82844e-016	1.89524e-015	8.03775e-015	-1.33472e-015	9.36386e-016	1.45063e-015	4.98214e-015	-1.98506e-015	5.35146e-016	1.21917e-015	4.01883e-015	-8.23744e-016	-8.71578e-016	6.3278e-015	-1.91178e-015	7.42873e-015	-1.95325e-015	-8.3357e-016	1.21805e-015	1.2877e-015
2.39666e-015	-4.23337e-015	1.53178e-015	4.39336e-015	6.65393e-015	1.17569e-015	2.17646e-015	7.87647e-015	-1.2688e-015	9.81933e-016	1.56331e-015	4.88514e-015	-1.98958e-015	5.06679e-016	1.34542e-015	4.32548e-015	-7.4646e-016	-1.01406e-015	6.49315e-015	-1.83195e-015	7.54888e-015	-2.22907e-015	-1.03399e-015	1.14905e-015	1.14165e-015
2.19472e-015	-4.149e-015	1.79297e-015	4.48065e-015	6.87556e-015	1.35722e-015	2.45298e-015	7.69317e-015	-1.19171e-015	1.04241e-015	1.66942e-015	4.76356e-015	-1.9993e-015	4.63393e-016	1.4655e-015	4.6092e-015	-6.82551e-016	-1.13696e-015	6.65298e-015	-1.74293e-015	7.65892e-015	-2.49661e-015	-1.23259e-015	1.0613e-015	1.00632e-015
2.00071e-015	-4.02751e-015	2.03614e-015	4.55069e-015	7.07169e-015	1.52603e-015	2.72448e-015	7.4894e-015	-1.10447e-015	1.11587e-015	1.76741e-015	4.61728e-015	-2.01523e-015	4.05765e-016	1.57759e-015	4.8663e-015	-6.34348e-016	-1.23996e-015	6.80685e-015	-1.64685e-015	7.75644e-015	-2.75529e-015	-1.42855e-015	9.53264e-016	8.81745e-016
1.81676e-015	-3.87018e-015	2.25949e-015	4.60271e-015	7.24152e-015	1.68256e-015	2.99022e-015	7.26613e-015	-1.0082e-015	1.20051e-015	1.85694e-015	4.44728e-015	-2.03814e-015	3.34431e-016	1.68054e-015	5.09414e-015	-6.04065e-016	-1.32218e-015	6.95364e-015	-1.5457e-015	7.83983e-015	-3.00424e-015	-1.62064e-015	8.23906e-016	7.68266e-016
1.64419e-015	-3.67925e-015	2.46061e-015	4.63641e-015	7.38422e-015	1.82705e-015	3.24993e-015	7.02466e-015	-9.03194e-016	1.2945e-015	1.93677e-015	4.25435e-015	-2.06894e-015	2.50455e-016	1.77286e-015	5.28993e-015	-5.93264e-016	-1.38401e-015	7.09272e-015	-1.44168e-015	7.90724e-015	-3.24255e-015	-1.8084e-015	6.73167e-016	6.65985e-016
1.48416e-015	-3.45658e-015	2.63758e-015	4.65051e-015	7.50003e-015	1.95888e-015	3.50342e-015	6.76658e-015	-7.88936e-016	1.39581e-015	2.00553e-015	4.0394e-015	-2.10765e-015	1.55063e-016	1.85418e-015	5.45089e-015	-6.02912e-016	-1.42488e-015	7.22391e-015	-1.33702e-015	7.95699e-015	-3.46971e-015	-1.99055e-015	5.01251e-016	5.74929e-016
1.33746e-015	-3.2048e-015	2.78861e-015	4.64455e-015	7.58929e-015	2.07855e-015	3.75058e-015	6.49369e-015	-6.65437e-016	1.50211e-015	2.0623e-015	3.80442e-015	-2.15457e-015	5.00154e-017	1.92362e-015	5.57633e-015	-6.34033e-016	-1.44474e-015	7.34669e-015	-1.23329e-015	7.98735e-015	-3.68486e-015	-2.16633e-015	3.08634e-016	4.94099e-016
1.2054e-015	-2.92694e-015	2.91233e-015	4.6177e-015	7.65318e-015	2.18694e-015	3.99105e-015	6.20767e-015	-5.33745e-016	1.61116e-015	2.107e-015	3.55072e-015	-2.21068e-015	-6.24116e-017	1.98034e-015	5.66452e-015	-6.87157e-016	-1.44401e-015	7.46036e-015	-1.1328e-015	7.99671e-015	-3.88732e-015	-2.33519e-015	9.61863e-017	4.23456e-016
1.08895e-015	-2.62591e-015	3.00802e-015	4.57015e-015	7.69278e-015	2.28366e-015	4.22463e-015	5.91094e-015	-3.95751e-016	1.72114e-015	2.13949e-015	3.28021e-015	-2.2762e-015	-1.80658e-016	2.02391e-015	5.71489e-015	-7.62579e-016	-1.42224e-015	7.56411e-015	-1.0372e-015	7.98368e-015	-4.0767e-015	-2.49559e-015	-1.34908e-016	3.62114e-016
9.89493e-016	-2.30535e-015	3.0754e-015	4.50235e-015	7.71028e-015	2.36918e-015	4.45131e-015	5.60515e-015	-2.51593e-016	1.82998e-015	2.15872e-015	2.99469e-015	-2.35159e-015	-3.01623e-016	2.05466e-015	5.72757e-015	-8.59731e-016	-1.37957e-015	7.65807e-015	-9.47635e-016	7.9475e-015	-4.25245e-015	-2.64657e-015	-3.83209e-016	3.0972e-016
9.07821e-016	-1.96817e-015	3.11426e-015	4.41407e-015	7.70724e-015	2.44395e-015	4.67135e-015	5.293e-015	-1.01713e-016	1.93637e-015	2.16501e-015	2.69691e-015	-2.4367e-015	-4.22243e-016	2.07283e-015	5.70377e-015	-9.78642e-016	-1.31659e-015	7.74167e-015	-8.65457e-016	7.8877e-015	-4.4138e-015	-2.7867e-015	-6.4691e-016	2.65455e-016
8.45063e-016	-1.61789e-015	3.12562e-015	4.30596e-015	7.68591e-015	2.50871e-015	4.88455e-015	4.9777e-015	5.24404e-017	2.03818e-015	2.15842e-015	2.38956e-015	-2.53069e-015	-5.39933e-016	2.07945e-015	5.64333e-015	-1.11918e-015	-1.23342e-015	7.81521e-015	-7.92414e-016	7.80374e-015	-4.56051e-015	-2.91504e-015	-9.24262e-016	2.27746e-016
8.02199e-016	-1.25815e-015	3.11082e-015	4.17859e-015	7.64957e-015	2.56457e-015	5.09099e-015	4.661e-015	2.10626e-016	2.13419e-015	2.13947e-015	2.0753e-015	-2.63382e-015	-6.52255e-016	2.07532e-015	5.5472e-015	-1.28073e-015	-1.13026e-015	7.87852e-015	-7.29016e-016	7.69545e-015	-4.69172e-015	-3.03028e-015	-1.21295e-015	1.96079e-016
7.79566e-016	-8.92161e-016	3.07114e-015	4.03236e-015	7.60075e-015	2.61216e-015	5.29062e-015	4.34519e-015	3.7155e-016	2.22331e-015	2.10852e-015	1.7565e-015	-2.7452e-015	-7.56318e-016	2.06118e-015	5.41735e-015	-1.46189e-015	-1.00807e-015	7.93213e-015	-6.75463e-016	7.56288e-015	-4.80726e-015	-3.1311e-015	-1.5101e-015	1.69568e-016
7.78015e-016	-5.23876e-016	3.00816e-015	3.86881e-015	7.54217e-015	2.65216e-015	5.48381e-015	4.033e-015	5.35194e-016	2.30484e-015	2.06634e-015	1.43577e-015	-2.86443e-015	-8.49173e-016	2.03845e-015	5.25673e-015	-1.66099e-015	-8.67199e-016	7.97598e-015	-6.32004e-016	7.40679e-015	-4.90662e-015	-3.21689e-015	-1.81343e-015	1.47013e-016
7.98507e-016	-1.56477e-016	2.92356e-015	3.6885e-015	7.4771e-015	2.68556e-015	5.67071e-015	3.72745e-015	7.00707e-016	2.37792e-015	2.01342e-015	1.11586e-015	-2.99106e-015	-9.27314e-016	2.00898e-015	5.06792e-015	-1.87676e-015	-7.07803e-016	8.01104e-015	-5.9924e-016	7.22769e-015	-4.98914e-015	-3.28673e-015	-2.11901e-015	1.27525e-016
8.409e-016	2.06888e-016	2.82018e-015	3.49349e-015	7.40866e-015	2.71382e-015	5.85081e-015	3.43036e-015	8.67018e-016	2.44212e-015	1.95145e-015	7.99776e-016	-3.12427e-015	-9.87575e-016	1.97457e-015	4.85394e-015	-2.1068e-015	-5.30711e-016	8.0378e-015	-5.77069e-016	7.02713e-015	-5.05362e-015	-3.33941e-015	-2.42276e-015	1.10072e-016
9.05268e-016	5.62556e-016	2.70119e-015	3.28482e-015	7.3403e-015	2.73775e-015	6.0254e-015	3.14395e-015	1.03402e-015	2.49656e-015	1.88228e-015	4.89943e-016	-3.26275e-015	-1.02771e-015	1.93687e-015	4.61894e-015	-2.34877e-015	-3.37064e-016	8.05699e-015	-5.65571e-016	6.80686e-015	-5.09969e-015	-3.3738e-015	-2.72139e-015	9.31325e-017
9.92344e-016	9.07655e-016	2.56941e-015	3.06435e-015	7.27474e-015	2.7577e-015	6.19428e-015	2.87083e-015	1.20104e-015	2.541e-015	1.80649e-015	1.89513e-016	-3.40522e-015	-1.04524e-015	1.89813e-015	4.36579e-015	-2.6e-015	-1.28006e-016	8.06984e-015	-5.64054e-016	6.56863e-015	-5.12611e-015	-3.38933e-015	-3.01079e-015	7.62804e-017
1.10188e-015	1.23936e-015	2.42756e-015	2.83366e-015	7.21406e-015	2.77489e-015	6.35688e-015	2.61342e-015	1.36768e-015	2.57575e-015	1.72537e-015	-9.86272e-017	-3.55089e-015	-1.03792e-015	1.85999e-015	4.0993e-015	-2.85804e-015	9.59537e-017	8.07698e-015	-5.71868e-016	6.3143e-015	-5.13216e-015	-3.385e-015	-3.28683e-015	5.8582e-017
1.23287e-015	1.55416e-015	2.27839e-015	2.59479e-015	7.16136e-015	2.79098e-015	6.51417e-015	2.37384e-015	1.53392e-015	2.60174e-015	1.64097e-015	-3.72095e-016	-3.69801e-015	-1.0038e-015	1.82453e-015	3.82399e-015	-3.11968e-015	3.33736e-016	8.07954e-015	-5.87847e-016	6.04712e-015	-5.11803e-015	-3.36047e-015	-3.5459e-015	3.87275e-017
1.38498e-015	1.84916e-015	2.12514e-015	2.34895e-015	7.11875e-015	2.80678e-015	6.66651e-015	2.15406e-015	1.69882e-015	2.61935e-015	1.55401e-015	-6.28571e-016	-3.84471e-015	-9.41451e-016	1.79392e-015	3.54377e-015	-3.38197e-015	5.84502e-016	8.07916e-015	-6.11024e-016	5.77051e-015	-5.08326e-015	-3.31533e-015	-3.78449e-015	1.53914e-017
1.55774e-015	2.1221e-015	1.9715e-015	2.0983e-015	7.08943e-015	2.82324e-015	6.81441e-015	1.955e-015	1.8627e-015	2.62972e-015	1.46614e-015	-8.65654e-016	-3.98969e-015	-8.48861e-016	1.77041e-015	3.26281e-015	-3.64118e-015	8.46188e-016	8.07749e-015	-6.39751e-016	5.48762e-015	-5.02747e-015	-3.24934e-015	-3.99812e-015	-1.18543e-017
1.7505e-015	2.37099e-015	1.82025e-015	1.8443e-015	7.07503e-015	2.84124e-015	6.9583e-015	1.77817e-015	2.02567e-015	2.6338e-015	1.37906e-015	-1.08098e-015	-4.13173e-015	-7.24157e-016	1.75589e-015	2.98576e-015	-3.89496e-015	1.11871e-015	8.07609e-015	-6.7287e-016	5.20242e-015	-4.95029e-015	-3.162e-015	-4.18311e-015	-4.41037e-017
1.96243e-015	2.59435e-015	1.67438e-015	1.58876e-015	7.07764e-015	2.86137e-015	7.09799e-015	1.62404e-015	2.18798e-015	2.6324e-015	1.29461e-015	-1.27242e-015	-4.26831e-015	-5.66363e-016	1.75204e-015	2.71759e-015	-4.13946e-015	1.40064e-015	8.07615e-015	-7.08583e-016	4.91865e-015	-4.85135e-015	-3.05356e-015	-4.33614e-015	-8.18036e-017
2.19192e-015	2.79084e-015	1.5367e-015	1.33357e-015	7.0975e-015	2.8842e-015	7.2334e-015	1.49389e-015	2.34993e-015	2.62709e-015	1.21389e-015	-1.43821e-015	-4.39756e-015	-3.74686e-016	1.76049e-015	2.46242e-015	-4.37141e-015	1.6909e-015	8.0796e-015	-7.4536e-016	4.63988e-015	-4.73081e-015	-2.92384e-015	-4.45441e-015	-1.26136e-016
2.43793e-015	2.95957e-015	1.41012e-015	1.08125e-015	7.13544e-015	2.91024e-015	7.36498e-015	1.38841e-015	2.51081e-015	2.61949e-015	1.13863e-015	-1.57724e-015	-4.51808e-015	-1.49273e-016	1.78291e-015	2.22427e-015	-4.58795e-015	1.98767e-015	8.0883e-015	-7.81881e-016	4.37022e-015	-4.58851e-015	-2.77305e-015	-4.53509e-015	-1.77638e-016
2.69812e-015	3.09981e-015	1.29721e-015	8.33212e-016	7.19227e-015	2.93979e-015	7.49334e-015	1.3073e-015	2.67074e-015	2.61106e-015	1.06973e-015	-1.68794e-015	-4.62771e-015	1.10016e-016	1.82074e-015	2.00745e-015	-4.78544e-015	2.29033e-015	8.10349e-015	-8.15792e-016	4.11339e-015	-4.42426e-015	-2.60202e-015	-4.57589e-015	-2.36477e-016
2.97084e-015	3.21073e-015	1.20007e-015	5.91685e-016	7.2684e-015	2.97325e-015	7.61904e-015	1.25025e-015	2.82921e-015	2.60319e-015	1.00835e-015	-1.7685e-015	-4.72507e-015	4.0249e-016	1.8746e-015	1.81533e-015	-4.96134e-015	2.59789e-015	8.12617e-015	-8.45182e-016	3.87348e-015	-4.23783e-015	-2.41136e-015	-4.5742e-015	-3.0374e-016
3.25478e-015	3.29227e-015	1.12071e-015	3.58152e-016	7.36345e-015	3.01177e-015	7.74178e-015	1.21817e-015	2.98669e-015	2.59724e-015	9.55648e-016	-1.81802e-015	-4.80851e-015	7.26983e-016	1.94584e-015	1.65072e-015	-5.11258e-015	2.90879e-015	8.15797e-015	-8.68452e-016	3.65432e-015	-4.02952e-015	-2.2015e-015	-4.52852e-015	-3.78986e-016
3.54775e-015	3.34466e-015	1.06057e-015	1.34254e-016	7.47746e-015	3.05563e-015	7.8627e-015	1.21032e-015	3.14356e-015	2.59453e-015	9.12157e-016	-1.83608e-015	-4.87678e-015	1.08272e-015	2.03538e-015	1.5164e-015	-5.23665e-015	3.22161e-015	8.19956e-015	-8.8462e-016	3.45956e-015	-3.80022e-015	-1.97374e-015	-4.43786e-015	-4.62648e-016
3.84768e-015	3.36878e-015	1.02101e-015	-7.83485e-017	7.60964e-015	3.10547e-015	7.9822e-015	1.22621e-015	3.30027e-015	2.59671e-015	8.78944e-016	-1.82245e-015	-4.92861e-015	1.46836e-015	2.1433e-015	1.41491e-015	-5.33214e-015	3.5355e-015	8.25226e-015	-8.91698e-016	3.29323e-015	-3.55083e-015	-1.72899e-015	-4.3018e-015	-5.55236e-016
4.15235e-015	3.36486e-015	1.00287e-015	-2.77724e-016	7.75797e-015	3.16171e-015	8.1004e-015	1.26533e-015	3.45664e-015	2.6052e-015	8.56545e-016	-1.77719e-015	-4.9625e-015	1.88183e-015	2.26969e-015	1.34854e-015	-5.39701e-015	3.84901e-015	8.31715e-015	-8.88121e-016	3.15926e-015	-3.28186e-015	-1.46861e-015	-4.12027e-015	-6.56474e-016
4.45922e-015	3.33413e-015	1.00673e-015	-4.62756e-016	7.92144e-015	3.22418e-015	8.21706e-015	1.32664e-015	3.6132e-015	2.62124e-015	8.45408e-016	-1.70041e-015	-4.97743e-015	2.32027e-015	2.41491e-015	1.31944e-015	-5.42959e-015	4.1613e-015	8.39424e-015	-8.71634e-016	3.05995e-015	-2.99435e-015	-1.19437e-015	-3.89384e-015	-7.65744e-016
4.76608e-015	3.27775e-015	1.03329e-015	-6.3244e-016	8.09817e-015	3.29287e-015	8.3323e-015	1.40853e-015	3.77043e-015	2.64584e-015	8.4561e-016	-1.59277e-015	-4.97267e-015	2.78152e-015	2.57778e-015	1.32882e-015	-5.42847e-015	4.47079e-015	8.4845e-015	-8.4125e-016	2.99813e-015	-2.68963e-015	-9.07719e-016	-3.62301e-015	-8.83525e-016
5.07037e-015	3.19654e-015	1.08194e-015	-7.85414e-016	8.28595e-015	3.36825e-015	8.446e-015	1.50959e-015	3.92831e-015	2.67967e-015	8.57717e-016	-1.45521e-015	-4.9483e-015	3.26297e-015	2.75739e-015	1.37767e-015	-5.39239e-015	4.77708e-015	8.58785e-015	-7.96242e-016	2.97626e-015	-2.36841e-015	-6.1069e-016	-3.30938e-015	-1.00926e-015
5.37008e-015	3.09211e-015	1.15256e-015	-9.20315e-016	8.48186e-015	3.45006e-015	8.55798e-015	1.62859e-015	4.08592e-015	2.7238e-015	8.80648e-016	-1.28812e-015	-4.90353e-015	3.76113e-015	2.95249e-015	1.46533e-015	-5.32146e-015	5.07894e-015	8.70438e-015	-7.35493e-016	2.99594e-015	-2.03232e-015	-3.05604e-016	-2.95536e-015	-1.14289e-015
5.66243e-015	2.96634e-015	1.24444e-015	-1.03649e-015	8.6842e-015	3.53842e-015	8.66876e-015	1.76381e-015	4.24387e-015	2.77877e-015	9.13801e-016	-1.09212e-015	-4.83847e-015	4.27273e-015	3.16201e-015	1.59194e-015	-5.21498e-015	5.3756e-015	8.83362e-015	-6.5801e-016	3.0588e-015	-1.6832e-015	5.55955e-018	-2.56372e-015	-1.28352e-015
5.94471e-015	2.82078e-015	1.3568e-015	-1.13383e-015	8.89046e-015	3.63293e-015	8.7786e-015	1.91316e-015	4.4023e-015	2.84496e-015	9.57009e-016	-8.6849e-016	-4.75307e-015	4.79444e-015	3.38478e-015	1.75635e-015	-5.07262e-015	5.66602e-015	8.97422e-015	-5.631e-016	3.16557e-015	-1.32325e-015	3.20654e-016	-2.13709e-015	-1.43099e-015
6.21487e-015	2.65768e-015	1.48844e-015	-1.21083e-015	9.09746e-015	3.73376e-015	8.88751e-015	2.07467e-015	4.56066e-015	2.92222e-015	1.00906e-015	-6.19185e-016	-4.64773e-015	5.32271e-015	3.6191e-015	1.95767e-015	-4.89516e-015	5.94937e-015	9.12582e-015	-4.49958e-016	3.31688e-015	-9.54296e-016	6.37136e-016	-1.67854e-015	-1.58457e-015
6.47072e-015	2.47881e-015	1.63825e-015	-1.26699e-015	9.30265e-015	3.84049e-015	8.99469e-015	2.24607e-015	4.71897e-015	3.0106e-015	1.06918e-015	-3.46285e-016	-4.52295e-015	5.85387e-015	3.86295e-015	2.1944e-015	-4.68334e-015	6.22541e-015	9.28762e-015	-3.18708e-016	3.51238e-015	-5.78502e-016	9.52909e-016	-1.19201e-015	-1.74223e-015
6.71006e-015	2.28555e-015	1.80396e-015	-1.30191e-015	9.50407e-015	3.95272e-015	9.10096e-015	2.42568e-015	4.87712e-015	3.11001e-015	1.13611e-015	-5.08236e-017	-4.38011e-015	6.38449e-015	4.1145e-015	2.46447e-015	-4.43859e-015	6.49355e-015	9.45852e-015	-1.69971e-016	3.75184e-015	-1.97732e-016	1.26547e-015	-6.82613e-016	-1.90367e-015
6.93048e-015	2.07986e-015	1.98384e-015	-1.3148e-015	9.69906e-015	4.07071e-015	9.20568e-015	2.61157e-015	5.03429e-015	3.21962e-015	1.20894e-015	2.65133e-016	-4.22023e-015	6.91124e-015	4.37115e-015	2.76577e-015	-4.16216e-015	6.7532e-015	9.63675e-015	-3.82182e-018	4.0339e-015	1.85572e-016	1.57196e-015	-1.55308e-016	-2.06857e-015
7.13e-015	1.86281e-015	2.17567e-015	-1.30637e-015	9.88482e-015	4.19353e-015	9.30779e-015	2.80208e-015	5.18968e-015	3.33814e-015	1.28646e-015	5.9958e-016	-4.04506e-015	7.43039e-015	4.63125e-015	3.0953e-015	-3.85645e-015	7.0034e-015	9.82036e-015	1.79446e-016	4.35653e-015	5.6868e-016	1.87013e-015	3.85347e-016	-2.23603e-015
7.30648e-015	1.63625e-015	2.3776e-015	-1.27534e-015	1.00597e-014	4.32089e-015	9.40704e-015	2.99502e-015	5.3434e-015	3.4649e-015	1.36693e-015	9.49999e-016	-3.85605e-015	7.93909e-015	4.89265e-015	3.45023e-015	-3.52383e-015	7.24317e-015	1.0008e-014	3.78791e-016	4.71848e-015	9.49151e-016	2.15765e-015	9.33287e-016	-2.40462e-015
7.45804e-015	1.4025e-015	2.58709e-015	-1.22226e-015	1.02213e-014	4.45326e-015	9.50252e-015	3.18811e-015	5.49494e-015	3.59839e-015	1.44895e-015	1.31382e-015	-3.65539e-015	8.4336e-015	5.15298e-015	3.82712e-015	-3.16588e-015	7.4721e-015	1.01974e-014	5.93219e-016	5.11675e-015	1.32424e-015	2.43184e-015	1.48392e-015	-2.57417e-015
7.58331e-015	1.16258e-015	2.80248e-015	-1.14786e-015	1.03673e-014	4.58989e-015	9.59327e-015	3.379e-015	5.64312e-015	3.73697e-015	1.53091e-015	1.68865e-015	-3.44518e-015	8.91131e-015	5.41032e-015	4.22286e-015	-2.78548e-015	7.68967e-015	1.03867e-014	8.21562e-016	5.54874e-015	1.69113e-015	2.69037e-015	2.03214e-015	-2.74299e-015
7.68095e-015	9.17497e-016	3.02155e-015	-1.05224e-015	1.04969e-014	4.73113e-015	9.67876e-015	3.5665e-015	5.78724e-015	3.87901e-015	1.61139e-015	2.072e-015	-3.22748e-015	9.36917e-015	5.662e-015	4.63367e-015	-2.38558e-015	7.89532e-015	1.05735e-014	1.06225e-015	6.01123e-015	2.04685e-015	2.93106e-015	2.57197e-015	-2.90963e-015
7.75025e-015	6.69235e-016	3.24197e-015	-9.36233e-016	1.06086e-014	4.87634e-015	9.75806e-015	3.74896e-015	5.9264e-015	4.02278e-015	1.68915e-015	2.46113e-015	-3.00512e-015	9.80477e-015	5.90625e-015	5.05538e-015	-1.96873e-015	8.08899e-015	1.07558e-014	1.31396e-015	6.49982e-015	2.38996e-015	3.1516e-015	3.09817e-015	-3.07316e-015
7.79029e-015	4.18884e-016	3.46176e-015	-8.00396e-016	1.07009e-014	5.02463e-015	9.83107e-015	3.92485e-015	6.05936e-015	4.16603e-015	1.76262e-015	2.85394e-015	-2.78079e-015	1.0215e-014	6.14155e-015	5.48472e-015	-1.53818e-015	8.27011e-015	1.09314e-014	1.57506e-015	7.00997e-015	2.71802e-015	3.34972e-015	3.60531e-015	-3.23302e-015
7.79929e-015	1.67687e-016	3.67834e-015	-6.45693e-016	1.07733e-014	5.17529e-015	9.89711e-015	4.09319e-015	6.18546e-015	4.30606e-015	1.83064e-015	3.24756e-015	-2.55676e-015	1.05978e-014	6.36619e-015	5.91751e-015	-1.09699e-015	8.43844e-015	1.10979e-014	1.84336e-015	7.53689e-015	3.02821e-015	3.52379e-015	4.08863e-015	-3.38816e-015
7.77638e-015	-8.35359e-017	3.89026e-015	-4.73465e-016	1.08254e-014	5.32763e-015	9.95526e-015	4.25229e-015	6.30395e-015	4.44137e-015	1.89165e-015	3.63978e-015	-2.33623e-015	1.09513e-014	6.57864e-015	6.3503e-015	-6.4848e-016	8.59361e-015	1.12534e-014	2.11606e-015	8.07578e-015	3.31842e-015	3.67248e-015	4.54308e-015	-3.53759e-015
7.72141e-015	-3.34e-016	4.09639e-015	-2.83972e-016	1.08573e-014	5.48165e-015	1.00042e-014	4.40095e-015	6.41303e-015	4.57e-015	1.94457e-015	4.02807e-015	-2.12151e-015	1.12745e-014	6.77726e-015	6.77972e-015	-1.95988e-016	8.73533e-015	1.13964e-014	2.39118e-015	8.62231e-015	3.58614e-015	3.79427e-015	4.96383e-015	-3.68064e-015
7.63401e-015	-5.83014e-016	4.29548e-015	-7.77899e-017	1.08683e-014	5.63694e-015	1.0042e-014	4.53843e-015	6.51198e-015	4.68965e-015	1.98861e-015	4.40931e-015	-1.91598e-015	1.15658e-014	6.96092e-015	7.20263e-015	2.57025e-016	8.86367e-015	1.15248e-014	2.66699e-015	9.171e-015	3.82885e-015	3.88735e-015	5.34707e-015	-3.81641e-015
7.51421e-015	-8.30003e-016	4.48677e-015	1.43459e-016	1.08589e-014	5.79291e-015	1.0068e-014	4.66413e-015	6.60007e-015	4.79796e-015	2.02353e-015	4.78113e-015	-1.7225e-015	1.18248e-014	7.12876e-015	7.61559e-015	7.07679e-016	8.97868e-015	1.16366e-014	2.94075e-015	9.71621e-015	4.04536e-015	3.95078e-015	5.68934e-015	-3.94449e-015
7.36221e-015	-1.07397e-015	4.66897e-015	3.78541e-016	1.08302e-014	5.94928e-015	1.00816e-014	4.77678e-015	6.67638e-015	4.89304e-015	2.04847e-015	5.14145e-015	-1.54339e-015	1.20516e-014	7.27991e-015	8.01498e-015	1.1525e-015	9.08046e-015	1.173e-014	3.20966e-015	1.0253e-014	4.23465e-015	3.98371e-015	5.98754e-015	-4.06351e-015
7.17814e-015	-1.31485e-015	4.84171e-015	6.26397e-016	1.07837e-014	6.10503e-015	1.00815e-014	4.87573e-015	6.73968e-015	4.97298e-015	2.06297e-015	5.4882e-015	-1.38113e-015	1.22459e-014	7.4145e-015	8.39843e-015	1.58878e-015	9.16921e-015	1.18033e-014	3.47164e-015	1.07761e-014	4.39514e-015	3.98563e-015	6.23878e-015	-4.17292e-015
6.96236e-015	-1.55244e-015	5.00518e-015	8.85971e-016	1.07199e-014	6.26022e-015	1.00667e-014	4.96104e-015	6.78906e-015	5.03569e-015	2.06679e-015	5.81923e-015	-1.23794e-015	1.24079e-014	7.53233e-015	8.76379e-015	2.01379e-015	9.24441e-015	1.18551e-014	3.7244e-015	1.12805e-014	4.52563e-015	3.95576e-015	6.4407e-015	-4.27205e-015
6.71612e-015	-1.78678e-015	5.15819e-015	1.15516e-015	1.06404e-014	6.41479e-015	1.00362e-014	5.03281e-015	6.82327e-015	5.07936e-015	2.05971e-015	6.13196e-015	-1.11572e-015	1.25387e-014	7.6336e-015	9.10893e-015	2.42471e-015	9.30632e-015	1.18855e-014	3.96573e-015	1.17607e-014	4.62516e-015	3.89395e-015	6.59213e-015	-4.36071e-015
6.44043e-015	-2.01766e-015	5.3011e-015	1.43197e-015	1.05465e-014	6.56797e-015	9.98852e-015	5.09046e-015	6.84141e-015	5.10285e-015	2.04215e-015	6.42395e-015	-1.0168e-015	1.26385e-014	7.71889e-015	9.43255e-015	2.81931e-015	9.3551e-015	1.18929e-014	4.19341e-015	1.22124e-014	4.69328e-015	3.80075e-015	6.69144e-015	-4.43898e-015
6.13604e-015	-2.24515e-015	5.43489e-015	1.7152e-015	1.04397e-014	6.71851e-015	9.92267e-015	5.13465e-015	6.8423e-015	5.1051e-015	2.01427e-015	6.69341e-015	-9.42809e-016	1.2709e-014	7.7889e-015	9.73322e-015	3.19577e-015	9.39082e-015	1.18773e-014	4.40542e-015	1.26314e-014	4.72959e-015	3.6766e-015	6.7385e-015	-4.50682e-015
5.80435e-015	-2.46931e-015	5.5594e-015	2.00339e-015	1.03221e-014	6.8661e-015	9.83822e-015	5.16591e-015	6.82608e-015	5.08541e-015	1.97625e-015	6.93835e-015	-8.95014e-016	1.27517e-014	7.84469e-015	1.00098e-014	3.55233e-015	9.41371e-015	1.18389e-014	4.60009e-015	1.30126e-014	4.73448e-015	3.52175e-015	6.73346e-015	-4.56368e-015
5.44712e-015	-2.69002e-015	5.67573e-015	2.29462e-015	1.01955e-014	7.01015e-015	9.7343e-015	5.18421e-015	6.79205e-015	5.04288e-015	1.92915e-015	7.15727e-015	-8.75281e-016	1.27692e-014	7.88736e-015	1.02615e-014	3.888e-015	9.42415e-015	1.17775e-014	4.77555e-015	1.33521e-014	4.70842e-015	3.33718e-015	6.6767e-015	-4.60953e-015
5.06596e-015	-2.90755e-015	5.78537e-015	2.58716e-015	1.00611e-014	7.15043e-015	9.61039e-015	5.18936e-015	6.74017e-015	4.97689e-015	1.87424e-015	7.34874e-015	-8.84006e-016	1.27636e-014	7.91815e-015	1.04884e-014	4.20157e-015	9.42257e-015	1.16934e-014	4.93018e-015	1.36472e-014	4.6518e-015	3.12425e-015	6.56967e-015	-4.64422e-015
4.66268e-015	-3.1221e-015	5.88915e-015	2.87945e-015	9.92106e-015	7.28567e-015	9.46535e-015	5.18134e-015	6.66995e-015	4.88762e-015	1.81212e-015	7.51152e-015	-9.21826e-016	1.27372e-014	7.93922e-015	1.06907e-014	4.49222e-015	9.40908e-015	1.15869e-014	5.06271e-015	1.38951e-014	4.56575e-015	2.8845e-015	6.41403e-015	-4.66818e-015
4.23936e-015	-3.33384e-015	5.98764e-015	3.16937e-015	9.77702e-015	7.41531e-015	9.29851e-015	5.16019e-015	6.58102e-015	4.77548e-015	1.74329e-015	7.64409e-015	-9.88525e-016	1.2692e-014	7.95163e-015	1.08687e-014	4.75896e-015	9.38431e-015	1.14596e-014	5.17262e-015	1.40928e-014	4.45134e-015	2.61898e-015	6.21171e-015	-4.68122e-015
3.79777e-015	-3.5426e-015	6.08226e-015	3.45486e-015	9.63043e-015	7.5388e-015	9.10964e-015	5.12673e-015	6.47339e-015	4.64124e-015	1.6691e-015	7.74523e-015	-1.08414e-015	1.26314e-014	7.95744e-015	1.10235e-014	5.00138e-015	9.34897e-015	1.13129e-014	5.25793e-015	1.42386e-014	4.31052e-015	2.32932e-015	5.96538e-015	-4.6832e-015
3.34008e-015	-3.74867e-015	6.17432e-015	3.73502e-015	9.48326e-015	7.65499e-015	8.8985e-015	5.0812e-015	6.34672e-015	4.48485e-015	1.591e-015	7.81424e-015	-1.20844e-015	1.2558e-014	7.95885e-015	1.11561e-014	5.21968e-015	9.30312e-015	1.11479e-014	5.31799e-015	1.43306e-014	4.14467e-015	2.01783e-015	5.67861e-015	-4.67431e-015
2.86852e-015	-3.95276e-015	6.26534e-015	4.00754e-015	9.33644e-015	7.76287e-015	8.66544e-015	5.02341e-015	6.20156e-015	4.30785e-015	1.50982e-015	7.8502e-015	-1.3607e-015	1.24743e-014	7.95832e-015	1.12682e-014	5.41424e-015	9.24716e-015	1.09663e-014	5.35296e-015	1.4369e-014	3.95549e-015	1.68676e-015	5.35546e-015	-4.65508e-015
2.38468e-015	-4.15381e-015	6.35689e-015	4.27106e-015	9.19099e-015	7.86162e-015	8.41067e-015	4.95405e-015	6.03869e-015	4.11116e-015	1.42661e-015	7.85255e-015	-1.53986e-015	1.23833e-014	7.95792e-015	1.13614e-014	5.58589e-015	9.18198e-015	1.07697e-014	5.36283e-015	1.43521e-014	3.74521e-015	1.33802e-015	5e-015	-4.62653e-015
1.89165e-015	-4.35263e-015	6.44987e-015	4.52363e-015	9.04771e-015	7.95108e-015	8.13426e-015	4.87375e-015	5.85812e-015	3.89666e-015	1.34227e-015	7.82085e-015	-1.74449e-015	1.22879e-014	7.95953e-015	1.14378e-014	5.73552e-015	9.10825e-015	1.05601e-014	5.34775e-015	1.42803e-014	3.51583e-015	9.74434e-016	4.61644e-015	-4.58906e-015
1.39233e-015	-4.54924e-015	6.54592e-015	4.76313e-015	8.90787e-015	8.02997e-015	7.83674e-015	4.78213e-015	5.66038e-015	3.66652e-015	1.25821e-015	7.75464e-015	-1.97325e-015	1.21904e-014	7.9644e-015	1.15002e-014	5.86434e-015	9.02699e-015	1.03393e-014	5.30804e-015	1.41542e-014	3.27005e-015	5.98803e-016	4.20888e-015	-4.54265e-015
8.88825e-016	-4.74224e-015	6.64619e-015	4.98864e-015	8.77233e-015	8.09797e-015	7.51826e-015	4.67982e-015	5.44719e-015	3.42229e-015	1.17486e-015	7.65403e-015	-2.22454e-015	1.20942e-014	7.97436e-015	1.15508e-014	5.97376e-015	8.93896e-015	1.01103e-014	5.24434e-015	1.39749e-014	3.00999e-015	2.14061e-016	3.78242e-015	-4.48813e-015
3.83617e-016	-4.93174e-015	6.75109e-015	5.19862e-015	8.64104e-015	8.15439e-015	7.17977e-015	4.5665e-015	5.21935e-015	3.16619e-015	1.09331e-015	7.51876e-015	-2.49635e-015	1.20014e-014	7.99152e-015	1.15913e-014	6.06537e-015	8.84499e-015	9.87484e-015	5.15756e-015	1.37439e-014	2.73868e-015	-1.76921e-016	3.34183e-015	-4.42646e-015
-1.21482e-016	-5.11765e-015	6.86154e-015	5.39172e-015	8.51378e-015	8.19836e-015	6.82307e-015	4.44159e-015	4.97755e-015	2.89992e-015	1.01429e-015	7.34938e-015	-2.78645e-015	1.19146e-014	8.01739e-015	1.1625e-014	6.1404e-015	8.74588e-015	9.63487e-015	5.04922e-015	1.34635e-014	2.45804e-015	-5.71559e-016	2.89185e-015	-4.3579e-015
-6.24191e-016	-5.29956e-015	6.97885e-015	5.56697e-015	8.38986e-015	8.22935e-015	6.44863e-015	4.3051e-015	4.7226e-015	2.62664e-015	9.38797e-016	7.14649e-015	-3.09328e-015	1.18372e-014	8.05354e-015	1.16544e-014	6.20084e-015	8.64169e-015	9.39287e-015	4.9204e-015	1.31361e-014	2.17053e-015	-9.67257e-016	2.43712e-015	-4.2827e-015
-1.12148e-015	-5.47757e-015	7.10302e-015	5.72282e-015	8.26846e-015	8.24687e-015	6.05697e-015	4.15658e-015	4.45556e-015	2.34908e-015	8.66713e-016	6.9108e-015	-3.41402e-015	1.1771e-014	8.101e-015	1.16823e-014	6.24836e-015	8.533e-015	9.15011e-015	4.77258e-015	1.27649e-014	1.87916e-015	-1.3612e-015	1.98283e-015	-4.2018e-015
-1.61108e-015	-5.65109e-015	7.23425e-015	5.8583e-015	8.14918e-015	8.25061e-015	5.64982e-015	3.99616e-015	4.17808e-015	2.06935e-015	7.9867e-016	6.64299e-015	-3.74628e-015	1.17181e-014	8.1613e-015	1.17109e-014	6.28515e-015	8.42134e-015	8.90899e-015	4.60705e-015	1.23532e-014	1.58683e-015	-1.75032e-015	1.53326e-015	-4.11559e-015
-2.09058e-015	-5.81931e-015	7.37247e-015	5.97282e-015	8.03104e-015	8.23988e-015	5.22876e-015	3.82373e-015	3.89163e-015	1.7899e-015	7.34614e-016	6.34462e-015	-4.08854e-015	1.168e-014	8.23527e-015	1.17422e-014	6.31365e-015	8.30698e-015	8.67175e-015	4.42646e-015	1.19051e-014	1.29583e-015	-2.13183e-015	1.09281e-015	-4.02487e-015
-2.55706e-015	-5.98127e-015	7.51753e-015	6.06578e-015	7.91267e-015	8.21375e-015	4.7956e-015	3.6388e-015	3.59677e-015	1.51352e-015	6.73956e-016	6.01704e-015	-4.43786e-015	1.16576e-014	8.32359e-015	1.17788e-014	6.33524e-015	8.19108e-015	8.44026e-015	4.23299e-015	1.14236e-014	1.00889e-015	-2.50299e-015	6.64942e-016	-3.93034e-015
-3.00845e-015	-6.13628e-015	7.66888e-015	6.13693e-015	7.79299e-015	8.17234e-015	4.3515e-015	3.44125e-015	3.29585e-015	1.24242e-015	6.16541e-016	5.66145e-015	-4.7914e-015	1.16522e-014	8.42719e-015	1.18234e-014	6.35242e-015	8.07415e-015	8.21555e-015	4.02895e-015	1.09127e-014	7.283e-016	-2.86097e-015	2.54211e-016	-3.83232e-015
-3.44336e-015	-6.28445e-015	7.82588e-015	6.1854e-015	7.67041e-015	8.11514e-015	3.89832e-015	3.23095e-015	2.99046e-015	9.78579e-016	5.61829e-016	5.27995e-015	-5.14728e-015	1.16653e-014	8.54589e-015	1.18785e-014	6.36708e-015	7.9571e-015	7.99916e-015	3.8166e-015	1.03763e-014	4.55889e-016	-3.20336e-015	-1.35963e-016	-3.73115e-015
-3.86019e-015	-6.42499e-015	7.9877e-015	6.2111e-015	7.5433e-015	8.04194e-015	3.43826e-015	3.00734e-015	2.68143e-015	7.24327e-016	5.08972e-016	4.87373e-015	-5.50271e-015	1.16974e-014	8.6791e-015	1.19453e-014	6.38033e-015	7.84111e-015	7.79236e-015	3.59871e-015	9.81923e-015	1.934e-016	-3.52738e-015	-5.02309e-016	-3.62805e-015
-4.25627e-015	-6.55708e-015	8.15348e-015	6.21456e-015	7.41032e-015	7.95181e-015	2.97328e-015	2.76975e-015	2.37024e-015	4.81448e-016	4.56919e-016	4.44481e-015	-5.85466e-015	1.17494e-014	8.82704e-015	1.20249e-014	6.39403e-015	7.72676e-015	7.59662e-015	3.37782e-015	9.24686e-015	-5.75362e-017	-3.83113e-015	-8.4275e-016	-3.5236e-015
-4.63004e-015	-6.68037e-015	8.32207e-015	6.1957e-015	7.26971e-015	7.84519e-015	2.50454e-015	2.51835e-015	2.05798e-015	2.5189e-016	4.04939e-016	3.99573e-015	-6.20156e-015	1.18213e-014	8.98967e-015	1.21188e-014	6.41052e-015	7.61426e-015	7.41245e-015	3.15633e-015	8.66424e-015	-2.94969e-016	-4.11212e-015	-1.15522e-015	-3.41793e-015
-4.97972e-015	-6.79461e-015	8.49219e-015	6.15473e-015	7.11976e-015	7.72157e-015	2.03335e-015	2.25322e-015	1.74592e-015	3.72641e-017	3.50988e-016	3.52955e-015	-6.54189e-015	1.19124e-014	9.16603e-015	1.22277e-014	6.43119e-015	7.50447e-015	7.24072e-015	2.93591e-015	8.0751e-015	-5.17552e-016	-4.36837e-015	-1.43758e-015	-3.31163e-015
-5.30426e-015	-6.89979e-015	8.66181e-015	6.09209e-015	6.95917e-015	7.58017e-015	1.56142e-015	1.97389e-015	1.43506e-015	-1.61267e-016	2.94e-016	3.04821e-015	-6.87322e-015	1.20225e-014	9.35535e-015	1.2353e-014	6.45614e-015	7.39874e-015	7.08198e-015	2.71981e-015	7.48343e-015	-7.24314e-016	-4.59844e-015	-1.68852e-015	-3.20534e-015
-5.60295e-015	-6.99532e-015	8.82979e-015	6.00882e-015	6.78615e-015	7.42125e-015	1.09127e-015	1.68032e-015	1.12664e-015	-3.4269e-016	2.32446e-016	2.5542e-015	-7.19401e-015	1.21508e-014	9.55677e-015	1.24949e-014	6.48679e-015	7.29713e-015	6.93703e-015	2.51072e-015	6.89397e-015	-9.14285e-016	-4.80111e-015	-1.90716e-015	-3.10003e-015
-5.87512e-015	-7.08119e-015	8.99444e-015	5.90604e-015	6.59919e-015	7.24503e-015	6.25116e-016	1.37181e-015	8.22274e-016	-5.06111e-016	1.64089e-016	2.04988e-015	-7.50355e-015	1.22965e-014	9.76881e-015	1.26535e-014	6.52436e-015	7.19986e-015	6.80616e-015	2.3112e-015	6.31108e-015	-1.08629e-015	-4.97509e-015	-2.09284e-015	-2.99611e-015
-6.11927e-015	-7.1574e-015	9.15443e-015	5.78428e-015	6.39757e-015	7.05137e-015	1.64109e-016	1.04877e-015	5.22371e-016	-6.51419e-016	8.70978e-017	1.53743e-015	-7.80042e-015	1.2458e-014	9.98961e-015	1.28287e-014	6.56904e-015	7.10785e-015	6.68866e-015	2.1234e-015	5.73894e-015	-1.24065e-015	-5.11934e-015	-2.24604e-015	-2.89412e-015
-6.33553e-015	-7.2236e-015	9.30761e-015	5.64536e-015	6.18015e-015	6.84097e-015	-2.89591e-016	7.11676e-016	2.2747e-016	-7.7802e-016	-2.38741e-019	1.01964e-015	-8.08359e-015	1.26343e-014	1.02184e-014	1.30201e-014	6.62153e-015	7.02129e-015	6.58425e-015	1.94949e-015	5.18133e-015	-1.37704e-015	-5.23282e-015	-2.36741e-015	-2.79411e-015
-6.52323e-015	-7.27974e-015	9.45266e-015	5.49036e-015	5.94604e-015	6.61413e-015	-7.34623e-016	3.60705e-016	-6.18505e-017	-8.85795e-016	-9.95615e-017	4.99742e-016	-8.35224e-015	1.28231e-014	1.04533e-014	1.32266e-014	6.68234e-015	6.94013e-015	6.49252e-015	1.7913e-015	4.64171e-015	-1.49604e-015	-5.31479e-015	-2.45784e-015	-2.69685e-015
-6.68258e-015	-7.32606e-015	9.58811e-015	5.32139e-015	5.69502e-015	6.37176e-015	-1.16988e-015	-3.07034e-018	-3.45226e-016	-9.75568e-016	-2.12606e-016	-1.97363e-017	-8.60658e-015	1.30226e-014	1.06925e-014	1.34476e-014	6.75125e-015	6.8651e-015	6.41339e-015	1.65105e-015	4.12368e-015	-1.59782e-015	-5.36496e-015	-2.51898e-015	-2.60274e-015
-6.81408e-015	-7.36279e-015	9.71256e-015	5.14132e-015	5.42713e-015	6.11475e-015	-1.59427e-015	-3.78984e-016	-6.22091e-016	-1.04836e-015	-3.4124e-016	-5.35719e-016	-8.8464e-015	1.32316e-014	1.0935e-014	1.36818e-014	6.82805e-015	6.79615e-015	6.34592e-015	1.53032e-015	3.63072e-015	-1.68189e-015	-5.38372e-015	-2.55233e-015	-2.51183e-015
-6.91791e-015	-7.38986e-015	9.82477e-015	4.9516e-015	5.14345e-015	5.84289e-015	-2.00687e-015	-7.66237e-016	-8.92455e-016	-1.10528e-015	-4.871e-016	-1.04609e-015	-9.07147e-015	1.34484e-014	1.1179e-014	1.39281e-014	6.91277e-015	6.73321e-015	6.28913e-015	1.43068e-015	3.16468e-015	-1.74909e-015	-5.37194e-015	-2.5601e-015	-2.42476e-015
-6.99447e-015	-7.40763e-015	9.92377e-015	4.75453e-015	4.84438e-015	5.5571e-015	-2.40657e-015	-1.16313e-015	-1.15581e-015	-1.1473e-015	-6.51909e-016	-1.54893e-015	-9.28212e-015	1.36706e-014	1.14233e-014	1.41845e-014	7.00492e-015	6.6765e-015	6.24251e-015	1.35282e-015	2.72812e-015	-1.80103e-015	-5.32982e-015	-2.54444e-015	-2.34208e-015
-7.04442e-015	-7.41712e-015	1.00088e-014	4.55204e-015	4.53097e-015	5.25822e-015	-2.79245e-015	-1.56898e-015	-1.41192e-015	-1.17572e-015	-8.36759e-016	-2.04144e-015	-9.47909e-015	1.38959e-014	1.16662e-014	1.44497e-014	7.1036e-015	6.62543e-015	6.20557e-015	1.2974e-015	2.32317e-015	-1.83842e-015	-5.25798e-015	-2.50796e-015	-2.26391e-015
-7.06897e-015	-7.41883e-015	1.00788e-014	4.34645e-015	4.20425e-015	4.94736e-015	-3.16356e-015	-1.98214e-015	-1.66156e-015	-1.19188e-015	-1.04291e-015	-2.52181e-015	-9.66319e-015	1.41223e-014	1.19063e-014	1.47218e-014	7.20804e-015	6.58104e-015	6.17697e-015	1.26517e-015	1.95111e-015	-1.86216e-015	-5.15776e-015	-2.45372e-015	-2.19075e-015
-7.06908e-015	-7.41234e-015	1.01343e-014	4.14047e-015	3.86633e-015	4.62504e-015	-3.51961e-015	-2.40116e-015	-1.9058e-015	-1.19741e-015	-1.27106e-015	-2.98794e-015	-9.83547e-015	1.43479e-014	1.21422e-014	1.49991e-014	7.31706e-015	6.54296e-015	6.15628e-015	1.25628e-015	1.61359e-015	-1.87375e-015	-5.03043e-015	-2.38406e-015	-2.12245e-015
-7.04593e-015	-7.39877e-015	1.01747e-014	3.93716e-015	3.51971e-015	4.29267e-015	-3.86043e-015	-2.82422e-015	-2.14516e-015	-1.19457e-015	-1.52148e-015	-3.43757e-015	-9.99714e-015	1.45706e-014	1.23729e-014	1.52799e-014	7.42927e-015	6.51094e-015	6.14302e-015	1.27115e-015	1.31111e-015	-1.87471e-015	-4.87744e-015	-2.30224e-015	-2.05987e-015
-7.00126e-015	-7.37894e-015	1.0201e-014	3.73903e-015	3.16674e-015	3.95118e-015	-4.18554e-015	-3.24914e-015	-2.38067e-015	-1.18571e-015	-1.79439e-015	-3.86932e-015	-1.01492e-014	1.47879e-014	1.2597e-014	1.5562e-014	7.54402e-015	6.48473e-015	6.13591e-015	1.30902e-015	1.04403e-015	-1.86686e-015	-4.70064e-015	-2.21126e-015	-2.00322e-015
-6.93629e-015	-7.3535e-015	1.02131e-014	3.54826e-015	2.80914e-015	3.60157e-015	-4.49497e-015	-3.67344e-015	-2.61256e-015	-1.17311e-015	-2.08989e-015	-4.28165e-015	-1.02931e-014	1.49982e-014	1.2814e-014	1.58435e-014	7.65987e-015	6.46393e-015	6.13508e-015	1.36931e-015	8.12541e-016	-1.85129e-015	-4.5022e-015	-2.11399e-015	-1.95279e-015
-6.85314e-015	-7.32368e-015	1.02118e-014	3.36732e-015	2.45004e-015	3.24537e-015	-4.78936e-015	-4.09515e-015	-2.84133e-015	-1.15881e-015	-2.40803e-015	-4.67284e-015	-1.043e-014	1.52e-014	1.30233e-014	1.61225e-014	7.77541e-015	6.44866e-015	6.13968e-015	1.45172e-015	6.16557e-016	-1.82881e-015	-4.2847e-015	-2.01337e-015	-1.90884e-015
-6.75385e-015	-7.29027e-015	1.01977e-014	3.19941e-015	2.09339e-015	2.88454e-015	-5.06887e-015	-4.5124e-015	-3.06798e-015	-1.14541e-015	-2.74792e-015	-5.04179e-015	-1.05622e-014	1.53915e-014	1.32242e-014	1.63972e-014	7.8897e-015	6.43845e-015	6.14892e-015	1.55539e-015	4.55102e-016	-1.80142e-015	-4.05061e-015	-1.91267e-015	-1.87193e-015
-6.64039e-015	-7.25398e-015	1.01725e-014	3.04719e-015	1.74223e-015	2.52059e-015	-5.334e-015	-4.92287e-015	-3.2937e-015	-1.13442e-015	-3.10859e-015	-5.38752e-015	-1.06911e-014	1.55708e-014	1.34165e-014	1.66654e-014	8.00114e-015	6.43262e-015	6.1634e-015	1.67924e-015	3.27114e-016	-1.76995e-015	-3.80229e-015	-1.81388e-015	-1.84193e-015
-6.5151e-015	-7.21538e-015	1.01372e-014	2.91314e-015	1.40045e-015	2.15541e-015	-5.58501e-015	-5.32465e-015	-3.51928e-015	-1.12825e-015	-3.48865e-015	-5.70984e-015	-1.08183e-014	1.57372e-014	1.36e-014	1.69266e-014	8.10803e-015	6.4316e-015	6.18245e-015	1.82181e-015	2.32341e-016	-1.73555e-015	-3.54232e-015	-1.71971e-015	-1.81868e-015
-6.38025e-015	-7.17531e-015	1.00944e-014	2.80014e-015	1.07183e-015	1.79108e-015	-5.82177e-015	-5.71478e-015	-3.74568e-015	-1.12949e-015	-3.886e-015	-6.00746e-015	-1.09455e-014	1.58895e-014	1.37743e-014	1.71793e-014	8.20925e-015	6.43489e-015	6.20607e-015	1.98116e-015	1.69388e-016	-1.69979e-015	-3.27367e-015	-1.63227e-015	-1.80233e-015
-6.23826e-015	-7.1343e-015	1.00458e-014	2.71022e-015	7.6021e-016	1.42896e-015	-6.04516e-015	-6.09086e-015	-3.97386e-015	-1.14014e-015	-4.299e-015	-6.28001e-015	-1.1074e-014	1.60264e-014	1.39394e-014	1.74218e-014	8.30251e-015	6.44196e-015	6.23361e-015	2.15599e-015	1.36308e-016	-1.66432e-015	-2.99943e-015	-1.55307e-015	-1.79322e-015
-6.09051e-015	-7.09323e-015	9.99381e-015	2.64539e-015	4.68691e-016	1.07024e-015	-6.25553e-015	-6.45037e-015	-4.20476e-015	-1.1615e-015	-4.72599e-015	-6.52748e-015	-1.12048e-014	1.61474e-014	1.40957e-014	1.76527e-014	8.38702e-015	6.45262e-015	6.2648e-015	2.34427e-015	1.31181e-016	-1.63027e-015	-2.72235e-015	-1.48407e-015	-1.7906e-015
-5.93869e-015	-7.05289e-015	9.94007e-015	2.60787e-015	2.01342e-016	7.16787e-016	-6.45347e-015	-6.79086e-015	-4.43964e-015	-1.19565e-015	-5.16414e-015	-6.75034e-015	-1.13394e-014	1.62521e-014	1.4244e-014	1.78716e-014	8.46128e-015	6.46653e-015	6.3004e-015	2.54364e-015	1.52518e-016	-1.59913e-015	-2.44567e-015	-1.42661e-015	-1.79454e-015
-5.78516e-015	-7.01357e-015	9.88738e-015	2.59862e-015	-3.79679e-017	3.70195e-016	-6.64018e-015	-7.11065e-015	-4.67903e-015	-1.24411e-015	-5.61058e-015	-6.94934e-015	-1.1479e-014	1.63398e-014	1.43837e-014	1.80781e-014	8.52444e-015	6.4835e-015	6.341e-015	2.75163e-015	1.96862e-016	-1.57112e-015	-2.17278e-015	-1.38261e-015	-1.80501e-015
-5.6316e-015	-6.97571e-015	9.83868e-015	2.61937e-015	-2.45916e-016	3.27995e-017	-6.8165e-015	-7.40719e-015	-4.92356e-015	-1.30792e-015	-6.06247e-015	-7.12525e-015	-1.1625e-014	1.64104e-014	1.45164e-014	1.82714e-014	8.57659e-015	6.50367e-015	6.38686e-015	2.96647e-015	2.61715e-016	-1.54718e-015	-1.90647e-015	-1.35323e-015	-1.82209e-015
-5.47984e-015	-6.94015e-015	9.79623e-015	2.67137e-015	-4.18825e-016	-2.93177e-016	-6.98287e-015	-7.67818e-015	-5.1735e-015	-1.3886e-015	-6.51659e-015	-7.27845e-015	-1.17781e-014	1.64636e-014	1.4642e-014	1.84508e-014	8.61646e-015	6.52683e-015	6.43838e-015	3.18601e-015	3.4526e-016	-1.52787e-015	-1.64969e-015	-1.3387e-015	-1.84521e-015
-5.33203e-015	-6.90734e-015	9.76211e-015	2.75475e-015	-5.53347e-016	-6.05396e-016	-7.14033e-015	-7.92305e-015	-5.42849e-015	-1.48664e-015	-6.96987e-015	-7.41057e-015	-1.19389e-014	1.64999e-014	1.47616e-014	1.86167e-014	8.643e-015	6.55222e-015	6.49607e-015	3.40809e-015	4.44394e-016	-1.51435e-015	-1.4049e-015	-1.33903e-015	-1.87363e-015
-5.19007e-015	-6.87724e-015	9.73928e-015	2.8702e-015	-6.47385e-016	-9.02025e-016	-7.28899e-015	-8.13969e-015	-5.6893e-015	-1.60298e-015	-7.4193e-015	-7.52257e-015	-1.21085e-014	1.65202e-014	1.48761e-014	1.87691e-014	8.65529e-015	6.58008e-015	6.5603e-015	3.63074e-015	5.55837e-016	-1.50638e-015	-1.17502e-015	-1.35375e-015	-1.90691e-015
-5.05494e-015	-6.84969e-015	9.72979e-015	3.0185e-015	-6.98779e-016	-1.18124e-015	-7.42964e-015	-8.32778e-015	-5.95611e-015	-1.73776e-015	-7.86102e-015	-7.6153e-015	-1.22869e-014	1.65247e-014	1.49865e-014	1.89079e-014	8.65288e-015	6.61112e-015	6.63208e-015	3.85162e-015	6.77592e-016	-1.50445e-015	-9.62475e-016	-1.38249e-015	-1.9443e-015
-4.92796e-015	-6.82533e-015	9.73511e-015	3.19936e-015	-7.0515e-016	-1.44087e-015	-7.5632e-015	-8.48653e-015	-6.2288e-015	-1.89091e-015	-8.29182e-015	-7.69054e-015	-1.24741e-014	1.65139e-014	1.50935e-014	1.90343e-014	8.63587e-015	6.64478e-015	6.71185e-015	4.06874e-015	8.0735e-016	-1.50882e-015	-7.69806e-016	-1.42442e-015	-1.9853e-015
-4.81055e-015	-6.80434e-015	9.75791e-015	3.41245e-015	-6.64415e-016	-1.67955e-015	-7.68941e-015	-8.6149e-015	-6.50683e-015	-2.06273e-015	-8.7085e-015	-7.74967e-015	-1.26699e-014	1.6489e-014	1.51978e-014	1.91485e-014	8.6037e-015	6.68065e-015	6.80006e-015	4.28032e-015	9.42827e-016	-1.51882e-015	-5.99076e-016	-1.47824e-015	-2.02875e-015
-4.70315e-015	-6.78647e-015	9.80008e-015	3.65739e-015	-5.75636e-016	-1.89556e-015	-7.80961e-015	-8.71213e-015	-6.78937e-015	-2.25213e-015	-9.10743e-015	-7.79407e-015	-1.28738e-014	1.64509e-014	1.53002e-014	1.92517e-014	8.55584e-015	6.71896e-015	6.8972e-015	4.48376e-015	1.08057e-015	-1.53457e-015	-4.52156e-016	-1.54291e-015	-2.07364e-015
-4.60657e-015	-6.77095e-015	9.86287e-015	3.93283e-015	-4.3869e-016	-2.08733e-015	-7.92441e-015	-8.77823e-015	-7.07592e-015	-2.45875e-015	-9.48557e-015	-7.82556e-015	-1.30854e-014	1.64008e-014	1.5401e-014	1.93452e-014	8.49243e-015	6.75979e-015	7.00321e-015	4.6773e-015	1.21836e-015	-1.55572e-015	-3.30893e-016	-1.61738e-015	-2.11883e-015
-4.52156e-015	-6.75787e-015	9.94702e-015	4.23711e-015	-2.53202e-016	-2.25243e-015	-8.03368e-015	-8.81324e-015	-7.3654e-015	-2.68156e-015	-9.83942e-015	-7.84545e-015	-1.33041e-014	1.63398e-014	1.55004e-014	1.94299e-014	8.41385e-015	6.80374e-015	7.11819e-015	4.85946e-015	1.35406e-015	-1.5811e-015	-2.37006e-016	-1.69878e-015	-2.16336e-015
-4.44856e-015	-6.74719e-015	1.00536e-014	4.56878e-015	-1.9468e-017	-2.38966e-015	-8.13756e-015	-8.81739e-015	-7.65688e-015	-2.9197e-015	-1.01665e-014	-7.85516e-015	-1.3529e-014	1.62684e-014	1.5599e-014	1.95065e-014	8.3209e-015	6.85038e-015	7.24261e-015	5.02901e-015	1.48563e-015	-1.61071e-015	-1.71382e-016	-1.78597e-015	-2.20643e-015
-4.3881e-015	-6.73795e-015	1.01829e-014	4.92574e-015	2.61514e-016	-2.4979e-015	-8.23593e-015	-8.79118e-015	-7.94952e-015	-3.17144e-015	-1.04644e-014	-7.85612e-015	-1.37592e-014	1.6189e-014	1.56975e-014	1.95763e-014	8.21409e-015	6.90017e-015	7.3765e-015	5.18425e-015	1.61143e-015	-1.64346e-015	-1.34402e-016	-1.87659e-015	-2.2473e-015
-4.33966e-015	-6.73027e-015	1.03352e-014	5.30553e-015	5.8871e-016	-2.5754e-015	-8.32938e-015	-8.73591e-015	-8.24119e-015	-3.43549e-015	-1.07308e-014	-7.84975e-015	-1.3993e-014	1.61028e-014	1.5796e-014	1.96404e-014	8.09325e-015	6.95373e-015	7.51971e-015	5.32395e-015	1.72978e-015	-1.67926e-015	-1.26661e-016	-1.9689e-015	-2.28474e-015
-4.30369e-015	-6.72361e-015	1.05106e-014	5.70629e-015	9.60852e-016	-2.62106e-015	-8.4177e-015	-8.65323e-015	-8.5292e-015	-3.70987e-015	-1.09639e-014	-7.83773e-015	-1.42288e-014	1.6011e-014	1.58945e-014	1.97004e-014	7.95946e-015	7.01059e-015	7.67216e-015	5.44707e-015	1.83894e-015	-1.71723e-015	-1.48293e-016	-2.06094e-015	-2.31737e-015
-4.27982e-015	-6.71699e-015	1.0708e-014	6.12462e-015	1.37521e-015	-2.63484e-015	-8.50101e-015	-8.5451e-015	-8.8121e-015	-3.99268e-015	-1.11623e-014	-7.82156e-015	-1.44655e-014	1.59151e-014	1.59928e-014	1.97575e-014	7.8135e-015	7.07053e-015	7.8329e-015	5.55229e-015	1.93802e-015	-1.75545e-015	-1.98906e-016	-2.15058e-015	-2.34414e-015
-4.26681e-015	-6.70996e-015	1.09266e-014	6.55821e-015	1.82864e-015	-2.61531e-015	-8.57946e-015	-8.41357e-015	-9.08803e-015	-4.28196e-015	-1.13244e-014	-7.80185e-015	-1.47015e-014	1.58161e-014	1.60907e-014	1.98127e-014	7.65573e-015	7.13393e-015	8.001e-015	5.63916e-015	2.02587e-015	-1.79362e-015	-2.78377e-016	-2.23591e-015	-2.36409e-015
-4.26454e-015	-6.70262e-015	1.11656e-014	7.004e-015	2.31819e-015	-2.56168e-015	-8.65242e-015	-8.26038e-015	-9.35458e-015	-4.57598e-015	-1.14492e-014	-7.77959e-015	-1.49357e-014	1.57151e-014	1.6188e-014	1.9867e-014	7.48766e-015	7.20065e-015	8.17533e-015	5.70825e-015	2.10127e-015	-1.83115e-015	-3.85963e-016	-2.31405e-015	-2.37621e-015
-4.27258e-015	-6.6951e-015	1.14226e-014	7.45852e-015	2.84045e-015	-2.47343e-015	-8.7187e-015	-8.08796e-015	-9.60994e-015	-4.87267e-015	-1.15357e-014	-7.75589e-015	-1.5166e-014	1.56133e-014	1.62841e-014	1.9921e-014	7.3101e-015	7.27083e-015	8.35507e-015	5.75881e-015	2.1644e-015	-1.86686e-015	-5.20524e-016	-2.38337e-015	-2.37898e-015
-4.28976e-015	-6.68668e-015	1.16955e-014	7.91834e-015	3.39162e-015	-2.35055e-015	-8.77851e-015	-7.89857e-015	-9.85222e-015	-5.16981e-015	-1.15841e-014	-7.73157e-015	-1.53908e-014	1.55112e-014	1.6378e-014	1.99762e-014	7.12453e-015	7.34481e-015	8.53867e-015	5.79084e-015	2.2143e-015	-1.89964e-015	-6.80253e-016	-2.44283e-015	-2.37104e-015
-4.31518e-015	-6.67702e-015	1.19817e-014	8.37947e-015	3.9671e-015	-2.19278e-015	-8.83114e-015	-7.69571e-015	-1.00785e-014	-5.46491e-015	-1.15948e-014	-7.70745e-015	-1.56087e-014	1.54098e-014	1.64695e-014	2.00329e-014	6.93199e-015	7.4227e-015	8.72486e-015	5.80442e-015	2.25078e-015	-1.92841e-015	-8.63344e-016	-2.49112e-015	-2.35172e-015
-4.34828e-015	-6.66561e-015	1.22785e-014	8.83863e-015	4.56215e-015	-2.00044e-015	-8.87537e-015	-7.482e-015	-1.0286e-014	-5.75624e-015	-1.15683e-014	-7.68361e-015	-1.58182e-014	1.53101e-014	1.65574e-014	2.00918e-014	6.73358e-015	7.5045e-015	8.91166e-015	5.79978e-015	2.27388e-015	-1.95274e-015	-1.06812e-015	-2.52694e-015	-2.32031e-015
-4.38822e-015	-6.65145e-015	1.25831e-014	9.2923e-015	5.17252e-015	-1.7746e-015	-8.91088e-015	-7.26069e-015	-1.04729e-014	-6.04141e-015	-1.15051e-014	-7.66061e-015	-1.6017e-014	1.52133e-014	1.66411e-014	2.0153e-014	6.53e-015	7.59039e-015	9.09724e-015	5.77774e-015	2.28362e-015	-1.97109e-015	-1.29252e-015	-2.54885e-015	-2.27667e-015
-4.43386e-015	-6.63494e-015	1.28924e-014	9.73699e-015	5.79333e-015	-1.51577e-015	-8.93717e-015	-7.03469e-015	-1.06369e-014	-6.31829e-015	-1.14067e-014	-7.63844e-015	-1.62038e-014	1.51198e-014	1.67202e-014	2.02161e-014	6.32233e-015	7.68033e-015	9.28002e-015	5.73918e-015	2.28076e-015	-1.98292e-015	-1.5338e-015	-2.55631e-015	-2.21976e-015
-4.48432e-015	-6.61571e-015	1.32028e-014	1.01697e-014	6.41962e-015	-1.22492e-015	-8.95343e-015	-6.80668e-015	-1.07762e-014	-6.5844e-015	-1.12741e-014	-7.61679e-015	-1.63768e-014	1.50301e-014	1.67937e-014	2.02814e-014	6.11253e-015	7.77335e-015	9.45807e-015	5.68456e-015	2.26556e-015	-1.98799e-015	-1.78932e-015	-2.54882e-015	-2.14857e-015
-4.53829e-015	-6.59365e-015	1.35114e-014	1.0587e-014	7.0468e-015	-9.03071e-016	-8.95938e-015	-6.58005e-015	-1.08888e-014	-6.838e-015	-1.11095e-014	-7.59496e-015	-1.65345e-014	1.49448e-014	1.68607e-014	2.03494e-014	5.90218e-015	7.86962e-015	9.62978e-015	5.61495e-015	2.23932e-015	-1.98564e-015	-2.05638e-015	-2.52571e-015	-2.06277e-015
-4.59478e-015	-6.56868e-015	1.38147e-014	1.09864e-014	7.6704e-015	-5.51329e-016	-8.95388e-015	-6.3581e-015	-1.09722e-014	-7.07737e-015	-1.09153e-014	-7.57248e-015	-1.66758e-014	1.48641e-014	1.69207e-014	2.04196e-014	5.69259e-015	7.96917e-015	9.79358e-015	5.53203e-015	2.20296e-015	-1.97468e-015	-2.3316e-015	-2.48662e-015	-1.96249e-015
-4.65275e-015	-6.54097e-015	1.41094e-014	1.13652e-014	8.28582e-015	-1.71343e-016	-8.93566e-015	-6.14266e-015	-1.1025e-014	-7.30109e-015	-1.0694e-014	-7.54908e-015	-1.68e-014	1.47879e-014	1.69731e-014	2.04909e-014	5.48481e-015	8.07191e-015	9.94692e-015	5.43767e-015	2.15758e-015	-1.9547e-015	-2.61228e-015	-2.43209e-015	-1.84775e-015
-4.71145e-015	-6.50953e-015	1.43926e-014	1.17207e-014	8.88843e-015	2.35353e-016	-8.90408e-015	-5.93666e-015	-1.10456e-014	-7.50789e-015	-1.04479e-014	-7.5239e-015	-1.69055e-014	1.4716e-014	1.70167e-014	2.05631e-014	5.28035e-015	8.17698e-015	1.00878e-014	5.33337e-015	2.10515e-015	-1.92569e-015	-2.89476e-015	-2.36265e-015	-1.71838e-015
-4.77062e-015	-6.47484e-015	1.46604e-014	1.20509e-014	9.47452e-015	6.66799e-016	-8.85893e-015	-5.74283e-015	-1.10333e-014	-7.69648e-015	-1.01798e-014	-7.4968e-015	-1.69918e-014	1.46487e-014	1.70513e-014	2.06349e-014	5.08026e-015	8.28415e-015	1.02143e-014	5.21967e-015	2.04647e-015	-1.88731e-015	-3.17583e-015	-2.27909e-015	-1.57538e-015
-4.82965e-015	-6.43698e-015	1.49106e-014	1.23544e-014	1.00402e-014	1.12084e-015	-8.79918e-015	-5.56448e-015	-1.0987e-014	-7.86592e-015	-9.89262e-015	-7.46673e-015	-1.70583e-014	1.45856e-014	1.70762e-014	2.07054e-014	4.88553e-015	8.39334e-015	1.03242e-014	5.09783e-015	1.98263e-015	-1.84015e-015	-3.45279e-015	-2.18268e-015	-1.41941e-015
-4.88717e-015	-6.39607e-015	1.51396e-014	1.26286e-014	1.05821e-014	1.59519e-015	-8.72436e-015	-5.40375e-015	-1.09068e-014	-8.01541e-015	-9.58977e-015	-7.43289e-015	-1.71047e-014	1.45264e-014	1.7091e-014	2.07735e-014	4.6973e-015	8.50335e-015	1.04159e-014	4.96936e-015	1.91453e-015	-1.78429e-015	-3.72254e-015	-2.07439e-015	-1.25081e-015
-4.94293e-015	-6.3533e-015	1.53457e-014	1.28728e-014	1.10964e-014	2.08738e-015	-8.63347e-015	-5.26238e-015	-1.07917e-014	-8.14414e-015	-9.27437e-015	-7.39431e-015	-1.71304e-014	1.44709e-014	1.70955e-014	2.08377e-014	4.51685e-015	8.61319e-015	1.04879e-014	4.83638e-015	1.84407e-015	-1.7196e-015	-3.98225e-015	-1.95571e-015	-1.0707e-015
-4.99714e-015	-6.30933e-015	1.55261e-014	1.3086e-014	1.15805e-014	2.59552e-015	-8.52599e-015	-5.14156e-015	-1.06423e-014	-8.25151e-015	-8.94911e-015	-7.35054e-015	-1.71356e-014	1.44189e-014	1.70896e-014	2.08966e-014	4.34522e-015	8.72207e-015	1.05383e-014	4.69961e-015	1.77253e-015	-1.64697e-015	-4.22882e-015	-1.82844e-015	-8.7999e-016
-5.04978e-015	-6.2642e-015	1.56784e-014	1.32673e-014	1.2033e-014	3.11664e-015	-8.40221e-015	-5.04267e-015	-1.04592e-014	-8.33785e-015	-8.61723e-015	-7.30064e-015	-1.712e-014	1.43697e-014	1.70736e-014	2.0949e-014	4.18351e-015	8.82945e-015	1.05661e-014	4.56064e-015	1.70129e-015	-1.56687e-015	-4.45972e-015	-1.69433e-015	-6.79807e-016
-5.10094e-015	-6.2178e-015	1.58016e-014	1.34167e-014	1.24514e-014	3.6485e-015	-8.26137e-015	-4.96725e-015	-1.02433e-014	-8.40262e-015	-8.28216e-015	-7.2441e-015	-1.70844e-014	1.43228e-014	1.70473e-014	2.09935e-014	4.03243e-015	8.93384e-015	1.05703e-014	4.42121e-015	1.63162e-015	-1.47922e-015	-4.67276e-015	-1.55546e-015	-4.7208e-016
-5.15037e-015	-6.17065e-015	1.58949e-014	1.35345e-014	1.28343e-014	4.18872e-015	-8.10278e-015	-4.91573e-015	-9.99585e-015	-8.44553e-015	-7.94665e-015	-7.17991e-015	-1.70293e-014	1.42771e-014	1.70115e-014	2.10281e-014	3.89287e-015	9.03444e-015	1.05502e-014	4.28227e-015	1.5644e-015	-1.38501e-015	-4.86593e-015	-1.41387e-015	-2.58646e-016
-5.19852e-015	-6.12309e-015	1.59575e-014	1.36219e-014	1.31812e-014	4.73405e-015	-7.92571e-015	-4.88877e-015	-9.71866e-015	-8.46689e-015	-7.61347e-015	-7.10685e-015	-1.6955e-014	1.42326e-014	1.69666e-014	2.10518e-014	3.76532e-015	9.13033e-015	1.05052e-014	4.14477e-015	1.50053e-015	-1.28525e-015	-5.03742e-015	-1.27175e-015	-4.09839e-017
-5.24525e-015	-6.07585e-015	1.5989e-014	1.36798e-014	1.34922e-014	5.28246e-015	-7.72954e-015	-4.88653e-015	-9.41306e-015	-8.46748e-015	-7.2852e-015	-7.02418e-015	-1.68624e-014	1.41888e-014	1.69141e-014	2.10635e-014	3.65021e-015	9.2214e-015	1.04353e-014	4.00991e-015	1.44086e-015	-1.18129e-015	-5.18595e-015	-1.13126e-015	1.78623e-016
-5.29035e-015	-6.02991e-015	1.59894e-014	1.371e-014	1.37668e-014	5.83134e-015	-7.51412e-015	-4.90903e-015	-9.08167e-015	-8.44793e-015	-6.96401e-015	-6.93196e-015	-1.6753e-014	1.41452e-014	1.68544e-014	2.1062e-014	3.54766e-015	9.30689e-015	1.03406e-014	3.87821e-015	1.3866e-015	-1.0741e-015	-5.31e-015	-9.94124e-016	3.99022e-016
-5.3345e-015	-5.98557e-015	1.59596e-014	1.37143e-014	1.40058e-014	6.3782e-015	-7.27922e-015	-4.956e-015	-8.72754e-015	-8.40884e-015	-6.65262e-015	-6.82981e-015	-1.66273e-014	1.41013e-014	1.67886e-014	2.10464e-014	3.45796e-015	9.38598e-015	1.0221e-014	3.75123e-015	1.33816e-015	-9.65043e-016	-5.40843e-015	-8.62832e-016	6.18165e-016
-5.37816e-015	-5.94314e-015	1.59012e-014	1.36953e-014	1.42106e-014	6.92106e-015	-7.02403e-015	-5.02619e-015	-8.35251e-015	-8.35141e-015	-6.35298e-015	-6.71787e-015	-1.6487e-014	1.40565e-014	1.67183e-014	2.10152e-014	3.38174e-015	9.45767e-015	1.00779e-014	3.63003e-015	1.29613e-015	-8.55255e-016	-5.48051e-015	-7.39375e-016	8.34427e-016
-5.42155e-015	-5.90276e-015	1.58152e-014	1.36549e-014	1.43825e-014	7.45669e-015	-6.74885e-015	-5.11863e-015	-7.95938e-015	-8.27685e-015	-6.06768e-015	-6.59606e-015	-1.63331e-014	1.40103e-014	1.66456e-014	2.09673e-014	3.31869e-015	9.52146e-015	9.91193e-015	3.51497e-015	1.26066e-015	-7.46113e-016	-5.5265e-015	-6.25854e-016	1.0455e-015
-5.46453e-015	-5.86512e-015	1.57031e-014	1.35957e-014	1.45237e-014	7.98318e-015	-6.45402e-015	-5.23217e-015	-7.55141e-015	-8.18625e-015	-5.79835e-015	-6.46449e-015	-1.61668e-014	1.39621e-014	1.65723e-014	2.0902e-014	3.2681e-015	9.57606e-015	9.72468e-015	3.4067e-015	1.23222e-015	-6.38755e-016	-5.54644e-015	-5.24429e-016	1.24926e-015
-5.50789e-015	-5.83079e-015	1.55672e-014	1.35207e-014	1.46359e-014	8.49887e-015	-6.13958e-015	-5.36526e-015	-7.13258e-015	-8.08052e-015	-5.5465e-015	-6.32381e-015	-1.599e-014	1.39119e-014	1.64988e-014	2.08186e-014	3.23001e-015	9.6206e-015	9.51772e-015	3.30541e-015	1.21095e-015	-5.34095e-016	-5.54084e-015	-4.36611e-016	1.4441e-015
-5.55176e-015	-5.79985e-015	1.54111e-014	1.3433e-014	1.47223e-014	9.00143e-015	-5.8053e-015	-5.51568e-015	-6.70671e-015	-7.96051e-015	-5.3131e-015	-6.17423e-015	-1.58046e-014	1.386e-014	1.64272e-014	2.07165e-014	3.20497e-015	9.65464e-015	9.29328e-015	3.21117e-015	1.19652e-015	-4.33389e-016	-5.51083e-015	-3.63863e-016	1.6275e-015
-5.59621e-015	-5.77265e-015	1.52377e-014	1.33363e-014	1.47856e-014	9.48974e-015	-5.45209e-015	-5.68104e-015	-6.27648e-015	-7.82736e-015	-5.09844e-015	-6.01647e-015	-1.5611e-014	1.3806e-014	1.63593e-014	2.05957e-014	3.1922e-015	9.67739e-015	9.05277e-015	3.12472e-015	1.18803e-015	-3.38292e-016	-5.45706e-015	-3.07702e-016	1.79748e-015
-5.64121e-015	-5.74887e-015	1.50502e-014	1.32335e-014	1.48295e-014	9.96172e-015	-5.07974e-015	-5.85918e-015	-5.84621e-015	-7.6831e-015	-4.90377e-015	-5.85127e-015	-1.54112e-014	1.37494e-014	1.62965e-014	2.04567e-014	3.19102e-015	9.68869e-015	8.79853e-015	3.04682e-015	1.18516e-015	-2.49741e-016	-5.38112e-015	-2.69306e-016	1.9524e-015
-5.68701e-015	-5.72926e-015	1.48524e-014	1.31277e-014	1.48571e-014	1.04165e-014	-4.68898e-015	-6.04769e-015	-5.41845e-015	-7.52875e-015	-4.72903e-015	-5.67975e-015	-1.5207e-014	1.36901e-014	1.62408e-014	2.02993e-014	3.20043e-015	9.68816e-015	8.53257e-015	2.97663e-015	1.18785e-015	-1.69516e-016	-5.28465e-015	-2.49103e-016	2.09131e-015
-5.73385e-015	-5.71423e-015	1.46478e-014	1.30222e-014	1.4872e-014	1.08526e-014	-4.28072e-015	-6.24356e-015	-4.99761e-015	-7.3655e-015	-4.57467e-015	-5.5031e-015	-1.4999e-014	1.36292e-014	1.61939e-014	2.01242e-014	3.21907e-015	9.67547e-015	8.25698e-015	2.91412e-015	1.19496e-015	-9.89213e-017	-5.16941e-015	-2.47791e-016	2.21244e-015
-5.78161e-015	-5.70374e-015	1.44404e-014	1.29207e-014	1.48776e-014	1.12684e-014	-3.85506e-015	-6.44434e-015	-4.58734e-015	-7.19484e-015	-4.44011e-015	-5.32266e-015	-1.47886e-014	1.35667e-014	1.61572e-014	1.99317e-014	3.24625e-015	9.65023e-015	7.9745e-015	2.85966e-015	1.20562e-015	-3.93289e-017	-5.0385e-015	-2.66086e-016	2.31508e-015
-5.82973e-015	-5.69728e-015	1.42343e-014	1.28268e-014	1.48776e-014	1.16638e-014	-3.41278e-015	-6.64738e-015	-4.19124e-015	-7.01803e-015	-4.32519e-015	-5.13952e-015	-1.4577e-014	1.35025e-014	1.61325e-014	1.97227e-014	3.28095e-015	9.6128e-015	7.68809e-015	2.81269e-015	1.21918e-015	8.47978e-018	-4.8942e-015	-3.03739e-016	2.39818e-015
-5.87825e-015	-5.69476e-015	1.40327e-014	1.27435e-014	1.4875e-014	1.20375e-014	-2.9546e-015	-6.85008e-015	-3.8127e-015	-6.83634e-015	-4.22971e-015	-4.95467e-015	-1.43654e-014	1.34362e-014	1.6121e-014	1.94981e-014	3.32211e-015	9.56323e-015	7.40068e-015	2.7727e-015	1.23423e-015	4.37618e-017	-4.73888e-015	-3.60533e-016	2.46015e-015
-5.92708e-015	-5.69657e-015	1.38401e-014	1.26725e-014	1.48724e-014	1.23891e-014	-2.48136e-015	-7.04992e-015	-3.45497e-015	-6.65085e-015	-4.15316e-015	-4.77029e-015	-1.41557e-014	1.33685e-014	1.61237e-014	1.92591e-014	3.36851e-015	9.50206e-015	7.11481e-015	2.73896e-015	1.24976e-015	6.50216e-017	-4.57508e-015	-4.36276e-016	2.50054e-015
-5.97589e-015	-5.70243e-015	1.36599e-014	1.26168e-014	1.48737e-014	1.27179e-014	-1.99391e-015	-7.24414e-015	-3.12071e-015	-6.46327e-015	-4.09507e-015	-4.58792e-015	-1.39486e-014	1.32998e-014	1.61415e-014	1.90069e-014	3.41881e-015	9.4295e-015	6.83264e-015	2.71092e-015	1.26524e-015	7.09583e-017	-4.40596e-015	-5.30743e-016	2.51897e-015
-6.02388e-015	-5.71213e-015	1.34952e-014	1.25799e-014	1.48813e-014	1.30233e-014	-1.49381e-015	-7.42999e-015	-2.81227e-015	-6.2744e-015	-4.05456e-015	-4.40929e-015	-1.37451e-014	1.32304e-014	1.61747e-014	1.87428e-014	3.47186e-015	9.34556e-015	6.55705e-015	2.68836e-015	1.27917e-015	6.11821e-017	-4.23455e-015	-6.4299e-016	2.51519e-015
-6.07021e-015	-5.72545e-015	1.33492e-014	1.25635e-014	1.48975e-014	1.33054e-014	-9.8216e-016	-7.60531e-015	-2.53247e-015	-6.08533e-015	-4.03067e-015	-4.2362e-015	-1.3546e-014	1.31607e-014	1.62235e-014	1.84687e-014	3.5262e-015	9.25025e-015	6.29079e-015	2.67074e-015	1.29013e-015	3.54653e-017	-4.06405e-015	-7.71435e-016	2.48932e-015
-6.11386e-015	-5.74222e-015	1.32242e-014	1.25693e-014	1.49245e-014	1.35646e-014	-4.60044e-016	-7.76723e-015	-2.28309e-015	-5.8966e-015	-4.02221e-015	-4.07037e-015	-1.3352e-014	1.30907e-014	1.62883e-014	1.81859e-014	3.58065e-015	9.14502e-015	6.03649e-015	2.65733e-015	1.2971e-015	-6.31299e-018	-3.89699e-015	-9.14819e-016	2.44136e-015
-6.15412e-015	-5.76197e-015	1.31226e-014	1.25981e-014	1.49637e-014	1.38007e-014	7.09238e-017	-7.91341e-015	-2.06568e-015	-5.70918e-015	-4.02878e-015	-3.91365e-015	-1.31633e-014	1.30211e-014	1.63686e-014	1.78962e-014	3.63339e-015	9.02984e-015	5.79568e-015	2.64719e-015	1.2988e-015	-6.46045e-017	-3.73639e-015	-1.07134e-015	2.37144e-015
-6.18985e-015	-5.78396e-015	1.3046e-014	1.26508e-014	1.50166e-014	1.40139e-014	6.08641e-016	-8.04218e-015	-1.88153e-015	-5.52354e-015	-4.04935e-015	-3.76767e-015	-1.29801e-014	1.29526e-014	1.64638e-014	1.7602e-014	3.68299e-015	8.90599e-015	5.56994e-015	2.63938e-015	1.29366e-015	-1.39124e-016	-3.58482e-015	-1.23972e-015	2.28062e-015
-6.22025e-015	-5.80795e-015	1.29961e-014	1.27275e-014	1.50841e-014	1.42048e-014	1.15179e-015	-8.15202e-015	-1.73159e-015	-5.34044e-015	-4.08245e-015	-3.63326e-015	-1.28031e-014	1.2886e-014	1.65732e-014	1.73049e-014	3.72829e-015	8.77484e-015	5.36105e-015	2.63411e-015	1.28129e-015	-2.29505e-016	-3.44441e-015	-1.418e-015	2.16982e-015
-6.24422e-015	-5.83315e-015	1.29738e-014	1.28285e-014	1.51668e-014	1.43731e-014	1.69897e-015	-8.24128e-015	-1.61646e-015	-5.16061e-015	-4.12697e-015	-3.51193e-015	-1.26326e-014	1.28211e-014	1.66956e-014	1.70064e-014	3.76765e-015	8.6365e-015	5.17003e-015	2.63113e-015	1.2609e-015	-3.35434e-016	-3.31769e-015	-1.60481e-015	2.03996e-015
-6.26039e-015	-5.85919e-015	1.29795e-014	1.29534e-014	1.52644e-014	1.45196e-014	2.2484e-015	-8.30887e-015	-1.53632e-015	-4.98504e-015	-4.1819e-015	-3.40537e-015	-1.24687e-014	1.27579e-014	1.68294e-014	1.67085e-014	3.79979e-015	8.49247e-015	4.99795e-015	2.6299e-015	1.23111e-015	-4.56778e-016	-3.20705e-015	-1.79827e-015	1.89254e-015
-6.26748e-015	-5.88554e-015	1.30138e-014	1.31015e-014	1.53767e-014	1.46446e-014	2.79793e-015	-8.35392e-015	-1.49075e-015	-4.81403e-015	-4.24633e-015	-3.3152e-015	-1.23111e-014	1.26968e-014	1.69731e-014	1.64128e-014	3.823e-015	8.34423e-015	4.84517e-015	2.62985e-015	1.19184e-015	-5.93377e-016	-3.11428e-015	-1.99565e-015	1.72865e-015
-6.26482e-015	-5.91104e-015	1.30759e-014	1.32717e-014	1.55027e-014	1.47487e-014	3.34533e-015	-8.37611e-015	-1.47907e-015	-4.64861e-015	-4.3191e-015	-3.24242e-015	-1.216e-014	1.2638e-014	1.71246e-014	1.61209e-014	3.83546e-015	8.19269e-015	4.7122e-015	2.63053e-015	1.14233e-015	-7.44484e-016	-3.04087e-015	-2.19409e-015	1.54975e-015
-6.25137e-015	-5.93546e-015	1.31636e-014	1.34624e-014	1.56407e-014	1.48324e-014	3.88852e-015	-8.37434e-015	-1.50002e-015	-4.48889e-015	-4.39973e-015	-3.18766e-015	-1.2015e-014	1.25816e-014	1.72821e-014	1.58347e-014	3.8368e-015	8.03885e-015	4.59956e-015	2.63144e-015	1.08197e-015	-9.08323e-016	-2.98805e-015	-2.39179e-015	1.35732e-015
-6.22616e-015	-5.95891e-015	1.32766e-014	1.36713e-014	1.57895e-014	1.48959e-014	4.42642e-015	-8.34815e-015	-1.55172e-015	-4.33478e-015	-4.48751e-015	-3.15133e-015	-1.18755e-014	1.25272e-014	1.74432e-014	1.55557e-014	3.82647e-015	7.88347e-015	4.50688e-015	2.63208e-015	1.01089e-015	-1.08391e-015	-2.95681e-015	-2.58697e-015	1.15374e-015
-6.1879e-015	-5.98043e-015	1.34125e-014	1.38957e-014	1.59473e-014	1.49398e-014	4.95651e-015	-8.29766e-015	-1.63232e-015	-4.18655e-015	-4.58179e-015	-3.13419e-015	-1.17416e-014	1.24749e-014	1.76055e-014	1.52846e-014	3.80336e-015	7.72723e-015	4.43397e-015	2.63245e-015	9.29189e-016	-1.27011e-015	-2.94708e-015	-2.77753e-015	9.40432e-016
-6.13567e-015	-5.99901e-015	1.35693e-014	1.41337e-014	1.6112e-014	1.49645e-014	5.47697e-015	-8.2229e-015	-1.73936e-015	-4.04473e-015	-4.68197e-015	-3.13637e-015	-1.16127e-014	1.24246e-014	1.77661e-014	1.50222e-014	3.76626e-015	7.57174e-015	4.38001e-015	2.63254e-015	8.36935e-016	-1.46531e-015	-2.95975e-015	-2.96138e-015	7.19751e-016
-6.06909e-015	-6.01487e-015	1.37438e-014	1.43826e-014	1.62806e-014	1.49714e-014	5.98556e-015	-8.12407e-015	-1.87074e-015	-3.90924e-015	-4.7872e-015	-3.15804e-015	-1.14885e-014	1.2376e-014	1.79224e-014	1.47694e-014	3.71421e-015	7.41763e-015	4.34332e-015	2.63152e-015	7.34439e-016	-1.66841e-015	-2.99443e-015	-3.13655e-015	4.93651e-016
-5.98832e-015	-6.02747e-015	1.39327e-014	1.46397e-014	1.64504e-014	1.49609e-014	6.48019e-015	-8.00183e-015	-2.02384e-015	-3.77989e-015	-4.89722e-015	-3.19896e-015	-1.13684e-014	1.23282e-014	1.80709e-014	1.45266e-014	3.64751e-015	7.26552e-015	4.32246e-015	2.63028e-015	6.22492e-016	-1.87731e-015	-3.05033e-015	-3.30099e-015	2.63965e-016
-5.89289e-015	-6.03541e-015	1.41321e-014	1.49015e-014	1.66188e-014	1.4933e-014	6.95889e-015	-7.8574e-015	-2.19579e-015	-3.65736e-015	-5.01141e-015	-3.25934e-015	-1.12517e-014	1.2281e-014	1.82092e-014	1.42939e-014	3.56531e-015	7.11638e-015	4.31584e-015	2.62892e-015	5.01132e-016	-2.09037e-015	-3.12658e-015	-3.45267e-015	3.2565e-017
-5.7829e-015	-6.03806e-015	1.43383e-014	1.51648e-014	1.67826e-014	1.48878e-014	7.42017e-015	-7.6923e-015	-2.38365e-015	-3.54143e-015	-5.1297e-015	-3.33809e-015	-1.11379e-014	1.22341e-014	1.83347e-014	1.40719e-014	3.46688e-015	6.97095e-015	4.32108e-015	2.62745e-015	3.71323e-016	-2.30613e-015	-3.22221e-015	-3.59018e-015	-1.98888e-016
-5.65877e-015	-6.03486e-015	1.45473e-014	1.54259e-014	1.69387e-014	1.48264e-014	7.86296e-015	-7.50764e-015	-2.58387e-015	-3.43233e-015	-5.25194e-015	-3.43477e-015	-1.10267e-014	1.21867e-014	1.84447e-014	1.38606e-014	3.35199e-015	6.83052e-015	4.33616e-015	2.62592e-015	2.346e-016	-2.52233e-015	-3.33555e-015	-3.7123e-015	-4.28298e-016
-5.52011e-015	-6.02541e-015	1.47551e-014	1.5682e-014	1.70839e-014	1.47496e-014	8.28559e-015	-7.30443e-015	-2.79268e-015	-3.33046e-015	-5.37721e-015	-3.54857e-015	-1.09176e-014	1.21381e-014	1.8536e-014	1.36602e-014	3.22061e-015	6.6956e-015	4.35861e-015	2.62431e-015	9.17622e-017	-2.7369e-015	-3.46506e-015	-3.81696e-015	-6.53818e-016
-5.36765e-015	-6.00934e-015	1.49573e-014	1.59297e-014	1.72145e-014	1.46586e-014	8.6867e-015	-7.08449e-015	-3.00716e-015	-3.23547e-015	-5.50564e-015	-3.67824e-015	-1.08098e-014	1.20877e-014	1.86064e-014	1.34704e-014	3.07311e-015	6.56718e-015	4.38638e-015	2.62247e-015	-5.62454e-017	-2.948e-015	-3.60881e-015	-3.90389e-015	-8.74041e-016
-5.20261e-015	-5.98666e-015	1.51501e-014	1.6166e-014	1.73281e-014	1.45535e-014	9.06555e-015	-6.85004e-015	-3.22352e-015	-3.14797e-015	-5.63728e-015	-3.82235e-015	-1.0703e-014	1.20341e-014	1.86535e-014	1.32908e-014	2.90969e-015	6.44497e-015	4.41675e-015	2.62159e-015	-2.08607e-016	-3.15366e-015	-3.76495e-015	-3.97164e-015	-1.08748e-015
-5.02593e-015	-5.95662e-015	1.53295e-014	1.63878e-014	1.74218e-014	1.44355e-014	9.42039e-015	-6.60241e-015	-3.43899e-015	-3.06799e-015	-5.77172e-015	-3.97962e-015	-1.05968e-014	1.19769e-014	1.86748e-014	1.31207e-014	2.73053e-015	6.32969e-015	4.44715e-015	2.62198e-015	-3.63393e-016	-3.35214e-015	-3.93062e-015	-4.01954e-015	-1.29195e-015
-4.83816e-015	-5.91926e-015	1.54918e-014	1.6592e-014	1.74916e-014	1.43058e-014	9.74997e-015	-6.34363e-015	-3.65045e-015	-2.99544e-015	-5.90899e-015	-4.14859e-015	-1.04911e-014	1.19158e-014	1.86682e-014	1.29597e-014	2.53702e-015	6.22127e-015	4.47538e-015	2.62353e-015	-5.19256e-016	-3.54228e-015	-4.1034e-015	-4.04687e-015	-1.48623e-015
-4.64132e-015	-5.87425e-015	1.5633e-014	1.67765e-014	1.75352e-014	1.41657e-014	1.00537e-014	-6.07521e-015	-3.85392e-015	-2.93013e-015	-6.04848e-015	-4.32721e-015	-1.03849e-014	1.18499e-014	1.8633e-014	1.28066e-014	2.32979e-015	6.11945e-015	4.49878e-015	2.62625e-015	-6.74614e-016	-3.72163e-015	-4.28059e-015	-4.05315e-015	-1.66887e-015
-4.43739e-015	-5.82147e-015	1.57497e-014	1.69391e-014	1.75505e-014	1.40156e-014	1.03312e-014	-5.79852e-015	-4.04667e-015	-2.87322e-015	-6.19013e-015	-4.5134e-015	-1.02782e-014	1.1778e-014	1.85677e-014	1.26608e-014	2.11007e-015	6.02411e-015	4.51495e-015	2.63094e-015	-8.27673e-016	-3.88867e-015	-4.45972e-015	-4.03852e-015	-1.83923e-015
-4.22751e-015	-5.76065e-015	1.58389e-014	1.70778e-014	1.75359e-014	1.38568e-014	1.05822e-014	-5.51616e-015	-4.22606e-015	-2.82486e-015	-6.33328e-015	-4.70559e-015	-1.01711e-014	1.17003e-014	1.84721e-014	1.2521e-014	1.87829e-015	5.93465e-015	4.52179e-015	2.63785e-015	-9.77156e-016	-4.04143e-015	-4.63803e-015	-4.00315e-015	-1.99671e-015
-4.01403e-015	-5.69192e-015	1.58981e-014	1.71912e-014	1.74899e-014	1.36902e-014	1.08063e-014	-5.22972e-015	-4.38959e-015	-2.78448e-015	-6.47868e-015	-4.90236e-015	-1.00632e-014	1.16154e-014	1.83456e-014	1.23858e-014	1.63544e-015	5.8512e-015	4.51621e-015	2.64746e-015	-1.12179e-015	-4.17857e-015	-4.81285e-015	-3.94705e-015	-2.14001e-015
-3.79895e-015	-5.61619e-015	1.59248e-014	1.7278e-014	1.74109e-014	1.35172e-014	1.10041e-014	-4.94117e-015	-4.53539e-015	-2.75242e-015	-6.62597e-015	-5.10222e-015	-9.95451e-015	1.15229e-014	1.8188e-014	1.22546e-014	1.383e-015	5.7733e-015	4.49685e-015	2.66057e-015	-1.25984e-015	-4.29917e-015	-4.98128e-015	-3.87135e-015	-2.26898e-015
-3.5845e-015	-5.5339e-015	1.59173e-014	1.73375e-014	1.72982e-014	1.33399e-014	1.11753e-014	-4.65303e-015	-4.66144e-015	-2.72905e-015	-6.77477e-015	-5.30287e-015	-9.84466e-015	1.14222e-014	1.79994e-014	1.21256e-014	1.12126e-015	5.70089e-015	4.46258e-015	2.67764e-015	-1.38979e-015	-4.40209e-015	-5.14121e-015	-3.77647e-015	-2.38305e-015
-3.3722e-015	-5.44523e-015	1.58749e-014	1.73691e-014	1.71511e-014	1.31594e-014	1.13212e-014	-4.36621e-015	-4.76581e-015	-2.7141e-015	-6.92442e-015	-5.502e-015	-9.73419e-015	1.13136e-014	1.77809e-014	1.19974e-014	8.52047e-016	5.6335e-015	4.41093e-015	2.69881e-015	-1.51021e-015	-4.48613e-015	-5.29022e-015	-3.66318e-015	-2.48184e-015
-3.16476e-015	-5.35095e-015	1.57968e-014	1.73729e-014	1.69696e-014	1.29773e-014	1.14428e-014	-4.08188e-015	-4.84738e-015	-2.70734e-015	-7.07467e-015	-5.69754e-015	-9.6232e-015	1.1196e-014	1.75335e-014	1.18691e-014	5.76934e-016	5.56977e-015	4.34089e-015	2.72433e-015	-1.62024e-015	-4.54991e-015	-5.42565e-015	-3.53228e-015	-2.5651e-015
-2.96455e-015	-5.25097e-015	1.56823e-014	1.73492e-014	1.67541e-014	1.27954e-014	1.1541e-014	-3.80159e-015	-4.90545e-015	-2.70942e-015	-7.22474e-015	-5.88767e-015	-9.51147e-015	1.1069e-014	1.72588e-014	1.17397e-014	2.97549e-016	5.5097e-015	4.25214e-015	2.75476e-015	-1.71862e-015	-4.59344e-015	-5.54529e-015	-3.38545e-015	-2.6332e-015
-2.77364e-015	-5.14567e-015	1.5532e-014	1.72991e-014	1.65057e-014	1.26158e-014	1.16165e-014	-3.52646e-015	-4.93973e-015	-2.72048e-015	-7.37428e-015	-6.07114e-015	-9.39979e-015	1.09331e-014	1.6959e-014	1.16083e-014	1.52643e-017	5.4528e-015	4.14416e-015	2.79009e-015	-1.80457e-015	-4.61592e-015	-5.64742e-015	-3.22399e-015	-2.68674e-015
-2.59473e-015	-5.03631e-015	1.53472e-014	1.72242e-014	1.6226e-014	1.244e-014	1.16705e-014	-3.25768e-015	-4.9499e-015	-2.74027e-015	-7.52289e-015	-6.24542e-015	-9.28798e-015	1.07883e-014	1.66368e-014	1.14744e-014	-2.67927e-016	5.39788e-015	4.01693e-015	2.83075e-015	-1.87685e-015	-4.61675e-015	-5.73037e-015	-3.04977e-015	-2.72608e-015
-2.42941e-015	-4.92304e-015	1.51299e-014	1.71259e-014	1.59169e-014	1.22692e-014	1.17049e-014	-2.99647e-015	-4.93612e-015	-2.76881e-015	-7.66991e-015	-6.40891e-015	-9.17654e-015	1.06351e-014	1.62946e-014	1.13368e-014	-5.50202e-016	5.34486e-015	3.87037e-015	2.87686e-015	-1.9351e-015	-4.59625e-015	-5.79248e-015	-2.86392e-015	-2.75173e-015
-2.27975e-015	-4.80719e-015	1.48821e-014	1.70068e-014	1.55807e-014	1.21056e-014	1.17212e-014	-2.74378e-015	-4.89898e-015	-2.80579e-015	-7.81415e-015	-6.55994e-015	-9.06575e-015	1.04733e-014	1.59358e-014	1.11958e-014	-8.29784e-016	5.29339e-015	3.70513e-015	2.9289e-015	-1.97869e-015	-4.55445e-015	-5.83293e-015	-2.66842e-015	-2.76448e-015
-2.14754e-015	-4.69012e-015	1.46066e-014	1.68686e-014	1.52199e-014	1.19511e-014	1.17213e-014	-2.50036e-015	-4.83929e-015	-2.85091e-015	-7.95511e-015	-6.69767e-015	-8.95607e-015	1.03033e-014	1.55634e-014	1.10509e-014	-1.10547e-015	5.24296e-015	3.52196e-015	2.98685e-015	-2.00738e-015	-4.49149e-015	-5.85132e-015	-2.46549e-015	-2.76475e-015
-2.03481e-015	-4.57376e-015	1.43066e-014	1.67138e-014	1.48359e-014	1.1808e-014	1.17068e-014	-2.26645e-015	-4.75868e-015	-2.90417e-015	-8.09207e-015	-6.82091e-015	-8.8488e-015	1.01263e-014	1.51807e-014	1.09017e-014	-1.37625e-015	5.19317e-015	3.32177e-015	3.05068e-015	-2.02142e-015	-4.40793e-015	-5.84738e-015	-2.25648e-015	-2.75324e-015
-1.94261e-015	-4.45922e-015	1.39853e-014	1.65464e-014	1.4432e-014	1.16777e-014	1.16788e-014	-2.04246e-015	-4.65815e-015	-2.96513e-015	-8.2242e-015	-6.92815e-015	-8.74462e-015	9.94349e-015	1.47919e-014	1.07484e-014	-1.64019e-015	5.1435e-015	3.10625e-015	3.12048e-015	-2.02042e-015	-4.30379e-015	-5.82129e-015	-2.04298e-015	-2.7309e-015
-1.87175e-015	-4.34758e-015	1.36463e-014	1.63696e-014	1.40114e-014	1.15622e-014	1.16387e-014	-1.82895e-015	-4.54023e-015	-3.03303e-015	-8.35078e-015	-7.01855e-015	-8.64448e-015	9.75564e-015	1.4401e-014	1.05912e-014	-1.89521e-015	5.09277e-015	2.87741e-015	3.19636e-015	-2.00475e-015	-4.18019e-015	-5.77301e-015	-1.8274e-015	-2.69889e-015
-1.82363e-015	-4.24013e-015	1.32943e-014	1.61866e-014	1.35776e-014	1.14629e-014	1.15888e-014	-1.62623e-015	-4.40723e-015	-3.10743e-015	-8.47102e-015	-7.09181e-015	-8.54848e-015	9.56381e-015	1.40117e-014	1.04301e-014	-2.1398e-015	5.04076e-015	2.63788e-015	3.27782e-015	-1.97491e-015	-4.0386e-015	-5.70298e-015	-1.61178e-015	-2.65819e-015
-1.79952e-015	-4.13908e-015	1.29334e-014	1.60006e-014	1.31342e-014	1.13817e-014	1.15309e-014	-1.43461e-015	-4.26101e-015	-3.18779e-015	-8.5842e-015	-7.14765e-015	-8.45833e-015	9.36877e-015	1.36282e-014	1.02654e-014	-2.37202e-015	4.98682e-015	2.38967e-015	3.3644e-015	-1.93121e-015	-3.88071e-015	-5.61236e-015	-1.39878e-015	-2.60922e-015
-1.79922e-015	-4.04621e-015	1.2569e-014	1.58148e-014	1.26849e-014	1.13199e-014	1.14668e-014	-1.25382e-015	-4.10389e-015	-3.27333e-015	-8.68975e-015	-7.18496e-015	-8.37481e-015	9.17301e-015	1.32544e-014	1.00983e-014	-2.59108e-015	4.93014e-015	2.13556e-015	3.45614e-015	-1.87469e-015	-3.70767e-015	-5.50212e-015	-1.19012e-015	-2.55327e-015
-1.82274e-015	-3.963e-015	1.22057e-014	1.56332e-014	1.22338e-014	1.12791e-014	1.1398e-014	-1.0844e-015	-3.93951e-015	-3.36291e-015	-8.78698e-015	-7.20372e-015	-8.29829e-015	8.97817e-015	1.28941e-014	9.92999e-015	-2.79525e-015	4.87055e-015	1.8788e-015	3.55287e-015	-1.80662e-015	-3.52052e-015	-5.37331e-015	-9.88049e-016	-2.49154e-015
-1.86965e-015	-3.8904e-015	1.18478e-014	1.54591e-014	1.17845e-014	1.12602e-014	1.13264e-014	-9.26233e-016	-3.77018e-015	-3.45577e-015	-8.87531e-015	-7.20396e-015	-8.22969e-015	8.78567e-015	1.25513e-014	9.76118e-015	-2.98346e-015	4.80862e-015	1.62183e-015	3.65388e-015	-1.72765e-015	-3.32137e-015	-5.228e-015	-7.9452e-016	-2.42542e-015
-1.93958e-015	-3.83054e-015	1.15001e-014	1.52959e-014	1.13406e-014	1.12644e-014	1.12533e-014	-7.78613e-016	-3.59814e-015	-3.55137e-015	-8.95406e-015	-7.1856e-015	-8.16986e-015	8.59747e-015	1.22295e-014	9.59271e-015	-3.15345e-015	4.7443e-015	1.36776e-015	3.75854e-015	-1.63906e-015	-3.11156e-015	-5.06777e-015	-6.11039e-016	-2.35619e-015
-2.03165e-015	-3.78447e-015	1.11669e-014	1.5146e-014	1.09047e-014	1.12917e-014	1.118e-014	-6.41793e-016	-3.42621e-015	-3.64882e-015	-9.02293e-015	-7.1487e-015	-8.1194e-015	8.41513e-015	1.19315e-014	9.42585e-015	-3.30471e-015	4.67772e-015	1.11929e-015	3.86727e-015	-1.5421e-015	-2.89293e-015	-4.89484e-015	-4.40009e-016	-2.28472e-015
-2.1448e-015	-3.75455e-015	1.08532e-014	1.5012e-014	1.04797e-014	1.13428e-014	1.11069e-014	-5.15316e-016	-3.25701e-015	-3.74634e-015	-9.08069e-015	-7.09352e-015	-8.07899e-015	8.24061e-015	1.16607e-014	9.26151e-015	-3.43619e-015	4.60912e-015	8.79527e-016	3.9787e-015	-1.43793e-015	-2.66701e-015	-4.71167e-015	-2.83411e-016	-2.21141e-015
-2.27745e-015	-3.74253e-015	1.05624e-014	1.48966e-014	1.00686e-014	1.14176e-014	1.10349e-014	-3.98137e-016	-3.09299e-015	-3.84295e-015	-9.12698e-015	-7.02132e-015	-8.04952e-015	8.07535e-015	1.14195e-014	9.10154e-015	-3.54639e-015	4.53832e-015	6.51659e-016	4.09227e-015	-1.32726e-015	-2.43618e-015	-4.5212e-015	-1.42486e-016	-2.13631e-015
-2.42757e-015	-3.74959e-015	1.02986e-014	1.48027e-014	9.67451e-015	1.15159e-014	1.09641e-014	-2.90037e-016	-2.93736e-015	-3.93792e-015	-9.16161e-015	-6.93233e-015	-8.03163e-015	7.92143e-015	1.12109e-014	8.94718e-015	-3.6344e-015	4.4657e-015	4.38727e-016	4.20648e-015	-1.21136e-015	-2.20214e-015	-4.32573e-015	-1.89596e-017	-2.0607e-015
-2.59389e-015	-3.77733e-015	1.00653e-014	1.47324e-014	9.29967e-015	1.16368e-014	1.08955e-014	-1.91166e-016	-2.79179e-015	-4.02933e-015	-9.18436e-015	-6.82738e-015	-8.02611e-015	7.78056e-015	1.10363e-014	8.79957e-015	-3.69987e-015	4.39217e-015	2.43252e-016	4.32097e-015	-1.09208e-015	-1.96714e-015	-4.12749e-015	8.5871e-017	-1.98541e-015
-2.77404e-015	-3.82677e-015	9.86605e-015	1.46871e-014	8.94617e-015	1.17792e-014	1.08289e-014	-1.00726e-016	-2.65889e-015	-4.11621e-015	-9.19542e-015	-6.7074e-015	-8.03374e-015	7.65408e-015	1.08967e-014	8.6607e-015	-3.74215e-015	4.3179e-015	6.79497e-017	4.43527e-015	-9.70796e-016	-1.7326e-015	-3.92892e-015	1.71206e-016	-1.91106e-015
-2.96578e-015	-3.899e-015	9.70276e-015	1.46676e-014	8.6154e-015	1.19422e-014	1.07641e-014	-1.84297e-017	-2.54057e-015	-4.19773e-015	-9.19409e-015	-6.57296e-015	-8.05463e-015	7.54326e-015	1.07933e-014	8.53145e-015	-3.7608e-015	4.24349e-015	-8.38519e-017	4.54799e-015	-8.49048e-016	-1.50041e-015	-3.73273e-015	2.3557e-016	-1.83899e-015
-3.16612e-015	-3.99486e-015	9.57809e-015	1.46752e-014	8.30892e-015	1.2124e-014	1.07009e-014	5.53634e-017	-2.43828e-015	-4.2724e-015	-9.18012e-015	-6.42549e-015	-8.08917e-015	7.45023e-015	1.07268e-014	8.41288e-015	-3.75523e-015	4.16976e-015	-2.10515e-016	4.65789e-015	-7.28129e-016	-1.27253e-015	-3.54133e-015	2.78349e-016	-1.76953e-015
-3.37256e-015	-4.11493e-015	9.4937e-015	1.47098e-014	8.02805e-015	1.23229e-014	1.06394e-014	1.20319e-016	-2.35338e-015	-4.3395e-015	-9.15355e-015	-6.26574e-015	-8.13853e-015	7.37657e-015	1.06967e-014	8.30611e-015	-3.72539e-015	4.09698e-015	-3.09903e-016	4.76475e-015	-6.08629e-016	-1.05072e-015	-3.3572e-015	2.98874e-016	-1.70281e-015
-3.58287e-015	-4.25948e-015	9.45046e-015	1.4771e-014	7.77331e-015	1.25369e-014	1.05789e-014	1.76662e-016	-2.2864e-015	-4.39761e-015	-9.1146e-015	-6.09482e-015	-8.20195e-015	7.32282e-015	1.07024e-014	8.21226e-015	-3.67177e-015	4.02542e-015	-3.80345e-016	4.86787e-015	-4.92155e-016	-8.3653e-016	-3.18164e-015	2.9723e-016	-1.63928e-015
-3.79387e-015	-4.42912e-015	9.44758e-015	1.48581e-014	7.54484e-015	1.27632e-014	1.05189e-014	2.25029e-016	-2.23833e-015	-4.44544e-015	-9.06338e-015	-5.91371e-015	-8.2798e-015	7.28998e-015	1.07433e-014	8.13219e-015	-3.59504e-015	3.95569e-015	-4.20408e-016	4.96566e-015	-3.80368e-016	-6.32007e-016	-3.01723e-015	2.73459e-016	-1.57955e-015
-4.00251e-015	-4.62368e-015	9.48499e-015	1.49696e-014	7.34206e-015	1.29988e-014	1.04586e-014	2.65573e-016	-2.20998e-015	-4.48186e-015	-9.00042e-015	-5.72378e-015	-8.37186e-015	7.27878e-015	1.08178e-014	8.06633e-015	-3.49538e-015	3.88855e-015	-4.29834e-016	5.05707e-015	-2.73944e-016	-4.38339e-016	-2.86634e-015	2.2751e-016	-1.52371e-015
-4.2065e-015	-4.84272e-015	9.56212e-015	1.51044e-014	7.16503e-015	1.32405e-014	1.03963e-014	2.98333e-016	-2.20118e-015	-4.50555e-015	-8.92597e-015	-5.52645e-015	-8.47825e-015	7.28991e-015	1.09238e-014	8.01566e-015	-3.37294e-015	3.82404e-015	-4.07513e-016	5.14124e-015	-1.73203e-016	-2.57028e-016	-2.73009e-015	1.59385e-016	-1.47114e-015
-4.40286e-015	-5.08568e-015	9.67696e-015	1.52599e-014	7.01288e-015	1.34847e-014	1.03305e-014	3.23248e-016	-2.21221e-015	-4.51609e-015	-8.83986e-015	-5.32292e-015	-8.59863e-015	7.32379e-015	1.10587e-014	7.98084e-015	-3.229e-015	3.76223e-015	-3.53621e-016	5.21763e-015	-7.89972e-017	-8.90287e-017	-2.61004e-015	6.95425e-017	-1.42253e-015
-4.58918e-015	-5.35174e-015	9.8274e-015	1.54335e-014	6.88395e-015	1.37281e-014	1.02604e-014	3.40093e-016	-2.2418e-015	-4.51247e-015	-8.74247e-015	-5.11437e-015	-8.73249e-015	7.38009e-015	1.12188e-014	7.96115e-015	-3.0639e-015	3.70343e-015	-2.68429e-016	5.28491e-015	7.68418e-018	6.46944e-017	-2.50778e-015	-4.08693e-017	-1.37747e-015
-4.76318e-015	-5.63933e-015	1.00109e-014	1.56222e-014	6.77675e-015	1.39675e-014	1.01855e-014	3.48647e-016	-2.28848e-015	-4.49399e-015	-8.63432e-015	-4.90168e-015	-8.8793e-015	7.45793e-015	1.14009e-014	7.95617e-015	-2.87936e-015	3.648e-015	-1.53137e-016	5.34211e-015	8.72798e-017	2.02628e-016	-2.42386e-015	-1.71427e-016	-1.33605e-015
-4.92246e-015	-5.94742e-015	1.02242e-014	1.58229e-014	6.69024e-015	1.41992e-014	1.01044e-014	3.48841e-016	-2.35097e-015	-4.46034e-015	-8.51606e-015	-4.68615e-015	-9.03829e-015	7.55592e-015	1.16014e-014	7.96572e-015	-2.67655e-015	3.59625e-015	-9.27616e-018	5.38787e-015	1.60065e-016	3.24583e-016	-2.35895e-015	-3.20766e-016	-1.29889e-015
-5.06507e-015	-6.27434e-015	1.04642e-014	1.60315e-014	6.62236e-015	1.44189e-014	1.00154e-014	3.40787e-016	-2.42752e-015	-4.41115e-015	-8.38788e-015	-4.4686e-015	-9.20787e-015	7.67355e-015	1.18163e-014	7.98958e-015	-2.45735e-015	3.54766e-015	1.61826e-016	5.42183e-015	2.2633e-016	4.30101e-016	-2.3134e-015	-4.87604e-016	-1.26509e-015
-5.18866e-015	-6.61732e-015	1.07273e-014	1.62445e-014	6.57114e-015	1.46228e-014	9.91808e-015	3.2396e-016	-2.51667e-015	-4.34651e-015	-8.2499e-015	-4.24989e-015	-9.38682e-015	7.80987e-015	1.2041e-014	8.02633e-015	-2.22363e-015	3.50264e-015	3.58771e-016	5.44382e-015	2.86165e-016	5.18976e-016	-2.28792e-015	-6.69638e-016	-1.23326e-015
-5.29116e-015	-6.97396e-015	1.10088e-014	1.64575e-014	6.53364e-015	1.48071e-014	9.8114e-015	2.97972e-016	-2.61665e-015	-4.26596e-015	-8.10301e-015	-4.03097e-015	-9.57425e-015	7.96307e-015	1.22702e-014	8.07483e-015	-1.97746e-015	3.4611e-015	5.78889e-016	5.45269e-015	3.39261e-016	5.90945e-016	-2.28237e-015	-8.65116e-016	-1.2033e-015
-5.37117e-015	-7.34206e-015	1.13037e-014	1.6666e-014	6.50701e-015	1.49688e-014	9.69459e-015	2.62648e-016	-2.72474e-015	-4.16934e-015	-7.94745e-015	-3.81294e-015	-9.76843e-015	8.13118e-015	1.24994e-014	8.13386e-015	-1.72144e-015	3.42234e-015	8.19839e-016	5.4477e-015	3.86443e-016	6.46102e-016	-2.29561e-015	-1.07169e-015	-1.17459e-015
-5.42822e-015	-7.71866e-015	1.16083e-014	1.68667e-014	6.48914e-015	1.51039e-014	9.56691e-015	2.18513e-016	-2.83841e-015	-4.05669e-015	-7.78423e-015	-3.59627e-015	-9.96766e-015	8.3122e-015	1.27238e-014	8.20194e-015	-1.45747e-015	3.38588e-015	1.07899e-015	5.429e-015	4.28629e-016	6.85847e-016	-2.32743e-015	-1.28681e-015	-1.1471e-015
-5.4611e-015	-8.10064e-015	1.19178e-014	1.70552e-014	6.47713e-015	1.52093e-014	9.42739e-015	1.64939e-016	-2.95536e-015	-3.92841e-015	-7.61298e-015	-3.3812e-015	-1.01703e-014	8.50442e-015	1.29382e-014	8.27818e-015	-1.18791e-015	3.35147e-015	1.35321e-015	5.39638e-015	4.66459e-016	7.10052e-016	-2.37694e-015	-1.50859e-015	-1.11984e-015
-5.46948e-015	-8.48429e-015	1.22269e-014	1.72277e-014	6.46824e-015	1.5282e-014	9.27588e-015	1.02156e-016	-3.0724e-015	-3.78513e-015	-7.43422e-015	-3.16831e-015	-1.03743e-014	8.70462e-015	1.3138e-014	8.36065e-015	-9.15239e-016	3.31889e-015	1.63978e-015	5.34899e-015	5.01114e-016	7.19105e-016	-2.44305e-015	-1.7337e-015	-1.09173e-015
-5.4529e-015	-8.86579e-015	1.25306e-014	1.73802e-014	6.46058e-015	1.53194e-014	9.11295e-015	2.95294e-017	-3.18666e-015	-3.62722e-015	-7.24871e-015	-2.95806e-015	-1.05767e-014	8.91031e-015	1.33184e-014	8.44726e-015	-6.42345e-016	3.28722e-015	1.93506e-015	5.28697e-015	5.33404e-016	7.1371e-016	-2.52433e-015	-1.95972e-015	-1.06255e-015
-5.41092e-015	-9.24184e-015	1.28244e-014	1.75088e-014	6.45162e-015	1.53195e-014	8.939e-015	-5.36776e-017	-3.29604e-015	-3.45514e-015	-7.05665e-015	-2.7511e-015	-1.07752e-014	9.11905e-015	1.34748e-014	8.53649e-015	-3.72176e-016	3.25577e-015	2.23536e-015	5.21072e-015	5.64016e-016	6.95159e-016	-2.61919e-015	-2.18384e-015	-1.03145e-015
-5.34388e-015	-9.60931e-015	1.31043e-014	1.76102e-014	6.439e-015	1.52802e-014	8.7538e-015	-1.46804e-016	-3.39764e-015	-3.26974e-015	-6.85871e-015	-2.54708e-015	-1.09681e-014	9.32727e-015	1.36032e-014	8.62612e-015	-1.07737e-016	3.22393e-015	2.53708e-015	5.11979e-015	5.95168e-016	6.647e-016	-2.72575e-015	-2.40319e-015	-9.97804e-016
-5.25259e-015	-9.964e-015	1.33653e-014	1.76802e-014	6.41991e-015	1.52001e-014	8.55765e-015	-2.49951e-016	-3.48878e-015	-3.07202e-015	-6.65488e-015	-2.3461e-015	-1.11523e-014	9.53208e-015	1.37002e-014	8.71366e-015	1.48468e-016	3.19044e-015	2.83666e-015	5.0145e-015	6.27947e-016	6.23535e-016	-2.84193e-015	-2.61489e-015	-9.60891e-016
-5.13802e-015	-1.03015e-014	1.36027e-014	1.77158e-014	6.39198e-015	1.50789e-014	8.35211e-015	-3.63052e-016	-3.56708e-015	-2.86303e-015	-6.44576e-015	-2.14847e-015	-1.13251e-014	9.73e-015	1.37622e-014	8.7965e-015	3.93559e-016	3.15489e-015	3.13024e-015	4.89479e-015	6.63532e-016	5.73297e-016	-2.96599e-015	-2.81618e-015	-9.20377e-016
-5.00061e-015	-1.06178e-014	1.3813e-014	1.77149e-014	6.35286e-015	1.49156e-014	8.13878e-015	-4.86036e-016	-3.62969e-015	-2.64387e-015	-6.23118e-015	-1.95431e-015	-1.14838e-014	9.91817e-015	1.37857e-014	8.8734e-015	6.24393e-016	3.11567e-015	3.41403e-015	4.76143e-015	7.03342e-016	5.15663e-016	-3.09581e-015	-3.00455e-015	-8.75326e-016
-4.8419e-015	-1.09088e-014	1.39927e-014	1.76751e-014	6.30055e-015	1.47105e-014	7.91895e-015	-6.18887e-016	-3.67496e-015	-2.41596e-015	-6.01117e-015	-1.76333e-015	-1.16254e-014	1.00935e-014	1.37683e-014	8.94264e-015	8.38181e-016	3.07086e-015	3.68469e-015	4.61528e-015	7.48842e-016	4.51652e-016	-3.22957e-015	-3.17732e-015	-8.25822e-016
-4.6637e-015	-1.11702e-014	1.4139e-014	1.75942e-014	6.23359e-015	1.44639e-014	7.69373e-015	-7.61247e-016	-3.70149e-015	-2.18083e-015	-5.78609e-015	-1.57505e-015	-1.17474e-014	1.0252e-014	1.3707e-014	9.00212e-015	1.03302e-015	3.0196e-015	3.93959e-015	4.45665e-015	8.00964e-016	3.82743e-016	-3.36485e-015	-3.33255e-015	-7.71274e-016
-4.46793e-015	-1.13988e-014	1.42495e-014	1.7471e-014	6.15115e-015	1.41771e-014	7.46479e-015	-9.13458e-016	-3.70679e-015	-1.93984e-015	-5.55648e-015	-1.3898e-015	-1.18476e-014	1.03906e-014	1.36003e-014	9.04976e-015	1.20634e-015	2.96001e-015	4.17541e-015	4.28653e-015	8.60533e-016	3.10934e-016	-3.49966e-015	-3.46727e-015	-7.10902e-016
-4.25694e-015	-1.1591e-014	1.4322e-014	1.7305e-014	6.05257e-015	1.38517e-014	7.23408e-015	-1.07446e-015	-3.68901e-015	-1.69486e-015	-5.32204e-015	-1.20712e-015	-1.19232e-014	1.05057e-014	1.34472e-014	9.0842e-015	1.35542e-015	2.8911e-015	4.38957e-015	4.10594e-015	9.28766e-016	2.37354e-016	-3.63227e-015	-3.5793e-015	-6.44209e-016
-4.03179e-015	-1.17437e-014	1.43548e-014	1.70964e-014	5.93677e-015	1.34894e-014	7.00331e-015	-1.24395e-015	-3.64716e-015	-1.44658e-015	-5.08309e-015	-1.02696e-015	-1.1972e-014	1.05943e-014	1.32468e-014	9.10376e-015	1.47829e-015	2.81257e-015	4.57907e-015	3.91601e-015	1.00657e-015	1.64196e-016	-3.76069e-015	-3.66658e-015	-5.70884e-016
-3.79485e-015	-1.1854e-014	1.43468e-014	1.6845e-014	5.80341e-015	1.30934e-014	6.77536e-015	-1.42031e-015	-3.58019e-015	-1.19684e-015	-4.83977e-015	-8.48573e-016	-1.19917e-014	1.06539e-014	1.29997e-014	9.10736e-015	1.57282e-015	2.72379e-015	4.74189e-015	3.71816e-015	1.09504e-015	9.32079e-017	-3.88272e-015	-3.72767e-015	-4.90595e-016
-3.54881e-015	-1.19188e-014	1.42977e-014	1.65522e-014	5.65207e-015	1.26666e-014	6.55251e-015	-1.60344e-015	-3.48673e-015	-9.46846e-016	-4.5923e-015	-6.71571e-016	-1.19801e-014	1.06823e-014	1.27059e-014	9.09383e-015	1.63674e-015	2.62334e-015	4.87683e-015	3.51334e-015	1.1945e-015	2.58042e-017	-3.99636e-015	-3.76085e-015	-4.03326e-016
-3.29611e-015	-1.19354e-014	1.42079e-014	1.62194e-014	5.48269e-015	1.22127e-014	6.33686e-015	-1.79268e-015	-3.36619e-015	-6.97713e-016	-4.3411e-015	-4.96079e-016	-1.19349e-014	1.0677e-014	1.23665e-014	9.06223e-015	1.66871e-015	2.51004e-015	4.98304e-015	3.3025e-015	1.30481e-015	-3.61067e-017	-4.10006e-015	-3.76489e-015	-3.09173e-016
-3.0396e-015	-1.1903e-014	1.40767e-014	1.58484e-014	5.29512e-015	1.17354e-014	6.13085e-015	-1.98657e-015	-3.21939e-015	-4.51167e-016	-4.08674e-015	-3.22093e-016	-1.18543e-014	1.0636e-014	1.19829e-014	9.01199e-015	1.66755e-015	2.38253e-015	5.0598e-015	3.08642e-015	1.42645e-015	-9.09047e-017	-4.19222e-015	-3.73925e-015	-2.08329e-016
-2.78155e-015	-1.18194e-014	1.39058e-014	1.54413e-014	5.08997e-015	1.12392e-014	5.93653e-015	-2.18408e-015	-3.04677e-015	-2.08717e-016	-3.82933e-015	-1.48885e-016	-1.17375e-014	1.05575e-014	1.15575e-014	8.94237e-015	1.63254e-015	2.24095e-015	5.10634e-015	2.86727e-015	1.55953e-015	-1.36362e-016	-4.27177e-015	-3.68299e-015	-1.01046e-016
-2.52456e-015	-1.16835e-014	1.36961e-014	1.50004e-014	4.8686e-015	1.07279e-014	5.75651e-015	-2.38416e-015	-2.84893e-015	2.87142e-017	-3.56949e-015	2.38662e-017	-1.15835e-014	1.04403e-014	1.1093e-014	8.85284e-015	1.56284e-015	2.08504e-015	5.1226e-015	2.64614e-015	1.70355e-015	-1.71471e-016	-4.33749e-015	-3.59665e-015	1.22826e-017
-2.27025e-015	-1.14944e-014	1.34499e-014	1.45295e-014	4.63259e-015	1.02065e-014	5.5929e-015	-2.58615e-015	-2.62743e-015	2.60091e-016	-3.30741e-015	1.96508e-016	-1.13914e-014	1.02828e-014	1.05922e-014	8.74416e-015	1.45849e-015	1.91491e-015	5.10843e-015	2.42434e-015	1.85847e-015	-1.94899e-016	-4.3882e-015	-3.48012e-015	1.31698e-016
-2.02085e-015	-1.1252e-014	1.31698e-014	1.40328e-014	4.38279e-015	9.68048e-015	5.4474e-015	-2.78885e-015	-2.38349e-015	4.83843e-016	-3.04313e-015	3.69201e-016	-1.11609e-014	1.00844e-014	1.00589e-014	8.617e-015	1.31955e-015	1.73025e-015	5.06466e-015	2.20376e-015	2.02364e-015	-2.05635e-016	-4.42331e-015	-3.33391e-015	2.56894e-016
-1.77889e-015	-1.09565e-014	1.28581e-014	1.35136e-014	4.12043e-015	9.15367e-015	5.32224e-015	-2.99109e-015	-2.1186e-015	6.99009e-016	-2.77754e-015	5.41962e-016	-1.08915e-014	9.84482e-015	9.49675e-015	8.47158e-015	1.14679e-015	1.53166e-015	4.99291e-015	1.98498e-015	2.19807e-015	-2.02698e-016	-4.44177e-015	-3.15895e-015	3.86939e-016
-1.54634e-015	-1.06088e-014	1.2517e-014	1.29757e-014	3.84658e-015	8.63153e-015	5.21933e-015	-3.19156e-015	-1.83407e-015	9.04533e-016	-2.51151e-015	7.15349e-016	-1.05834e-014	9.56393e-015	8.91074e-015	8.30907e-015	9.4099e-016	1.3193e-015	4.89432e-015	1.76994e-015	2.38071e-015	-1.84805e-016	-4.44327e-015	-2.95677e-015	5.20963e-016
-1.32472e-015	-1.02101e-014	1.21492e-014	1.24232e-014	3.56309e-015	8.11935e-015	5.13944e-015	-3.38935e-015	-1.53183e-015	1.09939e-015	-2.2453e-015	8.89207e-016	-1.02376e-014	9.24243e-015	8.30498e-015	8.13072e-015	7.03295e-016	1.09407e-015	4.77074e-015	1.55935e-015	2.57014e-015	-1.5143e-016	-4.42785e-015	-2.72872e-015	6.5841e-016
-1.11576e-015	-9.76183e-015	1.17581e-014	1.18608e-014	3.27122e-015	7.62153e-015	5.08369e-015	-3.58308e-015	-1.21505e-015	1.2831e-015	-1.9792e-015	1.06313e-015	-9.85497e-015	8.88083e-015	7.68421e-015	7.93785e-015	4.35737e-016	8.56615e-016	4.6246e-015	1.35462e-015	2.76445e-015	-1.02499e-016	-4.39464e-015	-2.47685e-015	7.98045e-016
-9.21204e-016	-9.26667e-015	1.13473e-014	1.12938e-014	2.97292e-015	7.14276e-015	5.05278e-015	-3.77132e-015	-8.85991e-016	1.45495e-015	-1.71423e-015	1.23753e-015	-9.43702e-015	8.48114e-015	7.05373e-015	7.73261e-015	1.40953e-016	6.07719e-016	4.4584e-015	1.15739e-015	2.96252e-015	-3.74254e-017	-4.34409e-015	-2.20305e-015	9.39188e-016
-7.42434e-016	-8.72694e-015	1.09203e-014	1.07272e-014	2.66946e-015	6.68723e-015	5.04763e-015	-3.95352e-015	-5.46708e-016	1.61463e-015	-1.45096e-015	1.41258e-015	-8.98555e-015	8.04522e-015	6.4186e-015	7.51708e-015	-1.78938e-016	3.48128e-016	4.27445e-015	9.69038e-016	3.16307e-015	4.38213e-017	-4.27664e-015	-1.90991e-015	1.08058e-015
-5.80391e-016	-8.14605e-015	1.04805e-014	1.01656e-014	2.36298e-015	6.25913e-015	5.06827e-015	-4.12761e-015	-2.00569e-016	1.76122e-015	-1.19018e-015	1.58782e-015	-8.50278e-015	7.57496e-015	5.78378e-015	7.2921e-015	-5.21848e-016	7.98228e-017	4.0757e-015	7.90544e-016	3.36357e-015	1.40961e-016	-4.19271e-015	-1.59958e-015	1.22121e-015
-4.35685e-016	-7.52723e-015	1.00312e-014	9.61379e-015	2.05559e-015	5.86249e-015	5.11414e-015	-4.29235e-015	1.49571e-016	1.8948e-015	-9.32782e-016	1.76254e-015	-7.99106e-015	7.07246e-015	5.15465e-015	7.05976e-015	-8.84958e-016	-1.95731e-016	3.86556e-015	6.22985e-016	3.56198e-015	2.53806e-016	-4.09328e-015	-1.27506e-015	1.35988e-015
-3.09247e-016	-6.87415e-015	9.57563e-015	9.07567e-015	1.74905e-015	5.50057e-015	5.18431e-015	-4.44675e-015	5.01159e-016	2.01526e-015	-6.79645e-016	1.93667e-015	-7.45341e-015	6.54065e-015	4.53585e-015	6.82218e-015	-1.265e-015	-4.7732e-016	3.64734e-015	4.67657e-016	3.75616e-015	3.81536e-016	-3.97871e-015	-9.3979e-016	1.49596e-015
-2.01186e-016	-6.19169e-015	9.11686e-015	8.55589e-015	1.44502e-015	5.17583e-015	5.27825e-015	-4.59032e-015	8.51653e-016	2.12244e-015	-4.31918e-016	2.10952e-015	-6.89289e-015	5.98247e-015	3.93252e-015	6.58182e-015	-1.65882e-015	-7.63168e-016	3.42399e-015	3.24898e-016	3.94393e-015	5.22991e-016	-3.8502e-015	-5.97555e-016	1.62769e-015
-1.11532e-016	-5.48427e-015	8.65839e-015	8.05876e-015	1.14533e-015	4.89074e-015	5.39487e-015	-4.72175e-015	1.19744e-015	2.21663e-015	-1.91045e-016	2.28039e-015	-6.31285e-015	5.40176e-015	3.34958e-015	6.34111e-015	-2.06307e-015	-1.05109e-015	3.1989e-015	1.95129e-016	4.12276e-015	6.77313e-016	-3.70898e-015	-2.5137e-016	1.75406e-015
-4.03905e-017	-4.75693e-015	8.20344e-015	7.58861e-015	8.51373e-016	4.64791e-015	5.5324e-015	-4.84076e-015	1.53532e-015	2.29779e-015	4.23159e-017	2.44883e-015	-5.71718e-015	4.80279e-015	2.79141e-015	6.10216e-015	-2.47361e-015	-1.33928e-015	2.9747e-015	7.86831e-017	4.29091e-015	8.44027e-016	-3.55597e-015	9.60698e-017	1.8742e-015
1.16314e-017	-4.01478e-015	7.75446e-015	7.14882e-015	5.64852e-016	4.4485e-015	5.68964e-015	-4.94661e-015	1.86309e-015	2.36632e-015	2.68086e-016	2.61392e-015	-5.10965e-015	4.18948e-015	2.262e-015	5.8674e-015	-2.88714e-015	-1.62591e-015	2.75489e-015	-2.41797e-017	4.44623e-015	1.02166e-015	-3.39243e-015	4.41478e-016	1.98591e-015
4.57859e-017	-3.26263e-015	7.31374e-015	6.74298e-015	2.87417e-016	4.2928e-015	5.8638e-015	-5.03901e-015	2.1774e-015	2.42237e-015	4.85046e-016	2.77496e-015	-4.49402e-015	3.56539e-015	1.76495e-015	5.63908e-015	-3.29934e-015	-1.9087e-015	2.54276e-015	-1.13198e-016	4.58661e-015	1.20955e-015	-3.22009e-015	7.82003e-016	2.08851e-015
6.20399e-017	-2.50593e-015	6.88336e-015	6.37312e-015	1.95021e-017	4.1809e-015	6.05189e-015	-5.11813e-015	2.47567e-015	2.46646e-015	6.91971e-016	2.93153e-015	-3.87516e-015	2.93452e-015	1.30387e-015	5.42003e-015	-3.70671e-015	-2.18568e-015	2.34079e-015	-1.88134e-016	4.7098e-015	1.40652e-015	-3.03973e-015	1.11472e-015	2.18124e-015
6.07665e-017	-1.75062e-015	6.46511e-015	6.04185e-015	-2.37339e-016	4.11287e-015	6.25208e-015	-5.18334e-015	2.75547e-015	2.49931e-015	8.88121e-016	3.08267e-015	-3.25768e-015	2.3014e-015	8.8256e-016	5.21235e-015	-4.10532e-015	-2.45473e-015	2.15183e-015	-2.48985e-016	4.81406e-015	1.61014e-015	-2.85312e-015	1.43681e-015	2.26337e-015
4.33246e-017	-1.00155e-015	6.06066e-015	5.75114e-015	-4.82324e-016	4.0877e-015	6.4615e-015	-5.23419e-015	3.01394e-015	2.52128e-015	1.07219e-015	3.22796e-015	-2.64547e-015	1.67032e-015	5.03078e-016	5.01777e-015	-4.49111e-015	-2.71364e-015	1.97882e-015	-2.96396e-016	4.89752e-015	1.8182e-015	-2.66148e-015	1.74471e-015	2.33379e-015
1.04937e-017	-2.64449e-016	5.6714e-015	5.50216e-015	-7.14044e-016	4.10335e-015	6.67769e-015	-5.27122e-015	3.24987e-015	2.53316e-015	1.24375e-015	3.36666e-015	-2.04341e-015	1.04603e-015	1.67799e-016	4.83845e-015	-4.8601e-015	-2.96138e-015	1.82376e-015	-3.30395e-016	4.95837e-015	2.02916e-015	-2.46602e-015	2.03649e-015	2.3917e-015
-3.66433e-017	4.54983e-016	5.29783e-015	5.29561e-015	-9.31659e-016	4.15805e-015	6.89727e-015	-5.29466e-015	3.46185e-015	2.53552e-015	1.402e-015	3.49821e-015	-1.45616e-015	4.33202e-016	-1.22009e-016	4.67669e-015	-5.20936e-015	-3.19563e-015	1.68829e-015	-3.51594e-016	4.99543e-015	2.24127e-015	-2.26776e-015	2.30981e-015	2.4362e-015
-9.70712e-017	1.15178e-015	4.94066e-015	5.13225e-015	-1.13427e-015	4.24854e-015	7.11698e-015	-5.30513e-015	3.64822e-015	2.52904e-015	1.54605e-015	3.62153e-015	-8.87779e-016	-1.63411e-016	-3.65052e-016	4.53371e-015	-5.53545e-015	-3.41447e-015	1.57365e-015	-3.60543e-016	5.0081e-015	2.45225e-015	-2.06815e-015	2.56261e-015	2.46689e-015
-1.6967e-016	1.82016e-015	4.60011e-015	5.01235e-015	-1.32181e-015	4.37148e-015	7.33403e-015	-5.30297e-015	3.80804e-015	2.51475e-015	1.67549e-015	3.73556e-015	-3.42245e-016	-7.39825e-016	-5.59969e-016	4.41073e-015	-5.83474e-015	-3.61616e-015	1.48124e-015	-3.57512e-016	4.99487e-015	2.65973e-015	-1.8682e-015	2.79332e-015	2.48345e-015
-2.52636e-016	2.45553e-015	4.27609e-015	4.93453e-015	-1.49398e-015	4.523e-015	7.54525e-015	-5.2887e-015	3.93952e-015	2.49345e-015	1.7898e-015	3.83955e-015	1.76604e-016	-1.2921e-015	-7.05984e-016	4.30885e-015	-6.10498e-015	-3.79971e-015	1.41171e-015	-3.43746e-016	4.95475e-015	2.86169e-015	-1.66902e-015	3.00088e-015	2.48537e-015
-3.45149e-016	3.05371e-015	3.96842e-015	4.89809e-015	-1.6503e-015	4.69917e-015	7.74806e-015	-5.26349e-015	4.04206e-015	2.4658e-015	1.88879e-015	3.93297e-015	6.65274e-016	-1.81555e-015	-8.0342e-016	4.22896e-015	-6.34333e-015	-3.96363e-015	1.36508e-015	-3.19849e-016	4.88716e-015	3.05607e-015	-1.47144e-015	3.18395e-015	2.47217e-015
-4.45822e-016	3.60979e-015	3.67663e-015	4.90175e-015	-1.79064e-015	4.89642e-015	7.93961e-015	-5.22859e-015	4.11476e-015	2.43239e-015	1.97229e-015	4.0156e-015	1.12013e-015	-2.30679e-015	-8.53801e-016	4.17144e-015	-6.54824e-015	-4.10719e-015	1.34094e-015	-2.86565e-016	4.79217e-015	3.2418e-015	-1.27682e-015	3.3423e-015	2.44393e-015
-5.52758e-016	4.12027e-015	3.40068e-015	4.94343e-015	-1.91528e-015	5.11012e-015	8.11673e-015	-5.18456e-015	4.15759e-015	2.39369e-015	2.04042e-015	4.08737e-015	1.53836e-015	-2.76218e-015	-8.58165e-016	4.13699e-015	-6.71788e-015	-4.23009e-015	1.33939e-015	-2.43975e-016	4.6699e-015	3.4171e-015	-1.08608e-015	3.47554e-015	2.40168e-015
-6.64175e-016	4.58204e-015	3.13907e-015	5.02049e-015	-2.02405e-015	5.3352e-015	8.27778e-015	-5.13247e-015	4.17029e-015	2.35034e-015	2.09274e-015	4.14751e-015	1.91698e-015	-3.17811e-015	-8.17637e-016	4.12555e-015	-6.85051e-015	-4.33173e-015	1.35908e-015	-1.94106e-016	4.5208e-015	3.57987e-015	-9.0024e-016	3.58389e-015	2.34568e-015
-7.79003e-016	4.99236e-015	2.89106e-015	5.13037e-015	-2.11682e-015	5.56685e-015	8.42059e-015	-5.0736e-015	4.15351e-015	2.30305e-015	2.12974e-015	4.19553e-015	2.25437e-015	-3.55184e-015	-7.33883e-016	4.13629e-015	-6.94514e-015	-4.41217e-015	1.39971e-015	-1.37772e-016	4.34615e-015	3.72829e-015	-7.19323e-016	3.66803e-015	2.27605e-015
-8.9605e-016	5.34873e-015	2.65607e-015	5.26958e-015	-2.19452e-015	5.80031e-015	8.54308e-015	-5.00936e-015	4.10712e-015	2.25253e-015	2.15181e-015	4.23133e-015	2.54904e-015	-3.88012e-015	-6.08915e-016	4.16887e-015	-7.00117e-015	-4.47186e-015	1.45942e-015	-7.58552e-017	4.14743e-015	3.86081e-015	-5.44194e-016	3.72825e-015	2.1934e-015
-1.01449e-015	5.64944e-015	2.43301e-015	5.43469e-015	-2.25715e-015	6.03009e-015	8.64363e-015	-4.94077e-015	4.03274e-015	2.19898e-015	2.15908e-015	4.2549e-015	2.79842e-015	-4.16152e-015	-4.45093e-016	4.22259e-015	-7.01895e-015	-4.51124e-015	1.53571e-015	-8.93315e-018	3.92486e-015	3.97608e-015	-3.75305e-016	3.76567e-015	2.09817e-015
-1.13249e-015	5.89246e-015	2.2209e-015	5.62249e-015	-2.30541e-015	6.25154e-015	8.7207e-015	-4.86888e-015	3.93174e-015	2.14339e-015	2.15192e-015	4.26577e-015	3.00209e-015	-4.39428e-015	-2.4567e-016	4.29699e-015	-6.99895e-015	-4.53097e-015	1.62725e-015	6.18835e-017	3.6797e-015	4.07299e-015	-2.13116e-016	3.78187e-015	1.99108e-015
-1.24954e-015	6.07695e-015	2.01847e-015	5.82891e-015	-2.3397e-015	6.46011e-015	8.77256e-015	-4.79479e-015	3.80541e-015	2.08572e-015	2.13157e-015	4.26399e-015	3.15949e-015	-4.57643e-015	-1.35004e-017	4.3908e-015	-6.9415e-015	-4.53148e-015	1.73139e-015	1.3486e-016	3.41377e-015	4.1504e-015	-5.80592e-017	3.77841e-015	1.87338e-015
-1.36406e-015	6.20241e-015	1.82512e-015	6.04956e-015	-2.36067e-015	6.65125e-015	8.79825e-015	-4.71987e-015	3.65423e-015	2.02639e-015	2.09811e-015	4.25011e-015	3.27078e-015	-4.70723e-015	2.48197e-016	4.50203e-015	-6.8487e-015	-4.51429e-015	1.84561e-015	2.09091e-016	3.12849e-015	4.20786e-015	8.9387e-017	3.7567e-015	1.74563e-015
-1.47491e-015	6.2686e-015	1.63997e-015	6.28082e-015	-2.36835e-015	6.82063e-015	8.79789e-015	-4.64534e-015	3.48045e-015	1.96589e-015	2.05252e-015	4.22503e-015	3.33723e-015	-4.78595e-015	5.359e-016	4.62885e-015	-6.72166e-015	-4.48074e-015	1.96687e-015	2.83596e-016	2.82612e-015	4.2446e-015	2.29314e-016	3.71828e-015	1.60923e-015
-1.58129e-015	6.27684e-015	1.4626e-015	6.51817e-015	-2.36294e-015	6.9638e-015	8.77089e-015	-4.5728e-015	3.28574e-015	1.90447e-015	1.99645e-015	4.18886e-015	3.35993e-015	-4.81244e-015	8.461e-016	4.76932e-015	-6.56144e-015	-4.43303e-015	2.09152e-015	3.57667e-016	2.50894e-015	4.25999e-015	3.61205e-016	3.66625e-015	1.46577e-015
-1.68273e-015	6.22814e-015	1.29161e-015	6.75818e-015	-2.34577e-015	7.07736e-015	8.71824e-015	-4.50314e-015	3.07189e-015	1.84178e-015	1.93002e-015	4.14132e-015	3.3399e-015	-4.78756e-015	1.17579e-015	4.92203e-015	-6.37079e-015	-4.37304e-015	2.21751e-015	4.30523e-016	2.17953e-015	4.25437e-015	4.8519e-016	3.60288e-015	1.31628e-015
-1.7785e-015	6.12437e-015	1.12701e-015	6.99656e-015	-2.31737e-015	7.15797e-015	8.63945e-015	-4.43722e-015	2.84107e-015	1.77864e-015	1.85439e-015	4.08315e-015	3.27899e-015	-4.71153e-015	1.52153e-015	5.08444e-015	-6.15283e-015	-4.30217e-015	2.34176e-015	5.00895e-016	1.8408e-015	4.22745e-015	6.01941e-016	3.53063e-015	1.16293e-015
-1.86701e-015	5.96699e-015	9.68326e-016	7.22956e-015	-2.27815e-015	7.20286e-015	8.5357e-015	-4.37582e-015	2.59573e-015	1.71483e-015	1.77065e-015	4.01566e-015	3.18003e-015	-4.58547e-015	1.87989e-015	5.2546e-015	-5.91028e-015	-4.22242e-015	2.46125e-015	5.67009e-016	1.4951e-015	4.17976e-015	7.11146e-016	3.45154e-015	1.00638e-015
-1.9477e-015	5.75905e-015	8.15278e-016	7.45385e-015	-2.22917e-015	7.21027e-015	8.408e-015	-4.31968e-015	2.33841e-015	1.65021e-015	1.68043e-015	3.93996e-015	3.04601e-015	-4.40966e-015	2.24698e-015	5.43047e-015	-5.64549e-015	-4.13645e-015	2.5725e-015	6.279e-016	1.14539e-015	4.11204e-015	8.12786e-016	3.36791e-015	8.47356e-016
-2.02e-015	5.50329e-015	6.67998e-016	7.66527e-015	-2.17124e-015	7.17814e-015	8.25744e-015	-4.2693e-015	2.07101e-015	1.58457e-015	1.58472e-015	3.85676e-015	2.87952e-015	-4.18644e-015	2.61959e-015	5.60928e-015	-5.36231e-015	-4.04713e-015	2.67229e-015	6.82965e-016	7.94382e-016	4.02508e-015	9.07153e-016	3.28248e-015	6.87079e-016
-2.08414e-015	5.20288e-015	5.26969e-016	7.86197e-015	-2.10493e-015	7.10498e-015	8.0857e-015	-4.22545e-015	1.79638e-015	1.51842e-015	1.48497e-015	3.76661e-015	2.68443e-015	-3.91783e-015	2.99459e-015	5.78781e-015	-5.06472e-015	-3.95744e-015	2.75774e-015	7.31604e-016	4.45423e-016	3.9197e-015	9.94102e-016	3.19698e-015	5.26919e-016
-2.13989e-015	4.86167e-015	3.92756e-016	8.04006e-015	-2.03108e-015	6.99055e-015	7.89397e-015	-4.1888e-015	1.51692e-015	1.45126e-015	1.38236e-015	3.67041e-015	2.46468e-015	-3.60678e-015	3.36868e-015	5.96298e-015	-4.7557e-015	-3.86948e-015	2.82601e-015	7.72381e-016	1.00967e-016	3.7968e-015	1.07384e-015	3.1137e-015	3.67182e-016
-2.1866e-015	4.48351e-015	2.66103e-016	8.19678e-015	-1.95071e-015	6.83416e-015	7.68358e-015	-4.16018e-015	1.2345e-015	1.38277e-015	1.27803e-015	3.56914e-015	2.22385e-015	-3.25605e-015	3.73886e-015	6.1332e-015	-4.43885e-015	-3.78598e-015	2.87436e-015	8.04274e-016	-2.36387e-016	3.65723e-015	1.14646e-015	3.03471e-015	2.09019e-016
-2.22456e-015	4.07263e-015	1.4716e-016	8.32973e-015	-1.86411e-015	6.63604e-015	7.45674e-015	-4.13989e-015	9.52319e-016	1.31286e-015	1.17355e-015	3.46402e-015	1.96629e-015	-2.86869e-015	4.10169e-015	6.29551e-015	-4.11815e-015	-3.71035e-015	2.89974e-015	8.25955e-016	-5.63786e-016	3.50219e-015	1.21118e-015	2.96155e-015	5.3846e-017
-2.25311e-015	3.63357e-015	3.61677e-017	8.43615e-015	-1.77294e-015	6.39727e-015	7.21495e-015	-4.12832e-015	6.72853e-016	1.24121e-015	1.07014e-015	3.35596e-015	1.69633e-015	-2.4475e-015	4.45492e-015	6.44679e-015	-3.79651e-015	-3.6452e-015	2.90072e-015	8.36607e-016	-8.79259e-016	3.33362e-015	1.26818e-015	2.89595e-015	-9.77737e-017
-2.27227e-015	3.17074e-015	-6.59312e-017	8.51494e-015	-1.67793e-015	6.1185e-015	6.96036e-015	-4.12543e-015	3.98477e-016	1.16714e-015	9.68758e-016	3.24606e-015	1.41796e-015	-1.99703e-015	4.79659e-015	6.58488e-015	-3.47809e-015	-3.59331e-015	2.87512e-015	8.35481e-016	-1.1799e-015	3.15295e-015	1.31775e-015	2.83869e-015	-2.45145e-016
-2.28277e-015	2.68919e-015	-1.58612e-016	8.56444e-015	-1.58019e-015	5.80129e-015	6.69512e-015	-4.13054e-015	1.31603e-016	1.0901e-015	8.70469e-016	3.13555e-015	1.13508e-015	-1.5206e-015	5.12409e-015	6.70721e-015	-3.16625e-015	-3.55702e-015	2.82115e-015	8.21092e-016	-1.4642e-015	2.96147e-015	1.35985e-015	2.79048e-015	-3.88289e-016
-2.28509e-015	2.19391e-015	-2.40393e-016	8.58356e-015	-1.48125e-015	5.44707e-015	6.42153e-015	-4.14392e-015	-1.2599e-016	1.0101e-015	7.76483e-016	3.02538e-015	8.51465e-016	-1.02137e-015	5.43588e-015	6.81132e-015	-2.86446e-015	-3.53914e-015	2.73747e-015	7.92368e-016	-1.73031e-015	2.76084e-015	1.39401e-015	2.75202e-015	-5.26428e-016
-2.27968e-015	1.6892e-015	-3.10074e-016	8.57218e-015	-1.38162e-015	5.05901e-015	6.14116e-015	-4.16543e-015	-3.72576e-016	9.26154e-016	6.87334e-016	2.9168e-015	5.71598e-016	-5.03434e-016	5.73022e-015	6.89497e-015	-2.57639e-015	-3.54191e-015	2.62271e-015	7.48676e-016	-1.97575e-015	2.55219e-015	1.4207e-015	2.72351e-015	-6.59246e-016
-2.26702e-015	1.18037e-015	-3.66793e-016	8.53038e-015	-1.28316e-015	4.63995e-015	5.85525e-015	-4.19485e-015	-6.05973e-016	8.37884e-016	6.0365e-016	2.81012e-015	2.98856e-016	2.91714e-017	6.0054e-015	6.95625e-015	-2.30503e-015	-3.56719e-015	2.4759e-015	6.89457e-016	-2.19931e-015	2.33734e-015	1.43904e-015	2.70525e-015	-7.8624e-016
-2.24726e-015	6.72332e-016	-4.09592e-016	8.45782e-015	-1.18647e-015	4.19273e-015	5.56528e-015	-4.2319e-015	-8.2384e-016	7.4468e-016	5.26631e-016	2.70595e-015	3.64779e-017	5.7221e-016	6.25965e-015	6.99305e-015	-2.05277e-015	-3.6168e-015	2.29547e-015	6.13388e-016	-2.40049e-015	2.11807e-015	1.44893e-015	2.6968e-015	-9.07493e-016
-2.22117e-015	1.70025e-016	-4.37378e-016	8.35516e-015	-1.09206e-015	3.72071e-015	5.27341e-015	-4.27581e-015	-1.02488e-015	6.46129e-016	4.56845e-016	2.60595e-015	-2.11866e-016	1.12236e-015	6.49162e-015	7.00291e-015	-1.82277e-015	-3.69242e-015	2.08173e-015	5.19379e-016	-2.57828e-015	1.896e-015	1.45021e-015	2.69773e-015	-1.02277e-015
-2.18931e-015	-3.22189e-016	-4.49532e-016	8.22334e-015	-1.00093e-015	3.22769e-015	4.98069e-015	-4.32604e-015	-1.20758e-015	5.41855e-016	3.94961e-016	2.51102e-015	-4.43151e-016	1.67538e-015	6.7011e-015	6.98464e-015	-1.61772e-015	-3.7959e-015	1.83382e-015	4.06808e-016	-2.73185e-015	1.67267e-015	1.44255e-015	2.70741e-015	-1.13216e-015
-2.15268e-015	-8.00045e-016	-4.45431e-016	8.06369e-015	-9.14562e-016	2.71724e-015	4.68874e-015	-4.38217e-015	-1.37017e-015	4.3112e-016	3.41427e-016	2.42154e-015	-6.54291e-016	2.2274e-015	6.88683e-015	6.9369e-015	-1.43923e-015	-3.92859e-015	1.55167e-015	2.7503e-016	-2.86109e-015	1.44928e-015	1.42529e-015	2.72421e-015	-1.23607e-015
-2.11124e-015	-1.25919e-015	-4.25168e-016	7.87725e-015	-8.33675e-016	2.193e-015	4.398e-015	-4.44414e-015	-1.51133e-015	3.13676e-016	2.95871e-016	2.33784e-015	-8.43187e-016	2.77446e-015	7.04875e-015	6.85887e-015	-1.28975e-015	-4.09114e-015	1.23654e-015	1.23169e-016	-2.96641e-015	1.22714e-015	1.39823e-015	2.74704e-015	-1.33502e-015
-2.06555e-015	-1.69525e-015	-3.88276e-016	7.66505e-015	-7.59162e-016	1.65856e-015	4.10922e-015	-4.51126e-015	-1.63037e-015	1.8915e-016	2.58699e-016	2.2602e-015	-1.00806e-015	3.31263e-015	7.18648e-015	6.74983e-015	-1.17107e-015	-4.28434e-015	8.88331e-016	-4.92982e-017	-3.04791e-015	1.00728e-015	1.36154e-015	2.7733e-015	-1.43036e-015
-2.01668e-015	-2.10506e-015	-3.34146e-016	7.42901e-015	-6.92657e-016	1.11695e-015	3.82366e-015	-4.58289e-015	-1.72679e-015	5.75063e-017	2.30513e-016	2.18951e-015	-1.14766e-015	3.83874e-015	7.29888e-015	6.60871e-015	-1.08391e-015	-4.50901e-015	5.08242e-016	-2.42224e-016	-3.10555e-015	7.9109e-016	1.31463e-015	2.80172e-015	-1.52271e-015
-1.96542e-015	-2.48515e-015	-2.63374e-016	7.17146e-015	-6.35239e-016	5.72304e-016	3.54163e-015	-4.65837e-015	-1.79982e-015	-8.14275e-017	2.10919e-016	2.12596e-015	-1.26066e-015	4.34945e-015	7.38618e-015	6.43528e-015	-1.02951e-015	-4.76563e-015	9.72626e-017	-4.55899e-016	-3.14026e-015	5.79592e-016	1.25717e-015	2.83051e-015	-1.61246e-015
-1.91274e-015	-2.83311e-015	-1.76459e-016	6.89422e-015	-5.87112e-016	2.7975e-017	3.2627e-015	-4.73774e-015	-1.84936e-015	-2.28204e-016	1.99971e-016	2.06991e-015	-1.34649e-015	4.84149e-015	7.44877e-015	6.22864e-015	-1.00757e-015	-5.05407e-015	-3.43936e-016	-6.9032e-016	-3.15334e-015	3.73235e-016	1.18902e-015	2.85776e-015	-1.70066e-015
-1.85941e-015	-3.14681e-015	-7.38615e-017	6.5993e-015	-5.50248e-016	-5.12733e-016	2.98671e-015	-4.82103e-015	-1.87475e-015	-3.82891e-016	1.97529e-016	2.02148e-015	-1.4049e-015	5.31233e-015	7.48683e-015	5.98903e-015	-1.01873e-015	-5.37359e-015	-8.13819e-016	-9.45984e-016	-3.14628e-015	1.72932e-016	1.10947e-015	2.88156e-015	-1.78827e-015
-1.80599e-015	-3.42434e-015	4.32317e-017	6.28904e-015	-5.2525e-016	-1.04725e-015	2.71338e-015	-4.90759e-015	-1.87617e-015	-5.45327e-016	2.02632e-016	1.98086e-015	-1.43632e-015	5.7592e-015	7.5007e-015	5.71685e-015	-1.06361e-015	-5.72397e-015	-1.31073e-015	-1.22315e-015	-3.12049e-015	-2.12233e-017	1.01855e-015	2.89967e-015	-1.87617e-015
-1.75303e-015	-3.66394e-015	1.73127e-016	5.96563e-015	-5.13559e-016	-1.57292e-015	2.44268e-015	-4.99704e-015	-1.85386e-015	-7.1514e-016	2.14892e-016	1.94785e-015	-1.44076e-015	6.17993e-015	7.49068e-015	5.4126e-015	-1.14228e-015	-6.10431e-015	-1.83274e-015	-1.52144e-015	-3.07848e-015	-2.09543e-016	9.15956e-016	2.90957e-015	-1.96422e-015
-1.70163e-015	-3.86462e-015	3.14686e-016	5.63106e-015	-5.15832e-016	-2.08676e-015	2.17411e-015	-5.08874e-015	-1.80864e-015	-8.91763e-016	2.34248e-016	1.92238e-015	-1.41969e-015	6.57232e-015	7.45789e-015	5.07687e-015	-1.25444e-015	-6.51362e-015	-2.37789e-015	-1.84033e-015	-3.02234e-015	-3.91803e-016	8.01324e-016	2.90921e-015	-2.05395e-015
-1.65283e-015	-4.02558e-015	4.66992e-016	5.28757e-015	-5.32124e-016	-2.58627e-015	1.90772e-015	-5.18284e-015	-1.74105e-015	-1.07546e-015	2.60029e-016	1.90448e-015	-1.37464e-015	6.93495e-015	7.40269e-015	4.71073e-015	-1.39907e-015	-6.95019e-015	-2.9443e-015	-2.17924e-015	-2.95397e-015	-5.68596e-016	6.74688e-016	2.89697e-015	-2.14585e-015
-1.60718e-015	-4.14683e-015	6.28015e-016	4.93778e-015	-5.62885e-016	-3.06921e-015	1.64361e-015	-5.27986e-015	-1.65188e-015	-1.26555e-015	2.91196e-016	1.89385e-015	-1.30651e-015	7.26623e-015	7.32697e-015	4.31533e-015	-1.57501e-015	-7.41253e-015	-3.5299e-015	-2.53719e-015	-2.87534e-015	-7.4058e-016	5.36485e-016	2.87148e-015	-2.24059e-015
-1.56578e-015	-4.22883e-015	7.9555e-016	4.58416e-015	-6.09272e-016	-3.53365e-015	1.38089e-015	-5.37935e-015	-1.54198e-015	-1.46164e-015	3.27165e-016	1.89032e-015	-1.21691e-015	7.56456e-015	7.23164e-015	3.89237e-015	-1.78113e-015	-7.89882e-015	-4.1332e-015	-2.91329e-015	-2.79017e-015	-9.08354e-016	3.86303e-016	2.83147e-015	-2.33972e-015
-1.52902e-015	-4.27267e-015	9.66703e-016	4.22895e-015	-6.71449e-016	-3.97738e-015	1.11906e-015	-5.48081e-015	-1.41264e-015	-1.66323e-015	3.66965e-016	1.8939e-015	-1.10846e-015	7.82921e-015	7.11736e-015	3.44354e-015	-2.01638e-015	-8.40804e-015	-4.75186e-015	-3.30689e-015	-2.70055e-015	-1.07266e-015	2.24841e-016	2.77575e-015	-2.44417e-015
-1.49734e-015	-4.27932e-015	1.1403e-015	3.87359e-015	-7.49073e-016	-4.39989e-015	8.57884e-016	-5.58434e-015	-1.2653e-015	-1.86945e-015	4.10348e-016	1.90356e-015	-9.83378e-016	8.05974e-015	6.9852e-015	2.97072e-015	-2.27931e-015	-8.93795e-015	-5.38372e-015	-3.71641e-015	-2.6087e-015	-1.23439e-015	5.25266e-017	2.70243e-015	-2.55402e-015
-1.47116e-015	-4.2492e-015	1.31388e-015	3.52095e-015	-8.42661e-016	-4.79982e-015	5.96651e-016	-5.69064e-015	-1.10078e-015	-2.07963e-015	4.55915e-016	1.91884e-015	-8.44328e-016	8.25613e-015	6.83637e-015	2.47561e-015	-2.56884e-015	-9.48643e-015	-6.02653e-015	-4.14064e-015	-2.51822e-015	-1.39422e-015	-1.2991e-016	2.61092e-015	-2.6696e-015
-1.45037e-015	-4.18373e-015	1.48454e-015	3.1727e-015	-9.52473e-016	-5.17697e-015	3.35028e-016	-5.79958e-015	-9.21142e-016	-2.29276e-015	5.0308e-016	1.93907e-015	-6.93801e-016	8.41796e-015	6.67224e-015	1.95957e-015	-2.88332e-015	-1.00511e-014	-6.67869e-015	-4.57786e-015	-2.43257e-015	-1.55277e-015	-3.22172e-016	2.50062e-015	-2.79195e-015
-1.43621e-015	-4.08519e-015	1.65002e-015	2.8302e-015	-1.07846e-015	-5.53074e-015	7.38832e-017	-5.91172e-015	-7.28465e-016	-2.5081e-015	5.5122e-016	1.96432e-015	-5.34564e-016	8.54529e-015	6.49401e-015	1.426e-015	-3.22148e-015	-1.06302e-014	-7.33856e-015	-5.02537e-015	-2.35384e-015	-1.71139e-015	-5.23712e-016	2.37139e-015	-2.92131e-015
-1.4294e-015	-3.9565e-015	1.80842e-015	2.4952e-015	-1.22052e-015	-5.86132e-015	-1.87712e-016	-6.02726e-015	-5.24517e-016	-2.72436e-015	5.99471e-016	1.99389e-015	-3.69861e-016	8.63886e-015	6.30312e-015	8.77611e-016	-3.58167e-015	-1.12224e-014	-8.00369e-015	-5.48124e-015	-2.28414e-015	-1.8712e-015	-7.34038e-016	2.22258e-015	-3.05752e-015
-1.42925e-015	-3.80106e-015	1.95673e-015	2.16884e-015	-1.37812e-015	-6.16862e-015	-4.49712e-016	-6.14696e-015	-3.11367e-016	-2.94042e-015	6.471e-016	2.02717e-015	-2.0195e-016	8.699e-015	6.10049e-015	3.16846e-016	-3.96207e-015	-1.1825e-014	-8.67333e-015	-5.94346e-015	-2.22696e-015	-2.03356e-015	-9.52311e-016	2.05534e-015	-3.20044e-015
-1.4359e-015	-3.62135e-015	2.0921e-015	1.85253e-015	-1.55096e-015	-6.45293e-015	-7.12415e-016	-6.27129e-015	-9.05316e-017	-3.15512e-015	6.93595e-016	2.06361e-015	-3.33839e-017	8.7269e-015	5.88852e-015	-2.53649e-016	-4.36109e-015	-1.2435e-014	-9.34585e-015	-6.40995e-015	-2.18459e-015	-2.19938e-015	-1.17713e-015	1.86982e-015	-3.3499e-015
-1.44951e-015	-3.42025e-015	2.21291e-015	1.5475e-015	-1.73899e-015	-6.71498e-015	-9.75412e-016	-6.40011e-015	1.35817e-016	-3.36756e-015	7.38494e-016	2.1032e-015	1.33211e-016	8.7232e-015	5.66886e-015	-8.31607e-016	-4.77646e-015	-1.30501e-014	-1.0019e-014	-6.87781e-015	-2.1586e-015	-2.36991e-015	-1.4078e-015	1.66659e-015	-3.50592e-015
-1.46896e-015	-3.20121e-015	2.31711e-015	1.25511e-015	-1.94105e-015	-6.95586e-015	-1.23852e-015	-6.53411e-015	3.65044e-016	-3.57644e-015	7.81014e-016	2.14599e-015	2.95767e-016	8.68973e-015	5.44311e-015	-1.41378e-015	-5.20717e-015	-1.36687e-014	-1.06912e-014	-7.34393e-015	-2.15182e-015	-2.54608e-015	-1.64342e-015	1.44657e-015	-3.66825e-015
-1.49422e-015	-2.96791e-015	2.40271e-015	9.76189e-016	-2.15601e-015	-7.17581e-015	-1.50156e-015	-6.67345e-015	5.95409e-016	-3.78007e-015	8.20674e-016	2.19162e-015	4.51919e-016	8.62808e-015	5.21332e-015	-1.9976e-015	-5.65075e-015	-1.42887e-014	-1.13608e-014	-7.80583e-015	-2.1666e-015	-2.72861e-015	-1.88247e-015	1.21148e-015	-3.83636e-015
-1.52505e-015	-2.72414e-015	2.46795e-015	7.10827e-016	-2.38253e-015	-7.37586e-015	-1.76402e-015	-6.8181e-015	8.24779e-016	-3.97726e-015	8.57236e-016	2.23917e-015	5.99496e-016	8.5397e-015	4.9808e-015	-2.57946e-015	-6.10557e-015	-1.49084e-014	-1.20262e-014	-8.26052e-015	-2.20498e-015	-2.91866e-015	-2.12381e-015	9.63025e-016	-4.00962e-015
-1.56104e-015	-2.47339e-015	2.51155e-015	4.59554e-016	-2.61971e-015	-7.55722e-015	-2.025e-015	-6.96904e-015	1.05044e-015	-4.16656e-015	8.90518e-016	2.28806e-015	7.37457e-016	8.42635e-015	4.74738e-015	-3.15651e-015	-6.57129e-015	-1.55252e-014	-1.26866e-014	-8.70449e-015	-2.26806e-015	-3.11668e-015	-2.36603e-015	7.03006e-016	-4.18835e-015
-1.60053e-015	-2.2194e-015	2.53273e-015	2.23076e-016	-2.86661e-015	-7.72063e-015	-2.284e-015	-7.1265e-015	1.27049e-015	-4.34727e-015	9.20351e-016	2.33824e-015	8.65029e-016	8.29028e-015	4.51506e-015	-3.7262e-015	-7.04658e-015	-1.61372e-014	-1.33405e-014	-9.1353e-015	-2.35689e-015	-3.32333e-015	-2.60781e-015	4.32899e-016	-4.3722e-015
-1.64292e-015	-1.9659e-015	2.53038e-015	1.57797e-018	-3.12226e-015	-7.8673e-015	-2.53987e-015	-7.28978e-015	1.48256e-015	-4.51766e-015	9.47018e-016	2.38955e-015	9.80704e-016	8.13389e-015	4.28573e-015	-4.28507e-015	-7.52935e-015	-1.67429e-014	-1.39862e-014	-9.54984e-015	-2.47269e-015	-3.53947e-015	-2.84756e-015	1.54894e-016	-4.56061e-015
-1.68754e-015	-1.71586e-015	2.50404e-015	-2.0447e-016	-3.38521e-015	-7.99915e-015	-2.79191e-015	-7.45875e-015	1.68422e-015	-4.67642e-015	9.70182e-016	2.44182e-015	1.08309e-015	7.95899e-015	4.06134e-015	-4.83068e-015	-8.01774e-015	-1.7341e-014	-1.46224e-014	-9.94589e-015	-2.61658e-015	-3.76561e-015	-3.08396e-015	-1.28587e-016	-4.75269e-015
-1.73356e-015	-1.47334e-015	2.4534e-015	-3.95161e-016	-3.65334e-015	-8.11793e-015	-3.03958e-015	-7.63356e-015	1.87318e-015	-4.82238e-015	9.90277e-016	2.49443e-015	1.17217e-015	7.7675e-015	3.84345e-015	-5.36013e-015	-8.51113e-015	-1.79295e-014	-1.52482e-014	-1.03206e-014	-2.78941e-015	-4.00124e-015	-3.31609e-015	-4.1539e-016	-4.94744e-015
-1.78005e-015	-1.24126e-015	2.37905e-015	-5.69711e-016	-3.92568e-015	-8.22474e-015	-3.28177e-015	-7.81421e-015	2.04808e-015	-4.95479e-015	1.00749e-015	2.54756e-015	1.24794e-015	7.56151e-015	3.63384e-015	-5.87042e-015	-9.0083e-015	-1.85075e-014	-1.58626e-014	-1.06705e-014	-2.99063e-015	-4.24656e-015	-3.54252e-015	-7.0294e-016	-5.14444e-015
-1.82631e-015	-1.02296e-015	2.28084e-015	-7.27876e-016	-4.20076e-015	-8.31995e-015	-3.51662e-015	-8.00077e-015	2.20704e-015	-5.07246e-015	1.02162e-015	2.60118e-015	1.30986e-015	7.34299e-015	3.43398e-015	-6.35982e-015	-9.50804e-015	-1.90745e-014	-1.64638e-014	-1.09933e-014	-3.22062e-015	-4.50112e-015	-3.76195e-015	-9.88406e-016	-5.34333e-015
-1.87069e-015	-8.21525e-016	2.16029e-015	-8.7001e-016	-4.47683e-015	-8.40523e-015	-3.74264e-015	-8.193e-015	2.3475e-015	-5.17481e-015	1.03306e-015	2.65456e-015	1.35857e-015	7.11426e-015	3.24508e-015	-6.82556e-015	-1.00088e-014	-1.96289e-014	-1.70509e-014	-1.1287e-014	-3.47912e-015	-4.76458e-015	-3.97298e-015	-1.2696e-015	-5.54331e-015
-1.9118e-015	-6.39592e-016	2.0182e-015	-9.95653e-016	-4.75273e-015	-8.4816e-015	-3.95922e-015	-8.39018e-015	2.46806e-015	-5.26064e-015	1.04228e-015	2.70774e-015	1.39487e-015	6.87788e-015	3.06933e-015	-7.26522e-015	-1.05093e-014	-2.01704e-014	-1.7624e-014	-1.15501e-014	-3.76542e-015	-5.03599e-015	-4.17417e-015	-1.54455e-015	-5.74348e-015
-1.9478e-015	-4.79244e-016	1.85578e-015	-1.10505e-015	-5.02746e-015	-8.54979e-015	-4.16582e-015	-8.5919e-015	2.56653e-015	-5.32937e-015	1.05003e-015	2.76093e-015	1.41984e-015	6.6352e-015	2.90787e-015	-7.67748e-015	-1.10086e-014	-2.06987e-014	-1.8182e-014	-1.17802e-014	-4.07863e-015	-5.31538e-015	-4.36467e-015	-1.811e-015	-5.94311e-015
-1.97768e-015	-3.42167e-016	1.67463e-015	-1.19801e-015	-5.29968e-015	-8.61076e-015	-4.3614e-015	-8.79716e-015	2.64161e-015	-5.38098e-015	1.05677e-015	2.81353e-015	1.43478e-015	6.38844e-015	2.76197e-015	-8.06107e-015	-1.15058e-014	-2.12134e-014	-1.87237e-014	-1.19757e-014	-4.41774e-015	-5.60148e-015	-4.54365e-015	-2.06698e-015	-6.14183e-015
-2.00053e-015	-2.30135e-016	1.47678e-015	-1.27434e-015	-5.5678e-015	-8.66489e-015	-4.5453e-015	-9.00531e-015	2.69254e-015	-5.41531e-015	1.06315e-015	2.8657e-015	1.44054e-015	6.14009e-015	2.63321e-015	-8.41404e-015	-1.19995e-014	-2.17145e-014	-1.92491e-014	-1.2135e-014	-4.78072e-015	-5.89208e-015	-4.71025e-015	-2.31006e-015	-6.33909e-015
-2.01575e-015	-1.44727e-016	1.26405e-015	-1.33389e-015	-5.83053e-015	-8.71331e-015	-4.71726e-015	-9.21605e-015	2.71819e-015	-5.4327e-015	1.06982e-015	2.9169e-015	1.43871e-015	5.89198e-015	2.52238e-015	-8.73492e-015	-1.24887e-014	-2.22018e-014	-1.97577e-014	-1.22572e-014	-5.16642e-015	-6.18619e-015	-4.86401e-015	-2.53897e-015	-6.53487e-015
-2.02135e-015	-8.65795e-017	1.03873e-015	-1.37673e-015	-6.08704e-015	-8.75688e-015	-4.87634e-015	-9.42849e-015	2.71752e-015	-5.43274e-015	1.07758e-015	2.96676e-015	1.43124e-015	5.64599e-015	2.43105e-015	-9.02294e-015	-1.29724e-014	-2.26761e-014	-2.02483e-014	-1.23422e-014	-5.57306e-015	-6.4825e-015	-5.00431e-015	-2.75252e-015	-6.72911e-015
-2.01604e-015	-5.62138e-017	8.03444e-016	-1.40362e-015	-6.33589e-015	-8.79604e-015	-5.02214e-015	-9.64173e-015	2.69011e-015	-5.41559e-015	1.08739e-015	3.01533e-015	1.41935e-015	5.40383e-015	2.35977e-015	-9.27668e-015	-1.345e-014	-2.31379e-014	-2.07205e-014	-1.23896e-014	-5.99837e-015	-6.77905e-015	-5.13066e-015	-2.94966e-015	-6.92144e-015
-1.9991e-015	-5.398e-017	5.60815e-016	-1.41454e-015	-6.57665e-015	-8.8309e-015	-5.15412e-015	-9.85407e-015	2.63471e-015	-5.38173e-015	1.09979e-015	3.06235e-015	1.40537e-015	5.16774e-015	2.3092e-015	-9.49548e-015	-1.39204e-014	-2.35867e-014	-2.11737e-014	-1.23995e-014	-6.44033e-015	-7.07376e-015	-5.24269e-015	-3.13009e-015	-7.11238e-015
-1.97005e-015	-7.94092e-017	3.14272e-016	-1.40923e-015	-6.8077e-015	-8.86188e-015	-5.2722e-015	-1.00645e-014	2.55044e-015	-5.33202e-015	1.11582e-015	3.10816e-015	1.39057e-015	4.9392e-015	2.27987e-015	-9.67866e-015	-1.43824e-014	-2.4023e-014	-2.16078e-014	-1.23728e-014	-6.8962e-015	-7.36501e-015	-5.34014e-015	-3.29237e-015	-7.30106e-015
-1.92837e-015	-1.32163e-016	6.65153e-017	-1.38737e-015	-7.02768e-015	-8.88959e-015	-5.37643e-015	-1.02718e-014	2.43667e-015	-5.2679e-015	1.13635e-015	3.15222e-015	1.37678e-015	4.71973e-015	2.27246e-015	-9.82596e-015	-1.48354e-014	-2.44475e-014	-2.20217e-014	-1.2311e-014	-7.36379e-015	-7.65069e-015	-5.42254e-015	-3.43563e-015	-7.48737e-015
-1.87297e-015	-2.10925e-016	-1.79566e-016	-1.34953e-015	-7.23624e-015	-8.91382e-015	-5.46712e-015	-1.04756e-014	2.29392e-015	-5.19061e-015	1.16218e-015	3.19422e-015	1.36595e-015	4.51037e-015	2.28687e-015	-9.93728e-015	-1.52782e-014	-2.4861e-014	-2.24156e-014	-1.22155e-014	-7.84041e-015	-7.92933e-015	-5.49017e-015	-3.5595e-015	-7.67189e-015
-1.80345e-015	-3.14949e-016	-4.21356e-016	-1.29544e-015	-7.43362e-015	-8.93509e-015	-5.54458e-015	-1.06747e-014	2.1226e-015	-5.10158e-015	1.19412e-015	3.23364e-015	1.35948e-015	4.31278e-015	2.32333e-015	-1.00136e-014	-1.57098e-014	-2.52648e-014	-2.2789e-014	-1.20883e-014	-8.3231e-015	-8.19921e-015	-5.54362e-015	-3.66409e-015	-7.85497e-015
-1.7198e-015	-4.42993e-016	-6.55845e-016	-1.22572e-015	-7.61915e-015	-8.95323e-015	-5.60974e-015	-1.0868e-014	1.92313e-015	-5.00233e-015	1.23238e-015	3.27056e-015	1.35852e-015	4.12769e-015	2.38154e-015	-1.0055e-014	-1.61293e-014	-2.56591e-014	-2.31417e-014	-1.19307e-014	-8.80918e-015	-8.45763e-015	-5.58326e-015	-3.74945e-015	-8.03723e-015
-1.6218e-015	-5.929e-016	-8.80683e-016	-1.14018e-015	-7.79218e-015	-8.9676e-015	-5.66307e-015	-1.10552e-014	1.69638e-015	-4.8941e-015	1.27781e-015	3.30449e-015	1.36404e-015	3.95628e-015	2.46063e-015	-1.00622e-014	-1.65358e-014	-2.60449e-014	-2.34739e-014	-1.17453e-014	-9.29594e-015	-8.7032e-015	-5.60925e-015	-3.8164e-015	-8.21945e-015
-1.50945e-015	-7.62681e-016	-1.09286e-015	-1.03917e-015	-7.95272e-015	-8.97845e-015	-5.70543e-015	-1.1236e-014	1.443e-015	-4.77822e-015	1.33095e-015	3.33541e-015	1.37709e-015	3.79968e-015	2.5597e-015	-1.00368e-014	-1.69291e-014	-2.64231e-014	-2.37853e-014	-1.15349e-014	-9.78077e-015	-8.93385e-015	-5.62227e-015	-3.8652e-015	-8.40225e-015
-1.3832e-015	-9.49919e-016	-1.29023e-015	-9.22792e-016	-8.10093e-015	-8.986e-015	-5.73807e-015	-1.14097e-014	1.16417e-015	-4.6567e-015	1.3923e-015	3.36251e-015	1.39875e-015	3.65866e-015	2.67815e-015	-9.97931e-015	-1.73088e-014	-2.67947e-014	-2.40756e-014	-1.13029e-014	-1.02603e-014	-9.14729e-015	-5.62283e-015	-3.89697e-015	-8.58555e-015
-1.24423e-015	-1.15183e-015	-1.46998e-015	-7.91236e-016	-8.23644e-015	-8.98984e-015	-5.76147e-015	-1.15751e-014	8.60746e-016	-4.53213e-015	1.46242e-015	3.38607e-015	1.42948e-015	3.53384e-015	2.81463e-015	-9.89118e-015	-1.76738e-014	-2.71609e-014	-2.43456e-014	-1.10523e-014	-1.07315e-014	-9.34222e-015	-5.61195e-015	-3.91252e-015	-8.76995e-015
-1.09399e-015	-1.3657e-015	-1.63053e-015	-6.4511e-016	-8.35954e-015	-8.99036e-015	-5.77675e-015	-1.17318e-014	5.34142e-016	-4.40679e-015	1.54118e-015	3.40626e-015	1.46914e-015	3.42536e-015	2.96799e-015	-9.77415e-015	-1.80235e-014	-2.75225e-014	-2.45955e-014	-1.07861e-014	-1.11921e-014	-9.51719e-015	-5.59052e-015	-3.91252e-015	-8.95646e-015
-9.33e-016	-1.58928e-015	-1.77019e-015	-4.85003e-016	-8.47103e-015	-8.98791e-015	-5.78479e-015	-1.18791e-014	1.85797e-016	-4.28246e-015	1.62877e-015	3.4222e-015	1.51819e-015	3.33384e-015	3.13698e-015	-9.63034e-015	-1.8357e-014	-2.78806e-014	-2.48262e-014	-1.05081e-014	-1.16395e-014	-9.67101e-015	-5.55956e-015	-3.89847e-015	-9.14529e-015
-7.62596e-016	-1.81994e-015	-1.88784e-015	-3.11951e-016	-8.572e-015	-8.98226e-015	-5.78684e-015	-1.20166e-014	-1.82793e-016	-4.16189e-015	1.7251e-015	3.43351e-015	1.57589e-015	3.25933e-015	3.32043e-015	-9.46148e-015	-1.86744e-014	-2.82359e-014	-2.50377e-014	-1.02227e-014	-1.20715e-014	-9.80276e-015	-5.52027e-015	-3.87136e-015	-9.33758e-015
-5.83973e-016	-2.0546e-015	-1.98187e-015	-1.26691e-016	-8.66295e-015	-8.97375e-015	-5.78428e-015	-1.21449e-014	-5.69584e-016	-4.04723e-015	1.83004e-015	3.44005e-015	1.64142e-015	3.20247e-015	3.51599e-015	-9.26957e-015	-1.8975e-014	-2.85889e-014	-2.5231e-014	-9.93399e-015	-1.24867e-014	-9.91136e-015	-5.47369e-015	-3.83323e-015	-9.53428e-015
-3.99197e-016	-2.28979e-015	-2.05162e-015	6.98177e-017	-8.74397e-015	-8.96224e-015	-5.77787e-015	-1.22635e-014	-9.72053e-016	-3.94072e-015	1.94348e-015	3.4415e-015	1.71406e-015	3.16321e-015	3.7219e-015	-9.05688e-015	-1.92582e-014	-2.89406e-014	-2.54069e-014	-9.64568e-015	-1.28823e-014	-9.99672e-015	-5.42111e-015	-3.78552e-015	-9.73596e-015
-2.10287e-016	-2.5229e-015	-2.09656e-015	2.76698e-016	-8.81564e-015	-8.94758e-015	-5.76884e-015	-1.23723e-014	-1.38781e-015	-3.84465e-015	2.06509e-015	3.43781e-015	1.7932e-015	3.14142e-015	3.93619e-015	-8.82603e-015	-1.95242e-014	-2.92912e-014	-2.55662e-014	-9.36155e-015	-1.32566e-014	-1.00587e-014	-5.3636e-015	-3.72965e-015	-9.94335e-015
-1.90556e-017	-2.75159e-015	-2.11656e-015	4.92798e-016	-8.87879e-015	-8.93001e-015	-5.75826e-015	-1.24729e-014	-1.81392e-015	-3.76091e-015	2.19426e-015	3.42838e-015	1.87762e-015	3.13649e-015	4.15735e-015	-8.57901e-015	-1.97732e-014	-2.96415e-014	-2.57095e-014	-9.08573e-015	-1.36085e-014	-1.00974e-014	-5.30212e-015	-3.66647e-015	-1.01565e-014
1.72416e-016	-2.97282e-015	-2.11195e-015	7.16704e-016	-8.93499e-015	-8.90985e-015	-5.74697e-015	-1.25656e-014	-2.24878e-015	-3.69137e-015	2.33038e-015	3.41354e-015	1.96549e-015	3.14861e-015	4.38355e-015	-8.31841e-015	-2.0005e-014	-2.99922e-014	-2.58384e-014	-8.82196e-015	-1.39367e-014	-1.01128e-014	-5.23774e-015	-3.59704e-015	-1.03762e-014
3.62362e-016	-3.18343e-015	-2.08295e-015	9.4728e-016	-8.98555e-015	-8.88685e-015	-5.73536e-015	-1.2651e-014	-2.69004e-015	-3.63805e-015	2.47313e-015	3.39343e-015	2.05502e-015	3.17723e-015	4.61278e-015	-8.04683e-015	-2.022e-014	-3.03434e-014	-2.59537e-014	-8.57333e-015	-1.424e-014	-1.01049e-014	-5.17147e-015	-3.52303e-015	-1.06028e-014
5.48066e-016	-3.38158e-015	-2.03059e-015	1.18337e-015	-9.03125e-015	-8.86166e-015	-5.72452e-015	-1.27307e-014	-3.13481e-015	-3.60249e-015	2.62175e-015	3.36793e-015	2.14484e-015	3.222e-015	4.84301e-015	-7.76701e-015	-2.04183e-014	-3.06957e-014	-2.60565e-014	-8.34281e-015	-1.4518e-014	-1.0074e-014	-5.10407e-015	-3.4455e-015	-1.08365e-014
7.27091e-016	-3.56557e-015	-1.95527e-015	1.42364e-015	-9.07229e-015	-8.83458e-015	-5.71413e-015	-1.28056e-014	-3.5806e-015	-3.58656e-015	2.77495e-015	3.3372e-015	2.23287e-015	3.28239e-015	5.0728e-015	-7.48175e-015	-2.06008e-014	-3.105e-014	-2.61485e-014	-8.13334e-015	-1.47696e-014	-1.00209e-014	-5.03645e-015	-3.36467e-015	-1.10768e-014
8.97368e-016	-3.73316e-015	-1.85803e-015	1.66699e-015	-9.10955e-015	-8.80628e-015	-5.70421e-015	-1.28762e-014	-4.02452e-015	-3.59087e-015	2.93178e-015	3.30135e-015	2.31686e-015	3.35791e-015	5.30055e-015	-7.19304e-015	-2.07683e-014	-3.14057e-014	-2.62304e-014	-7.9486e-015	-1.49953e-014	-9.94704e-015	-4.9694e-015	-3.28145e-015	-1.13236e-014
1.05633e-015	-3.88204e-015	-1.74026e-015	1.91242e-015	-9.14414e-015	-8.77721e-015	-5.69522e-015	-1.29438e-014	-4.46413e-015	-3.61685e-015	3.09082e-015	3.26069e-015	2.3949e-015	3.44807e-015	5.52438e-015	-6.90361e-015	-2.09216e-014	-3.17626e-014	-2.63034e-014	-7.79107e-015	-1.5195e-014	-9.85378e-015	-4.90391e-015	-3.19714e-015	-1.15772e-014
1.20181e-015	-4.01119e-015	-1.60373e-015	2.15879e-015	-9.17739e-015	-8.74675e-015	-5.68728e-015	-1.30092e-014	-4.89661e-015	-3.665e-015	3.25161e-015	3.21565e-015	2.46445e-015	3.55206e-015	5.74272e-015	-6.61543e-015	-2.10616e-014	-3.21203e-014	-2.63684e-014	-7.66301e-015	-1.53686e-014	-9.74251e-015	-4.84045e-015	-3.11175e-015	-1.18371e-014
1.33187e-015	-4.11956e-015	-1.44976e-015	2.40436e-015	-9.2105e-015	-8.71507e-015	-5.67991e-015	-1.30731e-014	-5.31925e-015	-3.73631e-015	3.41266e-015	3.16641e-015	2.52386e-015	3.6687e-015	5.95428e-015	-6.3311e-015	-2.11895e-014	-3.24787e-014	-2.64263e-014	-7.5657e-015	-1.55168e-014	-9.61527e-015	-4.77968e-015	-3.02634e-015	-1.21034e-014
1.44432e-015	-4.20558e-015	-1.28074e-015	2.64735e-015	-9.2438e-015	-8.68271e-015	-5.67179e-015	-1.31375e-014	-5.73003e-015	-3.83047e-015	3.57248e-015	3.11341e-015	2.57113e-015	3.79773e-015	6.158e-015	-6.05286e-015	-2.13061e-014	-3.28375e-014	-2.64785e-014	-7.50109e-015	-1.564e-014	-9.4737e-015	-4.72229e-015	-2.94078e-015	-1.23757e-014
1.53731e-015	-4.26894e-015	-1.09807e-015	2.88702e-015	-9.27701e-015	-8.6498e-015	-5.66199e-015	-1.32039e-014	-6.12549e-015	-3.94788e-015	3.72983e-015	3.05797e-015	2.6042e-015	3.9376e-015	6.35299e-015	-5.78277e-015	-2.14132e-014	-3.31958e-014	-2.65261e-014	-7.4696e-015	-1.57393e-014	-9.31999e-015	-4.66807e-015	-2.85508e-015	-1.26524e-014
1.60928e-015	-4.30879e-015	-9.03569e-016	3.12323e-015	-9.31058e-015	-8.61643e-015	-5.64934e-015	-1.32734e-014	-6.50315e-015	-4.08797e-015	3.88309e-015	3.00009e-015	2.62162e-015	4.08731e-015	6.53829e-015	-5.52276e-015	-2.15112e-014	-3.35529e-014	-2.65691e-014	-7.47224e-015	-1.58157e-014	-9.15586e-015	-4.61757e-015	-2.76958e-015	-1.29323e-014
1.65941e-015	-4.32541e-015	-6.9968e-016	3.35419e-015	-9.34522e-015	-8.58349e-015	-5.63285e-015	-1.33478e-014	-6.8609e-015	-4.24997e-015	4.03024e-015	2.94072e-015	2.62151e-015	4.24634e-015	6.71313e-015	-5.2746e-015	-2.16025e-014	-3.39086e-014	-2.66096e-014	-7.50963e-015	-1.58706e-014	-8.9831e-015	-4.57091e-015	-2.68459e-015	-1.32147e-014
1.68661e-015	-4.31942e-015	-4.88048e-016	3.57914e-015	-9.38099e-015	-8.55069e-015	-5.61179e-015	-1.34281e-014	-7.19654e-015	-4.43295e-015	4.17052e-015	2.88073e-015	2.60296e-015	4.41312e-015	6.87707e-015	-5.03992e-015	-2.16886e-014	-3.42624e-014	-2.66484e-014	-7.58148e-015	-1.59054e-014	-8.80406e-015	-4.52812e-015	-2.59992e-015	-1.34987e-014
1.68979e-015	-4.29116e-015	-2.70266e-016	3.7976e-015	-9.41809e-015	-8.51755e-015	-5.5844e-015	-1.35151e-014	-7.50722e-015	-4.63588e-015	4.30266e-015	2.82097e-015	2.56404e-015	4.58676e-015	7.02987e-015	-4.82038e-015	-2.17704e-014	-3.46135e-014	-2.66866e-014	-7.68696e-015	-1.5922e-014	-8.62149e-015	-4.48935e-015	-2.5151e-015	-1.3783e-014
1.66827e-015	-4.24133e-015	-4.80184e-017	4.00873e-015	-9.45703e-015	-8.48405e-015	-5.5486e-015	-1.361e-014	-7.7914e-015	-4.8575e-015	4.42583e-015	2.76212e-015	2.50395e-015	4.76628e-015	7.17204e-015	-4.61764e-015	-2.185e-014	-3.49611e-014	-2.67244e-014	-7.82574e-015	-1.59214e-014	-8.43724e-015	-4.45416e-015	-2.4299e-015	-1.40661e-014
1.62241e-015	-4.17096e-015	1.76698e-016	4.21257e-015	-9.49721e-015	-8.44958e-015	-5.50289e-015	-1.37133e-014	-8.04765e-015	-5.09549e-015	4.53842e-015	2.70523e-015	2.42228e-015	4.95074e-015	7.30345e-015	-4.43284e-015	-2.1928e-014	-3.53042e-014	-2.67629e-014	-7.99599e-015	-1.59067e-014	-8.25366e-015	-4.42206e-015	-2.34415e-015	-1.4346e-014
1.5528e-015	-4.08128e-015	4.01967e-016	4.40878e-015	-9.53869e-015	-8.41397e-015	-5.44584e-015	-1.38261e-014	-8.27357e-015	-5.34789e-015	4.63899e-015	2.65106e-015	2.31908e-015	5.13902e-015	7.42463e-015	-4.26686e-015	-2.20067e-014	-3.56414e-014	-2.68026e-014	-8.19617e-015	-1.58798e-014	-8.07277e-015	-4.3926e-015	-2.25744e-015	-1.46206e-014
1.45948e-015	-3.97376e-015	6.26804e-016	4.59707e-015	-9.58108e-015	-8.37692e-015	-5.37588e-015	-1.39485e-014	-8.46796e-015	-5.61291e-015	4.72683e-015	2.60076e-015	2.19389e-015	5.33043e-015	7.53607e-015	-4.12036e-015	-2.20872e-014	-3.59719e-014	-2.6844e-014	-8.42398e-015	-1.58424e-014	-7.8963e-015	-4.36626e-015	-2.16952e-015	-1.48887e-014
1.34309e-015	-3.84963e-015	8.49697e-016	4.77784e-015	-9.62355e-015	-8.33847e-015	-5.29109e-015	-1.40813e-014	-8.62973e-015	-5.88762e-015	4.80142e-015	2.55553e-015	2.04739e-015	5.52445e-015	7.63917e-015	-3.99369e-015	-2.21714e-014	-3.62943e-014	-2.68878e-014	-8.67657e-015	-1.57967e-014	-7.7251e-015	-4.34227e-015	-2.08021e-015	-1.51489e-014
1.205e-015	-3.71065e-015	1.07043e-015	4.95103e-015	-9.66575e-015	-8.29727e-015	-5.19058e-015	-1.42238e-014	-8.75761e-015	-6.16916e-015	4.86217e-015	2.51605e-015	1.88034e-015	5.71981e-015	7.73495e-015	-3.88818e-015	-2.2261e-014	-3.66072e-014	-2.69337e-014	-8.95149e-015	-1.57445e-014	-7.56131e-015	-4.32049e-015	-1.98905e-015	-1.53991e-014
1.04667e-015	-3.55832e-015	1.28826e-015	5.1175e-015	-9.70673e-015	-8.2529e-015	-5.07253e-015	-1.43757e-014	-8.85082e-015	-6.45484e-015	4.9087e-015	2.48377e-015	1.69407e-015	5.91498e-015	7.8243e-015	-3.80353e-015	-2.23576e-014	-3.69103e-014	-2.69815e-014	-9.24571e-015	-1.56879e-014	-7.40636e-015	-4.30006e-015	-1.89599e-015	-1.56372e-014
8.70239e-016	-3.39459e-015	1.5027e-015	5.27844e-015	-9.74497e-015	-8.20465e-015	-4.93571e-015	-1.45368e-014	-8.90892e-015	-6.7418e-015	4.94081e-015	2.45981e-015	1.48998e-015	6.10982e-015	7.90846e-015	-3.739e-015	-2.24624e-014	-3.72025e-014	-2.70309e-014	-9.55667e-015	-1.56284e-014	-7.26138e-015	-4.28034e-015	-1.80035e-015	-1.58612e-014
6.78296e-016	-3.2209e-015	1.71326e-015	5.43511e-015	-9.779e-015	-8.15135e-015	-4.77882e-015	-1.47069e-014	-8.93099e-015	-7.02682e-015	4.95832e-015	2.44466e-015	1.2693e-015	6.30269e-015	7.98959e-015	-3.69471e-015	-2.25763e-014	-3.74824e-014	-2.70816e-014	-9.88089e-015	-1.55681e-014	-7.12679e-015	-4.26029e-015	-1.70171e-015	-1.60691e-014
4.72881e-016	-3.03983e-015	1.92e-015	5.58831e-015	-9.80778e-015	-8.0918e-015	-4.6006e-015	-1.48844e-014	-8.91738e-015	-7.30707e-015	4.9611e-015	2.43904e-015	1.03421e-015	6.49178e-015	8.06948e-015	-3.67091e-015	-2.27005e-014	-3.77489e-014	-2.71343e-014	-1.02146e-014	-1.55088e-014	-7.00366e-015	-4.23982e-015	-1.60026e-015	-1.62593e-014
2.56575e-016	-2.85261e-015	2.12328e-015	5.73887e-015	-9.82993e-015	-8.02525e-015	-4.40038e-015	-1.50682e-014	-8.86838e-015	-7.57966e-015	4.94968e-015	2.44372e-015	7.87168e-016	6.67691e-015	8.14889e-015	-3.66719e-015	-2.28356e-014	-3.80012e-014	-2.71886e-014	-1.05544e-014	-1.54516e-014	-6.89186e-015	-4.21797e-015	-1.4958e-015	-1.64297e-014
3.20198e-017	-2.66093e-015	2.32318e-015	5.88817e-015	-9.84351e-015	-7.9504e-015	-4.17784e-015	-1.52569e-014	-8.78459e-015	-7.84172e-015	4.92465e-015	2.45892e-015	5.30852e-016	6.85728e-015	8.22934e-015	-3.68317e-015	-2.29823e-014	-3.82385e-014	-2.72443e-014	-1.08969e-014	-1.53983e-014	-6.79171e-015	-4.19445e-015	-1.38827e-015	-1.65789e-014
-1.97803e-016	-2.46629e-015	2.52092e-015	6.03789e-015	-9.84778e-015	-7.86583e-015	-3.93294e-015	-1.54491e-014	-8.667e-015	-8.09062e-015	4.88668e-015	2.48569e-015	2.67639e-016	7.03207e-015	8.31212e-015	-3.71827e-015	-2.31415e-014	-3.84596e-014	-2.73007e-014	-1.12392e-014	-1.53502e-014	-6.70361e-015	-4.16891e-015	-1.2777e-015	-1.67048e-014
-4.29127e-016	-2.27013e-015	2.71709e-015	6.18873e-015	-9.84143e-015	-7.77055e-015	-3.66571e-015	-1.56432e-014	-8.51668e-015	-8.32337e-015	4.8364e-015	2.52422e-015	7.3732e-019	7.20054e-015	8.39835e-015	-3.77152e-015	-2.33137e-014	-3.86651e-014	-2.73578e-014	-1.15776e-014	-1.53085e-014	-6.62716e-015	-4.14109e-015	-1.16447e-015	-1.68067e-014
-6.58824e-016	-2.0744e-015	2.91212e-015	6.34306e-015	-9.82326e-015	-7.66349e-015	-3.37669e-015	-1.5837e-014	-8.33439e-015	-8.53763e-015	4.77501e-015	2.57476e-015	-2.66685e-016	7.36215e-015	8.48948e-015	-3.84208e-015	-2.34984e-014	-3.88545e-014	-2.74154e-014	-1.19087e-014	-1.52737e-014	-6.56171e-015	-4.11101e-015	-1.04914e-015	-1.68833e-014
-8.84188e-016	-1.88141e-015	3.10682e-015	6.502e-015	-9.79233e-015	-7.54313e-015	-3.06671e-015	-1.60273e-014	-8.12197e-015	-8.73039e-015	4.7038e-015	2.6373e-015	-5.31572e-016	7.51576e-015	8.58642e-015	-3.92927e-015	-2.36959e-014	-3.9027e-014	-2.7473e-014	-1.22301e-014	-1.52463e-014	-6.50635e-015	-4.07796e-015	-9.32411e-016	-1.69339e-014
-1.10171e-015	-1.69211e-015	3.30285e-015	6.66704e-015	-9.74736e-015	-7.40919e-015	-2.73782e-015	-1.62122e-014	-7.88129e-015	-8.90011e-015	4.62374e-015	2.71242e-015	-7.90002e-016	7.6605e-015	8.69024e-015	-4.03189e-015	-2.39061e-014	-3.91822e-014	-2.75301e-014	-1.25388e-014	-1.52273e-014	-6.46002e-015	-4.04201e-015	-8.14657e-016	-1.69566e-014
-1.30836e-015	-1.50694e-015	3.50148e-015	6.83955e-015	-9.68672e-015	-7.26048e-015	-2.39108e-015	-1.63899e-014	-7.61432e-015	-9.04458e-015	4.53617e-015	2.79974e-015	-1.03957e-015	7.79562e-015	8.80159e-015	-4.14928e-015	-2.4129e-014	-3.93201e-014	-2.75861e-014	-1.28317e-014	-1.5217e-014	-6.4215e-015	-4.00352e-015	-6.96597e-016	-1.69512e-014
-1.5003e-015	-1.32661e-015	3.70452e-015	7.02093e-015	-9.60939e-015	-7.09551e-015	-2.0286e-015	-1.65581e-014	-7.32329e-015	-9.16193e-015	4.44276e-015	2.89928e-015	-1.27738e-015	7.92029e-015	8.92157e-015	-4.27978e-015	-2.43646e-014	-3.9441e-014	-2.76408e-014	-1.31072e-014	-1.52154e-014	-6.38937e-015	-3.96255e-015	-5.78964e-016	-1.69173e-014
-1.67447e-015	-1.15169e-015	3.91267e-015	7.21276e-015	-9.51434e-015	-6.91342e-015	-1.6526e-015	-1.67135e-014	-7.01071e-015	-9.25105e-015	4.34512e-015	3.01039e-015	-1.50014e-015	8.0338e-015	9.05045e-015	-4.42223e-015	-2.46119e-014	-3.95451e-014	-2.76938e-014	-1.33637e-014	-1.5222e-014	-6.362e-015	-3.91933e-015	-4.62196e-016	-1.68545e-014
-1.82777e-015	-9.82808e-016	4.12712e-015	7.41601e-015	-9.40067e-015	-6.71322e-015	-1.26428e-015	-1.6854e-014	-6.67908e-015	-9.31064e-015	4.2448e-015	3.13293e-015	-1.70543e-015	8.13595e-015	9.18835e-015	-4.57514e-015	-2.487e-014	-3.9632e-014	-2.77449e-014	-1.35989e-014	-1.52369e-014	-6.33815e-015	-3.87353e-015	-3.47447e-016	-1.67633e-014
-1.9574e-015	-8.20631e-016	4.34925e-015	7.63162e-015	-9.26812e-015	-6.49394e-015	-8.66669e-016	-1.69774e-014	-6.33167e-015	-9.33957e-015	4.1437e-015	3.26616e-015	-1.89047e-015	8.22638e-015	9.33519e-015	-4.73735e-015	-2.51387e-014	-3.97018e-014	-2.77933e-014	-1.38108e-014	-1.52603e-014	-6.31599e-015	-3.82555e-015	-2.35416e-016	-1.66438e-014
-2.06134e-015	-6.65157e-016	4.5803e-015	7.86081e-015	-9.11595e-015	-6.25539e-015	-4.6265e-016	-1.70808e-014	-5.97149e-015	-9.33768e-015	4.04347e-015	3.40909e-015	-2.05156e-015	8.30418e-015	9.49108e-015	-4.90764e-015	-2.54171e-014	-3.97548e-014	-2.78387e-014	-1.39985e-014	-1.52909e-014	-6.29358e-015	-3.77586e-015	-1.27181e-016	-1.64958e-014
-2.13775e-015	-5.16306e-016	4.82145e-015	8.10444e-015	-8.94417e-015	-5.99692e-015	-5.50698e-017	-1.71614e-014	-5.60133e-015	-9.3048e-015	3.94607e-015	3.56084e-015	-2.18672e-015	8.36928e-015	9.65504e-015	-5.08463e-015	-2.57038e-014	-3.9792e-014	-2.78806e-014	-1.4161e-014	-1.53277e-014	-6.26943e-015	-3.72465e-015	-2.32229e-017	-1.63201e-014
-2.18421e-015	-3.7437e-016	5.07325e-015	8.36203e-015	-8.7532e-015	-5.71905e-015	3.5239e-016	-1.72172e-014	-5.22446e-015	-9.24135e-015	3.85311e-015	3.72044e-015	-2.29376e-015	8.42131e-015	9.82667e-015	-5.26701e-015	-2.59971e-014	-3.98139e-014	-2.79192e-014	-1.42977e-014	-1.537e-014	-6.24182e-015	-3.67306e-015	7.55141e-017	-1.61175e-014
-2.19854e-015	-2.3871e-016	5.33584e-015	8.63394e-015	-8.54305e-015	-5.4211e-015	7.56341e-016	-1.72467e-014	-4.84421e-015	-9.14784e-015	3.76581e-015	3.88601e-015	-2.37036e-015	8.45967e-015	1.00055e-014	-5.45375e-015	-2.62957e-014	-3.9821e-014	-2.79538e-014	-1.44087e-014	-1.54165e-014	-6.2085e-015	-3.62152e-015	1.67902e-016	-1.58891e-014
-2.18042e-015	-1.0926e-016	5.60975e-015	8.92053e-015	-8.31452e-015	-5.10297e-015	1.15289e-015	-1.72474e-014	-4.4638e-015	-9.02453e-015	3.68609e-015	4.0563e-015	-2.41483e-015	8.48474e-015	1.01894e-014	-5.64263e-015	-2.65983e-014	-3.98141e-014	-2.79838e-014	-1.44939e-014	-1.54659e-014	-6.1674e-015	-3.57096e-015	2.53987e-016	-1.56359e-014
-2.12906e-015	1.43224e-017	5.89619e-015	9.22102e-015	-8.06838e-015	-4.76574e-015	1.53876e-015	-1.7218e-014	-4.08671e-015	-8.87215e-015	3.61529e-015	4.23005e-015	-2.42568e-015	8.49673e-015	1.03775e-014	-5.83321e-015	-2.69033e-014	-3.97942e-014	-2.80092e-014	-1.45539e-014	-1.55167e-014	-6.11682e-015	-3.52226e-015	3.33059e-016	-1.53599e-014
-2.0441e-015	1.32273e-016	6.19475e-015	9.53505e-015	-7.8055e-015	-4.40977e-015	1.91024e-015	-1.71571e-014	-3.71534e-015	-8.69214e-015	3.5555e-015	4.40569e-015	-2.40101e-015	8.49585e-015	1.05683e-014	-6.02417e-015	-2.7209e-014	-3.97621e-014	-2.80302e-014	-1.4589e-014	-1.55679e-014	-6.05557e-015	-3.47543e-015	4.04763e-016	-1.50624e-014
-1.9249e-015	2.45374e-016	6.5051e-015	9.86163e-015	-7.52671e-015	-4.0357e-015	2.26403e-015	-1.70645e-014	-3.3529e-015	-8.48665e-015	3.50718e-015	4.58174e-015	-2.34021e-015	8.48183e-015	1.07596e-014	-6.21413e-015	-2.75141e-014	-3.97184e-014	-2.80462e-014	-1.46007e-014	-1.56178e-014	-5.98255e-015	-3.43146e-015	4.68842e-016	-1.4745e-014
-1.77174e-015	3.54123e-016	6.8272e-015	1.01994e-014	-7.23411e-015	-3.64401e-015	2.59651e-015	-1.69397e-014	-3.00164e-015	-8.25707e-015	3.47176e-015	4.75659e-015	-2.24286e-015	8.45448e-015	1.09506e-014	-6.40164e-015	-2.78169e-014	-3.96638e-014	-2.80573e-014	-1.45903e-014	-1.56646e-014	-5.89684e-015	-3.39089e-015	5.25167e-016	-1.4409e-014
-1.58581e-015	4.58832e-016	7.16036e-015	1.05473e-014	-6.92921e-015	-3.23547e-015	2.90455e-015	-1.6782e-014	-2.66458e-015	-8.00576e-015	3.44983e-015	4.92846e-015	-2.10919e-015	8.41416e-015	1.11393e-014	-6.58577e-015	-2.81153e-014	-3.95991e-014	-2.80636e-014	-1.4559e-014	-1.57073e-014	-5.79732e-015	-3.35437e-015	5.7465e-016	-1.40565e-014
-1.36779e-015	5.60106e-016	7.50393e-015	1.09035e-014	-6.61401e-015	-2.81145e-015	3.18569e-015	-1.65919e-014	-2.34468e-015	-7.73506e-015	3.4422e-015	5.09556e-015	-1.93928e-015	8.36102e-015	1.13236e-014	-6.7649e-015	-2.84073e-014	-3.95247e-014	-2.80642e-014	-1.45083e-014	-1.57442e-014	-5.68313e-015	-3.32279e-015	6.1702e-016	-1.36896e-014
-1.11936e-015	6.58677e-016	7.85709e-015	1.12669e-014	-6.29046e-015	-2.37365e-015	3.43667e-015	-1.63704e-014	-2.04426e-015	-7.44703e-015	3.44971e-015	5.25682e-015	-1.73369e-015	8.29586e-015	1.15019e-014	-6.93793e-015	-2.8691e-014	-3.94411e-014	-2.80586e-014	-1.44405e-014	-1.57736e-014	-5.55418e-015	-3.2967e-015	6.52439e-016	-1.33102e-014
-8.42957e-016	7.54991e-016	8.21786e-015	1.1635e-014	-5.96134e-015	-1.92371e-015	3.65463e-015	-1.61185e-014	-1.76542e-015	-7.14416e-015	3.47236e-015	5.41106e-015	-1.4927e-015	8.2184e-015	1.16717e-014	-7.10376e-015	-2.89648e-014	-3.93491e-014	-2.8047e-014	-1.43583e-014	-1.57942e-014	-5.41001e-015	-3.2765e-015	6.82042e-016	-1.29208e-014
-5.40989e-016	8.4933e-016	8.58535e-015	1.20048e-014	-5.62983e-015	-1.46303e-015	3.83786e-015	-1.5837e-014	-1.50987e-015	-6.82903e-015	3.51014e-015	5.55652e-015	-1.21779e-015	8.12981e-015	1.18312e-014	-7.26101e-015	-2.92272e-014	-3.92484e-014	-2.80292e-014	-1.42642e-014	-1.58049e-014	-5.25097e-015	-3.26188e-015	7.06073e-016	-1.25237e-014
-2.15698e-016	9.41967e-016	8.95835e-015	1.23742e-014	-5.29834e-015	-9.9332e-016	3.98502e-015	-1.55272e-014	-1.27955e-015	-6.50441e-015	3.56315e-015	5.69176e-015	-9.10244e-016	8.03098e-015	1.19785e-014	-7.40864e-015	-2.94761e-014	-3.91394e-014	-2.80052e-014	-1.41606e-014	-1.58049e-014	-5.07791e-015	-3.25382e-015	7.2569e-016	-1.2121e-014
1.30084e-016	1.03273e-015	9.33484e-015	1.27418e-014	-4.96993e-015	-5.16652e-016	4.09351e-015	-1.51912e-014	-1.07606e-015	-6.17269e-015	3.63118e-015	5.81516e-015	-5.72477e-016	7.92242e-015	1.21122e-014	-7.54575e-015	-2.97091e-014	-3.90229e-014	-2.7974e-014	-1.40494e-014	-1.57929e-014	-4.89116e-015	-3.25269e-015	7.41431e-016	-1.1715e-014
4.93348e-016	1.1214e-015	9.71278e-015	1.31055e-014	-4.647e-015	-3.47799e-017	4.16183e-015	-1.48311e-014	-9.00714e-016	-5.83614e-015	3.71368e-015	5.9257e-015	-2.06639e-016	7.80535e-015	1.22302e-014	-7.6712e-015	-2.99244e-014	-3.88992e-014	-2.79346e-014	-1.3933e-014	-1.57679e-014	-4.69089e-015	-3.25854e-015	7.55115e-016	-1.13079e-014
8.70949e-016	1.20762e-015	1.00903e-014	1.34628e-014	-4.33284e-015	4.50489e-016	4.18952e-015	-1.44493e-014	-7.54262e-016	-5.497e-015	3.81028e-015	6.02226e-015	1.85003e-016	7.68061e-015	1.23315e-014	-7.784e-015	-3.01209e-014	-3.87674e-014	-2.78861e-014	-1.38135e-014	-1.57288e-014	-4.47769e-015	-3.27097e-015	7.68012e-016	-1.09016e-014
1.26021e-015	1.29106e-015	1.04654e-014	1.38109e-014	-4.03052e-015	9.36261e-016	4.17649e-015	-1.40482e-014	-6.36795e-016	-5.15761e-015	3.91952e-015	6.10338e-015	6.00233e-016	7.54964e-015	1.24152e-014	-7.88313e-015	-3.02974e-014	-3.86273e-014	-2.78281e-014	-1.36939e-014	-1.56747e-014	-4.25312e-015	-3.2898e-015	7.81414e-016	-1.04986e-014
1.65773e-015	1.37179e-015	1.08364e-014	1.41472e-014	-3.74309e-015	1.42027e-015	4.12248e-015	-1.36311e-014	-5.48727e-016	-4.82066e-015	4.04032e-015	6.16874e-015	1.03642e-015	7.41327e-015	1.24802e-014	-7.96696e-015	-3.04524e-014	-3.84786e-014	-2.77596e-014	-1.3577e-014	-1.56055e-014	-4.01873e-015	-3.3147e-015	7.96889e-016	-1.01011e-014
2.05977e-015	1.44896e-015	1.12009e-014	1.44697e-014	-3.4734e-015	1.90081e-015	4.02844e-015	-1.32012e-014	-4.89555e-016	-4.48815e-015	4.17163e-015	6.21815e-015	1.49087e-015	7.27303e-015	1.25263e-014	-8.03428e-015	-3.05838e-014	-3.83206e-014	-2.76799e-014	-1.34644e-014	-1.55208e-014	-3.77628e-015	-3.34475e-015	8.15851e-016	-9.71008e-015
2.46291e-015	1.5227e-015	1.15566e-014	1.47758e-014	-3.2237e-015	2.37592e-015	3.89575e-015	-1.27618e-014	-4.59208e-016	-4.1616e-015	4.31206e-015	6.25077e-015	1.96077e-015	7.13035e-015	1.25527e-014	-8.08401e-015	-3.06904e-014	-3.8153e-014	-2.75881e-014	-1.3358e-014	-1.54196e-014	-3.52788e-015	-3.3798e-015	8.3954e-016	-9.32767e-015
2.8646e-015	1.59172e-015	1.19015e-014	1.50634e-014	-2.99658e-015	2.84417e-015	3.72531e-015	-1.23161e-014	-4.56935e-016	-3.84223e-015	4.46028e-015	6.26603e-015	2.44272e-015	6.98675e-015	1.25596e-014	-8.11584e-015	-3.07717e-014	-3.7975e-014	-2.74831e-014	-1.32594e-014	-1.53026e-014	-3.27587e-015	-3.41967e-015	8.693e-016	-8.95547e-015
3.26125e-015	1.65484e-015	1.22342e-014	1.53307e-014	-2.79403e-015	3.30304e-015	3.51855e-015	-1.18673e-014	-4.81181e-016	-3.53158e-015	4.61478e-015	6.26354e-015	2.93379e-015	6.84395e-015	1.25473e-014	-8.12946e-015	-3.08265e-014	-3.77851e-014	-2.73635e-014	-1.31705e-014	-1.5169e-014	-3.02198e-015	-3.46359e-015	9.06729e-016	-8.59509e-015
3.64939e-015	1.7114e-015	1.25527e-014	1.55763e-014	-2.61789e-015	3.75061e-015	3.27802e-015	-1.1419e-014	-5.29903e-016	-3.23127e-015	4.77421e-015	6.24353e-015	3.43057e-015	6.70356e-015	1.25164e-014	-8.12338e-015	-3.08543e-014	-3.75823e-014	-2.7228e-014	-1.30921e-014	-1.50188e-014	-2.76842e-015	-3.51056e-015	9.5378e-016	-8.24804e-015
4.02605e-015	1.76071e-015	1.28547e-014	1.57985e-014	-2.4703e-015	4.1857e-015	3.00673e-015	-1.09743e-014	-6.01433e-016	-2.94182e-015	4.93642e-015	6.20679e-015	3.93023e-015	6.56734e-015	1.24677e-014	-8.09633e-015	-3.0854e-014	-3.73657e-014	-2.70745e-014	-1.30257e-014	-1.48528e-014	-2.51728e-015	-3.55961e-015	1.0115e-015	-7.91555e-015
4.38878e-015	1.80141e-015	1.31394e-014	1.59953e-014	-2.35215e-015	4.60655e-015	2.70788e-015	-1.05362e-014	-6.93179e-016	-2.66357e-015	5.09988e-015	6.15367e-015	4.43028e-015	6.43596e-015	1.24031e-014	-8.04782e-015	-3.08246e-014	-3.71338e-014	-2.6902e-014	-1.29729e-014	-1.46711e-014	-2.27053e-015	-3.60933e-015	1.08081e-015	-7.59793e-015
4.73525e-015	1.83306e-015	1.34058e-014	1.61666e-014	-2.2645e-015	5.01188e-015	2.38365e-015	-1.01086e-014	-8.02861e-016	-2.39685e-015	5.26331e-015	6.08454e-015	4.92743e-015	6.31141e-015	1.2324e-014	-7.97708e-015	-3.07661e-014	-3.68855e-014	-2.67093e-014	-1.29344e-014	-1.44737e-014	-2.02987e-015	-3.65834e-015	1.16234e-015	-7.29634e-015
5.0632e-015	1.85475e-015	1.36531e-014	1.63118e-014	-2.20719e-015	5.40061e-015	2.03772e-015	-9.69395e-015	-9.27521e-016	-2.14242e-015	5.42488e-015	6.00064e-015	5.41867e-015	6.1954e-015	1.22326e-014	-7.884e-015	-3.06789e-014	-3.66188e-014	-2.6495e-014	-1.29101e-014	-1.4261e-014	-1.7973e-015	-3.70579e-015	1.25697e-015	-7.01092e-015
5.37086e-015	1.86501e-015	1.38804e-014	1.64312e-014	-2.18012e-015	5.77194e-015	1.67396e-015	-9.29442e-015	-1.06397e-015	-1.90016e-015	5.58324e-015	5.90311e-015	5.90085e-015	6.09009e-015	1.21304e-014	-7.7677e-015	-3.05631e-014	-3.63326e-014	-2.62576e-014	-1.2901e-014	-1.40338e-014	-1.57506e-015	-3.75024e-015	1.36607e-015	-6.74246e-015
5.65688e-015	1.86321e-015	1.40877e-014	1.65249e-014	-2.18254e-015	6.12552e-015	1.29614e-015	-8.91227e-015	-1.20901e-015	-1.66972e-015	5.73658e-015	5.79338e-015	6.3717e-015	5.99658e-015	1.20199e-014	-7.62775e-015	-3.04184e-014	-3.60255e-014	-2.59955e-014	-1.29067e-014	-1.37925e-014	-1.36486e-015	-3.79021e-015	1.49033e-015	-6.49102e-015
5.91956e-015	1.84927e-015	1.42745e-014	1.65937e-014	-2.21292e-015	6.46058e-015	9.07907e-016	-8.5494e-015	-1.35967e-015	-1.45061e-015	5.88377e-015	5.67187e-015	6.82878e-015	5.91685e-015	1.19043e-014	-7.46327e-015	-3.02457e-014	-3.5696e-014	-2.57069e-014	-1.29273e-014	-1.35377e-014	-1.16859e-015	-3.82427e-015	1.62972e-015	-6.25669e-015
6.15773e-015	1.82313e-015	1.44405e-014	1.66386e-014	-2.26937e-015	6.77633e-015	5.13414e-016	-8.20763e-015	-1.51277e-015	-1.24188e-015	6.02333e-015	5.54051e-015	7.26982e-015	5.85297e-015	1.17864e-014	-7.27402e-015	-3.00462e-014	-3.53425e-014	-2.53905e-014	-1.29623e-014	-1.32702e-014	-9.87801e-016	-3.85137e-015	1.78414e-015	-6.03917e-015
6.37058e-015	1.78361e-015	1.45865e-014	1.66609e-014	-2.34984e-015	7.07359e-015	1.17587e-016	-7.88786e-015	-1.66447e-015	-1.04281e-015	6.15417e-015	5.40092e-015	7.69296e-015	5.80621e-015	1.16697e-014	-7.05988e-015	-2.98198e-014	-3.4963e-014	-2.50452e-014	-1.30107e-014	-1.29914e-014	-8.24085e-016	-3.86977e-015	1.95318e-015	-5.83808e-015
6.55805e-015	1.7307e-015	1.47132e-014	1.6662e-014	-2.45159e-015	7.35315e-015	-2.75616e-016	-7.59043e-015	-1.81104e-015	-8.5257e-016	6.27579e-015	5.25514e-015	8.09603e-015	5.77838e-015	1.15574e-014	-6.82006e-015	-2.95677e-014	-3.45563e-014	-2.46701e-014	-1.30719e-014	-1.27006e-014	-6.78388e-016	-3.87857e-015	2.13714e-015	-5.65305e-015
6.71997e-015	1.66453e-015	1.48219e-014	1.66438e-014	-2.57104e-015	7.61587e-015	-6.62032e-016	-7.31581e-015	-1.94964e-015	-6.6968e-016	6.38723e-015	5.10503e-015	8.47725e-015	5.77181e-015	1.14531e-014	-6.55484e-015	-2.9291e-014	-3.41214e-014	-2.42636e-014	-1.31446e-014	-1.23989e-014	-5.50984e-016	-3.87677e-015	2.33519e-015	-5.48359e-015
6.85682e-015	1.58498e-015	1.49144e-014	1.66088e-014	-2.70462e-015	7.86221e-015	-1.03726e-015	-7.06418e-015	-2.0767e-015	-4.92971e-016	6.4878e-015	4.95275e-015	8.83517e-015	5.78702e-015	1.13602e-014	-6.26378e-015	-2.89911e-014	-3.36574e-014	-2.38245e-014	-1.32275e-014	-1.20869e-014	-4.42346e-016	-3.86341e-015	2.54656e-015	-5.32892e-015
6.96858e-015	1.49246e-015	1.49924e-014	1.65598e-014	-2.84838e-015	8.09351e-015	-1.39776e-015	-6.8347e-015	-2.18959e-015	-3.21255e-016	6.57719e-015	4.80079e-015	9.16903e-015	5.82531e-015	1.12816e-014	-5.94679e-015	-2.86695e-014	-3.3163e-014	-2.33514e-014	-1.33188e-014	-1.17648e-014	-3.53498e-016	-3.83739e-015	2.77039e-015	-5.18746e-015
7.05632e-015	1.38711e-015	1.5058e-014	1.64992e-014	-2.99855e-015	8.31128e-015	-1.7396e-015	-6.6259e-015	-2.28509e-015	-1.53136e-016	6.65557e-015	4.65087e-015	9.47827e-015	5.88833e-015	1.12209e-014	-5.60406e-015	-2.83278e-014	-3.26369e-014	-2.28436e-014	-1.34171e-014	-1.14331e-014	-2.85039e-016	-3.79821e-015	3.00533e-015	-5.05866e-015
7.12104e-015	1.27034e-015	1.51135e-014	1.64306e-014	-3.15005e-015	8.51735e-015	-2.05888e-015	-6.43545e-015	-2.36052e-015	1.27561e-017	6.72272e-015	4.50535e-015	9.76265e-015	5.97742e-015	1.11819e-014	-5.23592e-015	-2.79675e-014	-3.20792e-014	-2.23004e-014	-1.35209e-014	-1.1092e-014	-2.3618e-016	-3.74548e-015	3.24991e-015	-4.94084e-015
7.16396e-015	1.14302e-015	1.51609e-014	1.6357e-014	-3.29707e-015	8.71352e-015	-2.35275e-015	-6.26122e-015	-2.41303e-015	1.77104e-016	6.77877e-015	4.36677e-015	1.0022e-014	6.09319e-015	1.11678e-014	-4.84226e-015	-2.75905e-014	-3.149e-014	-2.17217e-014	-1.3628e-014	-1.07418e-014	-2.06302e-016	-3.6789e-015	3.50278e-015	-4.83273e-015
7.18708e-015	1.00635e-015	1.5203e-014	1.62817e-014	-3.43382e-015	8.90198e-015	-2.61773e-015	-6.10147e-015	-2.43997e-015	3.413e-016	6.82457e-015	4.23701e-015	1.02557e-014	6.23703e-015	1.11819e-014	-4.42396e-015	-2.71993e-014	-3.08687e-014	-2.11067e-014	-1.37365e-014	-1.03828e-014	-1.94504e-016	-3.59773e-015	3.76175e-015	-4.7332e-015
7.19174e-015	8.61475e-016	1.52423e-014	1.6208e-014	-3.55389e-015	9.08483e-015	-2.85109e-015	-5.95368e-015	-2.43994e-015	5.06831e-016	6.8599e-015	4.11797e-015	1.04637e-014	6.40953e-015	1.12275e-014	-3.98208e-015	-2.67962e-014	-3.02153e-014	-2.04563e-014	-1.38455e-014	-1.00155e-014	-1.9978e-016	-3.5019e-015	4.02528e-015	-4.64087e-015
7.17961e-015	7.10202e-016	1.52815e-014	1.61401e-014	-3.65141e-015	9.26459e-015	-3.04972e-015	-5.81448e-015	-2.41113e-015	6.74784e-016	6.88576e-015	4.01137e-015	1.06468e-014	6.61153e-015	1.13072e-014	-3.51688e-015	-2.63833e-014	-2.95302e-014	-1.97697e-014	-1.39524e-014	-9.63995e-015	-2.20798e-016	-3.39151e-015	4.29097e-015	-4.5548e-015
7.15204e-015	5.54277e-016	1.53233e-014	1.60812e-014	-3.72027e-015	9.44391e-015	-3.21201e-015	-5.68088e-015	-2.35188e-015	8.46496e-016	6.90302e-015	3.91949e-015	1.08058e-014	6.84333e-015	1.14237e-014	-3.02915e-015	-2.59635e-014	-2.88134e-014	-1.90475e-014	-1.40548e-014	-9.25572e-015	-2.5631e-016	-3.2668e-015	4.55709e-015	-4.47364e-015
7.11153e-015	3.95951e-016	1.5371e-014	1.60349e-014	-3.75445e-015	9.62499e-015	-3.33608e-015	-5.5493e-015	-2.2612e-015	1.02269e-015	6.91269e-015	3.8442e-015	1.09413e-014	7.10527e-015	1.15785e-014	-2.52023e-015	-2.55397e-014	-2.80658e-014	-1.82902e-014	-1.41509e-014	-8.86315e-015	-3.04514e-016	-3.12862e-015	4.82102e-015	-4.3952e-015
7.06028e-015	2.36623e-016	1.54279e-014	1.60044e-014	-3.74777e-015	9.81062e-015	-3.41998e-015	-5.41553e-015	-2.13807e-015	1.20426e-015	6.91538e-015	3.78682e-015	1.10544e-014	7.39653e-015	1.17736e-014	-1.99093e-015	-2.5114e-014	-2.72887e-014	-1.74989e-014	-1.42388e-014	-8.46226e-015	-3.63279e-016	-2.97726e-015	5.08027e-015	-4.31805e-015
7.00053e-015	7.87354e-017	1.54962e-014	1.59929e-014	-3.69404e-015	1.00033e-014	-3.46256e-015	-5.27585e-015	-1.98321e-015	1.39158e-015	6.91256e-015	3.74909e-015	1.11464e-014	7.71734e-015	1.20102e-014	-1.44202e-015	-2.46886e-014	-2.64829e-014	-1.66746e-014	-1.43163e-014	-8.05282e-015	-4.31534e-016	-2.81369e-015	5.33267e-015	-4.24076e-015
6.93383e-015	-7.52374e-017	1.55789e-014	1.6004e-014	-3.58696e-015	1.02058e-014	-3.46314e-015	-5.1265e-015	-1.79683e-015	1.58491e-015	6.90551e-015	3.73237e-015	1.12184e-014	8.06776e-015	1.22899e-014	-8.74092e-016	-2.42659e-014	-2.56497e-014	-1.58178e-014	-1.43816e-014	-7.63523e-015	-5.06851e-016	-2.639e-015	5.57609e-015	-4.16224e-015
6.8614e-015	-2.23245e-016	1.56786e-014	1.60406e-014	-3.42076e-015	1.04208e-014	-3.42154e-015	-4.96391e-015	-1.57976e-015	1.78457e-015	6.89537e-015	3.73809e-015	1.12719e-014	8.44761e-015	1.26135e-014	-2.88666e-016	-2.38485e-014	-2.4791e-014	-1.49301e-014	-1.44329e-014	-7.20905e-015	-5.86803e-016	-2.45445e-015	5.80853e-015	-4.08152e-015
6.78546e-015	-3.62374e-016	1.57983e-014	1.61055e-014	-3.1903e-015	1.06508e-014	-3.33665e-015	-4.78431e-015	-1.33322e-015	1.99066e-015	6.88317e-015	3.76748e-015	1.1309e-014	8.85626e-015	1.2981e-014	3.12837e-016	-2.34387e-014	-2.39082e-014	-1.40131e-014	-1.44689e-014	-6.77402e-015	-6.68942e-016	-2.26108e-015	6.02815e-015	-3.99723e-015
6.70758e-015	-4.90535e-016	1.59403e-014	1.62013e-014	-2.89031e-015	1.08987e-014	-3.20885e-015	-4.5844e-015	-1.05829e-015	2.20261e-015	6.87047e-015	3.82101e-015	1.13313e-014	9.29285e-015	1.33928e-014	9.29921e-016	-2.30385e-014	-2.30025e-014	-1.30687e-014	-1.44882e-014	-6.33015e-015	-7.50888e-016	-2.06023e-015	6.23263e-015	-3.90808e-015
6.6292e-015	-6.05561e-016	1.61068e-014	1.63298e-014	-2.51643e-015	1.11663e-014	-3.03926e-015	-4.36052e-015	-7.56617e-016	2.42033e-015	6.8583e-015	3.89872e-015	1.13412e-014	9.7561e-015	1.38483e-014	1.56132e-015	-2.26499e-014	-2.20762e-014	-1.20991e-014	-1.44899e-014	-5.87718e-015	-8.30556e-016	-1.85341e-015	6.42019e-015	-3.81301e-015
6.55097e-015	-7.05216e-016	1.62998e-014	1.64926e-014	-2.06611e-015	1.14565e-014	-2.82846e-015	-4.10939e-015	-4.30793e-016	2.64335e-015	6.84783e-015	4.0011e-015	1.13399e-014	1.02449e-014	1.4346e-014	2.20581e-015	-2.22755e-014	-2.11319e-014	-1.11062e-014	-1.44726e-014	-5.41519e-015	-9.06075e-016	-1.64298e-015	6.59004e-015	-3.71157e-015
6.47455e-015	-7.87312e-016	1.65208e-014	1.66917e-014	-1.53583e-015	1.17711e-014	-2.57758e-015	-3.82817e-015	-8.26926e-017	2.8712e-015	6.84026e-015	4.12796e-015	1.13299e-014	1.0758e-014	1.48853e-014	2.86198e-015	-2.19169e-014	-2.01723e-014	-1.0092e-014	-1.44349e-014	-4.94364e-015	-9.74374e-016	-1.43078e-015	6.74099e-015	-3.60272e-015
6.40065e-015	-8.50541e-016	1.67707e-014	1.69281e-014	-9.23131e-016	1.21116e-014	-2.28787e-015	-3.51364e-015	2.84873e-016	3.10319e-015	6.83694e-015	4.27871e-015	1.13126e-014	1.12933e-014	1.54644e-014	3.52846e-015	-2.15746e-014	-1.91999e-014	-9.05881e-015	-1.43758e-014	-4.46299e-015	-1.03352e-015	-1.21862e-015	6.87232e-015	-3.48539e-015
6.32985e-015	-8.93342e-016	1.70509e-014	1.72021e-014	-2.25686e-016	1.2479e-014	-1.96097e-015	-3.16398e-015	6.68778e-016	3.33816e-015	6.83875e-015	4.45301e-015	1.12903e-014	1.18492e-014	1.60816e-014	4.20381e-015	-2.12502e-014	-1.82163e-014	-8.00848e-015	-1.42949e-014	-3.97343e-015	-1.082e-015	-1.00832e-015	6.98265e-015	-3.35906e-015
6.26296e-015	-9.14764e-016	1.73623e-014	1.75141e-014	5.57235e-016	1.2874e-014	-1.59866e-015	-2.778e-015	1.06598e-015	3.57496e-015	6.84664e-015	4.64983e-015	1.12643e-014	1.24246e-014	1.67345e-014	4.88663e-015	-2.09446e-014	-1.72247e-014	-6.94315e-015	-1.41922e-014	-3.47486e-015	-1.11835e-015	-8.01935e-016	7.07135e-015	-3.22213e-015
6.20065e-015	-9.13482e-016	1.77048e-014	1.78641e-014	1.42519e-015	1.32977e-014	-1.20261e-015	-2.35445e-015	1.47342e-015	3.8126e-015	6.86142e-015	4.86848e-015	1.12363e-014	1.30179e-014	1.74204e-014	5.57655e-015	-2.06578e-014	-1.62281e-014	-5.86559e-015	-1.40674e-014	-2.96775e-015	-1.14067e-015	-6.00876e-016	7.13791e-015	-3.07509e-015
6.14305e-015	-8.88815e-016	1.80787e-014	1.82514e-014	2.37782e-015	1.37508e-014	-7.75448e-016	-1.89291e-015	1.88748e-015	4.05014e-015	6.88357e-015	5.10752e-015	1.12082e-014	1.36271e-014	1.81359e-014	6.27216e-015	-2.03897e-014	-1.52294e-014	-4.77828e-015	-1.39199e-014	-2.45256e-015	-1.14684e-015	-4.07728e-016	7.1814e-015	-2.9176e-015
6.09023e-015	-8.39702e-016	1.84839e-014	1.86753e-014	3.41385e-015	1.42338e-014	-3.18982e-016	-1.39338e-015	2.30532e-015	4.28644e-015	6.91373e-015	5.36569e-015	1.11817e-014	1.42499e-014	1.88778e-014	6.97293e-015	-2.01404e-014	-1.42308e-014	-3.68362e-015	-1.37497e-014	-1.92989e-015	-1.13542e-015	-2.2426e-016	7.20221e-015	-2.74914e-015
6.04223e-015	-7.66312e-016	1.89198e-014	1.91343e-014	4.53131e-015	1.47466e-014	1.64287e-016	-8.55561e-016	2.72381e-015	4.51981e-015	6.9524e-015	5.64129e-015	1.11579e-014	1.48846e-014	1.96426e-014	7.67711e-015	-1.99092e-014	-1.32344e-014	-2.58405e-015	-1.35574e-014	-1.40058e-015	-1.10553e-015	-5.15711e-017	7.20148e-015	-2.56959e-015
5.99918e-015	-6.68451e-016	1.93849e-014	1.9626e-014	5.72644e-015	1.52884e-014	6.71817e-016	-2.80859e-016	3.1393e-015	4.74898e-015	6.99954e-015	5.93294e-015	1.11382e-014	1.55278e-014	2.04264e-014	8.3834e-015	-1.96958e-014	-1.22425e-014	-1.48218e-015	-1.33432e-014	-8.6535e-016	-1.05651e-015	1.08792e-016	7.17931e-015	-2.3792e-015
5.96115e-015	-5.46272e-016	1.98788e-014	2.01484e-014	6.99454e-015	1.58586e-014	1.20107e-015	3.28754e-016	3.54869e-015	4.97282e-015	7.05589e-015	6.23861e-015	1.11242e-014	1.61783e-014	2.12257e-014	9.09082e-015	-1.94993e-014	-1.12578e-014	-3.79897e-016	-1.31075e-014	-3.24437e-016	-9.87665e-016	2.55174e-016	7.13675e-015	-2.17748e-015
5.92777e-015	-4.01631e-016	2.04e-014	2.06997e-014	8.33171e-015	1.64561e-014	1.74943e-015	9.71728e-016	3.94898e-015	5.19029e-015	7.12131e-015	6.55562e-015	1.1117e-014	1.68338e-014	2.20364e-014	9.79872e-015	-1.9318e-014	-1.02824e-014	7.20807e-016	-1.28515e-014	2.21559e-016	-8.98711e-016	3.85723e-016	7.07477e-015	-1.96427e-015
5.89868e-015	-2.35497e-016	2.09467e-014	2.12771e-014	9.73184e-015	1.70796e-014	2.31408e-015	1.64609e-015	4.33691e-015	5.39975e-015	7.19568e-015	6.88239e-015	1.11174e-014	1.74916e-014	2.28552e-014	1.05059e-014	-1.91497e-014	-9.31815e-015	1.81765e-015	-1.25756e-014	7.71301e-016	-7.89541e-016	4.99106e-016	6.99439e-015	-1.73994e-015
5.8729e-015	-4.9258e-017	2.15169e-014	2.18781e-014	1.11886e-014	1.77267e-014	2.89278e-015	2.34803e-015	4.71035e-015	5.60063e-015	7.2785e-015	7.21655e-015	1.11259e-014	1.81506e-014	2.36777e-014	1.12119e-014	-1.8992e-014	-8.36644e-015	2.90782e-015	-1.22811e-014	1.32372e-015	-6.60804e-016	5.94536e-016	6.89731e-015	-1.50488e-015
5.85019e-015	1.55611e-016	2.21082e-014	2.24991e-014	1.26957e-014	1.83956e-014	3.48242e-015	3.07384e-015	5.06684e-015	5.79202e-015	7.36919e-015	7.55508e-015	1.11428e-014	1.88071e-014	2.44995e-014	1.19158e-014	-1.88427e-014	-7.42908e-015	3.98967e-015	-1.19694e-014	1.87797e-015	-5.12591e-016	6.71372e-016	6.78531e-015	-1.25965e-015
5.83016e-015	3.77068e-016	2.27185e-014	2.3136e-014	1.42452e-014	1.90839e-014	4.07935e-015	3.81942e-015	5.40443e-015	5.97265e-015	7.46751e-015	7.89598e-015	1.11685e-014	1.94591e-014	2.5317e-014	1.26173e-014	-1.86996e-014	-6.50762e-015	5.06155e-015	-1.16421e-014	2.43289e-015	-3.4498e-016	7.2867e-016	6.65994e-015	-1.00489e-015
5.81267e-015	6.12639e-016	2.33455e-014	2.37857e-014	1.58292e-014	1.9789e-014	4.68131e-015	4.58097e-015	5.72105e-015	6.14167e-015	7.5725e-015	8.23657e-015	1.12034e-014	2.01047e-014	2.61265e-014	1.33157e-014	-1.85594e-014	-5.60363e-015	6.12201e-015	-1.13008e-014	2.98785e-015	-1.59015e-016	7.65903e-016	6.52301e-015	-7.40802e-016
5.79762e-015	8.59638e-016	2.39861e-014	2.44444e-014	1.74392e-014	2.0508e-014	5.28624e-015	5.35315e-015	6.01521e-015	6.2981e-015	7.68371e-015	8.57462e-015	1.12463e-014	2.07422e-014	2.69238e-014	1.40097e-014	-1.8419e-014	-4.71816e-015	7.16927e-015	-1.0946e-014	3.5418e-015	4.44803e-017	7.82793e-016	6.37631e-015	-4.68267e-016
5.78394e-015	1.11526e-015	2.46375e-014	2.51085e-014	1.90663e-014	2.1238e-014	5.89144e-015	6.13158e-015	6.28673e-015	6.44129e-015	7.80057e-015	8.90745e-015	1.12978e-014	2.13693e-014	2.7705e-014	1.4699e-014	-1.82762e-014	-3.85281e-015	8.20143e-015	-1.05799e-014	4.09336e-015	2.6444e-016	7.79797e-016	6.22204e-015	-1.87602e-016
5.77155e-015	1.37652e-015	2.52963e-014	2.57735e-014	2.07015e-014	2.19752e-014	6.49489e-015	6.91193e-015	6.53475e-015	6.57146e-015	7.92209e-015	9.23242e-015	1.13573e-014	2.19839e-014	2.84672e-014	1.53827e-014	-1.81277e-014	-3.00802e-015	9.21793e-015	-1.02038e-014	4.6412e-015	4.99125e-016	7.56966e-016	6.06276e-015	1.00902e-016
5.76049e-015	1.64029e-015	2.59597e-014	2.64362e-014	2.23353e-014	2.27166e-014	7.09404e-015	7.68859e-015	6.75884e-015	6.68844e-015	8.0472e-015	9.54753e-015	1.14243e-014	2.25838e-014	2.92066e-014	1.60605e-014	-1.79696e-014	-2.18406e-015	1.02171e-014	-9.81982e-015	5.18417e-015	7.47335e-016	7.14604e-016	5.90029e-015	3.96557e-016
5.7503e-015	1.9034e-015	2.66252e-014	2.70921e-014	2.39591e-014	2.34583e-014	7.68624e-015	8.45669e-015	6.9591e-015	6.79223e-015	8.17486e-015	9.85051e-015	1.14983e-014	2.31677e-014	2.99214e-014	1.67316e-014	-1.7799e-014	-1.38166e-015	1.11975e-014	-9.42994e-015	5.72078e-015	1.00717e-015	6.53723e-016	5.73688e-015	6.98525e-016
5.74068e-015	2.16321e-015	2.72893e-014	2.77371e-014	2.55635e-014	2.41967e-014	8.26915e-015	9.21117e-015	7.13538e-015	6.88265e-015	8.30441e-015	1.01392e-014	1.15781e-014	2.37343e-014	3.06084e-014	1.73962e-014	-1.76132e-014	-6.01501e-016	1.21582e-014	-9.03561e-015	6.24957e-015	1.27701e-015	5.75016e-016	5.57411e-015	1.00553e-015
5.73252e-015	2.41636e-015	2.79489e-014	2.83672e-014	2.71392e-014	2.49286e-014	8.84101e-015	9.9465e-015	7.28917e-015	6.95968e-015	8.43561e-015	1.04115e-014	1.16622e-014	2.4282e-014	3.12652e-014	1.80535e-014	-1.74082e-014	1.56366e-016	1.30982e-014	-8.63801e-015	6.76938e-015	1.55558e-015	4.79124e-016	5.41371e-015	1.31731e-015
5.72569e-015	2.65971e-015	2.86012e-014	2.8979e-014	2.86773e-014	2.56497e-014	9.39968e-015	1.06579e-014	7.4223e-015	7.02391e-015	8.56775e-015	1.06662e-014	1.17498e-014	2.48098e-014	3.18897e-014	1.87026e-014	-1.71813e-014	8.92445e-016	1.40169e-014	-8.239e-015	7.27954e-015	1.84036e-015	3.67486e-016	5.25755e-015	1.63278e-015
5.72047e-015	2.89016e-015	2.92434e-014	2.95692e-014	3.01694e-014	2.63563e-014	9.94284e-015	1.13419e-014	7.53607e-015	7.0758e-015	8.69997e-015	1.09015e-014	1.18395e-014	2.53151e-014	3.24802e-014	1.93426e-014	-1.69297e-014	1.60695e-015	1.49139e-014	-7.84044e-015	7.77915e-015	2.12956e-015	2.41832e-016	5.10723e-015	1.95094e-015
5.71723e-015	3.10413e-015	2.98733e-014	3.01343e-014	3.16068e-014	2.70444e-014	1.04686e-014	1.19944e-014	7.63255e-015	7.11607e-015	8.83146e-015	1.11168e-014	1.19299e-014	2.57972e-014	3.30358e-014	1.9974e-014	-1.66507e-014	2.30012e-015	1.5788e-014	-7.44425e-015	8.26782e-015	2.42185e-015	1.03336e-016	4.96418e-015	2.27182e-015
5.7164e-015	3.29853e-015	3.0489e-014	3.06708e-014	3.29823e-014	2.77107e-014	1.09756e-014	1.26114e-014	7.71381e-015	7.14498e-015	8.96153e-015	1.13107e-014	1.20199e-014	2.62557e-014	3.35553e-014	2.05964e-014	-1.63427e-014	2.9725e-015	1.66389e-014	-7.05192e-015	8.74465e-015	2.716e-015	-4.72447e-017	4.82994e-015	2.59537e-015
5.71882e-015	3.47123e-015	3.10872e-014	3.1176e-014	3.42886e-014	2.83522e-014	1.14618e-014	1.31895e-014	7.78178e-015	7.16388e-015	9.08932e-015	1.14824e-014	1.21083e-014	2.66897e-014	3.40375e-014	2.12094e-014	-1.60031e-014	3.62437e-015	1.74656e-014	-6.66473e-015	9.20814e-015	3.00971e-015	-2.07957e-016	4.70548e-015	2.92062e-015
5.72522e-015	3.62003e-015	3.16662e-014	3.16469e-014	3.5519e-014	2.89655e-014	1.19255e-014	1.37265e-014	7.83926e-015	7.17377e-015	9.21475e-015	1.16319e-014	1.21937e-014	2.70987e-014	3.44822e-014	2.18122e-014	-1.56303e-014	4.25635e-015	1.82679e-014	-6.28432e-015	9.65859e-015	3.3014e-015	-3.7676e-016	4.59214e-015	3.24676e-015
5.73641e-015	3.74269e-015	3.2224e-014	3.20816e-014	3.66684e-014	2.95477e-014	1.2365e-014	1.42202e-014	7.88851e-015	7.17607e-015	9.33719e-015	1.17589e-014	1.22748e-014	2.74822e-014	3.48897e-014	2.24046e-014	-1.52234e-014	4.86897e-015	1.90454e-014	-5.91181e-015	1.00951e-014	3.59027e-015	-5.51594e-016	4.49114e-015	3.57287e-015
5.75346e-015	3.83772e-015	3.27593e-014	3.24786e-014	3.77316e-014	3.00956e-014	1.27793e-014	1.46686e-014	7.93266e-015	7.17167e-015	9.45666e-015	1.18636e-014	1.23499e-014	2.78404e-014	3.52598e-014	2.29866e-014	-1.47817e-014	5.46304e-015	1.9798e-014	-5.54836e-015	1.05172e-014	3.8746e-015	-7.31161e-016	4.40223e-015	3.8981e-015
5.77729e-015	3.90389e-015	3.32709e-014	3.2836e-014	3.87044e-014	3.06066e-014	1.31673e-014	1.50705e-014	7.97555e-015	7.16171e-015	9.57281e-015	1.19468e-014	1.24178e-014	2.81732e-014	3.55936e-014	2.35572e-014	-1.43056e-014	6.04015e-015	2.05253e-014	-5.19526e-015	1.09248e-014	4.15258e-015	-9.13697e-016	4.32604e-015	4.22275e-015
5.80836e-015	3.94002e-015	3.37571e-014	3.31521e-014	3.95839e-014	3.10785e-014	1.35276e-014	1.54244e-014	8.02002e-015	7.14766e-015	9.68512e-015	1.20089e-014	1.24779e-014	2.84804e-014	3.58916e-014	2.41157e-014	-1.37951e-014	6.60128e-015	2.12274e-014	-4.85354e-015	1.13177e-014	4.42281e-015	-1.09714e-015	4.26196e-015	4.54588e-015
5.84765e-015	3.94504e-015	3.42167e-014	3.34263e-014	4.03675e-014	3.15099e-014	1.38591e-014	1.57303e-014	8.0681e-015	7.13063e-015	9.79351e-015	1.20504e-014	1.2529e-014	2.87629e-014	3.6155e-014	2.46624e-014	-1.32508e-014	7.14773e-015	2.19036e-014	-4.52445e-015	1.16955e-014	4.68492e-015	-1.28009e-015	4.21027e-015	4.86692e-015
5.8962e-015	3.91867e-015	3.46497e-014	3.36579e-014	4.10531e-014	3.18986e-014	1.41611e-014	1.59894e-014	8.1225e-015	7.11198e-015	9.89802e-015	1.20731e-014	1.25697e-014	2.90216e-014	3.63855e-014	2.51969e-014	-1.26738e-014	7.67964e-015	2.2554e-014	-4.20884e-015	1.20592e-014	4.93811e-015	-1.46027e-015	4.1709e-015	5.18553e-015
5.9549e-015	3.8612e-015	3.50553e-014	3.38463e-014	4.16391e-014	3.2243e-014	1.44326e-014	1.62027e-014	8.18665e-015	7.09251e-015	9.99865e-015	1.20782e-014	1.25992e-014	2.92564e-014	3.65849e-014	2.57184e-014	-1.20659e-014	8.19741e-015	2.31779e-014	-3.90744e-015	1.24086e-014	5.18151e-015	-1.63645e-015	4.14359e-015	5.50122e-015
6.02464e-015	3.77331e-015	3.54325e-014	3.39908e-014	4.21257e-014	3.25429e-014	1.46729e-014	1.63717e-014	8.26174e-015	7.07382e-015	1.00956e-014	1.2067e-014	1.26171e-014	2.94678e-014	3.67545e-014	2.62264e-014	-1.14287e-014	8.70238e-015	2.37747e-014	-3.62144e-015	1.27439e-014	5.41447e-015	-1.80737e-015	4.12772e-015	5.81362e-015
6.10621e-015	3.65593e-015	3.57816e-014	3.40921e-014	4.2514e-014	3.27979e-014	1.48812e-014	1.64985e-014	8.3501e-015	7.0573e-015	1.01891e-014	1.20413e-014	1.26222e-014	2.96568e-014	3.68968e-014	2.67205e-014	-1.07652e-014	9.19511e-015	2.43442e-014	-3.35145e-015	1.3066e-014	5.63645e-015	-1.97123e-015	4.12282e-015	6.12244e-015
6.19993e-015	3.5102e-015	3.61027e-014	3.41506e-014	4.28054e-014	3.30077e-014	1.50574e-014	1.65856e-014	8.45343e-015	7.04394e-015	1.02796e-014	1.20028e-014	1.2614e-014	2.98242e-014	3.70145e-014	2.72012e-014	-1.00782e-014	9.67578e-015	2.48864e-014	-3.09771e-015	1.33753e-014	5.84715e-015	-2.12705e-015	4.12754e-015	6.42669e-015
6.30568e-015	3.33799e-015	3.63962e-014	3.41664e-014	4.30022e-014	3.31723e-014	1.52005e-014	1.66357e-014	8.5718e-015	7.03475e-015	1.03674e-014	1.19534e-014	1.25923e-014	2.9971e-014	3.71088e-014	2.76678e-014	-9.3708e-015	1.0145e-014	2.54011e-014	-2.86054e-015	1.3672e-014	6.04651e-015	-2.27358e-015	4.14037e-015	6.72609e-015
6.42334e-015	3.14121e-015	3.66628e-014	3.4141e-014	4.3108e-014	3.32923e-014	1.53106e-014	1.66518e-014	8.70677e-015	7.03077e-015	1.04527e-014	1.18955e-014	1.25576e-014	3.00986e-014	3.71821e-014	2.81199e-014	-8.64679e-015	1.06031e-014	2.58873e-014	-2.64013e-015	1.39569e-014	6.23479e-015	-2.41016e-015	4.16059e-015	7.02001e-015
6.55369e-015	2.92197e-015	3.6903e-014	3.40763e-014	4.31264e-014	3.33684e-014	1.53877e-014	1.66378e-014	8.85928e-015	7.03254e-015	1.05361e-014	1.18312e-014	1.25094e-014	3.02082e-014	3.72369e-014	2.85576e-014	-7.91053e-015	1.10509e-014	2.63449e-014	-2.43693e-015	1.42301e-014	6.41173e-015	-2.53601e-015	4.18635e-015	7.30742e-015
6.69658e-015	2.68274e-015	3.71179e-014	3.39739e-014	4.30619e-014	3.34012e-014	1.54307e-014	1.65975e-014	9.02976e-015	7.04118e-015	1.06175e-014	1.17625e-014	1.24478e-014	3.0301e-014	3.72757e-014	2.89809e-014	-7.16634e-015	1.14899e-014	2.67737e-014	-2.25097e-015	1.44923e-014	6.57758e-015	-2.6504e-015	4.21729e-015	7.58784e-015
6.85114e-015	2.42646e-015	3.73086e-014	3.38349e-014	4.29192e-014	3.33924e-014	1.54402e-014	1.6536e-014	9.21816e-015	7.05683e-015	1.06971e-014	1.16918e-014	1.23731e-014	3.0378e-014	3.73009e-014	2.93898e-014	-6.41886e-015	1.19205e-014	2.71726e-014	-2.08253e-015	1.47437e-014	6.73301e-015	-2.75254e-015	4.25223e-015	7.86113e-015
7.01669e-015	2.15616e-015	3.74761e-014	3.36615e-014	4.27032e-014	3.33439e-014	1.54173e-014	1.64567e-014	9.42437e-015	7.08034e-015	1.07754e-014	1.16212e-014	1.22855e-014	3.0441e-014	3.73148e-014	2.97838e-014	-5.6729e-015	1.23425e-014	2.75415e-014	-1.93109e-015	1.49842e-014	6.87859e-015	-2.84247e-015	4.28991e-015	8.12675e-015
7.19189e-015	1.87585e-015	3.76222e-014	3.34565e-014	4.24196e-014	3.32576e-014	1.53616e-014	1.63637e-014	9.64745e-015	7.11245e-015	1.08522e-014	1.15522e-014	1.21861e-014	3.0492e-014	3.73195e-014	3.01627e-014	-4.93329e-015	1.27562e-014	2.78801e-014	-1.79647e-015	1.52148e-014	7.01462e-015	-2.91992e-015	4.32858e-015	8.38381e-015
7.37615e-015	1.58832e-015	3.77473e-014	3.32219e-014	4.20744e-014	3.3136e-014	1.52734e-014	1.62611e-014	9.88571e-015	7.15309e-015	1.09277e-014	1.14867e-014	1.20755e-014	3.05322e-014	3.73179e-014	3.05266e-014	-4.20464e-015	1.31612e-014	2.81882e-014	-1.67953e-015	1.54354e-014	7.14154e-015	-2.98512e-015	4.36715e-015	8.6312e-015
7.5681e-015	1.29693e-015	3.7853e-014	3.29601e-014	4.16735e-014	3.29816e-014	1.51537e-014	1.61533e-014	1.01372e-014	7.20216e-015	1.10019e-014	1.14266e-014	1.19545e-014	3.05635e-014	3.73119e-014	3.08753e-014	-3.49199e-015	1.35578e-014	2.8466e-014	-1.57928e-015	1.56462e-014	7.26006e-015	-3.03864e-015	4.40465e-015	8.8684e-015
7.76702e-015	1.00542e-015	3.79405e-014	3.26735e-014	4.12232e-014	3.27964e-014	1.50034e-014	1.60442e-014	1.04002e-014	7.26043e-015	1.1075e-014	1.13738e-014	1.18238e-014	3.05878e-014	3.73032e-014	3.12093e-014	-2.80034e-015	1.39458e-014	2.87127e-014	-1.49531e-015	1.58472e-014	7.37056e-015	-3.08074e-015	4.43971e-015	9.09492e-015
7.9716e-015	7.17595e-016	3.80115e-014	3.23655e-014	4.07308e-014	3.25836e-014	1.48233e-014	1.5937e-014	1.06719e-014	7.32795e-015	1.11467e-014	1.13297e-014	1.16849e-014	3.06059e-014	3.7294e-014	3.1529e-014	-2.13392e-015	1.43251e-014	2.89275e-014	-1.42782e-015	1.60384e-014	7.47335e-015	-3.11187e-015	4.47139e-015	9.30991e-015
8.17974e-015	4.36815e-016	3.80672e-014	3.20385e-014	4.02023e-014	3.23464e-014	1.46142e-014	1.58348e-014	1.09495e-014	7.40399e-015	1.12174e-014	1.12952e-014	1.1539e-014	3.06195e-014	3.72858e-014	3.18347e-014	-1.49783e-015	1.46957e-014	2.91103e-014	-1.37572e-015	1.62201e-014	7.56916e-015	-3.1329e-015	4.49823e-015	9.51294e-015
8.38937e-015	1.6587e-016	3.81094e-014	3.16952e-014	3.96434e-014	3.20868e-014	1.43778e-014	1.57404e-014	1.12298e-014	7.48832e-015	1.12864e-014	1.12717e-014	1.13875e-014	3.06301e-014	3.72798e-014	3.21266e-014	-8.96781e-016	1.50572e-014	2.92609e-014	-1.33885e-015	1.6392e-014	7.65843e-015	-3.14448e-015	4.51867e-015	9.70293e-015
8.59882e-015	-9.16569e-017	3.81385e-014	3.13387e-014	3.90599e-014	3.18082e-014	1.41157e-014	1.56565e-014	1.15098e-014	7.58058e-015	1.13529e-014	1.126e-014	1.12315e-014	3.0639e-014	3.72778e-014	3.24048e-014	-3.34494e-016	1.54092e-014	2.93793e-014	-1.31663e-015	1.65541e-014	7.74198e-015	-3.14752e-015	4.53227e-015	9.87905e-015
8.80654e-015	-3.33051e-016	3.81563e-014	3.09717e-014	3.84581e-014	3.15139e-014	1.38292e-014	1.5585e-014	1.17859e-014	7.68027e-015	1.14167e-014	1.12606e-014	1.10722e-014	3.06474e-014	3.72807e-014	3.26697e-014	1.85255e-016	1.5752e-014	2.94657e-014	-1.30868e-015	1.6706e-014	7.8202e-015	-3.14299e-015	4.53837e-015	1.00402e-014
9.01035e-015	-5.55859e-016	3.81643e-014	3.0597e-014	3.78429e-014	3.12071e-014	1.35201e-014	1.55277e-014	1.20545e-014	7.78678e-015	1.14773e-014	1.12737e-014	1.09113e-014	3.06562e-014	3.72899e-014	3.29222e-014	6.59453e-016	1.60844e-014	2.95206e-014	-1.31409e-015	1.68472e-014	7.89278e-015	-3.13133e-015	4.53576e-015	1.01851e-014
9.2082e-015	-7.57799e-016	3.81642e-014	3.02176e-014	3.72201e-014	3.08906e-014	1.319e-014	1.54856e-014	1.23122e-014	7.89933e-015	1.15347e-014	1.12999e-014	1.075e-014	3.06671e-014	3.73064e-014	3.31632e-014	1.08544e-015	1.64055e-014	2.95439e-014	-1.33258e-015	1.69778e-014	7.95987e-015	-3.11343e-015	4.52357e-015	1.03132e-014
9.39808e-015	-9.36592e-016	3.8157e-014	2.98363e-014	3.65943e-014	3.05676e-014	1.28415e-014	1.54587e-014	1.25559e-014	8.01728e-015	1.15881e-014	1.13385e-014	1.05898e-014	3.06806e-014	3.73309e-014	3.3393e-014	1.46023e-015	1.67144e-014	2.95354e-014	-1.3636e-015	1.70975e-014	8.02172e-015	-3.09091e-015	4.50262e-015	1.04234e-014
9.57778e-015	-1.09057e-015	3.8144e-014	2.94557e-014	3.597e-014	3.02412e-014	1.24765e-014	1.54475e-014	1.27816e-014	8.13965e-015	1.16372e-014	1.13889e-014	1.04317e-014	3.06981e-014	3.73638e-014	3.36119e-014	1.7813e-015	1.70111e-014	2.94955e-014	-1.40686e-015	1.7205e-014	8.07902e-015	-3.0645e-015	4.47282e-015	1.05154e-014
9.74549e-015	-1.21788e-015	3.81261e-014	2.90785e-014	3.53512e-014	2.99139e-014	1.20963e-014	1.54518e-014	1.29856e-014	8.26577e-015	1.16813e-014	1.14503e-014	1.02776e-014	3.07198e-014	3.74053e-014	3.38205e-014	2.0475e-015	1.72945e-014	2.9425e-014	-1.46148e-015	1.73003e-014	8.13187e-015	-3.03528e-015	4.4341e-015	1.05879e-014
9.89923e-015	-1.31708e-015	3.8104e-014	2.87072e-014	3.47417e-014	2.95885e-014	1.17034e-014	1.54708e-014	1.31652e-014	8.39411e-015	1.17197e-014	1.15216e-014	1.01289e-014	3.07472e-014	3.74557e-014	3.40192e-014	2.2576e-015	1.75635e-014	2.93245e-014	-1.52679e-015	1.73825e-014	8.18001e-015	-3.00423e-015	4.38631e-015	1.06405e-014
1.00375e-014	-1.38754e-015	3.8079e-014	2.83438e-014	3.41449e-014	2.9267e-014	1.13001e-014	1.55025e-014	1.33169e-014	8.52325e-015	1.17519e-014	1.16016e-014	9.98661e-015	3.07811e-014	3.75149e-014	3.42087e-014	2.41086e-015	1.78173e-014	2.91948e-014	-1.6032e-015	1.74509e-014	8.223e-015	-2.9722e-015	4.3291e-015	1.06724e-014
1.01588e-014	-1.42919e-015	3.80525e-014	2.79913e-014	3.35636e-014	2.89524e-014	1.08893e-014	1.55454e-014	1.34373e-014	8.6523e-015	1.1777e-014	1.16886e-014	9.85221e-015	3.08223e-014	3.75828e-014	3.43898e-014	2.50775e-015	1.80554e-014	2.90363e-014	-1.69003e-015	1.7505e-014	8.26111e-015	-2.94039e-015	4.26217e-015	1.06832e-014
1.02614e-014	-1.44234e-015	3.80251e-014	2.7652e-014	3.3e-014	2.86465e-014	1.04734e-014	1.55976e-014	1.35241e-014	8.78004e-015	1.17944e-014	1.17811e-014	9.72722e-015	3.08716e-014	3.76595e-014	3.45633e-014	2.54828e-015	1.82769e-014	2.88501e-014	-1.78697e-015	1.75445e-014	8.29437e-015	-2.90952e-015	4.18622e-015	1.06722e-014
1.0344e-014	-1.42716e-015	3.79977e-014	2.73278e-014	3.24556e-014	2.83518e-014	1.00552e-014	1.5656e-014	1.35749e-014	8.90556e-015	1.18041e-014	1.18773e-014	9.61226e-015	3.09296e-014	3.77451e-014	3.47291e-014	2.53316e-015	1.84806e-014	2.86377e-014	-1.89308e-015	1.75685e-014	8.32218e-015	-2.88064e-015	4.1019e-015	1.06386e-014
1.04052e-014	-1.38354e-015	3.79711e-014	2.70212e-014	3.19318e-014	2.80698e-014	9.63708e-015	1.57177e-014	1.3588e-014	9.02741e-015	1.18061e-014	1.19749e-014	9.50909e-015	3.09962e-014	3.7839e-014	3.48881e-014	2.46371e-015	1.86659e-014	2.84e-014	-2.00858e-015	1.75766e-014	8.34459e-015	-2.85476e-015	4.00995e-015	1.0582e-014
1.04441e-014	-1.31285e-015	3.7946e-014	2.6734e-014	3.14293e-014	2.78022e-014	9.22135e-015	1.57789e-014	1.35619e-014	9.14395e-015	1.17996e-014	1.20724e-014	9.41844e-015	3.10714e-014	3.79409e-014	3.50407e-014	2.34125e-015	1.88318e-014	2.81383e-014	-2.13331e-015	1.75684e-014	8.36115e-015	-2.83228e-015	3.9104e-015	1.05024e-014
1.04605e-014	-1.21599e-015	3.79231e-014	2.64673e-014	3.09487e-014	2.755e-014	8.81108e-015	1.58362e-014	1.34957e-014	9.25406e-015	1.17839e-014	1.21674e-014	9.34061e-015	3.11558e-014	3.80512e-014	3.51874e-014	2.16825e-015	1.89775e-014	2.78542e-014	-2.26626e-015	1.75437e-014	8.3712e-015	-2.81375e-015	3.80414e-015	1.03998e-014
1.0454e-014	-1.09412e-015	3.79029e-014	2.62234e-014	3.04909e-014	2.73156e-014	8.40857e-015	1.5886e-014	1.33887e-014	9.35632e-015	1.17592e-014	1.22584e-014	9.2762e-015	3.12491e-014	3.81691e-014	3.53285e-014	1.94735e-015	1.91019e-014	2.755e-014	-2.40774e-015	1.75017e-014	8.37393e-015	-2.79945e-015	3.69114e-015	1.02739e-014
1.04249e-014	-9.4933e-016	3.78863e-014	2.60038e-014	3.00559e-014	2.70997e-014	8.01628e-015	1.59249e-014	1.32416e-014	9.44954e-015	1.17258e-014	1.23427e-014	9.22527e-015	3.1352e-014	3.82936e-014	3.54641e-014	1.68155e-015	1.9204e-014	2.72272e-014	-2.55763e-015	1.74421e-014	8.36898e-015	-2.78959e-015	3.57213e-015	1.01252e-014
1.03731e-014	-7.84558e-016	3.78736e-014	2.58094e-014	2.96439e-014	2.69035e-014	7.63688e-015	1.59498e-014	1.30556e-014	9.5323e-015	1.16838e-014	1.24185e-014	9.18814e-015	3.14638e-014	3.84238e-014	3.55947e-014	1.37345e-015	1.9283e-014	2.68874e-014	-2.71669e-015	1.73652e-014	8.35682e-015	-2.78431e-015	3.44773e-015	9.95415e-015
1.02988e-014	-6.02044e-016	3.78654e-014	2.56411e-014	2.92544e-014	2.67266e-014	7.27307e-015	1.59571e-014	1.28315e-014	9.60353e-015	1.16334e-014	1.24832e-014	9.16495e-015	3.15846e-014	3.856e-014	3.57198e-014	1.02676e-015	1.93382e-014	2.65324e-014	-2.88456e-015	1.7271e-014	8.33621e-015	-2.78403e-015	3.31842e-015	9.76083e-015
1.02025e-014	-4.04678e-016	3.78615e-014	2.55e-014	2.88872e-014	2.65695e-014	6.927e-015	1.59431e-014	1.25708e-014	9.66192e-015	1.15749e-014	1.25351e-014	9.15581e-015	3.17144e-014	3.87019e-014	3.58391e-014	6.45244e-016	1.93687e-014	2.61639e-014	-3.061e-015	1.71597e-014	8.30678e-015	-2.78868e-015	3.18514e-015	9.54581e-015
1.00857e-014	-1.95237e-016	3.78628e-014	2.53863e-014	2.85417e-014	2.64322e-014	6.60044e-015	1.59049e-014	1.22755e-014	9.70635e-015	1.15091e-014	1.25724e-014	9.16099e-015	3.1853e-014	3.88495e-014	3.59531e-014	2.32034e-016	1.93737e-014	2.57834e-014	-3.24614e-015	1.70311e-014	8.26816e-015	-2.79858e-015	3.04864e-015	9.3102e-015
9.94967e-015	2.36659e-017	3.78688e-014	2.5301e-014	2.82175e-014	2.63152e-014	6.29556e-015	1.58391e-014	1.19478e-014	9.73586e-015	1.1437e-014	1.25934e-014	9.1801e-015	3.2e-014	3.90022e-014	3.60613e-014	-2.08919e-016	1.93526e-014	2.53931e-014	-3.44011e-015	1.68858e-014	8.21954e-015	-2.81328e-015	2.90927e-015	9.05396e-015
9.7958e-015	2.49054e-016	3.78803e-014	2.52447e-014	2.79141e-014	2.62192e-014	6.01466e-015	1.57422e-014	1.15906e-014	9.7495e-015	1.13594e-014	1.25968e-014	9.21303e-015	3.2155e-014	3.91596e-014	3.61632e-014	-6.74633e-016	1.93046e-014	2.4995e-014	-3.64281e-015	1.67243e-014	8.16088e-015	-2.83282e-015	2.76765e-015	8.77817e-015
9.62591e-015	4.78498e-016	3.78977e-014	2.52175e-014	2.76307e-014	2.61437e-014	5.75957e-015	1.5612e-014	1.12074e-014	9.74603e-015	1.12777e-014	1.25815e-014	9.25952e-015	3.23175e-014	3.93206e-014	3.62592e-014	-1.16084e-015	1.92285e-014	2.45911e-014	-3.85343e-015	1.65472e-014	8.09258e-015	-2.85733e-015	2.62427e-015	8.48474e-015
9.44208e-015	7.09477e-016	3.79213e-014	2.52193e-014	2.73663e-014	2.60876e-014	5.53185e-015	1.54465e-014	1.08019e-014	9.72485e-015	1.11926e-014	1.25464e-014	9.31883e-015	3.24873e-014	3.9485e-014	3.63485e-014	-1.66339e-015	1.91246e-014	2.41825e-014	-4.07305e-015	1.63543e-014	8.01454e-015	-2.88683e-015	2.47982e-015	8.17466e-015
9.24616e-015	9.3943e-016	3.79509e-014	2.525e-014	2.71213e-014	2.60507e-014	5.33323e-015	1.5244e-014	1.03777e-014	9.68521e-015	1.11052e-014	1.24903e-014	9.39109e-015	3.26636e-014	3.96527e-014	3.64301e-014	-2.17891e-015	1.89925e-014	2.37716e-014	-4.30138e-015	1.61468e-014	7.92663e-015	-2.92046e-015	2.33472e-015	7.84959e-015
9.03938e-015	1.16557e-015	3.79869e-014	2.5309e-014	2.68946e-014	2.60325e-014	5.16462e-015	1.50034e-014	9.93902e-015	9.62694e-015	1.10168e-014	1.2413e-014	9.47503e-015	3.2847e-014	3.98236e-014	3.65038e-014	-2.70431e-015	1.88321e-014	2.33601e-014	-4.53793e-015	1.59253e-014	7.82877e-015	-2.95823e-015	2.18894e-015	7.51085e-015
8.8234e-015	1.38581e-015	3.80295e-014	2.53952e-014	2.66858e-014	2.60318e-014	5.02726e-015	1.47242e-014	9.49097e-015	9.54933e-015	1.09285e-014	1.23147e-014	9.569e-015	3.30365e-014	3.99976e-014	3.65686e-014	-3.23654e-015	1.86431e-014	2.29491e-014	-4.78261e-015	1.56898e-014	7.72096e-015	-2.99966e-015	2.04268e-015	7.1602e-015
8.60106e-015	1.59753e-015	3.8079e-014	2.55087e-014	2.64949e-014	2.60485e-014	4.92237e-015	1.44064e-014	9.03839e-015	9.45254e-015	1.08422e-014	1.21954e-014	9.67206e-015	3.32317e-014	4.01744e-014	3.66245e-014	-3.77317e-015	1.84257e-014	2.25407e-014	-5.03537e-015	1.54414e-014	7.60331e-015	-3.04483e-015	1.89615e-015	6.79944e-015
8.37465e-015	1.79848e-015	3.81349e-014	2.56481e-014	2.63224e-014	2.6082e-014	4.84978e-015	1.40507e-014	8.58567e-015	9.33623e-015	1.07593e-014	1.20555e-014	9.78316e-015	3.34323e-014	4.03534e-014	3.66709e-014	-4.31082e-015	1.81802e-014	2.21361e-014	-5.2963e-015	1.51812e-014	7.47568e-015	-3.09344e-015	1.74946e-015	6.43053e-015
8.1465e-015	1.98674e-015	3.81976e-014	2.58123e-014	2.61685e-014	2.61311e-014	4.81002e-015	1.36577e-014	8.13751e-015	9.2003e-015	1.06807e-014	1.18952e-014	9.90148e-015	3.36374e-014	4.05347e-014	3.67068e-014	-4.84792e-015	1.79068e-014	2.17361e-014	-5.56489e-015	1.49101e-014	7.33868e-015	-3.14499e-015	1.60259e-015	6.0551e-015
7.91872e-015	2.1602e-015	3.82671e-014	2.60009e-014	2.60336e-014	2.61944e-014	4.8032e-015	1.32291e-014	7.69876e-015	9.04512e-015	1.06082e-014	1.17156e-014	1.00268e-014	3.38472e-014	4.07178e-014	3.6732e-014	-5.38182e-015	1.76061e-014	2.13423e-014	-5.84099e-015	1.46287e-014	7.19243e-015	-3.19931e-015	1.45505e-015	5.67555e-015
7.6934e-015	2.31817e-015	3.8343e-014	2.62129e-014	2.59181e-014	2.62713e-014	4.82918e-015	1.27664e-014	7.27397e-015	8.87044e-015	1.05435e-014	1.15172e-014	1.01577e-014	3.40612e-014	4.09026e-014	3.6746e-014	-5.90988e-015	1.72783e-014	2.09561e-014	-6.12417e-015	1.43375e-014	7.03755e-015	-3.25668e-015	1.30711e-015	5.29443e-015
7.47215e-015	2.45915e-015	3.84254e-014	2.64467e-014	2.58229e-014	2.63605e-014	4.88777e-015	1.22714e-014	6.86702e-015	8.67698e-015	1.04878e-014	1.13011e-014	1.02926e-014	3.42784e-014	4.10886e-014	3.67481e-014	-6.43125e-015	1.69244e-014	2.05791e-014	-6.4141e-015	1.40378e-014	6.87461e-015	-3.31635e-015	1.15841e-015	4.91362e-015
7.25658e-015	2.5826e-015	3.85144e-014	2.67004e-014	2.57482e-014	2.64609e-014	4.97747e-015	1.17481e-014	6.48229e-015	8.46586e-015	1.04421e-014	1.10691e-014	1.04295e-014	3.44987e-014	4.12756e-014	3.67376e-014	-6.94465e-015	1.6545e-014	2.02118e-014	-6.70994e-015	1.37307e-014	6.70383e-015	-3.3781e-015	1.00885e-015	4.53527e-015
7.04865e-015	2.68794e-015	3.86099e-014	2.69724e-014	2.56956e-014	2.65715e-014	5.09743e-015	1.1199e-014	6.12387e-015	8.23754e-015	1.04075e-014	1.08235e-014	1.05674e-014	3.47213e-014	4.14634e-014	3.67142e-014	-7.44848e-015	1.61411e-014	1.98549e-014	-7.0116e-015	1.34163e-014	6.52591e-015	-3.44184e-015	8.58525e-016	4.16112e-015
6.85026e-015	2.77505e-015	3.87119e-014	2.72613e-014	2.56653e-014	2.66918e-014	5.24643e-015	1.0628e-014	5.79586e-015	7.99257e-015	1.0385e-014	1.0566e-014	1.0705e-014	3.49463e-014	4.16515e-014	3.66777e-014	-7.9421e-015	1.57138e-014	1.95085e-014	-7.31883e-015	1.30957e-014	6.3417e-015	-3.50708e-015	7.07291e-016	3.79331e-015
6.66271e-015	2.84425e-015	3.88202e-014	2.75657e-014	2.56583e-014	2.68207e-014	5.42357e-015	1.0039e-014	5.50083e-015	7.73226e-015	1.03757e-014	1.02986e-014	1.08411e-014	3.51734e-014	4.18389e-014	3.66277e-014	-8.42548e-015	1.52643e-014	1.91729e-014	-7.63049e-015	1.27698e-014	6.15192e-015	-3.57401e-015	5.54728e-016	3.43345e-015
6.48649e-015	2.89577e-015	3.89348e-014	2.78839e-014	2.56754e-014	2.69571e-014	5.62798e-015	9.43561e-015	5.24147e-015	7.45806e-015	1.03804e-014	1.00236e-014	1.09741e-014	3.54016e-014	4.20255e-014	3.65629e-014	-8.89883e-015	1.47935e-014	1.88482e-014	-7.94573e-015	1.24395e-014	5.95736e-015	-3.64308e-015	4.00965e-016	3.08359e-015
6.32338e-015	2.92954e-015	3.90557e-014	2.82133e-014	2.57171e-014	2.71002e-014	5.85768e-015	8.82229e-015	5.01995e-015	7.17093e-015	1.03996e-014	9.74334e-015	1.11025e-014	3.56305e-014	4.22102e-014	3.64833e-014	-9.36205e-015	1.43036e-014	1.85343e-014	-8.26342e-015	1.21047e-014	5.75886e-015	-3.71403e-015	2.45267e-016	2.74534e-015
6.17456e-015	2.94633e-015	3.91829e-014	2.85525e-014	2.57838e-014	2.72484e-014	6.11007e-015	8.20307e-015	4.83782e-015	6.87269e-015	1.04334e-014	9.46004e-015	1.12248e-014	3.5859e-014	4.23925e-014	3.63894e-014	-9.81524e-015	1.37962e-014	1.82307e-014	-8.58337e-015	1.1766e-014	5.5568e-015	-3.78681e-015	8.78227e-017	2.42026e-015
6.0397e-015	2.94711e-015	3.93153e-014	2.88995e-014	2.58763e-014	2.7401e-014	6.38318e-015	7.58163e-015	4.69738e-015	6.56481e-015	1.0482e-014	9.17586e-015	1.13397e-014	3.60868e-014	4.2571e-014	3.6281e-014	-1.02596e-014	1.32725e-014	1.79367e-014	-8.90472e-015	1.14237e-014	5.35127e-015	-3.86224e-015	-7.18061e-017	2.10996e-015
5.91921e-015	2.93302e-015	3.94526e-014	2.9251e-014	2.5995e-014	2.75576e-014	6.67482e-015	6.96269e-015	4.59923e-015	6.24876e-015	1.0545e-014	8.89323e-015	1.14465e-014	3.6313e-014	4.27445e-014	3.61581e-014	-1.06952e-014	1.27342e-014	1.76525e-014	-9.22682e-015	1.10783e-014	5.1426e-015	-3.94e-015	-2.33423e-016	1.81535e-015
5.81311e-015	2.90575e-015	3.95949e-014	2.96058e-014	2.61398e-014	2.77169e-014	6.98244e-015	6.35072e-015	4.54366e-015	5.92614e-015	1.06225e-014	8.61413e-015	1.15433e-014	3.65366e-014	4.29121e-014	3.60212e-014	-1.11228e-014	1.21829e-014	1.73777e-014	-9.54822e-015	1.07305e-014	4.9312e-015	-4.01996e-015	-3.979e-016	1.5374e-015
5.72134e-015	2.8668e-015	3.97419e-014	2.9962e-014	2.63102e-014	2.78782e-014	7.30415e-015	5.74991e-015	4.53059e-015	5.59873e-015	1.0714e-014	8.34071e-015	1.16284e-014	3.67571e-014	4.30725e-014	3.58706e-014	-1.15428e-014	1.16208e-014	1.71119e-014	-9.8679e-015	1.03802e-014	4.71744e-015	-4.10277e-015	-5.65534e-016	1.27665e-015
5.64322e-015	2.8171e-015	3.98932e-014	3.03176e-014	2.65056e-014	2.80401e-014	7.63715e-015	5.16405e-015	4.55829e-015	5.26816e-015	1.08189e-014	8.07445e-015	1.17006e-014	3.69742e-014	4.32247e-014	3.57059e-014	-1.19563e-014	1.10493e-014	1.68547e-014	-1.01844e-014	1.00275e-014	4.50176e-015	-4.18879e-015	-7.35861e-016	1.0337e-015
5.57774e-015	2.75773e-015	4.00489e-014	3.0671e-014	2.67261e-014	2.82023e-014	7.9782e-015	4.59701e-015	4.62546e-015	4.93592e-015	1.09365e-014	7.8178e-015	1.17596e-014	3.71869e-014	4.33675e-014	3.55281e-014	-1.23636e-014	1.04704e-014	1.66044e-014	-1.04965e-014	9.67336e-015	4.28425e-015	-4.27756e-015	-9.08952e-016	8.09095e-016
5.52361e-015	2.69061e-015	4.02084e-014	3.102e-014	2.69698e-014	2.83641e-014	8.32536e-015	4.05164e-015	4.7303e-015	4.60432e-015	1.10647e-014	7.57187e-015	1.18041e-014	3.73941e-014	4.34995e-014	3.53375e-014	-1.27658e-014	9.88609e-015	1.63604e-014	-1.08028e-014	9.31685e-015	4.06541e-015	-4.3692e-015	-1.08486e-015	6.03364e-016
5.48034e-015	2.61753e-015	4.0371e-014	3.13625e-014	2.72365e-014	2.85247e-014	8.67462e-015	3.53089e-015	4.8705e-015	4.2748e-015	1.12027e-014	7.33806e-015	1.18326e-014	3.7595e-014	4.36189e-014	3.51348e-014	-1.31637e-014	9.29791e-015	1.61208e-014	-1.1103e-014	8.9582e-015	3.84542e-015	-4.46396e-015	-1.264e-015	4.16801e-016
5.44676e-015	2.54006e-015	4.05365e-014	3.16976e-014	2.75248e-014	2.86837e-014	9.02367e-015	3.03782e-015	5.04356e-015	3.94876e-015	1.13492e-014	7.11815e-015	1.18446e-014	3.77884e-014	4.37242e-014	3.49203e-014	-1.35581e-014	8.70826e-015	1.58854e-014	-1.13954e-014	8.59703e-015	3.62382e-015	-4.56159e-015	-1.44659e-015	2.49171e-016
5.42131e-015	2.45898e-015	4.07045e-014	3.20233e-014	2.78325e-014	2.88409e-014	9.36987e-015	2.57504e-015	5.2464e-015	3.62791e-015	1.15027e-014	6.91277e-015	1.18397e-014	3.79738e-014	4.38142e-014	3.46947e-014	-1.39502e-014	8.11842e-015	1.56523e-014	-1.16785e-014	8.23373e-015	3.40101e-015	-4.66218e-015	-1.63252e-015	9.98389e-017
5.40177e-015	2.37556e-015	4.08748e-014	3.23381e-014	2.81573e-014	2.89954e-014	9.71069e-015	2.1442e-015	5.47577e-015	3.31358e-015	1.1661e-014	6.72272e-015	1.18171e-014	3.81502e-014	4.38875e-014	3.44585e-014	-1.43401e-014	7.53023e-015	1.54208e-014	-1.19516e-014	7.86838e-015	3.17727e-015	-4.76616e-015	-1.82155e-015	-3.21944e-017
5.38735e-015	2.29176e-015	4.10463e-014	3.26404e-014	2.84975e-014	2.91467e-014	1.00425e-014	1.74578e-015	5.72812e-015	3.00708e-015	1.18217e-014	6.54832e-015	1.17766e-014	3.8316e-014	4.39426e-014	3.4213e-014	-1.47293e-014	6.94542e-015	1.51902e-014	-1.2214e-014	7.50076e-015	2.95265e-015	-4.87348e-015	-2.0137e-015	-1.47943e-016
5.37624e-015	2.20913e-015	4.12186e-014	3.29284e-014	2.88502e-014	2.92944e-014	1.03625e-014	1.3809e-015	5.99904e-015	2.70944e-015	1.1983e-014	6.39003e-015	1.17177e-014	3.84704e-014	4.39786e-014	3.39592e-014	-1.51183e-014	6.36545e-015	1.49587e-014	-1.24645e-014	7.1312e-015	2.7271e-015	-4.98368e-015	-2.20943e-015	-2.48798e-016
5.36721e-015	2.12837e-015	4.13917e-014	3.32013e-014	2.92122e-014	2.94379e-014	1.0669e-014	1.04959e-015	6.28422e-015	2.4222e-015	1.21431e-014	6.2484e-015	1.16403e-014	3.86128e-014	4.39932e-014	3.3698e-014	-1.55068e-014	5.7916e-015	1.47256e-014	-1.27023e-014	6.7595e-015	2.50014e-015	-5.09673e-015	-2.40818e-015	-3.36119e-016
5.35799e-015	2.05049e-015	4.15646e-014	3.3458e-014	2.958e-014	2.95765e-014	1.09591e-014	7.52686e-016	6.57882e-015	2.14618e-015	1.23e-014	6.12304e-015	1.15445e-014	3.87416e-014	4.39854e-014	3.34302e-014	-1.58948e-014	5.22463e-015	1.44895e-014	-1.29267e-014	6.38641e-015	2.27176e-015	-5.21207e-015	-2.60941e-015	-4.1137e-016
5.34611e-015	1.97567e-015	4.17365e-014	3.36971e-014	2.99503e-014	2.97095e-014	1.12301e-014	4.89504e-016	6.87773e-015	1.88167e-015	1.24517e-014	6.01355e-015	1.14303e-014	3.88554e-014	4.39548e-014	3.31558e-014	-1.62816e-014	4.6653e-015	1.42495e-014	-1.31367e-014	6.01207e-015	2.04235e-015	-5.32941e-015	-2.8127e-015	-4.76378e-016
5.32993e-015	1.90398e-015	4.19069e-014	3.39168e-014	3.03192e-014	2.98367e-014	1.14795e-014	2.58763e-016	7.17654e-015	1.62971e-015	1.2596e-014	5.91906e-015	1.12979e-014	3.89533e-014	4.38998e-014	3.28759e-014	-1.6667e-014	4.11512e-015	1.40045e-014	-1.33317e-014	5.63587e-015	1.81221e-015	-5.44876e-015	-3.01776e-015	-5.32629e-016
5.30847e-015	1.83606e-015	4.20746e-014	3.41166e-014	3.06831e-014	2.99574e-014	1.17053e-014	5.94544e-017	7.47056e-015	1.39058e-015	1.27301e-014	5.83876e-015	1.11473e-014	3.9034e-014	4.38195e-014	3.25918e-014	-1.7051e-014	3.57463e-015	1.37538e-014	-1.35111e-014	5.25858e-015	1.58063e-015	-5.56985e-015	-3.22435e-015	-5.82068e-016
5.28026e-015	1.77217e-015	4.22386e-014	3.42956e-014	3.10376e-014	3.00708e-014	1.19056e-014	-1.09889e-016	7.75511e-015	1.16451e-015	1.2852e-014	5.77172e-015	1.09802e-014	3.90968e-014	4.3713e-014	3.23041e-014	-1.7433e-014	3.04474e-015	1.34968e-014	-1.3675e-014	4.87991e-015	1.34699e-015	-5.69185e-015	-3.43256e-015	-6.25909e-016
5.24386e-015	1.71146e-015	4.23987e-014	3.44534e-014	3.13789e-014	3.01766e-014	1.20786e-014	-2.51215e-016	8.02574e-015	9.51525e-016	1.29604e-014	5.71693e-015	1.07973e-014	3.9141e-014	4.35808e-014	3.20128e-014	-1.78125e-014	2.52606e-015	1.32331e-014	-1.38227e-014	4.49969e-015	1.1114e-015	-5.81469e-015	-3.64165e-015	-6.67208e-016
5.19786e-015	1.65372e-015	4.2555e-014	3.45895e-014	3.17034e-014	3.02747e-014	1.22237e-014	-3.66732e-016	8.27809e-015	7.51656e-016	1.30532e-014	5.67339e-015	1.05992e-014	3.91663e-014	4.34222e-014	3.1719e-014	-1.81883e-014	2.0192e-015	1.29619e-014	-1.3954e-014	4.11914e-015	8.73691e-016	-5.93771e-015	-3.8511e-015	-7.07971e-016
5.14132e-015	1.59876e-015	4.27065e-014	3.47038e-014	3.20071e-014	3.0365e-014	1.23398e-014	-4.59925e-016	8.50803e-015	5.64158e-016	1.31288e-014	5.63966e-015	1.03871e-014	3.91722e-014	4.32385e-014	3.14234e-014	-1.85588e-014	1.52448e-015	1.26824e-014	-1.40691e-014	3.73849e-015	6.33889e-016	-6.06037e-015	-4.06022e-015	-7.50062e-016
5.07353e-015	1.54535e-015	4.28523e-014	3.47962e-014	3.22859e-014	3.04467e-014	1.24262e-014	-5.3343e-016	8.7113e-015	3.88513e-016	1.31857e-014	5.6142e-015	1.01622e-014	3.91574e-014	4.30297e-014	3.11269e-014	-1.89233e-014	1.04221e-015	1.23941e-014	-1.4169e-014	3.35711e-015	3.91599e-016	-6.18198e-015	-4.26851e-015	-7.9593e-016
4.99412e-015	1.4923e-015	4.2991e-014	3.48668e-014	3.2537e-014	3.05198e-014	1.24819e-014	-5.89683e-016	8.88458e-015	2.23967e-016	1.32221e-014	5.59563e-015	9.92576e-015	3.91212e-014	4.27969e-014	3.083e-014	-1.92806e-014	5.71701e-016	1.20969e-014	-1.42545e-014	2.97597e-015	1.46989e-016	-6.30118e-015	-4.47545e-015	-8.47376e-016
4.90253e-015	1.439e-015	4.31223e-014	3.49159e-014	3.27575e-014	3.05842e-014	1.25065e-014	-6.32112e-016	9.0246e-015	6.98353e-017	1.3237e-014	5.58253e-015	9.67966e-015	3.90637e-014	4.25412e-014	3.05332e-014	-1.96286e-014	1.13019e-016	1.17912e-014	-1.43258e-014	2.59602e-015	-9.9757e-017	-6.41752e-015	-4.68044e-015	-9.06276e-016
4.79806e-015	1.38527e-015	4.32456e-014	3.49434e-014	3.29436e-014	3.06397e-014	1.24998e-014	-6.64514e-016	9.12841e-015	-7.50602e-017	1.32294e-014	5.5734e-015	9.42531e-015	3.89852e-014	4.22639e-014	3.02372e-014	-1.99665e-014	-3.3382e-016	1.14766e-014	-1.43832e-014	2.21733e-015	-3.47891e-016	-6.53029e-015	-4.88283e-015	-9.74436e-016
4.68117e-015	1.33037e-015	4.33602e-014	3.49498e-014	3.3093e-014	3.06855e-014	1.24612e-014	-6.89666e-016	9.19329e-015	-2.1215e-016	1.31985e-014	5.5661e-015	9.16445e-015	3.88856e-014	4.19664e-014	2.99419e-014	-2.02926e-014	-7.69269e-016	1.11526e-014	-1.44277e-014	1.84006e-015	-5.97384e-016	-6.63884e-015	-5.08205e-015	-1.05379e-015
4.55152e-015	1.27347e-015	4.34651e-014	3.49355e-014	3.32035e-014	3.07208e-014	1.23917e-014	-7.10761e-016	9.21695e-015	-3.42892e-016	1.31438e-014	5.55976e-015	8.89877e-015	3.87643e-014	4.16506e-014	2.96482e-014	-2.0606e-014	-1.19366e-015	1.08189e-014	-1.44599e-014	1.4646e-015	-8.47485e-016	-6.74256e-015	-5.27757e-015	-1.14599e-015
4.4095e-015	1.21263e-015	4.35603e-014	3.49014e-014	3.32723e-014	3.0745e-014	1.2292e-014	-7.30786e-016	9.19844e-015	-4.6862e-016	1.30647e-014	5.5526e-015	8.63026e-015	3.86221e-014	4.13182e-014	2.93568e-014	-2.09052e-014	-1.60766e-015	1.04764e-014	-1.44812e-014	1.09165e-015	-1.09778e-015	-6.84073e-015	-5.46877e-015	-1.25237e-015
4.25613e-015	1.14679e-015	4.36447e-014	3.48473e-014	3.32981e-014	3.07582e-014	1.21628e-014	-7.53092e-016	9.1364e-015	-5.90824e-016	1.29612e-014	5.54351e-015	8.36083e-015	3.84591e-014	4.09717e-014	2.90674e-014	-2.11881e-014	-2.01124e-015	1.01246e-014	-1.4493e-014	7.21025e-016	-1.34784e-015	-6.93267e-015	-5.65534e-015	-1.37421e-015
4.09227e-015	1.07524e-015	4.37173e-014	3.47742e-014	3.32793e-014	3.07603e-014	1.20051e-014	-7.80808e-016	9.03046e-015	-7.10879e-016	1.28331e-014	5.53117e-015	8.092e-015	3.82756e-014	4.06141e-014	2.87806e-014	-2.14536e-014	-2.40464e-015	9.76399e-015	-1.44964e-014	3.53486e-016	-1.59664e-015	-7.01741e-015	-5.8367e-015	-1.51306e-015
3.91838e-015	9.97201e-016	4.37778e-014	3.46827e-014	3.32147e-014	3.07512e-014	1.182e-014	-8.16418e-016	8.88023e-015	-8.30784e-016	1.2681e-014	5.51516e-015	7.82604e-015	3.80725e-014	4.02481e-014	2.84963e-014	-2.17007e-014	-2.78841e-015	9.39499e-015	-1.44929e-014	-1.03739e-017	-1.84383e-015	-7.09492e-015	-6.01207e-015	-1.66951e-015
3.73571e-015	9.11848e-016	4.38257e-014	3.45748e-014	3.31045e-014	3.07305e-014	1.16091e-014	-8.62459e-016	8.68588e-015	-9.52172e-016	1.25048e-014	5.49457e-015	7.56476e-015	3.78513e-014	3.98766e-014	2.82148e-014	-2.19282e-014	-3.16319e-015	9.01807e-015	-1.4484e-014	-3.70765e-016	-2.08913e-015	-7.16447e-015	-6.18056e-015	-1.84399e-015
3.54571e-015	8.17761e-016	4.38609e-014	3.4452e-014	3.29487e-014	3.0698e-014	1.13741e-014	-9.21246e-016	8.44818e-015	-1.07589e-015	1.23056e-014	5.46885e-015	7.30978e-015	3.76133e-014	3.95029e-014	2.79361e-014	-2.21351e-014	-3.52939e-015	8.63431e-015	-1.44713e-014	-7.27996e-016	-2.33139e-015	-7.22566e-015	-6.34161e-015	-2.03712e-015
3.34959e-015	7.14587e-016	4.38828e-014	3.43152e-014	3.27481e-014	3.06539e-014	1.11169e-014	-9.95099e-016	8.1685e-015	-1.20365e-015	1.2084e-014	5.43724e-015	7.06284e-015	3.73591e-014	3.91299e-014	2.76611e-014	-2.23206e-014	-3.88776e-015	8.24381e-015	-1.44557e-014	-1.08182e-015	-2.5698e-015	-7.27796e-015	-6.49452e-015	-2.24867e-015
3.14946e-015	6.01914e-016	4.38911e-014	3.41653e-014	3.25035e-014	3.05983e-014	1.08393e-014	-1.08589e-015	7.84782e-015	-1.33669e-015	1.18408e-014	5.39923e-015	6.82601e-015	3.70905e-014	3.87614e-014	2.73909e-014	-2.24842e-014	-4.23881e-015	7.84587e-015	-1.44388e-014	-1.43233e-015	-2.80293e-015	-7.32089e-015	-6.63905e-015	-2.4786e-015
2.94692e-015	4.79319e-016	4.38857e-014	3.40039e-014	3.2216e-014	3.05311e-014	1.05431e-014	-1.19525e-015	7.48777e-015	-1.47655e-015	1.15772e-014	5.35498e-015	6.60087e-015	3.68088e-014	3.84008e-014	2.71253e-014	-2.26257e-014	-4.58229e-015	7.44104e-015	-1.44225e-014	-1.77959e-015	-3.02971e-015	-7.35387e-015	-6.77483e-015	-2.72692e-015
2.74288e-015	3.46364e-016	4.38662e-014	3.38323e-014	3.18879e-014	3.04519e-014	1.0231e-014	-1.32454e-015	7.0901e-015	-1.62447e-015	1.12948e-014	5.30427e-015	6.38804e-015	3.65159e-014	3.80509e-014	2.68652e-014	-2.27447e-014	-4.91824e-015	7.03052e-015	-1.44083e-014	-2.1243e-015	-3.24937e-015	-7.37681e-015	-6.90133e-015	-2.99313e-015
2.53911e-015	2.03312e-016	4.38322e-014	3.36521e-014	3.15215e-014	3.03609e-014	9.90478e-015	-1.47465e-015	6.65725e-015	-1.78133e-015	1.09947e-014	5.2468e-015	6.1884e-015	3.62139e-014	3.77151e-014	2.66106e-014	-2.28407e-014	-5.24732e-015	6.6148e-015	-1.43973e-014	-2.46664e-015	-3.46139e-015	-7.38972e-015	-7.01783e-015	-3.27703e-015
2.33737e-015	4.97214e-017	4.37834e-014	3.34649e-014	3.11204e-014	3.02584e-014	9.56679e-015	-1.6463e-015	6.19179e-015	-1.94786e-015	1.06782e-014	5.18282e-015	6.00298e-015	3.59043e-014	3.73961e-014	2.63624e-014	-2.29139e-014	-5.5695e-015	6.19355e-015	-1.43912e-014	-2.80755e-015	-3.66434e-015	-7.39265e-015	-7.12432e-015	-3.57757e-015
2.13863e-015	-1.1374e-016	4.372e-014	3.32721e-014	3.06872e-014	3.01448e-014	9.21919e-015	-1.84018e-015	5.69715e-015	-2.12476e-015	1.0347e-014	5.11295e-015	5.83227e-015	3.55896e-014	3.70974e-014	2.61212e-014	-2.29646e-014	-5.8845e-015	5.7676e-015	-1.43914e-014	-3.14723e-015	-3.85725e-015	-7.38557e-015	-7.22012e-015	-3.89292e-015
1.94446e-015	-2.86572e-016	4.36418e-014	3.30757e-014	3.02255e-014	3.0021e-014	8.86518e-015	-2.05642e-015	5.17626e-015	-2.31238e-015	1.0002e-014	5.03744e-015	5.67642e-015	3.52714e-014	3.6821e-014	2.58877e-014	-2.29934e-014	-6.19244e-015	5.33785e-015	-1.43992e-014	-3.48677e-015	-4.03913e-015	-7.36871e-015	-7.30427e-015	-4.22206e-015
1.75708e-015	-4.68447e-016	4.35495e-014	3.28772e-014	2.97393e-014	2.98868e-014	8.50733e-015	-2.29491e-015	4.63217e-015	-2.5109e-015	9.6453e-015	4.95696e-015	5.53547e-015	3.49518e-014	3.65704e-014	2.56633e-014	-2.30007e-014	-6.49217e-015	4.90504e-015	-1.44154e-014	-3.82737e-015	-4.2091e-015	-7.34182e-015	-7.37617e-015	-4.56368e-015
1.57745e-015	-6.58688e-016	4.3443e-014	3.26786e-014	2.92328e-014	2.97423e-014	8.14705e-015	-2.55508e-015	4.06864e-015	-2.72018e-015	9.2779e-015	4.87184e-015	5.40914e-015	3.46333e-014	3.63476e-014	2.54489e-014	-2.29868e-014	-6.78391e-015	4.46889e-015	-1.44417e-014	-4.16925e-015	-4.36648e-015	-7.30496e-015	-7.43596e-015	-4.91655e-015
1.40707e-015	-8.56185e-016	4.33223e-014	3.24809e-014	2.87094e-014	2.95884e-014	7.78603e-015	-2.83582e-015	3.48898e-015	-2.94002e-015	8.90152e-015	4.78255e-015	5.29696e-015	3.4318e-014	3.61547e-014	2.52456e-014	-2.2953e-014	-7.0672e-015	4.03021e-015	-1.44778e-014	-4.51349e-015	-4.51106e-015	-7.25861e-015	-7.48402e-015	-5.27869e-015
1.24709e-015	-1.0595e-015	4.31878e-014	3.22861e-014	2.81739e-014	2.94256e-014	7.42668e-015	-3.13648e-015	2.89649e-015	-3.16978e-015	8.5177e-015	4.69031e-015	5.19829e-015	3.40078e-014	3.59932e-014	2.50533e-014	-2.28999e-014	-7.34218e-015	3.58917e-015	-1.45248e-014	-4.86118e-015	-4.64256e-015	-7.2037e-015	-7.51994e-015	-5.64831e-015
1.09862e-015	-1.26775e-015	4.30399e-014	3.20965e-014	2.76311e-014	2.92538e-014	7.07114e-015	-3.45619e-015	2.29484e-015	-3.40881e-015	8.12777e-015	4.59552e-015	5.11111e-015	3.3705e-014	3.58639e-014	2.48737e-014	-2.28285e-014	-7.60745e-015	3.14572e-015	-1.45829e-014	-5.2125e-015	-4.76019e-015	-7.14054e-015	-7.54343e-015	-6.02344e-015
9.61717e-016	-1.48005e-015	4.28784e-014	3.19141e-014	2.70845e-014	2.9074e-014	6.72128e-015	-3.79384e-015	1.68795e-015	-3.65627e-015	7.73352e-015	4.49834e-015	5.03362e-015	3.34118e-014	3.57682e-014	2.47077e-014	-2.27397e-014	-7.86265e-015	2.70063e-015	-1.4652e-014	-5.56856e-015	-4.86362e-015	-7.06945e-015	-7.55487e-015	-6.40283e-015
8.37526e-016	-1.69466e-015	4.27046e-014	3.17398e-014	2.65377e-014	2.88871e-014	6.3786e-015	-4.14845e-015	1.07946e-015	-3.91141e-015	7.33636e-015	4.39943e-015	4.96414e-015	3.313e-014	3.57077e-014	2.45564e-014	-2.26344e-014	-8.10682e-015	2.25508e-015	-1.47327e-014	-5.93045e-015	-4.95265e-015	-6.99084e-015	-7.55461e-015	-6.78426e-015
7.26579e-016	-1.90986e-015	4.2519e-014	3.15748e-014	2.59959e-014	2.86935e-014	6.0447e-015	-4.51801e-015	4.72632e-016	-4.17308e-015	6.93791e-015	4.29927e-015	4.90052e-015	3.28622e-014	3.56817e-014	2.44214e-014	-2.25146e-014	-8.33935e-015	1.8091e-015	-1.48245e-014	-6.29781e-015	-5.02705e-015	-6.90568e-015	-7.54309e-015	-7.16577e-015
6.29121e-016	-2.12394e-015	4.23222e-014	3.14209e-014	2.54636e-014	2.84942e-014	5.72067e-015	-4.90045e-015	-1.29548e-016	-4.43962e-015	6.53911e-015	4.19819e-015	4.84149e-015	3.26107e-014	3.56903e-014	2.43036e-014	-2.23814e-014	-8.55909e-015	1.36381e-015	-1.49265e-014	-6.67174e-015	-5.08654e-015	-6.81489e-015	-7.52096e-015	-7.54615e-015
5.45335e-016	-2.33594e-015	4.2115e-014	3.128e-014	2.4945e-014	2.82901e-014	5.40735e-015	-5.2941e-015	-7.24508e-016	-4.7094e-015	6.1412e-015	4.09716e-015	4.78407e-015	3.23768e-014	3.57327e-014	2.42035e-014	-2.22359e-014	-8.76502e-015	9.19239e-016	-1.50385e-014	-7.05262e-015	-5.13143e-015	-6.71878e-015	-7.48873e-015	-7.9234e-015
4.74834e-016	-2.54474e-015	4.18979e-014	3.11533e-014	2.4444e-014	2.80815e-014	5.10563e-015	-5.69743e-015	-1.30933e-015	-4.98104e-015	5.74483e-015	3.99621e-015	4.72597e-015	3.2162e-014	3.58084e-014	2.41228e-014	-2.20789e-014	-8.95705e-015	4.76362e-016	-1.51605e-014	-7.44061e-015	-5.16201e-015	-6.61789e-015	-7.44699e-015	-8.29571e-015
4.17286e-016	-2.74899e-015	4.16725e-014	3.1042e-014	2.39642e-014	2.78702e-014	4.81604e-015	-6.10951e-015	-1.88032e-015	-5.25291e-015	5.35112e-015	3.89546e-015	4.66464e-015	3.19673e-014	3.5916e-014	2.40622e-014	-2.19123e-014	-9.13427e-015	3.66067e-017	-1.52916e-014	-7.83564e-015	-5.17874e-015	-6.51324e-015	-7.39599e-015	-8.66171e-015
3.71725e-016	-2.94831e-015	4.14392e-014	3.09473e-014	2.35089e-014	2.76566e-014	4.53917e-015	-6.52839e-015	-2.4354e-015	-5.52292e-015	4.96106e-015	3.79443e-015	4.59752e-015	3.17948e-014	3.60535e-014	2.40224e-014	-2.17377e-014	-9.29573e-015	-3.99702e-016	-1.54308e-014	-8.23717e-015	-5.18212e-015	-6.4057e-015	-7.33683e-015	-9.01968e-015
3.38044e-016	-3.14146e-015	4.11982e-014	3.08705e-014	2.30813e-014	2.74417e-014	4.27481e-015	-6.95259e-015	-2.9725e-015	-5.78954e-015	4.57541e-015	3.69261e-015	4.52154e-015	3.16451e-014	3.62189e-014	2.40039e-014	-2.15562e-014	-9.44066e-015	-8.31961e-016	-1.55765e-014	-8.64523e-015	-5.17328e-015	-6.29574e-015	-7.2703e-015	-9.36838e-015
3.15521e-016	-3.32716e-015	4.09512e-014	3.08128e-014	2.26844e-014	2.72268e-014	4.02335e-015	-7.38048e-015	-3.4894e-015	-6.05033e-015	4.19482e-015	3.59001e-015	4.43442e-015	3.15198e-014	3.64095e-014	2.40076e-014	-2.13697e-014	-9.56802e-015	-1.25878e-015	-1.57276e-014	-9.05924e-015	-5.15341e-015	-6.18398e-015	-7.19714e-015	-9.70654e-015
3.03323e-016	-3.50416e-015	4.06991e-014	3.07739e-014	2.23204e-014	2.70126e-014	3.78479e-015	-7.81121e-015	-3.98445e-015	-6.30379e-015	3.81969e-015	3.48618e-015	4.33323e-015	3.14198e-014	3.66224e-014	2.40336e-014	-2.11794e-014	-9.67745e-015	-1.67959e-015	-1.58832e-014	-9.47848e-015	-5.12383e-015	-6.07133e-015	-7.11791e-015	-1.00334e-014
3.00911e-016	-3.67209e-015	4.04428e-014	3.07552e-014	2.19919e-014	2.68e-014	3.55861e-015	-8.2432e-015	-4.45566e-015	-6.54778e-015	3.45053e-015	3.3807e-015	4.21527e-015	3.13455e-014	3.68543e-014	2.40821e-014	-2.09864e-014	-9.76879e-015	-2.0926e-015	-1.60419e-014	-9.9015e-015	-5.08524e-015	-5.95818e-015	-7.03388e-015	-1.03473e-014
3.06392e-016	-3.83046e-015	4.0184e-014	3.07573e-014	2.17004e-014	2.65897e-014	3.34402e-015	-8.67442e-015	-4.90183e-015	-6.78107e-015	3.08758e-015	3.27298e-015	4.07875e-015	3.12972e-014	3.7102e-014	2.41534e-014	-2.07918e-014	-9.84124e-015	-2.49691e-015	-1.62014e-014	-1.03266e-014	-5.03907e-015	-5.84553e-015	-6.9466e-015	-1.06479e-014
3.1817e-016	-3.97898e-015	3.99232e-014	3.07803e-014	2.14473e-014	2.63824e-014	3.14012e-015	-9.10382e-015	-5.32176e-015	-7.00218e-015	2.73101e-015	3.16228e-015	3.9212e-015	3.12751e-014	3.73621e-014	2.42474e-014	-2.05964e-014	-9.89437e-015	-2.89165e-015	-1.63602e-014	-1.07522e-014	-4.98631e-015	-5.73378e-015	-6.85701e-015	-1.09338e-014
3.34979e-016	-4.11837e-015	3.96615e-014	3.08241e-014	2.12334e-014	2.61785e-014	2.94621e-015	-9.53056e-015	-5.71479e-015	-7.20965e-015	2.3812e-015	3.04722e-015	3.74103e-015	3.12788e-014	3.76315e-014	2.43638e-014	-2.04009e-014	-9.92843e-015	-3.27572e-015	-1.65163e-014	-1.11764e-014	-4.92849e-015	-5.62338e-015	-6.76635e-015	-1.12044e-014
3.55007e-016	-4.24848e-015	3.93998e-014	3.08884e-014	2.10588e-014	2.59789e-014	2.76159e-015	-9.95306e-015	-6.08107e-015	-7.4027e-015	2.03856e-015	2.92711e-015	3.53589e-015	3.1308e-014	3.79066e-014	2.45024e-014	-2.02061e-014	-9.94312e-015	-3.6477e-015	-1.66679e-014	-1.15985e-014	-4.867e-015	-5.51483e-015	-6.67613e-015	-1.14594e-014
3.76767e-016	-4.37005e-015	3.91394e-014	3.09729e-014	2.09241e-014	2.57844e-014	2.58415e-015	-1.03704e-014	-6.41964e-015	-7.57964e-015	1.70344e-015	2.80097e-015	3.30422e-015	3.13628e-014	3.81828e-014	2.46625e-014	-2.0012e-014	-9.93803e-015	-4.00653e-015	-1.68143e-014	-1.2016e-014	-4.80299e-015	-5.40859e-015	-6.58812e-015	-1.16984e-014
3.99049e-016	-4.48332e-015	3.8881e-014	3.10772e-014	2.08294e-014	2.55952e-014	2.41312e-015	-1.07813e-014	-6.72967e-015	-7.73992e-015	1.37599e-015	2.66738e-015	3.0454e-015	3.14429e-014	3.84561e-014	2.48432e-014	-1.98197e-014	-9.91357e-015	-4.35078e-015	-1.69525e-014	-1.24258e-014	-4.73839e-015	-5.30542e-015	-6.50295e-015	-1.1921e-014
4.20251e-016	-4.58932e-015	3.86256e-014	3.12002e-014	2.07743e-014	2.54118e-014	2.24721e-015	-1.11846e-014	-7.01128e-015	-7.88271e-015	1.05636e-015	2.52578e-015	2.75958e-015	3.15468e-014	3.87234e-014	2.50436e-014	-1.96299e-014	-9.86952e-015	-4.67933e-015	-1.70806e-014	-1.28252e-014	-4.67494e-015	-5.20551e-015	-6.42199e-015	-1.21269e-014
4.389e-016	-4.68919e-015	3.8374e-014	3.13412e-014	2.07567e-014	2.5234e-014	2.0857e-015	-1.15799e-014	-7.26412e-015	-8.00808e-015	7.44531e-016	2.37498e-015	2.44626e-015	3.1673e-014	3.89805e-014	2.52621e-014	-1.94427e-014	-9.80616e-015	-4.99089e-015	-1.71976e-014	-1.32109e-014	-4.61328e-015	-5.10905e-015	-6.3462e-015	-1.23162e-014
4.53779e-016	-4.78355e-015	3.81266e-014	3.1499e-014	2.07754e-014	2.50624e-014	1.92685e-015	-1.19664e-014	-7.48977e-015	-8.11542e-015	4.40607e-016	2.214e-015	2.10589e-015	3.18211e-014	3.92241e-014	2.54974e-014	-1.92577e-014	-9.724e-015	-5.28405e-015	-1.73023e-014	-1.35801e-014	-4.55458e-015	-5.01601e-015	-6.27705e-015	-1.2489e-014
4.63547e-016	-4.8732e-015	3.78847e-014	3.16718e-014	2.08289e-014	2.4898e-014	1.76941e-015	-1.23427e-014	-7.68868e-015	-8.20463e-015	1.45087e-016	2.04175e-015	1.73927e-015	3.19901e-014	3.94508e-014	2.57482e-014	-1.90748e-014	-9.62382e-015	-5.55787e-015	-1.73925e-014	-1.39302e-014	-4.49939e-015	-4.92674e-015	-6.21609e-015	-1.26451e-014
4.66685e-016	-4.95935e-015	3.7649e-014	3.18587e-014	2.09154e-014	2.474e-014	1.61123e-015	-1.27088e-014	-7.86075e-015	-8.27598e-015	-1.41397e-016	1.85767e-015	1.34819e-015	3.21791e-014	3.96577e-014	2.60123e-014	-1.88943e-014	-9.50598e-015	-5.81092e-015	-1.74664e-014	-1.42585e-014	-4.44864e-015	-4.84083e-015	-6.16416e-015	-1.27838e-014
4.6223e-016	-5.04352e-015	3.74208e-014	3.20578e-014	2.1033e-014	2.45884e-014	1.45162e-015	-1.30642e-014	-8.00754e-015	-8.32997e-015	-4.19162e-016	1.66106e-015	9.33712e-016	3.23862e-014	3.98425e-014	2.62876e-014	-1.87156e-014	-9.37197e-015	-6.04154e-015	-1.75234e-014	-1.45622e-014	-4.40329e-015	-4.75824e-015	-6.12226e-015	-1.29048e-014
4.49127e-016	-5.12756e-015	3.72005e-014	3.22671e-014	2.11795e-014	2.44432e-014	1.29017e-015	-1.34074e-014	-8.13004e-015	-8.36688e-015	-6.87403e-016	1.45124e-015	4.97377e-016	3.26095e-014	4.0003e-014	2.65725e-014	-1.85383e-014	-9.222e-015	-6.24857e-015	-1.75628e-014	-1.48385e-014	-4.36386e-015	-4.67896e-015	-6.09104e-015	-1.30089e-014
4.26182e-016	-5.21263e-015	3.69889e-014	3.24845e-014	2.1353e-014	2.4304e-014	1.12576e-015	-1.37387e-014	-8.22962e-015	-8.38769e-015	-9.46004e-016	1.22737e-015	4.21454e-017	3.28469e-014	4.01365e-014	2.68641e-014	-1.83618e-014	-9.05655e-015	-6.43137e-015	-1.75836e-014	-1.50847e-014	-4.3311e-015	-4.60293e-015	-6.07105e-015	-1.30968e-014
3.93164e-016	-5.30067e-015	3.67866e-014	3.27087e-014	2.15504e-014	2.41707e-014	9.56883e-016	-1.40566e-014	-8.30763e-015	-8.3939e-015	-1.19446e-015	9.89533e-016	-4.28538e-016	3.3097e-014	4.02416e-014	2.71608e-014	-1.81858e-014	-8.87641e-015	-6.5887e-015	-1.75847e-014	-1.52974e-014	-4.30564e-015	-4.52965e-015	-6.06304e-015	-1.31683e-014
3.49516e-016	-5.39309e-015	3.65942e-014	3.29374e-014	2.17688e-014	2.40435e-014	7.83363e-016	-1.43602e-014	-8.36511e-015	-8.38641e-015	-1.43229e-015	7.37403e-016	-9.10912e-016	3.33578e-014	4.03171e-014	2.74607e-014	-1.801e-014	-8.68259e-015	-6.71913e-015	-1.75654e-014	-1.54743e-014	-4.28744e-015	-4.45908e-015	-6.06773e-015	-1.32237e-014
2.95373e-016	-5.49029e-015	3.64119e-014	3.31672e-014	2.20058e-014	2.39217e-014	6.05126e-016	-1.46487e-014	-8.40357e-015	-8.36634e-015	-1.65922e-015	4.71251e-016	-1.40181e-015	3.36277e-014	4.03617e-014	2.77615e-014	-1.78334e-014	-8.47633e-015	-6.82213e-015	-1.75252e-014	-1.56123e-014	-4.27615e-015	-4.3912e-015	-6.08525e-015	-1.32632e-014
2.30331e-016	-5.59368e-015	3.62405e-014	3.33969e-014	2.2259e-014	2.38051e-014	4.22605e-016	-1.49213e-014	-8.42401e-015	-8.33534e-015	-1.87447e-015	1.91791e-016	-1.89694e-015	3.39044e-014	4.0375e-014	2.80607e-014	-1.76552e-014	-8.25779e-015	-6.89728e-015	-1.7463e-014	-1.57099e-014	-4.27145e-015	-4.32538e-015	-6.11604e-015	-1.32864e-014
1.54184e-016	-5.70403e-015	3.60806e-014	3.36244e-014	2.2526e-014	2.36927e-014	2.35477e-016	-1.5177e-014	-8.42834e-015	-8.2947e-015	-2.07771e-015	-1.00667e-016	-2.39205e-015	3.41858e-014	4.03568e-014	2.83563e-014	-1.74744e-014	-8.02764e-015	-6.94334e-015	-1.73791e-014	-1.57653e-014	-4.27287e-015	-4.26171e-015	-6.16011e-015	-1.32933e-014
6.68998e-017	-5.8227e-015	3.5932e-014	3.3847e-014	2.28041e-014	2.35845e-014	4.43269e-017	-1.54156e-014	-8.41766e-015	-8.2463e-015	-2.26873e-015	-4.04699e-016	-2.88242e-015	3.44699e-014	4.03074e-014	2.86461e-014	-1.72904e-014	-7.78669e-015	-6.96082e-015	-1.7274e-014	-1.57763e-014	-4.27933e-015	-4.19927e-015	-6.21756e-015	-1.32844e-014
-3.12973e-017	-5.95077e-015	3.57951e-014	3.40616e-014	2.30905e-014	2.34799e-014	-1.50465e-016	-1.56361e-014	-8.39313e-015	-8.19168e-015	-2.44667e-015	-7.19492e-016	-3.36306e-015	3.47542e-014	4.02275e-014	2.89275e-014	-1.71013e-014	-7.53583e-015	-6.94904e-015	-1.71473e-014	-1.57419e-014	-4.28997e-015	-4.13742e-015	-6.28769e-015	-1.32597e-014
-1.39935e-016	-6.08928e-015	3.56705e-014	3.42661e-014	2.33827e-014	2.33788e-014	-3.47377e-016	-1.58375e-014	-8.35564e-015	-8.13252e-015	-2.61078e-015	-1.04395e-015	-3.83006e-015	3.50371e-014	4.01183e-014	2.91988e-014	-1.69056e-014	-7.27503e-015	-6.90866e-015	-1.69996e-014	-1.56604e-014	-4.30429e-015	-4.07607e-015	-6.37023e-015	-1.32186e-014
-2.58321e-016	-6.23799e-015	3.55586e-014	3.44578e-014	2.36778e-014	2.32801e-014	-5.45432e-016	-1.60187e-014	-8.30652e-015	-8.07078e-015	-2.76024e-015	-1.37619e-015	-4.27813e-015	3.53167e-014	3.99822e-014	2.94579e-014	-1.67026e-014	-7.00484e-015	-6.83953e-015	-1.68312e-014	-1.55313e-014	-4.32108e-015	-4.01428e-015	-6.46423e-015	-1.31618e-014
-3.85359e-016	-6.39733e-015	3.54595e-014	3.46351e-014	2.39744e-014	2.31837e-014	-7.43582e-016	-1.61791e-014	-8.24727e-015	-8.00732e-015	-2.89472e-015	-1.71437e-015	-4.70279e-015	3.55911e-014	3.98205e-014	2.97029e-014	-1.6491e-014	-6.72579e-015	-6.74236e-015	-1.66423e-014	-1.53556e-014	-4.33945e-015	-3.95168e-015	-6.56861e-015	-1.30889e-014
-5.20165e-016	-6.56742e-015	3.53733e-014	3.47963e-014	2.427e-014	2.30889e-014	-9.39716e-016	-1.63175e-014	-8.17819e-015	-7.94398e-015	-3.01367e-015	-2.05643e-015	-5.0991e-015	3.58589e-014	3.96359e-014	2.99328e-014	-1.62691e-014	-6.43801e-015	-6.61764e-015	-1.64339e-014	-1.51332e-014	-4.35786e-015	-3.88763e-015	-6.68229e-015	-1.29998e-014
-6.62046e-016	-6.74754e-015	3.52998e-014	3.49385e-014	2.45626e-014	2.2995e-014	-1.13234e-015	-1.64332e-014	-8.10072e-015	-7.88228e-015	-3.11652e-015	-2.40049e-015	-5.46311e-015	3.61186e-014	3.94307e-014	3.01457e-014	-1.60357e-014	-6.14206e-015	-6.46572e-015	-1.62064e-014	-1.48646e-014	-4.37493e-015	-3.82198e-015	-6.80423e-015	-1.28957e-014
-8.09576e-016	-6.93683e-015	3.52392e-014	3.50602e-014	2.48503e-014	2.29015e-014	-1.31903e-015	-1.65255e-014	-8.01569e-015	-7.82287e-015	-3.20234e-015	-2.74356e-015	-5.79128e-015	3.63685e-014	3.92082e-014	3.03408e-014	-1.57897e-014	-5.83786e-015	-6.28745e-015	-1.59609e-014	-1.4551e-014	-4.38869e-015	-3.75392e-015	-6.93329e-015	-1.27761e-014
-9.61972e-016	-7.13409e-015	3.51917e-014	3.51596e-014	2.5131e-014	2.28089e-014	-1.4977e-015	-1.6593e-014	-7.92391e-015	-7.76661e-015	-3.27108e-015	-3.08334e-015	-6.08006e-015	3.66071e-014	3.89712e-014	3.05173e-014	-1.55303e-014	-5.52485e-015	-6.08417e-015	-1.56984e-014	-1.41936e-014	-4.39758e-015	-3.68354e-015	-7.06809e-015	-1.2641e-014
-1.11845e-015	-7.3382e-015	3.51571e-014	3.52352e-014	2.54037e-014	2.27167e-014	-1.66589e-015	-1.66349e-014	-7.82649e-015	-7.71495e-015	-3.32218e-015	-3.41726e-015	-6.32588e-015	3.68322e-014	3.87226e-014	3.06748e-014	-1.52573e-014	-5.20364e-015	-5.85687e-015	-1.54197e-014	-1.37944e-014	-4.39976e-015	-3.61052e-015	-7.20691e-015	-1.24914e-014
-1.27748e-015	-7.54749e-015	3.51355e-014	3.52861e-014	2.56673e-014	2.26247e-014	-1.8214e-015	-1.66501e-014	-7.72413e-015	-7.6683e-015	-3.35511e-015	-3.74287e-015	-6.52626e-015	3.70425e-014	3.84662e-014	3.08131e-014	-1.49694e-014	-4.87381e-015	-5.6065e-015	-1.51257e-014	-1.33556e-014	-4.39361e-015	-3.53389e-015	-7.34804e-015	-1.23277e-014
-1.43796e-015	-7.7604e-015	3.51272e-014	3.53114e-014	2.59211e-014	2.25331e-014	-1.96161e-015	-1.66381e-014	-7.61704e-015	-7.62718e-015	-3.36981e-015	-4.0576e-015	-6.67881e-015	3.72366e-014	3.82059e-014	3.09314e-014	-1.46652e-014	-4.53492e-015	-5.33408e-015	-1.48178e-014	-1.28799e-014	-4.37781e-015	-3.45325e-015	-7.48947e-015	-1.21498e-014
-1.59848e-015	-7.97513e-015	3.51315e-014	3.53102e-014	2.61643e-014	2.2442e-014	-2.08396e-015	-1.6599e-014	-7.50606e-015	-7.59204e-015	-3.36642e-015	-4.35855e-015	-6.78174e-015	3.74129e-014	3.79456e-014	3.10295e-014	-1.43438e-014	-4.1866e-015	-5.04185e-015	-1.44974e-014	-1.23704e-014	-4.35111e-015	-3.36804e-015	-7.62935e-015	-1.19583e-014
-1.75785e-015	-8.18942e-015	3.51484e-014	3.52819e-014	2.63959e-014	2.23515e-014	-2.18569e-015	-1.65321e-014	-7.39138e-015	-7.56302e-015	-3.34542e-015	-4.6432e-015	-6.83351e-015	3.75712e-014	3.76885e-014	3.11078e-014	-1.40039e-014	-3.82858e-015	-4.73123e-015	-1.41654e-014	-1.18304e-014	-4.31158e-015	-3.27803e-015	-7.76612e-015	-1.17534e-014
-1.91572e-015	-8.4014e-015	3.51776e-014	3.52262e-014	2.66155e-014	2.22622e-014	-2.2641e-015	-1.64377e-014	-7.27305e-015	-7.53963e-015	-3.30636e-015	-4.90949e-015	-6.8338e-015	3.77102e-014	3.74374e-014	3.11668e-014	-1.36447e-014	-3.46055e-015	-4.40373e-015	-1.38228e-014	-1.12635e-014	-4.25806e-015	-3.18379e-015	-7.89759e-015	-1.15358e-014
-2.07134e-015	-8.60868e-015	3.52187e-014	3.51432e-014	2.68226e-014	2.21743e-014	-2.31682e-015	-1.63162e-014	-7.15222e-015	-7.52201e-015	-3.24929e-015	-5.15454e-015	-6.78322e-015	3.78293e-014	3.71957e-014	3.12067e-014	-1.32662e-014	-3.08231e-015	-4.06129e-015	-1.3471e-014	-1.06733e-014	-4.18923e-015	-3.08497e-015	-8.02149e-015	-1.13063e-014
-2.22322e-015	-8.80907e-015	3.52715e-014	3.50332e-014	2.70167e-014	2.20888e-014	-2.34164e-015	-1.61677e-014	-7.02871e-015	-7.50952e-015	-3.17448e-015	-5.37639e-015	-6.68212e-015	3.79279e-014	3.69663e-014	3.12287e-014	-1.28681e-014	-2.69378e-015	-3.70557e-015	-1.31109e-014	-1.00635e-014	-4.10403e-015	-2.98136e-015	-8.13646e-015	-1.10664e-014
-2.37019e-015	-8.99982e-015	3.53349e-014	3.48978e-014	2.71976e-014	2.20062e-014	-2.33689e-015	-1.59928e-014	-6.9025e-015	-7.50168e-015	-3.08283e-015	-5.5727e-015	-6.53193e-015	3.80056e-014	3.67523e-014	3.12337e-014	-1.24497e-014	-2.29474e-015	-3.33815e-015	-1.27435e-014	-9.43863e-015	-4.00165e-015	-2.8736e-015	-8.24088e-015	-1.08172e-014
-2.51208e-015	-9.17848e-015	3.54089e-014	3.47377e-014	2.73653e-014	2.19278e-014	-2.30062e-015	-1.5791e-014	-6.77356e-015	-7.49732e-015	-2.97518e-015	-5.74148e-015	-6.33495e-015	3.80623e-014	3.6556e-014	3.12229e-014	-1.20109e-014	-1.88417e-015	-2.96047e-015	-1.237e-014	-8.80294e-015	-3.88127e-015	-2.76139e-015	-8.33268e-015	-1.05605e-014
-2.64873e-015	-9.343e-015	3.54931e-014	3.45541e-014	2.75197e-014	2.18543e-014	-2.23111e-015	-1.55632e-014	-6.64158e-015	-7.49581e-015	-2.85248e-015	-5.8814e-015	-6.09328e-015	3.80973e-014	3.63798e-014	3.11983e-014	-1.1552e-014	-1.46192e-015	-2.57416e-015	-1.19919e-014	-8.16066e-015	-3.74237e-015	-2.64498e-015	-8.41046e-015	-1.0297e-014
-2.77947e-015	-9.49087e-015	3.55868e-014	3.43488e-014	2.76618e-014	2.17864e-014	-2.12625e-015	-1.53102e-014	-6.50615e-015	-7.4961e-015	-2.71581e-015	-5.99056e-015	-5.81063e-015	3.81105e-014	3.62256e-014	3.11605e-014	-1.10739e-014	-1.02768e-015	-2.1811e-015	-1.16103e-014	-7.51673e-015	-3.58515e-015	-2.5249e-015	-8.47263e-015	-1.00281e-014
-2.90327e-015	-9.61966e-015	3.56898e-014	3.41244e-014	2.7792e-014	2.17258e-014	-1.98527e-015	-1.5034e-014	-6.3675e-015	-7.49685e-015	-2.56615e-015	-6.0682e-015	-5.49134e-015	3.8102e-014	3.60954e-014	3.11115e-014	-1.05775e-014	-5.81493e-016	-1.7829e-015	-1.12263e-014	-6.87463e-015	-3.40984e-015	-2.40142e-015	-8.51724e-015	-9.75526e-015
-3.01978e-015	-9.72711e-015	3.58014e-014	3.38819e-014	2.79105e-014	2.16741e-014	-1.80833e-015	-1.47351e-014	-6.22558e-015	-7.49748e-015	-2.40452e-015	-6.11401e-015	-5.13985e-015	3.80715e-014	3.59907e-014	3.10527e-014	-1.00637e-014	-1.23326e-016	-1.38057e-015	-1.08414e-014	-6.23853e-015	-3.21653e-015	-2.27514e-015	-8.54311e-015	-9.4805e-015
-3.12923e-015	-9.81135e-015	3.59201e-014	3.36236e-014	2.80177e-014	2.16322e-014	-1.59403e-015	-1.44159e-014	-6.08017e-015	-7.49643e-015	-2.23268e-015	-6.12717e-015	-4.76131e-015	3.80193e-014	3.59123e-014	3.09865e-014	-9.53334e-015	3.46252e-016	-9.7573e-016	-1.04563e-014	-5.61329e-015	-3.00556e-015	-2.1458e-015	-8.54973e-015	-9.20575e-015
-3.23209e-015	-9.87113e-015	3.60452e-014	3.33518e-014	2.81137e-014	2.16021e-014	-1.34189e-015	-1.40782e-014	-5.93151e-015	-7.49216e-015	-2.05221e-015	-6.10714e-015	-4.36133e-015	3.79457e-014	3.58612e-014	3.0914e-014	-8.98778e-015	8.27233e-016	-5.69491e-016	-1.00717e-014	-5.00352e-015	-2.77792e-015	-2.0142e-015	-8.53616e-015	-8.93266e-015
-3.32874e-015	-9.9044e-015	3.61761e-014	3.30694e-014	2.81995e-014	2.15852e-014	-1.05201e-015	-1.37232e-014	-5.77942e-015	-7.48369e-015	-1.86464e-015	-6.05462e-015	-3.94546e-015	3.7851e-014	3.58379e-014	3.08368e-014	-8.42907e-015	1.31918e-015	-1.62712e-016	-9.68841e-015	-4.41254e-015	-2.53448e-015	-1.88138e-015	-8.50167e-015	-8.66306e-015
-3.41949e-015	-9.91e-015	3.6312e-014	3.27794e-014	2.82758e-014	2.15824e-014	-7.2514e-016	-1.33531e-014	-5.62371e-015	-7.4698e-015	-1.67202e-015	-5.97038e-015	-3.51972e-015	3.77362e-014	3.58414e-014	3.07567e-014	-7.8587e-015	1.82061e-015	2.44291e-016	-9.30671e-015	-3.84431e-015	-2.27663e-015	-1.7474e-015	-8.44576e-015	-8.39929e-015
-3.50429e-015	-9.88688e-015	3.64517e-014	3.24835e-014	2.83432e-014	2.15953e-014	-3.62628e-016	-1.29704e-014	-5.46422e-015	-7.44948e-015	-1.47608e-015	-5.85505e-015	-3.09027e-015	3.76015e-014	3.58712e-014	3.06756e-014	-7.27784e-015	2.331e-015	6.50441e-016	-8.92694e-015	-3.30171e-015	-2.00616e-015	-1.61323e-015	-8.36818e-015	-8.14346e-015
-3.58326e-015	-9.83399e-015	3.65936e-014	3.21848e-014	2.84022e-014	2.16255e-014	3.44545e-017	-1.25784e-014	-5.30095e-015	-7.42161e-015	-1.2788e-015	-5.71056e-015	-2.66322e-015	3.74474e-014	3.59266e-014	3.05944e-014	-6.6885e-015	2.84976e-015	1.05524e-015	-8.54999e-015	-2.78762e-015	-1.72469e-015	-1.47971e-015	-8.26914e-015	-7.89749e-015
-3.65783e-015	-9.75214e-015	3.67366e-014	3.18865e-014	2.84535e-014	2.16746e-014	4.64454e-016	-1.21793e-014	-5.13403e-015	-7.38496e-015	-1.08151e-015	-5.53866e-015	-2.24478e-015	3.72752e-014	3.60064e-014	3.0515e-014	-6.09325e-015	3.37459e-015	1.45853e-015	-8.17651e-015	-2.30485e-015	-1.43379e-015	-1.34803e-015	-8.14894e-015	-7.66286e-015
-3.72854e-015	-9.64143e-015	3.688e-014	3.15915e-014	2.84976e-014	2.17428e-014	9.24808e-016	-1.17752e-014	-4.96322e-015	-7.33828e-015	-8.86669e-016	-5.34123e-015	-1.84132e-015	3.70856e-014	3.61091e-014	3.04381e-014	-5.49467e-015	3.90414e-015	1.85952e-015	-7.80695e-015	-1.85599e-015	-1.13542e-015	-1.2189e-015	-8.00846e-015	-7.44175e-015
-3.79608e-015	-9.50262e-015	3.70228e-014	3.13026e-014	2.85357e-014	2.18315e-014	1.41336e-015	-1.13687e-014	-4.78839e-015	-7.28101e-015	-6.95981e-016	-5.12037e-015	-1.45844e-015	3.68802e-014	3.62326e-014	3.03655e-014	-4.8957e-015	4.43687e-015	2.25804e-015	-7.44186e-015	-1.44277e-015	-8.32265e-016	-1.09293e-015	-7.84831e-015	-7.23565e-015
-3.86014e-015	-9.33671e-015	3.71636e-014	3.10223e-014	2.85687e-014	2.1942e-014	1.92724e-015	-1.09632e-014	-4.60934e-015	-7.21318e-015	-5.11665e-016	-4.87867e-015	-1.10182e-015	3.66599e-014	3.63749e-014	3.0298e-014	-4.29887e-015	4.97104e-015	2.6547e-015	-7.08217e-015	-1.06636e-015	-5.26586e-016	-9.71125e-016	-7.66941e-015	-7.04547e-015
[truncated: 1,309 more rows]
