# Supplementary material for: Prominent gamma band activity during visual motion perception in early-stage Alzheimer’s disease
Source: PLoS One. 2022 Apr 18;17(4):e0266693. doi: 10.1371/journal.pone.0266693 (PMC9015152; doi:10.1371/journal.pone.0266693)
Supplement: S1 File — (ZIP) [file pone.0266693.s001.zip › PloseOneé╠âfü[â^âVü[âgùp/Old12 R hemisphere.txt]

1.0449e-014	7.34225e-016	4.02037e-015	2.56414e-017	1.54161e-015	-3.7717e-016	-2.831e-015	-9.5856e-015	-4.64033e-015	-8.07761e-015	-5.82968e-015	-1.83537e-015	-4.35688e-015	9.25013e-015	3.29947e-015	-1.32834e-014	-1.44099e-014	-1.93692e-014	-9.32213e-015	-1.28769e-014	-1.58222e-014	-1.89659e-015	-5.25363e-015	-1.45195e-015	-8.33925e-015
1.01959e-014	8.66905e-016	3.64315e-015	3.62821e-016	1.38946e-015	-5.45082e-016	-2.65644e-015	-9.60374e-015	-5.24266e-015	-7.65278e-015	-5.68218e-015	-2.37399e-015	-4.2497e-015	8.44927e-015	3.2586e-015	-1.2831e-014	-1.46176e-014	-1.91815e-014	-9.41291e-015	-1.28271e-014	-1.59365e-014	-1.94604e-015	-4.70163e-015	-1.47271e-015	-7.6391e-015
9.9513e-015	9.97116e-016	3.26629e-015	6.99833e-016	1.2267e-015	-7.04876e-016	-2.46756e-015	-9.62857e-015	-5.81908e-015	-7.22436e-015	-5.53166e-015	-2.89023e-015	-4.12701e-015	7.62717e-015	3.20129e-015	-1.2401e-014	-1.48489e-014	-1.89884e-014	-9.51336e-015	-1.27638e-014	-1.60326e-014	-1.99702e-015	-4.15591e-015	-1.489e-015	-6.93536e-015
9.71632e-015	1.12504e-015	2.89172e-015	1.03542e-015	1.05463e-015	-8.54658e-016	-2.26507e-015	-9.65843e-015	-6.36509e-015	-6.79484e-015	-5.37841e-015	-3.37893e-015	-3.98758e-015	6.78856e-015	3.12757e-015	-1.19962e-014	-1.51033e-014	-1.87911e-014	-9.62282e-015	-1.26867e-014	-1.61095e-014	-2.04975e-015	-3.61981e-015	-1.50108e-015	-6.23166e-015
9.49209e-015	1.2505e-015	2.52148e-015	1.36812e-015	8.74869e-016	-9.93579e-016	-2.04926e-015	-9.69217e-015	-6.87541e-015	-6.36626e-015	-5.22239e-015	-3.83552e-015	-3.831e-015	5.93828e-015	3.03758e-015	-1.1619e-014	-1.53796e-014	-1.85908e-014	-9.74089e-015	-1.25952e-014	-1.61654e-014	-2.10397e-015	-3.09613e-015	-1.50911e-015	-5.53154e-015
9.27994e-015	1.37375e-015	2.15754e-015	1.69649e-015	6.88989e-016	-1.12042e-015	-1.82091e-015	-9.72866e-015	-7.34583e-015	-5.94127e-015	-5.06334e-015	-4.2554e-015	-3.65669e-015	5.08127e-015	2.93166e-015	-1.12716e-014	-1.56765e-014	-1.83882e-014	-9.8668e-015	-1.2489e-014	-1.61988e-014	-2.15981e-015	-2.58764e-015	-1.51372e-015	-4.83883e-015
9.08073e-015	1.49518e-015	1.80123e-015	2.01906e-015	4.98273e-016	-1.23377e-015	-1.58099e-015	-9.76578e-015	-7.7729e-015	-5.52243e-015	-4.90098e-015	-4.63485e-015	-3.46405e-015	4.22298e-015	2.81051e-015	-1.09563e-014	-1.59926e-014	-1.81843e-014	-9.99974e-015	-1.23676e-014	-1.62093e-014	-2.21746e-015	-2.09721e-015	-1.51507e-015	-4.15688e-015
8.89423e-015	1.61505e-015	1.45393e-015	2.33456e-015	3.04466e-016	-1.33225e-015	-1.32925e-015	-9.80135e-015	-8.15321e-015	-5.11219e-015	-4.7348e-015	-4.97001e-015	-3.25286e-015	3.3696e-015	2.67483e-015	-1.06747e-014	-1.63257e-014	-1.79799e-014	-1.01388e-014	-1.22307e-014	-1.61958e-014	-2.27678e-015	-1.62744e-015	-1.51363e-015	-3.48928e-015
8.72134e-015	1.7342e-015	1.11743e-015	2.64169e-015	1.09361e-016	-1.41503e-015	-1.06659e-015	-9.83403e-015	-8.48349e-015	-4.71263e-015	-4.56435e-015	-5.25718e-015	-3.02249e-015	2.52651e-015	2.5258e-015	-1.0428e-014	-1.66737e-014	-1.77756e-014	-1.0283e-014	-1.20781e-014	-1.61579e-014	-2.33727e-015	-1.18059e-015	-1.5098e-015	-2.83898e-015
8.5622e-015	1.8534e-015	7.93383e-016	2.93974e-015	-8.53392e-017	-1.48125e-015	-7.94026e-016	-9.86046e-015	-8.76083e-015	-4.32569e-015	-4.38868e-015	-5.4936e-015	-2.7731e-015	1.69972e-015	2.36496e-015	-1.02174e-014	-1.70345e-014	-1.75723e-014	-1.0431e-014	-1.19099e-014	-1.6095e-014	-2.39874e-015	-7.58716e-016	-1.50403e-015	-2.20935e-015
8.41631e-015	1.97364e-015	4.83534e-016	3.22819e-015	-2.7759e-016	-1.53011e-015	-5.1185e-016	-9.87805e-015	-8.98268e-015	-3.9533e-015	-4.20735e-015	-5.67675e-015	-2.50454e-015	8.94912e-016	2.19412e-015	-1.00428e-014	-1.74054e-014	-1.73708e-014	-1.05814e-014	-1.17262e-014	-1.60068e-014	-2.46107e-015	-3.63528e-016	-1.49703e-015	-1.60299e-015
8.28378e-015	2.09522e-015	1.89569e-016	3.50613e-015	-4.65545e-016	-1.56112e-015	-2.21155e-016	-9.88427e-015	-9.14783e-015	-3.59671e-015	-4.01982e-015	-5.80467e-015	-2.21679e-015	1.17903e-016	2.01503e-015	-9.90372e-015	-1.77832e-014	-1.71718e-014	-1.07327e-014	-1.15279e-014	-1.58933e-014	-2.5242e-015	3.57932e-018	-1.48901e-015	-1.02261e-015
8.16426e-015	2.21842e-015	-8.72148e-017	3.77302e-015	-6.47614e-016	-1.57392e-015	7.689e-017	-9.87627e-015	-9.25485e-015	-3.25754e-015	-3.82487e-015	-5.87597e-015	-1.91023e-015	-6.25476e-016	1.82944e-015	-9.79943e-015	-1.81648e-014	-1.69753e-014	-1.08831e-014	-1.13151e-014	-1.57539e-014	-2.58775e-015	3.41733e-016	-1.48063e-015	-4.70164e-016
8.05752e-015	2.34436e-015	-3.45461e-016	4.0282e-015	-8.21712e-016	-1.56849e-015	3.81915e-016	-9.85116e-015	-9.30255e-015	-2.9369e-015	-3.62171e-015	-5.88964e-015	-1.58529e-015	-1.32995e-015	1.63994e-015	-9.72893e-015	-1.85477e-014	-1.67821e-014	-1.10305e-014	-1.10884e-014	-1.55889e-014	-2.65123e-015	6.49805e-016	-1.47227e-015	5.26158e-017
7.9625e-015	2.4741e-015	-5.84179e-016	4.2714e-015	-9.86255e-016	-1.54471e-015	6.92601e-016	-9.806e-015	-9.29096e-015	-2.63558e-015	-3.40912e-015	-5.84556e-015	-1.24237e-015	-1.99006e-015	1.44901e-015	-9.6905e-015	-1.89284e-014	-1.65916e-014	-1.11732e-014	-1.08491e-014	-1.53985e-014	-2.71438e-015	9.27571e-016	-1.46371e-015	5.44657e-016
7.87817e-015	2.6089e-015	-8.02026e-016	4.502e-015	-1.13914e-015	-1.5028e-015	1.0079e-015	-9.73753e-015	-9.22031e-015	-2.35402e-015	-3.18625e-015	-5.74433e-015	-8.81966e-016	-2.60068e-015	1.25939e-015	-9.68198e-015	-1.93033e-014	-1.64034e-014	-1.13095e-014	-1.05979e-014	-1.51825e-014	-2.77672e-015	1.17485e-015	-1.45548e-015	1.0047e-015
7.80371e-015	2.74973e-015	-9.97993e-016	4.72006e-015	-1.27868e-015	-1.44304e-015	1.32736e-015	-9.64262e-015	-9.09127e-015	-2.09255e-015	-2.95188e-015	-5.58697e-015	-5.04784e-016	-3.157e-015	1.07372e-015	-9.70091e-015	-1.96684e-014	-1.62175e-014	-1.14372e-014	-1.03362e-014	-1.49416e-014	-2.83758e-015	1.39161e-015	-1.44734e-015	1.43213e-015
7.73822e-015	2.89709e-015	-1.17116e-015	4.9255e-015	-1.40343e-015	-1.36557e-015	1.64977e-015	-9.51903e-015	-8.90498e-015	-1.85101e-015	-2.70481e-015	-5.37501e-015	-1.11777e-016	-3.65517e-015	8.94467e-016	-9.7445e-015	-2.00202e-014	-1.60336e-014	-1.15545e-014	-1.00654e-014	-1.46764e-014	-2.89615e-015	1.57852e-015	-1.4395e-015	1.82678e-015
7.68083e-015	3.05143e-015	-1.32081e-015	5.11812e-015	-1.51162e-015	-1.27106e-015	1.97364e-015	-9.36379e-015	-8.66372e-015	-1.62955e-015	-2.44421e-015	-5.11031e-015	2.95444e-016	-4.09179e-015	7.24129e-016	-9.80924e-015	-2.03555e-014	-1.5851e-014	-1.16599e-014	-9.78712e-015	-1.43876e-014	-2.95196e-015	1.73657e-015	-1.4321e-015	2.18893e-015
7.63025e-015	3.21364e-015	-1.44636e-015	5.29829e-015	-1.60131e-015	-1.16045e-015	2.29831e-015	-9.1744e-015	-8.37003e-015	-1.42748e-015	-2.16916e-015	-4.79581e-015	7.15976e-016	-4.46324e-015	5.65164e-016	-9.892e-015	-2.06709e-014	-1.56687e-014	-1.1751e-014	-9.50295e-015	-1.40755e-014	-3.0043e-015	1.86668e-015	-1.42452e-015	2.51945e-015
7.58553e-015	3.3842e-015	-1.54774e-015	5.46547e-015	-1.67139e-015	-1.03454e-015	2.62311e-015	-8.94875e-015	-8.02661e-015	-1.24372e-015	-1.87881e-015	-4.43475e-015	1.14875e-015	-4.76712e-015	4.20325e-016	-9.98929e-015	-2.09628e-014	-1.54861e-014	-1.18255e-014	-9.21512e-015	-1.37412e-014	-3.05233e-015	1.97017e-015	-1.41611e-015	2.81905e-015
7.54557e-015	3.56428e-015	-1.6248e-015	5.62001e-015	-1.72127e-015	-8.94445e-016	2.94697e-015	-8.68481e-015	-7.63616e-015	-1.07712e-015	-1.57216e-015	-4.03084e-015	1.59204e-015	-5.00197e-015	2.91453e-016	-1.00971e-014	-2.1228e-014	-1.53024e-014	-1.18818e-014	-8.92572e-015	-1.33859e-014	-3.09557e-015	2.04846e-015	-1.40692e-015	3.08936e-015
7.50853e-015	3.75465e-015	-1.67724e-015	5.76236e-015	-1.75014e-015	-7.41453e-016	3.2688e-015	-8.38091e-015	-7.202e-015	-9.26292e-016	-1.24878e-015	-3.58808e-015	2.04413e-015	-5.16621e-015	1.80555e-016	-1.02115e-014	-2.14634e-014	-1.51165e-014	-1.19186e-014	-8.63686e-015	-1.30105e-014	-3.13388e-015	2.1036e-015	-1.39605e-015	3.33203e-015
7.47375e-015	3.9555e-015	-1.70497e-015	5.89326e-015	-1.75757e-015	-5.77349e-016	3.58782e-015	-8.03519e-015	-6.72781e-015	-7.89537e-016	-9.08408e-016	-3.11065e-015	2.50337e-015	-5.25895e-015	8.9987e-017	-1.03293e-014	-2.16661e-014	-1.49273e-014	-1.1934e-014	-8.35057e-015	-1.2616e-014	-3.16642e-015	2.13773e-015	-1.38291e-015	3.54878e-015
7.44013e-015	4.16711e-015	-1.70832e-015	6.01211e-015	-1.74315e-015	-4.04048e-016	3.90257e-015	-7.64658e-015	-6.21785e-015	-6.64992e-016	-5.50162e-016	-2.60303e-015	2.96791e-015	-5.28069e-015	2.13824e-017	-1.04469e-014	-2.18337e-014	-1.47339e-014	-1.19268e-014	-8.06878e-015	-1.22039e-014	-3.19242e-015	2.1529e-015	-1.36696e-015	3.7416e-015
7.40652e-015	4.38961e-015	-1.68762e-015	6.11907e-015	-1.70702e-015	-2.2279e-016	4.21228e-015	-7.21468e-015	-5.67607e-015	-5.50796e-016	-1.73825e-016	-2.0701e-015	3.43586e-015	-5.23216e-015	-2.39324e-017	-1.05597e-014	-2.1964e-014	-1.45348e-014	-1.18957e-014	-7.79389e-015	-1.17754e-014	-3.21158e-015	2.15123e-015	-1.3469e-015	3.91294e-015
7.37216e-015	4.62263e-015	-1.64356e-015	6.21473e-015	-1.64928e-015	-3.52673e-017	4.5156e-015	-6.73969e-015	-5.10713e-015	-4.44939e-016	2.20277e-016	-1.51703e-015	3.90494e-015	-5.1145e-015	-4.45463e-017	-1.06637e-014	-2.20544e-014	-1.43291e-014	-1.18398e-014	-7.52851e-015	-1.13321e-014	-3.22379e-015	2.13485e-015	-1.32219e-015	4.06546e-015
7.33651e-015	4.86649e-015	-1.57693e-015	6.2988e-015	-1.57048e-015	1.57224e-016	4.812e-015	-6.22234e-015	-4.51597e-015	-3.45249e-016	6.31927e-016	-9.48796e-016	4.37298e-015	-4.93001e-015	-4.00101e-017	-1.07554e-014	-2.21031e-014	-1.41154e-014	-1.17581e-014	-7.27471e-015	-1.08752e-014	-3.22845e-015	2.10631e-015	-1.29198e-015	4.20166e-015
7.29891e-015	5.12031e-015	-1.48879e-015	6.37175e-015	-1.47104e-015	3.52708e-016	5.10052e-015	-5.66409e-015	-3.90747e-015	-2.49523e-016	1.06092e-015	-3.70836e-016	4.83785e-015	-4.68139e-015	-9.50228e-018	-1.08318e-014	-2.21087e-014	-1.38924e-014	-1.16497e-014	-7.03463e-015	-1.04066e-014	-3.225e-015	2.06792e-015	-1.25501e-015	4.32439e-015
7.25904e-015	5.38349e-015	-1.38027e-015	6.43398e-015	-1.35192e-015	5.49107e-016	5.3799e-015	-5.0661e-015	-3.28633e-015	-1.55879e-016	1.50633e-015	2.11496e-016	5.2978e-015	-4.37209e-015	4.67817e-017	-1.08901e-014	-2.20704e-014	-1.36597e-014	-1.1515e-014	-6.81048e-015	-9.92809e-015	-3.21312e-015	2.02182e-015	-1.21039e-015	4.4363e-015
7.21642e-015	5.65513e-015	-1.25272e-015	6.48568e-015	-1.21441e-015	7.44688e-016	5.64917e-015	-4.43103e-015	-2.65737e-015	-6.18986e-017	1.96674e-015	7.93331e-016	5.75063e-015	-4.00626e-015	1.28308e-016	-1.09276e-014	-2.19876e-014	-1.34164e-014	-1.13543e-014	-6.60435e-015	-9.44125e-015	-3.19293e-015	1.96989e-015	-1.15713e-015	4.5399e-015
7.17127e-015	5.9339e-015	-1.10779e-015	6.52664e-015	-1.06003e-015	9.37686e-016	5.90736e-015	-3.76125e-015	-2.02516e-015	3.44473e-017	2.44084e-015	1.36945e-015	6.19396e-015	-3.58837e-015	2.34321e-016	-1.09421e-014	-2.18603e-014	-1.31617e-014	-1.11679e-014	-6.41768e-015	-8.94817e-015	-3.16435e-015	1.91439e-015	-1.09439e-015	4.6378e-015
7.12317e-015	6.21883e-015	-9.47033e-016	6.55706e-015	-8.90383e-016	1.12659e-015	6.15345e-015	-3.05988e-015	-1.39432e-015	1.34813e-016	2.92741e-015	1.93496e-015	6.62544e-015	-3.12318e-015	3.6373e-016	-1.09315e-014	-2.16888e-014	-1.28953e-014	-1.0956e-014	-6.25248e-015	-8.45081e-015	-3.1275e-015	1.85708e-015	-1.02072e-015	4.73274e-015
7.0721e-015	6.50863e-015	-7.7273e-016	6.57698e-015	-7.07397e-016	1.30988e-015	6.38602e-015	-2.33106e-015	-7.69634e-016	2.40719e-016	3.42515e-015	2.48544e-015	7.0432e-015	-2.61591e-015	5.14701e-016	-1.0894e-014	-2.14737e-014	-1.26169e-014	-1.07194e-014	-6.10984e-015	-7.95116e-015	-3.08274e-015	1.79998e-015	-9.35035e-016	4.82755e-015
7.01866e-015	6.80091e-015	-5.86562e-016	6.58561e-015	-5.13369e-016	1.48533e-015	6.60369e-015	-1.57922e-015	-1.56164e-016	3.5418e-016	3.93224e-015	3.01661e-015	7.44515e-015	-2.07308e-015	6.85601e-016	-1.08285e-014	-2.1216e-014	-1.23267e-014	-1.04596e-014	-5.99114e-015	-7.45104e-015	-3.03027e-015	1.74455e-015	-8.36584e-016	4.92412e-015
6.96339e-015	7.09389e-015	-3.90247e-016	6.5831e-015	-3.10871e-016	1.65135e-015	6.80554e-015	-8.09362e-016	4.418e-016	4.76601e-016	4.44621e-015	3.52434e-015	7.82947e-015	-1.50059e-015	8.74561e-016	-1.07347e-014	-2.0917e-014	-1.20243e-014	-1.01782e-014	-5.89731e-015	-6.95225e-015	-2.97062e-015	1.6921e-015	-7.25265e-016	5.02425e-015
6.90692e-015	7.3859e-015	-1.85922e-016	6.56927e-015	-1.02584e-016	1.80645e-015	6.99056e-015	-2.62714e-017	1.02018e-015	6.09026e-016	4.96498e-015	4.00517e-015	8.19429e-015	-9.05211e-016	1.07856e-015	-1.0612e-014	-2.05788e-014	-1.17096e-014	-9.87661e-015	-5.82944e-015	-6.45702e-015	-2.90456e-015	1.6438e-015	-6.0059e-016	5.12971e-015
6.85036e-015	7.67463e-015	2.39051e-017	6.54391e-015	1.08857e-016	1.94944e-015	7.15741e-015	7.6425e-016	1.57498e-015	7.52578e-016	5.48589e-015	4.45604e-015	8.53758e-015	-2.93231e-016	1.29485e-015	-1.04614e-014	-2.02032e-014	-1.13831e-014	-9.55691e-015	-5.78751e-015	-5.96791e-015	-2.83282e-015	1.60061e-015	-4.62022e-016	5.24184e-015
6.79431e-015	7.95751e-015	2.36942e-016	6.50667e-015	3.20401e-016	2.07812e-015	7.30507e-015	1.55579e-015	2.10252e-015	9.07779e-016	6.00597e-015	4.87414e-015	8.85758e-015	3.28628e-016	1.5208e-015	-1.02834e-014	-1.97936e-014	-1.10457e-014	-9.2216e-015	-5.77166e-015	-5.48692e-015	-2.75611e-015	1.56307e-015	-3.09086e-016	5.36184e-015
6.73913e-015	8.23252e-015	4.50372e-016	6.45678e-015	5.28945e-016	2.19131e-015	7.43191e-015	2.34181e-015	2.59905e-015	1.07513e-015	6.5224e-015	5.25757e-015	9.15242e-015	9.53461e-016	1.75283e-015	-1.00791e-014	-1.9353e-014	-1.06985e-014	-8.87328e-015	-5.78212e-015	-5.01645e-015	-2.67576e-015	1.5317e-015	-1.41784e-016	5.49007e-015
6.68599e-015	8.49723e-015	6.61276e-016	6.39418e-015	7.31649e-016	2.28775e-015	7.53653e-015	3.11592e-015	3.06077e-015	1.25434e-015	7.03188e-015	5.60491e-015	9.42067e-015	1.57506e-015	1.98753e-015	-9.84995e-015	-1.88837e-014	-1.03426e-014	-8.51459e-015	-5.81794e-015	-4.55866e-015	-2.59264e-015	1.50712e-015	3.97878e-017	5.62687e-015
6.63625e-015	8.7496e-015	8.67386e-016	6.3182e-015	9.25456e-016	2.36681e-015	7.61765e-015	3.87149e-015	3.48572e-015	1.44515e-015	7.53122e-015	5.91468e-015	9.66098e-015	2.18661e-015	2.2208e-015	-9.5977e-015	-1.83891e-014	-9.97918e-015	-8.14855e-015	-5.87852e-015	-4.11613e-015	-2.50818e-015	1.489e-015	2.35357e-016	5.77239e-015
6.59069e-015	8.98709e-015	1.06573e-015	6.22809e-015	1.10732e-015	2.42778e-015	7.6745e-015	4.60224e-015	3.87141e-015	1.64701e-015	8.01746e-015	6.18602e-015	9.87173e-015	2.78136e-015	2.44886e-015	-9.32483e-015	-1.78723e-014	-9.60976e-015	-7.77801e-015	-5.96336e-015	-3.69118e-015	-2.42356e-015	1.47687e-015	4.44392e-016	5.92584e-015
6.55014e-015	9.20686e-015	1.25334e-015	6.12368e-015	1.27413e-015	2.46993e-015	7.7058e-015	5.30166e-015	4.21583e-015	1.85882e-015	8.48731e-015	6.41882e-015	1.00524e-014	3.35339e-015	2.66823e-015	-9.0338e-015	-1.73368e-014	-9.23637e-015	-7.40625e-015	-6.07105e-015	-3.28579e-015	-2.34048e-015	1.47019e-015	6.66364e-016	6.0861e-015
6.51593e-015	9.4068e-015	1.42771e-015	6.00449e-015	1.42322e-015	2.49287e-015	7.71051e-015	5.96297e-015	4.51695e-015	2.07926e-015	8.93763e-015	6.61356e-015	1.02013e-014	3.89676e-015	2.87501e-015	-8.72739e-015	-1.67867e-014	-8.86117e-015	-7.03677e-015	-6.20011e-015	-2.90168e-015	-2.26041e-015	1.46814e-015	9.00168e-016	6.25146e-015
6.48927e-015	9.58443e-015	1.58624e-015	5.87036e-015	1.55197e-015	2.49552e-015	7.68755e-015	6.57998e-015	4.77357e-015	2.30692e-015	9.36541e-015	6.77069e-015	1.03182e-014	4.40628e-015	3.06568e-015	-8.40867e-015	-1.62259e-014	-8.48624e-015	-6.67331e-015	-6.34881e-015	-2.54104e-015	-2.18484e-015	1.4699e-015	1.14449e-015	6.42047e-015
6.47097e-015	9.73742e-015	1.72643e-015	5.72102e-015	1.65781e-015	2.47801e-015	7.6354e-015	7.14664e-015	4.98437e-015	2.53986e-015	9.76763e-015	6.89118e-015	1.04029e-014	4.87662e-015	3.23646e-015	-8.08082e-015	-1.56585e-014	-8.11373e-015	-6.31909e-015	-6.51475e-015	-2.20571e-015	-2.11531e-015	1.4743e-015	1.3979e-015	6.59152e-015
6.46177e-015	9.8642e-015	1.84623e-015	5.5562e-015	1.73832e-015	2.44037e-015	7.55415e-015	7.65748e-015	5.14856e-015	2.77578e-015	1.01412e-014	6.97663e-015	1.04553e-014	5.3035e-015	3.38415e-015	-7.74667e-015	-1.5088e-014	-7.74601e-015	-5.97705e-015	-6.69566e-015	-1.8979e-015	-2.05371e-015	1.47961e-015	1.6592e-015	6.76216e-015
6.46197e-015	9.96282e-015	1.94385e-015	5.37609e-015	1.79101e-015	2.38225e-015	7.44287e-015	8.10719e-015	5.26585e-015	3.01278e-015	1.04834e-014	7.02871e-015	1.04752e-014	5.6833e-015	3.50551e-015	-7.40942e-015	-1.45186e-014	-7.38556e-015	-5.65057e-015	-6.88882e-015	-1.61911e-015	-2.00166e-015	1.48469e-015	1.92675e-015	6.92985e-015
6.47215e-015	1.00316e-014	2.01717e-015	5.18067e-015	1.81396e-015	2.30395e-015	7.30116e-015	8.49057e-015	5.33583e-015	3.24823e-015	1.07919e-014	7.04982e-015	1.04623e-014	6.0125e-015	3.59753e-015	-7.07232e-015	-1.39539e-014	-7.0349e-015	-5.34299e-015	-7.09161e-015	-1.37065e-015	-1.9604e-015	1.48817e-015	2.19856e-015	7.09201e-015
6.49276e-015	1.0069e-014	2.06455e-015	4.97028e-015	1.80506e-015	2.20578e-015	7.12862e-015	8.80367e-015	5.35871e-015	3.47951e-015	1.10642e-014	7.04212e-015	1.04165e-014	6.28801e-015	3.65773e-015	-6.73882e-015	-1.33976e-014	-6.69629e-015	-5.05784e-015	-7.30158e-015	-1.15384e-015	-1.93149e-015	1.4882e-015	2.47268e-015	7.24537e-015
6.52445e-015	1.00742e-014	2.08433e-015	4.74475e-015	1.76373e-015	2.08851e-015	6.92464e-015	9.04288e-015	5.3353e-015	3.7039e-015	1.12983e-014	7.00797e-015	1.03382e-014	6.50807e-015	3.68387e-015	-6.41161e-015	-1.28537e-014	-6.37247e-015	-4.798e-015	-7.51567e-015	-9.69753e-016	-1.91621e-015	1.48313e-015	2.74662e-015	7.38662e-015
6.56705e-015	1.00462e-014	2.07519e-015	4.50473e-015	1.68878e-015	1.95294e-015	6.68927e-015	9.20547e-015	5.26619e-015	3.91854e-015	1.14924e-014	6.9499e-015	1.02282e-014	6.67152e-015	3.67434e-015	-6.09342e-015	-1.23251e-014	-6.06602e-015	-4.56642e-015	-7.73064e-015	-8.19255e-016	-1.91591e-015	1.47142e-015	3.01832e-015	7.51257e-015
6.62029e-015	9.98478e-015	2.036e-015	4.25082e-015	1.57922e-015	1.79978e-015	6.42307e-015	9.28921e-015	5.15257e-015	4.12032e-015	1.16453e-014	6.8706e-015	1.00868e-014	6.77746e-015	3.62791e-015	-5.78775e-015	-1.18153e-014	-5.77906e-015	-4.36592e-015	-7.94362e-015	-7.03589e-016	-1.93187e-015	1.45139e-015	3.28546e-015	7.61993e-015
6.684e-015	9.8896e-015	1.96616e-015	3.98382e-015	1.43456e-015	1.62995e-015	6.12608e-015	9.29263e-015	4.99579e-015	4.3066e-015	1.17558e-014	6.77323e-015	9.91518e-015	6.82583e-015	3.54395e-015	-5.49711e-015	-1.13272e-014	-5.51382e-015	-4.19896e-015	-8.15188e-015	-6.23161e-016	-1.96483e-015	1.42183e-015	3.54528e-015	7.7052e-015
6.7578e-015	9.76051e-015	1.86537e-015	3.70417e-015	1.25516e-015	1.44473e-015	5.79824e-015	9.21542e-015	4.79762e-015	4.47457e-015	1.18233e-014	6.66022e-015	9.71447e-015	6.81723e-015	3.42197e-015	-5.2234e-015	-1.08639e-014	-5.27263e-015	-4.06729e-015	-8.35207e-015	-5.78129e-016	-2.0154e-015	1.38105e-015	3.79527e-015	7.76502e-015
6.84106e-015	9.59796e-015	1.73344e-015	3.41279e-015	1.04154e-015	1.24494e-015	5.44063e-015	9.0576e-015	4.55949e-015	4.62164e-015	1.18474e-014	6.53459e-015	9.48591e-015	6.75328e-015	3.26239e-015	-4.96855e-015	-1.04273e-014	-5.05752e-015	-3.97298e-015	-8.54195e-015	-5.68698e-016	-2.08465e-015	1.32756e-015	4.03342e-015	7.79576e-015
6.93274e-015	9.40266e-015	1.57063e-015	3.11089e-015	7.94884e-016	1.0316e-015	5.05482e-015	8.82048e-015	4.28343e-015	4.74524e-015	1.18276e-014	6.39856e-015	9.23096e-015	6.63552e-015	3.06532e-015	-4.73453e-015	-1.00197e-014	-4.86997e-015	-3.91754e-015	-8.71865e-015	-5.94733e-016	-2.17276e-015	1.25983e-015	4.25728e-015	7.79394e-015
7.03147e-015	9.17603e-015	1.378e-015	2.79923e-015	5.16807e-016	8.06307e-016	4.64176e-015	8.50638e-015	3.97159e-015	4.84272e-015	1.17651e-014	6.2546e-015	8.9511e-015	6.46653e-015	2.83193e-015	-4.52227e-015	-9.64297e-015	-4.71147e-015	-3.90185e-015	-8.87977e-015	-6.5567e-016	-2.27967e-015	1.1769e-015	4.46418e-015	7.75687e-015
7.13626e-015	8.91917e-015	1.15676e-015	2.47963e-015	2.08915e-016	5.70481e-016	4.20343e-015	8.1179e-015	3.62648e-015	4.91184e-015	1.16602e-014	6.10548e-015	8.64839e-015	6.24873e-015	2.5641e-015	-4.33295e-015	-9.29839e-015	-4.58321e-015	-3.92654e-015	-9.02321e-015	-7.50534e-016	-2.40566e-015	1.07771e-015	4.65197e-015	7.68201e-015
7.2462e-015	8.63364e-015	9.07978e-016	2.15326e-015	-1.26972e-016	3.25273e-016	3.74199e-015	7.6587e-015	3.25075e-015	4.95062e-015	1.1514e-014	5.95361e-015	8.32383e-015	5.98524e-015	2.26377e-015	-4.1671e-015	-8.98725e-015	-4.48604e-015	-3.9921e-015	-9.1471e-015	-8.78577e-016	-2.55019e-015	9.61201e-016	4.81886e-015	7.5672e-015
7.35946e-015	8.32128e-015	6.33193e-016	1.82188e-015	-4.8843e-016	7.2368e-017	3.25956e-015	7.13331e-015	2.84704e-015	4.95745e-015	1.13282e-014	5.80075e-015	7.9792e-015	5.67995e-015	1.9338e-015	-4.02499e-015	-8.71064e-015	-4.42058e-015	-4.09847e-015	-9.24964e-015	-1.03856e-015	-2.71292e-015	8.27207e-016	4.96266e-015	7.41021e-015
7.47395e-015	7.98443e-015	3.34379e-016	1.48774e-015	-8.72734e-016	-1.87018e-016	2.75825e-015	6.54688e-015	2.41843e-015	4.93095e-015	1.1105e-014	5.64866e-015	7.61714e-015	5.33754e-015	1.57766e-015	-3.90661e-015	-8.46907e-015	-4.38765e-015	-4.24559e-015	-9.32947e-015	-1.2288e-015	-2.89344e-015	6.75165e-016	5.08112e-015	7.20932e-015
7.58747e-015	7.6256e-015	1.4172e-017	1.1524e-015	-1.27668e-015	-4.51752e-016	2.2406e-015	5.90493e-015	1.968e-015	4.87018e-015	1.08465e-014	5.49883e-015	7.24001e-015	4.96241e-015	1.19831e-015	-3.81149e-015	-8.26284e-015	-4.38693e-015	-4.43256e-015	-9.38569e-015	-1.44765e-015	-3.09088e-015	5.04628e-016	5.17299e-015	6.96299e-015
7.69789e-015	7.24757e-015	-3.25226e-016	8.17541e-016	-1.69703e-015	-7.2002e-016	1.70935e-015	5.21399e-015	1.49835e-015	4.77409e-015	1.05552e-014	5.35228e-015	6.84963e-015	4.55952e-015	7.99149e-016	-3.739e-015	-8.09216e-015	-4.41787e-015	-4.65844e-015	-9.41778e-015	-1.69338e-015	-3.30409e-015	3.15375e-016	5.237e-015	6.67051e-015
7.80342e-015	6.85326e-015	-6.80697e-016	4.84708e-016	-2.12989e-015	-9.90716e-016	1.16776e-015	4.48108e-015	1.01298e-015	4.64241e-015	1.02335e-014	5.20981e-015	6.44848e-015	4.13374e-015	3.84319e-016	-3.68805e-015	-7.95659e-015	-4.47989e-015	-4.92131e-015	-9.42528e-015	-1.96384e-015	-3.53199e-015	1.0788e-016	5.27197e-015	6.3318e-015
7.90254e-015	6.44583e-015	-1.04933e-015	1.55838e-016	-2.57124e-015	-1.26229e-015	6.19182e-016	3.714e-015	5.15332e-016	4.47505e-015	9.88463e-015	5.07188e-015	6.03915e-015	3.69031e-015	-4.17562e-017	-3.65692e-015	-7.8558e-015	-4.57218e-015	-5.21911e-015	-9.40851e-015	-2.2573e-015	-3.7729e-015	-1.17343e-016	5.27675e-015	5.94657e-015
7.99324e-015	6.02829e-015	-1.42811e-015	-1.66883e-016	-3.01665e-015	-1.53344e-015	6.71293e-017	2.92048e-015	8.81901e-018	4.27226e-015	9.51194e-015	4.93908e-015	5.62354e-015	3.2343e-015	-4.74545e-016	-3.64412e-015	-7.78904e-015	-4.69318e-015	-5.54986e-015	-9.36837e-015	-2.57094e-015	-4.02466e-015	-3.5996e-016	5.25107e-015	5.5156e-015
8.07341e-015	5.60381e-015	-1.81337e-015	-4.81429e-016	-3.4622e-015	-1.80248e-015	-4.84981e-016	2.1086e-015	-5.03073e-016	4.03521e-015	9.11879e-015	4.81136e-015	5.20378e-015	2.77103e-015	-9.09359e-016	-3.648e-015	-7.75541e-015	-4.84162e-015	-5.91091e-015	-9.30569e-015	-2.90215e-015	-4.28624e-015	-6.19356e-016	5.19465e-015	5.04038e-015
8.14129e-015	5.17555e-015	-2.20168e-015	-7.85783e-016	-3.90374e-015	-2.06851e-015	-1.03377e-015	1.28655e-015	-1.01741e-015	3.76467e-015	8.70906e-015	4.68793e-015	4.78282e-015	2.30553e-015	-1.34119e-015	-3.66635e-015	-7.75389e-015	-5.01593e-015	-6.29939e-015	-9.22223e-015	-3.24821e-015	-4.55586e-015	-8.94191e-016	5.107e-015	4.52193e-015
8.19507e-015	4.74663e-015	-2.5888e-015	-1.07828e-015	-4.33702e-015	-2.33009e-015	-1.57551e-015	4.62272e-016	-1.53091e-015	3.46217e-015	8.28604e-015	4.56856e-015	4.36318e-015	1.84231e-015	-1.76569e-015	-3.69693e-015	-7.78299e-015	-5.21404e-015	-6.71173e-015	-9.11971e-015	-3.60653e-015	-4.83096e-015	-1.18339e-015	4.9883e-015	3.9626e-015
8.23226e-015	4.32066e-015	-2.9716e-015	-1.35755e-015	-4.75786e-015	-2.58674e-015	-2.1063e-015	-3.56599e-016	-2.03976e-015	3.12947e-015	7.8536e-015	4.45238e-015	3.94748e-015	1.38665e-015	-2.17816e-015	-3.73805e-015	-7.84155e-015	-5.43397e-015	-7.14413e-015	-8.99955e-015	-3.97428e-015	-5.10969e-015	-1.48583e-015	4.83902e-015	3.36514e-015
8.25139e-015	3.90057e-015	-3.34623e-015	-1.62161e-015	-5.16181e-015	-2.83772e-015	-2.62221e-015	-1.16158e-015	-2.54095e-015	2.76849e-015	7.4154e-015	4.33861e-015	3.53839e-015	9.4296e-016	-2.57378e-015	-3.78746e-015	-7.92779e-015	-5.67287e-015	-7.59285e-015	-8.86402e-015	-4.3491e-015	-5.39058e-015	-1.80004e-015	4.65984e-015	2.73253e-015
8.25125e-015	3.48921e-015	-3.70894e-015	-1.86916e-015	-5.54445e-015	-3.08195e-015	-3.11959e-015	-1.94474e-015	-3.03128e-015	2.38182e-015	6.97518e-015	4.22556e-015	3.13797e-015	5.156e-016	-2.94807e-015	-3.84348e-015	-8.03982e-015	-5.92871e-015	-8.05449e-015	-8.71659e-015	-4.72837e-015	-5.67122e-015	-2.12474e-015	4.45157e-015	2.06804e-015
8.23007e-015	3.08923e-015	-4.05624e-015	-2.09863e-015	-5.90185e-015	-3.31885e-015	-3.59489e-015	-2.69886e-015	-3.50796e-015	1.97171e-015	6.53664e-015	4.11212e-015	2.74848e-015	1.0882e-016	-3.29693e-015	-3.90418e-015	-8.17599e-015	-6.19908e-015	-8.52506e-015	-8.56002e-015	-5.10944e-015	-5.9496e-015	-2.45813e-015	4.21533e-015	1.37522e-015
8.18686e-015	2.70317e-015	-4.38442e-015	-2.30857e-015	-6.23023e-015	-3.54793e-015	-4.04478e-015	-3.41701e-015	-3.96797e-015	1.54102e-015	6.10322e-015	3.99718e-015	2.37215e-015	-2.73653e-016	-3.61643e-015	-3.96736e-015	-8.33503e-015	-6.48097e-015	-9.00099e-015	-8.39756e-015	-5.48945e-015	-6.22387e-015	-2.79856e-015	3.95227e-015	6.58278e-016
8.12036e-015	2.33398e-015	-4.69056e-015	-2.49816e-015	-6.52645e-015	-3.76873e-015	-4.46576e-015	-4.09264e-015	-4.40872e-015	1.09239e-015	5.67816e-015	3.8791e-015	2.01117e-015	-6.28817e-016	-3.90275e-015	-4.03133e-015	-8.51469e-015	-6.77115e-015	-9.4782e-015	-8.23229e-015	-5.86588e-015	-6.49241e-015	-3.14452e-015	3.66355e-015	-7.84546e-017
8.02972e-015	1.98409e-015	-4.97152e-015	-2.6667e-015	-6.78787e-015	-3.98072e-015	-4.85471e-015	-4.71999e-015	-4.82785e-015	6.29701e-016	5.26442e-015	3.75627e-015	1.6679e-015	-9.53574e-016	-4.15264e-015	-4.0939e-015	-8.71336e-015	-7.06722e-015	-9.95231e-015	-8.06766e-015	-6.23624e-015	-6.75317e-015	-3.49392e-015	3.35093e-015	-8.30271e-016
7.91499e-015	1.65565e-015	-5.224e-015	-2.81359e-015	-7.01181e-015	-4.18368e-015	-5.20903e-015	-5.29423e-015	-5.22245e-015	1.5561e-016	4.86462e-015	3.62755e-015	1.34402e-015	-1.24556e-015	-4.36342e-015	-4.15384e-015	-8.92913e-015	-7.36647e-015	-1.04191e-014	-7.90754e-015	-6.59819e-015	-7.00464e-015	-3.84497e-015	3.01668e-015	-1.592e-015
7.77591e-015	1.34983e-015	-5.44561e-015	-2.93798e-015	-7.19548e-015	-4.37716e-015	-5.52602e-015	-5.81149e-015	-5.5905e-015	-3.2665e-016	4.4818e-015	3.49138e-015	1.04109e-015	-1.50328e-015	-4.53238e-015	-4.20995e-015	-9.16042e-015	-7.66634e-015	-1.08743e-014	-7.75534e-015	-6.94997e-015	-7.24537e-015	-4.19591e-015	2.66292e-015	-2.35929e-015
7.61222e-015	1.06784e-015	-5.63439e-015	-3.03979e-015	-7.33713e-015	-4.56131e-015	-5.80418e-015	-6.26767e-015	-5.93017e-015	-8.13579e-016	4.118e-015	3.34617e-015	7.60686e-016	-1.72491e-015	-4.65787e-015	-4.26139e-015	-9.40579e-015	-7.96413e-015	-1.13148e-014	-7.6147e-015	-7.29021e-015	-7.47442e-015	-4.54532e-015	2.29132e-015	-3.12745e-015
7.42371e-015	8.11031e-016	-5.7887e-015	-3.11921e-015	-7.43578e-015	-4.73606e-015	-6.04129e-015	-6.6606e-015	-6.23983e-015	-1.30196e-015	3.77533e-015	3.19065e-015	5.04677e-016	-1.90969e-015	-4.73876e-015	-4.30762e-015	-9.66366e-015	-8.25774e-015	-1.17365e-014	-7.48969e-015	-7.61685e-015	-7.69062e-015	-4.89123e-015	1.90443e-015	-3.89134e-015
7.21055e-015	5.79702e-016	-5.90692e-015	-3.17636e-015	-7.49051e-015	-4.90149e-015	-6.23602e-015	-6.9888e-015	-6.51826e-015	-1.78883e-015	3.45551e-015	3.02347e-015	2.74013e-016	-2.05724e-015	-4.77444e-015	-4.34846e-015	-9.93275e-015	-8.54476e-015	-1.21362e-014	-7.38392e-015	-7.9288e-015	-7.89342e-015	-5.23219e-015	1.50399e-015	-4.64558e-015
6.97338e-015	3.7438e-016	-5.98851e-015	-3.21207e-015	-7.50078e-015	-5.05738e-015	-6.38718e-015	-7.25139e-015	-6.76466e-015	-2.27132e-015	3.16002e-015	2.84334e-015	7.0346e-017	-2.16776e-015	-4.76475e-015	-4.38397e-015	-1.02115e-014	-8.82307e-015	-1.25102e-014	-7.30096e-015	-8.22492e-015	-8.08233e-015	-5.567e-015	1.09186e-015	-5.38542e-015
6.71272e-015	1.95101e-016	-6.03254e-015	-3.22725e-015	-7.46715e-015	-5.20392e-015	-6.49416e-015	-7.44851e-015	-6.97852e-015	-2.74643e-015	2.8898e-015	2.64968e-015	-1.05352e-016	-2.24162e-015	-4.7098e-015	-4.41378e-015	-1.04985e-014	-9.09097e-015	-1.28559e-014	-7.24375e-015	-8.50445e-015	-8.25682e-015	-5.89412e-015	6.70178e-016	-6.1067e-015
6.4302e-015	4.14397e-017	-6.03886e-015	-3.22259e-015	-7.39069e-015	-5.34145e-015	-6.5564e-015	-7.58159e-015	-7.15905e-015	-3.21124e-015	2.64571e-015	2.44178e-015	-2.52382e-016	-2.2796e-015	-4.6103e-015	-4.43821e-015	-1.07927e-014	-9.34681e-015	-1.31705e-014	-7.21529e-015	-8.76703e-015	-8.41707e-015	-6.21219e-015	2.41361e-016	-6.80519e-015
6.12682e-015	-8.7599e-017	-6.00801e-015	-3.19911e-015	-7.27217e-015	-5.47016e-015	-6.57458e-015	-7.65261e-015	-7.30613e-015	-3.66305e-015	2.42782e-015	2.21919e-015	-3.70468e-016	-2.28316e-015	-4.4676e-015	-4.45769e-015	-1.10934e-014	-9.58932e-015	-1.34521e-014	-7.21801e-015	-9.01276e-015	-8.56334e-015	-6.52021e-015	-1.9247e-016	-7.4765e-015
5.80419e-015	-1.93387e-016	-5.94095e-015	-3.15825e-015	-7.11396e-015	-5.59082e-015	-6.54923e-015	-7.66447e-015	-7.42015e-015	-4.09956e-015	2.23612e-015	1.98167e-015	-4.59632e-016	-2.25365e-015	-4.28324e-015	-4.47348e-015	-1.13998e-014	-9.81732e-015	-1.36987e-014	-7.25416e-015	-9.24097e-015	-8.69599e-015	-6.81689e-015	-6.29345e-016	-8.11631e-015
5.46422e-015	-2.76796e-016	-5.83903e-015	-3.10134e-015	-6.91867e-015	-5.70387e-015	-6.48121e-015	-7.62131e-015	-7.50134e-015	-4.51918e-015	2.07039e-015	1.72909e-015	-5.19787e-016	-2.19295e-015	-4.05992e-015	-4.48605e-015	-1.17109e-014	-1.00302e-014	-1.39091e-014	-7.32606e-015	-9.45222e-015	-8.81577e-015	-7.10122e-015	-1.06742e-015	-8.72135e-015
5.10879e-015	-3.39447e-016	-5.70346e-015	-3.03066e-015	-6.68893e-015	-5.80912e-015	-6.3723e-015	-7.52769e-015	-7.55094e-015	-4.92024e-015	1.92995e-015	1.46158e-015	-5.5088e-016	-2.10311e-015	-3.80036e-015	-4.49719e-015	-1.20262e-014	-1.02276e-014	-1.40822e-014	-7.43529e-015	-9.64723e-015	-8.92376e-015	-7.37254e-015	-1.50484e-015	-9.28853e-015
4.73973e-015	-3.83372e-016	-5.53631e-015	-2.94778e-015	-6.4276e-015	-5.90699e-015	-6.22429e-015	-7.38861e-015	-7.57011e-015	-5.30096e-015	1.81381e-015	1.17945e-015	-5.53638e-016	-1.98705e-015	-3.50766e-015	-4.50855e-015	-1.23451e-014	-1.04091e-014	-1.4217e-014	-7.5829e-015	-9.8266e-015	-9.0209e-015	-7.63035e-015	-1.94008e-015	-9.81523e-015
4.35948e-015	-4.10325e-016	-5.34043e-015	-2.85474e-015	-6.1383e-015	-5.99781e-015	-6.03932e-015	-7.20963e-015	-7.55998e-015	-5.66035e-015	1.72123e-015	8.83558e-016	-5.2905e-016	-1.84702e-015	-3.18515e-015	-4.52169e-015	-1.26674e-014	-1.05748e-014	-1.43131e-014	-7.76966e-015	-9.99149e-015	-9.10875e-015	-7.8738e-015	-2.37133e-015	-1.02995e-014
3.97002e-015	-4.22692e-016	-5.11778e-015	-2.7529e-015	-5.82554e-015	-6.08203e-015	-5.8204e-015	-6.99705e-015	-7.52265e-015	-5.99746e-015	1.6509e-015	5.74452e-016	-4.78251e-016	-1.68641e-015	-2.83675e-015	-4.53883e-015	-1.29931e-014	-1.0725e-014	-1.43712e-014	-7.99614e-015	-1.01427e-014	-9.18889e-015	-8.10247e-015	-2.79747e-015	-1.07395e-014
3.57367e-015	-4.22773e-016	-4.87208e-015	-2.6446e-015	-5.49373e-015	-6.1595e-015	-5.57087e-015	-6.75768e-015	-7.45994e-015	-6.31205e-015	1.60107e-015	2.53099e-016	-4.0246e-016	-1.50838e-015	-2.46688e-015	-4.56158e-015	-1.33219e-014	-1.08603e-014	-1.43921e-014	-8.2624e-015	-1.02813e-014	-9.26249e-015	-8.3162e-015	-3.21677e-015	-1.11341e-014
3.17306e-015	-4.12779e-016	-4.60666e-015	-2.53226e-015	-5.14766e-015	-6.23049e-015	-5.29398e-015	-6.49883e-015	-7.37462e-015	-6.60385e-015	1.56981e-015	-7.93494e-017	-3.02916e-016	-1.3165e-015	-2.07963e-015	-4.59165e-015	-1.36536e-014	-1.09812e-014	-1.43769e-014	-8.56761e-015	-1.04088e-014	-9.33139e-015	-8.51461e-015	-3.62818e-015	-1.14826e-014
2.77032e-015	-3.95485e-016	-4.32523e-015	-2.41829e-015	-4.79172e-015	-6.29528e-015	-4.99349e-015	-6.22784e-015	-7.26943e-015	-6.87308e-015	1.55525e-015	-4.21397e-016	-1.81414e-016	-1.11332e-015	-1.67947e-015	-4.6309e-015	-1.39879e-014	-1.10892e-014	-1.43273e-014	-8.9106e-015	-1.05266e-014	-9.39796e-015	-8.69752e-015	-4.03078e-015	-1.17851e-014
2.36761e-015	-3.73298e-016	-4.0314e-015	-2.30495e-015	-4.43105e-015	-6.35423e-015	-4.67359e-015	-5.9519e-015	-7.14721e-015	-7.12027e-015	1.55497e-015	-7.71461e-016	-3.99092e-017	-9.02425e-016	-1.27123e-015	-4.68156e-015	-1.43247e-014	-1.11854e-014	-1.42454e-014	-9.2903e-015	-1.0636e-014	-9.46404e-015	-8.86489e-015	-4.42395e-015	-1.20414e-014
1.96752e-015	-3.4914e-016	-3.72903e-015	-2.19402e-015	-4.07077e-015	-6.40722e-015	-4.33853e-015	-5.67822e-015	-7.01074e-015	-7.34583e-015	1.56703e-015	-1.12773e-015	1.19719e-016	-6.87063e-016	-8.59629e-016	-4.74548e-015	-1.46638e-014	-1.12714e-014	-1.41334e-014	-9.70465e-015	-1.07387e-014	-9.53125e-015	-9.01733e-015	-4.80677e-015	-1.22524e-014
1.57231e-015	-3.25721e-016	-3.42223e-015	-2.0875e-015	-3.71654e-015	-6.45428e-015	-3.99289e-015	-5.41463e-015	-6.86299e-015	-7.55074e-015	1.58977e-015	-1.48866e-015	2.95148e-016	-4.70067e-016	-4.49402e-016	-4.82383e-015	-1.5005e-014	-1.13487e-014	-1.39941e-014	-1.01519e-014	-1.08364e-014	-9.60114e-015	-9.1547e-015	-5.17842e-015	-1.24192e-014
1.18415e-015	-3.0535e-016	-3.11543e-015	-1.98782e-015	-3.37279e-015	-6.49527e-015	-3.64131e-015	-5.16804e-015	-6.70741e-015	-7.73608e-015	1.62076e-015	-1.85227e-015	4.83927e-016	-2.54661e-016	-4.49586e-017	-4.91818e-015	-1.53482e-014	-1.1419e-014	-1.38308e-014	-1.0629e-014	-1.093e-014	-9.67575e-015	-9.27728e-015	-5.53835e-015	-1.25438e-014
8.05653e-016	-2.89925e-016	-2.81249e-015	-1.89686e-015	-3.04481e-015	-6.53022e-015	-3.28817e-015	-4.94505e-015	-6.54761e-015	-7.90374e-015	1.6575e-015	-2.21717e-015	6.83671e-016	-4.39468e-017	3.49318e-016	-5.03025e-015	-1.56931e-014	-1.14842e-014	-1.36467e-014	-1.11333e-014	-1.10211e-014	-9.75698e-015	-9.38565e-015	-5.88653e-015	-1.26283e-014
4.38888e-016	-2.82122e-016	-2.51744e-015	-1.81667e-015	-2.73765e-015	-6.55876e-015	-2.93792e-015	-4.75227e-015	-6.3869e-015	-8.05523e-015	1.698e-015	-2.58112e-015	8.91595e-016	1.59071e-016	7.28892e-016	-5.16169e-015	-1.60396e-014	-1.15461e-014	-1.34453e-014	-1.16617e-014	-1.11109e-014	-9.84649e-015	-9.48011e-015	-6.22268e-015	-1.26759e-014
8.61812e-017	-2.83952e-016	-2.23429e-015	-1.7488e-015	-2.45599e-015	-6.58082e-015	-2.59469e-015	-4.5957e-015	-6.22778e-015	-8.19257e-015	1.74035e-015	-2.94214e-015	1.1053e-015	3.5217e-016	1.08996e-015	-5.31287e-015	-1.63869e-014	-1.16068e-014	-1.32301e-014	-1.22103e-014	-1.12006e-014	-9.94557e-015	-9.56114e-015	-6.54655e-015	-1.26897e-014
-2.50801e-016	-2.97113e-016	-1.96699e-015	-1.69478e-015	-2.20387e-015	-6.59605e-015	-2.2631e-015	-4.48042e-015	-6.07327e-015	-8.31754e-015	1.78274e-015	-3.29881e-015	1.32186e-015	5.32941e-016	1.42873e-015	-5.48439e-015	-1.67348e-014	-1.16684e-014	-1.30051e-014	-1.27762e-014	-1.12913e-014	-1.00557e-014	-9.62905e-015	-6.85842e-015	-1.26727e-014
-5.70444e-016	-3.23166e-016	-1.71868e-015	-1.6564e-015	-1.98498e-015	-6.60446e-015	-1.94794e-015	-4.41061e-015	-5.92678e-015	-8.43212e-015	1.82296e-015	-3.64904e-015	1.53856e-015	6.99377e-016	1.74136e-015	-5.67678e-015	-1.70831e-014	-1.17327e-014	-1.27749e-014	-1.33556e-014	-1.13834e-014	-1.01781e-014	-9.68466e-015	-7.1582e-015	-1.26283e-014
-8.70893e-016	-3.63133e-016	-1.49239e-015	-1.63462e-015	-1.8029e-015	-6.60615e-015	-1.65287e-015	-4.39012e-015	-5.79133e-015	-8.53821e-015	1.85972e-015	-3.99094e-015	1.75263e-015	8.49872e-016	2.02481e-015	-5.89014e-015	-1.74308e-014	-1.18014e-014	-1.25436e-014	-1.39442e-014	-1.14782e-014	-1.03133e-014	-9.72824e-015	-7.44539e-015	-1.256e-014
-1.15052e-015	-4.18216e-016	-1.29141e-015	-1.63028e-015	-1.66023e-015	-6.60061e-015	-1.38218e-015	-4.42198e-015	-5.66956e-015	-8.63823e-015	1.89149e-015	-4.3231e-015	1.96143e-015	9.83162e-016	2.27655e-015	-6.12401e-015	-1.77772e-014	-1.18769e-014	-1.23153e-014	-1.4538e-014	-1.15761e-014	-1.04615e-014	-9.76037e-015	-7.71985e-015	-1.24715e-014
-1.4084e-015	-4.8938e-016	-1.11809e-015	-1.64391e-015	-1.5597e-015	-6.58785e-015	-1.13959e-015	-4.50809e-015	-5.56392e-015	-8.73411e-015	1.91705e-015	-4.644e-015	2.16219e-015	1.09852e-015	2.49447e-015	-6.37765e-015	-1.8121e-014	-1.19605e-014	-1.20943e-014	-1.51327e-014	-1.16774e-014	-1.06237e-014	-9.78182e-015	-7.9817e-015	-1.23672e-014
-1.64352e-015	-5.77306e-016	-9.74516e-016	-1.67597e-015	-1.50335e-015	-6.56749e-015	-9.27881e-016	-4.64989e-015	-5.47647e-015	-8.82754e-015	1.93595e-015	-4.95253e-015	2.35294e-015	1.19457e-015	2.67728e-015	-6.65042e-015	-1.84616e-014	-1.20537e-014	-1.18845e-014	-1.57244e-014	-1.17825e-014	-1.07997e-014	-9.79329e-015	-8.23106e-015	-1.22507e-014
-1.85491e-015	-6.82276e-016	-8.62513e-016	-1.72673e-015	-1.49259e-015	-6.53913e-015	-7.49975e-016	-4.84793e-015	-5.40906e-015	-8.92049e-015	1.94692e-015	-5.24743e-015	2.53143e-015	1.27074e-015	2.82358e-015	-6.94164e-015	-1.87976e-014	-1.2158e-014	-1.16896e-014	-1.63088e-014	-1.18912e-014	-1.09895e-014	-9.79551e-015	-8.46778e-015	-1.21262e-014
-2.0421e-015	-8.03737e-016	-7.83302e-016	-1.7966e-015	-1.52814e-015	-6.5029e-015	-6.08616e-016	-5.10175e-015	-5.3637e-015	-9.01476e-015	1.9491e-015	-5.52784e-015	2.69523e-015	1.32693e-015	2.93243e-015	-7.24973e-015	-1.91279e-014	-1.22745e-014	-1.15136e-014	-1.68821e-014	-1.20038e-014	-1.11923e-014	-9.78905e-015	-8.69194e-015	-1.19977e-014
-2.20421e-015	-9.41236e-016	-7.37902e-016	-1.88546e-015	-1.61023e-015	-6.45846e-015	-5.05743e-016	-5.41008e-015	-5.34157e-015	-9.11211e-015	1.94214e-015	-5.7927e-015	2.84229e-015	1.3632e-015	3.00366e-015	-7.57254e-015	-1.94513e-014	-1.24046e-014	-1.13596e-014	-1.74401e-014	-1.21195e-014	-1.14073e-014	-9.77459e-015	-8.90353e-015	-1.18696e-014
-2.34136e-015	-1.09411e-015	-7.26682e-016	-1.99259e-015	-1.73849e-015	-6.4061e-015	-4.42065e-016	-5.77117e-015	-5.34366e-015	-9.21398e-015	1.92641e-015	-6.04153e-015	2.97067e-015	1.37972e-015	3.03763e-015	-7.90816e-015	-1.97668e-014	-1.25491e-014	-1.12306e-014	-1.7979e-014	-1.2238e-014	-1.16339e-014	-9.75279e-015	-9.10287e-015	-1.17453e-014
-2.45445e-015	-1.26172e-015	-7.49646e-016	-2.11734e-015	-1.91213e-015	-6.34602e-015	-4.18851e-016	-6.18221e-015	-5.3703e-015	-9.32162e-015	1.90161e-015	-6.27402e-015	3.07836e-015	1.37721e-015	3.03528e-015	-8.25409e-015	-2.00726e-014	-1.27078e-014	-1.11291e-014	-1.84953e-014	-1.23587e-014	-1.18707e-014	-9.72439e-015	-9.28951e-015	-1.16283e-014
-2.54372e-015	-1.44315e-015	-8.06313e-016	-2.2592e-015	-2.12962e-015	-6.27811e-015	-4.36767e-016	-6.63936e-015	-5.42203e-015	-9.43629e-015	1.8678e-015	-6.48975e-015	3.1642e-015	1.35715e-015	2.99793e-015	-8.60745e-015	-2.0367e-014	-1.28814e-014	-1.10574e-014	-1.8986e-014	-1.24806e-014	-1.2116e-014	-9.69019e-015	-9.46386e-015	-1.15218e-014
-2.60938e-015	-1.63669e-015	-8.95944e-016	-2.41737e-015	-2.38897e-015	-6.20243e-015	-4.96202e-016	-7.13819e-015	-5.49827e-015	-9.5587e-015	1.82543e-015	-6.68849e-015	3.22745e-015	1.3203e-015	2.92688e-015	-8.96574e-015	-2.06481e-014	-1.30699e-014	-1.10178e-014	-1.94484e-014	-1.26032e-014	-1.23684e-014	-9.65129e-015	-9.62604e-015	-1.14289e-014
-2.65202e-015	-1.84019e-015	-1.01743e-015	-2.59038e-015	-2.68739e-015	-6.11919e-015	-5.96793e-016	-7.67354e-015	-5.59844e-015	-9.68961e-015	1.77501e-015	-6.87054e-015	3.26748e-015	1.26859e-015	2.82399e-015	-9.32628e-015	-2.09145e-014	-1.32738e-014	-1.10113e-014	-1.98795e-014	-1.27258e-014	-1.26255e-014	-9.60789e-015	-9.77602e-015	-1.13527e-014
-2.6726e-015	-2.05223e-015	-1.16887e-015	-2.77639e-015	-3.02238e-015	-6.02908e-015	-7.37461e-016	-8.24054e-015	-5.72193e-015	-9.82978e-015	1.71694e-015	-7.03619e-015	3.28375e-015	1.20341e-015	2.69207e-015	-9.68592e-015	-2.11642e-014	-1.34927e-014	-1.10388e-014	-2.02772e-014	-1.28477e-014	-1.28849e-014	-9.56063e-015	-9.9138e-015	-1.1295e-014
-2.67226e-015	-2.27086e-015	-1.34861e-015	-2.97452e-015	-3.39097e-015	-5.9325e-015	-9.16929e-016	-8.83312e-015	-5.86764e-015	-9.9794e-015	1.65201e-015	-7.18607e-015	3.27579e-015	1.12744e-015	2.53379e-015	-1.00412e-014	-2.13954e-014	-1.37261e-014	-1.11011e-014	-2.06394e-014	-1.29678e-014	-1.31451e-014	-9.51024e-015	-1.00397e-014	-1.12579e-014
-2.65248e-015	-2.49429e-015	-1.55402e-015	-3.18267e-015	-3.78924e-015	-5.82956e-015	-1.13281e-015	-9.44497e-015	-6.03427e-015	-1.01379e-014	1.58123e-015	-7.32087e-015	3.24356e-015	1.04251e-015	2.35224e-015	-1.03893e-014	-2.16063e-014	-1.39728e-014	-1.11979e-014	-2.09642e-014	-1.30856e-014	-1.34038e-014	-9.45735e-015	-1.01539e-014	-1.12432e-014
-2.61484e-015	-2.72078e-015	-1.78231e-015	-3.39945e-015	-4.21265e-015	-5.72108e-015	-1.38281e-015	-1.00697e-014	-6.22006e-015	-1.03049e-014	1.50551e-015	-7.4414e-015	3.18767e-015	9.50586e-016	2.1507e-015	-1.0727e-014	-2.17955e-014	-1.42317e-014	-1.13284e-014	-2.12503e-014	-1.32005e-014	-1.36588e-014	-9.40291e-015	-1.02567e-014	-1.12522e-014
-2.56088e-015	-2.94817e-015	-2.03063e-015	-3.62239e-015	-4.65687e-015	-5.60803e-015	-1.66433e-015	-1.07006e-014	-6.42297e-015	-1.04799e-014	1.42608e-015	-7.54836e-015	3.10885e-015	8.53859e-016	1.93329e-015	-1.10509e-014	-2.1961e-014	-1.45016e-014	-1.14917e-014	-2.14963e-014	-1.33115e-014	-1.39077e-014	-9.34779e-015	-1.03484e-014	-1.12851e-014
-2.49245e-015	-3.17418e-015	-2.29599e-015	-3.85005e-015	-5.1171e-015	-5.49112e-015	-1.97387e-015	-1.13308e-014	-6.64045e-015	-1.06624e-014	1.34339e-015	-7.64293e-015	3.0074e-015	7.55295e-016	1.70371e-015	-1.13578e-014	-2.21007e-014	-1.47812e-014	-1.16858e-014	-2.1702e-014	-1.3418e-014	-1.41483e-014	-9.29255e-015	-1.04295e-014	-1.13421e-014
-2.41183e-015	-3.39674e-015	-2.57516e-015	-4.08051e-015	-5.58824e-015	-5.37112e-015	-2.30786e-015	-1.19537e-014	-6.86992e-015	-1.08512e-014	1.25828e-015	-7.72663e-015	2.88445e-015	6.57496e-016	1.46586e-015	-1.16445e-014	-2.22133e-014	-1.50688e-014	-1.19088e-014	-2.1867e-014	-1.35198e-014	-1.4378e-014	-9.23788e-015	-1.04999e-014	-1.14233e-014
-2.32072e-015	-3.61402e-015	-2.86448e-015	-4.31149e-015	-6.0659e-015	-5.24927e-015	-2.66263e-015	-1.25628e-014	-7.10856e-015	-1.10454e-014	1.17185e-015	-7.80057e-015	2.74132e-015	5.62527e-016	1.22395e-015	-1.19082e-014	-2.22981e-014	-1.53625e-014	-1.21579e-014	-2.19908e-014	-1.36167e-014	-1.45952e-014	-9.18432e-015	-1.05601e-014	-1.15285e-014
-2.22132e-015	-3.8242e-015	-3.16066e-015	-4.5411e-015	-6.54524e-015	-5.12637e-015	-3.03427e-015	-1.3152e-014	-7.35367e-015	-1.12431e-014	1.085e-015	-7.86634e-015	2.57967e-015	4.72396e-016	9.82185e-016	-1.21454e-014	-2.23535e-014	-1.56608e-014	-1.24306e-014	-2.2074e-014	-1.37088e-014	-1.47975e-014	-9.13255e-015	-1.06111e-014	-1.16566e-014
-2.11573e-015	-4.02552e-015	-3.45998e-015	-4.76732e-015	-7.02085e-015	-5.00337e-015	-3.41841e-015	-1.37153e-014	-7.60255e-015	-1.14425e-014	9.98725e-016	-7.92535e-015	2.40136e-015	3.89621e-016	7.44326e-016	-1.23537e-014	-2.23783e-014	-1.59615e-014	-1.27233e-014	-2.21177e-014	-1.37965e-014	-1.4983e-014	-9.08328e-015	-1.06533e-014	-1.18066e-014
-2.00665e-015	-4.21627e-015	-3.75899e-015	-4.98722e-015	-7.48775e-015	-4.88124e-015	-3.81075e-015	-1.42471e-014	-7.85272e-015	-1.16423e-014	9.13834e-016	-7.97956e-015	2.20857e-015	3.16302e-016	5.14207e-016	-1.25303e-014	-2.23722e-014	-1.62627e-014	-1.30325e-014	-2.21225e-014	-1.38799e-014	-1.51496e-014	-9.03706e-015	-1.06876e-014	-1.19767e-014
-1.89655e-015	-4.39564e-015	-4.05364e-015	-5.19918e-015	-7.94061e-015	-4.76091e-015	-4.20613e-015	-1.47418e-014	-8.10126e-015	-1.18402e-014	8.31093e-016	-8.03004e-015	2.00342e-015	2.54212e-016	2.95792e-016	-1.26725e-014	-2.23347e-014	-1.65624e-014	-1.33545e-014	-2.20897e-014	-1.39595e-014	-1.52966e-014	-8.99468e-015	-1.07146e-014	-1.21646e-014
-1.78792e-015	-4.56238e-015	-4.34126e-015	-5.40121e-015	-8.37557e-015	-4.64365e-015	-4.60017e-015	-1.51952e-014	-8.34558e-015	-1.20344e-014	7.50717e-016	-8.07892e-015	1.7876e-015	2.05943e-016	9.27684e-017	-1.27784e-014	-2.22652e-014	-1.68585e-014	-1.36848e-014	-2.20209e-014	-1.4036e-014	-1.54223e-014	-8.95689e-015	-1.07352e-014	-1.23686e-014
-1.68297e-015	-4.71571e-015	-4.61829e-015	-5.59137e-015	-8.78894e-015	-4.53029e-015	-4.98741e-015	-1.5604e-014	-8.5828e-015	-1.22229e-014	6.73205e-016	-8.12771e-015	1.56325e-015	1.73109e-016	-9.15238e-017	-1.28465e-014	-2.21628e-014	-1.71483e-014	-1.40188e-014	-2.19177e-014	-1.41105e-014	-1.55256e-014	-8.9241e-015	-1.0751e-014	-1.25859e-014
-1.58368e-015	-4.85518e-015	-4.88158e-015	-5.76795e-015	-9.17664e-015	-4.42192e-015	-5.36348e-015	-1.59653e-014	-8.81042e-015	-1.24041e-014	5.98871e-016	-8.17736e-015	1.33337e-015	1.57743e-016	-2.53347e-016	-1.28753e-014	-2.20276e-014	-1.74302e-014	-1.43528e-014	-2.17829e-014	-1.41843e-014	-1.5606e-014	-8.89739e-015	-1.07629e-014	-1.28138e-014
-1.49303e-015	-4.98058e-015	-5.12814e-015	-5.92949e-015	-9.53483e-015	-4.3188e-015	-5.72422e-015	-1.62768e-014	-9.02555e-015	-1.25759e-014	5.28104e-016	-8.2292e-015	1.10005e-015	1.61071e-016	-3.91065e-016	-1.28641e-014	-2.18602e-014	-1.7702e-014	-1.46817e-014	-2.16189e-014	-1.42579e-014	-1.56634e-014	-8.87693e-015	-1.07724e-014	-1.30495e-014
-1.41354e-015	-5.09169e-015	-5.35501e-015	-6.07419e-015	-9.8602e-015	-4.22164e-015	-6.06442e-015	-1.65361e-014	-9.22644e-015	-1.27367e-014	4.6098e-016	-8.28439e-015	8.6538e-016	1.84437e-016	-5.01568e-016	-1.28128e-014	-2.16612e-014	-1.79616e-014	-1.50004e-014	-2.14273e-014	-1.43323e-014	-1.56978e-014	-8.86322e-015	-1.07807e-014	-1.32901e-014
-1.34648e-015	-5.18899e-015	-5.55979e-015	-6.20129e-015	-1.01496e-014	-4.13144e-015	-6.38015e-015	-1.67426e-014	-9.41121e-015	-1.28845e-014	3.96716e-016	-8.34398e-015	6.31391e-016	2.28979e-016	-5.82579e-016	-1.27204e-014	-2.14314e-014	-1.82072e-014	-1.53041e-014	-2.12106e-014	-1.44098e-014	-1.57093e-014	-8.85659e-015	-1.07892e-014	-1.35334e-014
-1.29433e-015	-5.27328e-015	-5.74028e-015	-6.30895e-015	-1.04009e-014	-4.04943e-015	-6.66707e-015	-1.68962e-014	-9.57801e-015	-1.30171e-014	3.35092e-016	-8.40962e-015	4.00135e-016	2.95577e-016	-6.32739e-016	-1.25867e-014	-2.11723e-014	-1.84365e-014	-1.55887e-014	-2.09718e-014	-1.44912e-014	-1.56983e-014	-8.85798e-015	-1.07997e-014	-1.37763e-014
-1.25968e-015	-5.34549e-015	-5.89501e-015	-6.39617e-015	-1.06124e-014	-3.97589e-015	-6.92177e-015	-1.69976e-014	-9.72505e-015	-1.31332e-014	2.76017e-016	-8.48219e-015	1.73628e-016	3.84736e-016	-6.50316e-016	-1.24119e-014	-2.08853e-014	-1.86481e-014	-1.58501e-014	-2.0713e-014	-1.45782e-014	-1.5666e-014	-8.86767e-015	-1.08135e-014	-1.40152e-014
-1.24424e-015	-5.40603e-015	-6.02264e-015	-6.4625e-015	-1.07833e-014	-3.91111e-015	-7.14099e-015	-1.70481e-014	-9.85116e-015	-1.3231e-014	2.18496e-016	-8.5624e-015	-4.68873e-017	4.96128e-016	-6.34893e-016	-1.21971e-014	-2.05725e-014	-1.88408e-014	-1.60841e-014	-2.04372e-014	-1.46725e-014	-1.56135e-014	-8.88607e-015	-1.08322e-014	-1.42472e-014
-1.25014e-015	-5.45648e-015	-6.12231e-015	-6.50723e-015	-1.09121e-014	-3.85604e-015	-7.32184e-015	-1.70494e-014	-9.95534e-015	-1.33096e-014	1.61978e-016	-8.65102e-015	-2.59613e-016	6.29438e-016	-5.86161e-016	-1.19435e-014	-2.02365e-014	-1.90132e-014	-1.62874e-014	-2.01473e-014	-1.47761e-014	-1.55423e-014	-8.91348e-015	-1.08576e-014	-1.44698e-014
-1.27873e-015	-5.49858e-015	-6.19307e-015	-6.52985e-015	-1.09992e-014	-3.81054e-015	-7.46077e-015	-1.70038e-014	-1.00369e-014	-1.33676e-014	1.05811e-016	-8.74856e-015	-4.6304e-016	7.84189e-016	-5.03943e-016	-1.16526e-014	-1.98792e-014	-1.91645e-014	-1.64569e-014	-1.98464e-014	-1.48902e-014	-1.54534e-014	-8.95039e-015	-1.08916e-014	-1.46808e-014
-1.33137e-015	-5.53412e-015	-6.23442e-015	-6.5302e-015	-1.10445e-014	-3.77502e-015	-7.55607e-015	-1.69146e-014	-1.00957e-014	-1.3404e-014	4.94397e-017	-8.855e-015	-6.55369e-016	9.6001e-016	-3.88486e-016	-1.13267e-014	-1.95032e-014	-1.92943e-014	-1.65895e-014	-1.95376e-014	-1.50159e-014	-1.53494e-014	-8.99685e-015	-1.09353e-014	-1.48778e-014
-1.40944e-015	-5.56481e-015	-6.24663e-015	-6.50847e-015	-1.10486e-014	-3.7497e-015	-7.60577e-015	-1.67855e-014	-1.01309e-014	-1.34186e-014	-7.85676e-018	-8.97074e-015	-8.35449e-016	1.15528e-015	-2.41538e-016	-1.0968e-014	-1.91115e-014	-1.94013e-014	-1.6683e-014	-1.92233e-014	-1.51548e-014	-1.52317e-014	-9.05311e-015	-1.09897e-014	-1.50584e-014
-1.51395e-015	-5.59232e-015	-6.22975e-015	-6.4652e-015	-1.10124e-014	-3.73414e-015	-7.60828e-015	-1.66214e-014	-1.01436e-014	-1.34107e-014	-6.70703e-017	-9.09594e-015	-1.0028e-015	1.36889e-015	-6.42731e-017	-1.0579e-014	-1.87075e-014	-1.94856e-014	-1.67359e-014	-1.89062e-014	-1.53087e-014	-1.51026e-014	-9.11957e-015	-1.10565e-014	-1.52207e-014
-1.64555e-015	-5.61874e-015	-6.18443e-015	-6.4009e-015	-1.09372e-014	-3.72832e-015	-7.563e-015	-1.64264e-014	-1.01342e-014	-1.33802e-014	-1.28878e-016	-9.23042e-015	-1.15637e-015	1.5985e-015	1.4136e-016	-1.0162e-014	-1.82946e-014	-1.95464e-014	-1.6746e-014	-1.85892e-014	-1.54789e-014	-1.49649e-014	-9.19624e-015	-1.11372e-014	-1.53631e-014
-1.8048e-015	-5.64584e-015	-6.1121e-015	-6.31631e-015	-1.08247e-014	-3.73246e-015	-7.46984e-015	-1.62053e-014	-1.01041e-014	-1.33271e-014	-1.94657e-016	-9.37363e-015	-1.29637e-015	1.84221e-015	3.73571e-016	-9.72066e-015	-1.78755e-014	-1.95841e-014	-1.67116e-014	-1.8275e-014	-1.56665e-014	-1.4821e-014	-9.28286e-015	-1.12332e-014	-1.54841e-014
-1.99169e-015	-5.67542e-015	-6.01369e-015	-6.21209e-015	-1.06773e-014	-3.74579e-015	-7.32841e-015	-1.59629e-014	-1.00541e-014	-1.32513e-014	-2.65118e-016	-9.5247e-015	-1.42172e-015	2.09804e-015	6.29467e-016	-9.25822e-015	-1.74535e-014	-1.95982e-014	-1.66335e-014	-1.79657e-014	-1.5872e-014	-1.46737e-014	-9.37901e-015	-1.13451e-014	-1.55833e-014
-2.20625e-015	-5.70997e-015	-5.89104e-015	-6.08916e-015	-1.04967e-014	-3.76801e-015	-7.13962e-015	-1.57044e-014	-9.98432e-015	-1.31533e-014	-3.40688e-016	-9.68292e-015	-1.53323e-015	2.36372e-015	9.06044e-016	-8.77848e-015	-1.70322e-014	-1.959e-014	-1.65116e-014	-1.76638e-014	-1.60958e-014	-1.45255e-014	-9.48501e-015	-1.14744e-014	-1.56597e-014
-2.44828e-015	-5.75118e-015	-5.74571e-015	-5.94908e-015	-1.02865e-014	-3.79879e-015	-6.90417e-015	-1.5435e-014	-9.89654e-015	-1.30339e-014	-4.22479e-016	-9.84766e-015	-1.63192e-015	2.63691e-015	1.20009e-015	-8.28512e-015	-1.66156e-014	-1.95592e-014	-1.63465e-014	-1.73716e-014	-1.63381e-014	-1.43794e-014	-9.60055e-015	-1.16221e-014	-1.57126e-014
-2.71741e-015	-5.80101e-015	-5.58016e-015	-5.79233e-015	-1.00494e-014	-3.83736e-015	-6.62305e-015	-1.51602e-014	-9.7924e-015	-1.28943e-014	-5.10894e-016	-1.00177e-014	-1.71825e-015	2.91454e-015	1.50827e-015	-7.78205e-015	-1.62071e-014	-1.95076e-014	-1.61397e-014	-1.70911e-014	-1.65995e-014	-1.42376e-014	-9.72522e-015	-1.17883e-014	-1.57426e-014
-3.01303e-015	-5.86123e-015	-5.39645e-015	-5.62065e-015	-9.78844e-015	-3.88313e-015	-6.29875e-015	-1.48847e-014	-9.67344e-015	-1.27357e-014	-6.06642e-016	-1.01916e-014	-1.79286e-015	3.19392e-015	1.82693e-015	-7.27291e-015	-1.581e-014	-1.94366e-014	-1.58936e-014	-1.68244e-014	-1.68791e-014	-1.41027e-014	-9.8589e-015	-1.1973e-014	-1.57497e-014
-3.33398e-015	-5.93349e-015	-5.19708e-015	-5.43541e-015	-9.50659e-015	-3.93588e-015	-5.9331e-015	-1.46137e-014	-9.54143e-015	-1.2559e-014	-7.09826e-016	-1.03685e-014	-1.85681e-015	3.47143e-015	2.15245e-015	-6.76199e-015	-1.54274e-014	-1.93468e-014	-1.56109e-014	-1.65729e-014	-1.71764e-014	-1.39772e-014	-1.00011e-014	-1.21769e-014	-1.5734e-014
-3.67855e-015	-6.01949e-015	-4.98461e-015	-5.23852e-015	-9.20665e-015	-3.99414e-015	-5.52883e-015	-1.43511e-014	-9.39805e-015	-1.23657e-014	-8.21112e-016	-1.05468e-014	-1.91154e-015	3.74387e-015	2.4807e-015	-6.25349e-015	-1.50629e-014	-1.92396e-014	-1.52942e-014	-1.63394e-014	-1.74904e-014	-1.38635e-014	-1.01514e-014	-1.23995e-014	-1.56972e-014
-4.04549e-015	-6.12035e-015	-4.76129e-015	-5.03119e-015	-8.89164e-015	-4.05711e-015	-5.08919e-015	-1.41014e-014	-9.24475e-015	-1.21574e-014	-9.40812e-016	-1.07252e-014	-1.9587e-015	4.00874e-015	2.80769e-015	-5.75096e-015	-1.47202e-014	-1.91166e-014	-1.49471e-014	-1.61245e-014	-1.78199e-014	-1.37638e-014	-1.03095e-014	-1.26408e-014	-1.56401e-014
-4.43315e-015	-6.23698e-015	-4.52946e-015	-4.81538e-015	-8.56485e-015	-4.12415e-015	-4.61741e-015	-1.38692e-014	-9.08297e-015	-1.19359e-014	-1.06884e-015	-1.09018e-014	-1.99965e-015	4.2625e-015	3.12988e-015	-5.2581e-015	-1.44017e-014	-1.89793e-014	-1.45728e-014	-1.59298e-014	-1.81637e-014	-1.36798e-014	-1.04742e-014	-1.29006e-014	-1.55654e-014
-4.8399e-015	-6.37028e-015	-4.29249e-015	-4.59315e-015	-8.2291e-015	-4.19519e-015	-4.11706e-015	-1.36575e-014	-8.91439e-015	-1.17035e-014	-1.20536e-015	-1.10751e-014	-2.03495e-015	4.50187e-015	3.44311e-015	-4.77822e-015	-1.411e-014	-1.88295e-014	-1.41757e-014	-1.57566e-014	-1.85199e-014	-1.36129e-014	-1.06448e-014	-1.31779e-014	-1.54745e-014
-5.26338e-015	-6.52098e-015	-4.05286e-015	-4.36599e-015	-7.8879e-015	-4.26895e-015	-3.59187e-015	-1.34687e-014	-8.74007e-015	-1.14619e-014	-1.35002e-015	-1.12436e-014	-2.06599e-015	4.72421e-015	3.74347e-015	-4.3149e-015	-1.38471e-014	-1.86685e-014	-1.37601e-014	-1.56053e-014	-1.8887e-014	-1.35649e-014	-1.0821e-014	-1.34716e-014	-1.53695e-014
-5.70131e-015	-6.68851e-015	-3.81273e-015	-4.13546e-015	-7.54435e-015	-4.34391e-015	-3.04519e-015	-1.33048e-014	-8.56081e-015	-1.12138e-014	-1.50227e-015	-1.1405e-014	-2.09454e-015	4.92732e-015	4.0278e-015	-3.87204e-015	-1.36145e-014	-1.8499e-014	-1.33312e-014	-1.54769e-014	-1.9262e-014	-1.3537e-014	-1.10018e-014	-1.37804e-014	-1.52525e-014
-6.1507e-015	-6.87305e-015	-3.57395e-015	-3.90452e-015	-7.19976e-015	-4.4198e-015	-2.48161e-015	-1.31677e-014	-8.378e-015	-1.09612e-014	-1.66116e-015	-1.15575e-014	-2.12195e-015	5.10883e-015	4.29251e-015	-3.45256e-015	-1.34138e-014	-1.83233e-014	-1.28934e-014	-1.53721e-014	-1.96417e-014	-1.35293e-014	-1.11862e-014	-1.41027e-014	-1.51256e-014
-6.60857e-015	-7.07455e-015	-3.33925e-015	-3.67408e-015	-6.85678e-015	-4.49608e-015	-1.90497e-015	-1.30576e-014	-8.19226e-015	-1.07064e-014	-1.82565e-015	-1.16994e-014	-2.14965e-015	5.26588e-015	4.5346e-015	-3.05975e-015	-1.3246e-014	-1.8144e-014	-1.24523e-014	-1.52915e-014	-2.00235e-014	-1.35428e-014	-1.1374e-014	-1.44376e-014	-1.49912e-014
-7.07205e-015	-7.29141e-015	-3.11048e-015	-3.4451e-015	-6.51802e-015	-4.57193e-015	-1.31952e-015	-1.29755e-014	-8.00421e-015	-1.04513e-014	-1.99531e-015	-1.18288e-014	-2.17935e-015	5.39582e-015	4.75094e-015	-2.6966e-015	-1.31123e-014	-1.79624e-014	-1.20124e-014	-1.52352e-014	-2.04048e-014	-1.35774e-014	-1.15642e-014	-1.47828e-014	-1.48519e-014
-7.53837e-015	-7.52231e-015	-2.88956e-015	-3.21995e-015	-6.18558e-015	-4.64705e-015	-7.29629e-016	-1.29213e-014	-7.81477e-015	-1.0198e-014	-2.16877e-015	-1.19443e-014	-2.21197e-015	5.49718e-015	4.93885e-015	-2.36504e-015	-1.30137e-014	-1.7781e-014	-1.15787e-014	-1.52031e-014	-2.07825e-014	-1.36337e-014	-1.17566e-014	-1.51366e-014	-1.47099e-014
-8.0041e-015	-7.76624e-015	-2.67825e-015	-2.9997e-015	-5.86102e-015	-4.72049e-015	-1.39378e-016	-1.28944e-014	-7.62387e-015	-9.94885e-015	-2.34399e-015	-1.20442e-014	-2.24793e-015	5.56792e-015	5.09664e-015	-2.06694e-015	-1.29498e-014	-1.76013e-014	-1.11556e-014	-1.5195e-014	-2.11536e-014	-1.37109e-014	-1.19498e-014	-1.54969e-014	-1.4567e-014
-8.46628e-015	-8.02202e-015	-2.47853e-015	-2.78625e-015	-5.54653e-015	-4.7923e-015	4.47814e-016	-1.28933e-014	-7.4319e-015	-9.7057e-015	-2.5199e-015	-1.21272e-014	-2.2883e-015	5.60675e-015	5.22203e-015	-1.80288e-015	-1.29205e-014	-1.74243e-014	-1.07477e-014	-1.5211e-014	-2.15148e-014	-1.38087e-014	-1.21431e-014	-1.58616e-014	-1.4426e-014
-8.92128e-015	-8.28737e-015	-2.29171e-015	-2.58118e-015	-5.24335e-015	-4.86138e-015	1.02747e-015	-1.29155e-014	-7.23881e-015	-9.47004e-015	-2.69472e-015	-1.21923e-014	-2.33313e-015	5.61333e-015	5.31343e-015	-1.57457e-015	-1.29245e-014	-1.72525e-014	-1.03598e-014	-1.52514e-014	-2.18624e-014	-1.39264e-014	-1.23361e-014	-1.62281e-014	-1.42895e-014
-9.36623e-015	-8.56006e-015	-2.11914e-015	-2.38489e-015	-4.95249e-015	-4.92737e-015	1.59549e-015	-1.29586e-014	-7.04431e-015	-9.24401e-015	-2.86703e-015	-1.2238e-014	-2.38273e-015	5.58695e-015	5.37001e-015	-1.38183e-015	-1.29608e-014	-1.70877e-014	-9.9956e-015	-1.53147e-014	-2.21932e-014	-1.40627e-014	-1.25284e-014	-1.65947e-014	-1.41597e-014
-9.79799e-015	-8.83764e-015	-1.96199e-015	-2.19912e-015	-4.67414e-015	-4.99019e-015	2.14938e-015	-1.30199e-014	-6.8479e-015	-9.02929e-015	-3.03516e-015	-1.2263e-014	-2.43791e-015	5.52767e-015	5.39064e-015	-1.22532e-015	-1.30283e-014	-1.69315e-014	-9.65937e-015	-1.54003e-014	-2.25036e-014	-1.42159e-014	-1.27193e-014	-1.69588e-014	-1.40379e-014
-1.02142e-014	-9.11754e-015	-1.82094e-015	-2.02453e-015	-4.40938e-015	-5.04994e-015	2.68577e-015	-1.30964e-014	-6.64873e-015	-8.82759e-015	-3.19742e-015	-1.22663e-014	-2.49862e-015	5.43531e-015	5.37546e-015	-1.10541e-015	-1.31247e-014	-1.67847e-014	-9.3542e-015	-1.55074e-014	-2.27901e-014	-1.43849e-014	-1.29087e-014	-1.73179e-014	-1.39252e-014
-1.06122e-014	-9.39722e-015	-1.69662e-015	-1.86138e-015	-4.15909e-015	-5.10604e-015	3.20064e-015	-1.31851e-014	-6.44545e-015	-8.6401e-015	-3.35215e-015	-1.2247e-014	-2.56462e-015	5.31025e-015	5.32447e-015	-1.02206e-015	-1.32477e-014	-1.66485e-014	-9.08286e-015	-1.56343e-014	-2.30498e-014	-1.45686e-014	-1.3096e-014	-1.76701e-014	-1.38235e-014
-1.09888e-014	-9.67396e-015	-1.58927e-015	-1.71054e-015	-3.92312e-015	-5.15822e-015	3.69104e-015	-1.32814e-014	-6.23706e-015	-8.46822e-015	-3.49708e-015	-1.22048e-014	-2.63526e-015	5.15362e-015	5.23836e-015	-9.7426e-016	-1.33944e-014	-1.65242e-014	-8.8479e-015	-1.57806e-014	-2.32804e-014	-1.47648e-014	-1.32807e-014	-1.80122e-014	-1.37344e-014
-1.1341e-014	-9.94484e-015	-1.49932e-015	-1.5729e-015	-3.70154e-015	-5.20662e-015	4.15523e-015	-1.33807e-014	-6.02235e-015	-8.31264e-015	-3.63017e-015	-1.21392e-014	-2.70989e-015	4.96656e-015	5.11842e-015	-9.60352e-016	-1.35616e-014	-1.64126e-014	-8.65105e-015	-1.59452e-014	-2.34789e-014	-1.49714e-014	-1.34625e-014	-1.83421e-014	-1.36587e-014
-1.16657e-014	-1.02072e-014	-1.4265e-015	-1.44833e-015	-3.49482e-015	-5.25097e-015	4.5916e-015	-1.34789e-014	-5.80041e-015	-8.17381e-015	-3.74922e-015	-1.20506e-014	-2.78782e-015	4.75063e-015	4.96621e-015	-9.79053e-016	-1.37459e-014	-1.63149e-014	-8.49355e-015	-1.6127e-014	-2.36431e-014	-1.51862e-014	-1.36412e-014	-1.86577e-014	-1.35971e-014
-1.19615e-014	-1.04577e-014	-1.37058e-015	-1.33678e-015	-3.30194e-015	-5.29109e-015	4.99824e-015	-1.35719e-014	-5.57036e-015	-8.05268e-015	-3.85304e-015	-1.19392e-014	-2.86748e-015	4.50852e-015	4.78396e-015	-1.02825e-015	-1.39445e-014	-1.62322e-014	-8.37573e-015	-1.63248e-014	-2.37709e-014	-1.54071e-014	-1.38165e-014	-1.89565e-014	-1.35492e-014
-1.22259e-014	-1.06939e-014	-1.33112e-015	-1.23823e-015	-3.12228e-015	-5.32736e-015	5.37376e-015	-1.36561e-014	-5.33115e-015	-7.94977e-015	-3.93963e-015	-1.18047e-014	-2.94781e-015	4.24233e-015	4.57348e-015	-1.10582e-015	-1.41537e-014	-1.61645e-014	-8.29707e-015	-1.65371e-014	-2.38605e-014	-1.56324e-014	-1.39886e-014	-1.92369e-014	-1.35154e-014
-1.24568e-014	-1.09132e-014	-1.30784e-015	-1.15221e-015	-2.95541e-015	-5.35952e-015	5.71715e-015	-1.37276e-014	-5.08146e-015	-7.86519e-015	-4.00739e-015	-1.16472e-014	-3.02736e-015	3.95491e-015	4.33743e-015	-1.20911e-015	-1.43697e-014	-1.61106e-014	-8.25649e-015	-1.6762e-014	-2.39105e-014	-1.58598e-014	-1.41575e-014	-1.94974e-014	-1.34957e-014
-1.26524e-014	-1.11126e-014	-1.30006e-015	-1.07798e-015	-2.8016e-015	-5.38717e-015	6.02745e-015	-1.37821e-014	-4.81994e-015	-7.79875e-015	-4.05501e-015	-1.14675e-014	-3.10446e-015	3.64907e-015	4.07891e-015	-1.33589e-015	-1.45887e-014	-1.60706e-014	-8.25383e-015	-1.69981e-014	-2.39197e-014	-1.60865e-014	-1.43227e-014	-1.97358e-014	-1.34896e-014
-1.28111e-014	-1.12894e-014	-1.30627e-015	-1.01462e-015	-2.66064e-015	-5.41048e-015	6.30454e-015	-1.38158e-014	-4.54611e-015	-7.75007e-015	-4.08135e-015	-1.12667e-014	-3.17775e-015	3.32815e-015	3.80177e-015	-1.4826e-015	-1.48067e-014	-1.60442e-014	-8.28736e-015	-1.72445e-014	-2.38872e-014	-1.63109e-014	-1.44846e-014	-1.99514e-014	-1.34965e-014
-1.29328e-014	-1.14414e-014	-1.32625e-015	-9.61416e-016	-2.53208e-015	-5.42917e-015	6.54872e-015	-1.38254e-014	-4.25907e-015	-7.71861e-015	-4.08509e-015	-1.10453e-014	-3.24536e-015	2.99603e-015	3.50916e-015	-1.6458e-015	-1.50203e-014	-1.60304e-014	-8.35483e-015	-1.74995e-014	-2.38123e-014	-1.65309e-014	-1.46429e-014	-2.01423e-014	-1.35141e-014
-1.30156e-014	-1.15667e-014	-1.35839e-015	-9.17365e-016	-2.41536e-015	-5.44329e-015	6.76022e-015	-1.38085e-014	-3.958e-015	-7.70352e-015	-4.06485e-015	-1.08044e-014	-3.30482e-015	2.65594e-015	3.20463e-015	-1.82271e-015	-1.52257e-014	-1.60288e-014	-8.45385e-015	-1.77613e-014	-2.3695e-014	-1.67443e-014	-1.4798e-014	-2.03074e-014	-1.35411e-014
-1.30596e-014	-1.16632e-014	-1.40235e-015	-8.82017e-016	-2.31006e-015	-5.45251e-015	6.93941e-015	-1.37617e-014	-3.64171e-015	-7.70446e-015	-4.01988e-015	-1.05453e-014	-3.3542e-015	2.31122e-015	2.89172e-015	-2.00891e-015	-1.54192e-014	-1.60385e-014	-8.58162e-015	-1.80276e-014	-2.35363e-014	-1.69493e-014	-1.49504e-014	-2.0446e-014	-1.35761e-014
-1.30647e-014	-1.17298e-014	-1.45633e-015	-8.54837e-016	-2.21578e-015	-5.45654e-015	7.08726e-015	-1.36822e-014	-3.30933e-015	-7.72066e-015	-3.94961e-015	-1.02693e-014	-3.39092e-015	1.96579e-015	2.57376e-015	-2.20132e-015	-1.55971e-014	-1.60583e-014	-8.7344e-015	-1.8297e-014	-2.33358e-014	-1.71436e-014	-1.51004e-014	-2.05576e-014	-1.36169e-014
-1.30309e-014	-1.17651e-014	-1.51903e-015	-8.33773e-016	-2.13274e-015	-5.45542e-015	7.20509e-015	-1.3567e-014	-2.9607e-015	-7.75033e-015	-3.85368e-015	-9.97794e-015	-3.4134e-015	1.6228e-015	2.25422e-015	-2.39643e-015	-1.57561e-014	-1.60867e-014	-8.90816e-015	-1.8568e-014	-2.30949e-014	-1.73257e-014	-1.52477e-014	-2.06419e-014	-1.36612e-014
-1.29588e-014	-1.17683e-014	-1.58937e-015	-8.17838e-016	-2.06057e-015	-5.44906e-015	7.29484e-015	-1.34145e-014	-2.59623e-015	-7.79244e-015	-3.73155e-015	-9.6727e-015	-3.42e-015	1.28613e-015	1.93696e-015	-2.59054e-015	-1.58932e-014	-1.61227e-014	-9.09892e-015	-1.88389e-014	-2.28146e-014	-1.74943e-014	-1.53927e-014	-2.06983e-014	-1.37073e-014
-1.28493e-014	-1.17393e-014	-1.66635e-015	-8.06462e-016	-1.99872e-015	-5.43646e-015	7.35762e-015	-1.32238e-014	-2.21602e-015	-7.84541e-015	-3.58326e-015	-9.35598e-015	-3.40877e-015	9.59777e-016	1.62527e-015	-2.78017e-015	-1.60061e-014	-1.61644e-014	-9.30235e-015	-1.91082e-014	-2.24959e-014	-1.76481e-014	-1.55362e-014	-2.0727e-014	-1.37526e-014
-1.27032e-014	-1.16778e-014	-1.74939e-015	-7.9831e-016	-1.94745e-015	-5.41783e-015	7.39508e-015	-1.29946e-014	-1.82066e-015	-7.90742e-015	-3.40881e-015	-9.0284e-015	-3.37776e-015	6.47095e-016	1.32304e-015	-2.96194e-015	-1.60922e-014	-1.62097e-014	-9.51342e-015	-1.93747e-014	-2.21407e-014	-1.77862e-014	-1.56785e-014	-2.07281e-014	-1.37943e-014
-1.25219e-014	-1.15845e-014	-1.83735e-015	-7.92118e-016	-1.90701e-015	-5.39281e-015	7.40914e-015	-1.27277e-014	-1.41013e-015	-7.97719e-015	-3.20826e-015	-8.69196e-015	-3.32534e-015	3.51026e-016	1.03359e-015	-3.13242e-015	-1.61493e-014	-1.62567e-014	-9.72764e-015	-1.96375e-014	-2.17511e-014	-1.79073e-014	-1.58199e-014	-2.0702e-014	-1.38305e-014
-1.23071e-014	-1.14601e-014	-1.92898e-015	-7.86422e-016	-1.87708e-015	-5.36121e-015	7.40207e-015	-1.24232e-014	-9.84963e-016	-8.05256e-015	-2.98129e-015	-8.34869e-015	-3.25051e-015	7.44602e-017	7.59585e-016	-3.28874e-015	-1.61766e-014	-1.63031e-014	-9.94059e-015	-1.98954e-014	-2.13285e-014	-1.8011e-014	-1.59608e-014	-2.06491e-014	-1.38589e-014
-1.20613e-014	-1.13049e-014	-2.02278e-015	-7.80306e-016	-1.85779e-015	-5.32196e-015	7.37592e-015	-1.20825e-014	-5.45957e-016	-8.13214e-015	-2.72907e-015	-8.00018e-015	-3.15235e-015	-1.79191e-016	5.03819e-016	-3.42876e-015	-1.61723e-014	-1.63479e-014	-1.01474e-014	-2.01474e-014	-2.08758e-014	-1.80968e-014	-1.61014e-014	-2.05703e-014	-1.38769e-014
-1.17857e-014	-1.112e-014	-2.11729e-015	-7.72908e-016	-1.84938e-015	-5.27514e-015	7.33319e-015	-1.17071e-014	-9.44105e-017	-8.21395e-015	-2.45291e-015	-7.6479e-015	-3.02955e-015	-4.07637e-016	2.6872e-016	-3.55055e-015	-1.61357e-014	-1.63888e-014	-1.03434e-014	-2.03919e-014	-2.03958e-014	-1.81644e-014	-1.62424e-014	-2.04662e-014	-1.38828e-014
-1.14831e-014	-1.09071e-014	-2.21195e-015	-7.63227e-016	-1.85198e-015	-5.22013e-015	7.27624e-015	-1.12989e-014	3.68321e-016	-8.29638e-015	-2.15363e-015	-7.29363e-015	-2.88246e-015	-6.08731e-016	5.65353e-017	-3.65293e-015	-1.60667e-014	-1.64239e-014	-1.05245e-014	-2.0629e-014	-1.98908e-014	-1.82135e-014	-1.63841e-014	-2.03377e-014	-1.38735e-014
-1.1156e-014	-1.06682e-014	-2.30665e-015	-7.50297e-016	-1.86523e-015	-5.15645e-015	7.20744e-015	-1.08598e-014	8.40151e-016	-8.3771e-015	-1.83289e-015	-6.93904e-015	-2.71102e-015	-7.8129e-016	-1.30758e-016	-3.73356e-015	-1.59653e-014	-1.6451e-014	-1.06857e-014	-2.08574e-014	-1.93636e-014	-1.8245e-014	-1.65273e-014	-2.01861e-014	-1.38477e-014
-1.08075e-014	-1.04058e-014	-2.39983e-015	-7.337e-016	-1.88963e-015	-5.08316e-015	7.12854e-015	-1.03927e-014	1.31958e-015	-8.45402e-015	-1.49205e-015	-6.58547e-015	-2.51496e-015	-9.23834e-016	-2.91637e-016	-3.79106e-015	-1.58316e-014	-1.64683e-014	-1.08236e-014	-2.10768e-014	-1.88163e-014	-1.82592e-014	-1.66725e-014	-2.00126e-014	-1.38036e-014
-1.044e-014	-1.01221e-014	-2.49077e-015	-7.12146e-016	-1.92546e-015	-5.00057e-015	7.04185e-015	-9.90128e-015	1.80468e-015	-8.52552e-015	-1.13215e-015	-6.23387e-015	-2.29382e-015	-1.03559e-015	-4.25422e-016	-3.8251e-015	-1.5666e-014	-1.64735e-014	-1.0935e-014	-2.12866e-014	-1.82509e-014	-1.82563e-014	-1.68197e-014	-1.9819e-014	-1.37399e-014
-1.00569e-014	-9.82051e-015	-2.57953e-015	-6.85394e-016	-1.9727e-015	-4.9082e-015	6.94987e-015	-9.38849e-015	2.29351e-015	-8.59009e-015	-7.55195e-016	-5.88516e-015	-2.04866e-015	-1.11632e-015	-5.31768e-016	-3.83519e-015	-1.54706e-014	-1.64648e-014	-1.10162e-014	-2.14864e-014	-1.76702e-014	-1.82373e-014	-1.69684e-014	-1.96066e-014	-1.36563e-014
-9.66122e-015	-9.50389e-015	-2.66602e-015	-6.53206e-016	-2.0318e-015	-4.80567e-015	6.85428e-015	-8.85771e-015	2.78412e-015	-8.64644e-015	-3.62671e-016	-5.54084e-015	-1.78075e-015	-1.16531e-015	-6.104e-016	-3.82147e-015	-1.52472e-014	-1.64408e-014	-1.10643e-014	-2.16757e-014	-1.70777e-014	-1.82031e-014	-1.7119e-014	-1.93767e-014	-1.35516e-014
-9.25558e-015	-9.17515e-015	-2.7499e-015	-6.15521e-016	-2.10252e-015	-4.69311e-015	6.75627e-015	-8.31307e-015	3.27464e-015	-8.69257e-015	4.32321e-017	-5.20156e-015	-1.49072e-015	-1.18339e-015	-6.61171e-016	-3.78461e-015	-1.49976e-014	-1.64006e-014	-1.10779e-014	-2.18544e-014	-1.64759e-014	-1.81546e-014	-1.72718e-014	-1.9131e-014	-1.34256e-014
-8.84311e-015	-8.83779e-015	-2.83061e-015	-5.7257e-016	-2.18498e-015	-4.57051e-015	6.65796e-015	-7.75872e-015	3.7631e-015	-8.72665e-015	4.60783e-016	-4.86788e-015	-1.17972e-015	-1.17092e-015	-6.84917e-016	-3.72543e-015	-1.47246e-014	-1.63434e-014	-1.10552e-014	-2.20223e-014	-1.58663e-014	-1.8093e-014	-1.7427e-014	-1.88712e-014	-1.32773e-014
-8.4275e-015	-8.49549e-015	-2.90765e-015	-5.24693e-016	-2.27872e-015	-4.43818e-015	6.56119e-015	-7.1986e-015	4.24731e-015	-8.7472e-015	8.8807e-016	-4.54073e-015	-8.50359e-016	-1.12906e-015	-6.82929e-016	-3.64438e-015	-1.44311e-014	-1.6268e-014	-1.09953e-014	-2.21797e-014	-1.52506e-014	-1.80195e-014	-1.75847e-014	-1.85987e-014	-1.31075e-014
-8.01214e-015	-8.1517e-015	-2.98119e-015	-4.72025e-016	-2.38318e-015	-4.29694e-015	6.46727e-015	-6.63684e-015	4.72484e-015	-8.75308e-015	1.32289e-015	-4.22017e-015	-5.04374e-016	-1.05977e-015	-6.56166e-016	-3.5439e-015	-1.41197e-014	-1.61725e-014	-1.08976e-014	-2.23266e-014	-1.46311e-014	-1.79354e-014	-1.77446e-014	-1.8316e-014	-1.29168e-014
-7.59957e-015	-7.81001e-015	-3.05151e-015	-4.15109e-016	-2.49759e-015	-4.1462e-015	6.37687e-015	-6.07783e-015	5.19326e-015	-8.74332e-015	1.76346e-015	-3.90701e-015	-1.43849e-016	-9.64789e-016	-6.06734e-016	-3.42563e-015	-1.37939e-014	-1.60563e-014	-1.07614e-014	-2.24636e-014	-1.40105e-014	-1.78425e-014	-1.79062e-014	-1.80249e-014	-1.27062e-014
-7.19301e-015	-7.47422e-015	-3.11849e-015	-3.5452e-016	-2.62129e-015	-3.98657e-015	6.29114e-015	-5.52534e-015	5.65057e-015	-8.71699e-015	2.20753e-015	-3.60088e-015	2.29356e-016	-8.46628e-016	-5.37025e-016	-3.29205e-015	-1.34568e-014	-1.59194e-014	-1.0587e-014	-2.25903e-014	-1.33909e-014	-1.77423e-014	-1.80695e-014	-1.77282e-014	-1.24768e-014
-6.79548e-015	-7.14828e-015	-3.18274e-015	-2.91577e-016	-2.7539e-015	-3.81938e-015	6.21067e-015	-4.9824e-015	6.09522e-015	-8.67378e-015	2.65283e-015	-3.3016e-015	6.12065e-016	-7.08067e-016	-4.4928e-016	-3.1456e-015	-1.3112e-014	-1.5761e-014	-1.03758e-014	-2.27075e-014	-1.27741e-014	-1.76355e-014	-1.82345e-014	-1.74269e-014	-1.22303e-014
-6.40944e-015	-6.83594e-015	-3.24431e-015	-2.26729e-016	-2.8949e-015	-3.64557e-015	6.13619e-015	-4.45227e-015	6.52482e-015	-8.61238e-015	3.09749e-015	-3.009e-015	1.00208e-015	-5.52771e-016	-3.45794e-016	-2.98927e-015	-1.27626e-014	-1.55808e-014	-1.01293e-014	-2.28164e-014	-1.21618e-014	-1.7524e-014	-1.8401e-014	-1.71227e-014	-1.19692e-014
-6.03861e-015	-6.54025e-015	-3.30343e-015	-1.6146e-016	-3.04315e-015	-3.46568e-015	6.06759e-015	-3.93922e-015	6.93755e-015	-8.5324e-015	3.53938e-015	-2.723e-015	1.39692e-015	-3.83914e-016	-2.29455e-016	-2.82592e-015	-1.24135e-014	-1.53788e-014	-9.84905e-015	-2.29171e-014	-1.15553e-014	-1.74089e-014	-1.85686e-014	-1.68169e-014	-1.16963e-014
-5.6857e-015	-6.26439e-015	-3.36045e-015	-9.65668e-017	-3.19754e-015	-3.28077e-015	6.00503e-015	-3.44585e-015	7.3316e-015	-8.43287e-015	3.97638e-015	-2.4434e-015	1.79424e-015	-2.04893e-016	-1.02775e-016	-2.65824e-015	-1.20677e-014	-1.51556e-014	-9.5376e-015	-2.30097e-014	-1.09556e-014	-1.72917e-014	-1.87369e-014	-1.6512e-014	-1.14137e-014
-5.35235e-015	-6.01103e-015	-3.41626e-015	-3.34705e-017	-3.35714e-015	-3.0922e-015	5.94864e-015	-2.97515e-015	7.70516e-015	-8.31389e-015	4.40646e-015	-2.16978e-015	2.19093e-015	-1.93113e-017	3.16344e-017	-2.48904e-015	-1.17285e-014	-1.49122e-014	-9.19813e-015	-2.30945e-014	-1.03646e-014	-1.7174e-014	-1.89056e-014	-1.62102e-014	-1.11242e-014
-5.04074e-015	-5.78268e-015	-3.47134e-015	2.7183e-017	-3.52072e-015	-2.90097e-015	5.8982e-015	-2.52957e-015	8.05671e-015	-8.1754e-015	4.82809e-015	-1.90147e-015	2.58493e-015	1.68478e-016	1.70399e-016	-2.32177e-015	-1.13994e-014	-1.46491e-014	-8.83348e-015	-2.31729e-014	-9.78325e-015	-1.70574e-014	-1.90738e-014	-1.59125e-014	-1.08308e-014
-4.75267e-015	-5.5824e-015	-3.52563e-015	8.36576e-017	-3.68728e-015	-2.70752e-015	5.85345e-015	-2.11129e-015	8.38505e-015	-8.01794e-015	5.23932e-015	-1.6382e-015	2.97341e-015	3.55687e-016	3.09973e-016	-2.15909e-015	-1.10839e-014	-1.43668e-014	-8.44654e-015	-2.32453e-014	-9.21293e-015	-1.69427e-014	-1.92407e-014	-1.56214e-014	-1.05372e-014
-4.48886e-015	-5.41328e-015	-3.57911e-015	1.34632e-016	-3.85549e-015	-2.51361e-015	5.81416e-015	-1.72179e-015	8.68891e-015	-7.84192e-015	5.63822e-015	-1.37909e-015	3.35416e-015	5.3897e-016	4.4746e-016	-2.00397e-015	-1.07845e-014	-1.40665e-014	-8.04105e-015	-2.3312e-014	-8.65447e-015	-1.68309e-014	-1.9406e-014	-1.53387e-014	-1.02464e-014
-4.2509e-015	-5.27724e-015	-3.63252e-015	1.79079e-016	-4.02328e-015	-2.32141e-015	5.78044e-015	-1.3625e-015	8.96649e-015	-7.64791e-015	6.02286e-015	-1.12336e-015	3.72484e-015	7.1444e-016	5.80414e-016	-1.85908e-015	-1.0504e-014	-1.37493e-014	-7.62059e-015	-2.33735e-014	-8.10854e-015	-1.67234e-014	-1.95686e-014	-1.50657e-014	-9.96166e-015
-4.03939e-015	-5.17627e-015	-3.68616e-015	2.15396e-016	-4.18884e-015	-2.13246e-015	5.75201e-015	-1.03491e-015	9.21733e-015	-7.43626e-015	6.39195e-015	-8.70571e-016	4.08319e-015	8.78169e-016	7.06078e-016	-1.72685e-015	-1.0245e-014	-1.34161e-014	-7.18905e-015	-2.34295e-014	-7.57653e-015	-1.66206e-014	-1.97286e-014	-1.48047e-014	-9.68628e-015
-3.85468e-015	-5.11109e-015	-3.74024e-015	2.42499e-016	-4.35088e-015	-1.94822e-015	5.72743e-015	-7.39655e-016	9.44133e-015	-7.20758e-015	6.744e-015	-6.20221e-016	4.42773e-015	1.02692e-015	8.226e-016	-1.6097e-015	-1.00092e-014	-1.30687e-014	-6.75015e-015	-2.34815e-014	-7.05937e-015	-1.65236e-014	-1.98847e-014	-1.45571e-014	-9.42334e-015
-3.69762e-015	-5.08228e-015	-3.79544e-015	2.59351e-016	-4.50767e-015	-1.77008e-015	5.70553e-015	-4.76905e-016	9.63752e-015	-6.96294e-015	7.07779e-015	-3.72247e-016	4.75668e-015	1.15713e-015	9.27212e-016	-1.51006e-015	-9.79876e-015	-1.27087e-014	-6.30798e-015	-2.35288e-014	-6.5581e-015	-1.64333e-014	-2.00353e-014	-1.4325e-014	-9.17631e-015
-3.56843e-015	-5.09075e-015	-3.85187e-015	2.64804e-016	-4.6575e-015	-1.59944e-015	5.68619e-015	-2.4679e-016	9.80546e-015	-6.70332e-015	7.39215e-015	-1.25717e-016	5.06904e-015	1.26629e-015	1.0181e-015	-1.42959e-015	-9.61494e-015	-1.23381e-014	-5.8664e-015	-2.35722e-014	-6.07361e-015	-1.63505e-014	-2.018e-014	-1.41095e-014	-8.94859e-015
-3.46728e-015	-5.13767e-015	-3.9099e-015	2.57956e-016	-4.79872e-015	-1.4385e-015	5.66868e-015	-4.89332e-017	9.94495e-015	-6.43027e-015	7.68616e-015	1.19711e-016	5.36373e-015	1.35164e-015	1.0934e-015	-1.3703e-015	-9.45927e-015	-1.19592e-014	-5.42934e-015	-2.36119e-014	-5.60652e-015	-1.62758e-014	-2.03179e-014	-1.39123e-014	-8.74253e-015
-3.39415e-015	-5.22245e-015	-3.96911e-015	2.3759e-016	-4.93044e-015	-1.28864e-015	5.65241e-015	1.17387e-016	1.00566e-014	-6.14459e-015	7.95941e-015	3.6428e-016	5.63922e-015	1.41095e-015	1.15151e-015	-1.33372e-015	-9.33216e-015	-1.15737e-014	-5.0009e-015	-2.36472e-014	-5.15661e-015	-1.62092e-014	-2.04478e-014	-1.37346e-014	-8.56066e-015
-3.34871e-015	-5.3442e-015	-4.02972e-015	2.03508e-016	-5.05194e-015	-1.15097e-015	5.63698e-015	2.53096e-016	1.01403e-014	-5.84733e-015	8.21077e-015	6.07902e-016	5.89523e-015	1.44215e-015	1.1913e-015	-1.32051e-015	-9.23406e-015	-1.1184e-014	-4.58469e-015	-2.36781e-014	-4.72509e-015	-1.6151e-014	-2.05687e-014	-1.35776e-014	-8.40516e-015
-3.32972e-015	-5.50272e-015	-4.09186e-015	1.5537e-016	-5.16165e-015	-1.02675e-015	5.62153e-015	3.59159e-016	1.01966e-014	-5.53958e-015	8.43963e-015	8.50367e-016	6.13168e-015	1.44385e-015	1.21231e-015	-1.33131e-015	-9.16538e-015	-1.07917e-014	-4.18342e-015	-2.37045e-014	-4.3133e-015	-1.61018e-014	-2.06797e-014	-1.34427e-014	-8.27806e-015
-3.33571e-015	-5.69729e-015	-4.15526e-015	9.29917e-017	-5.25873e-015	-9.16997e-016	5.60557e-015	4.37196e-016	1.02254e-014	-5.22296e-015	8.64579e-015	1.09135e-015	6.3489e-015	1.41497e-015	1.21452e-015	-1.36704e-015	-9.1245e-015	-1.03986e-014	-3.80085e-015	-2.37257e-014	-3.92164e-015	-1.60615e-014	-2.07797e-014	-1.33311e-014	-8.1811e-015
-3.36541e-015	-5.92584e-015	-4.21992e-015	1.64641e-017	-5.34277e-015	-8.22446e-016	5.58859e-015	4.88988e-016	1.02267e-014	-4.89924e-015	8.82875e-015	1.33087e-015	6.54637e-015	1.35476e-015	1.19784e-015	-1.42662e-015	-9.11108e-015	-1.00073e-014	-3.43885e-015	-2.37421e-014	-3.54993e-015	-1.60297e-014	-2.08675e-014	-1.32435e-014	-8.11584e-015
-3.41791e-015	-6.18674e-015	-4.28445e-015	-7.44389e-017	-5.41331e-015	-7.4481e-016	5.56995e-015	5.16927e-016	1.02011e-014	-4.56947e-015	8.98886e-015	1.5686e-015	6.72549e-015	1.26239e-015	1.16229e-015	-1.50938e-015	-9.1242e-015	-9.61972e-015	-3.09964e-015	-2.37534e-014	-3.19845e-015	-1.60059e-014	-2.09421e-014	-1.31807e-014	-8.08242e-015
-3.49181e-015	-6.47749e-015	-4.34901e-015	-1.79236e-016	-5.46928e-015	-6.84576e-016	5.54954e-015	5.22035e-016	1.01492e-014	-4.23545e-015	9.12569e-015	1.80422e-015	6.88722e-015	1.13797e-015	1.10829e-015	-1.61435e-015	-9.16203e-015	-9.2375e-015	-2.78539e-015	-2.37589e-014	-2.86833e-015	-1.59898e-014	-2.10024e-014	-1.31431e-014	-8.08133e-015
-3.58559e-015	-6.79593e-015	-4.41309e-015	-2.9717e-016	-5.51068e-015	-6.42e-016	5.52769e-015	5.06335e-016	1.00721e-014	-3.89881e-015	9.23885e-015	2.03653e-015	7.03259e-015	9.82087e-016	1.03761e-015	-1.73965e-015	-9.22334e-015	-8.86272e-015	-2.498e-015	-2.37573e-014	-2.56021e-015	-1.59807e-014	-2.1047e-014	-1.31309e-014	-8.11274e-015
-3.69716e-015	-7.13966e-015	-4.4761e-015	-4.27571e-016	-5.53797e-015	-6.17486e-016	5.50407e-015	4.72315e-016	9.97071e-015	-3.56146e-015	9.32922e-015	2.265e-015	7.16313e-015	7.95988e-016	9.5099e-016	-1.88377e-015	-9.30622e-015	-8.49734e-015	-2.23843e-015	-2.37479e-014	-2.27437e-015	-1.59775e-014	-2.10751e-014	-1.31439e-014	-8.17637e-015
-3.82412e-015	-7.5057e-015	-4.53693e-015	-5.69421e-016	-5.55073e-015	-6.11482e-016	5.47912e-015	4.21939e-016	9.84581e-015	-3.22471e-015	9.39728e-015	2.48884e-015	7.27986e-015	5.80552e-016	8.49993e-016	-2.04517e-015	-9.40801e-015	-8.14268e-015	-2.00725e-015	-2.37303e-014	-2.01117e-015	-1.59791e-014	-2.10859e-014	-1.3182e-014	-8.27091e-015
-3.96404e-015	-7.89048e-015	-4.59491e-015	-7.21722e-016	-5.54916e-015	-6.23495e-016	5.45362e-015	3.57716e-016	9.69867e-015	-2.8901e-015	9.44356e-015	2.7071e-015	7.38456e-015	3.3766e-016	7.36766e-016	-2.221e-015	-9.52611e-015	-7.80078e-015	-1.80482e-015	-2.37036e-014	-1.77097e-015	-1.59848e-014	-2.1079e-014	-1.32446e-014	-8.39534e-015
-4.11467e-015	-8.29085e-015	-4.64947e-015	-8.83152e-016	-5.53399e-015	-6.53153e-016	5.42787e-015	2.81888e-016	9.53081e-015	-2.55892e-015	9.46896e-015	2.91898e-015	7.47893e-015	6.89775e-017	6.13684e-016	-2.40879e-015	-9.65797e-015	-7.47317e-015	-1.63103e-015	-2.36678e-014	-1.55431e-015	-1.5994e-014	-2.10525e-014	-1.3331e-014	-8.5475e-015
-4.27408e-015	-8.70314e-015	-4.70004e-015	-1.05248e-015	-5.50583e-015	-6.99632e-016	5.40158e-015	1.96077e-016	9.34373e-015	-2.23314e-015	9.47385e-015	3.1231e-015	7.565e-015	-2.23013e-016	4.82275e-016	-2.60607e-015	-9.80081e-015	-7.16148e-015	-1.48534e-015	-2.36221e-014	-1.36132e-015	-1.60055e-014	-2.10058e-014	-1.34407e-014	-8.72451e-015
-4.43996e-015	-9.12399e-015	-4.74571e-015	-1.22821e-015	-5.46548e-015	-7.62142e-016	5.3757e-015	1.02225e-016	9.13819e-015	-1.91449e-015	9.45821e-015	3.31828e-015	7.64473e-015	-5.35293e-016	3.45408e-016	-2.81038e-015	-9.95188e-015	-6.86697e-015	-1.36726e-015	-2.35651e-014	-1.19221e-015	-1.60174e-014	-2.09384e-014	-1.35726e-014	-8.92388e-015
-4.60985e-015	-9.55087e-015	-4.7851e-015	-1.4088e-015	-5.41412e-015	-8.39429e-016	5.35114e-015	2.23638e-018	8.91602e-015	-1.60388e-015	9.42383e-015	3.50367e-015	7.72046e-015	-8.64946e-016	2.05584e-016	-3.01885e-015	-1.01083e-014	-6.59075e-015	-1.27585e-015	-2.34962e-014	-1.0464e-015	-1.60278e-014	-2.08492e-014	-1.37253e-014	-9.14243e-015
-4.78229e-015	-9.98025e-015	-4.8174e-015	-1.59143e-015	-5.35272e-015	-9.29914e-016	5.32872e-015	-1.01499e-016	8.67861e-015	-1.30251e-015	9.37171e-015	3.67844e-015	7.79394e-015	-1.20885e-015	6.57057e-017	-3.22771e-015	-1.02673e-014	-6.33397e-015	-1.20948e-015	-2.34151e-014	-9.23395e-016	-1.60353e-014	-2.07379e-014	-1.38974e-014	-9.37713e-015
-4.95528e-015	-1.04077e-014	-4.84166e-015	-1.77418e-015	-5.28247e-015	-1.03209e-015	5.30915e-015	-2.07349e-016	8.42729e-015	-1.01161e-015	9.30305e-015	3.84134e-015	7.86725e-015	-1.56365e-015	-7.16457e-017	-3.43375e-015	-1.04265e-014	-6.09751e-015	-1.16586e-015	-2.33213e-014	-8.22829e-016	-1.60391e-014	-2.06042e-014	-1.40869e-014	-9.62416e-015
-5.12616e-015	-1.08294e-014	-4.85661e-015	-1.95532e-015	-5.20406e-015	-1.14415e-015	5.29305e-015	-3.12877e-016	8.16334e-015	-7.32469e-016	9.21938e-015	3.99202e-015	7.94158e-015	-1.92589e-015	-2.03888e-016	-3.63473e-015	-1.05826e-014	-5.88163e-015	-1.14258e-015	-2.32126e-014	-7.44776e-016	-1.60381e-014	-2.04475e-014	-1.42915e-014	-9.87993e-015
-5.29267e-015	-1.12417e-014	-4.86139e-015	-2.13271e-015	-5.11855e-015	-1.26414e-015	5.28151e-015	-4.17346e-016	7.88906e-015	-4.66025e-016	9.12185e-015	4.12972e-015	8.01889e-015	-2.29247e-015	-3.27971e-016	-3.82793e-015	-1.07327e-014	-5.6871e-015	-1.13761e-015	-2.30885e-014	-6.88636e-016	-1.60303e-014	-2.02681e-014	-1.45089e-014	-1.014e-014
-5.45303e-015	-1.16414e-014	-4.85511e-015	-2.30434e-015	-5.0271e-015	-1.38979e-015	5.27539e-015	-5.19515e-016	7.60607e-015	-2.13402e-016	9.01198e-015	4.25335e-015	8.10117e-015	-2.65884e-015	-4.41337e-016	-4.01014e-015	-1.08748e-014	-5.51474e-015	-1.14888e-015	-2.29481e-014	-6.54259e-016	-1.60143e-014	-2.0066e-014	-1.4737e-014	-1.03999e-014
-5.60596e-015	-1.20251e-014	-4.83617e-015	-2.46734e-015	-4.93106e-015	-1.51877e-015	5.2758e-015	-6.18578e-016	7.3158e-015	2.47054e-017	8.89177e-015	4.36218e-015	8.18937e-015	-3.02144e-015	-5.41719e-016	-4.17927e-015	-1.1007e-014	-5.36462e-015	-1.17373e-015	-2.27916e-014	-6.40413e-016	-1.59877e-014	-1.98409e-014	-1.49725e-014	-1.06555e-014
-5.7499e-015	-1.23897e-014	-4.8037e-015	-2.62009e-015	-4.8318e-015	-1.64884e-015	5.28412e-015	-7.13839e-016	7.02043e-015	2.47672e-016	8.76229e-015	4.45603e-015	8.28478e-015	-3.37718e-015	-6.2622e-016	-4.33258e-015	-1.11273e-014	-5.23669e-015	-1.20941e-015	-2.26183e-014	-6.45432e-016	-1.5949e-014	-1.95929e-014	-1.52127e-014	-1.09027e-014
-5.88284e-015	-1.27325e-014	-4.75662e-015	-2.76037e-015	-4.72982e-015	-1.77728e-015	5.30132e-015	-8.04924e-016	6.72208e-015	4.5488e-016	8.62499e-015	4.53465e-015	8.38868e-015	-3.72231e-015	-6.92806e-016	-4.46796e-015	-1.12338e-014	-5.13085e-015	-1.25331e-015	-2.24279e-014	-6.6781e-016	-1.58971e-014	-1.93223e-014	-1.54544e-014	-1.11368e-014
-6.00395e-015	-1.30504e-014	-4.69482e-015	-2.88606e-015	-4.62609e-015	-1.90168e-015	5.32857e-015	-8.9074e-016	6.42199e-015	6.45955e-016	8.48137e-015	4.5983e-015	8.50159e-015	-4.0533e-015	-7.39398e-016	-4.58389e-015	-1.13254e-014	-5.04727e-015	-1.30295e-015	-2.22195e-014	-7.05943e-016	-1.58304e-014	-1.90297e-014	-1.56948e-014	-1.13542e-014
-6.11214e-015	-1.33406e-014	-4.61768e-015	-2.99503e-015	-4.52176e-015	-2.01925e-015	5.36649e-015	-9.70232e-016	6.12248e-015	8.20739e-016	8.33347e-015	4.64681e-015	8.62391e-015	-4.36626e-015	-7.64016e-016	-4.67927e-015	-1.13999e-014	-4.98478e-015	-1.35609e-015	-2.19933e-014	-7.58794e-016	-1.57477e-014	-1.87158e-014	-1.59311e-014	-1.15513e-014
-6.20586e-015	-1.36011e-014	-4.5237e-015	-3.08593e-015	-4.41691e-015	-2.12769e-015	5.41543e-015	-1.04333e-015	5.8256e-015	9.78685e-016	8.18299e-015	4.68066e-015	8.75615e-015	-4.6587e-015	-7.653e-016	-4.75249e-015	-1.14565e-014	-4.9429e-015	-1.40921e-015	-2.17494e-014	-8.23807e-016	-1.56474e-014	-1.83813e-014	-1.61597e-014	-1.17236e-014
-6.2848e-015	-1.38303e-014	-4.41347e-015	-3.15738e-015	-4.31212e-015	-2.22472e-015	5.47623e-015	-1.11083e-015	5.53357e-015	1.12e-015	8.03177e-015	4.70057e-015	8.89862e-015	-4.92721e-015	-7.42013e-016	-4.80212e-015	-1.14946e-014	-4.92114e-015	-1.46056e-015	-2.14886e-014	-8.99756e-016	-1.5528e-014	-1.80276e-014	-1.63775e-014	-1.18677e-014
-6.34832e-015	-1.40264e-014	-4.28642e-015	-3.20775e-015	-4.20774e-015	-2.30795e-015	5.54948e-015	-1.17224e-015	5.24775e-015	1.2449e-015	7.88116e-015	4.70734e-015	9.05106e-015	-5.16947e-015	-6.93425e-016	-4.82771e-015	-1.15135e-014	-4.91861e-015	-1.50814e-015	-2.12109e-014	-9.84635e-016	-1.53883e-014	-1.76557e-014	-1.65806e-014	-1.1981e-014
-6.3966e-015	-1.41876e-014	-4.14216e-015	-3.2361e-015	-4.10472e-015	-2.37466e-015	5.6357e-015	-1.22816e-015	4.96981e-015	1.35343e-015	7.73302e-015	4.70168e-015	9.21313e-015	-5.38293e-015	-6.18975e-016	-4.82878e-015	-1.15129e-014	-4.93377e-015	-1.54977e-015	-2.09161e-014	-1.07658e-015	-1.52273e-014	-1.72669e-014	-1.67663e-014	-1.20598e-014
-6.4293e-015	-1.43124e-014	-3.98112e-015	-3.24118e-015	-4.00338e-015	-2.4229e-015	5.73516e-015	-1.27874e-015	4.70219e-015	1.4462e-015	7.58888e-015	4.68519e-015	9.38393e-015	-5.56568e-015	-5.18865e-016	-4.80543e-015	-1.14933e-014	-4.96609e-015	-1.58305e-015	-2.06047e-014	-1.17309e-015	-1.50439e-014	-1.68628e-014	-1.69318e-014	-1.21017e-014
-6.4461e-015	-1.43998e-014	-3.80363e-015	-3.22248e-015	-3.90272e-015	-2.45042e-015	5.84768e-015	-1.32379e-015	4.44725e-015	1.52319e-015	7.45009e-015	4.65904e-015	9.56263e-015	-5.71563e-015	-3.92834e-016	-4.75878e-015	-1.14549e-014	-5.01374e-015	-1.60619e-015	-2.02776e-014	-1.27177e-015	-1.48372e-014	-1.64445e-014	-1.70741e-014	-1.21047e-014
-6.44751e-015	-1.44496e-014	-3.60891e-015	-3.17925e-015	-3.80269e-015	-2.45517e-015	5.97273e-015	-1.36363e-015	4.20648e-015	1.58464e-015	7.31826e-015	4.62513e-015	9.74756e-015	-5.83081e-015	-2.41396e-016	-4.68905e-015	-1.13981e-014	-5.07549e-015	-1.61775e-015	-1.99351e-014	-1.37063e-015	-1.4607e-014	-1.60142e-014	-1.71902e-014	-1.20667e-014
-6.43373e-015	-1.44618e-014	-3.39763e-015	-3.11091e-015	-3.7031e-015	-2.43579e-015	6.11125e-015	-1.39842e-015	3.98128e-015	1.63162e-015	7.19475e-015	4.5848e-015	9.93739e-015	-5.90938e-015	-6.52205e-017	-4.5971e-015	-1.13231e-014	-5.14985e-015	-1.61725e-015	-1.95781e-014	-1.46687e-015	-1.43528e-014	-1.55736e-014	-1.7278e-014	-1.19868e-014
-6.40564e-015	-1.44359e-014	-3.17019e-015	-3.0176e-015	-3.60311e-015	-2.39053e-015	6.26252e-015	-1.42761e-015	3.77404e-015	1.66459e-015	7.08048e-015	4.53947e-015	1.01313e-014	-5.95096e-015	1.35011e-016	-4.4841e-015	-1.12319e-014	-5.23569e-015	-1.60325e-015	-1.92077e-014	-1.55816e-015	-1.4074e-014	-1.51251e-014	-1.73348e-014	-1.18646e-014
-6.36429e-015	-1.4372e-014	-2.92687e-015	-2.89879e-015	-3.50206e-015	-2.31832e-015	6.42542e-015	-1.45097e-015	3.58635e-015	1.68457e-015	6.9771e-015	4.49096e-015	1.03279e-014	-5.95484e-015	3.58618e-016	-4.35194e-015	-1.11259e-014	-5.33104e-015	-1.57544e-015	-1.88246e-014	-1.64218e-015	-1.37706e-014	-1.46704e-014	-1.73582e-014	-1.16999e-014
-6.31019e-015	-1.4271e-014	-2.66859e-015	-2.75456e-015	-3.39805e-015	-2.21831e-015	6.59966e-015	-1.46916e-015	3.41947e-015	1.69209e-015	6.88565e-015	4.44167e-015	1.05246e-014	-5.92138e-015	6.04109e-016	-4.20263e-015	-1.10064e-014	-5.43432e-015	-1.5331e-015	-1.84295e-014	-1.71735e-015	-1.34423e-014	-1.42115e-014	-1.73464e-014	-1.1493e-014
-6.24473e-015	-1.41338e-014	-2.39612e-015	-2.58475e-015	-3.28989e-015	-2.09004e-015	6.78437e-015	-1.48258e-015	3.27442e-015	1.6881e-015	6.80716e-015	4.3932e-015	1.07196e-014	-5.85006e-015	8.70624e-016	-4.0381e-015	-1.08749e-014	-5.54341e-015	-1.47562e-015	-1.8024e-014	-1.78157e-015	-1.30889e-014	-1.37506e-014	-1.72982e-014	-1.1244e-014
-6.16931e-015	-1.39619e-014	-2.1101e-015	-2.39097e-015	-3.17606e-015	-1.93329e-015	6.97843e-015	-1.49174e-015	3.15268e-015	1.6736e-015	6.74227e-015	4.34731e-015	1.09115e-014	-5.7407e-015	1.15616e-015	-3.86008e-015	-1.07329e-014	-5.65692e-015	-1.40349e-015	-1.76089e-014	-1.83222e-015	-1.2711e-014	-1.32898e-014	-1.72125e-014	-1.09547e-014
-6.08509e-015	-1.37567e-014	-1.81184e-015	-2.17376e-015	-3.05533e-015	-1.74723e-015	7.18161e-015	-1.49676e-015	3.05533e-015	1.64967e-015	6.69232e-015	4.30628e-015	1.10986e-014	-5.59344e-015	1.45893e-015	-3.6709e-015	-1.05822e-014	-5.77272e-015	-1.31748e-015	-1.7185e-014	-1.86773e-015	-1.23095e-014	-1.28317e-014	-1.70886e-014	-1.06274e-014
-5.99365e-015	-1.35197e-014	-1.50189e-015	-1.93356e-015	-2.92632e-015	-1.53144e-015	7.39218e-015	-1.49721e-015	2.98293e-015	1.61744e-015	6.65723e-015	4.27212e-015	1.12799e-014	-5.40935e-015	1.77708e-015	-3.47256e-015	-1.0425e-014	-5.88932e-015	-1.21793e-015	-1.67543e-014	-1.88655e-015	-1.18858e-014	-1.23786e-014	-1.69265e-014	-1.0264e-014
-5.89655e-015	-1.3253e-014	-1.18135e-015	-1.67152e-015	-2.78654e-015	-1.28685e-015	7.60932e-015	-1.49271e-015	2.93669e-015	1.5785e-015	6.6372e-015	4.24635e-015	1.14527e-014	-5.18965e-015	2.1085e-015	-3.26688e-015	-1.02625e-014	-6.00513e-015	-1.1053e-015	-1.6318e-014	-1.88718e-015	-1.14407e-014	-1.19326e-014	-1.67258e-014	-9.86736e-015
-5.79459e-015	-1.29585e-014	-8.51131e-016	-1.38891e-015	-2.63459e-015	-1.01487e-015	7.83141e-015	-1.48377e-015	2.91655e-015	1.53361e-015	6.63244e-015	4.23039e-015	1.16151e-014	-4.93558e-015	2.4514e-015	-3.05533e-015	-1.00968e-014	-6.11777e-015	-9.80463e-016	-1.58773e-014	-1.86799e-015	-1.09757e-014	-1.14957e-014	-1.64873e-014	-9.44048e-015
-5.68898e-015	-1.26387e-014	-5.13031e-016	-1.08734e-015	-2.469e-015	-7.16352e-016	8.05644e-015	-1.46978e-015	2.92223e-015	1.48384e-015	6.64296e-015	4.22543e-015	1.17657e-014	-4.6486e-015	2.80382e-015	-2.8404e-015	-9.9293e-015	-6.22561e-015	-8.4426e-016	-1.54335e-014	-1.82934e-015	-1.04929e-014	-1.107e-014	-1.62109e-014	-8.9864e-015
-5.58191e-015	-1.22958e-014	-1.68938e-016	-7.68296e-016	-2.28856e-015	-3.91605e-016	8.2837e-015	-1.45046e-015	2.95313e-015	1.43059e-015	6.66868e-015	4.23246e-015	1.19029e-014	-4.33028e-015	3.16331e-015	-2.62409e-015	-9.76179e-015	-6.32689e-015	-6.97909e-016	-1.49877e-014	-1.7705e-015	-9.99338e-015	-1.06578e-014	-1.58984e-014	-8.50882e-015
-5.47438e-015	-1.19323e-014	1.79868e-016	-4.34131e-016	-2.09276e-015	-4.20881e-017	8.5114e-015	-1.4263e-015	3.00901e-015	1.37502e-015	6.70951e-015	4.25304e-015	1.2025e-014	-3.98287e-015	3.52829e-015	-2.40838e-015	-9.59526e-015	-6.41971e-015	-5.43401e-016	-1.45415e-014	-1.69132e-015	-9.47884e-015	-1.02609e-014	-1.55513e-014	-8.01162e-015
-5.36758e-015	-1.15507e-014	5.32315e-016	-8.60914e-017	-1.88003e-015	3.30135e-016	8.73774e-015	-1.39589e-015	3.08934e-015	1.31844e-015	6.76528e-015	4.28766e-015	1.21308e-014	-3.60816e-015	3.89691e-015	-2.19522e-015	-9.43103e-015	-6.50223e-015	-3.81925e-016	-1.4096e-014	-1.59165e-015	-8.95125e-015	-9.88151e-015	-1.51711e-014	-7.49939e-015
-5.2635e-015	-1.11532e-014	8.87207e-016	2.74392e-016	-1.64911e-015	7.23741e-016	8.96183e-015	-1.35859e-015	3.19389e-015	1.26212e-015	6.83487e-015	4.33669e-015	1.22196e-014	-3.20855e-015	4.26769e-015	-1.9851e-015	-9.27017e-015	-6.57313e-015	-2.15187e-016	-1.36522e-014	-1.47201e-015	-8.41279e-015	-9.52107e-015	-1.47602e-014	-6.97568e-015
-5.16318e-015	-1.07432e-014	1.24385e-015	6.45602e-016	-1.39919e-015	1.13658e-015	9.18184e-015	-1.31364e-015	3.32074e-015	1.2077e-015	6.91733e-015	4.39985e-015	1.22902e-014	-2.78568e-015	4.63837e-015	-1.77947e-015	-9.11367e-015	-6.63155e-015	-4.42157e-017	-1.32119e-014	-1.33329e-015	-7.86563e-015	-9.18129e-015	-1.43208e-014	-6.44513e-015
-5.06778e-015	-1.03241e-014	1.60061e-015	1.02567e-015	-1.13033e-015	1.56601e-015	9.39653e-015	-1.26093e-015	3.46845e-015	1.15618e-015	7.01171e-015	4.47726e-015	1.23417e-014	-2.34233e-015	5.00721e-015	-1.579e-015	-8.9626e-015	-6.67508e-015	1.29563e-016	-1.27758e-014	-1.17548e-015	-7.31238e-015	-8.8632e-015	-1.38556e-014	-5.91206e-015
-4.97783e-015	-9.89862e-015	1.95644e-015	1.41267e-015	-8.421e-016	2.00963e-015	9.60469e-015	-1.2001e-015	3.63594e-015	1.1086e-015	7.11679e-015	4.56874e-015	1.23732e-014	-1.88165e-015	5.37302e-015	-1.38467e-015	-8.81835e-015	-6.70301e-015	3.04593e-016	-1.23447e-014	-9.99871e-016	-6.75529e-015	-8.56823e-015	-1.33678e-014	-5.38059e-015
-4.89496e-015	-9.46959e-015	2.30993e-015	1.80501e-015	-5.34265e-016	2.46511e-015	9.80428e-015	-1.13009e-015	3.82178e-015	1.06601e-015	7.23137e-015	4.67354e-015	1.23849e-014	-1.40536e-015	5.7346e-015	-1.19658e-015	-8.68128e-015	-6.7134e-015	4.79662e-016	-1.19195e-014	-8.07633e-016	-6.19735e-015	-8.29711e-015	-1.28598e-014	-4.85436e-015
-4.82054e-015	-9.03946e-015	2.66052e-015	2.20041e-015	-2.06922e-016	2.92938e-015	9.99412e-015	-1.04955e-015	4.02383e-015	1.02969e-015	7.35372e-015	4.79004e-015	1.23774e-014	-9.15726e-016	6.09108e-015	-1.01515e-015	-8.5509e-015	-6.70486e-015	6.53253e-016	-1.15015e-014	-5.99909e-016	-5.64104e-015	-8.05067e-015	-1.23353e-014	-4.33846e-015
-4.75487e-015	-8.61047e-015	3.00718e-015	2.59732e-015	1.39175e-016	3.39999e-015	1.01735e-014	-9.57724e-016	4.24012e-015	1.0004e-015	7.48291e-015	4.91692e-015	1.23508e-014	-4.14777e-016	6.44153e-015	-8.40449e-016	-8.42675e-015	-6.67632e-015	8.24269e-016	-1.10915e-014	-3.78902e-016	-5.08887e-015	-7.82976e-015	-1.17967e-014	-3.83651e-015
-4.69828e-015	-8.18628e-015	3.34945e-015	2.99367e-015	5.02992e-016	3.87438e-015	1.0341e-014	-8.54586e-016	4.46851e-015	9.79185e-016	7.61737e-015	5.05218e-015	1.23053e-014	9.49517e-017	6.78444e-015	-6.72399e-016	-8.3094e-015	-6.62695e-015	9.91273e-016	-1.06905e-014	-1.46515e-016	-4.54299e-015	-7.63403e-015	-1.12479e-014	-3.35142e-015
-4.65119e-015	-7.76943e-015	3.68649e-015	3.38746e-015	8.84182e-016	4.34976e-015	1.04951e-014	-7.39018e-016	4.70628e-015	9.66458e-016	7.75535e-015	5.1944e-015	1.22406e-014	6.10371e-016	7.11869e-015	-5.09758e-016	-8.19837e-015	-6.55587e-015	1.1531e-015	-1.02989e-014	9.54827e-017	-4.00636e-015	-7.46343e-015	-1.06918e-014	-2.88646e-015
-4.61433e-015	-7.36202e-015	4.0173e-015	3.77741e-015	1.28184e-015	4.82298e-015	1.06352e-014	-6.09771e-016	4.95088e-015	9.62765e-016	7.895e-015	5.34102e-015	1.21576e-014	1.12998e-015	7.44389e-015	-3.52071e-016	-8.09313e-015	-6.46239e-015	1.30914e-015	-9.91752e-015	3.45699e-016	-3.48088e-015	-7.3178e-015	-1.01309e-014	-2.44419e-015
-4.58725e-015	-6.96636e-015	4.34139e-015	4.16134e-015	1.69407e-015	5.29146e-015	1.07609e-014	-4.66456e-016	5.19973e-015	9.68892e-016	8.03449e-015	5.48969e-015	1.20575e-014	1.65119e-015	7.76007e-015	-1.98484e-016	-7.99275e-015	-6.34635e-015	1.45915e-015	-9.54717e-015	6.01883e-016	-2.96895e-015	-7.19656e-015	-9.56785e-015	-2.02746e-015
-4.56981e-015	-6.58412e-015	4.65817e-015	4.53783e-015	2.11822e-015	5.75248e-015	1.0872e-014	-3.08451e-016	5.4508e-015	9.85546e-016	8.17227e-015	5.63773e-015	1.19416e-014	2.17114e-015	8.06638e-015	-4.78545e-017	-7.89666e-015	-6.20749e-015	1.60266e-015	-9.18826e-015	8.61564e-016	-2.47307e-015	-7.09875e-015	-9.00605e-015	-1.63789e-015
-4.56285e-015	-6.2172e-015	4.96798e-015	4.90569e-015	2.55216e-015	6.20336e-015	1.09675e-014	-1.35579e-016	5.70204e-015	1.01301e-015	8.30617e-015	5.78243e-015	1.18106e-014	2.68809e-015	8.36241e-015	1.00661e-016	-7.804e-015	-6.04574e-015	1.73866e-015	-8.84124e-015	1.12292e-015	-1.99595e-015	-7.02333e-015	-8.44769e-015	-1.27763e-015
-4.5658e-015	-5.86753e-015	5.27084e-015	5.26424e-015	2.99386e-015	6.64129e-015	1.10473e-014	5.31973e-017	5.95117e-015	1.05178e-015	8.43465e-015	5.92072e-015	1.16649e-014	3.20014e-015	8.64855e-015	2.48013e-016	-7.71383e-015	-5.86132e-015	1.86754e-015	-8.50678e-015	1.38382e-015	-1.53937e-015	-6.96891e-015	-7.89552e-015	-9.48202e-016
-4.57794e-015	-5.53611e-015	5.56638e-015	5.6108e-015	3.44066e-015	7.06269e-015	1.11107e-014	2.58431e-016	6.19516e-015	1.10152e-015	8.55638e-015	6.04996e-015	1.15058e-014	3.70456e-015	8.92465e-015	3.95279e-016	-7.62489e-015	-5.65457e-015	1.98908e-015	-8.18473e-015	1.64218e-015	-1.10502e-015	-6.93413e-015	-7.35226e-015	-6.50369e-016
-4.59868e-015	-5.22443e-015	5.85482e-015	5.94465e-015	3.88922e-015	7.46537e-015	1.11577e-014	4.80449e-016	6.43215e-015	1.16251e-015	8.66996e-015	6.16757e-015	1.13349e-014	4.19957e-015	9.19054e-015	5.44582e-016	-7.53582e-015	-5.42607e-015	2.10311e-015	-7.87518e-015	1.89579e-015	-6.9451e-016	-6.91777e-015	-6.81894e-015	-3.84098e-016
-4.62709e-015	-4.93396e-015	6.13572e-015	6.26482e-015	4.33691e-015	7.8474e-015	1.1188e-014	7.19022e-016	6.65956e-015	1.23488e-015	8.7736e-015	6.27029e-015	1.1153e-014	4.68351e-015	9.44664e-015	6.98303e-016	-7.4448e-015	-5.17683e-015	2.21001e-015	-7.57887e-015	2.14216e-015	-3.10252e-016	-6.91799e-015	-6.29811e-015	-1.49378e-016
-4.66201e-015	-4.6648e-015	6.40941e-015	6.56983e-015	4.78074e-015	8.20683e-015	1.12024e-014	9.7351e-016	6.87522e-015	1.3185e-015	8.86555e-015	6.35508e-015	1.09613e-014	5.15462e-015	9.69278e-015	8.57676e-016	-7.35059e-015	-4.90719e-015	2.31036e-015	-7.29582e-015	2.37975e-015	4.68018e-017	-6.93261e-015	-5.79162e-015	5.37603e-017
-4.70261e-015	-4.4179e-015	6.6762e-015	6.85901e-015	5.21703e-015	8.54131e-015	1.12007e-014	1.24343e-015	7.07728e-015	1.41289e-015	8.94447e-015	6.41904e-015	1.07604e-014	5.61103e-015	9.92936e-015	1.02395e-015	-7.25105e-015	-4.61789e-015	2.40509e-015	-7.02649e-015	2.60687e-015	3.76067e-016	-6.9599e-015	-5.30013e-015	2.26612e-016
-4.74774e-015	-4.19369e-015	6.93612e-015	7.13173e-015	5.64322e-015	8.84889e-015	1.1183e-014	1.52861e-015	7.26385e-015	1.51707e-015	9.00932e-015	6.4597e-015	1.05517e-014	6.05099e-015	1.01558e-014	1.19825e-015	-7.14526e-015	-4.31094e-015	2.49398e-015	-6.77047e-015	2.82202e-015	6.76814e-016	-6.99779e-015	-4.8247e-015	3.70365e-016
-4.79641e-015	-3.99236e-015	7.18956e-015	7.38742e-015	6.056e-015	9.12798e-015	1.11499e-014	1.82783e-015	7.43389e-015	1.63104e-015	9.05801e-015	6.47487e-015	1.03362e-014	6.47352e-015	1.03717e-014	1.38186e-015	-7.03187e-015	-3.9875e-015	2.57808e-015	-6.52756e-015	3.02416e-015	9.47895e-016	-7.04427e-015	-4.36628e-015	4.86179e-016
-4.84684e-015	-3.81397e-015	7.43687e-015	7.62511e-015	6.45209e-015	9.37709e-015	1.11012e-014	2.14105e-015	7.58618e-015	1.75405e-015	9.0893e-015	6.46204e-015	1.01141e-014	6.87677e-015	1.05773e-014	1.57611e-015	-6.90984e-015	-3.64886e-015	2.65772e-015	-6.297e-015	3.21143e-015	1.18959e-015	-7.09663e-015	-3.92519e-015	5.7587e-016
-4.89789e-015	-3.65818e-015	7.67823e-015	7.84422e-015	6.82857e-015	9.59545e-015	1.10378e-014	2.46769e-015	7.7195e-015	1.88494e-015	9.10239e-015	6.41929e-015	9.8863e-015	7.26033e-015	1.07729e-014	1.78248e-015	-6.77797e-015	-3.29712e-015	2.73399e-015	-6.0789e-015	3.38242e-015	1.40225e-015	-7.15284e-015	-3.50062e-015	6.41476e-016
-4.9489e-015	-3.52502e-015	7.91334e-015	8.04384e-015	7.18272e-015	9.78203e-015	1.096e-014	2.8061e-015	7.83306e-015	2.02223e-015	9.09697e-015	6.34503e-015	9.65331e-015	7.62355e-015	1.09583e-014	2.00196e-015	-6.63529e-015	-2.93424e-015	2.80826e-015	-5.87234e-015	3.53657e-015	1.58555e-015	-7.21052e-015	-3.09276e-015	6.8583e-016
-4.99871e-015	-3.41445e-015	8.14258e-015	8.22275e-015	7.51165e-015	9.93563e-015	1.08685e-014	3.15472e-015	7.92544e-015	2.16495e-015	9.07222e-015	6.23771e-015	9.41555e-015	7.96519e-015	1.11334e-014	2.23531e-015	-6.48022e-015	-2.56251e-015	2.88131e-015	-5.67736e-015	3.67345e-015	1.7404e-015	-7.26768e-015	-2.7011e-015	7.11217e-016
-5.04575e-015	-3.32531e-015	8.36637e-015	8.38071e-015	7.81245e-015	1.00557e-014	1.07642e-014	3.51175e-015	7.9959e-015	2.31202e-015	9.02743e-015	6.09604e-015	9.17288e-015	8.2844e-015	1.12982e-014	2.48259e-015	-6.31193e-015	-2.18369e-015	2.95426e-015	-5.49317e-015	3.79249e-015	1.8674e-015	-7.32233e-015	-2.32544e-015	7.20346e-016
-5.08888e-015	-3.25622e-015	8.58496e-015	8.51723e-015	8.08238e-015	1.01423e-014	1.06481e-014	3.87614e-015	8.04432e-015	2.46244e-015	8.96224e-015	5.91939e-015	8.92481e-015	8.58051e-015	1.14519e-014	2.74451e-015	-6.13028e-015	-1.79954e-015	3.02814e-015	-5.31958e-015	3.89372e-015	1.96723e-015	-7.37211e-015	-1.96512e-015	7.16319e-016
-5.12629e-015	-3.20631e-015	8.79831e-015	8.63269e-015	8.31918e-015	1.01952e-014	1.05198e-014	4.24612e-015	8.07034e-015	2.61477e-015	8.87632e-015	5.70746e-015	8.67172e-015	8.85382e-015	1.15938e-014	3.02061e-015	-5.93431e-015	-1.41237e-015	3.10387e-015	-5.15547e-015	3.97658e-015	2.04184e-015	-7.41491e-015	-1.61944e-015	7.01927e-016
-5.15703e-015	-3.17506e-015	9.00613e-015	8.72621e-015	8.52118e-015	1.02136e-014	1.03801e-014	4.61898e-015	8.07365e-015	2.767e-015	8.76915e-015	5.45984e-015	8.4132e-015	9.10373e-015	1.17242e-014	3.31131e-015	-5.72437e-015	-1.02458e-015	3.18218e-015	-5.00052e-015	4.04121e-015	2.09267e-015	-7.44928e-015	-1.28703e-015	6.8046e-016
-5.18065e-015	-3.16144e-015	9.20742e-015	8.79716e-015	8.68662e-015	1.01984e-014	1.023e-014	4.99183e-015	8.05455e-015	2.91818e-015	8.6406e-015	5.17759e-015	8.14788e-015	9.32986e-015	1.18427e-014	3.61648e-015	-5.50044e-015	-6.38439e-016	3.26397e-015	-4.85453e-015	4.08751e-015	2.12097e-015	-7.47281e-015	-9.67324e-016	6.54438e-016
-5.19566e-015	-3.16394e-015	9.40112e-015	8.84598e-015	8.81433e-015	1.01497e-014	1.00697e-014	5.3632e-015	8.01266e-015	3.06659e-015	8.49062e-015	4.86164e-015	7.87549e-015	9.53267e-015	1.19483e-014	3.93563e-015	-5.26164e-015	-2.55674e-016	3.35027e-015	-4.71614e-015	4.11577e-015	2.12866e-015	-7.48357e-015	-6.59433e-016	6.26129e-016
-5.20106e-015	-3.18093e-015	9.58769e-015	8.87194e-015	8.90345e-015	1.00685e-014	9.8994e-015	5.73039e-015	7.94896e-015	3.21072e-015	8.3193e-015	4.51259e-015	7.59516e-015	9.71198e-015	1.20404e-014	4.26818e-015	-5.00785e-015	1.22064e-016	3.44171e-015	-4.58466e-015	4.12627e-015	2.11721e-015	-7.48061e-015	-3.62573e-016	5.9858e-016
-5.19667e-015	-3.21106e-015	9.76599e-015	8.87472e-015	8.95358e-015	9.95608e-015	9.72001e-015	6.09139e-015	7.86389e-015	3.349e-015	8.12665e-015	4.1319e-015	7.30538e-015	9.86796e-015	1.21179e-014	4.61318e-015	-4.73927e-015	4.92749e-016	3.5393e-015	-4.45973e-015	4.11957e-015	2.08884e-015	-7.46261e-015	-7.59236e-017	5.73995e-016
-5.18173e-015	-3.25386e-015	9.93524e-015	8.85509e-015	8.96467e-015	9.81349e-015	9.5322e-015	6.44336e-015	7.7587e-015	3.47957e-015	7.913e-015	3.72173e-015	7.00592e-015	1.00012e-014	1.21807e-014	4.96975e-015	-4.45632e-015	8.54161e-016	3.64311e-015	-4.34091e-015	4.09681e-015	2.04537e-015	-7.42869e-015	2.01569e-016	5.54374e-016
-5.15496e-015	-3.30708e-015	1.00947e-014	8.8128e-015	8.93682e-015	9.64244e-015	9.33629e-015	6.78302e-015	7.63365e-015	3.60092e-015	7.67877e-015	3.28457e-015	6.69501e-015	1.01124e-014	1.22277e-014	5.33718e-015	-4.15932e-015	1.20443e-015	3.75326e-015	-4.22753e-015	4.05913e-015	1.98857e-015	-7.37819e-015	4.70566e-016	5.41383e-016
-5.11594e-015	-3.37016e-015	1.02433e-014	8.74846e-015	8.87094e-015	9.44385e-015	9.13237e-015	7.10792e-015	7.48985e-015	3.71142e-015	7.42423e-015	2.82234e-015	6.37195e-015	1.0202e-014	1.22584e-014	5.71407e-015	-3.84933e-015	1.54186e-015	3.86967e-015	-4.11916e-015	4.00767e-015	1.92031e-015	-7.3104e-015	7.31525e-016	5.36607e-016
-5.06448e-015	-3.44197e-015	1.03799e-014	8.66193e-015	8.76777e-015	9.22001e-015	8.92096e-015	7.41571e-015	7.32789e-015	3.80933e-015	7.15038e-015	2.33783e-015	6.0357e-015	1.02708e-014	1.22712e-014	6.09922e-015	-3.5265e-015	1.86514e-015	3.99301e-015	-4.01419e-015	3.9428e-015	1.84274e-015	-7.22504e-015	9.84958e-016	5.4196e-016
-5.00066e-015	-3.52117e-015	1.05037e-014	8.55409e-015	8.62907e-015	8.97353e-015	8.70368e-015	7.70405e-015	7.14886e-015	3.89238e-015	6.85732e-015	1.83445e-015	5.68558e-015	1.03201e-014	1.22658e-014	6.49132e-015	-3.19091e-015	2.17301e-015	4.12397e-015	-3.91236e-015	3.86483e-015	1.75781e-015	-7.12247e-015	1.23099e-015	5.58114e-016
-4.92517e-015	-3.60681e-015	1.06143e-014	8.4259e-015	8.45606e-015	8.70619e-015	8.48043e-015	7.97013e-015	6.95345e-015	3.95983e-015	6.54579e-015	1.31508e-015	5.32014e-015	1.03509e-014	1.22411e-014	6.88857e-015	-2.84429e-015	2.46434e-015	4.26217e-015	-3.81285e-015	3.77503e-015	1.66728e-015	-7.00214e-015	1.46959e-015	5.85814e-016
-4.83762e-015	-3.69708e-015	1.07103e-014	8.2778e-015	8.25072e-015	8.42016e-015	8.25195e-015	8.2116e-015	6.74218e-015	4.01034e-015	6.21635e-015	7.83237e-016	4.93807e-015	1.03644e-014	1.21963e-014	7.28968e-015	-2.48675e-015	2.73819e-015	4.40763e-015	-3.71505e-015	3.6748e-015	1.57292e-015	-6.86427e-015	1.70055e-015	6.2589e-016
-4.73836e-015	-3.7911e-015	1.07906e-014	8.11119e-015	8.01496e-015	8.11788e-015	8.01848e-015	8.42628e-015	6.51632e-015	4.04266e-015	5.86966e-015	2.42492e-016	4.53849e-015	1.03617e-014	1.21308e-014	7.6926e-015	-2.1192e-015	2.99423e-015	4.56006e-015	-3.61863e-015	3.56559e-015	1.47608e-015	-6.70951e-015	1.9235e-015	6.77882e-016
-4.62707e-015	-3.88792e-015	1.08541e-014	7.92645e-015	7.75204e-015	7.8021e-015	7.78e-015	8.6118e-015	6.27665e-015	4.05548e-015	5.50657e-015	-3.03708e-016	4.12047e-015	1.03439e-014	1.2044e-014	8.09626e-015	-1.74312e-015	3.23185e-015	4.71889e-015	-3.5229e-015	3.44834e-015	1.37852e-015	-6.53886e-015	2.13734e-015	7.41469e-016
-4.50464e-015	-3.98683e-015	1.09002e-014	7.7252e-015	7.46439e-015	7.47571e-015	7.53725e-015	8.76612e-015	6.0233e-015	4.04786e-015	5.12776e-015	-8.52066e-016	3.68339e-015	1.03125e-014	1.19352e-014	8.49906e-015	-1.35919e-015	3.45117e-015	4.88344e-015	-3.42703e-015	3.32387e-015	1.28136e-015	-6.35327e-015	2.34142e-015	8.16372e-016
-4.37195e-015	-4.08664e-015	1.09273e-014	7.50897e-015	7.15519e-015	7.14161e-015	7.2913e-015	8.88733e-015	5.75707e-015	4.01855e-015	4.73366e-015	-1.39923e-015	3.22646e-015	1.02689e-014	1.18039e-014	8.89846e-015	-9.69291e-016	3.65214e-015	5.05253e-015	-3.3309e-015	3.19294e-015	1.18597e-015	-6.15364e-015	2.53468e-015	9.01687e-016
-4.22935e-015	-4.18705e-015	1.09352e-014	7.27948e-015	6.82757e-015	6.80278e-015	7.04222e-015	8.97402e-015	5.47854e-015	3.96691e-015	4.32507e-015	-1.94169e-015	2.75001e-015	1.02145e-014	1.16502e-014	9.29249e-015	-5.74136e-016	3.83482e-015	5.22547e-015	-3.23408e-015	3.05632e-015	1.09373e-015	-5.94076e-015	2.71557e-015	9.96115e-016
-4.07746e-015	-4.28803e-015	1.09232e-014	7.03736e-015	6.48457e-015	6.46221e-015	6.78963e-015	9.02485e-015	5.18854e-015	3.8923e-015	3.90253e-015	-2.47646e-015	2.25421e-015	1.01505e-014	1.14736e-014	9.68004e-015	-1.74827e-016	3.99935e-015	5.4018e-015	-3.13574e-015	2.91501e-015	1.00521e-015	-5.71632e-015	2.8823e-015	1.09841e-015
-3.91728e-015	-4.38908e-015	1.08906e-014	6.78484e-015	6.12963e-015	6.1225e-015	6.53417e-015	9.03869e-015	4.88655e-015	3.79452e-015	3.46704e-015	-3.00017e-015	1.73934e-015	1.00787e-014	1.12742e-014	1.00592e-014	2.27834e-016	4.14619e-015	5.58018e-015	-3.03636e-015	2.76977e-015	9.20659e-016	-5.48195e-015	3.0342e-015	1.20665e-015
-3.74936e-015	-4.48994e-015	1.08366e-014	6.52345e-015	5.7667e-015	5.78618e-015	6.2769e-015	9.01507e-015	4.57283e-015	3.67325e-015	3.0188e-015	-3.51051e-015	1.20592e-015	1.00003e-014	1.10515e-014	1.04279e-014	6.33204e-016	4.27637e-015	5.75943e-015	-2.93551e-015	2.62145e-015	8.40583e-016	-5.23914e-015	3.16945e-015	1.31831e-015
-3.57481e-015	-4.59002e-015	1.07613e-014	6.25473e-015	5.39933e-015	5.45621e-015	6.01778e-015	8.95418e-015	4.24739e-015	3.52798e-015	2.55898e-015	-4.00456e-015	6.54797e-016	9.91695e-015	1.08058e-014	1.07848e-014	1.0399e-015	4.3908e-015	5.9388e-015	-2.8328e-015	2.47093e-015	7.65721e-016	-4.98955e-015	3.28555e-015	1.43166e-015
-3.39464e-015	-4.689e-015	1.06642e-014	5.98062e-015	5.0307e-015	5.13542e-015	5.75813e-015	8.85528e-015	3.90983e-015	3.35873e-015	2.08812e-015	-4.47929e-015	8.76725e-017	9.82935e-015	1.05379e-014	1.11279e-014	1.44748e-015	4.49062e-015	6.11706e-015	-2.72819e-015	2.31881e-015	6.95969e-016	-4.73506e-015	3.38139e-015	1.54453e-015
-3.20961e-015	-4.78706e-015	1.05456e-014	5.70276e-015	4.66394e-015	4.82557e-015	5.49827e-015	8.71843e-015	3.56068e-015	3.16598e-015	1.60685e-015	-4.93269e-015	-4.95221e-016	9.7383e-015	1.02477e-014	1.14554e-014	1.85494e-015	4.57747e-015	6.2933e-015	-2.62176e-015	2.16504e-015	6.31216e-016	-4.47781e-015	3.45543e-015	1.65466e-015
-3.02143e-015	-4.88463e-015	1.0405e-014	5.42333e-015	4.3017e-015	4.52894e-015	5.2384e-015	8.544e-015	3.19983e-015	2.95015e-015	1.11584e-015	-5.36316e-015	-1.09224e-015	9.64493e-015	9.93597e-015	1.17654e-014	2.26153e-015	4.65268e-015	6.46598e-015	-2.51287e-015	2.00993e-015	5.70785e-016	-4.2193e-015	3.50568e-015	1.7596e-015
-2.83148e-015	-4.98158e-015	1.02433e-014	5.14466e-015	3.94701e-015	4.24787e-015	4.97893e-015	8.33299e-015	2.82729e-015	2.71182e-015	6.16344e-016	-5.76856e-015	-1.70076e-015	9.55076e-015	9.60421e-015	1.20562e-014	2.66675e-015	4.71725e-015	6.63363e-015	-2.40142e-015	1.85451e-015	5.13698e-016	-3.96133e-015	3.53008e-015	1.85696e-015
-2.64164e-015	-5.07827e-015	1.00609e-014	4.86868e-015	3.60365e-015	3.98449e-015	4.72016e-015	8.08666e-015	2.44327e-015	2.4518e-015	1.0937e-016	-6.14766e-015	-2.31848e-015	9.45611e-015	9.2527e-015	1.23262e-014	3.06991e-015	4.77324e-015	6.79536e-015	-2.28714e-015	1.69868e-015	4.59438e-016	-3.70569e-015	3.52785e-015	1.94382e-015
-2.4534e-015	-5.17457e-015	9.858e-015	4.59693e-015	3.2735e-015	3.74114e-015	4.46271e-015	7.80619e-015	2.04713e-015	2.17108e-015	-4.04425e-016	-6.49963e-015	-2.94288e-015	9.36189e-015	8.88175e-015	1.2574e-014	3.47039e-015	4.82223e-015	6.94999e-015	-2.1702e-015	1.54282e-015	4.07549e-016	-3.45446e-015	3.49743e-015	2.01811e-015
-2.26741e-015	-5.27055e-015	9.63611e-015	4.33067e-015	2.95915e-015	3.51901e-015	4.20704e-015	7.49372e-015	1.63953e-015	1.87078e-015	-9.24219e-016	-6.82388e-015	-3.57167e-015	9.26884e-015	8.49236e-015	1.27977e-014	3.8673e-015	4.8661e-015	7.09668e-015	-2.05037e-015	1.38761e-015	3.56941e-016	-3.20906e-015	3.43788e-015	2.07773e-015
-2.08422e-015	-5.36658e-015	9.39609e-015	4.07212e-015	2.66313e-015	3.31937e-015	3.95409e-015	7.15261e-015	1.22068e-015	1.55202e-015	-1.44899e-015	-7.11977e-015	-4.20209e-015	9.17714e-015	8.08626e-015	1.29959e-014	4.25993e-015	4.90623e-015	7.23486e-015	-1.92753e-015	1.23265e-015	3.06498e-016	-2.97088e-015	3.34835e-015	2.11972e-015
-1.90543e-015	-5.4638e-015	9.13907e-015	3.82315e-015	2.38721e-015	3.14351e-015	3.70439e-015	6.7852e-015	7.90373e-016	1.2164e-015	-1.97753e-015	-7.38708e-015	-4.83166e-015	9.08724e-015	7.66484e-015	1.31671e-014	4.64817e-015	4.94447e-015	7.36311e-015	-1.80227e-015	1.07816e-015	2.55671e-016	-2.74162e-015	3.22848e-015	2.14254e-015
-1.7324e-015	-5.56253e-015	8.86617e-015	3.58546e-015	2.13284e-015	2.99241e-015	3.45804e-015	6.3936e-015	3.49147e-016	8.65779e-016	-2.50862e-015	-7.62609e-015	-5.45777e-015	8.99916e-015	7.22949e-015	1.331e-014	5.03136e-015	4.98217e-015	7.48026e-015	-1.67474e-015	9.24147e-016	2.03265e-016	-2.52297e-015	3.0783e-015	2.14516e-015
-1.5663e-015	-5.66321e-015	8.579e-015	3.36083e-015	1.9008e-015	2.86644e-015	3.21526e-015	5.98072e-015	-1.03066e-016	5.01457e-016	-3.041e-015	-7.83785e-015	-6.07647e-015	8.91222e-015	6.78189e-015	1.34234e-014	5.40874e-015	5.02002e-015	7.58558e-015	-1.5454e-015	7.71836e-016	1.47825e-016	-2.31581e-015	2.8975e-015	2.12551e-015
-1.40819e-015	-5.76625e-015	8.27949e-015	3.15019e-015	1.6926e-015	2.76589e-015	2.97672e-015	5.54978e-015	-5.65773e-016	1.25992e-016	-3.57368e-015	-8.02307e-015	-6.6845e-015	8.82559e-015	6.32286e-015	1.35057e-014	5.7797e-015	5.05933e-015	7.67874e-015	-1.41405e-015	6.21057e-016	8.87159e-017	-2.1212e-015	2.68639e-015	2.08271e-015
-1.26004e-015	-5.87168e-015	7.96904e-015	2.95414e-015	1.50872e-015	2.69008e-015	2.74338e-015	5.10347e-015	-1.038e-015	-2.58632e-016	-4.10511e-015	-8.18273e-015	-7.27891e-015	8.73926e-015	5.85434e-015	1.35556e-014	6.1432e-015	5.10111e-015	7.75934e-015	-1.27999e-015	4.72044e-016	2.47391e-017	-1.94038e-015	2.44519e-015	2.01595e-015
-1.1228e-015	-5.98035e-015	7.64968e-015	2.77415e-015	1.34951e-015	2.63808e-015	2.51569e-015	4.64595e-015	-1.5183e-015	-6.50907e-016	-4.63366e-015	-8.31824e-015	-7.85666e-015	8.65267e-015	5.37825e-015	1.35717e-014	6.49923e-015	5.14658e-015	7.82666e-015	-1.14298e-015	3.24951e-016	-4.53763e-017	-1.77427e-015	2.17484e-015	1.92475e-015
-9.97384e-016	-6.09267e-015	7.32315e-015	2.61072e-015	1.21528e-015	2.60944e-015	2.29404e-015	4.18117e-015	-2.00582e-015	-1.04805e-015	-5.15788e-015	-8.43108e-015	-8.4148e-015	8.56514e-015	4.89609e-015	1.35524e-014	6.84711e-015	5.19615e-015	7.88001e-015	-1.00405e-015	1.79804e-016	-1.22276e-016	-1.62358e-015	1.87726e-015	1.80878e-015
-8.85016e-016	-6.2091e-015	6.99132e-015	2.46454e-015	1.10546e-015	2.60299e-015	2.0784e-015	3.71306e-015	-2.49968e-015	-1.44798e-015	-5.67624e-015	-8.52277e-015	-8.95051e-015	8.4756e-015	4.40931e-015	1.34962e-014	7.18631e-015	5.24951e-015	7.91911e-015	-8.62699e-016	3.66649e-017	-2.07e-016	-1.48872e-015	1.55397e-015	1.66785e-015
-7.8624e-016	-6.33005e-015	6.65603e-015	2.33609e-015	1.01973e-015	2.61739e-015	1.86884e-015	3.24552e-015	-2.99822e-015	-1.84843e-015	-6.18725e-015	-8.59472e-015	-9.46107e-015	8.38306e-015	3.91961e-015	1.34026e-014	7.51597e-015	5.30777e-015	7.94304e-015	-7.18877e-016	-1.03712e-016	-3.00275e-016	-1.3702e-015	1.20681e-015	1.50237e-015
-7.0214e-016	-6.45537e-015	6.31901e-015	2.22466e-015	9.57228e-016	2.65057e-015	1.66597e-015	2.78206e-015	-3.49999e-015	-2.24693e-015	-6.68926e-015	-8.6491e-015	-9.94399e-015	8.2862e-015	3.429e-015	1.32707e-014	7.83552e-015	5.371e-015	7.95173e-015	-5.72048e-016	-2.41223e-016	-4.02819e-016	-1.26812e-015	8.37819e-016	1.31282e-015
-6.3405e-016	-6.58492e-015	5.98212e-015	2.12972e-015	9.15952e-016	2.70058e-015	1.46961e-015	2.32648e-015	-4.00302e-015	-2.64075e-015	-7.18074e-015	-8.68783e-015	-1.03963e-014	8.18398e-015	2.93975e-015	1.31004e-014	8.14363e-015	5.43844e-015	7.94531e-015	-4.22263e-016	-3.74892e-016	-5.15128e-016	-1.18241e-015	4.49862e-016	1.10005e-015
-5.82002e-016	-6.71875e-015	5.64744e-015	2.0511e-015	8.94341e-016	2.76522e-015	1.27996e-015	1.88199e-015	-4.50438e-015	-3.02843e-015	-7.66042e-015	-8.71246e-015	-1.08162e-014	8.07511e-015	2.45293e-015	1.28911e-014	8.43933e-015	5.50964e-015	7.92395e-015	-2.69745e-016	-5.0421e-016	-6.37324e-016	-1.11271e-015	4.68354e-017	8.65796e-016
-5.46572e-016	-6.85735e-015	5.3165e-015	1.98841e-015	8.91044e-016	2.84205e-015	1.09714e-015	1.45201e-015	-5.00212e-015	-3.40758e-015	-8.12612e-015	-8.72497e-015	-1.12022e-014	7.95816e-015	1.97082e-015	1.26416e-014	8.7218e-015	5.58383e-015	7.8881e-015	-1.14262e-016	-6.28966e-016	-7.69046e-016	-1.05899e-015	-3.68241e-016	6.10889e-016
-5.28674e-016	-7.0009e-015	4.99063e-015	1.94011e-015	9.03997e-016	2.92788e-015	9.19764e-016	1.04049e-015	-5.49394e-015	-3.77602e-015	-8.57663e-015	-8.7277e-015	-1.15524e-014	7.83176e-015	1.49499e-015	1.23517e-014	8.99009e-015	5.66023e-015	7.83698e-015	4.46139e-017	-7.49253e-016	-9.10601e-016	-1.02111e-015	-7.92638e-016	3.36772e-016
-5.29083e-016	-7.14855e-015	4.67102e-015	1.90448e-015	9.31209e-016	3.02005e-015	7.47516e-016	6.49868e-016	-5.97715e-015	-4.13135e-015	-9.01019e-015	-8.72248e-015	-1.18653e-014	7.69454e-015	1.02665e-015	1.20211e-014	9.24328e-015	5.73695e-015	7.77125e-015	2.06261e-016	-8.63798e-016	-1.06171e-015	-9.98387e-016	-1.22254e-015	4.61888e-017
-5.48383e-016	-7.30051e-015	4.35894e-015	1.87996e-015	9.70796e-016	3.11604e-015	5.80221e-016	2.82767e-016	-6.44913e-015	-4.47227e-015	-9.42527e-015	-8.71129e-015	-1.21401e-014	7.54518e-015	5.67013e-016	1.16501e-014	9.48005e-015	5.81263e-015	7.69103e-015	3.70823e-016	-9.72113e-016	-1.2222e-015	-9.90418e-016	-1.65475e-015	-2.58169e-016
-5.86871e-016	-7.45644e-015	4.05538e-015	1.86428e-015	1.02039e-015	3.21293e-015	4.17733e-016	-5.73757e-017	-6.90758e-015	-4.79721e-015	-9.82e-015	-8.69614e-015	-1.23759e-014	7.38237e-015	1.17791e-016	1.12389e-014	9.69936e-015	5.88598e-015	7.59679e-015	5.38439e-016	-1.07416e-015	-1.39154e-015	-9.96752e-016	-2.08603e-015	-5.74006e-016
-6.45316e-016	-7.61586e-015	3.76145e-015	1.85554e-015	1.0774e-015	3.30748e-015	2.59654e-016	-3.6819e-016	-7.34995e-015	-5.10452e-015	-1.01931e-014	-8.67806e-015	-1.25717e-014	7.20502e-015	-3.1938e-016	1.07888e-014	9.90045e-015	5.95545e-015	7.48913e-015	7.08854e-016	-1.16944e-015	-1.56881e-015	-1.01612e-015	-2.51232e-015	-8.99204e-016
-7.23197e-016	-7.77855e-015	3.47823e-015	1.85232e-015	1.13904e-015	3.39629e-015	1.0556e-016	-6.47894e-016	-7.77288e-015	-5.39242e-015	-1.05428e-014	-8.65875e-015	-1.27275e-014	7.0126e-015	-7.42881e-016	1.03013e-014	1.00822e-014	6.01927e-015	7.36838e-015	8.81971e-016	-1.25777e-015	-1.75276e-015	-1.04739e-015	-2.9299e-015	-1.23144e-015
-8.20598e-016	-7.94434e-015	3.20582e-015	1.85215e-015	1.20386e-015	3.47648e-015	-4.59751e-017	-8.94585e-016	-8.17302e-015	-5.65928e-015	-1.08681e-014	-8.63972e-015	-1.28448e-014	6.80412e-015	-1.15145e-015	9.7781e-015	1.02437e-014	6.07514e-015	7.23563e-015	1.05758e-015	-1.33939e-015	-1.94198e-015	-1.08992e-015	-3.33549e-015	-1.56762e-015
-9.37392e-016	-8.11314e-015	2.9445e-015	1.85296e-015	1.26903e-015	3.54437e-015	-1.95235e-016	-1.10711e-015	-8.54783e-015	-5.90419e-015	-1.11674e-014	-8.62177e-015	-1.29241e-014	6.57904e-015	-1.54329e-015	9.22043e-015	1.03833e-014	6.12138e-015	7.09179e-015	1.23546e-015	-1.41339e-015	-2.13568e-015	-1.14252e-015	-3.72579e-015	-1.90379e-015
-1.07331e-015	-8.28424e-015	2.69391e-015	1.8524e-015	1.33202e-015	3.59682e-015	-3.42153e-016	-1.28534e-015	-8.89394e-015	-6.12693e-015	-1.144e-014	-8.60593e-015	-1.29665e-014	6.33748e-015	-1.9177e-015	8.63101e-015	1.04999e-014	6.15551e-015	6.93656e-015	1.41504e-015	-1.47968e-015	-2.33249e-015	-1.2036e-015	-4.09746e-015	-2.2377e-015
-1.22788e-015	-8.45687e-015	2.45451e-015	1.84775e-015	1.39101e-015	3.63134e-015	-4.87835e-016	-1.42913e-015	-9.20967e-015	-6.3264e-015	-1.16847e-014	-8.59312e-015	-1.29734e-014	6.07931e-015	-2.27307e-015	8.01186e-015	1.0593e-014	6.17599e-015	6.77015e-015	1.59675e-015	-1.53863e-015	-2.53051e-015	-1.27214e-015	-4.4476e-015	-2.56658e-015
-1.40047e-015	-8.63016e-015	2.22603e-015	1.83661e-015	1.44471e-015	3.64532e-015	-6.32991e-016	-1.53836e-015	-9.49259e-015	-6.50177e-015	-1.19007e-014	-8.58419e-015	-1.29467e-014	5.80384e-015	-2.60818e-015	7.3656e-015	1.06619e-014	6.18101e-015	6.59358e-015	1.78008e-015	-1.59002e-015	-2.72835e-015	-1.34678e-015	-4.7735e-015	-2.88782e-015
-1.59023e-015	-8.80336e-015	2.00755e-015	1.81654e-015	1.49102e-015	3.63676e-015	-7.77842e-016	-1.6131e-015	-9.74028e-015	-6.65297e-015	-1.20874e-014	-8.57947e-015	-1.28888e-014	5.51227e-015	-2.92163e-015	6.69553e-015	1.07054e-014	6.16898e-015	6.40743e-015	1.96484e-015	-1.63419e-015	-2.92465e-015	-1.4262e-015	-5.07266e-015	-3.19921e-015
-1.79656e-015	-8.97583e-015	1.79933e-015	1.78622e-015	1.52798e-015	3.603e-015	-9.23485e-016	-1.65378e-015	-9.95067e-015	-6.77969e-015	-1.22438e-014	-8.57968e-015	-1.28017e-014	5.20433e-015	-3.21258e-015	6.00488e-015	1.07224e-014	6.13829e-015	6.21195e-015	2.14998e-015	-1.6708e-015	-3.11786e-015	-1.50885e-015	-5.34348e-015	-3.49795e-015
-2.01826e-015	-9.14661e-015	1.60009e-015	1.74285e-015	1.55401e-015	3.54226e-015	-1.07109e-015	-1.66196e-015	-1.01215e-014	-6.88276e-015	-1.23698e-014	-8.58517e-015	-1.2688e-014	4.88101e-015	-3.48065e-015	5.2976e-015	1.07132e-014	6.08726e-015	6.00762e-015	2.33441e-015	-1.69998e-015	-3.30566e-015	-1.59342e-015	-5.58376e-015	-3.78181e-015
-2.25388e-015	-9.31484e-015	1.40887e-015	1.68439e-015	1.56763e-015	3.45284e-015	-1.22072e-015	-1.63976e-015	-1.02517e-014	-6.96251e-015	-1.24652e-014	-8.59584e-015	-1.25498e-014	4.54309e-015	-3.72446e-015	4.57806e-015	1.06774e-014	6.01499e-015	5.79493e-015	2.51794e-015	-1.72222e-015	-3.48658e-015	-1.67834e-015	-5.79255e-015	-4.04838e-015
-2.5029e-015	-9.47938e-015	1.22499e-015	1.60922e-015	1.5684e-015	3.33373e-015	-1.37266e-015	-1.58948e-015	-1.03401e-014	-7.01987e-015	-1.25303e-014	-8.61137e-015	-1.23903e-014	4.19204e-015	-3.94318e-015	3.85023e-015	1.06152e-014	5.92038e-015	5.57405e-015	2.69948e-015	-1.7381e-015	-3.65931e-015	-1.76233e-015	-5.96907e-015	-4.29588e-015
-2.76443e-015	-9.63893e-015	1.04721e-015	1.51568e-015	1.55516e-015	3.1837e-015	-1.52738e-015	-1.51313e-015	-1.03867e-014	-7.05559e-015	-1.25655e-014	-8.63102e-015	-1.22126e-014	3.82905e-015	-4.13651e-015	3.11821e-015	1.05265e-014	5.80263e-015	5.34561e-015	2.87791e-015	-1.74804e-015	-3.8223e-015	-1.84396e-015	-6.11296e-015	-4.52205e-015
-3.0371e-015	-9.79304e-015	8.74811e-016	1.40275e-015	1.52772e-015	3.00228e-015	-1.68523e-015	-1.41261e-015	-1.03906e-014	-7.07019e-015	-1.25711e-014	-8.65458e-015	-1.20189e-014	3.45608e-015	-4.30373e-015	2.38643e-015	1.04116e-014	5.6613e-015	5.11062e-015	3.05238e-015	-1.75238e-015	-3.97359e-015	-1.92264e-015	-6.22399e-015	-4.72518e-015
-3.31901e-015	-9.94055e-015	7.06397e-016	1.2694e-015	1.48482e-015	2.7891e-015	-1.84738e-015	-1.29094e-015	-1.03518e-014	-7.06481e-015	-1.25477e-014	-8.68199e-015	-1.18123e-014	3.07516e-015	-4.44462e-015	1.66009e-015	1.02711e-014	5.49619e-015	4.86912e-015	3.22144e-015	-1.75232e-015	-4.11113e-015	-1.99654e-015	-6.30197e-015	-4.90449e-015
-3.60866e-015	-1.00804e-014	5.4033e-016	1.11479e-015	1.42694e-015	2.54459e-015	-2.01425e-015	-1.15096e-015	-1.02709e-014	-7.04081e-015	-1.24961e-014	-8.7122e-015	-1.15957e-014	2.68829e-015	-4.55912e-015	9.44415e-016	1.01058e-014	5.3075e-015	4.62137e-015	3.38433e-015	-1.74813e-015	-4.23423e-015	-2.0644e-015	-6.34778e-015	-5.05933e-015
-3.90418e-015	-1.02106e-014	3.75791e-016	9.38881e-016	1.35408e-015	2.26916e-015	-2.18545e-015	-9.95954e-016	-1.01488e-014	-7.00037e-015	-1.24178e-014	-8.74541e-015	-1.13722e-014	2.29774e-015	-4.64655e-015	2.4391e-016	9.91692e-015	5.09577e-015	4.36759e-015	3.53943e-015	-1.74094e-015	-4.34186e-015	-2.12535e-015	-6.36291e-015	-5.18864e-015
-4.204e-015	-1.0331e-014	2.11568e-016	7.41173e-016	1.26602e-015	1.96478e-015	-2.36112e-015	-8.29729e-016	-9.98648e-015	-6.94486e-015	-1.23137e-014	-8.78037e-015	-1.11451e-014	1.90525e-015	-4.7071e-015	-4.3674e-016	9.70599e-015	4.86175e-015	4.10802e-015	3.68563e-015	-1.73192e-015	-4.43316e-015	-2.17798e-015	-6.34899e-015	-5.29239e-015
-4.50607e-015	-1.04409e-014	4.62845e-017	5.22182e-016	1.16328e-015	1.63248e-015	-2.54043e-015	-6.55667e-016	-9.78504e-015	-6.87642e-015	-1.21852e-014	-8.81598e-015	-1.09167e-014	1.51379e-015	-4.74119e-015	-1.09243e-015	9.47436e-015	4.6062e-015	3.84349e-015	3.82212e-015	-1.72236e-015	-4.50701e-015	-2.2215e-015	-6.30745e-015	-5.3704e-015
-4.80912e-015	-1.05393e-014	-1.21318e-016	2.82513e-016	1.0472e-015	1.27409e-015	-2.72351e-015	-4.77443e-016	-9.54626e-015	-6.79673e-015	-1.20338e-014	-8.85245e-015	-1.06894e-014	1.1256e-015	-4.74884e-015	-1.71852e-015	9.22316e-015	4.33079e-015	3.57409e-015	3.94664e-015	-1.71319e-015	-4.56274e-015	-2.25459e-015	-6.24041e-015	-5.42319e-015
-5.11137e-015	-1.06253e-014	-2.91737e-016	2.28756e-017	9.18436e-016	8.91675e-016	-2.91093e-015	-2.98778e-016	-9.27265e-015	-6.70799e-015	-1.18618e-014	-8.88871e-015	-1.04659e-014	7.4303e-016	-4.73128e-015	-2.31079e-015	8.95398e-015	4.03729e-015	3.29964e-015	4.05772e-015	-1.70468e-015	-4.60018e-015	-2.27652e-015	-6.15048e-015	-5.45114e-015
-5.41059e-015	-1.06972e-014	-4.65464e-016	-2.55346e-016	7.78596e-016	4.87507e-016	-3.10181e-015	-1.23211e-016	-8.9672e-015	-6.61196e-015	-1.16706e-014	-8.92421e-015	-1.02488e-014	3.68841e-016	-4.68907e-015	-2.86445e-015	8.67009e-015	3.72776e-015	3.02035e-015	4.15488e-015	-1.69815e-015	-4.61902e-015	-2.28591e-015	-6.0396e-015	-5.45466e-015
-5.70499e-015	-1.07541e-014	-6.43349e-016	-5.50364e-016	6.29107e-016	6.49397e-017	-3.29606e-015	4.5343e-017	-8.6324e-015	-6.51089e-015	-1.14621e-014	-8.95825e-015	-1.00401e-014	5.96005e-018	-4.62298e-015	-3.37552e-015	8.37343e-015	3.40401e-015	2.73625e-015	4.23714e-015	-1.69411e-015	-4.61852e-015	-2.28227e-015	-5.91035e-015	-5.4349e-015
-5.99303e-015	-1.07955e-014	-8.25437e-016	-8.59744e-016	4.70916e-016	-3.73087e-016	-3.49385e-015	2.03984e-016	-8.27102e-015	-6.40666e-015	-1.12379e-014	-8.99023e-015	-9.8417e-015	-3.42649e-016	-4.53412e-015	-3.84014e-015	8.06667e-015	3.06856e-015	2.4473e-015	4.30298e-015	-1.6931e-015	-4.59911e-015	-2.26511e-015	-5.76597e-015	-5.39327e-015
-6.27284e-015	-1.08206e-014	-1.01199e-015	-1.18127e-015	3.05964e-016	-8.22958e-016	-3.69413e-015	3.49215e-016	-7.88629e-015	-6.3009e-015	-1.09993e-014	-9.02028e-015	-9.65475e-015	-6.75411e-016	-4.42303e-015	-4.25506e-015	7.75183e-015	2.72396e-015	2.15373e-015	4.35185e-015	-1.69663e-015	-4.56104e-015	-2.23415e-015	-5.60883e-015	-5.33099e-015
-6.54297e-015	-1.08287e-014	-1.20352e-015	-1.51241e-015	1.35998e-016	-1.281e-015	-3.89606e-015	4.77751e-016	-7.48137e-015	-6.19542e-015	-1.0749e-014	-9.04787e-015	-9.48067e-015	-9.89593e-016	-4.29093e-015	-4.6178e-015	7.4321e-015	2.37329e-015	1.85601e-015	4.38301e-015	-1.7054e-015	-4.50503e-015	-2.18859e-015	-5.44134e-015	-5.25015e-015
-6.80186e-015	-1.08182e-014	-1.39945e-015	-1.85054e-015	-3.73911e-017	-1.74362e-015	-4.09927e-015	5.86874e-016	-7.06017e-015	-6.09205e-015	-1.04895e-014	-9.0728e-015	-9.32064e-015	-1.28341e-015	-4.13949e-015	-4.92631e-015	7.11029e-015	2.01933e-015	1.55451e-015	4.3961e-015	-1.72062e-015	-4.43191e-015	-2.12794e-015	-5.26695e-015	-5.15297e-015
-7.04771e-015	-1.07887e-014	-1.59918e-015	-2.19292e-015	-2.1213e-016	-2.20637e-015	-4.30332e-015	6.73675e-016	-6.62624e-015	-5.99264e-015	-1.02227e-014	-9.09483e-015	-9.17536e-015	-1.55485e-015	-3.97013e-015	-5.17866e-015	6.78951e-015	1.665e-015	1.24961e-015	4.39075e-015	-1.74248e-015	-4.34226e-015	-2.05173e-015	-5.08873e-015	-5.04105e-015
-7.27957e-015	-1.07401e-014	-1.80242e-015	-2.53586e-015	-3.8656e-016	-2.66534e-015	-4.50645e-015	7.35416e-016	-6.18373e-015	-5.89871e-015	-9.9502e-015	-9.11387e-015	-9.04602e-015	-1.80279e-015	-3.78438e-015	-5.37337e-015	6.47247e-015	1.31347e-015	9.42047e-016	4.36657e-015	-1.77161e-015	-4.23716e-015	-1.95975e-015	-4.90972e-015	-4.91592e-015
-7.49692e-015	-1.06721e-014	-2.0084e-015	-2.87639e-015	-5.59118e-016	-3.1165e-015	-4.70733e-015	7.69797e-016	-5.73656e-015	-5.81184e-015	-9.67461e-015	-9.13039e-015	-8.93303e-015	-2.02592e-015	-3.58359e-015	-5.50946e-015	6.16174e-015	9.68565e-016	6.31411e-016	4.32386e-015	-1.80826e-015	-4.11769e-015	-1.85224e-015	-4.73177e-015	-4.78006e-015
-7.69885e-015	-1.05842e-014	-2.21571e-015	-3.21172e-015	-7.27734e-016	-3.5558e-015	-4.90543e-015	7.75608e-016	-5.28864e-015	-5.73348e-015	-9.39797e-015	-9.14391e-015	-8.83648e-015	-2.22281e-015	-3.36975e-015	-5.58666e-015	5.85995e-015	6.33613e-016	3.19089e-016	4.26279e-015	-1.85254e-015	-3.98523e-015	-1.72969e-015	-4.55754e-015	-4.63529e-015
-7.88418e-015	-1.04758e-014	-2.42378e-015	-3.53881e-015	-8.91082e-016	-3.97916e-015	-5.10067e-015	7.50952e-016	-4.84342e-015	-5.66449e-015	-9.12172e-015	-9.1546e-015	-8.75571e-015	-2.39283e-015	-3.14508e-015	-5.60567e-015	5.57033e-015	3.11213e-016	5.23134e-018	4.18341e-015	-1.90494e-015	-3.84145e-015	-1.59204e-015	-4.39017e-015	-4.48397e-015
-8.05235e-015	-1.03466e-014	-2.63113e-015	-3.85389e-015	-1.04727e-015	-4.38265e-015	-5.2925e-015	6.9528e-016	-4.40476e-015	-5.60601e-015	-8.84758e-015	-9.16279e-015	-8.68996e-015	-2.53504e-015	-2.91197e-015	-5.56747e-015	5.29495e-015	4.10396e-018	-3.09145e-016	4.08664e-015	-1.96553e-015	-3.68756e-015	-1.43894e-015	-4.23157e-015	-4.3288e-015
-8.20311e-015	-1.01968e-014	-2.83672e-015	-4.15322e-015	-1.19532e-015	-4.76286e-015	-5.47906e-015	6.07674e-016	-3.97666e-015	-5.55893e-015	-8.5779e-015	-9.16852e-015	-8.639e-015	-2.64976e-015	-2.67229e-015	-5.47323e-015	5.03653e-015	-2.85352e-016	-6.23371e-016	3.97336e-015	-2.03463e-015	-3.5245e-015	-1.27094e-015	-4.08352e-015	-4.17154e-015
-8.33631e-015	-1.00265e-014	-3.03915e-015	-4.43476e-015	-1.33408e-015	-5.11576e-015	-5.659e-015	4.88367e-016	-3.56282e-015	-5.52407e-015	-8.31435e-015	-9.17214e-015	-8.602e-015	-2.73607e-015	-2.42866e-015	-5.32499e-015	4.79767e-015	-5.54123e-016	-9.37022e-016	3.84486e-015	-2.11187e-015	-3.35459e-015	-1.08859e-015	-3.94835e-015	-4.01437e-015
-8.45226e-015	-9.83599e-015	-3.23672e-015	-4.69552e-015	-1.46201e-015	-5.43764e-015	-5.83108e-015	3.37263e-016	-3.16648e-015	-5.50138e-015	-8.05814e-015	-9.17393e-015	-8.578e-015	-2.79473e-015	-2.18336e-015	-5.12591e-015	4.58068e-015	-7.99789e-016	-1.24923e-015	3.70255e-015	-2.19682e-015	-3.17918e-015	-8.92572e-016	-3.82742e-015	-3.85936e-015
-8.55081e-015	-9.62586e-015	-3.42761e-015	-4.93279e-015	-1.57739e-015	-5.72583e-015	-5.99485e-015	1.54656e-016	-2.79096e-015	-5.49118e-015	-7.81082e-015	-9.17417e-015	-8.56541e-015	-2.8267e-015	-1.93867e-015	-4.87928e-015	4.38659e-015	-1.01982e-015	-1.55837e-015	3.54819e-015	-2.28902e-015	-3.00004e-015	-6.83565e-016	-3.72146e-015	-3.70859e-015
-8.63238e-015	-9.39643e-015	-3.61039e-015	-5.14361e-015	-1.67945e-015	-5.97782e-015	-6.1499e-015	-5.86783e-017	-2.43898e-015	-5.49322e-015	-7.57371e-015	-9.17304e-015	-8.56308e-015	-2.83287e-015	-1.69663e-015	-4.58847e-015	4.21787e-015	-1.21291e-015	-1.86326e-015	3.38433e-015	-2.38771e-015	-2.8189e-015	-4.62568e-016	-3.63119e-015	-3.56301e-015
-8.69723e-015	-9.14811e-015	-3.78321e-015	-5.32617e-015	-1.7673e-015	-6.19118e-015	-6.2949e-015	-3.01651e-016	-2.11296e-015	-5.50777e-015	-7.34874e-015	-9.17075e-015	-8.57009e-015	-2.81435e-015	-1.45937e-015	-4.25789e-015	4.07624e-015	-1.37767e-015	-2.16236e-015	3.21259e-015	-2.49244e-015	-2.63751e-015	-2.30159e-016	-3.55749e-015	-3.42394e-015
-8.74645e-015	-8.88196e-015	-3.94485e-015	-5.47951e-015	-1.84005e-015	-6.36368e-015	-6.42936e-015	-5.7289e-016	-1.81483e-015	-5.5347e-015	-7.13684e-015	-9.16817e-015	-8.58574e-015	-2.77249e-015	-1.22907e-015	-3.89159e-015	3.96223e-015	-1.51259e-015	-2.45451e-015	3.036e-015	-2.603e-015	-2.45718e-015	1.24463e-017	-3.5001e-015	-3.29321e-015
-8.78099e-015	-8.5987e-015	-4.09391e-015	-5.60203e-015	-1.89793e-015	-6.49408e-015	-6.55233e-015	-8.70493e-016	-1.54654e-015	-5.57325e-015	-6.9387e-015	-9.16543e-015	-8.60808e-015	-2.70925e-015	-1.0077e-015	-3.49438e-015	3.87585e-015	-1.61662e-015	-2.73854e-015	2.85742e-015	-2.71821e-015	-2.2798e-015	2.64227e-016	-3.45912e-015	-3.17232e-015
-8.8011e-015	-8.29937e-015	-4.22876e-015	-5.69278e-015	-1.94064e-015	-6.58103e-015	-6.66384e-015	-1.19243e-015	-1.30961e-015	-5.62214e-015	-6.75511e-015	-9.16286e-015	-8.63516e-015	-2.62726e-015	-7.97026e-016	-3.07069e-015	3.81712e-015	-1.68927e-015	-3.01362e-015	2.67915e-015	-2.83766e-015	-2.10639e-015	5.23725e-016	-3.43454e-015	-3.06184e-015
-8.80776e-015	-7.98485e-015	-4.34833e-015	-5.75074e-015	-1.96703e-015	-6.62354e-015	-6.76351e-015	-1.53683e-015	-1.10533e-015	-5.68032e-015	-6.5867e-015	-9.16085e-015	-8.66569e-015	-2.5285e-015	-5.99319e-016	-2.62621e-015	3.7869e-015	-1.73074e-015	-3.27798e-015	2.50363e-015	-2.96077e-015	-1.93797e-015	7.89843e-016	-3.42555e-015	-2.96228e-015
-8.80238e-015	-7.65667e-015	-4.45164e-015	-5.77511e-015	-1.97768e-015	-6.62128e-015	-6.85073e-015	-1.90128e-015	-9.34518e-016	-5.7471e-015	-6.4339e-015	-9.15986e-015	-8.69782e-015	-2.41508e-015	-4.15973e-016	-2.16649e-015	3.7848e-015	-1.74126e-015	-3.53055e-015	2.33395e-015	-3.08603e-015	-1.7756e-015	1.06086e-015	-3.43107e-015	-2.87369e-015
-8.78637e-015	-7.317e-015	-4.53705e-015	-5.76622e-015	-1.97251e-015	-6.57435e-015	-6.92456e-015	-2.28292e-015	-7.98232e-016	-5.82101e-015	-6.29705e-015	-9.15981e-015	-8.73026e-015	-2.28956e-015	-2.48785e-016	-1.69629e-015	3.80976e-015	-1.72184e-015	-3.76975e-015	2.17326e-015	-3.21231e-015	-1.6207e-015	1.33542e-015	-3.45012e-015	-2.79624e-015
-8.76085e-015	-6.96718e-015	-4.60425e-015	-5.72431e-015	-1.95175e-015	-6.48352e-015	-6.98511e-015	-2.67886e-015	-6.96976e-016	-5.90088e-015	-6.17647e-015	-9.16129e-015	-8.7623e-015	-2.15444e-015	-9.90835e-017	-1.22091e-015	3.86158e-015	-1.67276e-015	-3.99439e-015	2.02397e-015	-3.33789e-015	-1.47404e-015	1.6122e-015	-3.48142e-015	-2.73015e-015
-8.72698e-015	-6.60913e-015	-4.65214e-015	-5.64971e-015	-1.91567e-015	-6.3495e-015	-7.03177e-015	-3.08707e-015	-6.30479e-016	-5.98515e-015	-6.07198e-015	-9.16396e-015	-8.79202e-015	-2.01205e-015	3.19049e-017	-7.45599e-016	3.93963e-015	-1.59498e-015	-4.20303e-015	1.88895e-015	-3.46255e-015	-1.33583e-015	1.89018e-015	-3.52389e-015	-2.67491e-015
-8.6855e-015	-6.24471e-015	-4.67998e-015	-5.54396e-015	-1.86476e-015	-6.17393e-015	-7.06472e-015	-3.50399e-015	-5.98174e-016	-6.07225e-015	-5.98342e-015	-9.16723e-015	-8.81815e-015	-1.8644e-015	1.43631e-016	-2.75797e-016	4.04211e-015	-1.49041e-015	-4.39462e-015	1.76962e-015	-3.58501e-015	-1.20684e-015	2.16735e-015	-3.57597e-015	-2.6296e-015
-8.63848e-015	-5.87613e-015	-4.68714e-015	-5.40863e-015	-1.7993e-015	-5.95769e-015	-7.08416e-015	-3.92754e-015	-5.99341e-016	-6.16087e-015	-5.91046e-015	-9.17093e-015	-8.83934e-015	-1.71447e-015	2.3488e-016	1.83225e-016	4.16689e-015	-1.36042e-015	-4.56791e-015	1.66903e-015	-3.70337e-015	-1.08766e-015	2.44219e-015	-3.63617e-015	-2.59357e-015
-8.5873e-015	-5.50483e-015	-4.67318e-015	-5.24553e-015	-1.71973e-015	-5.70338e-015	-7.09029e-015	-4.35526e-015	-6.32717e-016	-6.24928e-015	-5.85254e-015	-9.17481e-015	-8.85472e-015	-1.56462e-015	3.05776e-016	6.26263e-016	4.31156e-015	-1.20732e-015	-4.72142e-015	1.58986e-015	-3.81662e-015	-9.78315e-016	2.71307e-015	-3.70249e-015	-2.56615e-015
-8.5323e-015	-5.13331e-015	-4.63803e-015	-5.05694e-015	-1.62639e-015	-5.41358e-015	-7.08362e-015	-4.78382e-015	-6.97596e-016	-6.33576e-015	-5.80977e-015	-9.17831e-015	-8.86289e-015	-1.41725e-015	3.55826e-016	1.04916e-015	4.47367e-015	-1.03351e-015	-4.85343e-015	1.53444e-015	-3.92427e-015	-8.7884e-016	2.97852e-015	-3.7734e-015	-2.54579e-015
-8.47491e-015	-4.76393e-015	-4.58241e-015	-4.84482e-015	-1.52098e-015	-5.09168e-015	-7.06401e-015	-5.20994e-015	-7.92203e-016	-6.4189e-015	-5.78175e-015	-9.18134e-015	-8.86329e-015	-1.27465e-015	3.84936e-016	1.44834e-015	4.65104e-015	-8.40836e-016	-4.96316e-015	1.50433e-015	-4.0251e-015	-7.89767e-016	3.23644e-015	-3.84753e-015	-2.5312e-015
-8.41633e-015	-4.39861e-015	-4.50739e-015	-4.61224e-015	-1.40496e-015	-4.74105e-015	-7.03213e-015	-5.63023e-015	-9.14144e-016	-6.49677e-015	-5.76792e-015	-9.18323e-015	-8.85533e-015	-1.13897e-015	3.93562e-016	1.81999e-015	4.84082e-015	-6.32012e-016	-5.05021e-015	1.50117e-015	-4.11782e-015	-7.10538e-016	3.48569e-015	-3.92278e-015	-2.52048e-015
-8.35755e-015	-4.03875e-015	-4.4137e-015	-4.36231e-015	-1.27938e-015	-4.36488e-015	-6.98872e-015	-6.0425e-015	-1.06146e-015	-6.56831e-015	-5.76739e-015	-9.18335e-015	-8.83873e-015	-1.01295e-015	3.8199e-016	2.16066e-015	5.04025e-015	-4.09559e-016	-5.11421e-015	1.52669e-015	-4.20223e-015	-6.40959e-016	3.7248e-015	-3.99736e-015	-2.51235e-015
-8.29943e-015	-3.68695e-015	-4.30268e-015	-4.09812e-015	-1.14503e-015	-3.967e-015	-6.93411e-015	-6.44401e-015	-1.23249e-015	-6.63188e-015	-5.77922e-015	-9.18109e-015	-8.81338e-015	-8.98171e-016	3.50677e-016	2.4675e-015	5.24629e-015	-1.76241e-016	-5.1549e-015	1.58207e-015	-4.27751e-015	-5.80907e-016	3.95186e-015	-4.0703e-015	-2.50444e-015
-8.2428e-015	-3.34519e-015	-4.17529e-015	-3.82248e-015	-1.00344e-015	-3.55129e-015	-6.86836e-015	-6.83256e-015	-1.42512e-015	-6.68654e-015	-5.80254e-015	-9.17564e-015	-8.77863e-015	-7.96132e-016	3.01293e-016	2.73846e-015	5.4562e-015	6.48144e-017	-5.17171e-015	1.66708e-015	-4.3422e-015	-5.29098e-016	4.16553e-015	-4.14004e-015	-2.49547e-015
-8.18781e-015	-3.01594e-015	-4.03274e-015	-3.53851e-015	-8.55617e-016	-3.12221e-015	-6.79227e-015	-7.2055e-015	-1.63683e-015	-6.73085e-015	-5.83621e-015	-9.16579e-015	-8.734e-015	-7.08044e-016	2.34988e-016	2.97158e-015	5.66638e-015	3.10835e-016	-5.16404e-015	1.78198e-015	-4.39556e-015	-4.85495e-016	4.36501e-015	-4.2041e-015	-2.4834e-015
-8.13442e-015	-2.70133e-015	-3.87687e-015	-3.24936e-015	-7.033e-016	-2.68364e-015	-6.7069e-015	-7.5607e-015	-1.86509e-015	-6.76442e-015	-5.87904e-015	-9.15121e-015	-8.6792e-015	-6.35285e-016	1.52698e-016	3.16572e-015	5.87357e-015	5.59466e-016	-5.13264e-015	1.92644e-015	-4.43768e-015	-4.48762e-016	4.54905e-015	-4.26162e-015	-2.46642e-015
-8.08304e-015	-2.40299e-015	-3.70943e-015	-2.95857e-015	-5.47099e-016	-2.23997e-015	-6.613e-015	-7.89721e-015	-2.10796e-015	-6.78589e-015	-5.93007e-015	-9.13095e-015	-8.61452e-015	-5.78379e-016	5.63094e-017	3.32002e-015	6.07495e-015	8.0707e-016	-5.07771e-015	2.09976e-015	-4.46866e-015	-4.1795e-016	4.71601e-015	-4.31186e-015	-2.44276e-015
-8.03366e-015	-2.1227e-015	-3.53216e-015	-2.66946e-015	-3.88624e-016	-1.79551e-015	-6.51211e-015	-8.21304e-015	-2.36284e-015	-6.79476e-015	-5.98817e-015	-9.10415e-015	-8.53998e-015	-5.37847e-016	-5.22258e-017	3.43482e-015	6.26787e-015	1.05158e-015	-4.99987e-015	2.30131e-015	-4.48828e-015	-3.92439e-016	4.86459e-015	-4.35354e-015	-2.41065e-015
-7.98533e-015	-1.86143e-015	-3.34754e-015	-2.38488e-015	-2.29104e-016	-1.3544e-015	-6.40471e-015	-8.50623e-015	-2.62777e-015	-6.79021e-015	-6.05245e-015	-9.06992e-015	-8.45589e-015	-5.13962e-016	-1.71529e-016	3.51001e-015	6.44964e-015	1.2907e-015	-4.89972e-015	2.52931e-015	-4.49707e-015	-3.7126e-016	4.99412e-015	-4.38538e-015	-2.36932e-015
-7.93764e-015	-1.62101e-015	-3.15739e-015	-2.10748e-015	-6.96448e-017	-9.2058e-016	-6.29144e-015	-8.77524e-015	-2.90006e-015	-6.77165e-015	-6.1216e-015	-9.02727e-015	-8.36231e-015	-5.06987e-016	-2.9976e-016	3.54685e-015	6.61804e-015	1.52227e-015	-4.77827e-015	2.78292e-015	-4.49507e-015	-3.53003e-016	5.10431e-015	-4.40654e-015	-2.31751e-015
-7.88991e-015	-1.4023e-015	-2.96377e-015	-1.84036e-015	8.92844e-017	-4.98325e-016	-6.17344e-015	-9.01916e-015	-3.17687e-015	-6.73881e-015	-6.1943e-015	-8.97502e-015	-8.26004e-015	-5.16651e-016	-4.35181e-016	3.54667e-015	6.77027e-015	1.74394e-015	-4.63692e-015	3.05995e-015	-4.48187e-015	-3.37111e-016	5.19461e-015	-4.41634e-015	-2.25338e-015
-7.84098e-015	-1.20605e-015	-2.76852e-015	-1.58585e-015	2.45753e-016	-9.12101e-017	-6.05137e-015	-9.23789e-015	-3.45644e-015	-6.69194e-015	-6.26955e-015	-8.91227e-015	-8.14979e-015	-5.42619e-016	-5.75632e-016	3.51069e-015	6.90314e-015	1.95426e-015	-4.47722e-015	3.35772e-015	-4.45761e-015	-3.22519e-016	5.26455e-015	-4.41445e-015	-2.17662e-015
-7.78981e-015	-1.0336e-015	-2.5743e-015	-1.34621e-015	3.98524e-016	2.97245e-016	-5.92636e-015	-9.43063e-015	-3.73643e-015	-6.63116e-015	-6.34551e-015	-8.83807e-015	-8.03205e-015	-5.84855e-016	-7.18915e-016	3.441e-015	7.0147e-015	2.15136e-015	-4.30102e-015	3.67323e-015	-4.42351e-015	-3.07769e-016	5.31435e-015	-4.40046e-015	-2.08621e-015
-7.73549e-015	-8.84569e-016	-2.38317e-015	-1.12404e-015	5.46443e-016	6.63288e-016	-5.80029e-015	-9.59717e-015	-4.01493e-015	-6.55674e-015	-6.42119e-015	-8.7514e-015	-7.90735e-015	-6.4236e-016	-8.6265e-016	3.34087e-015	7.10315e-015	2.3341e-015	-4.1101e-015	4.00343e-015	-4.37998e-015	-2.92175e-016	5.34378e-015	-4.37351e-015	-1.98136e-015
-7.67652e-015	-7.59514e-016	-2.19762e-015	-9.20879e-016	6.88492e-016	1.00412e-015	-5.67423e-015	-9.73698e-015	-4.28983e-015	-6.46877e-015	-6.49523e-015	-8.65208e-015	-7.77663e-015	-7.14209e-016	-1.0046e-015	3.21291e-015	7.16724e-015	2.50157e-015	-3.90652e-015	4.34487e-015	-4.32745e-015	-2.75046e-016	5.35322e-015	-4.33387e-015	-1.86099e-015
-7.61179e-015	-6.59223e-016	-2.01977e-015	-7.38112e-016	8.23928e-016	1.31725e-015	-5.54894e-015	-9.85014e-015	-4.55875e-015	-6.36793e-015	-6.56658e-015	-8.53913e-015	-7.63978e-015	-7.99398e-016	-1.14297e-015	3.06032e-015	7.20546e-015	2.65355e-015	-3.69271e-015	4.69409e-015	-4.26678e-015	-2.55461e-016	5.34321e-015	-4.28135e-015	-1.72532e-015
-7.54021e-015	-5.82763e-016	-1.85132e-015	-5.76885e-016	9.51969e-016	1.60031e-015	-5.42561e-015	-9.9371e-015	-4.81962e-015	-6.25444e-015	-6.63388e-015	-8.41199e-015	-7.49769e-015	-8.9649e-016	-1.27583e-015	2.88607e-015	7.21611e-015	2.78893e-015	-3.4706e-015	5.04749e-015	-4.19874e-015	-2.32925e-016	5.31411e-015	-4.2155e-015	-1.57477e-015
-7.46017e-015	-5.29176e-016	-1.6935e-015	-4.38191e-016	1.07144e-015	1.85132e-015	-5.30552e-015	-9.99807e-015	-5.07051e-015	-6.12943e-015	-6.6959e-015	-8.27016e-015	-7.35104e-015	-1.00455e-015	-1.40146e-015	2.69326e-015	7.19868e-015	2.90658e-015	-3.2434e-015	5.401e-015	-4.12477e-015	-2.06813e-016	5.26699e-015	-4.13643e-015	-1.41051e-015
-7.37016e-015	-4.97736e-016	-1.54854e-015	-3.22654e-016	1.18165e-015	2.06819e-015	-5.18962e-015	-1.00328e-014	-5.3101e-015	-5.9937e-015	-6.75151e-015	-8.1132e-015	-7.20032e-015	-1.12187e-015	-1.51842e-015	2.48613e-015	7.15228e-015	3.00713e-015	-3.01334e-015	5.75155e-015	-4.04574e-015	-1.76558e-016	5.20265e-015	-4.04408e-015	-1.23229e-015
-7.2687e-015	-4.87911e-016	-1.41812e-015	-2.30894e-016	1.28183e-015	2.24994e-015	-5.07883e-015	-1.00418e-014	-5.5368e-015	-5.84771e-015	-6.79938e-015	-7.94058e-015	-7.04569e-015	-1.24724e-015	-1.62545e-015	2.26831e-015	7.07761e-015	3.09089e-015	-2.78268e-015	6.09525e-015	-3.96278e-015	-1.41999e-016	5.12241e-015	-3.93842e-015	-1.04103e-015
-7.15416e-015	-4.97888e-016	-1.30276e-015	-1.62642e-016	1.37112e-015	2.39592e-015	-4.97413e-015	-1.00259e-014	-5.74928e-015	-5.69336e-015	-6.83821e-015	-7.75175e-015	-6.88799e-015	-1.37922e-015	-1.72097e-015	2.04276e-015	6.97464e-015	3.15764e-015	-2.55462e-015	6.42769e-015	-3.87674e-015	-1.02648e-016	5.02769e-015	-3.81954e-015	-8.37924e-016
-7.02543e-015	-5.26493e-016	-1.20345e-015	-1.18221e-016	1.44985e-015	2.5061e-015	-4.87726e-015	-9.98543e-015	-5.94521e-015	-5.53138e-015	-6.86655e-015	-7.54694e-015	-6.72781e-015	-1.51587e-015	-1.80407e-015	1.81277e-015	6.84358e-015	3.20758e-015	-2.33097e-015	6.74574e-015	-3.78839e-015	-5.77791e-017	4.91982e-015	-3.68766e-015	-6.2404e-016
-6.88112e-015	-5.71664e-016	-1.12155e-015	-9.66604e-017	1.51747e-015	2.58065e-015	-4.78911e-015	-9.92057e-015	-6.12383e-015	-5.36285e-015	-6.88314e-015	-7.32612e-015	-6.5653e-015	-1.65586e-015	-1.87394e-015	1.58135e-015	6.68548e-015	3.24133e-015	-2.11485e-015	7.04563e-015	-3.69896e-015	-6.80767e-018	4.80049e-015	-3.54311e-015	-4.0071e-016
-6.72063e-015	-6.30627e-016	-1.05718e-015	-9.69057e-017	1.57288e-015	2.61989e-015	-4.71006e-015	-9.83243e-015	-6.28373e-015	-5.18902e-015	-6.88752e-015	-7.08939e-015	-6.40171e-015	-1.79812e-015	-1.92989e-015	1.35133e-015	6.50081e-015	3.25951e-015	-1.90853e-015	7.3245e-015	-3.60951e-015	5.02827e-017	4.67117e-015	-3.38538e-015	-1.69756e-016
-6.5426e-015	-7.01572e-016	-1.01103e-015	-1.18277e-016	1.61579e-015	2.62443e-015	-4.64146e-015	-9.72159e-015	-6.42473e-015	-5.0105e-015	-6.87852e-015	-6.8373e-015	-6.23758e-015	-1.94028e-015	-1.97181e-015	1.12624e-015	6.29075e-015	3.26338e-015	-1.71418e-015	7.57938e-015	-3.52138e-015	1.13194e-016	4.53404e-015	-3.21441e-015	6.74985e-017
-6.34604e-015	-7.82021e-016	-9.83069e-016	-1.59062e-016	1.64591e-015	2.59593e-015	-4.58435e-015	-9.58878e-015	-6.54561e-015	-4.82814e-015	-6.8551e-015	-6.56911e-015	-6.07302e-015	-2.08075e-015	-1.99928e-015	9.09116e-016	6.05692e-015	3.25372e-015	-1.53435e-015	7.80724e-015	-3.43507e-015	1.81766e-016	4.39171e-015	-3.03068e-015	3.09165e-016
-6.12997e-015	-8.69463e-016	-9.73681e-016	-2.18537e-016	1.66297e-015	2.5355e-015	-4.53856e-015	-9.43517e-015	-6.64498e-015	-4.64302e-015	-6.81623e-015	-6.28554e-015	-5.90843e-015	-2.21846e-015	-2.0129e-015	7.02605e-016	5.80035e-015	3.23198e-015	-1.37057e-015	8.00605e-015	-3.35104e-015	2.55883e-016	4.24623e-015	-2.83437e-015	5.52513e-016
-5.89385e-015	-9.60645e-016	-9.81662e-016	-2.95553e-016	1.66641e-015	2.44551e-015	-4.50484e-015	-9.26078e-015	-6.72247e-015	-4.45599e-015	-6.76062e-015	-5.98726e-015	-5.74418e-015	-2.35198e-015	-2.01329e-015	5.08315e-016	5.52312e-015	3.19903e-015	-1.22465e-015	8.1727e-015	-3.26959e-015	3.35105e-016	4.09984e-015	-2.62539e-015	7.95363e-016
-5.63763e-015	-1.05219e-015	-1.00743e-015	-3.8805e-016	1.65608e-015	2.32839e-015	-4.48399e-015	-9.06682e-015	-6.77721e-015	-4.26777e-015	-6.68773e-015	-5.67481e-015	-5.57994e-015	-2.48029e-015	-2.00145e-015	3.28956e-016	5.2269e-015	3.15546e-015	-1.09859e-015	8.30618e-015	-3.19148e-015	4.18788e-016	3.95505e-015	-2.40415e-015	1.03575e-015
-5.36099e-015	-1.14102e-015	-1.05042e-015	-4.94449e-016	1.63267e-015	2.18674e-015	-4.47615e-015	-8.85369e-015	-6.80863e-015	-4.07897e-015	-6.5972e-015	-5.34859e-015	-5.41613e-015	-2.60344e-015	-1.97868e-015	1.65288e-016	4.91351e-015	3.10172e-015	-9.93839e-016	8.40484e-015	-3.11671e-015	5.06583e-016	3.81406e-015	-2.17045e-015	1.27163e-015
-5.06458e-015	-1.22336e-015	-1.10956e-015	-6.13522e-016	1.59608e-015	2.02308e-015	-4.48172e-015	-8.62197e-015	-6.8159e-015	-3.89056e-015	-6.48835e-015	-5.00894e-015	-5.25309e-015	-2.72065e-015	-1.94591e-015	1.79988e-017	4.58481e-015	3.0394e-015	-9.11296e-016	8.46846e-015	-3.04611e-015	5.97803e-016	3.67873e-015	-1.92463e-015	1.50064e-015
-4.74883e-015	-1.29608e-015	-1.18403e-015	-7.42728e-016	1.5461e-015	1.84017e-015	-4.50132e-015	-8.37274e-015	-6.79814e-015	-3.70293e-015	-6.36119e-015	-4.65626e-015	-5.09057e-015	-2.83152e-015	-1.90486e-015	-1.11898e-016	4.24261e-015	2.96951e-015	-8.52357e-016	8.49659e-015	-2.97956e-015	6.91552e-016	3.55165e-015	-1.66703e-015	1.72095e-015
-4.41396e-015	-1.35595e-015	-1.27313e-015	-8.80309e-016	1.48293e-015	1.64077e-015	-4.53517e-015	-8.10612e-015	-6.75513e-015	-3.5165e-015	-6.21533e-015	-4.2914e-015	-4.92834e-015	-2.93528e-015	-1.85734e-015	-2.24275e-016	3.88924e-015	2.89285e-015	-8.17426e-016	8.48827e-015	-2.91737e-015	7.86742e-016	3.43495e-015	-1.3972e-015	1.93036e-015
-4.06062e-015	-1.40008e-015	-1.37581e-015	-1.02503e-015	1.40733e-015	1.42818e-015	-4.58346e-015	-7.82315e-015	-6.68619e-015	-3.3313e-015	-6.0503e-015	-3.91519e-015	-4.7673e-015	-3.03209e-015	-1.8047e-015	-3.19263e-016	3.52676e-015	2.80999e-015	-8.06299e-016	8.44289e-015	-2.8597e-015	8.82682e-016	3.33095e-015	-1.11603e-015	2.12697e-015
-3.68958e-015	-1.42528e-015	-1.4906e-015	-1.17537e-015	1.3199e-015	1.20558e-015	-4.64587e-015	-7.52437e-015	-6.59115e-015	-3.14744e-015	-5.8661e-015	-3.52943e-015	-4.60683e-015	-3.1222e-015	-1.74898e-015	-3.97006e-016	3.15716e-015	2.72143e-015	-8.18758e-016	8.3616e-015	-2.80587e-015	9.78921e-016	3.2419e-015	-8.23024e-016	2.30951e-015
-3.30281e-015	-1.42845e-015	-1.61635e-015	-1.32992e-015	1.22171e-015	9.76251e-016	-4.72294e-015	-7.21021e-015	-6.46986e-015	-2.9649e-015	-5.6637e-015	-3.13482e-015	-4.44667e-015	-3.2055e-015	-1.69228e-015	-4.57906e-016	2.78281e-015	2.62699e-015	-8.5483e-016	8.24569e-015	-2.75556e-015	1.07498e-015	3.1693e-015	-5.18292e-016	2.47671e-015
-2.90155e-015	-1.40696e-015	-1.7523e-015	-1.48752e-015	1.11354e-015	7.42977e-016	-4.81361e-015	-6.88223e-015	-6.32218e-015	-2.78405e-015	-5.44262e-015	-2.7318e-015	-4.28644e-015	-3.28225e-015	-1.63694e-015	-5.03e-016	2.40548e-015	2.52653e-015	-9.13004e-016	8.09639e-015	-2.70859e-015	1.16991e-015	3.11479e-015	-2.02502e-016	2.62666e-015
-2.48728e-015	-1.35819e-015	-1.89706e-015	-1.64735e-015	9.95438e-016	5.08869e-016	-4.91729e-015	-6.54129e-015	-6.14842e-015	-2.60429e-015	-5.20364e-015	-2.32129e-015	-4.12546e-015	-3.35225e-015	-1.58556e-015	-5.33351e-016	2.02703e-015	2.42108e-015	-9.92134e-016	7.91603e-015	-2.66447e-015	1.26296e-015	3.08009e-015	1.23776e-016	2.75804e-015
-2.06128e-015	-1.27948e-015	-2.05003e-015	-1.80785e-015	8.68022e-016	2.76698e-016	-5.03356e-015	-6.18748e-015	-5.94914e-015	-2.42534e-015	-4.9475e-015	-1.90447e-015	-3.96342e-015	-3.41604e-015	-1.54022e-015	-5.50936e-016	1.64916e-015	2.31034e-015	-1.09225e-015	7.70703e-015	-2.62243e-015	1.35365e-015	3.06653e-015	4.6035e-016	2.87045e-015
-1.62518e-015	-1.16767e-015	-2.20899e-015	-1.96755e-015	7.32415e-016	4.89413e-017	-5.16123e-015	-5.82098e-015	-5.72518e-015	-2.24704e-015	-4.67509e-015	-1.48243e-015	-3.80031e-015	-3.47437e-015	-1.5027e-015	-5.57474e-016	1.27382e-015	2.19397e-015	-1.2114e-015	7.47102e-015	-2.58137e-015	1.44075e-015	3.07533e-015	8.06402e-016	2.96332e-015
-1.18116e-015	-1.02085e-015	-2.37351e-015	-2.12591e-015	5.89756e-016	-1.72072e-016	-5.29982e-015	-5.44333e-015	-5.47698e-015	-2.06877e-015	-4.38725e-015	-1.05645e-015	-3.63538e-015	-3.52793e-015	-1.47512e-015	-5.54026e-016	9.02299e-016	2.07169e-015	-1.34786e-015	7.21059e-015	-2.54067e-015	1.52354e-015	3.10716e-015	1.16135e-015	3.03646e-015
-7.30515e-016	-8.37695e-016	-2.54206e-015	-2.28265e-015	4.41309e-016	-3.84275e-016	-5.44832e-015	-5.05626e-015	-5.20515e-015	-1.88944e-015	-4.08519e-015	-6.27472e-016	-3.46763e-015	-3.57748e-015	-1.46e-015	-5.42494e-016	5.35933e-016	1.94326e-015	-1.49968e-015	6.92879e-015	-2.49988e-015	1.6014e-015	3.16303e-015	1.52437e-015	3.09001e-015
-2.75339e-016	-6.16392e-016	-2.71422e-015	-2.43714e-015	2.88121e-016	-5.8548e-016	-5.60574e-015	-4.66053e-015	-4.90978e-015	-1.70852e-015	-3.77009e-015	-1.96305e-016	-3.29651e-015	-3.62358e-015	-1.45924e-015	-5.24672e-016	1.7627e-016	1.80777e-015	-1.66524e-015	6.62923e-015	-2.45796e-015	1.67413e-015	3.24298e-015	1.89466e-015	3.12454e-015
1.82321e-016	-3.56001e-016	-2.88851e-015	-2.58897e-015	1.3147e-016	-7.74205e-016	-5.77106e-015	-4.2561e-015	-4.59179e-015	-1.52567e-015	-3.4434e-015	2.35954e-016	-3.12128e-015	-3.6669e-015	-1.47477e-015	-5.0285e-016	-1.7507e-016	1.66524e-015	-1.84221e-015	6.31519e-015	-2.41366e-015	1.74142e-015	3.34758e-015	2.27101e-015	3.14074e-015
6.40001e-016	-5.56796e-017	-3.06408e-015	-2.7377e-015	-2.77415e-017	-9.49494e-016	-5.94297e-015	-3.84403e-015	-4.25196e-015	-1.33989e-015	-3.10664e-015	6.67514e-016	-2.94145e-015	-3.70892e-015	-1.50817e-015	-4.7949e-016	-5.17223e-016	1.51502e-015	-2.02792e-015	5.99001e-015	-2.36646e-015	1.80286e-015	3.4769e-015	2.6524e-015	3.13904e-015
1.09641e-015	2.85595e-016	-3.24017e-015	-2.88313e-015	-1.87702e-016	-1.11031e-015	-6.11977e-015	-3.42575e-015	-3.89188e-015	-1.15033e-015	-2.76044e-015	1.09781e-015	-2.75652e-015	-3.74996e-015	-1.5609e-015	-4.56497e-016	-8.4973e-016	1.35632e-015	-2.22035e-015	5.65711e-015	-2.3148e-015	1.85816e-015	3.63022e-015	3.0379e-015	3.12037e-015
1.54977e-015	6.67659e-016	-3.41565e-015	-3.02561e-015	-3.46888e-016	-1.25611e-015	-6.29989e-015	-3.00294e-015	-3.51273e-015	-9.56087e-016	-2.40683e-015	1.52532e-015	-2.56576e-015	-3.79092e-015	-1.63433e-015	-4.35779e-016	-1.17152e-015	1.18885e-015	-2.41721e-015	5.31959e-015	-2.25747e-015	1.90715e-015	3.8068e-015	3.42626e-015	3.08629e-015
1.99892e-015	1.09017e-015	-3.59048e-015	-3.16531e-015	-5.04355e-016	-1.38664e-015	-6.4808e-015	-2.57676e-015	-3.11568e-015	-7.56588e-016	-2.04755e-015	1.94954e-015	-2.36802e-015	-3.83259e-015	-1.72906e-015	-4.19126e-016	-1.48188e-015	1.01189e-015	-2.61567e-015	4.98066e-015	-2.19339e-015	1.94938e-015	4.00595e-015	3.81612e-015	3.03855e-015
2.44222e-015	1.55248e-015	-3.76416e-015	-3.30257e-015	-6.58329e-016	-1.50176e-015	-6.66083e-015	-2.14843e-015	-2.70223e-015	-5.51428e-016	-1.68383e-015	2.36929e-015	-2.16274e-015	-3.87586e-015	-1.84548e-015	-4.08178e-016	-1.78024e-015	8.25138e-016	-2.81335e-015	4.64362e-015	-2.12166e-015	1.98488e-015	4.22645e-015	4.20577e-015	2.97899e-015
2.87883e-015	2.05326e-015	-3.93591e-015	-3.43711e-015	-8.07526e-016	-1.60196e-015	-6.83814e-015	-1.71895e-015	-2.27391e-015	-3.39455e-016	-1.31729e-015	2.78356e-015	-1.94896e-015	-3.92149e-015	-1.98458e-015	-4.04684e-016	-2.06605e-015	6.28412e-016	-3.0079e-015	4.31146e-015	-2.04066e-015	2.01429e-015	4.46681e-015	4.59437e-015	2.90968e-015
3.30678e-015	2.5919e-015	-4.10493e-015	-3.56919e-015	-9.50686e-016	-1.68749e-015	-7.01048e-015	-1.28996e-015	-1.83241e-015	-1.2016e-016	-9.50169e-016	3.19169e-015	-1.72638e-015	-3.96946e-015	-2.14667e-015	-4.10739e-016	-2.33917e-015	4.20762e-016	-3.19709e-015	3.98677e-015	-1.95015e-015	2.03757e-015	4.72577e-015	4.9804e-015	2.83201e-015
3.72561e-015	3.16693e-015	-4.27131e-015	-3.69953e-015	-1.08678e-015	-1.75969e-015	-7.17577e-015	-8.63481e-016	-1.37972e-015	1.07002e-016	-5.84109e-016	3.59252e-015	-1.49453e-015	-4.02052e-015	-2.33141e-015	-4.28095e-016	-2.59988e-015	2.02326e-016	-3.3782e-015	3.67313e-015	-1.84966e-015	2.0549e-015	5.00042e-015	5.36188e-015	2.74838e-015
4.13477e-015	3.77614e-015	-4.43492e-015	-3.82818e-015	-1.21395e-015	-1.81995e-015	-7.33184e-015	-4.41543e-016	-9.18617e-016	3.42124e-016	-2.20484e-016	3.98556e-015	-1.25315e-015	-4.07517e-015	-2.53804e-015	-4.58657e-016	-2.84732e-015	-2.71909e-017	-3.5494e-015	3.37256e-015	-1.73857e-015	2.06692e-015	5.28872e-015	5.73707e-015	2.66151e-015
4.53375e-015	4.41725e-015	-4.59647e-015	-3.95562e-015	-1.33073e-015	-1.86947e-015	-7.47656e-015	-2.52559e-017	-4.51748e-016	5.8557e-016	1.38744e-016	4.37027e-015	-1.00205e-015	-4.13406e-015	-2.76556e-015	-5.02698e-016	-3.08122e-015	-2.6743e-016	-3.70877e-015	3.08725e-015	-1.61596e-015	2.07382e-015	5.58815e-015	6.10466e-015	2.5733e-015
4.92182e-015	5.08792e-015	-4.75551e-015	-4.08218e-015	-1.43673e-015	-1.90991e-015	-7.60818e-015	3.83457e-016	1.88834e-017	8.37599e-016	4.92183e-016	4.74623e-015	-7.40209e-016	-4.19726e-015	-3.0128e-015	-5.61243e-016	-3.30139e-015	-5.18487e-016	-3.85516e-015	2.81887e-015	-1.48106e-015	2.07587e-015	5.89597e-015	6.46324e-015	2.48655e-015
5.29878e-015	5.78507e-015	-4.91109e-015	-4.2074e-015	-1.53078e-015	-1.94372e-015	-7.72538e-015	7.82399e-016	4.91046e-016	1.09801e-015	8.38763e-016	5.11264e-015	-4.67139e-016	-4.26461e-015	-3.27877e-015	-6.35804e-016	-3.50766e-015	-7.79549e-016	-3.98744e-015	2.56903e-015	-1.33286e-015	2.0741e-015	6.20975e-015	6.81068e-015	2.40398e-015
5.66531e-015	6.50503e-015	-5.0635e-015	-4.33126e-015	-1.6121e-015	-1.97308e-015	-7.82594e-015	1.17009e-015	9.62644e-016	1.36618e-015	1.17697e-015	5.46915e-015	-1.82872e-016	-4.33595e-015	-3.56223e-015	-7.27059e-016	-3.70032e-015	-1.05003e-015	-4.10465e-015	2.33964e-015	-1.1716e-015	2.06894e-015	6.52681e-015	7.14642e-015	2.32749e-015
6.02171e-015	7.24522e-015	-5.21309e-015	-4.4542e-015	-1.67971e-015	-2.00015e-015	-7.90777e-015	1.54496e-015	1.43072e-015	1.64215e-015	1.50558e-015	5.81532e-015	1.12327e-016	-4.4112e-015	-3.86102e-015	-8.3584e-016	-3.87976e-015	-1.32954e-015	-4.20624e-015	2.13169e-015	-9.97865e-016	2.06148e-015	6.8444e-015	7.46944e-015	2.25906e-015
6.36872e-015	8.0022e-015	-5.35985e-015	-4.57566e-015	-1.7334e-015	-2.02706e-015	-7.96883e-015	1.90534e-015	1.89247e-015	1.92583e-015	1.82343e-015	6.15033e-015	4.19066e-016	-4.49119e-015	-4.1727e-015	-9.62571e-016	-4.04639e-015	-1.61711e-015	-4.29195e-015	1.94606e-015	-8.11592e-016	2.05274e-015	7.15901e-015	7.77826e-015	2.20122e-015
6.70687e-015	8.77272e-015	-5.50351e-015	-4.69539e-015	-1.7733e-015	-2.05617e-015	-8.00731e-015	2.24937e-015	2.3457e-015	2.21625e-015	2.12953e-015	6.47418e-015	7.37314e-016	-4.57491e-015	-4.49555e-015	-1.10703e-015	-4.20053e-015	-1.91182e-015	-4.36138e-015	1.78326e-015	-6.12725e-016	2.04357e-015	7.46705e-015	8.07183e-015	2.15593e-015
7.03677e-015	9.5522e-015	-5.64385e-015	-4.81278e-015	-1.79953e-015	-2.08967e-015	-8.02206e-015	2.57526e-015	2.7877e-015	2.51269e-015	2.42318e-015	6.78663e-015	1.06649e-015	-4.66236e-015	-4.82728e-015	-1.2685e-015	-4.34236e-015	-2.21247e-015	-4.41429e-015	1.64313e-015	-4.01209e-016	2.03478e-015	7.76587e-015	8.34916e-015	2.12449e-015
7.35942e-015	1.03366e-014	-5.78107e-015	-4.92761e-015	-1.81243e-015	-2.13011e-015	-8.01237e-015	2.88129e-015	3.21561e-015	2.81416e-015	2.70384e-015	7.0875e-015	1.40628e-015	-4.75312e-015	-5.16525e-015	-1.44773e-015	-4.4723e-015	-2.517e-015	-4.45118e-015	1.5258e-015	-1.77574e-016	2.02733e-015	8.05264e-015	8.60895e-015	2.10859e-015
7.67597e-015	1.11222e-014	-5.91516e-015	-5.03967e-015	-1.81212e-015	-2.18003e-015	-7.97739e-015	3.16558e-015	3.62712e-015	3.11994e-015	2.97108e-015	7.37631e-015	1.75621e-015	-4.84639e-015	-5.50696e-015	-1.64465e-015	-4.59068e-015	-2.82384e-015	-4.47259e-015	1.43108e-015	5.67955e-017	2.02243e-015	8.32481e-015	8.8509e-015	2.10914e-015
7.98781e-015	1.19056e-014	-6.04588e-015	-5.1485e-015	-1.79917e-015	-2.24105e-015	-7.9152e-015	3.42588e-015	4.01992e-015	3.42894e-015	3.22516e-015	7.65414e-015	2.11594e-015	-4.94236e-015	-5.84982e-015	-1.85878e-015	-4.69769e-015	-3.13203e-015	-4.47948e-015	1.3588e-015	3.0078e-016	2.02123e-015	8.57939e-015	9.07392e-015	2.12761e-015
8.29596e-015	1.26827e-014	-6.17384e-015	-5.25379e-015	-1.77461e-015	-2.31596e-015	-7.8251e-015	3.66151e-015	4.39155e-015	3.73928e-015	3.46583e-015	7.92111e-015	2.48392e-015	-5.04044e-015	-6.19146e-015	-2.08971e-015	-4.79405e-015	-3.43925e-015	-4.47386e-015	1.30769e-015	5.53996e-016	2.02516e-015	8.81314e-015	9.27878e-015	2.16496e-015
8.60197e-015	1.34497e-014	-6.2984e-015	-5.35395e-015	-1.7399e-015	-2.40655e-015	-7.70688e-015	3.87129e-015	4.73955e-015	4.04934e-015	3.69335e-015	8.17744e-015	2.85953e-015	-5.14015e-015	-6.52889e-015	-2.33715e-015	-4.88001e-015	-3.74335e-015	-4.45668e-015	1.27687e-015	8.15157e-016	2.03466e-015	9.02337e-015	9.46549e-015	2.2214e-015
8.90686e-015	1.42025e-014	-6.41885e-015	-5.44885e-015	-1.69721e-015	-2.51426e-015	-7.5611e-015	4.05321e-015	5.0624e-015	4.35769e-015	3.90813e-015	8.42317e-015	3.24238e-015	-5.24085e-015	-6.85968e-015	-2.60049e-015	-4.95683e-015	-4.0425e-015	-4.42878e-015	1.26563e-015	1.08265e-015	2.05069e-015	9.20808e-015	9.63441e-015	2.29685e-015
9.21183e-015	1.49377e-014	-6.53536e-015	-5.53706e-015	-1.64796e-015	-2.64052e-015	-7.38739e-015	4.20628e-015	5.35847e-015	4.66318e-015	4.10998e-015	8.65871e-015	3.63119e-015	-5.34235e-015	-7.18132e-015	-2.87903e-015	-5.02438e-015	-4.33509e-015	-4.39264e-015	1.27271e-015	1.35559e-015	2.07462e-015	9.36449e-015	9.7854e-015	2.39143e-015
9.51888e-015	1.5652e-014	-6.64851e-015	-5.61749e-015	-1.59363e-015	-2.78614e-015	-7.186e-015	4.33015e-015	5.62574e-015	4.96444e-015	4.29947e-015	8.88468e-015	4.02368e-015	-5.4446e-015	-7.49162e-015	-3.17185e-015	-5.08322e-015	-4.61943e-015	-4.35021e-015	1.29652e-015	1.63192e-015	2.10648e-015	9.49099e-015	9.91826e-015	2.50459e-015
9.82913e-015	1.63422e-014	-6.75802e-015	-5.68839e-015	-1.53658e-015	-2.95172e-015	-6.95737e-015	4.42457e-015	5.86243e-015	5.25978e-015	4.47786e-015	9.10162e-015	4.41894e-015	-5.5472e-015	-7.78889e-015	-3.47869e-015	-5.13403e-015	-4.89339e-015	-4.30355e-015	1.33531e-015	1.9099e-015	2.14727e-015	9.58575e-015	1.00341e-014	2.63578e-015
1.01431e-014	1.70047e-014	-6.86303e-015	-5.74964e-015	-1.47953e-015	-3.13772e-015	-6.7023e-015	4.48857e-015	6.06773e-015	5.54744e-015	4.64589e-015	9.31041e-015	4.81548e-015	-5.64845e-015	-8.07095e-015	-3.79898e-015	-5.17753e-015	-5.15492e-015	-4.25425e-015	1.38732e-015	2.18786e-015	2.19843e-015	9.64802e-015	1.0134e-014	2.78346e-015
1.04621e-014	1.76361e-014	-6.96297e-015	-5.79994e-015	-1.42542e-015	-3.34469e-015	-6.42182e-015	4.5219e-015	6.24034e-015	5.82602e-015	4.80473e-015	9.51185e-015	5.21162e-015	-5.74824e-015	-8.33628e-015	-4.13216e-015	-5.21435e-015	-5.40252e-015	-4.20447e-015	1.45078e-015	2.46366e-015	2.26036e-015	9.67632e-015	1.02192e-014	2.94658e-015
1.07869e-014	1.82342e-014	-7.05838e-015	-5.83824e-015	-1.3767e-015	-3.57312e-015	-6.11716e-015	4.52447e-015	6.37962e-015	6.09416e-015	4.95539e-015	9.70666e-015	5.60564e-015	-5.84651e-015	-8.58327e-015	-4.47712e-015	-5.24566e-015	-5.63428e-015	-4.15561e-015	1.52347e-015	2.73605e-015	2.33328e-015	9.67047e-015	1.0291e-014	3.12387e-015
1.11184e-014	1.87965e-014	-7.14861e-015	-5.86444e-015	-1.33603e-015	-3.82243e-015	-5.7898e-015	4.49624e-015	6.48573e-015	6.35001e-015	5.0988e-015	9.89546e-015	5.99573e-015	-5.94253e-015	-8.81081e-015	-4.83278e-015	-5.27176e-015	-5.84803e-015	-4.10923e-015	1.60382e-015	3.0027e-015	2.41791e-015	9.62928e-015	1.03501e-014	3.31338e-015
1.1457e-014	1.93215e-014	-7.23341e-015	-5.87746e-015	-1.30555e-015	-4.09183e-015	-5.44172e-015	4.43751e-015	6.55866e-015	6.59258e-015	5.2366e-015	1.00788e-014	6.37992e-015	-6.03663e-015	-9.01738e-015	-5.19796e-015	-5.29288e-015	-6.04273e-015	-4.06704e-015	1.68966e-015	3.26195e-015	2.515e-015	9.5534e-015	1.03984e-014	3.51337e-015
1.18027e-014	1.9808e-014	-7.31251e-015	-5.87631e-015	-1.28832e-015	-4.37997e-015	-5.07578e-015	4.34911e-015	6.5987e-015	6.82071e-015	5.37005e-015	1.02578e-014	6.75675e-015	-6.12854e-015	-9.20261e-015	-5.57309e-015	-5.3101e-015	-6.21695e-015	-4.03094e-015	1.78032e-015	3.51216e-015	2.62462e-015	9.44344e-015	1.04373e-014	3.72151e-015
1.21559e-014	2.02542e-014	-7.38552e-015	-5.86064e-015	-1.28718e-015	-4.68594e-015	-4.69392e-015	4.23155e-015	6.60704e-015	7.03316e-015	5.50075e-015	1.04334e-014	7.1247e-015	-6.2177e-015	-9.36611e-015	-5.95719e-015	-5.32438e-015	-6.3693e-015	-4.00194e-015	1.87329e-015	3.75128e-015	2.74663e-015	9.29991e-015	1.04686e-014	3.93511e-015
1.2516e-014	2.06583e-014	-7.4521e-015	-5.82993e-015	-1.30474e-015	-5.00807e-015	-4.29823e-015	4.08596e-015	6.58495e-015	7.22934e-015	5.63023e-015	1.06064e-014	7.48247e-015	-6.30449e-015	-9.508e-015	-6.34927e-015	-5.33713e-015	-6.49979e-015	-3.98099e-015	1.96681e-015	3.97824e-015	2.8818e-015	9.12368e-015	1.04938e-014	4.15278e-015
1.28826e-014	2.10201e-014	-7.51238e-015	-5.78362e-015	-1.34464e-015	-5.34442e-015	-3.89088e-015	3.91395e-015	6.5338e-015	7.40896e-015	5.75967e-015	1.07776e-014	7.82804e-015	-6.38845e-015	-9.62909e-015	-6.74869e-015	-5.34882e-015	-6.60806e-015	-3.96875e-015	2.05957e-015	4.19229e-015	3.02973e-015	8.91641e-015	1.0515e-014	4.372e-015
1.32548e-014	2.13391e-014	-7.56596e-015	-5.72178e-015	-1.40987e-015	-5.69231e-015	-3.47513e-015	3.71685e-015	6.45489e-015	7.5715e-015	5.89046e-015	1.09479e-014	8.16015e-015	-6.46931e-015	-9.72907e-015	-7.15472e-015	-5.36026e-015	-6.69364e-015	-3.96622e-015	2.14979e-015	4.39217e-015	3.18997e-015	8.67987e-015	1.05332e-014	4.59061e-015
1.36319e-014	2.16149e-014	-7.61251e-015	-5.6441e-015	-1.50175e-015	-6.04957e-015	-3.05389e-015	3.49627e-015	6.35084e-015	7.71651e-015	6.02389e-015	1.11184e-014	8.47707e-015	-6.54707e-015	-9.80876e-015	-7.56629e-015	-5.3724e-015	-6.7558e-015	-3.9736e-015	2.23598e-015	4.57674e-015	3.36187e-015	8.41553e-015	1.05502e-014	4.80613e-015
1.4013e-014	2.18477e-014	-7.65174e-015	-5.55048e-015	-1.62298e-015	-6.41387e-015	-2.62966e-015	3.25388e-015	6.22355e-015	7.84396e-015	6.16121e-015	1.12895e-014	8.77776e-015	-6.6213e-015	-9.86847e-015	-7.98235e-015	-5.38592e-015	-6.79495e-015	-3.99148e-015	2.31697e-015	4.7446e-015	3.54507e-015	8.12568e-015	1.05666e-014	5.01608e-015
1.43973e-014	2.20382e-014	-7.6838e-015	-5.44094e-015	-1.77616e-015	-6.78225e-015	-2.20521e-015	2.99229e-015	6.07589e-015	7.95393e-015	6.30354e-015	1.14618e-014	9.06022e-015	-6.69187e-015	-9.90985e-015	-8.4015e-015	-5.40238e-015	-6.81088e-015	-4.01919e-015	2.39125e-015	4.89571e-015	3.739e-015	7.81334e-015	1.05844e-014	5.21831e-015
1.47828e-014	2.21871e-014	-7.70824e-015	-5.31622e-015	-1.9633e-015	-7.15251e-015	-1.78384e-015	2.71483e-015	5.91023e-015	8.04719e-015	6.45237e-015	1.16359e-014	9.32438e-015	-6.75929e-015	-9.93461e-015	-8.82222e-015	-5.42261e-015	-6.80417e-015	-4.05607e-015	2.45681e-015	5.02973e-015	3.94314e-015	7.48151e-015	1.06046e-014	5.4106e-015
1.51671e-014	2.2296e-014	-7.72529e-015	-5.17695e-015	-2.18568e-015	-7.52159e-015	-1.3682e-015	2.42306e-015	5.72942e-015	8.12409e-015	6.60824e-015	1.18125e-014	9.56982e-015	-6.82353e-015	-9.9441e-015	-9.24372e-015	-5.44711e-015	-6.77496e-015	-4.10172e-015	2.51271e-015	5.14582e-015	4.15665e-015	7.13266e-015	1.06284e-014	5.59144e-015
1.55488e-014	2.23661e-014	-7.73474e-015	-5.02376e-015	-2.44438e-015	-7.88622e-015	-9.60761e-016	2.11915e-015	5.53685e-015	8.18536e-015	6.77174e-015	1.1992e-014	9.7962e-015	-6.88396e-015	-9.93931e-015	-9.66484e-015	-5.47666e-015	-6.72439e-015	-4.15502e-015	2.55835e-015	5.24433e-015	4.37844e-015	6.77009e-015	1.06567e-014	5.75874e-015
1.59261e-014	2.23985e-014	-7.7371e-015	-4.85735e-015	-2.74002e-015	-8.2433e-015	-5.64574e-016	1.80593e-015	5.33531e-015	8.23222e-015	6.94406e-015	1.21748e-014	1.00028e-014	-6.94048e-015	-9.92204e-015	-1.00837e-014	-5.51243e-015	-6.65309e-015	-4.21451e-015	2.59269e-015	5.32543e-015	4.60757e-015	6.3973e-015	1.06907e-014	5.91067e-015
1.6297e-014	2.23955e-014	-7.73214e-015	-4.67842e-015	-3.07272e-015	-8.58958e-015	-1.82421e-016	1.4863e-015	5.12835e-015	8.26598e-015	7.12557e-015	1.23616e-014	1.01893e-014	-6.9937e-015	-9.89449e-015	-1.04989e-014	-5.55529e-015	-6.56216e-015	-4.27889e-015	2.61492e-015	5.3895e-015	4.84279e-015	6.01784e-015	1.07312e-014	6.04582e-015
1.66594e-014	2.23588e-014	-7.71985e-015	-4.48812e-015	-3.44158e-015	-8.92193e-015	1.8388e-016	1.16366e-015	4.9197e-015	8.28755e-015	7.31694e-015	1.25519e-014	1.03558e-014	-7.0431e-015	-9.8582e-015	-1.09082e-014	-5.6057e-015	-6.45308e-015	-4.34671e-015	2.6245e-015	5.43788e-015	5.08281e-015	5.63472e-015	1.07787e-014	6.16366e-015
1.70113e-014	2.22903e-014	-7.70088e-015	-4.28751e-015	-3.84591e-015	-9.23777e-015	5.32035e-016	8.41084e-016	4.71308e-015	8.29868e-015	7.51844e-015	1.27459e-014	1.0502e-014	-7.089e-015	-9.81451e-015	-1.13104e-014	-5.66406e-015	-6.32734e-015	-4.4162e-015	2.62009e-015	5.47045e-015	5.32619e-015	5.25196e-015	1.08334e-014	6.26406e-015
1.73503e-014	2.21925e-014	-7.67496e-015	-4.07763e-015	-4.28441e-015	-9.53412e-015	8.59122e-016	5.21498e-016	4.51167e-015	8.30101e-015	7.73016e-015	1.29433e-014	1.06285e-014	-7.13144e-015	-9.76571e-015	-1.17037e-014	-5.73149e-015	-6.18654e-015	-4.48495e-015	2.60079e-015	5.48845e-015	5.57168e-015	4.87313e-015	1.08953e-014	6.34635e-015
1.76738e-014	2.20679e-014	-7.64229e-015	-3.86014e-015	-4.75556e-015	-9.80826e-015	1.16376e-015	2.08116e-016	4.31819e-015	8.29623e-015	7.95158e-015	1.31439e-014	1.07362e-014	-7.16964e-015	-9.71309e-015	-1.20863e-014	-5.80836e-015	-6.0319e-015	-4.55082e-015	2.56626e-015	5.49346e-015	5.81762e-015	4.5013e-015	1.09641e-014	6.40999e-015
1.79802e-014	2.1918e-014	-7.60293e-015	-3.63586e-015	-5.25739e-015	-1.00575e-014	1.44455e-015	-9.6407e-017	4.13663e-015	8.2866e-015	8.18284e-015	1.33475e-014	1.08261e-014	-7.20281e-015	-9.65815e-015	-1.24564e-014	-5.89545e-015	-5.86522e-015	-4.61179e-015	2.51594e-015	5.48708e-015	6.06282e-015	4.13961e-015	1.10397e-014	6.45503e-015
1.82675e-014	2.17453e-014	-7.55672e-015	-3.40545e-015	-5.78691e-015	-1.02797e-014	1.69983e-015	-3.89265e-016	3.9709e-015	8.27346e-015	8.42342e-015	1.35537e-014	1.08995e-014	-7.23145e-015	-9.60183e-015	-1.28116e-014	-5.99248e-015	-5.68808e-015	-4.66542e-015	2.44958e-015	5.47069e-015	6.30572e-015	3.79155e-015	1.11212e-014	6.48218e-015
1.85336e-014	2.15526e-014	-7.50392e-015	-3.17062e-015	-6.34062e-015	-1.04722e-014	1.92895e-015	-6.67444e-016	3.8239e-015	8.2591e-015	8.67297e-015	1.37618e-014	1.09583e-014	-7.25538e-015	-9.54613e-015	-1.31492e-014	-6.09936e-015	-5.50192e-015	-4.70917e-015	2.36622e-015	5.44591e-015	6.54448e-015	3.46e-015	1.12081e-014	6.49276e-015
1.87771e-014	2.13426e-014	-7.4445e-015	-2.93249e-015	-6.91399e-015	-1.0633e-014	2.13052e-015	-9.27853e-016	3.69823e-015	8.24598e-015	8.93092e-015	1.39714e-014	1.10036e-014	-7.27353e-015	-9.49177e-015	-1.34677e-014	-6.21651e-015	-5.30776e-015	-4.74036e-015	2.26718e-015	5.41478e-015	6.77736e-015	3.14794e-015	1.12996e-014	6.48721e-015
1.89961e-014	2.11179e-014	-7.37923e-015	-2.69249e-015	-7.5033e-015	-1.07608e-014	2.3041e-015	-1.16798e-015	3.59681e-015	8.23569e-015	9.19637e-015	1.41818e-014	1.10366e-014	-7.28616e-015	-9.43924e-015	-1.37653e-014	-6.34384e-015	-5.10741e-015	-4.75676e-015	2.15222e-015	5.37903e-015	7.00349e-015	2.85793e-015	1.13947e-014	6.46711e-015
1.91895e-014	2.08806e-014	-7.30853e-015	-2.45168e-015	-8.10438e-015	-1.0854e-014	2.44967e-015	-1.38494e-015	3.52189e-015	8.23026e-015	9.46895e-015	1.43916e-014	1.10592e-014	-7.29243e-015	-9.38908e-015	-1.40397e-014	-6.48118e-015	-4.90245e-015	-4.75647e-015	2.02148e-015	5.34013e-015	7.2213e-015	2.59219e-015	1.14924e-014	6.43484e-015
1.93558e-014	2.06332e-014	-7.23189e-015	-2.21072e-015	-8.71253e-015	-1.09114e-014	2.56738e-015	-1.57658e-015	3.4748e-015	8.23182e-015	9.74765e-015	1.46e-014	1.10733e-014	-7.29111e-015	-9.3416e-015	-1.42889e-014	-6.62845e-015	-4.69371e-015	-4.73763e-015	1.87544e-015	5.29979e-015	7.42934e-015	2.35314e-015	1.15915e-014	6.39209e-015
1.94943e-014	2.03779e-014	-7.1498e-015	-1.97082e-015	-9.32256e-015	-1.09326e-014	2.6578e-015	-1.74104e-015	3.45791e-015	8.24211e-015	1.00314e-014	1.48059e-014	1.10805e-014	-7.28241e-015	-9.29642e-015	-1.45103e-014	-6.78492e-015	-4.48242e-015	-4.69873e-015	1.71398e-015	5.26065e-015	7.626e-015	2.14267e-015	1.16908e-014	6.34076e-015
1.96045e-014	2.01167e-014	-7.06257e-015	-1.73227e-015	-9.92818e-015	-1.09171e-014	2.72169e-015	-1.87611e-015	3.47285e-015	8.26317e-015	1.03192e-014	1.50085e-014	1.10829e-014	-7.26491e-015	-9.25347e-015	-1.47025e-014	-6.94996e-015	-4.26916e-015	-4.63806e-015	1.53758e-015	5.22486e-015	7.81029e-015	1.96189e-015	1.17893e-014	6.28337e-015
1.96854e-014	1.98515e-014	-6.97057e-015	-1.49561e-015	-1.05233e-014	-1.08651e-014	2.76003e-015	-1.97938e-015	3.5202e-015	8.29599e-015	1.06093e-014	1.5207e-014	1.10826e-014	-7.23822e-015	-9.21244e-015	-1.48634e-014	-7.12285e-015	-4.05494e-015	-4.55454e-015	1.34757e-015	5.19433e-015	7.98073e-015	1.81201e-015	1.18857e-014	6.22227e-015
1.9737e-014	1.95847e-014	-6.87377e-015	-1.26134e-015	-1.11026e-014	-1.07761e-014	2.77427e-015	-2.04892e-015	3.60136e-015	8.34267e-015	1.09009e-014	1.53997e-014	1.10818e-014	-7.20165e-015	-9.1729e-015	-1.49911e-014	-7.3023e-015	-3.84042e-015	-4.44687e-015	1.14491e-015	5.17077e-015	8.13612e-015	1.69394e-015	1.1978e-014	6.15997e-015
1.97601e-014	1.93172e-014	-6.77197e-015	-1.03026e-015	-1.16596e-014	-1.06506e-014	2.76621e-015	-2.08367e-015	3.7164e-015	8.40402e-015	1.1193e-014	1.55857e-014	1.10822e-014	-7.15476e-015	-9.13402e-015	-1.50842e-014	-7.48672e-015	-3.62644e-015	-4.31391e-015	9.30578e-016	5.15643e-015	8.27534e-015	1.60787e-015	1.20652e-014	6.09899e-015
1.97546e-014	1.90505e-014	-6.66541e-015	-8.0269e-016	-1.21888e-014	-1.04899e-014	2.73759e-015	-2.08323e-015	3.86539e-015	8.48044e-015	1.14847e-014	1.57637e-014	1.1086e-014	-7.09699e-015	-9.09451e-015	-1.51409e-014	-7.67484e-015	-3.41322e-015	-4.15557e-015	7.05463e-016	5.15233e-015	8.39802e-015	1.55444e-015	1.21462e-014	6.04199e-015
1.9721e-014	1.87855e-014	-6.55466e-015	-5.78755e-016	-1.26838e-014	-1.02946e-014	2.69045e-015	-2.04653e-015	4.04778e-015	8.57271e-015	1.17746e-014	1.59326e-014	1.1095e-014	-7.02817e-015	-9.05336e-015	-1.51597e-014	-7.86542e-015	-3.20087e-015	-3.97225e-015	4.71416e-016	5.1599e-015	8.50346e-015	1.5331e-015	1.22199e-014	5.99182e-015
1.96602e-014	1.85228e-014	-6.43967e-015	-3.58423e-016	-1.31393e-014	-1.00655e-014	2.62672e-015	-1.97297e-015	4.26249e-015	8.68117e-015	1.20614e-014	1.60911e-014	1.11109e-014	-6.94734e-015	-9.00953e-015	-1.51395e-014	-8.05715e-015	-2.98912e-015	-3.76384e-015	2.30302e-016	5.18055e-015	8.59126e-015	1.54351e-015	1.22847e-014	5.9518e-015
1.95732e-014	1.82637e-014	-6.32027e-015	-1.41617e-016	-1.35497e-014	-9.80426e-015	2.54864e-015	-1.86246e-015	4.50833e-015	8.8064e-015	1.23441e-014	1.62387e-014	1.11352e-014	-6.85363e-015	-8.9615e-015	-1.50794e-014	-8.24914e-015	-2.77798e-015	-3.53043e-015	-1.57524e-017	5.21521e-015	8.6612e-015	1.58454e-015	1.23392e-014	5.92476e-015
1.94619e-014	1.80091e-014	-6.19711e-015	7.16252e-017	-1.39092e-014	-9.51246e-015	2.45888e-015	-1.71553e-015	4.78403e-015	8.94787e-015	1.26213e-014	1.63741e-014	1.11692e-014	-6.74675e-015	-8.90749e-015	-1.49791e-014	-8.43946e-015	-2.56682e-015	-3.27242e-015	-2.64617e-016	5.26533e-015	8.71273e-015	1.65534e-015	1.23821e-014	5.91284e-015
1.93276e-014	1.77588e-014	-6.0694e-015	2.816e-016	-1.42133e-014	-9.19231e-015	2.3596e-015	-1.53213e-015	5.08763e-015	9.10475e-015	1.28914e-014	1.64968e-014	1.12135e-014	-6.62592e-015	-8.84575e-015	-1.4838e-014	-8.6257e-015	-2.3558e-015	-2.99086e-015	-5.14457e-016	5.33101e-015	8.74589e-015	1.75421e-015	1.24128e-014	5.91859e-015
1.91723e-014	1.75135e-014	-5.93784e-015	4.88594e-016	-1.44577e-014	-8.84554e-015	2.25441e-015	-1.31339e-015	5.4166e-015	9.27653e-015	1.31536e-014	1.66058e-014	1.12694e-014	-6.49057e-015	-8.77448e-015	-1.46565e-014	-8.80569e-015	-2.14513e-015	-2.68778e-015	-7.63083e-016	5.41285e-015	8.76099e-015	1.87951e-015	1.24307e-014	5.94411e-015
1.89974e-014	1.72735e-014	-5.80271e-015	6.93329e-016	-1.46385e-014	-8.4738e-015	2.1451e-015	-1.05996e-015	5.76856e-015	9.46216e-015	1.34069e-014	1.67004e-014	1.13381e-014	-6.34073e-015	-8.69183e-015	-1.44342e-014	-8.97771e-015	-1.93418e-015	-2.36425e-015	-1.00822e-015	5.51163e-015	8.75826e-015	2.02942e-015	1.24357e-014	5.99134e-015
1.88049e-014	1.7039e-014	-5.66362e-015	8.96254e-016	-1.47517e-014	-8.0797e-015	2.03403e-015	-7.7283e-016	6.141e-015	9.66094e-015	1.365e-014	1.67795e-014	1.14198e-014	-6.17701e-015	-8.59567e-015	-1.41721e-014	-9.14033e-015	-1.72244e-015	-2.02252e-015	-1.24719e-015	5.62724e-015	8.73792e-015	2.20198e-015	1.24277e-014	6.06207e-015
1.85977e-014	1.68103e-014	-5.52133e-015	1.09838e-015	-1.47937e-014	-7.66588e-015	1.92346e-015	-4.53803e-016	6.5309e-015	9.87108e-015	1.38825e-014	1.68433e-014	1.15146e-014	-6.00011e-015	-8.48469e-015	-1.38709e-014	-9.29192e-015	-1.50921e-015	-1.66468e-015	-1.47752e-015	5.75863e-015	8.70121e-015	2.39499e-015	1.24067e-014	6.15827e-015
1.83774e-014	1.65862e-014	-5.37602e-015	1.3001e-015	-1.47621e-014	-7.23469e-015	1.81665e-015	-1.05254e-016	6.93558e-015	1.00906e-014	1.41031e-014	1.68905e-014	1.16225e-014	-5.80929e-015	-8.35645e-015	-1.35322e-014	-9.43085e-015	-1.29404e-015	-1.29273e-015	-1.69691e-015	5.90545e-015	8.64949e-015	2.60595e-015	1.23727e-014	6.28113e-015
1.81462e-014	1.63662e-014	-5.22746e-015	1.50188e-015	-1.46551e-014	-6.78858e-015	1.71545e-015	2.70214e-016	7.35127e-015	1.03175e-014	1.43109e-014	1.69212e-014	1.17438e-014	-5.60461e-015	-8.20965e-015	-1.31583e-014	-9.55544e-015	-1.0768e-015	-9.09012e-016	-1.90221e-015	6.06816e-015	8.58345e-015	2.83274e-015	1.23264e-014	6.43119e-015
1.79068e-014	1.61502e-014	-5.076e-015	1.70441e-015	-1.44718e-014	-6.33014e-015	1.62233e-015	6.70417e-016	7.77502e-015	1.055e-014	1.45056e-014	1.69352e-014	1.1878e-014	-5.38606e-015	-8.04328e-015	-1.275e-014	-9.66368e-015	-8.56866e-016	-5.16299e-016	-2.09017e-015	6.24517e-015	8.50439e-015	3.07226e-015	1.22679e-014	6.60899e-015
1.7661e-014	1.59376e-014	-4.9214e-015	1.90842e-015	-1.42127e-014	-5.8621e-015	1.53862e-015	1.09245e-015	8.20366e-015	1.07859e-014	1.46861e-014	1.69325e-014	1.20244e-014	-5.15477e-015	-7.85633e-015	-1.23097e-014	-9.75424e-015	-6.34055e-016	-1.17635e-016	-2.2592e-015	6.43561e-015	8.41331e-015	3.32261e-015	1.2198e-014	6.81513e-015
1.7411e-014	1.57279e-014	-4.76401e-015	2.11415e-015	-1.38773e-014	-5.38666e-015	1.4661e-015	1.53345e-015	8.63308e-015	1.10224e-014	1.48516e-014	1.69131e-014	1.21818e-014	-4.91162e-015	-7.64771e-015	-1.18392e-014	-9.82517e-015	-4.08581e-016	2.85029e-016	-2.4058e-015	6.63775e-015	8.31155e-015	3.58098e-015	1.21174e-014	7.04887e-015
1.7159e-014	1.55205e-014	-4.60436e-015	2.32208e-015	-1.34671e-014	-4.90677e-015	1.40657e-015	1.98971e-015	9.05954e-015	1.12567e-014	1.50015e-014	1.68769e-014	1.23483e-014	-4.65709e-015	-7.41677e-015	-1.13407e-014	-9.8758e-015	-1.79449e-016	6.89168e-016	-2.52733e-015	6.8504e-015	8.20034e-015	3.84491e-015	1.20268e-014	7.31006e-015
1.69076e-014	1.53146e-014	-4.44297e-015	2.53224e-015	-1.29835e-014	-4.42482e-015	1.36127e-015	2.45831e-015	9.47936e-015	1.14862e-014	1.51354e-014	1.68248e-014	1.25232e-014	-4.39193e-015	-7.16337e-015	-1.08167e-014	-9.90477e-015	5.26379e-017	1.09225e-015	-2.62133e-015	7.07119e-015	8.08126e-015	4.11217e-015	1.19278e-014	7.59779e-015
1.66584e-014	1.51095e-014	-4.28081e-015	2.74488e-015	-1.24289e-014	-3.94257e-015	1.33111e-015	2.93601e-015	9.88893e-015	1.17086e-014	1.52532e-014	1.67565e-014	1.27052e-014	-4.11744e-015	-6.88741e-015	-1.02706e-014	-9.91127e-015	2.87775e-016	1.49121e-015	-2.68481e-015	7.29879e-015	7.9562e-015	4.38033e-015	1.18213e-014	7.91125e-015
1.64136e-014	1.49043e-014	-4.11835e-015	2.9596e-015	-1.18084e-014	-3.4624e-015	1.31674e-015	3.41919e-015	1.02847e-014	1.1921e-014	1.53544e-014	1.66735e-014	1.2892e-014	-3.83454e-015	-6.58918e-015	-9.7055e-015	-9.89364e-015	5.25542e-016	1.88287e-015	-2.71632e-015	7.5312e-015	7.82654e-015	4.64748e-015	1.17088e-014	8.24867e-015
1.61749e-014	1.46981e-014	-3.95629e-015	3.17643e-015	-1.11249e-014	-2.98682e-015	1.31882e-015	3.90409e-015	1.06637e-014	1.21212e-014	1.54384e-014	1.65758e-014	1.30824e-014	-3.54434e-015	-6.26885e-015	-9.12465e-015	-9.8513e-015	7.658e-016	2.26514e-015	-2.71366e-015	7.76677e-015	7.69428e-015	4.91128e-015	1.15924e-014	8.60791e-015
1.59433e-014	1.4491e-014	-3.79525e-015	3.3944e-015	-1.03829e-014	-2.51749e-015	1.33757e-015	4.38678e-015	1.10231e-014	1.23066e-014	1.55048e-014	1.64642e-014	1.32743e-014	-3.24879e-015	-5.92747e-015	-8.53085e-015	-9.78345e-015	1.00777e-015	2.63603e-015	-2.67493e-015	8.00315e-015	7.56179e-015	5.17002e-015	1.14735e-014	8.98728e-015
1.57193e-014	1.42821e-014	-3.63527e-015	3.61376e-015	-9.5872e-015	-2.05632e-015	1.37308e-015	4.86445e-015	1.13604e-014	1.24746e-014	1.5553e-014	1.63389e-014	1.3465e-014	-2.94854e-015	-5.56658e-015	-7.92756e-015	-9.68981e-015	1.25071e-015	2.99415e-015	-2.59841e-015	8.23772e-015	7.43117e-015	5.42176e-015	1.13537e-014	9.38462e-015
1.55041e-014	1.40708e-014	-3.47731e-015	3.8334e-015	-8.7443e-015	-1.60587e-015	1.42546e-015	5.33296e-015	1.16726e-014	1.26232e-014	1.55825e-014	1.62011e-014	1.36528e-014	-2.64576e-015	-5.18717e-015	-7.3183e-015	-9.57082e-015	1.49382e-015	3.3376e-015	-2.4832e-015	8.46923e-015	7.30375e-015	5.66522e-015	1.12354e-014	9.79698e-015
1.52987e-014	1.3857e-014	-3.32232e-015	4.05289e-015	-7.86074e-015	-1.1674e-015	1.49346e-015	5.78846e-015	1.19567e-014	1.27499e-014	1.5593e-014	1.60517e-014	1.38354e-014	-2.34312e-015	-4.791e-015	-6.70707e-015	-9.42687e-015	1.73631e-015	3.66437e-015	-2.32827e-015	8.69559e-015	7.18089e-015	5.89909e-015	1.11194e-014	1.02213e-014
1.51035e-014	1.36398e-014	-3.17091e-015	4.27148e-015	-6.94285e-015	-7.42506e-016	1.57585e-015	6.22845e-015	1.22114e-014	1.28525e-014	1.5584e-014	1.58914e-014	1.40108e-014	-2.04185e-015	-4.38033e-015	-6.09738e-015	-9.25788e-015	1.97755e-015	3.97363e-015	-2.13342e-015	8.91485e-015	7.06409e-015	6.12242e-015	1.10076e-014	1.06552e-014
1.49184e-014	1.34189e-014	-3.02347e-015	4.48831e-015	-5.99792e-015	-3.32879e-016	1.67154e-015	6.64989e-015	1.24343e-014	1.293e-014	1.55552e-014	1.5721e-014	1.4178e-014	-1.74323e-015	-3.9575e-015	-5.49283e-015	-9.06435e-015	2.21621e-015	4.26395e-015	-1.89811e-015	9.12559e-015	6.95543e-015	6.33434e-015	1.09016e-014	1.10945e-014
1.47435e-014	1.31943e-014	-2.88105e-015	4.70254e-015	-5.03337e-015	6.09251e-017	1.77908e-015	7.04945e-015	1.26241e-014	1.29811e-014	1.55068e-014	1.55412e-014	1.43349e-014	-1.4491e-015	-3.52483e-015	-4.89609e-015	-8.84674e-015	2.45192e-015	4.53434e-015	-1.62283e-015	9.32562e-015	6.85631e-015	6.53373e-015	1.08033e-014	1.1536e-014
1.45789e-014	1.29654e-014	-2.74382e-015	4.91234e-015	-4.05645e-015	4.37603e-016	1.8974e-015	7.42429e-015	1.27795e-014	1.30044e-014	1.5439e-014	1.53528e-014	1.44799e-014	-1.16037e-015	-3.08518e-015	-4.31012e-015	-8.60685e-015	2.68346e-015	4.78376e-015	-1.30842e-015	9.51356e-015	6.76813e-015	6.72082e-015	1.07138e-014	1.19769e-014
1.4423e-014	1.27325e-014	-2.6124e-015	5.11661e-015	-3.07432e-015	7.96532e-016	2.02471e-015	7.7712e-015	1.28997e-014	1.2999e-014	1.53515e-014	1.51569e-014	1.46111e-014	-8.79191e-016	-2.64152e-015	-3.73768e-015	-8.3459e-015	2.90934e-015	5.01252e-015	-9.56031e-016	9.68823e-015	6.69195e-015	6.89493e-015	1.06352e-014	1.24135e-014
1.42744e-014	1.24965e-014	-2.48784e-015	5.31458e-015	-2.09469e-015	1.13685e-015	2.1585e-015	8.08853e-015	1.29845e-014	1.29643e-014	1.52439e-014	1.49541e-014	1.47269e-014	-6.06879e-016	-2.19646e-015	-3.18171e-015	-8.06486e-015	3.12852e-015	5.2209e-015	-5.66979e-016	9.84878e-015	6.62917e-015	7.056e-015	1.05687e-014	1.28425e-014
1.41329e-014	1.22579e-014	-2.37004e-015	5.50502e-015	-1.1252e-015	1.4582e-015	2.29703e-015	8.3742e-015	1.30335e-014	1.28996e-014	1.51165e-014	1.47455e-014	1.48268e-014	-3.44873e-016	-1.75282e-015	-2.64537e-015	-7.76525e-015	3.3398e-015	5.4084e-015	-1.43232e-016	9.99379e-015	6.58045e-015	7.20418e-015	1.05151e-014	1.32605e-014
1.39975e-014	1.20165e-014	-2.25988e-015	5.68659e-015	-1.73604e-016	1.76028e-015	2.43941e-015	8.6265e-015	1.30469e-014	1.28055e-014	1.49696e-014	1.45318e-014	1.49093e-014	-9.46795e-017	-1.31356e-015	-2.13083e-015	-7.44937e-015	3.54204e-015	5.5757e-015	3.13387e-016	1.01226e-014	6.54631e-015	7.34024e-015	1.04754e-014	1.3664e-014
1.38663e-014	1.17721e-014	-2.15665e-015	5.85792e-015	7.52583e-016	2.04281e-015	2.58311e-015	8.84393e-015	1.30253e-014	1.26823e-014	1.48035e-014	1.43139e-014	1.49734e-014	1.42905e-016	-8.81295e-016	-1.64029e-015	-7.11932e-015	3.73407e-015	5.7235e-015	7.9995e-016	1.0235e-014	6.52721e-015	7.46407e-015	1.04501e-014	1.40492e-014
1.37376e-014	1.15251e-014	-2.0608e-015	6.018e-015	1.64713e-015	2.30626e-015	2.72586e-015	9.02516e-015	1.29695e-014	1.25309e-014	1.46182e-014	1.40918e-014	1.50176e-014	3.66575e-016	-4.59109e-016	-1.17531e-015	-6.7777e-015	3.91484e-015	5.8526e-015	1.31283e-015	1.03311e-014	6.52342e-015	7.57623e-015	1.04396e-014	1.44127e-014
1.36101e-014	1.1277e-014	-1.97256e-015	6.16559e-015	2.5037e-015	2.55002e-015	2.86576e-015	9.16886e-015	1.28797e-014	1.23513e-014	1.44146e-014	1.38662e-014	1.50425e-014	5.75054e-016	-4.96104e-017	-7.38146e-016	-6.42656e-015	4.08333e-015	5.9632e-015	1.84879e-015	1.04108e-014	6.53484e-015	7.67741e-015	1.04438e-014	1.47517e-014
1.34822e-014	1.10279e-014	-1.89204e-015	6.30037e-015	3.31586e-015	2.77418e-015	3.00052e-015	9.27513e-015	1.27571e-014	1.21453e-014	1.41929e-014	1.36379e-014	1.5048e-014	7.67635e-016	3.43968e-016	-3.29588e-016	-6.06799e-015	4.23863e-015	6.05625e-015	2.40449e-015	1.04743e-014	6.56118e-015	7.76768e-015	1.04636e-014	1.50638e-014
1.33524e-014	1.07779e-014	-1.82002e-015	6.42084e-015	4.07847e-015	2.97937e-015	3.12862e-015	9.34415e-015	1.26029e-014	1.19142e-014	1.3954e-014	1.34069e-014	1.50342e-014	9.43454e-016	7.19678e-016	4.94859e-017	-5.70477e-015	4.37987e-015	6.13344e-015	2.97588e-015	1.05216e-014	6.60154e-015	7.84763e-015	1.04981e-014	1.53464e-014
1.32192e-014	1.0528e-014	-1.75556e-015	6.52666e-015	4.78691e-015	3.16573e-015	3.24848e-015	9.37612e-015	1.24187e-014	1.16596e-014	1.36977e-014	1.31734e-014	1.5002e-014	1.10228e-015	1.07534e-015	3.98428e-016	-5.33975e-015	4.50682e-015	6.19588e-015	3.5587e-015	1.05531e-014	6.65528e-015	7.91843e-015	1.05463e-014	1.55969e-014
1.30808e-014	1.02784e-014	-1.69775e-015	6.61683e-015	5.43624e-015	3.33377e-015	3.35796e-015	9.37166e-015	1.22066e-014	1.13834e-014	1.34244e-014	1.29376e-014	1.49515e-014	1.24346e-015	1.40837e-015	7.17125e-016	-4.9749e-015	4.61995e-015	6.24525e-015	4.14804e-015	1.05693e-014	6.72184e-015	7.98047e-015	1.0608e-014	1.58135e-014
1.29351e-014	1.00293e-014	-1.64645e-015	6.69121e-015	6.02377e-015	3.48395e-015	3.45593e-015	9.33134e-015	1.19681e-014	1.10877e-014	1.31358e-014	1.26996e-014	1.48831e-014	1.36653e-015	1.7164e-015	1.00522e-015	-4.61316e-015	4.71866e-015	6.28272e-015	4.73987e-015	1.05719e-014	6.79982e-015	8.03435e-015	1.06821e-014	1.59945e-014
1.27807e-014	9.78169e-015	-1.60109e-015	6.74986e-015	6.5466e-015	3.61684e-015	3.54133e-015	9.25625e-015	1.17057e-014	1.07748e-014	1.28323e-014	1.24593e-014	1.47986e-014	1.47192e-015	1.99801e-015	1.26263e-015	-4.25735e-015	4.80294e-015	6.30982e-015	5.32965e-015	1.05618e-014	6.88712e-015	8.0804e-015	1.0767e-014	1.61384e-014
1.26164e-014	9.53624e-015	-1.56079e-015	6.7931e-015	7.00276e-015	3.73305e-015	3.61205e-015	9.14893e-015	1.14208e-014	1.04476e-014	1.25151e-014	1.22165e-014	1.46992e-014	1.55895e-015	2.25225e-015	1.49059e-015	-3.9103e-015	4.87292e-015	6.32795e-015	5.91293e-015	1.05399e-014	6.98207e-015	8.11977e-015	1.08617e-014	1.62438e-014
1.24407e-014	9.29334e-015	-1.52521e-015	6.82056e-015	7.39084e-015	3.83368e-015	3.66739e-015	9.0113e-015	1.11152e-014	1.01085e-014	1.21852e-014	1.19713e-014	1.45864e-014	1.62842e-015	2.47856e-015	1.6902e-015	-3.57431e-015	4.92857e-015	6.33829e-015	6.48545e-015	1.05068e-014	7.08348e-015	8.15252e-015	1.09645e-014	1.63096e-014
1.22523e-014	9.05282e-015	-1.49308e-015	6.83205e-015	7.71059e-015	3.91925e-015	3.70711e-015	8.84532e-015	1.07917e-014	9.76012e-015	1.18434e-014	1.17231e-014	1.44618e-014	1.68111e-015	2.67667e-015	1.86237e-015	-3.25171e-015	4.97055e-015	6.34183e-015	7.04251e-015	1.04642e-014	7.1894e-015	8.17852e-015	1.10728e-014	1.63349e-014
1.20498e-014	8.81528e-015	-1.46376e-015	6.82806e-015	7.96245e-015	3.99077e-015	3.73093e-015	8.65324e-015	1.04523e-014	9.40435e-015	1.14909e-014	1.1472e-014	1.43274e-014	1.71819e-015	2.84624e-015	2.00841e-015	-2.94412e-015	4.99962e-015	6.34019e-015	7.57975e-015	1.04135e-014	7.29763e-015	8.19798e-015	1.11847e-014	1.63193e-014
1.18327e-014	8.58124e-015	-1.43599e-015	6.80956e-015	8.14698e-015	4.04928e-015	3.73894e-015	8.43761e-015	1.00987e-014	9.04391e-015	1.11292e-014	1.12174e-014	1.41846e-014	1.74058e-015	2.98739e-015	2.12893e-015	-2.65408e-015	5.01645e-015	6.33489e-015	8.09319e-015	1.03559e-014	7.40584e-015	8.21075e-015	1.12981e-014	1.62633e-014
1.16002e-014	8.35126e-015	-1.40895e-015	6.77704e-015	8.26599e-015	4.09592e-015	3.7314e-015	8.20167e-015	9.73289e-015	8.68166e-015	1.07594e-014	1.09594e-014	1.40346e-014	1.7492e-015	3.10091e-015	2.22565e-015	-2.38393e-015	5.02242e-015	6.32672e-015	8.57871e-015	1.02931e-014	7.51104e-015	8.21697e-015	1.14113e-014	1.61672e-014
1.13526e-014	8.12531e-015	-1.38094e-015	6.73256e-015	8.3216e-015	4.13155e-015	3.70806e-015	7.94861e-015	9.35667e-015	8.31995e-015	1.03832e-014	1.06973e-014	1.38805e-014	1.74554e-015	3.18709e-015	2.30092e-015	-2.13528e-015	5.0181e-015	6.31706e-015	9.03238e-015	1.02263e-014	7.61177e-015	8.21657e-015	1.15214e-014	1.60317e-014
1.10899e-014	7.9037e-015	-1.35078e-015	6.67648e-015	8.31767e-015	4.157e-015	3.66905e-015	7.68082e-015	8.97162e-015	7.96111e-015	1.00021e-014	1.04302e-014	1.37236e-014	1.7304e-015	3.24808e-015	2.35742e-015	-1.90955e-015	5.0048e-015	6.30657e-015	9.45035e-015	1.01566e-014	7.70567e-015	8.20907e-015	1.16259e-014	1.58575e-014
1.08119e-014	7.68576e-015	-1.31812e-015	6.61056e-015	8.25841e-015	4.17326e-015	3.61648e-015	7.40093e-015	8.57975e-015	7.60753e-015	9.61744e-015	1.01583e-014	1.3565e-014	1.70533e-015	3.28562e-015	2.39717e-015	-1.70823e-015	4.98409e-015	6.29587e-015	9.82961e-015	1.00845e-014	7.79027e-015	8.19463e-015	1.17217e-014	1.56455e-014
1.05194e-014	7.47185e-015	-1.2819e-015	6.53658e-015	8.14757e-015	4.1808e-015	3.55139e-015	7.11271e-015	8.18262e-015	7.26177e-015	9.23064e-015	9.88104e-015	1.34066e-014	1.67175e-015	3.30148e-015	2.42242e-015	-1.53231e-015	4.95746e-015	6.28553e-015	1.01674e-014	1.00112e-014	7.86345e-015	8.17254e-015	1.18065e-014	1.53965e-014
1.02132e-014	7.26172e-015	-1.24033e-015	6.45545e-015	7.98998e-015	4.18089e-015	3.47411e-015	6.8184e-015	7.78136e-015	6.92546e-015	8.84336e-015	9.59721e-015	1.32496e-014	1.6313e-015	3.29846e-015	2.43547e-015	-1.38224e-015	4.92688e-015	6.27568e-015	1.0461e-014	9.93759e-015	7.92261e-015	8.14209e-015	1.18773e-014	1.51124e-014
9.89334e-015	7.05508e-015	-1.19274e-015	6.36872e-015	7.79116e-015	4.17449e-015	3.38637e-015	6.52148e-015	7.37726e-015	6.60001e-015	8.45694e-015	9.30661e-015	1.3096e-014	1.58616e-015	3.27863e-015	2.43901e-015	-1.25932e-015	4.89322e-015	6.26663e-015	1.07089e-014	9.86426e-015	7.96572e-015	8.10301e-015	1.19316e-014	1.47952e-014
9.56127e-015	6.85132e-015	-1.13809e-015	6.27839e-015	7.55697e-015	4.162e-015	3.29001e-015	6.22437e-015	6.97186e-015	6.28722e-015	8.07309e-015	9.00916e-015	1.29473e-014	1.53785e-015	3.24533e-015	2.43576e-015	-1.16392e-015	4.85801e-015	6.25844e-015	1.09092e-014	9.79178e-015	7.99082e-015	8.05445e-015	1.19669e-014	1.4447e-014
9.21911e-015	6.65079e-015	-1.07555e-015	6.18614e-015	7.29301e-015	4.14427e-015	3.18611e-015	5.92977e-015	6.56507e-015	5.98842e-015	7.693e-015	8.70456e-015	1.28042e-014	1.48848e-015	3.20101e-015	2.42836e-015	-1.09561e-015	4.82294e-015	6.25085e-015	1.10612e-014	9.72014e-015	7.99539e-015	7.99528e-015	1.19812e-014	1.40696e-014
8.86813e-015	6.4529e-015	-1.00449e-015	6.09389e-015	7.00537e-015	4.12246e-015	3.07578e-015	5.64063e-015	6.15803e-015	5.70433e-015	7.31792e-015	8.39215e-015	1.26669e-014	1.43942e-015	3.14911e-015	2.41943e-015	-1.05431e-015	4.78935e-015	6.24345e-015	1.11638e-014	9.65001e-015	7.97738e-015	7.92519e-015	1.19721e-014	1.3665e-014
8.51012e-015	6.25666e-015	-9.24508e-016	6.0029e-015	6.69983e-015	4.09782e-015	2.96157e-015	5.35961e-015	5.75119e-015	5.4355e-015	6.9496e-015	8.07227e-015	1.25361e-014	1.393e-015	3.09199e-015	2.41146e-015	-1.03831e-015	4.75865e-015	6.23651e-015	1.1217e-014	9.58069e-015	7.93554e-015	7.84319e-015	1.19376e-014	1.32363e-014
8.14669e-015	6.06109e-015	-8.34913e-016	5.91536e-015	6.38275e-015	4.0711e-015	2.84524e-015	5.08822e-015	5.34582e-015	5.18211e-015	6.58914e-015	7.74486e-015	1.24127e-014	1.35113e-015	3.03308e-015	2.40664e-015	-1.04658e-015	4.73176e-015	6.22915e-015	1.12205e-014	9.51214e-015	7.86907e-015	7.74833e-015	1.18754e-014	1.27856e-014
7.77968e-015	5.86523e-015	-7.35462e-016	5.83273e-015	6.06056e-015	4.04315e-015	2.72813e-015	4.82754e-015	4.94143e-015	4.94442e-015	6.23827e-015	7.40963e-015	1.22965e-014	1.31507e-015	2.97591e-015	2.40711e-015	-1.07818e-015	4.71001e-015	6.22115e-015	1.11749e-014	9.4439e-015	7.77723e-015	7.64041e-015	1.17839e-014	1.23152e-014
7.41115e-015	5.66939e-015	-6.25534e-016	5.75587e-015	5.73971e-015	4.0147e-015	2.61212e-015	4.58047e-015	4.53881e-015	4.7225e-015	5.89773e-015	7.06637e-015	1.2187e-014	1.28687e-015	2.92357e-015	2.41534e-015	-1.13153e-015	4.69421e-015	6.21242e-015	1.1081e-014	9.37552e-015	7.65892e-015	7.51926e-015	1.16621e-014	1.18282e-014
7.04326e-015	5.47326e-015	-5.05648e-016	5.68623e-015	5.42585e-015	3.98655e-015	2.49895e-015	4.34795e-015	4.1385e-015	4.51594e-015	5.5683e-015	6.71592e-015	1.20841e-014	1.26873e-015	2.87939e-015	2.43348e-015	-1.20497e-015	4.685e-015	6.20286e-015	1.09407e-014	9.30619e-015	7.51332e-015	7.38481e-015	1.15087e-014	1.13268e-014
6.67823e-015	5.27607e-015	-3.75754e-016	5.62435e-015	5.12465e-015	3.9594e-015	2.38989e-015	4.1309e-015	3.74012e-015	4.32378e-015	5.251e-015	6.35891e-015	1.19867e-014	1.2612e-015	2.84658e-015	2.46319e-015	-1.29676e-015	4.68335e-015	6.19089e-015	1.07562e-014	9.2348e-015	7.34054e-015	7.23649e-015	1.13227e-014	1.08137e-014
6.31774e-015	5.07646e-015	-2.35769e-016	5.57145e-015	4.8409e-015	3.93374e-015	2.28631e-015	3.92988e-015	3.34331e-015	4.14541e-015	4.94655e-015	5.99555e-015	1.18937e-014	1.26506e-015	2.82766e-015	2.50586e-015	-1.4041e-015	4.68995e-015	6.17636e-015	1.05293e-014	9.16022e-015	7.14012e-015	7.07377e-015	1.11038e-014	1.02915e-014
5.96343e-015	4.87435e-015	-8.60044e-017	5.52814e-015	4.57985e-015	3.91022e-015	2.18966e-015	3.74536e-015	2.94845e-015	3.97959e-015	4.65546e-015	5.62618e-015	1.18037e-014	1.28191e-015	2.82463e-015	2.56305e-015	-1.52547e-015	4.70465e-015	6.1581e-015	1.02619e-014	9.08131e-015	6.91298e-015	6.89714e-015	1.0852e-014	9.76309e-015
5.61771e-015	4.66864e-015	7.28478e-017	5.49491e-015	4.34633e-015	3.88931e-015	2.10081e-015	3.5774e-015	2.55579e-015	3.82495e-015	4.37824e-015	5.25129e-015	1.17153e-014	1.31251e-015	2.83999e-015	2.63564e-015	-1.65868e-015	4.72765e-015	6.1358e-015	9.95659e-015	8.9965e-015	6.66026e-015	6.70683e-015	1.05675e-014	9.23102e-015
5.28236e-015	4.45897e-015	2.40219e-016	5.47189e-015	4.14372e-015	3.87154e-015	2.02047e-015	3.42574e-015	2.16549e-015	3.68003e-015	4.11501e-015	4.87096e-015	1.16272e-014	1.35672e-015	2.87607e-015	2.72454e-015	-1.80047e-015	4.75888e-015	6.10865e-015	9.61662e-015	8.90438e-015	6.38255e-015	6.50324e-015	1.02498e-014	8.69786e-015
4.95898e-015	4.24466e-015	4.14808e-016	5.45934e-015	3.9752e-015	3.85699e-015	1.94936e-015	3.29043e-015	1.7764e-015	3.54319e-015	3.86621e-015	4.48565e-015	1.1537e-014	1.41517e-015	2.9347e-015	2.83046e-015	-1.94867e-015	4.79752e-015	6.07587e-015	9.24491e-015	8.80346e-015	6.08135e-015	6.28706e-015	9.90009e-015	8.16597e-015
4.64956e-015	4.02469e-015	5.95192e-016	5.45705e-015	3.84342e-015	3.84626e-015	1.88735e-015	3.17029e-015	1.38822e-015	3.41271e-015	3.63176e-015	4.09607e-015	1.14428e-014	1.48816e-015	3.01692e-015	2.95389e-015	-2.10038e-015	4.84323e-015	6.0359e-015	8.84431e-015	8.69259e-015	5.75837e-015	6.0594e-015	9.51966e-015	7.63748e-015
4.35559e-015	3.7991e-015	7.80574e-016	5.46441e-015	3.74999e-015	3.83897e-015	1.83448e-015	3.06486e-015	1.00082e-015	3.28638e-015	3.41114e-015	3.70328e-015	1.13426e-014	1.5754e-015	3.12383e-015	3.09485e-015	-2.25287e-015	4.89518e-015	5.98843e-015	8.41844e-015	8.5699e-015	5.41576e-015	5.8215e-015	9.10949e-015	7.11434e-015
4.0777e-015	3.5682e-015	9.68598e-016	5.48025e-015	3.69614e-015	3.83515e-015	1.79124e-015	2.9727e-015	6.13218e-016	3.1624e-015	3.20396e-015	3.30833e-015	1.12338e-014	1.67723e-015	3.25652e-015	3.25328e-015	-2.40319e-015	4.95225e-015	5.93269e-015	7.97111e-015	8.4335e-015	5.05604e-015	5.57421e-015	8.67185e-015	6.59891e-015
3.81655e-015	3.33188e-015	1.15793e-015	5.50394e-015	3.68259e-015	3.83389e-015	1.75677e-015	2.8922e-015	2.25862e-016	3.03851e-015	3.00942e-015	2.91166e-015	1.11135e-014	1.79293e-015	3.41472e-015	3.42851e-015	-2.549e-015	5.01309e-015	5.86794e-015	7.50539e-015	8.28163e-015	4.68148e-015	5.31896e-015	8.20857e-015	6.0933e-015
3.57243e-015	3.08976e-015	1.34642e-015	5.53385e-015	3.70906e-015	3.8343e-015	1.73063e-015	2.82087e-015	-1.6142e-016	2.913e-015	2.82639e-015	2.51368e-015	1.09794e-014	1.92196e-015	3.59859e-015	3.61969e-015	-2.68716e-015	5.07639e-015	5.79339e-015	7.02471e-015	8.1125e-015	4.29452e-015	5.05738e-015	7.72202e-015	5.59923e-015
3.34549e-015	2.84159e-015	1.53197e-015	5.56844e-015	3.77466e-015	3.83636e-015	1.71202e-015	2.75702e-015	-5.48814e-016	2.78372e-015	2.65356e-015	2.11521e-015	1.08294e-014	2.0637e-015	3.80805e-015	3.82602e-015	-2.8149e-015	5.14081e-015	5.7087e-015	6.53296e-015	7.92491e-015	3.89823e-015	4.79163e-015	7.21479e-015	5.11826e-015
3.13541e-015	2.58734e-015	1.71276e-015	5.606e-015	3.87885e-015	3.83981e-015	1.69954e-015	2.69905e-015	-9.3616e-016	2.64802e-015	2.49052e-015	1.71682e-015	1.06611e-014	2.21691e-015	4.04216e-015	4.04658e-015	-2.92984e-015	5.20504e-015	5.61356e-015	6.03358e-015	7.71727e-015	3.49599e-015	4.52375e-015	6.69035e-015	4.65141e-015
2.94187e-015	2.32747e-015	1.88646e-015	5.64504e-015	4.01898e-015	3.84399e-015	1.69222e-015	2.64363e-015	-1.32355e-015	2.50423e-015	2.33566e-015	1.31954e-015	1.04725e-014	2.38007e-015	4.29933e-015	4.28018e-015	-3.02946e-015	5.26726e-015	5.50779e-015	5.52967e-015	7.48874e-015	3.09135e-015	4.25578e-015	6.15131e-015	4.2001e-015
2.765e-015	2.06224e-015	2.05144e-015	5.68301e-015	4.19278e-015	3.84814e-015	1.68788e-015	2.58859e-015	-1.71078e-015	2.35053e-015	2.18786e-015	9.23901e-016	1.02611e-014	2.55205e-015	4.57782e-015	4.52462e-015	-3.11181e-015	5.32623e-015	5.39041e-015	5.02465e-015	7.23863e-015	2.68765e-015	3.98982e-015	5.60117e-015	3.7652e-015
2.60437e-015	1.79204e-015	2.2058e-015	5.71815e-015	4.39755e-015	3.85085e-015	1.68479e-015	2.53272e-015	-2.09719e-015	2.18514e-015	2.04504e-015	5.30966e-016	1.00248e-014	2.7306e-015	4.87609e-015	4.77778e-015	-3.17502e-015	5.38054e-015	5.26099e-015	4.52236e-015	6.96592e-015	2.28791e-015	3.72864e-015	5.04362e-015	3.34692e-015
2.4577e-015	1.51649e-015	2.34777e-015	5.7484e-015	4.62915e-015	3.85104e-015	1.68083e-015	2.4736e-015	-2.48282e-015	2.00667e-015	1.90594e-015	1.41243e-016	9.76138e-015	2.91463e-015	5.19218e-015	5.03753e-015	-3.21705e-015	5.42815e-015	5.11897e-015	4.02516e-015	6.66965e-015	1.89523e-015	3.47463e-015	4.48229e-015	2.94592e-015
2.32332e-015	1.23602e-015	2.47481e-015	5.77172e-015	4.88343e-015	3.84776e-015	1.67377e-015	2.40796e-015	-2.8675e-015	1.81311e-015	1.76921e-015	-2.44614e-016	9.46948e-015	3.1023e-015	5.52365e-015	5.30179e-015	-3.23622e-015	5.46782e-015	4.96404e-015	3.53568e-015	6.34857e-015	1.5135e-015	3.22989e-015	3.92158e-015	2.56283e-015
2.19952e-015	9.51309e-016	2.58562e-015	5.78603e-015	5.15543e-015	3.84007e-015	1.66159e-015	2.33345e-015	-3.2512e-015	1.60291e-015	1.63265e-015	-6.26086e-016	9.14803e-015	3.29113e-015	5.86732e-015	5.56826e-015	-3.23133e-015	5.49752e-015	4.79587e-015	3.05677e-015	6.00342e-015	1.14589e-015	2.99718e-015	3.36519e-015	2.19793e-015
2.08487e-015	6.6299e-016	2.67774e-015	5.78926e-015	5.4413e-015	3.82625e-015	1.64286e-015	2.24877e-015	-3.63339e-015	1.37545e-015	1.49464e-015	-1.00276e-015	8.79583e-015	3.47935e-015	6.21998e-015	5.83451e-015	-3.20185e-015	5.51572e-015	4.61401e-015	2.59097e-015	5.63364e-015	7.94914e-016	2.77901e-015	2.81683e-015	1.85178e-015
1.97712e-015	3.71823e-016	2.74949e-015	5.7793e-015	5.73599e-015	3.80504e-015	1.61599e-015	2.15138e-015	-4.01446e-015	1.12969e-015	1.3533e-015	-1.37447e-015	8.41187e-015	3.66461e-015	6.57874e-015	6.09816e-015	-3.14693e-015	5.52126e-015	4.41865e-015	2.14008e-015	5.24007e-015	4.63588e-016	2.57772e-015	2.27974e-015	1.52362e-015
1.87427e-015	7.82845e-017	2.79929e-015	5.75415e-015	6.03408e-015	3.77481e-015	1.57849e-015	2.03964e-015	-4.3933e-015	8.64531e-016	1.20718e-015	-1.74133e-015	7.99533e-015	3.84511e-015	6.94071e-015	6.35669e-015	-3.06539e-015	5.51297e-015	4.2094e-015	1.70679e-015	4.82357e-015	1.55081e-016	2.39512e-015	1.75726e-015	1.21273e-015
1.77375e-015	-2.17145e-016	2.82554e-015	5.71227e-015	6.33013e-015	3.73456e-015	1.52899e-015	1.91214e-015	-4.76926e-015	5.79791e-016	1.05433e-015	-2.10215e-015	7.54651e-015	4.01888e-015	7.30235e-015	6.60735e-015	-2.95748e-015	5.49002e-015	3.98642e-015	1.29277e-015	4.38454e-015	-1.28375e-016	2.2336e-015	1.25394e-015	9.19143e-016
1.67351e-015	-5.135e-016	2.82772e-015	5.65194e-015	6.61843e-015	3.68327e-015	1.46505e-015	1.76783e-015	-5.14172e-015	2.75155e-016	8.93065e-016	-2.45697e-015	7.06543e-015	4.18361e-015	7.6597e-015	6.84701e-015	-2.82302e-015	5.45068e-015	3.74956e-015	8.99634e-016	3.92408e-015	-3.84655e-016	2.09504e-015	7.73083e-016	6.42116e-016
1.57114e-015	-8.09753e-016	2.80459e-015	5.5718e-015	6.89448e-015	3.61957e-015	1.385e-015	1.60576e-015	-5.51019e-015	-4.94309e-017	7.21539e-016	-2.80541e-015	6.55214e-015	4.33714e-015	8.00964e-015	7.07306e-015	-2.66236e-015	5.3948e-015	3.49838e-015	5.28735e-016	3.44359e-015	-6.11506e-016	1.98106e-015	3.17948e-016	3.81273e-016
1.46446e-015	-1.10506e-015	2.75559e-015	5.47008e-015	7.15376e-015	3.54191e-015	1.28753e-015	1.42438e-015	-5.8742e-015	-3.93036e-016	5.38306e-016	-3.14742e-015	6.00736e-015	4.47805e-015	8.34853e-015	7.28351e-015	-2.47654e-015	5.32155e-015	3.23345e-015	1.8179e-016	2.94404e-015	-8.07481e-016	1.89331e-015	-1.08666e-016	1.35458e-016
1.35092e-015	-1.39837e-015	2.68042e-015	5.34616e-015	7.39079e-015	3.44872e-015	1.17075e-015	1.2226e-015	-6.23314e-015	-7.55596e-016	3.42065e-016	-3.48309e-015	5.43299e-015	4.60433e-015	8.67356e-015	7.4764e-015	-2.26667e-015	5.23011e-015	2.95458e-015	-1.40229e-016	2.42728e-015	-9.71879e-016	1.8326e-015	-5.03626e-016	-9.62636e-017
1.22848e-015	-1.68917e-015	2.57881e-015	5.19981e-015	7.60124e-015	3.33859e-015	1.03426e-015	1.00002e-015	-6.58579e-015	-1.13677e-015	1.31161e-016	-3.81264e-015	4.83096e-015	4.71441e-015	8.98111e-015	7.64947e-015	-2.03354e-015	5.12056e-015	2.66134e-015	-4.36714e-016	1.89483e-015	-1.10351e-015	1.80026e-015	-8.63646e-016	-3.14346e-016
1.09506e-015	-1.97646e-015	2.45085e-015	5.03096e-015	7.78004e-015	3.2102e-015	8.76214e-016	7.57044e-016	-6.93211e-015	-1.53591e-015	-9.57831e-017	-4.13604e-015	4.20252e-015	4.80739e-015	9.26798e-015	7.7998e-015	-1.77838e-015	4.99289e-015	2.35431e-015	-7.07091e-016	1.34875e-015	-1.20151e-015	1.79663e-015	-1.18655e-015	-5.20713e-016
9.48709e-016	-2.25892e-015	2.2974e-015	4.83943e-015	7.92337e-015	3.06272e-015	6.954e-016	4.93055e-016	-7.2716e-015	-1.95207e-015	-3.39752e-016	-4.45353e-015	3.55025e-015	4.88061e-015	9.53134e-015	7.925e-015	-1.5026e-015	4.84763e-015	2.03312e-015	-9.50669e-016	7.91398e-016	-1.26544e-015	1.82239e-015	-1.47068e-015	-7.16319e-016
7.88192e-016	-2.53521e-015	2.11936e-015	4.62516e-015	8.02851e-015	2.89539e-015	4.91558e-016	2.07975e-016	-7.60325e-015	-2.38337e-015	-6.01586e-016	-4.7655e-015	2.87654e-015	4.93348e-015	9.76773e-015	8.02349e-015	-1.20766e-015	4.68453e-015	1.69828e-015	-1.16734e-015	2.25458e-016	-1.29579e-015	1.87754e-015	-1.71461e-015	-9.01691e-016
6.12366e-016	-2.80521e-015	1.91721e-015	4.38855e-015	8.09304e-015	2.70818e-015	2.64708e-016	-9.73863e-017	-7.92622e-015	-2.82866e-015	-8.82e-016	-5.07226e-015	2.18388e-015	4.96544e-015	9.97463e-015	8.09379e-015	-8.95439e-016	4.50401e-015	1.34978e-015	-1.35688e-015	-3.45584e-016	-1.29301e-015	1.96197e-015	-1.91699e-015	-1.07795e-015
4.19807e-016	-3.06787e-015	1.6927e-015	4.13058e-015	8.11378e-015	2.50049e-015	1.54705e-017	-4.21253e-016	-8.24083e-015	-3.28638e-015	-1.18091e-015	-5.37377e-015	1.47572e-015	4.97591e-015	1.015e-014	8.13421e-015	-5.67789e-016	4.30721e-015	9.88138e-016	-1.51899e-015	-9.19886e-016	-1.25833e-015	2.07529e-015	-2.07719e-015	-1.24647e-015
2.09758e-016	-3.32188e-015	1.44696e-015	3.85311e-015	8.08933e-015	2.27244e-015	-2.55831e-016	-7.6215e-016	-8.54623e-015	-3.75456e-015	-1.49886e-015	-5.67034e-015	7.55311e-016	4.96395e-015	1.02915e-014	8.14382e-015	-2.27106e-016	4.09525e-015	6.13871e-016	-1.65383e-015	-1.4949e-015	-1.19318e-015	2.21703e-015	-2.19432e-015	-1.40842e-015
-1.82732e-017	-3.56681e-015	1.1825e-015	3.55823e-015	8.0184e-015	2.02409e-015	-5.48456e-016	-1.11872e-015	-8.8417e-015	-4.23103e-015	-1.83568e-015	-5.96235e-015	2.61259e-017	4.92925e-015	1.03973e-014	8.12224e-015	1.24479e-016	3.8696e-015	2.27666e-016	-1.76116e-015	-2.06804e-015	-1.09862e-015	2.38641e-015	-2.26829e-015	-1.56463e-015
-2.64282e-016	-3.80195e-015	9.01227e-016	3.24757e-015	7.90057e-015	1.75592e-015	-8.61792e-016	-1.4892e-015	-9.12635e-015	-4.7135e-015	-2.19097e-015	-6.24994e-015	-7.09223e-016	4.87193e-015	1.04661e-014	8.06905e-015	4.85168e-016	3.63142e-015	-1.68994e-016	-1.84187e-015	-2.63635e-015	-9.76342e-016	2.58211e-015	-2.29989e-015	-1.71602e-015
-5.27697e-016	-4.02636e-015	6.05284e-016	2.92409e-015	7.73619e-015	1.46825e-015	-1.19337e-015	-1.87169e-015	-9.40006e-015	-5.19982e-015	-2.56361e-015	-6.53315e-015	-1.4465e-015	4.79198e-015	1.04969e-014	7.98378e-015	8.52943e-016	3.3819e-015	-5.75048e-016	-1.89631e-015	-3.19676e-015	-8.29105e-016	2.8026e-015	-2.28977e-015	-1.86323e-015
-8.07994e-016	-4.23949e-015	2.9723e-016	2.58988e-015	7.52627e-015	1.16177e-015	-1.54123e-015	-2.26417e-015	-9.66209e-015	-5.68816e-015	-2.95328e-015	-6.81194e-015	-2.18206e-015	4.68996e-015	1.04889e-014	7.86666e-015	1.22506e-015	3.12274e-015	-9.90117e-016	-1.9249e-015	-3.74636e-015	-6.58713e-016	3.0466e-015	-2.23876e-015	-2.00691e-015
-1.10389e-015	-4.44012e-015	-2.04301e-017	2.24803e-015	7.27186e-015	8.37521e-016	-1.90373e-015	-2.66471e-015	-9.91251e-015	-6.17588e-015	-3.35877e-015	-7.08651e-015	-2.91263e-015	4.56629e-015	1.04419e-014	7.71828e-015	1.59937e-015	2.85606e-015	-1.41344e-015	-1.92726e-015	-4.28281e-015	-4.67672e-016	3.31196e-015	-2.14852e-015	-2.14816e-015
-1.41396e-015	-4.62744e-015	-3.44785e-016	1.90162e-015	6.97547e-015	4.97144e-016	-2.27888e-015	-3.07106e-015	-1.01503e-014	-6.66035e-015	-3.77866e-015	-7.35681e-015	-3.63446e-015	4.42135e-015	1.0356e-014	7.53908e-015	1.97365e-015	2.58375e-015	-1.84397e-015	-1.90399e-015	-4.80315e-015	-2.58968e-016	3.59657e-015	-2.02091e-015	-2.28805e-015
-1.73663e-015	-4.80086e-015	-6.72988e-016	1.55374e-015	6.63894e-015	1.4261e-016	-2.6636e-015	-3.48075e-015	-1.03757e-014	-7.1391e-015	-4.21166e-015	-7.62323e-015	-4.34377e-015	4.25682e-015	1.02315e-014	7.32993e-015	2.34564e-015	2.30741e-015	-2.28081e-015	-1.8555e-015	-5.30516e-015	-3.56094e-017	3.89828e-015	-1.85836e-015	-2.42747e-015
-2.06917e-015	-4.95971e-015	-1.00171e-015	1.2077e-015	6.26553e-015	-2.24494e-016	-3.05594e-015	-3.8908e-015	-1.05881e-014	-7.60951e-015	-4.65614e-015	-7.88553e-015	-5.03664e-015	4.07381e-015	1.00689e-014	7.09273e-015	2.71298e-015	2.02884e-015	-2.72241e-015	-1.78262e-015	-5.78649e-015	1.99414e-016	4.2151e-015	-1.66327e-015	-2.56628e-015
-2.40906e-015	-5.10316e-015	-1.32772e-015	8.66602e-016	5.85921e-015	-6.02055e-016	-3.4534e-015	-4.29943e-015	-1.07868e-014	-8.06946e-015	-5.10996e-015	-8.14352e-015	-5.70987e-015	3.87338e-015	9.86894e-015	6.82907e-015	3.07433e-015	1.7499e-015	-3.16696e-015	-1.68638e-015	-6.24485e-015	4.43311e-016	4.54493e-015	-1.43809e-015	-2.70441e-015
-2.75303e-015	-5.23011e-015	-1.64807e-015	5.34415e-016	5.42365e-015	-9.87871e-016	-3.85191e-015	-4.70427e-015	-1.09714e-014	-8.51671e-015	-5.57075e-015	-8.39655e-015	-6.36015e-015	3.65714e-015	9.63354e-015	6.54073e-015	3.42804e-015	1.47281e-015	-3.6127e-015	-1.5672e-015	-6.67754e-015	6.92657e-016	4.88544e-015	-1.18657e-015	-2.8418e-015
-3.09855e-015	-5.33966e-015	-1.95949e-015	2.15124e-016	4.96311e-015	-1.379e-015	-4.24826e-015	-5.10261e-015	-1.11415e-014	-8.94879e-015	-6.0366e-015	-8.64427e-015	-6.98439e-015	3.42609e-015	9.36422e-015	6.22951e-015	3.77263e-015	1.19959e-015	-4.05834e-015	-1.42682e-015	-7.08265e-015	9.44895e-016	5.23385e-015	-9.11692e-016	-2.97801e-015
-3.44228e-015	-5.43139e-015	-2.25941e-015	-8.83756e-017	4.48205e-015	-1.7729e-015	-4.63963e-015	-5.492e-015	-1.12971e-014	-9.36301e-015	-6.50478e-015	-8.88584e-015	-7.57971e-015	3.18221e-015	9.0627e-015	5.89808e-015	4.10634e-015	9.31748e-016	-4.50191e-015	-1.26534e-015	-7.45856e-015	1.19689e-015	5.58773e-015	-6.1637e-016	-3.113e-015
-3.78114e-015	-5.50484e-015	-2.54446e-015	-3.72713e-016	3.98584e-015	-2.16643e-015	-5.02284e-015	-5.86967e-015	-1.14377e-014	-9.75681e-015	-6.97309e-015	-9.12125e-015	-8.14301e-015	2.92747e-015	8.73176e-015	5.54868e-015	4.42774e-015	6.71578e-016	-4.94095e-015	-1.08338e-015	-7.80277e-015	1.44614e-015	5.94476e-015	-3.0411e-016	-3.24648e-015
-4.11074e-015	-5.55886e-015	-2.81173e-015	-6.34449e-016	3.47944e-015	-2.55668e-015	-5.39516e-015	-6.23235e-015	-1.15631e-014	-1.01283e-014	-7.43895e-015	-9.34987e-015	-8.67166e-015	2.66357e-015	8.37375e-015	5.18435e-015	4.73533e-015	4.20364e-016	-5.37361e-015	-8.81987e-016	-8.11408e-015	1.69068e-015	6.30319e-015	2.16198e-017	-3.37786e-015
-4.42758e-015	-5.59307e-015	-3.05856e-015	-8.70401e-016	2.96787e-015	-2.94097e-015	-5.75334e-015	-6.57776e-015	-1.16729e-014	-1.04757e-014	-7.89961e-015	-9.57059e-015	-9.16337e-015	2.39255e-015	7.99068e-015	4.80812e-015	5.02856e-015	1.80091e-016	-5.79768e-015	-6.62539e-016	-8.39114e-015	1.92781e-015	6.66064e-015	3.56874e-016	-3.50664e-015
-4.7281e-015	-5.60654e-015	-3.28242e-015	-1.07758e-015	2.45658e-015	-3.31607e-015	-6.09445e-015	-6.90371e-015	-1.17664e-014	-1.07971e-014	-8.3523e-015	-9.78282e-015	-9.61664e-015	2.11685e-015	7.58608e-015	4.42327e-015	5.30672e-015	-4.7807e-017	-6.21071e-015	-4.26164e-016	-8.63329e-015	2.1554e-015	7.01535e-015	6.97599e-016	-3.63156e-015
-5.00872e-015	-5.59891e-015	-3.48113e-015	-1.25334e-015	1.95078e-015	-3.67749e-015	-6.41595e-015	-7.20809e-015	-1.18428e-014	-1.10906e-014	-8.79373e-015	-9.98552e-015	-1.00298e-014	1.8382e-015	7.16333e-015	4.03317e-015	5.56892e-015	-2.62242e-016	-6.61121e-015	-1.74108e-016	-8.83958e-015	2.37163e-015	7.36579e-015	1.04003e-015	-3.75127e-015
-5.26598e-015	-5.56996e-015	-3.65265e-015	-1.3953e-015	1.45588e-015	-4.02222e-015	-6.71463e-015	-7.48893e-015	-1.19021e-014	-1.13547e-014	-9.22121e-015	-1.01772e-014	-1.04009e-014	1.55878e-015	6.72494e-015	3.64079e-015	5.8143e-015	-4.61946e-016	-6.99683e-015	9.28584e-017	-9.00911e-015	2.57523e-015	7.70996e-015	1.38143e-015	-3.86465e-015
-5.49632e-015	-5.51998e-015	-3.79533e-015	-1.50165e-015	9.7724e-016	-4.34742e-015	-6.98818e-015	-7.74484e-015	-1.1944e-014	-1.15878e-014	-9.63192e-015	-1.03569e-014	-1.07292e-014	1.28047e-015	6.27467e-015	3.24898e-015	6.0421e-015	-6.45287e-016	-7.36553e-015	3.7323e-016	-9.14123e-015	2.76536e-015	8.04679e-015	1.71858e-015	-3.97063e-015
-5.69584e-015	-5.44834e-015	-3.90787e-015	-1.57089e-015	5.19094e-016	-4.65003e-015	-7.23493e-015	-7.9743e-015	-1.19685e-014	-1.17886e-014	-1.00229e-014	-1.05235e-014	-1.1014e-014	1.00466e-015	5.81585e-015	2.86111e-015	6.25149e-015	-8.11217e-016	-7.71479e-015	6.65646e-016	-9.23521e-015	2.94069e-015	8.37495e-015	2.04794e-015	-4.06803e-015
-5.8614e-015	-5.35419e-015	-3.98938e-015	-1.6019e-015	8.68251e-017	-4.92735e-015	-7.45247e-015	-8.17593e-015	-1.19751e-014	-1.19557e-014	-1.03916e-014	-1.06762e-014	-1.12552e-014	7.3374e-016	5.35172e-015	2.48071e-015	6.44368e-015	-9.58636e-016	-8.0423e-015	9.69029e-016	-9.29064e-015	3.10065e-015	8.69422e-015	2.36714e-015	-4.15559e-015
-5.99032e-015	-5.23668e-015	-4.03886e-015	-1.59357e-015	-3.16156e-016	-5.1764e-015	-7.63908e-015	-8.34889e-015	-1.19626e-014	-1.2088e-014	-1.07358e-014	-1.08131e-014	-1.14523e-014	4.6984e-016	4.88602e-015	2.11069e-015	6.61819e-015	-1.08744e-015	-8.34644e-015	1.28229e-015	-9.3071e-015	3.24544e-015	9.0031e-015	2.67327e-015	-4.23162e-015
-6.07996e-015	-5.0962e-015	-4.05571e-015	-1.5455e-015	-6.86137e-016	-5.39426e-015	-7.794e-015	-8.49166e-015	-1.19306e-014	-1.21849e-014	-1.10522e-014	-1.09327e-014	-1.16054e-014	2.14326e-016	4.42189e-015	1.75405e-015	6.77466e-015	-1.1973e-015	-8.62546e-015	1.60355e-015	-9.28442e-015	3.37556e-015	9.30153e-015	2.96354e-015	-4.29491e-015
-6.12778e-015	-4.93282e-015	-4.03968e-015	-1.45752e-015	-1.01975e-015	-5.57894e-015	-7.91631e-015	-8.60372e-015	-1.18787e-014	-1.22456e-014	-1.13385e-014	-1.10343e-014	-1.17151e-014	-3.17457e-017	3.96288e-015	1.41398e-015	6.91274e-015	-1.28775e-015	-8.87772e-015	1.9313e-015	-9.22321e-015	3.49184e-015	9.58907e-015	3.23684e-015	-4.34356e-015
-6.13221e-015	-4.74627e-015	-3.9916e-015	-1.3303e-015	-1.31379e-015	-5.72844e-015	-8.00542e-015	-8.68473e-015	-1.18056e-014	-1.22694e-014	-1.15928e-014	-1.11166e-014	-1.17819e-014	-2.66156e-016	3.51237e-015	1.09293e-015	7.03342e-015	-1.35865e-015	-9.10088e-015	2.26385e-015	-9.12442e-015	3.59482e-015	9.86563e-015	3.49184e-015	-4.37655e-015
-6.09183e-015	-4.53642e-015	-3.91244e-015	-1.16465e-015	-1.56634e-015	-5.84109e-015	-8.06092e-015	-8.73423e-015	-1.1711e-014	-1.22565e-014	-1.18132e-014	-1.11784e-014	-1.18065e-014	-4.87988e-016	3.07347e-015	7.9269e-016	7.13717e-015	-1.4099e-015	-9.29338e-015	2.59985e-015	-8.98865e-015	3.68608e-015	1.01313e-014	3.72716e-015	-4.39232e-015
-6.00535e-015	-4.30369e-015	-3.80295e-015	-9.62076e-016	-1.77548e-015	-5.91539e-015	-8.08341e-015	-8.75216e-015	-1.1595e-014	-1.22067e-014	-1.19977e-014	-1.1219e-014	-1.17901e-014	-6.96118e-016	2.64946e-015	5.15255e-016	7.22484e-015	-1.44149e-015	-9.45349e-015	2.93778e-015	-8.81658e-015	3.76702e-015	1.03873e-014	3.94204e-015	-4.38874e-015
-5.87192e-015	-4.04852e-015	-3.66477e-015	-7.24109e-016	-1.94017e-015	-5.95024e-015	-8.0734e-015	-8.73919e-015	-1.14575e-014	-1.21199e-014	-1.21444e-014	-1.12367e-014	-1.17338e-014	-8.8961e-016	2.24298e-015	2.62736e-016	7.29704e-015	-1.45407e-015	-9.58024e-015	3.27598e-015	-8.60891e-015	3.83952e-015	1.06338e-014	4.13569e-015	-4.36445e-015
-5.69143e-015	-3.77175e-015	-3.49999e-015	-4.52757e-016	-2.05991e-015	-5.94517e-015	-8.03116e-015	-8.69588e-015	-1.12988e-014	-1.19966e-014	-1.22525e-014	-1.12313e-014	-1.16391e-014	-1.06725e-015	1.85673e-015	3.66209e-017	7.35398e-015	-1.44765e-015	-9.67332e-015	3.61356e-015	-8.36681e-015	3.9052e-015	1.08712e-014	4.30795e-015	-4.31872e-015
-5.46447e-015	-3.4727e-015	-3.30991e-015	-1.51255e-016	-2.1343e-015	-5.90042e-015	-7.9581e-015	-8.62231e-015	-1.11184e-014	-1.18375e-014	-1.2321e-014	-1.1201e-014	-1.15075e-014	-1.22936e-015	1.49308e-015	-1.61622e-016	7.39584e-015	-1.4224e-015	-9.73128e-015	3.94916e-015	-8.09197e-015	3.96631e-015	1.11003e-014	4.45967e-015	-4.25017e-015
-5.19146e-015	-3.15254e-015	-3.09735e-015	1.77321e-016	-2.16412e-015	-5.81635e-015	-7.85635e-015	-8.51922e-015	-1.09168e-014	-1.16432e-014	-1.23486e-014	-1.11452e-014	-1.13401e-014	-1.37542e-015	1.15472e-015	-3.31094e-016	7.42384e-015	-1.37929e-015	-9.75394e-015	4.28092e-015	-7.78606e-015	4.02501e-015	1.13223e-014	4.59078e-015	-4.15752e-015
-4.87385e-015	-2.81265e-015	-2.86459e-015	5.29931e-016	-2.15061e-015	-5.69378e-015	-7.72784e-015	-8.38711e-015	-1.06942e-014	-1.14143e-014	-1.23349e-014	-1.10634e-014	-1.11382e-014	-1.50481e-015	8.43556e-016	-4.71335e-016	7.43807e-015	-1.31898e-015	-9.74122e-015	4.60756e-015	-7.45034e-015	4.08371e-015	1.15385e-014	4.70245e-015	-4.04002e-015
-4.51358e-015	-2.45354e-015	-2.61579e-015	9.03426e-016	-2.09557e-015	-5.53454e-015	-7.57371e-015	-8.2267e-015	-1.04513e-014	-1.11519e-014	-1.22798e-014	-1.09548e-014	-1.09038e-014	-1.61756e-015	5.60743e-016	-5.81881e-016	7.43909e-015	-1.24264e-015	-9.69342e-015	4.92799e-015	-7.08688e-015	4.14525e-015	1.17494e-014	4.79589e-015	-3.89719e-015
-4.11255e-015	-2.076e-015	-2.35387e-015	1.29347e-015	-2.00094e-015	-5.33982e-015	-7.39649e-015	-8.03903e-015	-1.01891e-014	-1.08576e-014	-1.21836e-014	-1.0819e-014	-1.06384e-014	-1.71333e-015	3.07519e-016	-6.6343e-016	7.42765e-015	-1.15088e-015	-9.61062e-015	5.24079e-015	-6.69728e-015	4.21213e-015	1.19562e-014	4.87219e-015	-3.72912e-015
-3.67384e-015	-1.68105e-015	-2.08295e-015	1.69569e-015	-1.86963e-015	-5.11135e-015	-7.19919e-015	-7.826e-015	-9.90773e-015	-1.05328e-014	-1.20463e-014	-1.06558e-014	-1.03436e-014	-1.79248e-015	8.4711e-017	-7.16724e-016	7.40538e-015	-1.04508e-015	-9.49376e-015	5.54486e-015	-6.28359e-015	4.28768e-015	1.21599e-014	4.93325e-015	-3.53563e-015
-3.20022e-015	-1.26967e-015	-1.80714e-015	2.10595e-015	-1.70439e-015	-4.85232e-015	-6.98461e-015	-7.5892e-015	-9.6084e-015	-1.01793e-014	-1.18692e-014	-1.04647e-014	-1.00212e-014	-1.85566e-015	-1.07231e-016	-7.42181e-016	7.37227e-015	-9.26618e-016	-9.34386e-015	5.83933e-015	-5.84767e-015	4.37363e-015	1.23615e-014	4.98224e-015	-3.31661e-015
-2.69455e-015	-8.42986e-016	-1.53003e-015	2.51919e-015	-1.50951e-015	-4.56588e-015	-6.7556e-015	-7.33001e-015	-9.29229e-015	-9.79839e-015	-1.16538e-014	-1.02458e-014	-9.67266e-015	-1.90298e-015	-2.685e-016	-7.40584e-016	7.32927e-015	-7.96814e-016	-9.16145e-015	6.12371e-015	-5.39167e-015	4.47236e-015	1.2562e-014	5.02106e-015	-3.07215e-015
-2.15975e-015	-4.02716e-016	-1.25544e-015	2.93122e-015	-1.2892e-015	-4.25553e-015	-6.51477e-015	-7.04979e-015	-8.9611e-015	-9.39255e-015	-1.14012e-014	-9.99968e-015	-9.29968e-015	-1.93522e-015	-3.98764e-016	-7.13622e-016	7.2774e-015	-6.56965e-016	-8.94785e-015	6.39699e-015	-4.91807e-015	4.58615e-015	1.27625e-014	5.05288e-015	-2.80292e-015
-1.59949e-015	4.87255e-017	-9.87495e-016	3.33664e-015	-1.04764e-015	-3.9252e-015	-6.26531e-015	-6.75074e-015	-8.61601e-015	-8.96412e-015	-1.11125e-014	-9.72696e-015	-8.90463e-015	-1.95379e-015	-4.98228e-016	-6.63026e-016	7.21639e-015	-5.0825e-016	-8.70467e-015	6.6584e-015	-4.42989e-015	4.71681e-015	1.29635e-014	5.08088e-015	-2.50988e-015
-1.01875e-015	5.10189e-016	-7.30528e-016	3.73151e-015	-7.89512e-016	-3.57875e-015	-6.0098e-015	-6.43409e-015	-8.25892e-015	-8.51482e-015	-1.079e-014	-9.42823e-015	-8.4885e-015	-1.95959e-015	-5.67926e-016	-5.90887e-016	7.14631e-015	-3.526e-016	-8.43436e-015	6.90792e-015	-3.92926e-015	4.86563e-015	1.31656e-014	5.10746e-015	-2.19433e-015
-4.21112e-016	9.8014e-016	-4.8844e-016	4.11149e-015	-5.18418e-016	-3.21992e-015	-5.75185e-015	-6.10193e-015	-7.89221e-015	-8.04718e-015	-1.04355e-014	-9.1041e-015	-8.05197e-015	-1.95409e-015	-6.08766e-016	-4.99285e-016	7.06721e-015	-1.91037e-016	-8.13917e-015	7.14458e-015	-3.41889e-015	5.03448e-015	1.33687e-014	5.13526e-015	-1.85707e-015
1.89142e-016	1.45727e-015	-2.65748e-016	4.47269e-015	-2.39113e-016	-2.85308e-015	-5.49403e-015	-5.75681e-015	-7.51776e-015	-7.56367e-015	-1.00515e-014	-8.75574e-015	-7.59723e-015	-1.9384e-015	-6.22277e-016	-3.90693e-016	6.98065e-015	-2.55465e-017	-7.82152e-015	7.36816e-015	-2.90169e-015	5.22442e-015	1.35735e-014	5.16775e-015	-1.49931e-015
8.07936e-016	1.93954e-015	-6.63214e-017	4.81103e-015	4.27205e-017	-2.48276e-015	-5.23904e-015	-5.40089e-015	-7.13767e-015	-7.06655e-015	-9.64019e-015	-8.38418e-015	-7.12503e-015	-1.91401e-015	-6.09886e-016	-2.68175e-016	6.88706e-015	1.41935e-016	-7.48361e-015	7.57891e-015	-2.3801e-015	5.43659e-015	1.37802e-014	5.20802e-015	-1.12237e-015
1.43086e-015	2.4249e-015	1.06653e-016	5.12264e-015	3.22236e-016	-2.11383e-015	-4.98976e-015	-5.03606e-015	-6.75445e-015	-6.55846e-015	-9.20447e-015	-7.99099e-015	-6.63669e-015	-1.88184e-015	-5.73313e-016	-1.34249e-016	6.78602e-015	3.09647e-016	-7.1277e-015	7.77624e-015	-1.85751e-015	5.67145e-015	1.39891e-014	5.25863e-015	-7.28744e-016
2.05377e-015	2.91139e-015	2.49493e-016	5.404e-015	5.95278e-016	-1.75145e-015	-4.74871e-015	-4.66409e-015	-6.3712e-015	-6.04204e-015	-8.74726e-015	-7.57784e-015	-6.13401e-015	-1.84375e-015	-5.15163e-016	8.24663e-018	6.67837e-015	4.76173e-016	-6.75695e-015	7.96055e-015	-1.33588e-015	5.92922e-015	1.41998e-014	5.32222e-015	-3.20288e-016
2.67223e-015	3.39651e-015	3.59657e-016	5.65284e-015	8.57681e-016	-1.39991e-015	-4.51801e-015	-4.28752e-015	-5.99009e-015	-5.51949e-015	-8.27102e-015	-7.14606e-015	-5.61791e-015	-1.80106e-015	-4.37694e-016	1.56192e-016	6.56476e-015	6.40511e-016	-6.37419e-015	8.13176e-015	-8.18029e-016	6.20961e-015	1.44118e-014	5.40162e-015	1.00717e-016
3.28245e-015	3.87854e-015	4.347e-016	5.86613e-015	1.10476e-015	-1.06362e-015	-4.29979e-015	-3.90756e-015	-5.61373e-015	-4.9934e-015	-7.77912e-015	-6.69734e-015	-5.08954e-015	-1.755e-015	-3.43016e-016	3.06512e-016	6.44482e-015	8.01024e-016	-5.98239e-015	8.28964e-015	-3.07116e-016	6.51188e-015	1.46242e-014	5.49967e-015	5.31714e-016
3.87979e-015	4.35538e-015	4.7278e-016	6.04215e-015	1.33244e-015	-7.46422e-016	-4.09588e-015	-3.52636e-015	-5.24573e-015	-4.4666e-015	-7.27434e-015	-6.23369e-015	-4.54965e-015	-1.70698e-015	-2.33557e-016	4.55643e-016	6.31849e-015	9.56604e-016	-5.58483e-015	8.43501e-015	1.94341e-016	6.83491e-015	1.48363e-014	5.61826e-015	9.69995e-016
4.46116e-015	4.82547e-015	4.72204e-016	6.17849e-015	1.53772e-015	-4.53098e-016	-3.90783e-015	-3.14684e-015	-4.88795e-015	-3.9418e-015	-6.75935e-015	-5.75707e-015	-3.99937e-015	-1.65895e-015	-1.12239e-016	6.00633e-016	6.18559e-015	1.10549e-015	-5.18422e-015	8.56816e-015	6.83737e-016	7.17724e-015	1.50472e-014	5.75916e-015	1.41291e-015
5.02291e-015	5.28641e-015	4.31322e-016	6.27477e-015	1.71725e-015	-1.87699e-016	-3.73679e-015	-2.7704e-015	-4.54353e-015	-3.42127e-015	-6.23733e-015	-5.26918e-015	-3.4389e-015	-1.61288e-015	1.79578e-017	7.3795e-016	6.04582e-015	1.24628e-015	-4.7836e-015	8.68952e-015	1.15806e-015	7.53691e-015	1.52553e-014	5.9238e-015	1.85849e-015
5.56161e-015	5.73611e-015	3.48866e-016	6.33092e-015	1.86741e-015	4.61189e-017	-3.58364e-015	-2.39795e-015	-4.21477e-015	-2.90711e-015	-5.71152e-015	-4.77238e-015	-2.86986e-015	-1.5706e-015	1.54001e-016	8.64945e-016	5.89983e-015	1.37782e-015	-4.3858e-015	8.79892e-015	1.61438e-015	7.91122e-015	1.54589e-014	6.11364e-015	2.30409e-015
6.07453e-015	6.17336e-015	2.23795e-016	6.34647e-015	1.98601e-015	2.44769e-016	-3.44919e-015	-2.03132e-015	-3.90404e-015	-2.40154e-015	-5.18516e-015	-4.26904e-015	-2.29321e-015	-1.53357e-015	2.93488e-016	9.79e-016	5.7476e-015	1.49849e-015	-3.99371e-015	8.89691e-015	2.05078e-015	8.29788e-015	1.56568e-014	6.32966e-015	2.74661e-015
6.55942e-015	6.59648e-015	5.65681e-017	6.32205e-015	2.07085e-015	4.05988e-016	-3.33393e-015	-1.67251e-015	-3.61414e-015	-1.90749e-015	-4.66094e-015	-3.76131e-015	-1.71e-015	-1.50359e-015	4.33722e-016	1.07727e-015	5.58873e-015	1.60789e-015	-3.6104e-015	8.98481e-015	2.46498e-015	8.69413e-015	1.58477e-014	6.57251e-015	3.18285e-015
7.01367e-015	7.00383e-015	-1.52135e-016	6.25879e-015	2.12039e-015	5.269e-016	-3.23767e-015	-1.3231e-015	-3.34754e-015	-1.42696e-015	-4.1416e-015	-3.25108e-015	-1.12119e-015	-1.48207e-015	5.71453e-016	1.15719e-015	5.42245e-015	1.70448e-015	-3.23769e-015	9.06335e-015	2.85388e-015	9.09669e-015	1.60297e-014	6.84167e-015	3.61084e-015
7.43502e-015	7.39407e-015	-4.01027e-016	6.15804e-015	2.13326e-015	6.05566e-016	-3.1601e-015	-9.85373e-016	-3.10687e-015	-9.6186e-016	-3.62985e-015	-2.74084e-015	-5.27589e-016	-1.4702e-015	7.04436e-016	1.21607e-015	5.24824e-015	1.78723e-015	-2.87783e-015	9.13216e-015	3.21585e-015	9.5021e-015	1.62009e-014	7.13747e-015	4.02788e-015
7.82188e-015	7.7659e-015	-6.88441e-016	6.02202e-015	2.1088e-015	6.40363e-016	-3.10006e-015	-6.60833e-016	-2.89351e-015	-5.13988e-016	-3.12811e-015	-2.23269e-015	6.96387e-017	-1.46933e-015	8.30445e-016	1.2518e-015	5.06611e-015	1.8552e-015	-2.53331e-015	9.19206e-015	3.54902e-015	9.90693e-015	1.63598e-014	7.46032e-015	4.43173e-015
8.17378e-015	8.11839e-015	-1.01255e-015	5.85349e-015	2.04662e-015	6.30781e-016	-3.05717e-015	-3.50446e-016	-2.70942e-015	-8.50244e-017	-2.63874e-015	-1.7285e-015	6.69856e-016	-1.48099e-015	9.46458e-016	1.2628e-015	4.87584e-015	1.9073e-015	-2.20674e-015	9.2425e-015	3.85138e-015	1.03077e-014	1.65046e-014	7.80813e-015	4.81941e-015
8.48974e-015	8.45015e-015	-1.37106e-015	5.65549e-015	1.94809e-015	5.76228e-016	-3.03071e-015	-5.62393e-017	-2.55636e-015	3.23527e-016	-2.16388e-015	-1.23035e-015	1.27155e-015	-1.50597e-015	1.0503e-015	1.2477e-015	4.67649e-015	1.94254e-015	-1.89945e-015	9.2839e-015	4.12146e-015	1.0701e-014	1.66335e-014	8.17905e-015	5.1887e-015
8.76897e-015	8.76026e-015	-1.76043e-015	5.43191e-015	1.8142e-015	4.77133e-016	-3.01976e-015	2.21221e-016	-2.43575e-015	7.10087e-016	-1.70537e-015	-7.40214e-016	1.87332e-015	-1.5452e-015	1.14021e-015	1.20523e-015	4.46821e-015	1.96092e-015	-1.61396e-015	9.31634e-015	4.35802e-015	1.10833e-014	1.67442e-014	8.57179e-015	5.53748e-015
9.01206e-015	9.04911e-015	-2.177e-015	5.18676e-015	1.64637e-015	3.34419e-016	-3.02231e-015	4.80824e-016	-2.34906e-015	1.07398e-015	-1.26504e-015	-2.59898e-016	2.47455e-015	-1.59937e-015	1.2143e-015	1.13395e-015	4.25096e-015	1.96234e-015	-1.3518e-015	9.33964e-015	4.55996e-015	1.14506e-014	1.68352e-014	8.98481e-015	5.86294e-015
9.21919e-015	9.31521e-015	-2.61691e-015	4.92394e-015	1.4464e-015	1.4922e-016	-3.03615e-015	7.2202e-016	-2.29646e-015	1.41395e-015	-8.44201e-016	2.09067e-016	3.07356e-015	-1.66902e-015	1.27165e-015	1.03332e-015	4.02439e-015	1.94575e-015	-1.11411e-015	9.35458e-015	4.72623e-015	1.17994e-014	1.69053e-014	9.41534e-015	6.16334e-015
9.39103e-015	9.55838e-015	-3.07558e-015	4.64778e-015	1.21725e-015	-7.59051e-017	-3.05958e-015	9.44056e-016	-2.27768e-015	1.72934e-015	-4.44409e-016	6.65265e-016	3.66931e-015	-1.75458e-015	1.31106e-015	9.03585e-016	3.78738e-015	1.91112e-015	-9.02148e-016	9.36165e-015	4.85708e-015	1.2126e-014	1.69532e-014	9.86093e-015	6.43704e-015
9.5286e-015	9.77907e-015	-3.54787e-015	4.36309e-015	9.61669e-016	-3.38724e-016	-3.09111e-015	1.1456e-015	-2.29302e-015	2.0191e-015	-6.66641e-017	1.10764e-015	4.26043e-015	-1.8564e-015	1.33189e-015	7.44365e-016	3.53929e-015	1.85802e-015	-7.16619e-016	9.36021e-015	4.95189e-015	1.24277e-014	1.69778e-014	1.03184e-014	6.68205e-015
9.63349e-015	9.97693e-015	-4.02948e-015	4.07454e-015	6.82825e-016	-6.36501e-016	-3.12869e-015	1.3265e-015	-2.34182e-015	2.28356e-015	2.88397e-016	1.53498e-015	4.8454e-015	-1.97507e-015	1.33386e-015	5.55764e-016	3.27993e-015	1.78634e-015	-5.58529e-016	9.34991e-015	5.01058e-015	1.27009e-014	1.69779e-014	1.07846e-014	6.89783e-015
9.7068e-015	1.01523e-014	-4.51503e-015	3.78687e-015	3.84283e-016	-9.65965e-016	-3.17121e-015	1.48636e-015	-2.42368e-015	2.52201e-015	6.19892e-016	1.94642e-015	5.42272e-015	-2.11062e-015	1.31692e-015	3.39082e-016	3.00932e-015	1.69619e-015	-4.27663e-016	9.3304e-015	5.03354e-015	1.29426e-014	1.69527e-014	1.12563e-014	7.08355e-015
9.7502e-015	1.03053e-014	-4.99968e-015	3.50578e-015	6.93928e-017	-1.32302e-015	-3.21633e-015	1.62486e-015	-2.53718e-015	2.73503e-015	9.27955e-016	2.34079e-015	5.9912e-015	-2.26244e-015	1.28131e-015	9.51312e-017	2.72708e-015	1.58813e-015	-3.2361e-016	9.30099e-015	5.02156e-015	1.31507e-014	1.69017e-014	1.17297e-014	7.23808e-015
9.7655e-015	1.04363e-014	-5.4782e-015	3.23632e-015	-2.57471e-016	-1.70308e-015	-3.26179e-015	1.74145e-015	-2.6805e-015	2.92288e-015	1.21217e-015	2.71774e-015	6.54906e-015	-2.42986e-015	1.22784e-015	-1.74245e-016	2.4326e-015	1.46299e-015	-2.46542e-016	9.26159e-015	4.97543e-015	1.33232e-014	1.68245e-014	1.22013e-014	7.36085e-015
9.75513e-015	1.05457e-014	-5.94512e-015	2.98313e-015	-5.92021e-016	-2.10198e-015	-3.30599e-015	1.836e-015	-2.85073e-015	3.08588e-015	1.47296e-015	3.07683e-015	7.09458e-015	-2.61255e-015	1.15707e-015	-4.67761e-016	2.12552e-015	1.32084e-015	-1.95814e-016	9.21105e-015	4.89671e-015	1.3458e-014	1.67212e-014	1.26672e-014	7.45183e-015
9.7218e-015	1.06349e-014	-6.39437e-015	2.7506e-015	-9.29802e-016	-2.51503e-015	-3.34655e-015	1.90887e-015	-3.04586e-015	3.22446e-015	1.71038e-015	3.4174e-015	7.62712e-015	-2.80963e-015	1.07026e-015	-7.84028e-016	1.80591e-015	1.16165e-015	-1.71617e-016	9.1487e-015	4.78593e-015	1.35536e-014	1.65917e-014	1.31235e-014	7.51084e-015
9.66835e-015	1.07049e-014	-6.82102e-015	2.54322e-015	-1.26748e-015	-2.93711e-015	-3.38181e-015	1.96063e-015	-3.26298e-015	3.33969e-015	1.925e-015	3.73949e-015	8.14499e-015	-3.01952e-015	9.69102e-016	-1.12047e-015	1.47325e-015	9.86585e-016	-1.73126e-016	9.07381e-015	4.64525e-015	1.36089e-014	1.64364e-014	1.35667e-014	7.53848e-015
9.59753e-015	1.07562e-014	-7.22113e-015	2.36525e-015	-1.60045e-015	-3.36363e-015	-3.41028e-015	1.9916e-015	-3.49885e-015	3.43271e-015	2.11743e-015	4.0431e-015	8.64711e-015	-3.24125e-015	8.54882e-016	-1.47456e-015	1.12794e-015	7.96069e-016	-1.99136e-016	8.985e-015	4.47671e-015	1.36225e-014	1.62562e-014	1.39934e-014	7.53488e-015
9.51206e-015	1.07897e-014	-7.58964e-015	2.2202e-015	-1.92396e-015	-3.78933e-015	-3.43071e-015	2.0023e-015	-3.75065e-015	3.50421e-015	2.28886e-015	4.32913e-015	9.13174e-015	-3.47288e-015	7.29469e-016	-1.84468e-015	7.7037e-016	5.90893e-016	-2.48237e-016	8.88164e-015	4.28248e-015	1.35942e-014	1.6052e-014	1.43997e-014	7.50065e-015
9.4143e-015	1.08062e-014	-7.92205e-015	2.1111e-015	-2.23366e-015	-4.20821e-015	-3.44241e-015	1.99359e-015	-4.01423e-015	3.55604e-015	2.44068e-015	4.59763e-015	9.59735e-015	-3.71254e-015	5.95137e-016	-2.22824e-015	4.00524e-016	3.72321e-016	-3.18528e-016	8.76355e-015	4.06506e-015	1.35244e-014	1.58247e-014	1.47822e-014	7.43668e-015
9.30716e-015	1.08071e-014	-8.2142e-015	2.04111e-015	-2.52561e-015	-4.61518e-015	-3.44379e-015	1.96672e-015	-4.28616e-015	3.58968e-015	2.57365e-015	4.84906e-015	1.00431e-014	-3.95855e-015	4.54164e-016	-2.62244e-015	1.92875e-017	1.41398e-016	-4.08763e-016	8.62991e-015	3.82739e-015	1.34142e-014	1.55761e-014	1.51377e-014	7.34485e-015
9.19294e-015	1.07941e-014	-8.4627e-015	2.01185e-015	-2.7961e-015	-5.0053e-015	-3.43387e-015	1.92222e-015	-4.56257e-015	3.60607e-015	2.68884e-015	5.08399e-015	1.04678e-014	-4.20845e-015	3.08986e-016	-3.02457e-015	-3.72839e-016	-1.00726e-016	-5.17888e-016	8.4805e-015	3.57268e-015	1.32646e-014	1.53074e-014	1.54632e-014	7.22654e-015
9.07443e-015	1.07677e-014	-8.66441e-015	2.02505e-015	-3.04209e-015	-5.3745e-015	-3.41216e-015	1.8611e-015	-4.83982e-015	3.60689e-015	2.78785e-015	5.30326e-015	1.08699e-014	-4.45964e-015	1.61994e-016	-3.43153e-015	-7.75061e-016	-3.52857e-016	-6.44047e-016	8.31428e-015	3.30371e-015	1.30772e-014	1.50208e-014	1.57567e-014	7.08338e-015
8.95429e-015	1.07299e-014	-8.81663e-015	2.08265e-015	-3.26015e-015	-5.71817e-015	-3.37816e-015	1.78456e-015	-5.11343e-015	3.59435e-015	2.87228e-015	5.50806e-015	1.12488e-014	-4.70916e-015	1.58214e-017	-3.84011e-015	-1.18705e-015	-6.13627e-016	-7.855e-016	8.13123e-015	3.02389e-015	1.28537e-014	1.47185e-014	1.60151e-014	6.91753e-015
8.83574e-015	1.06819e-014	-8.91714e-015	2.18527e-015	-3.44667e-015	-6.03199e-015	-3.33084e-015	1.69419e-015	-5.37867e-015	3.56973e-015	2.94385e-015	5.69969e-015	1.16036e-014	-4.95447e-015	-1.26825e-016	-4.24754e-015	-1.60761e-015	-8.81694e-016	-9.39925e-016	7.93154e-015	2.73663e-015	1.2596e-014	1.44024e-014	1.6236e-014	6.73067e-015
8.72115e-015	1.06252e-014	-8.9635e-015	2.33274e-015	-3.60026e-015	-6.31201e-015	-3.27056e-015	1.59168e-015	-5.63168e-015	3.53541e-015	3.00419e-015	5.8791e-015	1.19336e-014	-5.19269e-015	-2.6334e-016	-4.65078e-015	-2.03531e-015	-1.1563e-015	-1.10534e-015	7.71387e-015	2.44508e-015	1.23068e-014	1.40752e-014	1.64173e-014	6.52505e-015
8.61313e-015	1.05614e-014	-8.95553e-015	2.52461e-015	-3.71939e-015	-6.55421e-015	-3.19763e-015	1.47777e-015	-5.86845e-015	3.4936e-015	3.05478e-015	6.04724e-015	1.22384e-014	-5.42138e-015	-3.91448e-016	-5.0468e-015	-2.46925e-015	-1.43598e-015	-1.27992e-015	7.47893e-015	2.15274e-015	1.19881e-014	1.37392e-014	1.65571e-014	6.303e-015
8.51401e-015	1.04916e-014	-8.89266e-015	2.75961e-015	-3.80155e-015	-6.75511e-015	-3.11215e-015	1.35462e-015	-6.08492e-015	3.44607e-015	3.09702e-015	6.20496e-015	1.25184e-014	-5.63763e-015	-5.08895e-016	-5.43358e-015	-2.90783e-015	-1.71972e-015	-1.4618e-015	7.22604e-015	1.86314e-015	1.16436e-014	1.33966e-014	1.66546e-014	6.06707e-015
8.42572e-015	1.04176e-014	-8.77547e-015	3.03603e-015	-3.8454e-015	-6.91236e-015	-3.01433e-015	1.22438e-015	-6.27697e-015	3.3943e-015	3.13276e-015	6.35395e-015	1.27736e-014	-5.83847e-015	-6.12926e-016	-5.80845e-015	-3.34973e-015	-2.00631e-015	-1.64879e-015	6.95551e-015	1.57956e-015	1.12763e-014	1.30498e-014	1.67087e-014	5.81919e-015
8.35074e-015	1.03403e-014	-8.60464e-015	3.35142e-015	-3.84988e-015	-7.02431e-015	-2.90441e-015	1.08876e-015	-6.44071e-015	3.34027e-015	3.16365e-015	6.4952e-015	1.30031e-014	-6.02105e-015	-7.01547e-016	-6.16818e-015	-3.79319e-015	-2.29401e-015	-1.83886e-015	6.6676e-015	1.30533e-015	1.08898e-014	1.27017e-014	1.67192e-014	5.56212e-015
8.29053e-015	1.02611e-014	-8.38235e-015	3.70328e-015	-3.81499e-015	-7.08934e-015	-2.78288e-015	9.49833e-016	-6.57282e-015	3.28566e-015	3.19117e-015	6.63038e-015	1.32072e-014	-6.18272e-015	-7.72946e-016	-6.51034e-015	-4.23662e-015	-2.58095e-015	-2.02898e-015	6.3623e-015	1.04359e-015	1.04874e-014	1.23548e-014	1.66856e-014	5.29853e-015
8.24662e-015	1.01808e-014	-8.11022e-015	4.08838e-015	-3.74102e-015	-7.10588e-015	-2.65139e-015	8.08733e-016	-6.67018e-015	3.23255e-015	3.2168e-015	6.76052e-015	1.33856e-014	-6.32037e-015	-8.255e-016	-6.83291e-015	-4.6774e-015	-2.86552e-015	-2.21687e-015	6.03957e-015	7.971e-016	1.00727e-014	1.20116e-014	1.66077e-014	5.03119e-015
8.22058e-015	1.01004e-014	-7.79074e-015	4.50315e-015	-3.62788e-015	-7.07367e-015	-2.51092e-015	6.67067e-016	-6.73002e-015	3.18225e-015	3.24149e-015	6.88612e-015	1.35394e-014	-6.43142e-015	-8.5729e-016	-7.13401e-015	-5.11361e-015	-3.14635e-015	-2.40036e-015	5.70024e-015	5.68779e-016	9.64914e-015	1.16745e-014	1.64868e-014	4.76264e-015
8.21329e-015	1.00208e-014	-7.42737e-015	4.94305e-015	-3.47692e-015	-6.99275e-015	-2.36211e-015	5.2671e-016	-6.74988e-015	3.13627e-015	3.26631e-015	7.00803e-015	1.36685e-014	-6.51362e-015	-8.67521e-016	-7.41139e-015	-5.54315e-015	-3.42277e-015	-2.57777e-015	5.34545e-015	3.61229e-016	9.22107e-015	1.13454e-014	1.63237e-014	4.49537e-015
8.22603e-015	9.94315e-015	-7.02401e-015	5.4032e-015	-3.28976e-015	-6.86383e-015	-2.20554e-015	3.89178e-016	-6.72775e-015	3.09586e-015	3.29273e-015	7.12741e-015	1.37744e-014	-6.56402e-015	-8.55125e-016	-7.66358e-015	-5.96408e-015	-3.69433e-015	-2.7472e-015	4.97583e-015	1.76983e-016	8.79196e-015	1.10263e-014	1.61195e-014	4.23159e-015
8.25972e-015	9.86843e-015	-6.58441e-015	5.87848e-015	-3.06899e-015	-6.68785e-015	-2.04236e-015	2.5654e-016	-6.66199e-015	3.06279e-015	3.32153e-015	7.24553e-015	1.38586e-014	-6.57984e-015	-8.19369e-016	-7.88925e-015	-6.37405e-015	-3.95942e-015	-2.90646e-015	4.59267e-015	1.75359e-017	8.36536e-015	1.07192e-014	1.58761e-014	3.97358e-015
8.31553e-015	9.79807e-015	-6.11359e-015	6.36424e-015	-2.81673e-015	-6.46644e-015	-1.87373e-015	1.31605e-016	-6.55207e-015	3.03828e-015	3.35342e-015	7.36286e-015	1.39221e-014	-6.55898e-015	-7.60386e-016	-8.08731e-015	-6.77084e-015	-4.21695e-015	-3.05444e-015	4.19727e-015	-1.15256e-016	7.94476e-015	1.04256e-014	1.5595e-014	3.72405e-015
8.39336e-015	9.73315e-015	-5.61601e-015	6.85555e-015	-2.53503e-015	-6.20167e-015	-1.70054e-015	1.64077e-017	-6.39781e-015	3.02321e-015	3.38914e-015	7.47997e-015	1.39658e-014	-6.49958e-015	-6.78064e-016	-8.2567e-015	-7.1517e-015	-4.46622e-015	-3.18869e-015	3.7908e-015	-2.19862e-016	7.5332e-015	1.01466e-014	1.5279e-014	3.48505e-015
8.49403e-015	9.67458e-015	-5.09644e-015	7.34741e-015	-2.22655e-015	-5.8961e-015	-1.52346e-015	-8.8443e-017	-6.19861e-015	3.01886e-015	3.42922e-015	7.59709e-015	1.3991e-014	-6.40022e-015	-5.72848e-016	-8.39579e-015	-7.51447e-015	-4.70617e-015	-3.30712e-015	3.37535e-015	-2.95278e-016	7.13315e-015	9.88316e-015	1.49303e-014	3.25846e-015
8.6171e-015	9.62289e-015	-4.5603e-015	7.83456e-015	-1.8945e-015	-5.55262e-015	-1.34349e-015	-1.82281e-016	-5.95506e-015	3.02642e-015	3.47404e-015	7.71507e-015	1.39986e-014	-6.2596e-015	-4.45794e-016	-8.50368e-015	-7.85621e-015	-4.93566e-015	-3.4079e-015	2.95253e-015	-3.40614e-016	6.74785e-015	9.63669e-015	1.45512e-014	3.04628e-015
8.7624e-015	9.5785e-015	-4.01288e-015	8.3125e-015	-1.54224e-015	-5.17452e-015	-1.16067e-015	-2.63491e-016	-5.66735e-015	3.04657e-015	3.52409e-015	7.83446e-015	1.39903e-014	-6.07656e-015	-2.97051e-016	-8.58071e-015	-8.17467e-015	-5.15419e-015	-3.49007e-015	2.52355e-015	-3.54824e-016	6.37971e-015	9.40783e-015	1.41448e-014	2.85108e-015
8.92914e-015	9.54191e-015	-3.45901e-015	8.77642e-015	-1.17342e-015	-4.76564e-015	-9.76168e-016	-3.29539e-016	-5.33676e-015	3.07948e-015	3.57935e-015	7.95548e-015	1.39667e-014	-5.85048e-015	-1.27609e-016	-8.62619e-015	-8.46726e-015	-5.36052e-015	-3.55224e-015	2.09048e-015	-3.38566e-016	6.03056e-015	9.197e-015	1.37146e-014	2.67448e-015
9.11629e-015	9.5138e-015	-2.9039e-015	9.22147e-015	-7.91935e-016	-4.32917e-015	-7.91063e-016	-3.79366e-016	-4.96472e-015	3.12594e-015	3.63935e-015	8.07785e-015	1.39291e-014	-5.58091e-015	6.13408e-017	-8.64077e-015	-8.73221e-015	-5.55352e-015	-3.59305e-015	1.65515e-015	-2.91987e-016	5.70246e-015	9.00406e-015	1.32634e-014	2.51722e-015
9.3228e-015	9.49462e-015	-2.35239e-015	9.64375e-015	-4.01036e-016	-3.86911e-015	-6.05394e-016	-4.1239e-016	-4.55383e-015	3.18615e-015	3.70461e-015	8.20194e-015	1.38792e-014	-5.26757e-015	2.6821e-016	-8.62418e-015	-8.96759e-015	-5.73235e-015	-3.61135e-015	1.21947e-015	-2.15085e-016	5.39741e-015	8.82862e-015	1.27944e-014	2.38024e-015
9.54795e-015	9.48485e-015	-1.8094e-015	1.00394e-014	-4.59918e-018	-3.3904e-015	-4.18824e-016	-4.27808e-016	-4.10673e-015	3.26047e-015	3.77484e-015	8.32709e-015	1.38185e-014	-4.91051e-015	4.91471e-016	-8.57633e-015	-9.17116e-015	-5.89653e-015	-3.60615e-015	7.84987e-016	-1.09193e-016	5.11688e-015	8.67006e-015	1.23111e-014	2.26494e-015
9.791e-015	9.48497e-015	-1.27906e-015	1.04051e-014	3.93619e-016	-2.89716e-015	-2.30795e-016	-4.25343e-016	-3.62576e-015	3.34868e-015	3.84978e-015	8.45344e-015	1.37487e-014	-4.51037e-015	7.29752e-016	-8.49761e-015	-9.34141e-015	-6.04532e-015	-3.57736e-015	3.53865e-016	2.48973e-017	4.86158e-015	8.52753e-015	1.1817e-014	2.17226e-015
1.00506e-014	9.49511e-015	-7.65461e-016	1.07376e-014	7.90278e-016	-2.39318e-015	-4.16015e-017	-4.04096e-016	-3.11457e-015	3.45052e-015	3.92931e-015	8.58114e-015	1.36708e-014	-4.06813e-015	9.80759e-016	-8.38882e-015	-9.47692e-015	-6.17815e-015	-3.52415e-015	-7.20842e-017	1.85778e-016	4.63156e-015	8.39995e-015	1.13151e-014	2.10274e-015
1.03253e-014	9.5149e-015	-2.72001e-016	1.10346e-014	1.18161e-015	-1.88277e-015	1.497e-016	-3.62999e-016	-2.57691e-015	3.5662e-015	4.01313e-015	8.70984e-015	1.3586e-014	-3.58525e-015	1.24262e-015	-8.25061e-015	-9.57585e-015	-6.29422e-015	-3.44579e-015	-4.90619e-016	3.71474e-016	4.42809e-015	8.28653e-015	1.08092e-014	2.05697e-015
1.06129e-014	9.54503e-015	1.98173e-016	1.12943e-014	1.56444e-015	-1.36982e-015	3.43725e-016	-3.01648e-016	-2.01618e-015	3.69528e-015	4.10058e-015	8.83924e-015	1.34952e-014	-3.06288e-015	1.51382e-015	-8.08384e-015	-9.63735e-015	-6.39332e-015	-3.34203e-015	-8.99732e-016	5.79776e-016	4.25108e-015	8.18582e-015	1.03029e-014	2.03532e-015
1.09116e-014	9.58602e-015	6.41734e-016	1.15157e-014	1.93469e-015	-8.5804e-016	5.40864e-016	-2.20581e-016	-1.43646e-015	3.83696e-015	4.19163e-015	8.96888e-015	1.3399e-014	-2.50291e-015	1.79246e-015	-7.89011e-015	-9.66095e-015	-6.47553e-015	-3.21236e-015	-1.2976e-015	8.08653e-016	4.10022e-015	8.09543e-015	9.79934e-015	2.03806e-015
1.12199e-014	9.63731e-015	1.05698e-015	1.16984e-014	2.2901e-015	-3.51183e-016	7.42017e-016	-1.1975e-016	-8.42326e-016	3.99104e-015	4.28615e-015	9.09889e-015	1.32985e-014	-1.90776e-015	2.07633e-015	-7.67039e-015	-9.64504e-015	-6.54015e-015	-3.0566e-015	-1.6827e-015	1.05567e-015	3.9749e-015	8.01362e-015	9.30173e-015	2.06481e-015
1.15351e-014	9.69921e-015	1.44205e-015	1.1842e-014	2.62787e-015	1.47361e-016	9.48181e-016	1.13051e-018	-2.37425e-016	4.15652e-015	4.38317e-015	9.2292e-015	1.31948e-014	-1.27992e-015	2.36381e-015	-7.42499e-015	-9.58866e-015	-6.58619e-015	-2.87594e-015	-2.05401e-015	1.31865e-015	3.87436e-015	7.93838e-015	8.81357e-015	2.11477e-015
1.18548e-014	9.7719e-015	1.79608e-015	1.19472e-014	2.94532e-015	6.3455e-016	1.16006e-015	1.41706e-016	3.7451e-016	4.3329e-015	4.48245e-015	9.35975e-015	1.30889e-014	-6.21913e-016	2.65307e-015	-7.15487e-015	-9.49197e-015	-6.61265e-015	-2.67092e-015	-2.40974e-015	1.59518e-015	3.79745e-015	7.86731e-015	8.33724e-015	2.1876e-015
1.21765e-014	9.85506e-015	2.1196e-015	1.20156e-014	3.24037e-015	1.10755e-015	1.3785e-015	3.01867e-016	9.89643e-016	4.51959e-015	4.58364e-015	9.48979e-015	1.29815e-014	6.3551e-017	2.94283e-015	-6.86116e-015	-9.35522e-015	-6.61912e-015	-2.44197e-015	-2.74851e-015	1.88243e-015	3.74321e-015	7.79809e-015	7.87484e-015	2.28235e-015
1.24981e-014	9.94814e-015	2.41245e-015	1.20485e-014	3.51155e-015	1.56353e-015	1.60475e-015	4.81476e-016	1.60376e-015	4.71562e-015	4.6864e-015	9.61886e-015	1.28733e-014	7.73891e-016	3.23177e-015	-6.54527e-015	-9.17855e-015	-6.60567e-015	-2.19032e-015	-3.06955e-015	2.17771e-015	3.71016e-015	7.72826e-015	7.42928e-015	2.39839e-015
1.28171e-014	1.00511e-014	2.67518e-015	1.20486e-014	3.75793e-015	2.00057e-015	1.84013e-015	6.80076e-016	2.2127e-015	4.92042e-015	4.78995e-015	9.74643e-015	1.27649e-014	1.50531e-015	3.51868e-015	-6.20855e-015	-8.96289e-015	-6.57182e-015	-1.91727e-015	-3.37175e-015	2.4779e-015	3.69693e-015	7.65551e-015	7.00289e-015	2.53465e-015
1.31309e-014	1.01634e-014	2.90929e-015	1.20197e-014	3.97832e-015	2.41717e-015	2.08687e-015	8.96917e-016	2.81216e-015	5.13323e-015	4.89389e-015	9.87216e-015	1.26569e-014	2.25363e-015	3.80245e-015	-5.85277e-015	-8.70917e-015	-6.51696e-015	-1.62391e-015	-3.65432e-015	2.78015e-015	3.70225e-015	7.57719e-015	6.59722e-015	2.69051e-015
1.34366e-014	1.02852e-014	3.11689e-015	1.19653e-014	4.17144e-015	2.81223e-015	2.34574e-015	1.13089e-015	3.39874e-015	5.35278e-015	4.99832e-015	9.99569e-015	1.25496e-014	3.01543e-015	4.08263e-015	-5.47885e-015	-8.41799e-015	-6.4404e-015	-1.31158e-015	-3.91605e-015	3.08225e-015	3.72445e-015	7.49097e-015	6.2143e-015	2.86452e-015
1.37315e-014	1.0416e-014	3.30041e-015	1.18898e-014	4.33613e-015	3.18551e-015	2.61762e-015	1.38111e-015	3.96934e-015	5.57831e-015	5.1028e-015	1.01172e-014	1.24433e-014	3.78695e-015	4.35896e-015	-5.08715e-015	-8.0913e-015	-6.3421e-015	-9.81103e-016	-4.15718e-015	3.38146e-015	3.76168e-015	7.39476e-015	5.85568e-015	3.0545e-015
1.40132e-014	1.05547e-014	3.46282e-015	1.17968e-014	4.47224e-015	3.53639e-015	2.90281e-015	1.64626e-015	4.52075e-015	5.80863e-015	5.20703e-015	1.02366e-014	1.2338e-014	4.56511e-015	4.63083e-015	-4.6786e-015	-7.73134e-015	-6.22196e-015	-6.34407e-016	-4.37764e-015	3.67545e-015	3.81199e-015	7.28642e-015	5.52254e-015	3.25906e-015
1.42793e-014	1.07005e-014	3.60758e-015	1.16911e-014	4.58055e-015	3.86429e-015	3.20245e-015	1.92537e-015	5.05098e-015	6.04316e-015	5.31083e-015	1.03535e-014	1.22341e-014	5.34645e-015	4.89826e-015	-4.25504e-015	-7.33989e-015	-6.07898e-015	-2.73603e-016	-4.57613e-015	3.96147e-015	3.87411e-015	7.16397e-015	5.21624e-015	3.47632e-015
1.45273e-014	1.08537e-014	3.73809e-015	1.15772e-014	4.66199e-015	4.17009e-015	3.51803e-015	2.21631e-015	5.55762e-015	6.28083e-015	5.41453e-015	1.04682e-014	1.2132e-014	6.12671e-015	5.16179e-015	-3.81733e-015	-6.91889e-015	-5.91326e-015	9.91223e-017	-4.753e-015	4.23723e-015	3.94643e-015	7.02568e-015	4.93671e-015	3.70465e-015
1.47554e-014	1.1014e-014	3.85756e-015	1.146e-014	4.7172e-015	4.45389e-015	3.85036e-015	2.51869e-015	6.03825e-015	6.52054e-015	5.51795e-015	1.05802e-014	1.20314e-014	6.90256e-015	5.42166e-015	-3.36559e-015	-6.47089e-015	-5.72398e-015	4.80897e-016	-4.9084e-015	4.50162e-015	4.0274e-015	6.87001e-015	4.68472e-015	3.94239e-015
1.49615e-014	1.11799e-014	3.97064e-015	1.13454e-014	4.74714e-015	4.71707e-015	4.19968e-015	2.83106e-015	6.49117e-015	6.76104e-015	5.62159e-015	1.06897e-014	1.19326e-014	7.67069e-015	5.67879e-015	-2.90101e-015	-5.99848e-015	-5.51119e-015	8.70009e-016	-5.04181e-015	4.75374e-015	4.11537e-015	6.69528e-015	4.46031e-015	4.18739e-015
1.5144e-014	1.135e-014	4.0818e-015	1.12379e-014	4.75331e-015	4.96072e-015	4.56568e-015	3.15144e-015	6.91529e-015	7.00157e-015	5.72548e-015	1.07966e-014	1.18362e-014	8.4279e-015	5.93452e-015	-2.42466e-015	-5.50435e-015	-5.27449e-015	1.26448e-015	-5.15324e-015	4.99152e-015	4.20865e-015	6.50039e-015	4.26351e-015	4.43817e-015
1.53011e-014	1.15236e-014	4.19561e-015	1.11431e-014	4.73783e-015	5.18655e-015	4.94885e-015	3.4784e-015	7.30988e-015	7.24135e-015	5.82938e-015	1.09009e-014	1.17415e-014	9.17043e-015	6.18959e-015	-1.937e-015	-4.99122e-015	-5.01369e-015	1.66177e-015	-5.24328e-015	5.21364e-015	4.30633e-015	6.28436e-015	4.09424e-015	4.69278e-015
1.54318e-014	1.16994e-014	4.31543e-015	1.1066e-014	4.70304e-015	5.39627e-015	5.34916e-015	3.81154e-015	7.67464e-015	7.47963e-015	5.93375e-015	1.10031e-014	1.16486e-014	9.89543e-015	6.44513e-015	-1.43801e-015	-4.46212e-015	-4.72884e-015	2.05975e-015	-5.31266e-015	5.41859e-015	4.4068e-015	6.04706e-015	3.9508e-015	4.94962e-015
1.55353e-014	1.18765e-014	4.44535e-015	1.10119e-014	4.6514e-015	5.59209e-015	5.7667e-015	4.14962e-015	8.00973e-015	7.71524e-015	6.03943e-015	1.11029e-014	1.15578e-014	1.06006e-014	6.7026e-015	-9.28604e-016	-3.91978e-015	-4.41968e-015	2.45567e-015	-5.3617e-015	5.60583e-015	4.50895e-015	5.78778e-015	3.83225e-015	5.20655e-015
1.56097e-014	1.20531e-014	4.58979e-015	1.09847e-014	4.58528e-015	5.77599e-015	6.20051e-015	4.49102e-015	8.31567e-015	7.94776e-015	6.14684e-015	1.12005e-014	1.14694e-014	1.12842e-014	6.9638e-015	-4.09296e-016	-3.36745e-015	-4.08643e-015	2.84748e-015	-5.39093e-015	5.77509e-015	4.61221e-015	5.50704e-015	3.73788e-015	5.46181e-015
1.5654e-014	1.22281e-014	4.75266e-015	1.09891e-014	4.50741e-015	5.9503e-015	6.64965e-015	4.83361e-015	8.59259e-015	8.1768e-015	6.25629e-015	1.1296e-014	1.13833e-014	1.19437e-014	7.23071e-015	1.18908e-016	-2.80827e-015	-3.72877e-015	3.23265e-015	-5.40184e-015	5.92565e-015	4.71541e-015	5.20514e-015	3.66692e-015	5.71396e-015
1.56686e-014	1.24006e-014	4.93686e-015	1.10281e-014	4.42025e-015	6.11699e-015	7.11246e-015	5.17561e-015	8.84223e-015	8.40165e-015	6.36824e-015	1.13895e-014	1.12997e-014	1.25774e-014	7.50507e-015	6.56025e-016	-2.24538e-015	-3.34703e-015	3.60925e-015	-5.39481e-015	6.05788e-015	4.81773e-015	4.8831e-015	3.61815e-015	5.96155e-015
1.5653e-014	1.25697e-014	5.14588e-015	1.11051e-014	4.32728e-015	6.27831e-015	7.58739e-015	5.51599e-015	9.06632e-015	8.62146e-015	6.48264e-015	1.1481e-014	1.1219e-014	1.31844e-014	7.78811e-015	1.20251e-015	-1.68159e-015	-2.94133e-015	3.97609e-015	-5.37019e-015	6.17251e-015	4.91885e-015	4.54174e-015	3.58969e-015	6.2027e-015
1.56075e-014	1.27342e-014	5.38228e-015	1.12223e-014	4.23142e-015	6.43689e-015	8.0732e-015	5.85385e-015	9.26613e-015	8.83609e-015	6.6006e-015	1.15703e-014	1.11414e-014	1.37625e-014	8.08168e-015	1.75805e-015	-1.1198e-015	-2.51204e-015	4.33096e-015	-5.32881e-015	6.27037e-015	5.01877e-015	4.18252e-015	3.57992e-015	6.43657e-015
1.55329e-014	1.28931e-014	5.64856e-015	1.13824e-014	4.13528e-015	6.59507e-015	8.56818e-015	6.18753e-015	9.44417e-015	9.04565e-015	6.72223e-015	1.16578e-014	1.10669e-014	1.43109e-014	8.38742e-015	2.32221e-015	-5.62686e-016	-2.05942e-015	4.67187e-015	-5.27123e-015	6.35223e-015	5.11739e-015	3.80682e-015	3.58698e-015	6.66227e-015
1.54305e-014	1.30447e-014	5.94667e-015	1.15869e-014	4.04205e-015	6.75434e-015	9.06975e-015	6.5152e-015	9.60347e-015	9.24949e-015	6.84851e-015	1.17434e-014	1.09962e-014	1.48291e-014	8.70712e-015	2.89508e-015	-1.3204e-017	-1.58367e-015	4.99741e-015	-5.19915e-015	6.41955e-015	5.21399e-015	3.41655e-015	3.60903e-015	6.87799e-015
1.53015e-014	1.31864e-014	6.27783e-015	1.18365e-014	3.95486e-015	6.9167e-015	9.57608e-015	6.83613e-015	9.74664e-015	9.44782e-015	6.97995e-015	1.18276e-014	1.093e-014	1.53163e-014	9.04246e-015	3.47616e-015	5.25856e-016	-1.08588e-015	5.30627e-015	-5.11389e-015	6.47348e-015	5.30983e-015	3.01407e-015	3.64468e-015	7.08383e-015
1.51471e-014	1.33172e-014	6.64216e-015	1.2132e-014	3.87649e-015	7.08363e-015	1.0085e-014	7.15004e-015	9.87624e-015	9.64e-015	7.11683e-015	1.19106e-014	1.08687e-014	1.57727e-014	9.3942e-015	4.06551e-015	1.05199e-015	-5.67444e-016	5.59782e-015	-5.0155e-015	6.51578e-015	5.40476e-015	2.60224e-015	3.69239e-015	7.27906e-015
1.49687e-014	1.34361e-014	7.03978e-015	1.24725e-014	3.80958e-015	7.25707e-015	1.05934e-014	7.4555e-015	9.99442e-015	9.8264e-015	7.25981e-015	1.19924e-014	1.08128e-014	1.61989e-014	9.76367e-015	4.66275e-015	1.56271e-015	-2.88537e-017	5.87111e-015	-4.90485e-015	6.54827e-015	5.49876e-015	2.18326e-015	3.74966e-015	7.46314e-015
1.47687e-014	1.35421e-014	7.47082e-015	1.28578e-014	3.75736e-015	7.4382e-015	1.10989e-014	7.7515e-015	1.01047e-014	1.00068e-014	7.40928e-015	1.20728e-014	1.07621e-014	1.65954e-014	1.01516e-014	5.26815e-015	2.05621e-015	5.29457e-016	6.12554e-015	-4.78231e-015	6.57334e-015	5.59125e-015	1.7595e-015	3.81508e-015	7.63634e-015
1.45494e-014	1.36339e-014	7.93468e-015	1.32858e-014	3.72268e-015	7.62739e-015	1.15989e-014	8.0368e-015	1.02097e-014	1.01814e-014	7.56545e-015	1.21517e-014	1.07174e-014	1.69629e-014	1.05591e-014	5.88158e-015	2.53072e-015	1.10592e-015	6.36088e-015	-4.64858e-015	6.59218e-015	5.68306e-015	1.33396e-015	3.88643e-015	7.79838e-015
1.4314e-014	1.3711e-014	8.4299e-015	1.37538e-014	3.70792e-015	7.82584e-015	1.20908e-014	8.31069e-015	1.03127e-014	1.03505e-014	7.72849e-015	1.22286e-014	1.06796e-014	1.73031e-014	1.09864e-014	6.50281e-015	2.98431e-015	1.69944e-015	6.57691e-015	-4.50444e-015	6.60694e-015	5.77486e-015	9.09454e-016	3.96181e-015	7.9492e-015
1.40648e-014	1.37725e-014	8.95389e-015	1.42589e-014	3.71517e-015	8.03412e-015	1.2572e-014	8.57298e-015	1.04162e-014	1.05142e-014	7.89854e-015	1.23035e-014	1.06493e-014	1.76168e-014	1.14334e-014	7.13184e-015	3.41578e-015	2.30841e-015	6.77396e-015	-4.35121e-015	6.62024e-015	5.86685e-015	4.89236e-016	4.0397e-015	8.08923e-015
1.38043e-014	1.38178e-014	9.50452e-015	1.47978e-014	3.74607e-015	8.25179e-015	1.30398e-014	8.82325e-015	1.05233e-014	1.06731e-014	8.0758e-015	1.23762e-014	1.06274e-014	1.79058e-014	1.19004e-014	7.76755e-015	3.82417e-015	2.93178e-015	6.95237e-015	-4.18924e-015	6.63421e-015	5.95948e-015	7.6308e-017	4.11859e-015	8.21898e-015
1.35366e-014	1.38461e-014	1.00791e-014	1.53661e-014	3.80236e-015	8.47885e-015	1.3491e-014	9.06105e-015	1.06362e-014	1.08274e-014	8.26056e-015	1.24461e-014	1.06148e-014	1.81717e-014	1.23871e-014	8.40935e-015	4.2089e-015	3.56796e-015	7.1131e-015	-4.01889e-015	6.65125e-015	6.05276e-015	-3.26404e-016	4.19721e-015	8.33912e-015
1.32658e-014	1.38568e-014	1.06741e-014	1.59596e-014	3.88634e-015	8.71506e-015	1.3923e-014	9.28608e-015	1.07569e-014	1.09775e-014	8.45284e-015	1.25131e-014	1.06106e-014	1.84161e-014	1.28926e-014	9.05742e-015	4.56848e-015	4.21536e-015	7.25713e-015	-3.84099e-015	6.6728e-015	6.14713e-015	-7.15626e-016	4.27458e-015	8.45068e-015
1.29945e-014	1.38499e-014	1.12857e-014	1.65737e-014	3.9994e-015	8.95966e-015	1.4333e-014	9.49813e-015	1.08875e-014	1.11239e-014	8.65239e-015	1.25771e-014	1.06155e-014	1.86411e-014	1.34154e-014	9.71157e-015	4.90243e-015	4.87177e-015	7.38512e-015	-3.65608e-015	6.70116e-015	6.24269e-015	-1.08838e-015	4.34972e-015	8.55431e-015
1.27256e-014	1.3825e-014	1.19096e-014	1.72028e-014	4.14251e-015	9.21201e-015	1.47183e-014	9.69677e-015	1.103e-014	1.12668e-014	8.85933e-015	1.26375e-014	1.06299e-014	1.88492e-014	1.39543e-014	1.03713e-014	5.21133e-015	5.53537e-015	7.49819e-015	-3.46494e-015	6.7382e-015	6.33942e-015	-1.44207e-015	4.42158e-015	8.6518e-015
1.24637e-014	1.37815e-014	1.25411e-014	1.78418e-014	4.31693e-015	9.47029e-015	1.5077e-014	9.88201e-015	1.11858e-014	1.14066e-014	9.07324e-015	1.26938e-014	1.06541e-014	1.90419e-014	1.45083e-014	1.1035e-014	5.49481e-015	6.20399e-015	7.59778e-015	-3.26808e-015	6.78525e-015	6.43732e-015	-1.77384e-015	4.48933e-015	8.7445e-015
1.22116e-014	1.37198e-014	1.3176e-014	1.84847e-014	4.52349e-015	9.73304e-015	1.54068e-014	1.00544e-014	1.13564e-014	1.15439e-014	9.29389e-015	1.27458e-014	1.06885e-014	1.92208e-014	1.50752e-014	1.17017e-014	5.75277e-015	6.8754e-015	7.68555e-015	-3.06633e-015	6.84398e-015	6.53618e-015	-2.08101e-015	4.55343e-015	8.8337e-015
1.19718e-014	1.36404e-014	1.38101e-014	1.9126e-014	4.76226e-015	9.99796e-015	1.5706e-014	1.02138e-014	1.15419e-014	1.16793e-014	9.52093e-015	1.27925e-014	1.07333e-014	1.93881e-014	1.56532e-014	1.23705e-014	5.98567e-015	7.54763e-015	7.76355e-015	-2.86037e-015	6.91575e-015	6.63564e-015	-2.36111e-015	4.61355e-015	8.92092e-015
1.1748e-014	1.35439e-014	1.44385e-014	1.97606e-014	5.03324e-015	1.02631e-014	1.59732e-014	1.03602e-014	1.17434e-014	1.18137e-014	9.75343e-015	1.28334e-014	1.07884e-014	1.95458e-014	1.624e-014	1.30407e-014	6.19394e-015	8.21917e-015	7.83344e-015	-2.65103e-015	7.00147e-015	6.73564e-015	-2.61274e-015	4.66913e-015	9.00758e-015
1.15432e-014	1.34312e-014	1.50571e-014	2.03823e-014	5.33652e-015	1.05266e-014	1.62072e-014	1.04944e-014	1.19619e-014	1.19472e-014	9.99066e-015	1.28682e-014	1.08542e-014	1.96953e-014	1.68331e-014	1.37114e-014	6.3792e-015	8.88749e-015	7.89679e-015	-2.43828e-015	7.10196e-015	6.83543e-015	-2.83411e-015	4.72002e-015	9.09547e-015
1.13603e-014	1.3303e-014	1.56613e-014	2.09854e-014	5.6721e-015	1.07868e-014	1.64076e-014	1.06167e-014	1.21973e-014	1.20802e-014	1.02319e-014	1.28965e-014	1.09308e-014	1.9838e-014	1.7429e-014	1.43811e-014	6.54265e-015	9.55015e-015	7.95589e-015	-2.22315e-015	7.21806e-015	6.93471e-015	-3.02373e-015	4.76626e-015	9.18606e-015
1.12016e-014	1.31607e-014	1.62466e-014	2.15646e-014	6.03961e-015	1.10412e-014	1.65739e-014	1.07275e-014	1.24487e-014	1.22135e-014	1.04765e-014	1.2918e-014	1.10184e-014	1.99761e-014	1.80259e-014	1.50477e-014	6.68423e-015	1.02053e-014	8.01337e-015	-2.00525e-015	7.35059e-015	7.03295e-015	-3.18043e-015	4.8084e-015	9.28062e-015
1.1069e-014	1.30054e-014	1.68086e-014	2.21142e-014	6.43772e-015	1.12874e-014	1.67058e-014	1.08278e-014	1.27157e-014	1.23474e-014	1.07239e-014	1.29327e-014	1.11161e-014	2.0111e-014	1.86205e-014	1.57094e-014	6.80538e-015	1.08506e-014	8.0713e-015	-1.78577e-015	7.4997e-015	7.12945e-015	-3.30371e-015	4.84724e-015	9.38034e-015
1.09644e-014	1.28383e-014	1.7343e-014	2.26302e-014	6.8651e-015	1.15226e-014	1.6803e-014	1.09186e-014	1.29974e-014	1.24825e-014	1.09738e-014	1.29402e-014	1.12232e-014	2.02437e-014	1.92099e-014	1.63644e-014	6.90732e-015	1.14843e-014	8.13195e-015	-1.56528e-015	7.66524e-015	7.22363e-015	-3.3928e-015	4.88366e-015	9.48734e-015
1.08897e-014	1.26612e-014	1.78456e-014	2.31078e-014	7.3203e-015	1.17448e-014	1.68669e-014	1.10011e-014	1.32921e-014	1.26193e-014	1.1225e-014	1.29401e-014	1.13396e-014	2.03761e-014	1.97911e-014	1.70117e-014	6.99173e-015	1.21047e-014	8.1969e-015	-1.34379e-015	7.84628e-015	7.3148e-015	-3.447e-015	4.91837e-015	9.60319e-015
1.0846e-014	1.24762e-014	1.83135e-014	2.35428e-014	7.80215e-015	1.19514e-014	1.68983e-014	1.10759e-014	1.3598e-014	1.27581e-014	1.14766e-014	1.29324e-014	1.14647e-014	2.05089e-014	2.03614e-014	1.76491e-014	7.0599e-015	1.27095e-014	8.26801e-015	-1.12234e-015	8.0429e-015	7.4015e-015	-3.46673e-015	4.95246e-015	9.72866e-015
1.08341e-014	1.2285e-014	1.87433e-014	2.39325e-014	8.3096e-015	1.21407e-014	1.68984e-014	1.11441e-014	1.39141e-014	1.28993e-014	1.17276e-014	1.29171e-014	1.15982e-014	2.06436e-014	2.09183e-014	1.82742e-014	7.11354e-015	1.3297e-014	8.34712e-015	-9.01857e-016	8.25442e-015	7.48366e-015	-3.45281e-015	4.98768e-015	9.86488e-015
1.08543e-014	1.20891e-014	1.91328e-014	2.42738e-014	8.84116e-015	1.23106e-014	1.68689e-014	1.12069e-014	1.42382e-014	1.30429e-014	1.19769e-014	1.28948e-014	1.17396e-014	2.07809e-014	2.14582e-014	1.88859e-014	7.15451e-015	1.38659e-014	8.43636e-015	-6.82711e-016	8.48026e-015	7.56e-015	-3.40614e-015	5.0254e-015	1.0013e-014
1.0907e-014	1.18903e-014	1.94803e-014	2.45647e-014	9.39529e-015	1.246e-014	1.68118e-014	1.12658e-014	1.45688e-014	1.31892e-014	1.22238e-014	1.28651e-014	1.18881e-014	2.0921e-014	2.19788e-014	1.94825e-014	7.18418e-015	1.44139e-014	8.53731e-015	-4.65614e-016	8.7191e-015	7.62956e-015	-3.32779e-015	5.06669e-015	1.01736e-014
1.09911e-014	1.16905e-014	1.97843e-014	2.48036e-014	9.96991e-015	1.25876e-014	1.67295e-014	1.13222e-014	1.49037e-014	1.33385e-014	1.24679e-014	1.28286e-014	1.20428e-014	2.10642e-014	2.24777e-014	2.00618e-014	7.20461e-015	1.49395e-014	8.65112e-015	-2.51815e-016	8.97059e-015	7.69106e-015	-3.21934e-015	5.11284e-015	1.03469e-014
1.11057e-014	1.14923e-014	2.0044e-014	2.49896e-014	1.05625e-014	1.26917e-014	1.66241e-014	1.13773e-014	1.52408e-014	1.34904e-014	1.27083e-014	1.27853e-014	1.2203e-014	2.12107e-014	2.29524e-014	2.06219e-014	7.21776e-015	1.54417e-014	8.77893e-015	-4.21454e-017	9.23286e-015	7.74389e-015	-3.08192e-015	5.1659e-015	1.05334e-014
1.12497e-014	1.12972e-014	2.02578e-014	2.5122e-014	1.11712e-014	1.27716e-014	1.64984e-014	1.14326e-014	1.55781e-014	1.36452e-014	1.29443e-014	1.27358e-014	1.23678e-014	2.13609e-014	2.34015e-014	2.1161e-014	7.22461e-015	1.59191e-014	8.92232e-015	1.62624e-016	9.50477e-015	7.78695e-015	-2.91749e-015	5.22698e-015	1.07335e-014
1.14209e-014	1.11072e-014	2.04261e-014	2.52018e-014	1.17945e-014	1.28274e-014	1.63558e-014	1.14897e-014	1.59138e-014	1.38029e-014	1.31746e-014	1.26807e-014	1.25356e-014	2.1515e-014	2.38223e-014	2.16773e-014	7.22681e-015	1.63712e-014	9.08189e-015	3.6126e-016	9.78466e-015	7.81964e-015	-2.72848e-015	5.2977e-015	1.09471e-014
1.16174e-014	1.09234e-014	2.05496e-014	2.52299e-014	1.24302e-014	1.28586e-014	1.61992e-014	1.15504e-014	1.62458e-014	1.39642e-014	1.3399e-014	1.26208e-014	1.27062e-014	2.16726e-014	2.42137e-014	2.2169e-014	7.22549e-015	1.67973e-014	9.25786e-015	5.53303e-016	1.00707e-014	7.84159e-015	-2.51697e-015	5.3791e-015	1.11737e-014
1.1837e-014	1.07481e-014	2.06295e-014	2.52082e-014	1.30759e-014	1.28656e-014	1.60317e-014	1.16155e-014	1.65715e-014	1.41283e-014	1.36169e-014	1.25569e-014	1.28788e-014	2.18337e-014	2.45743e-014	2.26343e-014	7.22215e-015	1.71968e-014	9.45091e-015	7.38004e-016	1.03611e-014	7.85132e-015	-2.28571e-015	5.4722e-015	1.14123e-014
1.20764e-014	1.05826e-014	2.06675e-014	2.51398e-014	1.37294e-014	1.28488e-014	1.58566e-014	1.16867e-014	1.68897e-014	1.42948e-014	1.38273e-014	1.24898e-014	1.30524e-014	2.19975e-014	2.49034e-014	2.3072e-014	7.21847e-015	1.75692e-014	9.66157e-015	9.13938e-016	1.06548e-014	7.84886e-015	-2.03753e-015	5.57807e-015	1.16619e-014
1.23326e-014	1.04289e-014	2.06649e-014	2.50265e-014	1.43883e-014	1.28094e-014	1.56779e-014	1.17657e-014	1.71985e-014	1.44633e-014	1.403e-014	1.24207e-014	1.32266e-014	2.21637e-014	2.52004e-014	2.34803e-014	7.21547e-015	1.79131e-014	9.88985e-015	1.07991e-015	1.09498e-014	7.83335e-015	-1.7753e-015	5.69824e-015	1.19219e-014
1.26018e-014	1.0288e-014	2.06242e-014	2.48723e-014	1.50501e-014	1.27488e-014	1.54984e-014	1.18544e-014	1.74962e-014	1.46337e-014	1.42245e-014	1.23507e-014	1.34008e-014	2.23319e-014	2.54644e-014	2.38581e-014	7.21426e-015	1.82289e-014	1.01354e-014	1.23496e-015	1.12449e-014	7.80402e-015	-1.5013e-015	5.83342e-015	1.21916e-014
1.28806e-014	1.01613e-014	2.05485e-014	2.46808e-014	1.5713e-014	1.26684e-014	1.53215e-014	1.19544e-014	1.77815e-014	1.48061e-014	1.44106e-014	1.22806e-014	1.35731e-014	2.25012e-014	2.56954e-014	2.42038e-014	7.21542e-015	1.85166e-014	1.03977e-014	1.37781e-015	1.15385e-014	7.76101e-015	-1.21894e-015	5.98422e-015	1.24695e-014
1.31659e-014	1.005e-014	2.04406e-014	2.44568e-014	1.6375e-014	1.25698e-014	1.515e-014	1.2067e-014	1.80534e-014	1.49795e-014	1.45883e-014	1.22121e-014	1.37434e-014	2.26708e-014	2.58931e-014	2.45165e-014	7.21993e-015	1.87769e-014	1.06762e-014	1.50717e-015	1.18286e-014	7.70426e-015	-9.30795e-016	6.15135e-015	1.27538e-014
1.34533e-014	9.95414e-015	2.03042e-014	2.42051e-014	1.70348e-014	1.24555e-014	1.49875e-014	1.21934e-014	1.83108e-014	1.51533e-014	1.4757e-014	1.2146e-014	1.39111e-014	2.28405e-014	2.60587e-014	2.47957e-014	7.2284e-015	1.90102e-014	1.097e-014	1.62241e-015	1.21142e-014	7.634e-015	-6.39677e-016	6.3352e-015	1.30424e-014
1.37384e-014	9.87365e-015	2.01425e-014	2.39309e-014	1.76903e-014	1.23282e-014	1.48372e-014	1.23345e-014	1.85528e-014	1.53273e-014	1.49166e-014	1.20841e-014	1.40754e-014	2.30096e-014	2.61931e-014	2.50405e-014	7.24154e-015	1.92171e-014	1.12775e-014	1.72282e-015	1.23942e-014	7.5498e-015	-3.48021e-016	6.53685e-015	1.33336e-014
1.40172e-014	9.8096e-015	1.99596e-014	2.36396e-014	1.83391e-014	1.21898e-014	1.47014e-014	1.24918e-014	1.8779e-014	1.55008e-014	1.50673e-014	1.20279e-014	1.42359e-014	2.31772e-014	2.62969e-014	2.52514e-014	7.2599e-015	1.93981e-014	1.15975e-014	1.80745e-015	1.26674e-014	7.45235e-015	-5.86062e-017	6.75583e-015	1.36253e-014
1.42857e-014	9.76248e-015	1.97593e-014	2.33366e-014	1.89785e-014	1.20424e-014	1.45822e-014	1.26665e-014	1.89898e-014	1.56733e-014	1.52091e-014	1.19788e-014	1.43919e-014	2.33429e-014	2.63714e-014	2.54278e-014	7.28334e-015	1.95544e-014	1.19286e-014	1.87501e-015	1.29327e-014	7.34217e-015	2.26169e-016	6.99261e-015	1.39152e-014
1.45402e-014	9.73171e-015	1.95457e-014	2.30273e-014	1.96066e-014	1.18892e-014	1.44817e-014	1.28591e-014	1.91846e-014	1.58441e-014	1.53421e-014	1.1938e-014	1.45429e-014	2.35063e-014	2.64186e-014	2.55704e-014	7.31219e-015	1.9687e-014	1.22692e-014	1.92525e-015	1.31889e-014	7.21963e-015	5.0398e-016	7.24608e-015	1.42013e-014
1.47767e-014	9.7165e-015	1.93221e-014	2.27168e-014	2.02221e-014	1.17336e-014	1.44016e-014	1.30699e-014	1.93636e-014	1.6012e-014	1.54663e-014	1.19067e-014	1.46881e-014	2.36667e-014	2.64397e-014	2.56794e-014	7.34629e-015	1.97976e-014	1.26178e-014	1.95713e-015	1.34356e-014	7.08537e-015	7.72317e-016	7.51553e-015	1.44812e-014
1.49922e-014	9.71647e-015	1.90926e-014	2.24103e-014	2.08232e-014	1.1579e-014	1.43431e-014	1.33005e-014	1.95269e-014	1.61767e-014	1.55824e-014	1.18869e-014	1.48278e-014	2.38233e-014	2.64363e-014	2.57561e-014	7.38561e-015	1.98872e-014	1.29726e-014	1.97021e-015	1.36722e-014	6.94079e-015	1.02939e-015	7.80024e-015	1.47525e-014
1.51832e-014	9.73083e-015	1.88609e-014	2.21132e-014	2.14084e-014	1.14282e-014	1.43072e-014	1.35512e-014	1.96749e-014	1.63371e-014	1.56913e-014	1.18792e-014	1.49618e-014	2.39757e-014	2.64107e-014	2.58019e-014	7.4299e-015	1.99573e-014	1.33318e-014	1.96422e-015	1.38985e-014	6.78647e-015	1.27338e-015	8.09903e-015	1.50132e-014
1.53469e-014	9.75818e-015	1.86308e-014	2.18303e-014	2.1976e-014	1.12845e-014	1.42941e-014	1.38221e-014	1.98087e-014	1.64927e-014	1.57928e-014	1.18854e-014	1.50904e-014	2.41236e-014	2.6365e-014	2.58173e-014	7.47909e-015	2.00093e-014	1.36934e-014	1.93902e-015	1.4114e-014	6.62345e-015	1.50299e-015	8.41103e-015	1.5261e-014
1.54806e-014	9.79676e-015	1.84057e-014	2.1566e-014	2.2525e-014	1.11505e-014	1.43044e-014	1.41138e-014	1.99291e-014	1.66435e-014	1.58869e-014	1.1906e-014	1.5213e-014	2.42668e-014	2.63011e-014	2.58035e-014	7.53239e-015	2.00448e-014	1.40553e-014	1.89433e-015	1.43192e-014	6.45286e-015	1.71673e-015	8.73538e-015	1.54935e-014
1.55819e-014	9.84581e-015	1.81884e-014	2.13242e-014	2.30539e-014	1.10294e-014	1.43381e-014	1.44254e-014	2.00371e-014	1.67887e-014	1.5974e-014	1.19423e-014	1.53292e-014	2.44047e-014	2.62206e-014	2.57627e-014	7.58919e-015	2.00652e-014	1.44163e-014	1.83015e-015	1.4514e-014	6.27662e-015	1.91369e-015	9.07076e-015	1.57087e-014
1.56484e-014	9.90316e-015	1.79818e-014	2.1109e-014	2.35615e-014	1.09236e-014	1.4395e-014	1.47571e-014	2.0135e-014	1.69274e-014	1.60545e-014	1.1995e-014	1.54391e-014	2.45367e-014	2.61257e-014	2.56964e-014	7.64926e-015	2.00727e-014	1.47753e-014	1.74713e-015	1.46978e-014	6.09635e-015	2.09283e-015	9.41528e-015	1.59052e-014
1.56791e-014	9.96711e-015	1.7789e-014	2.09231e-014	2.40461e-014	1.0835e-014	1.44742e-014	1.51081e-014	2.02233e-014	1.70594e-014	1.61284e-014	1.2065e-014	1.55432e-014	2.46624e-014	2.60189e-014	2.56066e-014	7.71096e-015	2.0068e-014	1.51304e-014	1.64537e-015	1.48711e-014	5.91308e-015	2.25375e-015	9.76742e-015	1.60811e-014
1.56723e-014	1.00359e-014	1.76117e-014	2.07693e-014	2.45062e-014	1.07658e-014	1.4574e-014	1.54777e-014	2.03031e-014	1.71838e-014	1.6196e-014	1.21527e-014	1.56412e-014	2.47817e-014	2.59021e-014	2.54949e-014	7.77388e-015	2.00533e-014	1.54798e-014	1.52489e-015	1.50348e-014	5.72769e-015	2.39611e-015	1.01248e-014	1.62347e-014
1.56278e-014	1.0107e-014	1.74521e-014	2.06504e-014	2.49401e-014	1.0718e-014	1.46929e-014	1.58658e-014	2.03757e-014	1.73e-014	1.62578e-014	1.22581e-014	1.5733e-014	2.48943e-014	2.57768e-014	2.53631e-014	7.83735e-015	2.00306e-014	1.58217e-014	1.38602e-015	1.51894e-014	5.54181e-015	2.52013e-015	1.04851e-014	1.63655e-014
1.5546e-014	1.01782e-014	1.73119e-014	2.0568e-014	2.53469e-014	1.06929e-014	1.48283e-014	1.62716e-014	2.04417e-014	1.74078e-014	1.63139e-014	1.23813e-014	1.58187e-014	2.50005e-014	2.56448e-014	2.52141e-014	7.90026e-015	2.00008e-014	1.61546e-014	1.23007e-015	1.53355e-014	5.35691e-015	2.62604e-015	1.08471e-014	1.64722e-014
1.54272e-014	1.0247e-014	1.71916e-014	2.05233e-014	2.57256e-014	1.0692e-014	1.49773e-014	1.66936e-014	2.05026e-014	1.75066e-014	1.63648e-014	1.25216e-014	1.58988e-014	2.50997e-014	2.55078e-014	2.50512e-014	7.96224e-015	1.9966e-014	1.64771e-014	1.05755e-015	1.54737e-014	5.17439e-015	2.71404e-015	1.12086e-014	1.65541e-014
1.52722e-014	1.03109e-014	1.7092e-014	2.05165e-014	2.60752e-014	1.07157e-014	1.5138e-014	1.71303e-014	2.05596e-014	1.75961e-014	1.64105e-014	1.26787e-014	1.59739e-014	2.5192e-014	2.53674e-014	2.48775e-014	8.02214e-015	1.9927e-014	1.67878e-014	8.6958e-016	1.56054e-014	4.99585e-015	2.78467e-015	1.15674e-014	1.66101e-014
1.50817e-014	1.03681e-014	1.70136e-014	2.05477e-014	2.63945e-014	1.07645e-014	1.53076e-014	1.75798e-014	2.06142e-014	1.76763e-014	1.64513e-014	1.28522e-014	1.60438e-014	2.52774e-014	2.52246e-014	2.46952e-014	8.07886e-015	1.98853e-014	1.70859e-014	6.67011e-016	1.57312e-014	4.82276e-015	2.8385e-015	1.1921e-014	1.66399e-014
1.48572e-014	1.04171e-014	1.69562e-014	2.06161e-014	2.66823e-014	1.08382e-014	1.54823e-014	1.804e-014	2.06672e-014	1.77468e-014	1.64869e-014	1.30413e-014	1.61091e-014	2.53555e-014	2.50805e-014	2.4507e-014	8.13167e-015	1.98422e-014	1.73707e-014	4.51364e-016	1.58517e-014	4.65604e-015	2.87667e-015	1.22669e-014	1.66439e-014
1.46016e-014	1.04557e-014	1.69197e-014	2.07206e-014	2.69382e-014	1.09367e-014	1.56583e-014	1.85086e-014	2.07188e-014	1.7807e-014	1.65174e-014	1.32449e-014	1.61702e-014	2.54264e-014	2.49363e-014	2.43146e-014	8.17971e-015	1.9799e-014	1.76408e-014	2.23852e-016	1.59673e-014	4.49693e-015	2.90039e-015	1.26029e-014	1.66223e-014
1.43172e-014	1.0482e-014	1.6903e-014	2.08589e-014	2.71615e-014	1.10591e-014	1.58333e-014	1.89838e-014	2.07697e-014	1.78571e-014	1.65429e-014	1.34615e-014	1.62262e-014	2.54902e-014	2.47928e-014	2.41208e-014	8.22239e-015	1.97565e-014	1.78958e-014	-1.38644e-017	1.60787e-014	4.34653e-015	2.91096e-015	1.29271e-014	1.65755e-014
1.40066e-014	1.0494e-014	1.69059e-014	2.10288e-014	2.73511e-014	1.12042e-014	1.60033e-014	1.94635e-014	2.08201e-014	1.78968e-014	1.65636e-014	1.36898e-014	1.62771e-014	2.55472e-014	2.46507e-014	2.39284e-014	8.25897e-015	1.97157e-014	1.81354e-014	-2.60252e-016	1.61864e-014	4.20547e-015	2.9093e-015	1.32374e-014	1.65041e-014
1.36731e-014	1.049e-014	1.69268e-014	2.12267e-014	2.75067e-014	1.13706e-014	1.61642e-014	1.99445e-014	2.08705e-014	1.79261e-014	1.65784e-014	1.39282e-014	1.63227e-014	2.55967e-014	2.45098e-014	2.37402e-014	8.28816e-015	1.96768e-014	1.83586e-014	-5.13794e-016	1.62916e-014	4.07452e-015	2.89704e-015	1.35318e-014	1.64087e-014
1.33205e-014	1.04696e-014	1.69642e-014	2.14499e-014	2.7628e-014	1.15562e-014	1.63128e-014	2.04235e-014	2.09207e-014	1.79447e-014	1.65877e-014	1.41744e-014	1.63636e-014	2.56388e-014	2.43703e-014	2.35576e-014	8.30949e-015	1.96398e-014	1.85643e-014	-7.72335e-016	1.63944e-014	3.95407e-015	2.87575e-015	1.38081e-014	1.62912e-014
1.29526e-014	1.04315e-014	1.70156e-014	2.16947e-014	2.77142e-014	1.17589e-014	1.64451e-014	2.08977e-014	2.09704e-014	1.79525e-014	1.65909e-014	1.44258e-014	1.63992e-014	2.56733e-014	2.42315e-014	2.33837e-014	8.32229e-015	1.96052e-014	1.87524e-014	-1.03416e-015	1.64959e-014	3.84454e-015	2.84685e-015	1.40647e-014	1.61528e-014
1.25733e-014	1.03741e-014	1.70783e-014	2.1956e-014	2.77651e-014	1.19758e-014	1.65574e-014	2.13649e-014	2.10183e-014	1.79494e-014	1.65875e-014	1.46799e-014	1.64295e-014	2.57e-014	2.40935e-014	2.32199e-014	8.32596e-015	1.95736e-014	1.89233e-014	-1.29711e-015	1.65964e-014	3.7461e-015	2.8114e-015	1.42998e-014	1.59949e-014
1.21864e-014	1.02969e-014	1.71508e-014	2.22295e-014	2.77808e-014	1.22036e-014	1.66466e-014	2.18228e-014	2.10637e-014	1.79346e-014	1.65766e-014	1.49344e-014	1.64542e-014	2.57181e-014	2.39554e-014	2.30681e-014	8.31999e-015	1.9545e-014	1.90775e-014	-1.55978e-015	1.66959e-014	3.65892e-015	2.7712e-015	1.45114e-014	1.58191e-014
1.17964e-014	1.01989e-014	1.72305e-014	2.25104e-014	2.77611e-014	1.24397e-014	1.67099e-014	2.22682e-014	2.11059e-014	1.79082e-014	1.65571e-014	1.51866e-014	1.64735e-014	2.57275e-014	2.38162e-014	2.29297e-014	8.30389e-015	1.95194e-014	1.92145e-014	-1.82046e-015	1.67938e-014	3.58334e-015	2.72757e-015	1.46984e-014	1.56276e-014
1.14067e-014	1.00795e-014	1.7315e-014	2.27947e-014	2.77063e-014	1.26805e-014	1.67444e-014	2.26983e-014	2.11432e-014	1.78704e-014	1.65289e-014	1.54336e-014	1.64867e-014	2.57277e-014	2.36748e-014	2.28062e-014	8.27776e-015	1.94963e-014	1.93342e-014	-2.07768e-015	1.68903e-014	3.51868e-015	2.6818e-015	1.48597e-014	1.54228e-014
1.10215e-014	9.93911e-015	1.74008e-014	2.30778e-014	2.76169e-014	1.29224e-014	1.67479e-014	2.31105e-014	2.11745e-014	1.78211e-014	1.64915e-014	1.56726e-014	1.64942e-014	2.57182e-014	2.35305e-014	2.26981e-014	8.24078e-015	1.9475e-014	1.94372e-014	-2.32945e-015	1.69851e-014	3.46417e-015	2.63484e-015	1.49939e-014	1.52063e-014
1.06447e-014	9.77802e-015	1.74853e-014	2.33546e-014	2.74933e-014	1.3162e-014	1.67179e-014	2.35026e-014	2.11975e-014	1.77606e-014	1.64444e-014	1.59004e-014	1.64956e-014	2.56985e-014	2.33822e-014	2.26064e-014	8.19264e-015	1.94546e-014	1.95243e-014	-2.57416e-015	1.70774e-014	3.41897e-015	2.5881e-015	1.51005e-014	1.49803e-014
1.02797e-014	9.59704e-015	1.75659e-014	2.362e-014	2.73356e-014	1.33959e-014	1.66523e-014	2.38715e-014	2.1211e-014	1.76891e-014	1.63868e-014	1.61144e-014	1.64896e-014	2.56679e-014	2.32285e-014	2.25317e-014	8.13302e-015	1.94337e-014	1.95955e-014	-2.80956e-015	1.71665e-014	3.38257e-015	2.54257e-015	1.51787e-014	1.47467e-014
9.93076e-015	9.39688e-015	1.76402e-014	2.38692e-014	2.71449e-014	1.36206e-014	1.655e-014	2.42148e-014	2.12137e-014	1.76067e-014	1.6318e-014	1.63114e-014	1.6476e-014	2.56257e-014	2.30682e-014	2.24747e-014	8.06237e-015	1.94123e-014	1.96504e-014	-3.03466e-015	1.72522e-014	3.35487e-015	2.49901e-015	1.52275e-014	1.45071e-014
9.60142e-015	9.17855e-015	1.77058e-014	2.40986e-014	2.69224e-014	1.38328e-014	1.64102e-014	2.45299e-014	2.12037e-014	1.75132e-014	1.62372e-014	1.64885e-014	1.64551e-014	2.55716e-014	2.28998e-014	2.24352e-014	7.98148e-015	1.93895e-014	1.96898e-014	-3.24777e-015	1.73336e-014	3.33473e-015	2.45854e-015	1.52462e-014	1.42637e-014
9.29409e-015	8.94276e-015	1.77597e-014	2.43038e-014	2.66695e-014	1.40296e-014	1.62329e-014	2.48146e-014	2.1179e-014	1.74084e-014	1.61438e-014	1.66425e-014	1.64266e-014	2.55052e-014	2.27218e-014	2.24122e-014	7.88984e-015	1.93635e-014	1.97141e-014	-3.44786e-015	1.74094e-014	3.32161e-015	2.42189e-015	1.52342e-014	1.40183e-014
9.01145e-015	8.69092e-015	1.77994e-014	2.4481e-014	2.63878e-014	1.42078e-014	1.60177e-014	2.50669e-014	2.11377e-014	1.72922e-014	1.60372e-014	1.67717e-014	1.63902e-014	2.54253e-014	2.25333e-014	2.24048e-014	7.78778e-015	1.93334e-014	1.9724e-014	-3.63375e-015	1.74789e-014	3.31363e-015	2.38958e-015	1.51927e-014	1.37727e-014
8.75629e-015	8.42454e-015	1.78236e-014	2.46272e-014	2.60791e-014	1.43644e-014	1.57655e-014	2.52846e-014	2.10778e-014	1.71646e-014	1.59169e-014	1.68734e-014	1.63457e-014	2.53315e-014	2.23328e-014	2.24129e-014	7.67574e-015	1.9298e-014	1.97203e-014	-3.80486e-015	1.75414e-014	3.30953e-015	2.36208e-015	1.51212e-014	1.35285e-014
8.53033e-015	8.14602e-015	1.78299e-014	2.47393e-014	2.57453e-014	1.44967e-014	1.54766e-014	2.54655e-014	2.09974e-014	1.70265e-014	1.57826e-014	1.69442e-014	1.62921e-014	2.52225e-014	2.21197e-014	2.24364e-014	7.55396e-015	1.92557e-014	1.97032e-014	-3.96084e-015	1.75954e-014	3.30841e-015	2.33953e-015	1.502e-014	1.3287e-014
8.33544e-015	7.85695e-015	1.78165e-014	2.48149e-014	2.53894e-014	1.46017e-014	1.51531e-014	2.5608e-014	2.08943e-014	1.68777e-014	1.5634e-014	1.69826e-014	1.62289e-014	2.50977e-014	2.18927e-014	2.24736e-014	7.42222e-015	1.92052e-014	1.96731e-014	-4.10073e-015	1.76386e-014	3.30866e-015	2.32218e-015	1.48893e-014	1.3049e-014
8.17233e-015	7.55971e-015	1.77824e-014	2.48519e-014	2.50134e-014	1.46776e-014	1.47965e-014	2.57112e-014	2.07674e-014	1.67184e-014	1.54701e-014	1.69864e-014	1.61552e-014	2.49562e-014	2.16511e-014	2.2523e-014	7.28095e-015	1.91449e-014	1.96303e-014	-4.22414e-015	1.76703e-014	3.30894e-015	2.31003e-015	1.47297e-014	1.28162e-014
8.04201e-015	7.25656e-015	1.7726e-014	2.48487e-014	2.46196e-014	1.47227e-014	1.44088e-014	2.57737e-014	2.06156e-014	1.65481e-014	1.52907e-014	1.69536e-014	1.60705e-014	2.47978e-014	2.13943e-014	2.25833e-014	7.13072e-015	1.90739e-014	1.95749e-014	-4.33146e-015	1.76892e-014	3.30797e-015	2.30286e-015	1.45417e-014	1.25894e-014
7.94415e-015	6.94942e-015	1.76462e-014	2.48035e-014	2.42107e-014	1.47363e-014	1.3993e-014	2.57951e-014	2.04377e-014	1.63671e-014	1.50959e-014	1.68829e-014	1.59752e-014	2.46221e-014	2.11218e-014	2.2653e-014	6.9709e-015	1.89909e-014	1.95067e-014	-4.42221e-015	1.76937e-014	3.30468e-015	2.30098e-015	1.43262e-014	1.23692e-014
7.87841e-015	6.64031e-015	1.75423e-014	2.47165e-014	2.37892e-014	1.47171e-014	1.35518e-014	2.57748e-014	2.02326e-014	1.61764e-014	1.48859e-014	1.67736e-014	1.58686e-014	2.44284e-014	2.08332e-014	2.27303e-014	6.80163e-015	1.88943e-014	1.94266e-014	-4.49675e-015	1.76822e-014	3.29788e-015	2.30378e-015	1.40841e-014	1.21563e-014
7.8452e-015	6.33114e-015	1.74139e-014	2.45879e-014	2.33585e-014	1.46646e-014	1.30885e-014	2.57129e-014	1.99989e-014	1.59757e-014	1.46602e-014	1.66247e-014	1.57503e-014	2.42168e-014	2.05279e-014	2.28131e-014	6.62296e-015	1.8783e-014	1.93345e-014	-4.55486e-015	1.76534e-014	3.28594e-015	2.31082e-015	1.38168e-014	1.19509e-014
7.84292e-015	6.02476e-015	1.72608e-014	2.44183e-014	2.2922e-014	1.45785e-014	1.26065e-014	2.561e-014	1.97365e-014	1.57653e-014	1.44195e-014	1.64357e-014	1.56199e-014	2.39868e-014	2.02063e-014	2.28997e-014	6.4355e-015	1.86563e-014	1.92306e-014	-4.59769e-015	1.76062e-014	3.26785e-015	2.32176e-015	1.35255e-014	1.1753e-014
7.87028e-015	5.72328e-015	1.70829e-014	2.42089e-014	2.2482e-014	1.44596e-014	1.21096e-014	2.54664e-014	1.94448e-014	1.55451e-014	1.41641e-014	1.62071e-014	1.54779e-014	2.37383e-014	1.98687e-014	2.29881e-014	6.23982e-015	1.85135e-014	1.91154e-014	-4.62628e-015	1.75396e-014	3.24275e-015	2.33607e-015	1.32111e-014	1.1563e-014
7.92543e-015	5.42834e-015	1.68806e-014	2.39613e-014	2.20416e-014	1.43084e-014	1.16015e-014	2.52822e-014	1.91247e-014	1.53161e-014	1.38945e-014	1.59391e-014	1.53246e-014	2.34717e-014	1.95152e-014	2.30758e-014	6.03528e-015	1.83536e-014	1.8988e-014	-4.64205e-015	1.74535e-014	3.20985e-015	2.35274e-015	1.28751e-014	1.13804e-014
8.00644e-015	5.14159e-015	1.66542e-014	2.36775e-014	2.16046e-014	1.41263e-014	1.10865e-014	2.50576e-014	1.87759e-014	1.50783e-014	1.36117e-014	1.56324e-014	1.51598e-014	2.31872e-014	1.91468e-014	2.3161e-014	5.82176e-015	1.81763e-014	1.8849e-014	-4.64626e-015	1.73466e-014	3.16844e-015	2.37126e-015	1.25191e-014	1.12043e-014
8.11011e-015	4.86501e-015	1.64052e-014	2.33598e-014	2.11748e-014	1.39154e-014	1.05689e-014	2.47947e-014	1.84002e-014	1.48321e-014	1.33166e-014	1.52883e-014	1.49832e-014	2.28847e-014	1.87647e-014	2.32419e-014	5.59864e-015	1.79807e-014	1.86989e-014	-4.64052e-015	1.72188e-014	3.11782e-015	2.39149e-015	1.21447e-014	1.10346e-014
8.234e-015	4.60065e-015	1.61342e-014	2.30112e-014	2.07557e-014	1.36775e-014	1.00535e-014	2.4495e-014	1.79984e-014	1.45782e-014	1.30095e-014	1.49089e-014	1.47955e-014	2.2565e-014	1.83701e-014	2.33172e-014	5.3656e-015	1.77666e-014	1.85372e-014	-4.62573e-015	1.70691e-014	3.057e-015	2.4128e-015	1.17538e-014	1.08712e-014
8.37478e-015	4.34981e-015	1.58425e-014	2.26342e-014	2.03503e-014	1.34153e-014	9.5441e-015	2.41598e-014	1.7572e-014	1.4317e-014	1.26921e-014	1.44962e-014	1.4597e-014	2.22281e-014	1.79649e-014	2.3384e-014	5.12227e-015	1.75342e-014	1.83635e-014	-4.6031e-015	1.68972e-014	2.98543e-015	2.43429e-015	1.13484e-014	1.07131e-014
8.52902e-015	4.11318e-015	1.55318e-014	2.22326e-014	1.99616e-014	1.31316e-014	9.04444e-015	2.37911e-014	1.71226e-014	1.40494e-014	1.23652e-014	1.40523e-014	1.43881e-014	2.18749e-014	1.75501e-014	2.34409e-014	4.86944e-015	1.72829e-014	1.81783e-014	-4.57463e-015	1.67032e-014	2.90259e-015	2.4549e-015	1.09305e-014	1.0559e-014
8.69327e-015	3.89243e-015	1.52047e-014	2.18102e-014	1.95927e-014	1.28287e-014	8.55925e-015	2.33913e-014	1.66531e-014	1.37757e-014	1.20306e-014	1.358e-014	1.41692e-014	2.15066e-014	1.71276e-014	2.34866e-014	4.60611e-015	1.70137e-014	1.79813e-014	-4.54221e-015	1.64876e-014	2.8086e-015	2.47411e-015	1.05019e-014	1.04088e-014
8.86411e-015	3.68836e-015	1.48624e-014	2.13705e-014	1.92468e-014	1.25101e-014	8.09184e-015	2.29624e-014	1.61665e-014	1.34971e-014	1.16897e-014	1.30823e-014	1.39409e-014	2.11239e-014	1.66992e-014	2.35193e-014	4.33144e-015	1.67272e-014	1.77731e-014	-4.50788e-015	1.62505e-014	2.70354e-015	2.49145e-015	1.00648e-014	1.02619e-014
9.03804e-015	3.50235e-015	1.45076e-014	2.09182e-014	1.89264e-014	1.21794e-014	7.64625e-015	2.25072e-014	1.56649e-014	1.32142e-014	1.13442e-014	1.25621e-014	1.37043e-014	2.07274e-014	1.62671e-014	2.35379e-014	4.04558e-015	1.64247e-014	1.75533e-014	-4.47329e-015	1.59926e-014	2.58727e-015	2.50619e-015	9.62072e-015	1.0117e-014
9.2117e-015	3.33458e-015	1.4142e-014	2.04578e-014	1.86341e-014	1.184e-014	7.226e-015	2.20284e-014	1.51508e-014	1.29284e-014	1.09959e-014	1.20227e-014	1.346e-014	2.03193e-014	1.58341e-014	2.35416e-014	3.74721e-015	1.61069e-014	1.73227e-014	-4.43996e-015	1.57146e-014	2.46018e-015	2.51793e-015	9.17154e-015	9.97313e-015
9.38176e-015	3.18455e-015	1.37682e-014	1.9994e-014	1.83723e-014	1.14959e-014	6.83362e-015	2.15282e-014	1.46276e-014	1.26404e-014	1.06465e-014	1.14681e-014	1.32095e-014	1.9901e-014	1.54016e-014	2.35295e-014	3.43548e-015	1.57756e-014	1.70811e-014	-4.40985e-015	1.5418e-014	2.32258e-015	2.526e-015	8.71983e-015	9.82981e-015
9.54478e-015	3.05296e-015	1.33891e-014	1.95307e-014	1.81431e-014	1.11501e-014	6.47208e-015	2.10099e-014	1.40985e-014	1.23508e-014	1.0298e-014	1.09025e-014	1.29535e-014	1.94738e-014	1.49728e-014	2.35013e-014	3.11051e-015	1.5432e-014	1.6829e-014	-4.38482e-015	1.51039e-014	2.17451e-015	2.53014e-015	8.26816e-015	9.68623e-015
9.69721e-015	2.93994e-015	1.3007e-014	1.90715e-014	1.79479e-014	1.08061e-014	6.14456e-015	2.04768e-014	1.35664e-014	1.20614e-014	9.95212e-015	1.03303e-014	1.26924e-014	1.90407e-014	1.45501e-014	2.3457e-014	2.77144e-015	1.50778e-014	1.65663e-014	-4.36568e-015	1.47737e-014	2.01702e-015	2.5298e-015	7.81839e-015	9.54256e-015
9.83592e-015	2.84585e-015	1.26243e-014	1.8621e-014	1.77886e-014	1.04676e-014	5.85287e-015	1.9932e-014	1.30348e-014	1.17724e-014	9.61023e-015	9.75579e-015	1.24276e-014	1.86037e-014	1.41354e-014	2.33959e-014	2.41736e-015	1.47143e-014	1.62933e-014	-4.35502e-015	1.44292e-014	1.85066e-015	2.52461e-015	7.37272e-015	9.39837e-015
9.95822e-015	2.77059e-015	1.22437e-014	1.81821e-014	1.76661e-014	1.01381e-014	5.59875e-015	1.9378e-014	1.25073e-014	1.14855e-014	9.27412e-015	9.18255e-015	1.21597e-014	1.81646e-014	1.37319e-014	2.33184e-014	2.04804e-015	1.43436e-014	1.60111e-014	-4.35521e-015	1.40721e-014	1.67643e-015	2.51474e-015	6.9335e-015	9.25325e-015
1.00611e-014	2.71345e-015	1.18675e-014	1.77589e-014	1.75809e-014	9.82082e-015	5.38376e-015	1.88186e-014	1.1988e-014	1.12017e-014	8.94499e-015	8.61484e-015	1.18905e-014	1.77258e-014	1.33423e-014	2.32252e-014	1.66353e-015	1.39681e-014	1.57202e-014	-4.36706e-015	1.37037e-014	1.49606e-015	2.50027e-015	6.50271e-015	9.10709e-015
1.01426e-014	2.6737e-015	1.14982e-014	1.73544e-014	1.75336e-014	9.51898e-015	5.20843e-015	1.82567e-014	1.14802e-014	1.09222e-014	8.62525e-015	8.05672e-015	1.16208e-014	1.729e-014	1.29691e-014	2.31166e-014	1.26349e-015	1.35895e-014	1.54216e-014	-4.39214e-015	1.3326e-014	1.31032e-015	2.48097e-015	6.08296e-015	8.9601e-015
1.02005e-014	2.65051e-015	1.11381e-014	1.69724e-014	1.75242e-014	9.23517e-015	5.07319e-015	1.76945e-014	1.09877e-014	1.06482e-014	8.31636e-015	7.51257e-015	1.13515e-014	1.68596e-014	1.26145e-014	2.29934e-014	8.48125e-016	1.32101e-014	1.51162e-014	-4.43202e-015	1.29405e-014	1.12037e-015	2.45664e-015	5.67615e-015	8.81277e-015
1.02335e-014	2.64312e-015	1.07897e-014	1.66151e-014	1.75526e-014	8.97203e-015	4.97815e-015	1.71351e-014	1.05139e-014	1.03812e-014	8.02012e-015	6.98631e-015	1.1085e-014	1.64371e-014	1.22806e-014	2.28561e-014	4.17831e-016	1.28322e-014	1.48052e-014	-4.48731e-015	1.25492e-014	9.27184e-016	2.42708e-015	5.28413e-015	8.66498e-015
1.02406e-014	2.65069e-015	1.04557e-014	1.62847e-014	1.76183e-014	8.73121e-015	4.92282e-015	1.65814e-014	1.00627e-014	1.01223e-014	7.73781e-015	6.48201e-015	1.08226e-014	1.60243e-014	1.19696e-014	2.27061e-014	-2.74487e-017	1.24586e-014	1.44887e-014	-4.55835e-015	1.21547e-014	7.32377e-016	2.39262e-015	4.90924e-015	8.51702e-015
1.02204e-014	2.67167e-015	1.01386e-014	1.59831e-014	1.77199e-014	8.51423e-015	4.90578e-015	1.60361e-014	9.63726e-015	9.87253e-015	7.47111e-015	6.00352e-015	1.05652e-014	1.56241e-014	1.16836e-014	2.25443e-014	-4.87284e-016	1.20917e-014	1.41681e-014	-4.64627e-015	1.17597e-014	5.36864e-016	2.3536e-015	4.55355e-015	8.36922e-015
1.01721e-014	2.70492e-015	9.84031e-015	1.57121e-014	1.78558e-014	8.3232e-015	4.92574e-015	1.55018e-014	9.24044e-015	9.63256e-015	7.22138e-015	5.55446e-015	1.03148e-014	1.52397e-014	1.14246e-014	2.23717e-014	-9.60622e-016	1.17338e-014	1.38453e-014	-4.75101e-015	1.13658e-014	3.41276e-016	2.31013e-015	4.21933e-015	8.22212e-015
1.00956e-014	2.74947e-015	9.5631e-015	1.54726e-014	1.80243e-014	8.1595e-015	4.98165e-015	1.49811e-014	8.87508e-015	9.40361e-015	6.98952e-015	5.13816e-015	1.00728e-014	1.48731e-014	1.11942e-014	2.21904e-014	-1.44676e-015	1.13873e-014	1.35217e-014	-4.87268e-015	1.09749e-014	1.47282e-016	2.26234e-015	3.90806e-015	8.07658e-015
9.99139e-015	2.80436e-015	9.30843e-015	1.52656e-014	1.82232e-014	8.02387e-015	5.07211e-015	1.4477e-014	8.54391e-015	9.1863e-015	6.77669e-015	4.75726e-015	9.84058e-015	1.45271e-014	1.09937e-014	2.20015e-014	-1.94492e-015	1.10542e-014	1.31988e-014	-5.01128e-015	1.0589e-014	-4.41619e-017	2.21053e-015	3.62154e-015	7.93422e-015
9.86014e-015	2.8686e-015	9.07782e-015	1.50913e-014	1.84499e-014	7.91727e-015	5.19492e-015	1.39909e-014	8.24825e-015	8.98158e-015	6.58343e-015	4.41387e-015	9.61978e-015	1.42035e-014	1.08241e-014	2.18073e-014	-2.45314e-015	1.0737e-014	1.28793e-014	-5.16717e-015	1.02106e-014	-2.31833e-016	2.15499e-015	3.36106e-015	7.79516e-015
9.70221e-015	2.94109e-015	8.8724e-015	1.49491e-014	1.87014e-014	7.83993e-015	5.34778e-015	1.35246e-014	7.99014e-015	8.79039e-015	6.41048e-015	4.11019e-015	9.41152e-015	1.39046e-014	1.06863e-014	2.16097e-014	-2.96935e-015	1.0438e-014	1.25642e-014	-5.33984e-015	9.84178e-015	-4.14594e-016	2.09612e-015	3.12759e-015	7.65965e-015
9.51897e-015	3.01994e-015	8.693e-015	1.4839e-014	1.89745e-014	7.79216e-015	5.5282e-015	1.30804e-014	7.77209e-015	8.6135e-015	6.25835e-015	3.84824e-015	9.21728e-015	1.36327e-014	1.05809e-014	2.14104e-014	-3.49161e-015	1.01589e-014	1.22555e-014	-5.52792e-015	9.48461e-015	-5.91552e-016	2.03441e-015	2.92263e-015	7.52937e-015
9.31191e-015	3.10396e-015	8.54143e-015	1.47602e-014	1.92657e-014	7.77391e-015	5.73367e-015	1.26602e-014	7.59558e-015	8.45134e-015	6.12729e-015	3.62931e-015	9.03802e-015	1.33897e-014	1.05081e-014	2.12111e-014	-4.01777e-015	9.90078e-015	1.19557e-014	-5.7312e-015	9.14116e-015	-7.61632e-016	1.97001e-015	2.74711e-015	7.40538e-015
9.08251e-015	3.19273e-015	8.41825e-015	1.47119e-014	1.95721e-014	7.78357e-015	5.96166e-015	1.22662e-014	7.46106e-015	8.30444e-015	6.01742e-015	3.45482e-015	8.87412e-015	1.3177e-014	1.04684e-014	2.10133e-014	-4.54564e-015	9.6652e-015	1.16661e-014	-5.94899e-015	8.81249e-015	-9.24053e-016	1.90322e-015	2.6017e-015	7.28947e-015
8.83297e-015	3.28539e-015	8.32405e-015	1.46927e-014	1.98906e-014	7.82051e-015	6.20948e-015	1.18993e-014	7.36941e-015	8.17319e-015	5.92838e-015	3.32538e-015	8.72612e-015	1.29966e-014	1.04611e-014	2.08196e-014	-5.07288e-015	9.45382e-015	1.13893e-014	-6.18005e-015	8.49982e-015	-1.07829e-015	1.83451e-015	2.48634e-015	7.18222e-015
8.56583e-015	3.38094e-015	8.25915e-015	1.47014e-014	2.02172e-014	7.88324e-015	6.47376e-015	1.15601e-014	7.32093e-015	8.05768e-015	5.86006e-015	3.24072e-015	8.59568e-015	1.28496e-014	1.04859e-014	2.06317e-014	-5.59637e-015	9.26698e-015	1.11276e-014	-6.42297e-015	8.20459e-015	-1.22406e-015	1.76399e-015	2.40152e-015	7.0842e-015
8.28373e-015	3.47817e-015	8.22437e-015	1.47362e-014	2.05487e-014	7.97032e-015	6.75228e-015	1.12497e-014	7.31582e-015	7.95794e-015	5.81228e-015	3.20043e-015	8.48391e-015	1.27375e-014	1.05424e-014	2.04513e-014	-6.11291e-015	9.10553e-015	1.08827e-014	-6.67621e-015	7.92773e-015	-1.36032e-015	1.69224e-015	2.34741e-015	6.99676e-015
7.98921e-015	3.57638e-015	8.21907e-015	1.4795e-014	2.08811e-014	8.07927e-015	7.04109e-015	1.09693e-014	7.35327e-015	7.87379e-015	5.78386e-015	3.20334e-015	8.39107e-015	1.2661e-014	1.06291e-014	2.02803e-014	-6.61904e-015	8.96951e-015	1.06568e-014	-6.93816e-015	7.67055e-015	-1.48673e-015	1.61913e-015	2.32377e-015	6.91967e-015
7.68425e-015	3.67596e-015	8.24348e-015	1.48758e-014	2.1211e-014	8.20847e-015	7.33729e-015	1.07185e-014	7.43219e-015	7.80492e-015	5.77425e-015	3.24852e-015	8.31764e-015	1.26194e-014	1.07449e-014	2.01194e-014	-7.11134e-015	8.85959e-015	1.04515e-014	-7.20745e-015	7.4337e-015	-1.60269e-015	1.54503e-015	2.33019e-015	6.85363e-015
7.37195e-015	3.77641e-015	8.29686e-015	1.49759e-014	2.15352e-014	8.35587e-015	7.63889e-015	1.04977e-014	7.55213e-015	7.75111e-015	5.78291e-015	3.33444e-015	8.26375e-015	1.26136e-014	1.08878e-014	1.99702e-014	-7.58537e-015	8.77528e-015	1.02686e-014	-7.482e-015	7.21807e-015	-1.70818e-015	1.4703e-015	2.36586e-015	6.79895e-015
7.05508e-015	3.87666e-015	8.3776e-015	1.50927e-014	2.18504e-014	8.51957e-015	7.94375e-015	1.03077e-014	7.71256e-015	7.71192e-015	5.80894e-015	3.4591e-015	8.22891e-015	1.26441e-014	1.10562e-014	1.98338e-014	-8.03748e-015	8.71615e-015	1.011e-014	-7.76016e-015	7.02469e-015	-1.80295e-015	1.39512e-015	2.42966e-015	6.75554e-015
6.73587e-015	3.97619e-015	8.48474e-015	1.52238e-014	2.21526e-014	8.69738e-015	8.24941e-015	1.01486e-014	7.91128e-015	7.68662e-015	5.85187e-015	3.62089e-015	8.21345e-015	1.27099e-014	1.1248e-014	1.9711e-014	-8.46417e-015	8.68131e-015	9.97731e-015	-8.04078e-015	6.85281e-015	-1.88739e-015	1.31997e-015	2.51973e-015	6.72321e-015
6.41712e-015	4.0751e-015	8.61734e-015	1.53666e-014	2.24388e-014	8.88737e-015	8.55369e-015	1.00206e-014	8.14698e-015	7.67478e-015	5.90975e-015	3.81651e-015	8.21716e-015	1.28099e-014	1.14603e-014	1.96025e-014	-8.86264e-015	8.67012e-015	9.87189e-015	-8.3216e-015	6.70237e-015	-1.96218e-015	1.24468e-015	2.63445e-015	6.70195e-015
6.10126e-015	4.17317e-015	8.77411e-015	1.55181e-014	2.27056e-014	9.08716e-015	8.85471e-015	9.92253e-015	8.41726e-015	7.67551e-015	5.98185e-015	4.04325e-015	8.23947e-015	1.29429e-014	1.16907e-014	1.95089e-014	-9.22909e-015	8.68152e-015	9.79484e-015	-8.60059e-015	6.57341e-015	-2.0277e-015	1.16983e-015	2.77255e-015	6.69154e-015
5.7908e-015	4.26964e-015	8.95291e-015	1.56757e-014	2.295e-014	9.29432e-015	9.15092e-015	9.85421e-015	8.71931e-015	7.68795e-015	6.0668e-015	4.29839e-015	8.27981e-015	1.31071e-014	1.19364e-014	1.94315e-014	-9.56027e-015	8.71342e-015	9.74671e-015	-8.87619e-015	6.4662e-015	-2.08454e-015	1.09527e-015	2.93174e-015	6.6911e-015
5.48859e-015	4.36449e-015	9.15124e-015	1.58369e-014	2.31694e-014	9.50665e-015	9.44166e-015	9.81556e-015	9.05033e-015	7.71132e-015	6.16356e-015	4.57861e-015	8.33853e-015	1.33006e-014	1.21944e-014	1.93701e-014	-9.85313e-015	8.76363e-015	9.72847e-015	-9.14649e-015	6.38008e-015	-2.13326e-015	1.0213e-015	3.10971e-015	6.69961e-015
5.19676e-015	4.45802e-015	9.36714e-015	1.59993e-014	2.33618e-014	9.72163e-015	9.72569e-015	9.8058e-015	9.40797e-015	7.7444e-015	6.27067e-015	4.88083e-015	8.41469e-015	1.35204e-014	1.24617e-014	1.9325e-014	-1.01047e-014	8.83089e-015	9.74061e-015	-9.41007e-015	6.31384e-015	-2.17453e-015	9.47612e-016	3.30388e-015	6.71639e-015
4.91712e-015	4.55012e-015	9.59817e-015	1.61608e-014	2.35247e-014	9.93741e-015	1.00019e-014	9.82382e-015	9.78896e-015	7.78568e-015	6.38687e-015	5.20166e-015	8.50713e-015	1.37643e-014	1.27353e-014	1.92962e-014	-1.03128e-014	8.9129e-015	9.78428e-015	-9.66521e-015	6.26667e-015	-2.20948e-015	8.74375e-016	3.5113e-015	6.73967e-015
4.65106e-015	4.64037e-015	9.84182e-015	1.63186e-014	2.36573e-014	1.01521e-014	1.02694e-014	9.86905e-015	1.01907e-014	7.83443e-015	6.51122e-015	5.53757e-015	8.61489e-015	1.40289e-014	1.30113e-014	1.92832e-014	-1.04753e-014	9.00742e-015	9.85953e-015	-9.91006e-015	6.23811e-015	-2.23866e-015	8.0087e-016	3.72937e-015	6.76788e-015
4.39951e-015	4.72856e-015	1.0095e-014	1.64707e-014	2.37578e-014	1.0364e-014	1.05284e-014	9.94052e-015	1.06098e-014	7.88989e-015	6.6426e-015	5.88461e-015	8.73726e-015	1.43116e-014	1.32871e-014	1.92844e-014	-1.05905e-014	9.1117e-015	9.96524e-015	-1.01437e-014	6.22688e-015	-2.26341e-015	7.27192e-016	3.95465e-015	6.79867e-015
4.16436e-015	4.81458e-015	1.0355e-014	1.6615e-014	2.38253e-014	1.05712e-014	1.07783e-014	1.00376e-014	1.10431e-014	7.95086e-015	6.77987e-015	6.2395e-015	8.87314e-015	1.46087e-014	1.35595e-014	1.93e-014	-1.06568e-014	9.2235e-015	1.01009e-014	-1.03643e-014	6.23162e-015	-2.28541e-015	6.5327e-016	4.18446e-015	6.83051e-015
3.94637e-015	4.89846e-015	1.06191e-014	1.67501e-014	2.38594e-014	1.07726e-014	1.10189e-014	1.01582e-014	1.14876e-014	8.01622e-015	6.92219e-015	6.5985e-015	9.02104e-015	1.49164e-014	1.3825e-014	1.93283e-014	-1.06731e-014	9.33984e-015	1.02659e-014	-1.0571e-014	6.25058e-015	-2.30568e-015	5.79214e-016	4.41625e-015	6.86221e-015
3.74669e-015	4.98078e-015	1.08846e-014	1.68747e-014	2.38597e-014	1.09664e-014	1.12512e-014	1.0301e-014	1.19403e-014	8.08461e-015	7.06829e-015	6.95829e-015	9.17935e-015	1.52308e-014	1.40805e-014	1.93674e-014	-1.06389e-014	9.45826e-015	1.0459e-014	-1.07627e-014	6.2831e-015	-2.32561e-015	5.04569e-016	4.64585e-015	6.8919e-015
3.56523e-015	5.06119e-015	1.11476e-014	1.69876e-014	2.38257e-014	1.11518e-014	1.14758e-014	1.04649e-014	1.2398e-014	8.15536e-015	7.21751e-015	7.31557e-015	9.34632e-015	1.55472e-014	1.43229e-014	1.94158e-014	-1.05532e-014	9.57555e-015	1.06785e-014	-1.09395e-014	6.32791e-015	-2.34639e-015	4.28699e-016	4.87019e-015	6.91791e-015
3.4019e-015	5.13912e-015	1.14053e-014	1.70868e-014	2.37582e-014	1.13281e-014	1.16934e-014	1.0648e-014	1.28567e-014	8.22736e-015	7.36898e-015	7.66706e-015	9.52082e-015	1.58613e-014	1.45491e-014	1.94722e-014	-1.04165e-014	9.68873e-015	1.09224e-014	-1.11003e-014	6.38325e-015	-2.36929e-015	3.51346e-016	5.08699e-015	6.93814e-015
3.25623e-015	5.2141e-015	1.16545e-014	1.71711e-014	2.36581e-014	1.14948e-014	1.1904e-014	1.08488e-014	1.3314e-014	8.29955e-015	7.52203e-015	8.00938e-015	9.70149e-015	1.6169e-014	1.47564e-014	1.95349e-014	-1.02296e-014	9.79505e-015	1.11891e-014	-1.12444e-014	6.44854e-015	-2.39573e-015	2.7241e-016	5.29321e-015	6.95024e-015
3.12812e-015	5.28589e-015	1.18926e-014	1.72407e-014	2.35268e-014	1.16513e-014	1.21092e-014	1.10662e-014	1.37663e-014	8.37056e-015	7.67627e-015	8.3395e-015	9.88701e-015	1.64659e-014	1.49419e-014	1.96025e-014	-9.99418e-015	9.89171e-015	1.1476e-014	-1.13717e-014	6.52213e-015	-2.42705e-015	1.92022e-016	5.48514e-015	6.95306e-015
3.0166e-015	5.35443e-015	1.21172e-014	1.72948e-014	2.33653e-014	1.17964e-014	1.231e-014	1.12984e-014	1.42106e-014	8.43945e-015	7.83088e-015	8.6548e-015	1.00752e-014	1.67474e-014	1.51032e-014	1.96732e-014	-9.71187e-015	9.97673e-015	1.17808e-014	-1.14822e-014	6.60256e-015	-2.46392e-015	1.09251e-016	5.66001e-015	6.94446e-015
2.92041e-015	5.41953e-015	1.23253e-014	1.73331e-014	2.31748e-014	1.19302e-014	1.25068e-014	1.15434e-014	1.46439e-014	8.50542e-015	7.98567e-015	8.95322e-015	1.02648e-014	1.70093e-014	1.52382e-014	1.97453e-014	-9.38522e-015	1.00474e-014	1.21008e-014	-1.15762e-014	6.68837e-015	-2.50749e-015	2.43969e-017	5.81522e-015	6.92295e-015
2.83869e-015	5.48071e-015	1.25144e-014	1.73558e-014	2.29567e-014	1.20533e-014	1.27004e-014	1.17996e-014	1.50634e-014	8.56723e-015	8.14075e-015	9.23235e-015	1.04548e-014	1.72474e-014	1.53448e-014	1.98163e-014	-9.01727e-015	1.01014e-014	1.24321e-014	-1.16541e-014	6.77829e-015	-2.55878e-015	-6.31593e-017	5.9485e-015	6.88747e-015
2.76962e-015	5.53756e-015	1.26825e-014	1.73629e-014	2.27136e-014	1.21659e-014	1.28918e-014	1.20649e-014	1.54663e-014	8.62425e-015	8.29571e-015	9.49052e-015	1.06437e-014	1.74573e-014	1.54213e-014	1.98843e-014	-8.61114e-015	1.01366e-014	1.27719e-014	-1.17157e-014	6.872e-015	-2.61879e-015	-1.53717e-016	6.05787e-015	6.83633e-015
2.7117e-015	5.58924e-015	1.28271e-014	1.73548e-014	2.24478e-014	1.22679e-014	1.30817e-014	1.23371e-014	1.58497e-014	8.67586e-015	8.45075e-015	9.72636e-015	1.083e-014	1.7635e-014	1.54659e-014	1.99469e-014	-8.17061e-015	1.01516e-014	1.31171e-014	-1.17615e-014	6.96796e-015	-2.68872e-015	-2.46881e-016	6.14084e-015	6.76861e-015
2.66357e-015	5.63526e-015	1.29461e-014	1.73316e-014	2.21614e-014	1.23594e-014	1.32709e-014	1.26148e-014	1.6211e-014	8.7216e-015	8.60629e-015	9.93838e-015	1.10125e-014	1.77766e-014	1.54785e-014	2.00023e-014	-7.70078e-015	1.01448e-014	1.34645e-014	-1.17926e-014	7.06474e-015	-2.76919e-015	-3.43133e-016	6.19595e-015	6.68315e-015
2.62296e-015	5.67531e-015	1.30373e-014	1.72938e-014	2.18572e-014	1.24406e-014	1.34603e-014	1.28959e-014	1.65486e-014	8.76113e-015	8.76247e-015	1.01256e-014	1.11897e-014	1.78794e-014	1.54579e-014	2.0048e-014	-7.20559e-015	1.01155e-014	1.38102e-014	-1.18103e-014	7.16166e-015	-2.86069e-015	-4.42065e-016	6.22237e-015	6.57929e-015
2.58784e-015	5.7096e-015	1.30997e-014	1.72429e-014	2.15373e-014	1.25117e-014	1.36506e-014	1.31781e-014	1.68606e-014	8.79409e-015	8.91914e-015	1.02874e-014	1.1361e-014	1.79403e-014	1.54038e-014	2.00824e-014	-6.68967e-015	1.00623e-014	1.41502e-014	-1.18155e-014	7.25762e-015	-2.96387e-015	-5.44714e-016	6.21851e-015	6.45681e-015
2.556e-015	5.73668e-015	1.3132e-014	1.71794e-014	2.12046e-014	1.25738e-014	1.38421e-014	1.34589e-014	1.71448e-014	8.82033e-015	9.07719e-015	1.04239e-014	1.15249e-014	1.79558e-014	1.53163e-014	2.01038e-014	-6.15776e-015	9.98435e-015	1.44805e-014	-1.18088e-014	7.35174e-015	-3.07894e-015	-6.51006e-016	6.18386e-015	6.31497e-015
2.52535e-015	5.7559e-015	1.31345e-014	1.71046e-014	2.0861e-014	1.26267e-014	1.40356e-014	1.37363e-014	1.74e-014	8.83917e-015	9.23656e-015	1.05346e-014	1.16804e-014	1.79235e-014	1.51959e-014	2.01103e-014	-5.61554e-015	9.88138e-015	1.47972e-014	-1.17924e-014	7.44304e-015	-3.20603e-015	-7.60674e-016	6.11885e-015	6.15427e-015
2.4934e-015	5.76666e-015	1.31059e-014	1.70194e-014	2.05098e-014	1.26713e-014	1.42304e-014	1.40078e-014	1.76256e-014	8.85033e-015	9.39748e-015	1.06192e-014	1.18269e-014	1.78413e-014	1.50426e-014	2.01001e-014	-5.06817e-015	9.75332e-015	1.50967e-014	-1.17672e-014	7.53032e-015	-3.3451e-015	-8.74274e-016	6.02301e-015	5.97547e-015
2.45743e-015	5.76833e-015	1.30451e-014	1.69247e-014	2.0153e-014	1.27077e-014	1.44268e-014	1.42707e-014	1.78198e-014	8.85331e-015	9.5603e-015	1.06779e-014	1.19638e-014	1.77082e-014	1.48573e-014	2.00711e-014	-4.5211e-015	9.60066e-015	1.53755e-014	-1.17348e-014	7.61258e-015	-3.4953e-015	-9.91953e-016	5.89743e-015	5.77889e-015
2.41585e-015	5.76091e-015	1.29524e-014	1.68216e-014	1.9793e-014	1.27361e-014	1.46244e-014	1.45232e-014	1.79813e-014	8.84811e-015	9.7258e-015	1.07107e-014	1.20907e-014	1.75229e-014	1.46416e-014	2.00219e-014	-3.97964e-015	9.42369e-015	1.56297e-014	-1.16964e-014	7.68915e-015	-3.65625e-015	-1.11273e-015	5.7434e-015	5.56511e-015
2.3666e-015	5.74431e-015	1.28284e-014	1.67111e-014	1.94319e-014	1.27568e-014	1.48229e-014	1.47618e-014	1.81096e-014	8.83468e-015	9.89453e-015	1.07187e-014	1.22074e-014	1.72849e-014	1.4397e-014	1.9952e-014	-3.44903e-015	9.223e-015	1.5856e-014	-1.16531e-014	7.75949e-015	-3.82786e-015	-1.23701e-015	5.56165e-015	5.33575e-015
2.30747e-015	5.71819e-015	1.26737e-014	1.65953e-014	1.90723e-014	1.27701e-014	1.50219e-014	1.49845e-014	1.82036e-014	8.81282e-015	1.0067e-014	1.07024e-014	1.23127e-014	1.69946e-014	1.41249e-014	1.98593e-014	-2.93464e-015	9.00008e-015	1.60516e-014	-1.16065e-014	7.82293e-015	-4.00957e-015	-1.3642e-015	5.35342e-015	5.09147e-015
2.23648e-015	5.68259e-015	1.24901e-014	1.64751e-014	1.87161e-014	1.27761e-014	1.5221e-014	1.51887e-014	1.8263e-014	8.78229e-015	1.02436e-014	1.06633e-014	1.24065e-014	1.66521e-014	1.38277e-014	1.97437e-014	-2.44202e-015	8.75643e-015	1.6213e-014	-1.15581e-014	7.87792e-015	-4.20006e-015	-1.49427e-015	5.12111e-015	4.83393e-015
2.15219e-015	5.63691e-015	1.22786e-014	1.63513e-014	1.83656e-014	1.2775e-014	1.5419e-014	1.53729e-014	1.82876e-014	8.74282e-015	1.04242e-014	1.06022e-014	1.24893e-014	1.62584e-014	1.3508e-014	1.96044e-014	-1.97575e-015	8.494e-015	1.63375e-014	-1.15092e-014	7.92366e-015	-4.39823e-015	-1.62715e-015	4.86674e-015	4.56525e-015
2.05326e-015	5.58082e-015	1.2041e-014	1.62251e-014	1.8022e-014	1.2767e-014	1.56151e-014	1.55345e-014	1.82777e-014	8.69469e-015	1.06093e-014	1.052e-014	1.25615e-014	1.58158e-014	1.31688e-014	1.94405e-014	-1.54028e-015	8.21444e-015	1.64224e-014	-1.14614e-014	7.9594e-015	-4.60288e-015	-1.76247e-015	4.5928e-015	4.28707e-015
1.93795e-015	5.51482e-015	1.17784e-014	1.6098e-014	1.76871e-014	1.27522e-014	1.58077e-014	1.56708e-014	1.82339e-014	8.63782e-015	1.07992e-014	1.04181e-014	1.26228e-014	1.53262e-014	1.28125e-014	1.92519e-014	-1.1398e-015	7.91961e-015	1.64651e-014	-1.14163e-014	7.98414e-015	-4.81256e-015	-1.90004e-015	4.30176e-015	4.00139e-015
1.80541e-015	5.43906e-015	1.14925e-014	1.59712e-014	1.73625e-014	1.27303e-014	1.5995e-014	1.57796e-014	1.81564e-014	8.57186e-015	1.09939e-014	1.02977e-014	1.26736e-014	1.47927e-014	1.24421e-014	1.90377e-014	-7.78214e-016	7.61171e-015	1.64643e-014	-1.13752e-014	7.99761e-015	-5.02563e-015	-2.03899e-015	3.99596e-015	3.70983e-015
1.65427e-015	5.35394e-015	1.11859e-014	1.58454e-014	1.70488e-014	1.2702e-014	1.61753e-014	1.58587e-014	1.80464e-014	8.49693e-015	1.11932e-014	1.01598e-014	1.27146e-014	1.42182e-014	1.20606e-014	1.87981e-014	-4.57487e-016	7.29348e-015	1.64187e-014	-1.13393e-014	7.9988e-015	-5.23996e-015	-2.17885e-015	3.67838e-015	3.4141e-015
1.48353e-015	5.25983e-015	1.08606e-014	1.57211e-014	1.67474e-014	1.26669e-014	1.63476e-014	1.59062e-014	1.79045e-014	8.4128e-015	1.13967e-014	1.00062e-014	1.27456e-014	1.36071e-014	1.1671e-014	1.85334e-014	-1.80569e-016	6.96698e-015	1.63273e-014	-1.13099e-014	7.9869e-015	-5.45386e-015	-2.31928e-015	3.35278e-015	3.11657e-015
1.29341e-015	5.15701e-015	1.05191e-014	1.55988e-014	1.64588e-014	1.26246e-014	1.65103e-014	1.59209e-014	1.77316e-014	8.31951e-015	1.16036e-014	9.8384e-015	1.27678e-014	1.29631e-014	1.12761e-014	1.82452e-014	5.00589e-017	6.63504e-015	1.61894e-014	-1.12879e-014	7.96115e-015	-5.66538e-015	-2.45952e-015	3.02127e-015	2.8195e-015
1.08407e-015	5.04619e-015	1.01647e-014	1.54796e-014	1.61834e-014	1.25744e-014	1.66626e-014	1.59021e-014	1.75285e-014	8.21683e-015	1.18141e-014	9.65707e-015	1.27812e-014	1.22915e-014	1.08796e-014	1.79348e-014	2.3253e-016	6.30071e-015	1.60047e-014	-1.1275e-014	7.92037e-015	-5.87232e-015	-2.59919e-015	2.68826e-015	2.52461e-015
8.56082e-016	4.92755e-015	9.80031e-015	1.53639e-014	1.59219e-014	1.25166e-014	1.68029e-014	1.58482e-014	1.72969e-014	8.10443e-015	1.20279e-014	9.46365e-015	1.27862e-014	1.1597e-014	1.04849e-014	1.76028e-014	3.66379e-016	5.96697e-015	1.57733e-014	-1.12724e-014	7.86348e-015	-6.07328e-015	-2.73764e-015	2.35736e-015	2.23408e-015
6.09105e-016	4.80261e-015	9.42878e-015	1.52532e-014	1.56749e-014	1.24519e-014	1.69304e-014	1.57589e-014	1.70387e-014	7.98243e-015	1.2244e-014	9.25952e-015	1.27834e-014	1.08853e-014	1.00948e-014	1.72499e-014	4.50732e-016	5.63595e-015	1.54961e-014	-1.12804e-014	7.78964e-015	-6.2664e-015	-2.87339e-015	2.0309e-015	1.94952e-015
3.4348e-016	4.67213e-015	9.05291e-015	1.51478e-014	1.54434e-014	1.23807e-014	1.70435e-014	1.5633e-014	1.67547e-014	7.85029e-015	1.24617e-014	9.04563e-015	1.27739e-014	1.01618e-014	9.71244e-015	1.6878e-014	4.86693e-016	5.31031e-015	1.51748e-014	-1.12996e-014	7.69786e-015	-6.44986e-015	-3.00636e-015	1.7118e-015	1.67292e-015
6.00928e-017	4.53776e-015	8.67578e-015	1.5048e-014	1.52271e-014	1.23027e-014	1.71412e-014	1.54695e-014	1.64468e-014	7.70823e-015	1.268e-014	8.82339e-015	1.27577e-014	9.43234e-015	9.34171e-015	1.64888e-014	4.75558e-016	4.99303e-015	1.48109e-014	-1.13303e-014	7.58714e-015	-6.62189e-015	-3.13573e-015	1.40299e-015	1.40542e-015
-2.39653e-016	4.40031e-015	8.30053e-015	1.4954e-014	1.50257e-014	1.22186e-014	1.72227e-014	1.52689e-014	1.61173e-014	7.55589e-015	1.28983e-014	8.59424e-015	1.27361e-014	8.70285e-015	8.98536e-015	1.60839e-014	4.18203e-016	4.68641e-015	1.44064e-014	-1.13723e-014	7.4562e-015	-6.77993e-015	-3.26035e-015	1.1069e-015	1.1485e-015
-5.54772e-016	4.26092e-015	7.93057e-015	1.48661e-014	1.4839e-014	1.21285e-014	1.72866e-014	1.50313e-014	1.57683e-014	7.39304e-015	1.3115e-014	8.3587e-015	1.27093e-014	7.97968e-015	8.647e-015	1.56659e-014	3.16463e-016	4.39284e-015	1.3964e-014	-1.14259e-014	7.30456e-015	-6.92221e-015	-3.37903e-015	8.26513e-016	9.02822e-016
-8.83556e-016	4.12065e-015	7.56764e-015	1.47837e-014	1.46674e-014	1.20324e-014	1.73325e-014	1.47575e-014	1.5402e-014	7.22015e-015	1.33291e-014	8.11748e-015	1.26783e-014	7.26902e-015	8.32874e-015	1.52372e-014	1.7254e-016	4.11478e-015	1.34865e-014	-1.14914e-014	7.13117e-015	-7.04707e-015	-3.49129e-015	5.63938e-016	6.69722e-016
-1.22453e-015	3.9795e-015	7.2153e-015	1.47078e-014	1.45109e-014	1.19311e-014	1.73599e-014	1.44485e-014	1.50207e-014	7.03735e-015	1.35395e-014	7.87158e-015	1.26432e-014	6.57681e-015	8.03269e-015	1.47995e-014	-1.03797e-017	3.85442e-015	1.29775e-014	-1.15686e-014	6.93541e-015	-7.15305e-015	-3.59647e-015	3.21381e-016	4.49598e-016
-1.57555e-015	3.83884e-015	6.87679e-015	1.46377e-014	1.43691e-014	1.18253e-014	1.73689e-014	1.41058e-014	1.46267e-014	6.84472e-015	1.37447e-014	7.6219e-015	1.26046e-014	5.90951e-015	7.76121e-015	1.43555e-014	-2.29634e-016	3.6138e-015	1.24406e-014	-1.16573e-014	6.71649e-015	-7.23905e-015	-3.69399e-015	1.00781e-016	2.42953e-016
-1.93535e-015	3.69954e-015	6.55469e-015	1.45742e-014	1.42417e-014	1.17161e-014	1.73592e-014	1.37306e-014	1.42218e-014	6.64192e-015	1.39439e-014	7.36942e-015	1.25631e-014	5.27361e-015	7.51662e-015	1.39081e-014	-4.81295e-016	3.39469e-015	1.18797e-014	-1.17571e-014	6.47341e-015	-7.30408e-015	-3.78311e-015	-9.67254e-017	4.9854e-017
-2.30144e-015	3.56284e-015	6.25135e-015	1.45159e-014	1.41291e-014	1.16045e-014	1.73307e-014	1.33253e-014	1.38089e-014	6.42858e-015	1.4136e-014	7.11465e-015	1.25193e-014	4.67416e-015	7.30084e-015	1.34601e-014	-7.61052e-016	3.19843e-015	1.12997e-014	-1.18672e-014	6.20573e-015	-7.34741e-015	-3.86321e-015	-2.70407e-016	-1.29594e-016
-2.67229e-015	3.42913e-015	5.96865e-015	1.44632e-014	1.40307e-014	1.14916e-014	1.72847e-014	1.28919e-014	1.33905e-014	6.20516e-015	1.43197e-014	6.85821e-015	1.24739e-014	4.11637e-015	7.11494e-015	1.3014e-014	-1.06496e-015	3.02609e-015	1.07047e-014	-1.19875e-014	5.91309e-015	-7.36859e-015	-3.93351e-015	-4.19357e-016	-2.95659e-016
-3.04527e-015	3.29868e-015	5.70831e-015	1.44158e-014	1.39457e-014	1.13789e-014	1.72214e-014	1.24337e-014	1.29686e-014	5.97248e-015	1.44933e-014	6.60066e-015	1.24267e-014	3.60518e-015	6.95979e-015	1.25722e-014	-1.38819e-015	2.87821e-015	1.00998e-014	-1.21175e-014	5.59505e-015	-7.36702e-015	-3.99371e-015	-5.4291e-016	-4.48719e-016
-3.41739e-015	3.17246e-015	5.47163e-015	1.43736e-014	1.38751e-014	1.12671e-014	1.7141e-014	1.19536e-014	1.25453e-014	5.73075e-015	1.4656e-014	6.34202e-015	1.23781e-014	3.14496e-015	6.83682e-015	1.2138e-014	-1.7262e-015	2.75514e-015	9.48951e-015	-1.22558e-014	5.25155e-015	-7.34282e-015	-4.04333e-015	-6.41362e-016	-5.89585e-016
-3.78563e-015	3.05044e-015	5.25993e-015	1.43358e-014	1.38182e-014	1.11579e-014	1.7044e-014	1.14545e-014	1.21228e-014	5.48008e-015	1.48061e-014	6.08273e-015	1.23282e-014	2.73959e-015	6.74675e-015	1.17142e-014	-2.07438e-015	2.65756e-015	8.87887e-015	-1.24014e-014	4.88269e-015	-7.29634e-015	-4.08178e-015	-7.1489e-016	-7.1911e-016
-4.14865e-015	2.93297e-015	5.07453e-015	1.43019e-014	1.37749e-014	1.10527e-014	1.69316e-014	1.09401e-014	1.17037e-014	5.22054e-015	1.49426e-014	5.82377e-015	1.22772e-014	2.39286e-015	6.68954e-015	1.1303e-014	-2.42846e-015	2.58556e-015	8.27364e-015	-1.25533e-014	4.488e-015	-7.22808e-015	-4.10915e-015	-7.64284e-016	-8.37874e-016
-4.5041e-015	2.81978e-015	4.91609e-015	1.42714e-014	1.37449e-014	1.09531e-014	1.68054e-014	1.04137e-014	1.12899e-014	4.95301e-015	1.50642e-014	5.56538e-015	1.22255e-014	2.10787e-015	6.66523e-015	1.09067e-014	-2.78458e-015	2.53814e-015	7.67829e-015	-1.27103e-014	4.0675e-015	-7.13899e-015	-4.12496e-015	-7.90663e-016	-9.47136e-016
-4.84988e-015	2.71065e-015	4.78488e-015	1.42433e-014	1.37281e-014	1.08606e-014	1.66669e-014	9.87897e-015	1.08835e-014	4.67813e-015	1.517e-014	5.30815e-015	1.21727e-014	1.88712e-015	6.67379e-015	1.05273e-014	-3.13782e-015	2.51476e-015	7.09733e-015	-1.2871e-014	3.62184e-015	-7.02984e-015	-4.12896e-015	-7.94927e-016	-1.048e-015
-5.18383e-015	2.60589e-015	4.68105e-015	1.42165e-014	1.37244e-014	1.07765e-014	1.65173e-014	9.33993e-015	1.04864e-014	4.39625e-015	1.52586e-014	5.05257e-015	1.21186e-014	1.7318e-015	6.71417e-015	1.01671e-014	-3.48387e-015	2.51435e-015	6.53564e-015	-1.30346e-014	3.15154e-015	-6.9024e-015	-4.12157e-015	-7.78974e-016	-1.14196e-015
-5.50398e-015	2.50425e-015	4.6046e-015	1.41907e-014	1.37341e-014	1.07029e-014	1.63576e-014	8.80071e-015	1.01005e-014	4.1081e-015	1.53292e-014	4.79888e-015	1.20631e-014	1.64342e-015	6.78488e-015	9.82917e-015	-3.81972e-015	2.53564e-015	5.99896e-015	-1.31993e-014	2.65754e-015	-6.75796e-015	-4.10278e-015	-7.45063e-016	-1.23029e-015
-5.80818e-015	2.40511e-015	4.55527e-015	1.41659e-014	1.37572e-014	1.06419e-014	1.6189e-014	8.26578e-015	9.72708e-015	3.81465e-015	1.53814e-014	4.54787e-015	1.20061e-014	1.6221e-015	6.88471e-015	9.5151e-015	-4.14118e-015	2.57764e-015	5.49084e-015	-1.3364e-014	2.14051e-015	-6.59775e-015	-4.07292e-015	-6.95126e-016	-1.31435e-015
-6.09449e-015	2.30841e-015	4.53282e-015	1.41415e-014	1.37941e-014	1.05948e-014	1.6013e-014	7.73883e-015	9.3671e-015	3.51678e-015	1.54144e-014	4.29992e-015	1.19483e-014	1.66714e-015	7.01256e-015	9.22588e-015	-4.4447e-015	2.63921e-015	5.01615e-015	-1.35269e-014	1.60237e-015	-6.42404e-015	-4.0325e-015	-6.31279e-016	-1.39594e-015
-6.36182e-015	2.21188e-015	4.53609e-015	1.41166e-014	1.38451e-014	1.05634e-014	1.58319e-014	7.22438e-015	9.02246e-015	3.21541e-015	1.54276e-014	4.05542e-015	1.18894e-014	1.77847e-015	7.16683e-015	8.9638e-015	-4.72742e-015	2.71772e-015	4.57886e-015	-1.36862e-014	1.04464e-015	-6.23947e-015	-3.98181e-015	-5.56079e-016	-1.47569e-015
-6.6088e-015	2.11339e-015	4.56371e-015	1.40906e-014	1.39108e-014	1.05502e-014	1.5648e-014	6.72745e-015	8.69468e-015	2.91151e-015	1.54205e-014	3.81462e-015	1.18289e-014	1.9545e-015	7.34549e-015	8.73053e-015	-4.9878e-015	2.81117e-015	4.18207e-015	-1.38408e-014	4.68802e-016	-6.04647e-015	-3.92125e-015	-4.71782e-016	-1.55537e-015
-6.83449e-015	2.01227e-015	4.61492e-015	1.40625e-014	1.39914e-014	1.05561e-014	1.5462e-014	6.25153e-015	8.38452e-015	2.60612e-015	1.53931e-014	3.57818e-015	1.17665e-014	2.19275e-015	7.54675e-015	8.52776e-015	-5.22391e-015	2.91762e-015	3.82944e-015	-1.39893e-014	-1.23325e-016	-5.84723e-015	-3.85154e-015	-3.81449e-016	-1.63612e-015
-7.03776e-015	1.9069e-015	4.68804e-015	1.40323e-014	1.40876e-014	1.05822e-014	1.52758e-014	5.80049e-015	8.09339e-015	2.30084e-015	1.5345e-014	3.34623e-015	1.17024e-014	2.49063e-015	7.76862e-015	8.35634e-015	-5.43354e-015	3.03486e-015	3.52398e-015	-1.41301e-014	-7.29658e-016	-5.64473e-015	-3.77404e-015	-2.87276e-016	-1.71841e-015
-7.21773e-015	1.79526e-015	4.7818e-015	1.39992e-014	1.41996e-014	1.06304e-014	1.50902e-014	5.37773e-015	7.82151e-015	1.99578e-015	1.52766e-014	3.11922e-015	1.16361e-014	2.84437e-015	8.00841e-015	8.21665e-015	-5.61455e-015	3.1598e-015	3.26821e-015	-1.42615e-014	-1.34824e-015	-5.44223e-015	-3.68954e-015	-1.92438e-016	-1.80328e-015
-7.37457e-015	1.67567e-015	4.89402e-015	1.39632e-014	1.43267e-014	1.07014e-014	1.49075e-014	4.98635e-015	7.5692e-015	1.69273e-015	1.51882e-014	2.89726e-015	1.15681e-014	3.24978e-015	8.26405e-015	8.11034e-015	-5.76612e-015	3.2904e-015	3.06414e-015	-1.43819e-014	-1.97608e-015	-5.24225e-015	-3.59894e-015	-9.95234e-017	-1.89211e-015
-7.50811e-015	1.54574e-015	5.02268e-015	1.39239e-014	1.44692e-014	1.07962e-014	1.4729e-014	4.62895e-015	7.33647e-015	1.39307e-015	1.50796e-014	2.6811e-015	1.14971e-014	3.70334e-015	8.53357e-015	8.03758e-015	-5.8886e-015	3.42405e-015	2.91341e-015	-1.44899e-014	-2.61102e-015	-5.0469e-015	-3.50337e-015	-1.07712e-017	-1.98561e-015
-7.61803e-015	1.40273e-015	5.166e-015	1.38816e-014	1.46277e-014	1.09157e-014	1.45562e-014	4.30867e-015	7.12473e-015	1.09738e-015	1.49512e-014	2.47096e-015	1.14223e-014	4.19987e-015	8.81437e-015	7.99874e-015	-5.98264e-015	3.55865e-015	2.81683e-015	-1.45842e-014	-3.25042e-015	-4.85924e-015	-3.40373e-015	7.0899e-017	-2.08368e-015
-7.70464e-015	1.24529e-015	5.32185e-015	1.38361e-014	1.48024e-014	1.10601e-014	1.43907e-014	4.02744e-015	6.93411e-015	8.06911e-016	1.48036e-014	2.2666e-015	1.13437e-014	4.73393e-015	9.10414e-015	7.99337e-015	-6.0484e-015	3.69113e-015	2.77412e-015	-1.46635e-014	-3.89179e-015	-4.68176e-015	-3.30133e-015	1.42596e-016	-2.18668e-015
-7.7686e-015	1.07149e-015	5.4876e-015	1.37867e-014	1.49921e-014	1.12299e-014	1.42337e-014	3.78716e-015	6.76434e-015	5.22394e-016	1.46373e-014	2.06848e-015	1.1261e-014	5.30029e-015	9.40024e-015	8.02135e-015	-6.08677e-015	3.81875e-015	2.78532e-015	-1.47272e-014	-4.53208e-015	-4.51712e-015	-3.19739e-015	2.02444e-016	-2.29504e-015
-7.81072e-015	8.78643e-016	5.66075e-015	1.37339e-014	1.51965e-014	1.14247e-014	1.40865e-014	3.58887e-015	6.61601e-015	2.45177e-016	1.44531e-014	1.87692e-015	1.11739e-014	5.89363e-015	9.70041e-015	8.08221e-015	-6.09938e-015	3.93935e-015	2.84953e-015	-1.47743e-014	-5.16814e-015	-4.36781e-015	-3.09352e-015	2.48881e-016	-2.40872e-015
-7.83241e-015	6.64783e-016	5.83966e-015	1.36775e-014	1.54152e-014	1.16442e-014	1.395e-014	3.43319e-015	6.48841e-015	-2.44383e-017	1.42518e-014	1.69234e-015	1.10822e-014	6.50855e-015	1.00023e-014	8.17519e-015	-6.08717e-015	4.05063e-015	2.96581e-015	-1.48037e-014	-5.79699e-015	-4.23628e-015	-2.99036e-015	2.79894e-016	-2.52777e-015
-7.83459e-015	4.27567e-016	6.02184e-015	1.36179e-014	1.56479e-014	1.18877e-014	1.3825e-014	3.3204e-015	6.38089e-015	-2.85573e-016	1.40347e-014	1.51431e-015	1.09853e-014	7.13872e-015	1.03035e-014	8.29911e-015	-6.05245e-015	4.15112e-015	3.1328e-015	-1.48147e-014	-6.41573e-015	-4.12467e-015	-2.88972e-015	2.93756e-016	-2.65203e-015
-7.81899e-015	1.64845e-016	6.20564e-015	1.35558e-014	1.58941e-014	1.21546e-014	1.37123e-014	3.25027e-015	6.29321e-015	-5.37456e-016	1.38021e-014	1.34283e-015	1.0883e-014	7.7776e-015	1.06022e-014	8.45286e-015	-5.99684e-015	4.23863e-015	3.34808e-015	-1.48063e-014	-7.02097e-015	-4.03442e-015	-2.79274e-015	2.89529e-016	-2.78085e-015
-7.78733e-015	-1.24765e-016	6.38879e-015	1.34907e-014	1.61526e-014	1.24438e-014	1.3612e-014	3.22158e-015	6.22468e-015	-7.79756e-016	1.35547e-014	1.17775e-015	1.0775e-014	8.41983e-015	1.08966e-014	8.63475e-015	-5.92264e-015	4.31101e-015	3.60809e-015	-1.47779e-014	-7.60953e-015	-3.96734e-015	-2.70073e-015	2.66075e-016	-2.91296e-015
-7.74203e-015	-4.42749e-016	6.56906e-015	1.34228e-014	1.64219e-014	1.27531e-014	1.35248e-014	3.23266e-015	6.1746e-015	-1.01218e-015	1.32941e-014	1.01915e-015	1.06607e-014	9.05936e-015	1.11845e-014	8.84456e-015	-5.83249e-015	4.36663e-015	3.91001e-015	-1.47291e-014	-8.17904e-015	-3.92461e-015	-2.61486e-015	2.22157e-016	-3.0478e-015
-7.68524e-015	-7.90024e-016	6.74497e-015	1.33533e-014	1.67011e-014	1.30805e-014	1.3451e-014	3.28149e-015	6.1426e-015	-1.23429e-015	1.3021e-014	8.66334e-016	1.05397e-014	9.69087e-015	1.14642e-014	9.08051e-015	-5.72908e-015	4.40445e-015	4.25075e-015	-1.46585e-014	-8.72701e-015	-3.90707e-015	-2.53625e-015	1.57475e-016	-3.1837e-015
-7.6187e-015	-1.16718e-015	6.91553e-015	1.3283e-014	1.69895e-014	1.34245e-014	1.33911e-014	3.36692e-015	6.12737e-015	-1.44631e-015	1.27369e-014	7.19338e-016	1.04108e-014	1.03088e-014	1.17346e-014	9.34108e-015	-5.61422e-015	4.42414e-015	4.62649e-015	-1.4566e-014	-9.25082e-015	-3.91549e-015	-2.46604e-015	7.23159e-017	-3.32004e-015
-7.54516e-015	-1.57515e-015	7.07954e-015	1.32126e-014	1.7285e-014	1.37833e-014	1.33446e-014	3.48592e-015	6.12842e-015	-1.64734e-015	1.2443e-014	5.77511e-016	1.02738e-014	1.09086e-014	1.19943e-014	9.62482e-015	-5.49026e-015	4.42409e-015	5.03304e-015	-1.44521e-014	-9.7482e-015	-3.95009e-015	-2.40546e-015	-3.36766e-017	-3.4556e-015
-7.46681e-015	-2.01412e-015	7.2356e-015	1.31429e-014	1.75861e-014	1.41551e-014	1.33114e-014	3.63441e-015	6.14508e-015	-1.83738e-015	1.21402e-014	4.40072e-016	1.01281e-014	1.14854e-014	1.22427e-014	9.9295e-015	-5.35934e-015	4.40401e-015	5.46619e-015	-1.43163e-014	-1.02166e-014	-4.01091e-015	-2.3556e-015	-1.60798e-016	-3.59006e-015
-7.38642e-015	-2.48376e-015	7.38379e-015	1.30745e-014	1.78915e-014	1.45376e-014	1.32922e-014	3.80886e-015	6.17672e-015	-2.01688e-015	1.18293e-014	3.05918e-016	9.97329e-015	1.20354e-014	1.24788e-014	1.02526e-014	-5.22417e-015	4.36303e-015	5.92104e-015	-1.41595e-014	-1.06543e-014	-4.0974e-015	-2.3173e-015	-3.08162e-016	-3.72192e-015
-7.30666e-015	-2.98395e-015	7.52335e-015	1.30082e-014	1.81991e-014	1.49286e-014	1.32861e-014	4.0061e-015	6.22217e-015	-2.18649e-015	1.15119e-014	1.74631e-016	9.80946e-015	1.25552e-014	1.27028e-014	1.05924e-014	-5.08688e-015	4.30156e-015	6.39337e-015	-1.39817e-014	-1.10595e-014	-4.20909e-015	-2.29112e-015	-4.75195e-016	-3.85052e-015
-7.22977e-015	-3.51429e-015	7.65338e-015	1.29448e-014	1.85076e-014	1.53255e-014	1.32941e-014	4.22179e-015	6.28024e-015	-2.34623e-015	1.11893e-014	4.5221e-017	9.63564e-015	1.30413e-014	1.29144e-014	1.09469e-014	-4.94917e-015	4.22014e-015	6.87832e-015	-1.37832e-014	-1.14308e-014	-4.34447e-015	-2.27781e-015	-6.61128e-016	-3.97431e-015
-7.15884e-015	-4.07364e-015	7.77362e-015	1.28857e-014	1.8815e-014	1.5726e-014	1.33165e-014	4.4516e-015	6.35004e-015	-2.49693e-015	1.08627e-014	-8.30819e-017	9.45053e-015	1.34908e-014	1.31134e-014	1.13143e-014	-4.81306e-015	4.11981e-015	7.37152e-015	-1.35643e-014	-1.17668e-014	-4.50222e-015	-2.27786e-015	-8.649e-016	-4.09262e-015
-7.09606e-015	-4.6604e-015	7.88447e-015	1.28317e-014	1.91189e-014	1.61273e-014	1.33523e-014	4.69096e-015	6.43049e-015	-2.63927e-015	1.05333e-014	-2.1132e-016	9.25446e-015	1.39021e-014	1.32997e-014	1.1693e-014	-4.67959e-015	4.0021e-015	7.86819e-015	-1.33262e-014	-1.20661e-014	-4.68097e-015	-2.29215e-015	-1.08541e-015	-4.20442e-015
-7.04351e-015	-5.27338e-015	7.98643e-015	1.27847e-014	1.94186e-014	1.65271e-014	1.34008e-014	4.93518e-015	6.52093e-015	-2.77377e-015	1.02019e-014	-3.40694e-016	9.04704e-015	1.42734e-014	1.34742e-014	1.20802e-014	-4.54958e-015	3.86757e-015	8.36316e-015	-1.30705e-014	-1.23281e-014	-4.87909e-015	-2.32069e-015	-1.32135e-015	-4.30953e-015
-7.00371e-015	-5.90992e-015	8.08024e-015	1.27451e-014	1.97115e-014	1.6923e-014	1.34627e-014	5.18012e-015	6.62046e-015	-2.9014e-015	9.86926e-015	-4.72601e-016	8.8274e-015	1.46033e-014	1.36373e-014	1.24742e-014	-4.42442e-015	3.71744e-015	8.85177e-015	-1.27982e-014	-1.25525e-014	-5.09376e-015	-2.36354e-015	-1.57137e-015	-4.40711e-015
-6.97873e-015	-6.56743e-015	8.16614e-015	1.27139e-014	1.99956e-014	1.73126e-014	1.3538e-014	5.42057e-015	6.72768e-015	-3.02319e-015	9.53638e-015	-6.07737e-016	8.5955e-015	1.48914e-014	1.37893e-014	1.28727e-014	-4.30508e-015	3.55377e-015	9.32954e-015	-1.251e-014	-1.27389e-014	-5.32248e-015	-2.42103e-015	-1.83406e-015	-4.49663e-015
-6.97036e-015	-7.24375e-015	8.24528e-015	1.2692e-014	2.02693e-014	1.76939e-014	1.36257e-014	5.6516e-015	6.84227e-015	-3.13992e-015	9.2042e-015	-7.47028e-016	8.35093e-015	1.51389e-014	1.3931e-014	1.32736e-014	-4.19158e-015	3.37849e-015	9.79291e-015	-1.22073e-014	-1.28878e-014	-5.56234e-015	-2.49301e-015	-2.10754e-015	-4.57768e-015
-6.98019e-015	-7.93558e-015	8.3188e-015	1.26804e-014	2.05306e-014	1.80649e-014	1.3726e-014	5.86968e-015	6.96293e-015	-3.25263e-015	8.87353e-015	-8.91673e-016	8.09379e-015	1.53469e-014	1.40632e-014	1.36753e-014	-4.0839e-015	3.19373e-015	1.0237e-014	-1.18915e-014	-1.3e-014	-5.81044e-015	-2.57917e-015	-2.39079e-015	-4.65062e-015
-7.01009e-015	-8.63989e-015	8.38777e-015	1.26799e-014	2.07782e-014	1.84232e-014	1.38388e-014	6.07073e-015	7.08821e-015	-3.36199e-015	8.54514e-015	-1.04273e-015	7.82357e-015	1.55168e-014	1.41868e-014	1.40761e-014	-3.9815e-015	3.00133e-015	1.06586e-014	-1.15641e-014	-1.30764e-014	-6.06406e-015	-2.67959e-015	-2.68206e-015	-4.7163e-015
-7.06095e-015	-9.35267e-015	8.45427e-015	1.2691e-014	2.10107e-014	1.87676e-014	1.3964e-014	6.25029e-015	7.21774e-015	-3.46884e-015	8.21968e-015	-1.20152e-015	7.5405e-015	1.565e-014	1.43026e-014	1.44749e-014	-3.88452e-015	2.80378e-015	1.10549e-014	-1.12261e-014	-1.31177e-014	-6.32075e-015	-2.79382e-015	-2.97998e-015	-4.77487e-015
-7.13452e-015	-1.00699e-014	8.51906e-015	1.27147e-014	2.12269e-014	1.90967e-014	1.41008e-014	6.40445e-015	7.35061e-015	-3.57431e-015	7.89797e-015	-1.36864e-015	7.2444e-015	1.57489e-014	1.44119e-014	1.48698e-014	-3.79229e-015	2.60388e-015	1.1423e-014	-1.08795e-014	-1.31246e-014	-6.57711e-015	-2.92134e-015	-3.28335e-015	-4.82688e-015
-7.23174e-015	-1.07882e-014	8.58377e-015	1.27518e-014	2.14257e-014	1.94092e-014	1.42496e-014	6.53012e-015	7.48583e-015	-3.67953e-015	7.5806e-015	-1.54546e-015	6.93599e-015	1.58161e-014	1.45166e-014	1.52594e-014	-3.70347e-015	2.40404e-015	1.17595e-014	-1.05273e-014	-1.30982e-014	-6.83048e-015	-3.06146e-015	-3.5907e-015	-4.87258e-015
-7.35305e-015	-1.15036e-014	8.65057e-015	1.28028e-014	2.16066e-014	1.9704e-014	1.44098e-014	6.62493e-015	7.6219e-015	-3.78549e-015	7.26799e-015	-1.73231e-015	6.61464e-015	1.58543e-014	1.4618e-014	1.56425e-014	-3.61703e-015	2.20652e-015	1.20624e-014	-1.01702e-014	-1.30411e-014	-7.07838e-015	-3.21323e-015	-3.90076e-015	-4.91326e-015
-7.49909e-015	-1.22118e-014	8.72091e-015	1.28679e-014	2.17685e-014	1.99807e-014	1.4581e-014	6.68695e-015	7.75846e-015	-3.89266e-015	6.96038e-015	-1.92977e-015	6.28071e-015	1.58667e-014	1.47169e-014	1.60168e-014	-3.53193e-015	2.01464e-015	1.233e-014	-9.81054e-015	-1.29544e-014	-7.31771e-015	-3.37599e-015	-4.21272e-015	-4.95019e-015
-7.67038e-015	-1.29091e-014	8.79673e-015	1.29474e-014	2.19108e-014	2.02389e-014	1.47631e-014	6.71376e-015	7.8943e-015	-4.00195e-015	6.65818e-015	-2.13824e-015	5.93531e-015	1.58578e-014	1.48147e-014	1.63819e-014	-3.44695e-015	1.83107e-015	1.25617e-014	-9.45053e-015	-1.28405e-014	-7.54511e-015	-3.54917e-015	-4.52539e-015	-4.98511e-015
-7.867e-015	-1.35914e-014	8.87882e-015	1.3042e-014	2.20328e-014	2.04777e-014	1.4956e-014	6.70383e-015	8.02881e-015	-4.1139e-015	6.36165e-015	-2.35866e-015	5.57881e-015	1.58308e-014	1.49127e-014	1.67369e-014	-3.36037e-015	1.65841e-015	1.27572e-014	-9.09224e-015	-1.27026e-014	-7.7589e-015	-3.73166e-015	-4.8382e-015	-5.01917e-015
-8.08808e-015	-1.42547e-014	8.96959e-015	1.31519e-014	2.21345e-014	2.06971e-014	1.51592e-014	6.65636e-015	8.16135e-015	-4.22938e-015	6.0712e-015	-2.59117e-015	5.2131e-015	1.579e-014	1.50118e-014	1.7081e-014	-3.27024e-015	1.49884e-015	1.29155e-014	-8.73759e-015	-1.25425e-014	-7.95695e-015	-3.92271e-015	-5.15053e-015	-5.05376e-015
-8.33259e-015	-1.48952e-014	9.07066e-015	1.32764e-014	2.22159e-014	2.08974e-014	1.53723e-014	6.57097e-015	8.29084e-015	-4.34859e-015	5.78774e-015	-2.83528e-015	4.83909e-015	1.57392e-014	1.51125e-014	1.74131e-014	-3.17584e-015	1.35499e-015	1.30372e-014	-8.38917e-015	-1.23624e-014	-8.13726e-015	-4.12135e-015	-5.46161e-015	-5.09023e-015
-8.59993e-015	-1.55097e-014	9.18337e-015	1.34153e-014	2.22774e-014	2.1079e-014	1.55956e-014	6.44841e-015	8.41655e-015	-4.47172e-015	5.51161e-015	-3.0908e-015	4.45781e-015	1.5682e-014	1.52162e-014	1.77324e-014	-3.07542e-015	1.22895e-015	1.31221e-014	-8.04876e-015	-1.21645e-014	-8.29736e-015	-4.32579e-015	-5.77075e-015	-5.13055e-015
-8.88898e-015	-1.60939e-014	9.30914e-015	1.35678e-014	2.23197e-014	2.12431e-014	1.58282e-014	6.29061e-015	8.53757e-015	-4.59925e-015	5.24308e-015	-3.35716e-015	4.06991e-015	1.56224e-014	1.53239e-014	1.8038e-014	-2.9673e-015	1.12197e-015	1.31712e-014	-7.7174e-015	-1.19513e-014	-8.43551e-015	-4.53553e-015	-6.078e-015	-5.17613e-015
-9.19866e-015	-1.66444e-014	9.44881e-015	1.37345e-014	2.23431e-014	2.13907e-014	1.60694e-014	6.09902e-015	8.65282e-015	-4.73155e-015	4.98269e-015	-3.63371e-015	3.67745e-015	1.55637e-014	1.54357e-014	1.83288e-014	-2.85006e-015	1.03549e-015	1.31863e-014	-7.39761e-015	-1.17259e-014	-8.55057e-015	-4.74944e-015	-6.38351e-015	-5.22854e-015
-9.52699e-015	-1.71585e-014	9.6037e-015	1.39138e-014	2.23487e-014	2.15226e-014	1.63184e-014	5.87579e-015	8.76199e-015	-4.86825e-015	4.73057e-015	-3.91942e-015	3.28222e-015	1.55092e-014	1.55518e-014	1.86045e-014	-2.72297e-015	9.71547e-016	1.3169e-014	-7.09119e-015	-1.14905e-014	-8.64211e-015	-4.9666e-015	-6.68692e-015	-5.28954e-015
-9.87233e-015	-1.76332e-014	9.77429e-015	1.41052e-014	2.23375e-014	2.16401e-014	1.65745e-014	5.6235e-015	8.86436e-015	-5.00925e-015	4.4869e-015	-4.21323e-015	2.88586e-015	1.54618e-014	1.56722e-014	1.88649e-014	-2.58477e-015	9.31553e-016	1.31205e-014	-6.79975e-015	-1.12473e-014	-8.70952e-015	-5.18576e-015	-6.9879e-015	-5.36067e-015
-1.02328e-014	-1.80658e-014	9.96126e-015	1.4308e-014	2.2311e-014	2.17441e-014	1.68368e-014	5.34537e-015	8.95965e-015	-5.15411e-015	4.25204e-015	-4.51394e-015	2.4902e-015	1.54247e-014	1.57971e-014	1.91098e-014	-2.43442e-015	9.17066e-016	1.3043e-014	-6.52504e-015	-1.0998e-014	-8.75261e-015	-5.40612e-015	-7.28724e-015	-5.44344e-015
-1.06066e-014	-1.84546e-014	1.01653e-014	1.45219e-014	2.22701e-014	2.18359e-014	1.7105e-014	5.04554e-015	9.04783e-015	-5.30235e-015	4.02631e-015	-4.82015e-015	2.09679e-015	1.54005e-014	1.59271e-014	1.93391e-014	-2.27198e-015	9.28391e-016	1.29396e-014	-6.26866e-015	-1.07449e-014	-8.77155e-015	-5.62691e-015	-7.58512e-015	-5.53949e-015
-1.09918e-014	-1.87978e-014	1.03863e-014	1.47444e-014	2.22161e-014	2.19169e-014	1.73786e-014	4.72812e-015	9.12805e-015	-5.45349e-015	3.81038e-015	-5.13054e-015	1.70821e-015	1.53915e-014	1.60612e-014	1.95522e-014	-2.09712e-015	9.65593e-016	1.28124e-014	-6.03213e-015	-1.04903e-014	-8.76714e-015	-5.84724e-015	-7.88267e-015	-5.64966e-015
-1.13857e-014	-1.90936e-014	1.0624e-014	1.49751e-014	2.2151e-014	2.19888e-014	1.76561e-014	4.39758e-015	9.19908e-015	-5.60669e-015	3.60427e-015	-5.44338e-015	1.32685e-015	1.53987e-014	1.61989e-014	1.97487e-014	-1.90992e-015	1.02904e-015	1.2664e-014	-5.8172e-015	-1.02367e-014	-8.74031e-015	-6.06616e-015	-8.18036e-015	-5.77475e-015
-1.17862e-014	-1.93414e-014	1.0878e-014	1.52133e-014	2.20767e-014	2.20531e-014	1.79369e-014	4.05813e-015	9.26017e-015	-5.76136e-015	3.40835e-015	-5.75617e-015	9.55268e-016	1.54236e-014	1.63398e-014	1.99284e-014	-1.71038e-015	1.11817e-015	1.24971e-014	-5.62496e-015	-9.98564e-015	-8.69198e-015	-6.28291e-015	-8.47852e-015	-5.91545e-015
-1.2191e-014	-1.95408e-014	1.11478e-014	1.54577e-014	2.19953e-014	2.21114e-014	1.82199e-014	3.71416e-015	9.31112e-015	-5.91626e-015	3.22355e-015	-6.06764e-015	5.95635e-016	1.54664e-014	1.64835e-014	2.00911e-014	-1.49916e-015	1.23261e-015	1.23148e-014	-5.45555e-015	-9.73835e-015	-8.62397e-015	-6.49642e-015	-8.77743e-015	-6.07214e-015
-1.25975e-014	-1.96913e-014	1.14327e-014	1.57071e-014	2.19077e-014	2.21652e-014	1.8504e-014	3.37086e-015	9.3521e-015	-6.07062e-015	3.04967e-015	-6.37546e-015	2.50275e-016	1.55277e-014	1.66292e-014	2.02371e-014	-1.27737e-015	1.37104e-015	1.21208e-014	-5.31023e-015	-9.49629e-015	-8.53712e-015	-6.7061e-015	-9.077e-015	-6.24596e-015
-1.30033e-014	-1.97934e-014	1.17318e-014	1.59604e-014	2.18157e-014	2.22153e-014	1.87876e-014	3.03261e-015	9.38318e-015	-6.22372e-015	2.88702e-015	-6.67719e-015	-7.8976e-017	1.56075e-014	1.67753e-014	2.03669e-014	-1.04628e-015	1.53239e-015	1.19187e-014	-5.19024e-015	-9.26089e-015	-8.43365e-015	-6.91134e-015	-9.37752e-015	-6.43678e-015
-1.34061e-014	-1.98481e-014	1.20439e-014	1.62163e-014	2.17218e-014	2.22628e-014	1.907e-014	2.70511e-015	9.40474e-015	-6.3743e-015	2.736e-015	-6.9701e-015	-3.8991e-016	1.5705e-014	1.69208e-014	2.04797e-014	-8.06898e-016	1.71556e-015	1.17112e-014	-5.09531e-015	-9.03323e-015	-8.31587e-015	-7.11141e-015	-9.67946e-015	-6.64404e-015
-1.38035e-014	-1.9856e-014	1.23673e-014	1.64731e-014	2.16284e-014	2.23091e-014	1.935e-014	2.39296e-015	9.4167e-015	-6.52145e-015	2.59709e-015	-7.252e-015	-6.80118e-016	1.58193e-014	1.70646e-014	2.05757e-014	-5.60372e-016	1.919e-015	1.15013e-014	-5.02605e-015	-8.81437e-015	-8.18638e-015	-7.30588e-015	-9.98363e-015	-6.86676e-015
-1.41928e-014	-1.98185e-014	1.27002e-014	1.67296e-014	2.15368e-014	2.2355e-014	1.96264e-014	2.10144e-015	9.41801e-015	-6.66424e-015	2.47048e-015	-7.52083e-015	-9.47566e-016	1.59489e-014	1.72055e-014	2.06556e-014	-3.0839e-016	2.14097e-015	1.12915e-014	-4.98276e-015	-8.60424e-015	-8.04717e-015	-7.49423e-015	-1.02897e-014	-7.10471e-015
-1.45718e-014	-1.97382e-014	1.30407e-014	1.69849e-014	2.14483e-014	2.24014e-014	1.98979e-014	1.83531e-015	9.40897e-015	-6.80113e-015	2.35675e-015	-7.77412e-015	-1.19061e-015	1.60913e-014	1.73423e-014	2.07197e-014	-5.37798e-017	2.37855e-015	1.10845e-014	-4.9651e-015	-8.40313e-015	-7.90079e-015	-7.67629e-015	-1.05976e-014	-7.35681e-015
-1.49383e-014	-1.96174e-014	1.33863e-014	1.72381e-014	2.13649e-014	2.24486e-014	2.01627e-014	1.59815e-015	9.38984e-015	-6.93089e-015	2.25635e-015	-8.00929e-015	-1.40713e-015	1.62446e-014	1.74738e-014	2.07674e-014	2.01567e-016	2.62986e-015	1.08829e-014	-4.97309e-015	-8.2113e-015	-7.75056e-015	-7.85198e-015	-1.09065e-014	-7.62129e-015
-1.52896e-014	-1.94583e-014	1.37351e-014	1.74876e-014	2.12879e-014	2.24968e-014	2.04197e-014	1.39357e-015	9.36102e-015	-7.05241e-015	2.16958e-015	-8.22468e-015	-1.59586e-015	1.64058e-014	1.7598e-014	2.08002e-014	4.55709e-016	2.89229e-015	1.06891e-014	-5.0058e-015	-8.02946e-015	-7.5992e-015	-8.02072e-015	-1.12164e-014	-7.89702e-015
-1.56232e-014	-1.92636e-014	1.40848e-014	1.7732e-014	2.1219e-014	2.25461e-014	2.06681e-014	1.22575e-015	9.32313e-015	-7.16486e-015	2.09681e-015	-8.41804e-015	-1.75516e-015	1.65726e-014	1.77136e-014	2.08183e-014	7.05756e-016	3.16297e-015	1.0506e-014	-5.06251e-015	-7.85774e-015	-7.4496e-015	-8.18221e-015	-1.15272e-014	-8.18267e-015
-1.59373e-014	-1.9036e-014	1.44332e-014	1.79703e-014	2.11597e-014	2.25964e-014	2.09073e-014	1.09801e-015	9.2771e-015	-7.26698e-015	2.03875e-015	-8.58739e-015	-1.88391e-015	1.67419e-014	1.78196e-014	2.08216e-014	9.49321e-016	3.43922e-015	1.03352e-014	-5.14271e-015	-7.69622e-015	-7.30455e-015	-8.33678e-015	-1.18384e-014	-8.47615e-015
-1.62303e-014	-1.87792e-014	1.47779e-014	1.82015e-014	2.11113e-014	2.26469e-014	2.11357e-014	1.01307e-015	9.22374e-015	-7.35781e-015	1.99541e-015	-8.73111e-015	-1.98158e-015	1.69102e-014	1.79145e-014	2.0811e-014	1.18417e-015	3.71789e-015	1.01783e-014	-5.24534e-015	-7.5448e-015	-7.16673e-015	-8.4839e-015	-1.21495e-014	-8.77526e-015
-1.65007e-014	-1.8497e-014	1.51167e-014	1.84244e-014	2.10752e-014	2.26975e-014	2.13522e-014	9.73153e-016	9.16344e-015	-7.43635e-015	1.96685e-015	-8.84746e-015	-2.04762e-015	1.70741e-014	1.79974e-014	2.07866e-014	1.40777e-015	3.99671e-015	1.00364e-014	-5.36966e-015	-7.40374e-015	-7.03913e-015	-8.62375e-015	-1.24591e-014	-9.07779e-015
-1.67465e-014	-1.81929e-014	1.54473e-014	1.86384e-014	2.10522e-014	2.27476e-014	2.15554e-014	9.79198e-016	9.09742e-015	-7.5021e-015	1.95334e-015	-8.93467e-015	-2.08201e-015	1.72298e-014	1.80678e-014	2.0749e-014	1.61735e-015	4.27199e-015	9.91091e-015	-5.51429e-015	-7.2721e-015	-6.92398e-015	-8.75634e-015	-1.27661e-014	-9.38208e-015
-1.69664e-014	-1.78701e-014	1.57672e-014	1.88426e-014	2.10435e-014	2.27962e-014	2.17445e-014	1.03154e-015	9.02642e-015	-7.55446e-015	1.95422e-015	-8.99149e-015	-2.08435e-015	1.73746e-014	1.81243e-014	2.06992e-014	1.81033e-015	4.54091e-015	9.80284e-015	-5.67771e-015	-7.14938e-015	-6.82358e-015	-8.88143e-015	-1.30696e-014	-9.68599e-015
-1.7159e-014	-1.7532e-014	1.60738e-014	1.90362e-014	2.10491e-014	2.28419e-014	2.19187e-014	1.13111e-015	8.95094e-015	-7.59252e-015	1.9702e-015	-9.01717e-015	-2.05501e-015	1.75042e-014	1.81657e-014	2.06373e-014	1.98441e-015	4.80123e-015	9.71324e-015	-5.85824e-015	-7.03465e-015	-6.7399e-015	-8.99969e-015	-1.33685e-014	-9.98693e-015
-1.73226e-014	-1.71822e-014	1.63651e-014	1.92193e-014	2.10694e-014	2.28836e-014	2.20779e-014	1.27746e-015	8.87191e-015	-7.61541e-015	2.00067e-015	-9.01109e-015	-1.99531e-015	1.7616e-014	1.81915e-014	2.0565e-014	2.13752e-015	5.04945e-015	9.64187e-015	-6.05449e-015	-6.92794e-015	-6.67549e-015	-9.11109e-015	-1.36613e-014	-1.02823e-014
-1.74565e-014	-1.68238e-014	1.6639e-014	1.93907e-014	2.11048e-014	2.29201e-014	2.22212e-014	1.46938e-015	8.79063e-015	-7.62304e-015	2.04571e-015	-8.97253e-015	-1.90628e-015	1.77064e-014	1.82014e-014	2.04829e-014	2.2678e-015	5.28254e-015	9.58849e-015	-6.2656e-015	-6.82842e-015	-6.6324e-015	-9.21596e-015	-1.3946e-014	-1.05705e-014
-1.75596e-014	-1.64618e-014	1.68934e-014	1.955e-014	2.11553e-014	2.295e-014	2.23486e-014	1.70585e-015	8.70836e-015	-7.61514e-015	2.10544e-015	-8.90085e-015	-1.7888e-015	1.77724e-014	1.81949e-014	2.03912e-014	2.37339e-015	5.49824e-015	9.55299e-015	-6.49038e-015	-6.73579e-015	-6.61119e-015	-9.31462e-015	-1.42209e-014	-1.0849e-014
-1.76319e-014	-1.60995e-014	1.71263e-014	1.96968e-014	2.12208e-014	2.29716e-014	2.24591e-014	1.98551e-015	8.62645e-015	-7.59195e-015	2.17975e-015	-8.79569e-015	-1.6448e-015	1.78119e-014	1.81719e-014	2.02908e-014	2.45219e-015	5.69369e-015	9.53462e-015	-6.72654e-015	-6.64981e-015	-6.61382e-015	-9.40731e-015	-1.44847e-014	-1.11162e-014
-1.76728e-014	-1.57397e-014	1.7335e-014	1.98308e-014	2.1301e-014	2.29834e-014	2.25522e-014	2.30543e-015	8.54531e-015	-7.55334e-015	2.26794e-015	-8.65789e-015	-1.47603e-015	1.78225e-014	1.81323e-014	2.01818e-014	2.50291e-015	5.86661e-015	9.53261e-015	-6.97272e-015	-6.5703e-015	-6.64097e-015	-9.49462e-015	-1.4736e-014	-1.13702e-014
-1.76816e-014	-1.53857e-014	1.75185e-014	1.99521e-014	2.13961e-014	2.29843e-014	2.2628e-014	2.66241e-015	8.4661e-015	-7.49912e-015	2.36981e-015	-8.4876e-015	-1.28565e-015	1.78026e-014	1.80762e-014	2.00651e-014	2.52418e-015	6.0151e-015	9.54642e-015	-7.22709e-015	-6.49626e-015	-6.69405e-015	-9.57687e-015	-1.49726e-014	-1.16094e-014
-1.76583e-014	-1.50404e-014	1.76757e-014	2.00604e-014	2.15059e-014	2.29728e-014	2.26867e-014	3.05226e-015	8.38985e-015	-7.42942e-015	2.48472e-015	-8.28562e-015	-1.0758e-015	1.77501e-014	1.8004e-014	1.99416e-014	2.51564e-015	6.13723e-015	9.57545e-015	-7.48816e-015	-6.42796e-015	-6.7733e-015	-9.65426e-015	-1.51924e-014	-1.18315e-014
-1.76032e-014	-1.47065e-014	1.7806e-014	2.01549e-014	2.16297e-014	2.29474e-014	2.27285e-014	3.47114e-015	8.31749e-015	-7.34488e-015	2.61204e-015	-8.05382e-015	-8.48544e-016	1.76641e-014	1.7916e-014	1.98119e-014	2.47655e-015	6.23111e-015	9.61876e-015	-7.75477e-015	-6.36531e-015	-6.87924e-015	-9.72749e-015	-1.53944e-014	-1.20357e-014
-1.75166e-014	-1.43867e-014	1.79081e-014	2.02357e-014	2.17671e-014	2.29069e-014	2.27534e-014	3.91443e-015	8.25009e-015	-7.24601e-015	2.75104e-015	-7.79333e-015	-6.07049e-016	1.75441e-014	1.78127e-014	1.96766e-014	2.40698e-015	6.29477e-015	9.67462e-015	-8.0253e-015	-6.30741e-015	-7.01218e-015	-9.79705e-015	-1.55768e-014	-1.22213e-014
-1.73991e-014	-1.40829e-014	1.79817e-014	2.03032e-014	2.19168e-014	2.28497e-014	2.2762e-014	4.37827e-015	8.18813e-015	-7.13342e-015	2.90132e-015	-7.5061e-015	-3.54294e-016	1.73902e-014	1.76955e-014	1.95357e-014	2.30669e-015	6.32715e-015	9.74088e-015	-8.29867e-015	-6.25438e-015	-7.17189e-015	-9.86326e-015	-1.57379e-014	-1.23879e-014
-1.72509e-014	-1.37973e-014	1.80262e-014	2.0357e-014	2.20779e-014	2.27752e-014	2.27543e-014	4.85832e-015	8.13234e-015	-7.00801e-015	3.06209e-015	-7.19397e-015	-9.37565e-017	1.72026e-014	1.7565e-014	1.93897e-014	2.17598e-015	6.32755e-015	9.81605e-015	-8.57352e-015	-6.20671e-015	-7.35812e-015	-9.92685e-015	-1.58771e-014	-1.25344e-014
-1.70718e-014	-1.35315e-014	1.80411e-014	2.03972e-014	2.22503e-014	2.2682e-014	2.27308e-014	5.34928e-015	8.08278e-015	-6.87059e-015	3.23205e-015	-6.85937e-015	1.70821e-016	1.6982e-014	1.74217e-014	1.92393e-014	2.01474e-015	6.29519e-015	9.89806e-015	-8.84888e-015	-6.16468e-015	-7.57041e-015	-9.98803e-015	-1.59932e-014	-1.26609e-014
-1.68629e-014	-1.32865e-014	1.80267e-014	2.0424e-014	2.24327e-014	2.25692e-014	2.26921e-014	5.84544e-015	8.03978e-015	-6.72194e-015	3.41001e-015	-6.50459e-015	4.36405e-016	1.67302e-014	1.72669e-014	1.9085e-014	1.82349e-015	6.22919e-015	9.98485e-015	-9.12422e-015	-6.12867e-015	-7.80805e-015	-1.00477e-014	-1.60856e-014	-1.27674e-014
-1.66258e-014	-1.30641e-014	1.79829e-014	2.04372e-014	2.26237e-014	2.24372e-014	2.26378e-014	6.34113e-015	8.00354e-015	-6.56338e-015	3.59536e-015	-6.13196e-015	6.99592e-016	1.64492e-014	1.7102e-014	1.89272e-014	1.60365e-015	6.12906e-015	1.00741e-014	-9.39932e-015	-6.09965e-015	-8.07027e-015	-1.01061e-014	-1.61536e-014	-1.28545e-014
-1.63609e-014	-1.28652e-014	1.791e-014	2.0437e-014	2.28224e-014	2.2285e-014	2.25685e-014	6.83124e-015	7.97381e-015	-6.39583e-015	3.78684e-015	-5.74421e-015	9.57572e-016	1.61408e-014	1.69283e-014	1.87658e-014	1.35605e-015	5.99451e-015	1.0164e-014	-9.67311e-015	-6.07803e-015	-8.35612e-015	-1.01639e-014	-1.61966e-014	-1.29234e-014
-1.60696e-014	-1.26901e-014	1.78087e-014	2.04233e-014	2.30273e-014	2.21129e-014	2.24848e-014	7.31091e-015	7.95075e-015	-6.22079e-015	3.9834e-015	-5.3438e-015	1.20756e-015	1.58081e-014	1.6747e-014	1.86011e-014	1.0818e-015	5.82564e-015	1.02531e-014	-9.94583e-015	-6.06441e-015	-8.66508e-015	-1.02214e-014	-1.62135e-014	-1.29747e-014
-1.57534e-014	-1.25397e-014	1.76799e-014	2.03965e-014	2.32376e-014	2.19203e-014	2.23876e-014	7.7751e-015	7.93398e-015	-6.03882e-015	4.18412e-015	-4.93383e-015	1.44664e-015	1.54535e-014	1.65594e-014	1.84335e-014	7.82721e-016	5.62262e-015	1.0339e-014	-1.02175e-014	-6.05999e-015	-8.99535e-015	-1.02791e-014	-1.62042e-014	-1.30093e-014
-1.54133e-014	-1.24133e-014	1.75252e-014	2.03569e-014	2.34516e-014	2.17076e-014	2.22769e-014	8.21938e-015	7.92248e-015	-5.8512e-015	4.38744e-015	-4.51752e-015	1.67216e-015	1.50802e-014	1.6367e-014	1.82626e-014	4.60336e-016	5.38679e-015	1.04198e-014	-1.04885e-014	-6.06576e-015	-9.34534e-015	-1.03378e-014	-1.61696e-014	-1.30292e-014
-1.50509e-014	-1.23099e-014	1.73467e-014	2.03046e-014	2.36677e-014	2.14757e-014	2.21534e-014	8.63949e-015	7.91585e-015	-5.65922e-015	4.5915e-015	-4.09772e-015	1.8816e-015	1.46922e-014	1.61708e-014	1.80881e-014	1.16675e-016	5.11855e-015	1.0493e-014	-1.07594e-014	-6.08292e-015	-9.71375e-015	-1.0398e-014	-1.61104e-014	-1.30361e-014
-1.46677e-014	-1.22299e-014	1.71451e-014	2.02398e-014	2.38842e-014	2.12252e-014	2.2018e-014	9.03025e-015	7.91318e-015	-5.46481e-015	4.79473e-015	-3.67745e-015	2.07241e-015	1.42932e-014	1.59718e-014	1.79098e-014	-2.46479e-016	4.81839e-015	1.05568e-014	-1.10303e-014	-6.11224e-015	-1.0099e-014	-1.046e-014	-1.60275e-014	-1.30323e-014
-1.42655e-014	-1.21727e-014	1.69221e-014	2.01624e-014	2.40999e-014	2.0957e-014	2.18706e-014	9.38758e-015	7.91368e-015	-5.26953e-015	4.99621e-015	-3.25974e-015	2.24327e-015	1.38874e-014	1.57718e-014	1.77272e-014	-6.27977e-016	4.48772e-015	1.06098e-014	-1.13015e-014	-6.15492e-015	-1.04996e-014	-1.05245e-014	-1.59212e-014	-1.30197e-014
-1.38465e-014	-1.21368e-014	1.6679e-014	2.00728e-014	2.43128e-014	2.06718e-014	2.17115e-014	9.70841e-015	7.91624e-015	-5.07473e-015	5.19462e-015	-2.84726e-015	2.39219e-015	1.34789e-014	1.55719e-014	1.75403e-014	-1.02535e-015	4.12753e-015	1.06502e-014	-1.15743e-014	-6.21209e-015	-1.09144e-014	-1.05922e-014	-1.5793e-014	-1.30009e-014
-1.34127e-014	-1.21216e-014	1.64174e-014	1.99719e-014	2.45212e-014	2.0371e-014	2.15411e-014	9.98963e-015	7.91993e-015	-4.88163e-015	5.3888e-015	-2.44245e-015	2.51787e-015	1.30714e-014	1.53729e-014	1.73481e-014	-1.43668e-015	3.73979e-015	1.06764e-014	-1.18495e-014	-6.28499e-015	-1.13419e-014	-1.06632e-014	-1.56452e-014	-1.2978e-014
-1.29664e-014	-1.21256e-014	1.61397e-014	1.986e-014	2.47232e-014	2.00563e-014	2.13603e-014	1.02289e-014	7.92355e-015	-4.69133e-015	5.57745e-015	-2.04806e-015	2.61917e-015	1.26694e-014	1.51762e-014	1.71507e-014	-1.86028e-015	3.32595e-015	1.06867e-014	-1.21284e-014	-6.37532e-015	-1.17798e-014	-1.07381e-014	-1.54792e-014	-1.2953e-014
-1.25091e-014	-1.2148e-014	1.58478e-014	1.97373e-014	2.4917e-014	1.97295e-014	2.11698e-014	1.0424e-014	7.92512e-015	-4.50522e-015	5.75944e-015	-1.66691e-015	2.69592e-015	1.22772e-014	1.49829e-014	1.69471e-014	-2.29457e-015	2.88738e-015	1.06802e-014	-1.24123e-014	-6.48353e-015	-1.22271e-014	-1.0817e-014	-1.52968e-014	-1.29282e-014
-1.20424e-014	-1.21875e-014	1.55436e-014	1.96043e-014	2.51008e-014	1.93928e-014	2.09698e-014	1.05737e-014	7.92347e-015	-4.32502e-015	5.93297e-015	-1.30113e-015	2.74813e-015	1.18992e-014	1.47938e-014	1.6737e-014	-2.73782e-015	2.42592e-015	1.06557e-014	-1.27031e-014	-6.61049e-015	-1.26822e-014	-1.09002e-014	-1.51004e-014	-1.29058e-014
-1.15685e-014	-1.22425e-014	1.52292e-014	1.94614e-014	2.5273e-014	1.90482e-014	2.07606e-014	1.06762e-014	7.91668e-015	-4.15191e-015	6.09748e-015	-9.52519e-016	2.77602e-015	1.15392e-014	1.46095e-014	1.65199e-014	-3.18787e-015	1.94386e-015	1.06128e-014	-1.3002e-014	-6.75723e-015	-1.31435e-014	-1.09882e-014	-1.48922e-014	-1.28883e-014
-1.10896e-014	-1.23117e-014	1.49069e-014	1.93092e-014	2.54327e-014	1.86976e-014	2.05427e-014	1.07312e-014	7.90392e-015	-3.98705e-015	6.25226e-015	-6.23315e-016	2.78008e-015	1.12004e-014	1.44311e-014	1.62957e-014	-3.64278e-015	1.44242e-015	1.05503e-014	-1.33103e-014	-6.92461e-015	-1.36096e-014	-1.10811e-014	-1.46749e-014	-1.28776e-014
-1.06078e-014	-1.23935e-014	1.45788e-014	1.91489e-014	2.55778e-014	1.83434e-014	2.03166e-014	1.07385e-014	7.88444e-015	-3.83149e-015	6.39636e-015	-3.15078e-016	2.76167e-015	1.08864e-014	1.42593e-014	1.60642e-014	-4.1006e-015	9.24031e-016	1.04675e-014	-1.363e-014	-7.11263e-015	-1.40793e-014	-1.11789e-014	-1.44512e-014	-1.28758e-014
-1.01251e-014	-1.24857e-014	1.42468e-014	1.89808e-014	2.5707e-014	1.79873e-014	2.00824e-014	1.06989e-014	7.85679e-015	-3.68626e-015	6.52902e-015	-2.95615e-017	2.72197e-015	1.06009e-014	1.40951e-014	1.58252e-014	-4.55997e-015	3.90746e-016	1.03638e-014	-1.39629e-014	-7.32167e-015	-1.45509e-014	-1.12816e-014	-1.42238e-014	-1.28851e-014
-9.64346e-015	-1.25867e-014	1.39126e-014	1.88056e-014	2.58183e-014	1.7632e-014	1.98407e-014	1.0613e-014	7.81963e-015	-3.55219e-015	6.64936e-015	2.32099e-016	2.66302e-015	1.03465e-014	1.39384e-014	1.55776e-014	-5.01939e-015	-1.5537e-016	1.02398e-014	-1.43112e-014	-7.55197e-015	-1.50236e-014	-1.13888e-014	-1.3996e-014	-1.29074e-014
-9.16591e-015	-1.26944e-014	1.35786e-014	1.86249e-014	2.59101e-014	1.72801e-014	1.9592e-014	1.04825e-014	7.77179e-015	-3.43009e-015	6.75639e-015	4.69007e-016	2.58691e-015	1.01264e-014	1.37894e-014	1.53212e-014	-5.47744e-015	-7.1236e-016	1.00951e-014	-1.46768e-014	-7.80422e-015	-1.54964e-014	-1.1501e-014	-1.37705e-014	-1.29435e-014
-8.69418e-015	-1.28081e-014	1.32467e-014	1.84395e-014	2.59814e-014	1.69334e-014	1.93366e-014	1.0309e-014	7.71233e-015	-3.32043e-015	6.84995e-015	6.8096e-016	2.496e-015	9.94224e-015	1.36486e-014	1.50558e-014	-5.93336e-015	-1.27825e-015	9.9289e-015	-1.50608e-014	-8.07831e-015	-1.59681e-014	-1.16177e-014	-1.35508e-014	-1.29953e-014
-8.23084e-015	-1.29262e-014	1.29193e-014	1.82503e-014	2.60308e-014	1.6594e-014	1.90747e-014	1.00943e-014	7.64045e-015	-3.22428e-015	6.9302e-015	8.67544e-016	2.3935e-015	9.79572e-015	1.35166e-014	1.47808e-014	-6.38612e-015	-1.85067e-015	9.74188e-015	-1.54646e-014	-8.37419e-015	-1.64379e-014	-1.17387e-014	-1.33399e-014	-1.30641e-014
-7.77841e-015	-1.30475e-014	1.25986e-014	1.80588e-014	2.60567e-014	1.62638e-014	1.88064e-014	9.84103e-015	7.55557e-015	-3.14234e-015	6.99646e-015	1.02844e-015	2.28235e-015	9.68772e-015	1.33933e-014	1.4497e-014	-6.83509e-015	-2.42757e-015	9.53486e-015	-1.58892e-014	-8.69103e-015	-1.69048e-014	-1.18641e-014	-1.31408e-014	-1.31503e-014
-7.33859e-015	-1.31697e-014	1.22859e-014	1.78657e-014	2.60581e-014	1.59447e-014	1.85326e-014	9.5518e-015	7.45706e-015	-3.07524e-015	7.04889e-015	1.1642e-015	2.16543e-015	9.61923e-015	1.32788e-014	1.42042e-014	-7.2794e-015	-3.00788e-015	9.30806e-015	-1.63359e-014	-9.02808e-015	-1.73684e-014	-1.19935e-014	-1.29559e-014	-1.32551e-014
-6.91334e-015	-1.32922e-014	1.19834e-014	1.76731e-014	2.60337e-014	1.56385e-014	1.82543e-014	9.22996e-015	7.3452e-015	-3.02345e-015	7.08754e-015	1.27487e-015	2.04605e-015	9.59043e-015	1.31728e-014	1.39026e-014	-7.71866e-015	-3.58998e-015	9.06205e-015	-1.68055e-014	-9.38461e-015	-1.7828e-014	-1.2126e-014	-1.27884e-014	-1.33785e-014
-6.50474e-015	-1.34134e-014	1.16927e-014	1.7482e-014	2.59823e-014	1.53465e-014	1.7972e-014	8.87912e-015	7.21984e-015	-2.98689e-015	7.11277e-015	1.36153e-015	1.92717e-015	9.60116e-015	1.30752e-014	1.35924e-014	-8.15188e-015	-4.17151e-015	8.79775e-015	-1.72993e-014	-9.75958e-015	-1.82827e-014	-1.22612e-014	-1.26407e-014	-1.35206e-014
-6.11403e-015	-1.35315e-014	1.14157e-014	1.72935e-014	2.59028e-014	1.50698e-014	1.76861e-014	8.5027e-015	7.08107e-015	-2.96596e-015	7.12485e-015	1.42485e-015	1.81228e-015	9.65065e-015	1.29856e-014	1.32741e-014	-8.57863e-015	-4.75026e-015	8.5163e-015	-1.78186e-014	-1.01517e-014	-1.87322e-014	-1.23983e-014	-1.25157e-014	-1.36812e-014
-5.74243e-015	-1.36457e-014	1.11533e-014	1.71093e-014	2.57947e-014	1.48098e-014	1.73967e-014	8.10455e-015	6.92912e-015	-2.96078e-015	7.12413e-015	1.46652e-015	1.70455e-015	9.73776e-015	1.29038e-014	1.29491e-014	-8.9987e-015	-5.32474e-015	8.21793e-015	-1.83631e-014	-1.0559e-014	-1.91762e-014	-1.25366e-014	-1.24153e-014	-1.38597e-014
-5.39126e-015	-1.37552e-014	1.09065e-014	1.69306e-014	2.56577e-014	1.45672e-014	1.71051e-014	7.6883e-015	6.76453e-015	-2.97108e-015	7.11113e-015	1.48808e-015	1.60705e-015	9.86081e-015	1.28295e-014	1.26189e-014	-9.4112e-015	-5.8934e-015	7.90361e-015	-1.89324e-014	-1.09801e-014	-1.96144e-014	-1.26755e-014	-1.23412e-014	-1.40552e-014
-5.06212e-015	-1.38585e-014	1.06764e-014	1.67591e-014	2.54911e-014	1.43428e-014	1.68118e-014	7.25722e-015	6.58818e-015	-2.99713e-015	7.0867e-015	1.49089e-015	1.52294e-015	1.00174e-014	1.27624e-014	1.22843e-014	-9.8159e-015	-6.4547e-015	7.57403e-015	-1.95262e-014	-1.14133e-014	-2.00457e-014	-1.28142e-014	-1.22955e-014	-1.42673e-014
-4.75614e-015	-1.39541e-014	1.04634e-014	1.65961e-014	2.52941e-014	1.41365e-014	1.65174e-014	6.81478e-015	6.40142e-015	-3.03843e-015	7.05163e-015	1.47669e-015	1.4554e-015	1.02052e-014	1.27022e-014	1.19463e-014	-1.02128e-014	-7.0067e-015	7.23052e-015	-2.01441e-014	-1.18564e-014	-2.047e-014	-1.29517e-014	-1.22795e-014	-1.44953e-014
-4.47407e-015	-1.40413e-014	1.02689e-014	1.64424e-014	2.50666e-014	1.39481e-014	1.6223e-014	6.36501e-015	6.20577e-015	-3.0945e-015	7.00672e-015	1.44738e-015	1.40719e-015	1.04219e-014	1.26485e-014	1.1606e-014	-1.06017e-014	-7.54807e-015	6.87447e-015	-2.0785e-014	-1.23077e-014	-2.08871e-014	-1.30873e-014	-1.22946e-014	-1.47373e-014
-4.21665e-015	-1.41196e-014	1.00933e-014	1.62989e-014	2.48091e-014	1.37777e-014	1.59293e-014	5.91151e-015	6.00205e-015	-3.16539e-015	6.95278e-015	1.40477e-015	1.38051e-015	1.06644e-014	1.26014e-014	1.12651e-014	-1.09823e-014	-8.07709e-015	6.50607e-015	-2.14481e-014	-1.27651e-014	-2.12967e-014	-1.32204e-014	-1.23416e-014	-1.49923e-014
-3.98366e-015	-1.41883e-014	9.93699e-015	1.6167e-014	2.45222e-014	1.36255e-014	1.56375e-014	5.45807e-015	5.79155e-015	-3.25015e-015	6.89102e-015	1.35157e-015	1.37774e-015	1.09287e-014	1.25602e-014	1.09257e-014	-1.13539e-014	-8.5918e-015	6.12659e-015	-2.21318e-014	-1.32267e-014	-2.16985e-014	-1.33502e-014	-1.24212e-014	-1.52586e-014
-3.77504e-015	-1.4246e-014	9.80034e-015	1.60475e-014	2.42063e-014	1.34907e-014	1.53484e-014	5.00719e-015	5.57539e-015	-3.34848e-015	6.82265e-015	1.28997e-015	1.40091e-015	1.12116e-014	1.25245e-014	1.05907e-014	-1.17161e-014	-9.09139e-015	5.7374e-015	-2.28341e-014	-1.36902e-014	-2.20922e-014	-1.34757e-014	-1.25339e-014	-1.55344e-014
-3.59068e-015	-1.4292e-014	9.68363e-015	1.59405e-014	2.38632e-014	1.33724e-014	1.50625e-014	4.56188e-015	5.35619e-015	-3.45972e-015	6.7491e-015	1.22215e-015	1.4519e-015	1.15089e-014	1.24947e-014	1.02619e-014	-1.20686e-014	-9.57445e-015	5.3399e-015	-2.35528e-014	-1.41535e-014	-2.24775e-014	-1.35965e-014	-1.26786e-014	-1.58185e-014
-3.43052e-015	-1.43258e-014	9.58716e-015	1.58471e-014	2.3494e-014	1.32693e-014	1.47814e-014	4.12576e-015	5.13566e-015	-3.58255e-015	6.67136e-015	1.15036e-015	1.53154e-015	1.18165e-014	1.24699e-014	9.94186e-015	-1.24112e-014	-1.00395e-014	4.93482e-015	-2.42859e-014	-1.4614e-014	-2.28546e-014	-1.37117e-014	-1.2855e-014	-1.61094e-014
-3.29367e-015	-1.43467e-014	9.51042e-015	1.57679e-014	2.31001e-014	1.31804e-014	1.45062e-014	3.70113e-015	4.91558e-015	-3.71561e-015	6.59006e-015	1.07681e-015	1.64045e-015	1.2131e-014	1.24496e-014	9.63345e-015	-1.2744e-014	-1.04855e-014	4.52375e-015	-2.50299e-014	-1.50698e-014	-2.32231e-014	-1.38204e-014	-1.30622e-014	-1.64053e-014
-3.17939e-015	-1.43538e-014	9.45296e-015	1.57038e-014	2.26833e-014	1.31042e-014	1.42382e-014	3.29016e-015	4.69854e-015	-3.85818e-015	6.50692e-015	1.00381e-015	1.77877e-015	1.24481e-014	1.24332e-014	9.3386e-015	-1.3066e-014	-1.09106e-014	4.1077e-015	-2.57822e-014	-1.55185e-014	-2.35823e-014	-1.39223e-014	-1.32995e-014	-1.67042e-014
-3.08686e-015	-1.43463e-014	9.41484e-015	1.56541e-014	2.22457e-014	1.30393e-014	1.39783e-014	2.89448e-015	4.48641e-015	-4.00904e-015	6.42295e-015	9.33104e-016	1.94683e-015	1.27636e-014	1.24201e-014	9.06022e-015	-1.33771e-014	-1.13143e-014	3.68761e-015	-2.65396e-014	-1.59584e-014	-2.39318e-014	-1.40167e-014	-1.35653e-014	-1.70046e-014
-3.01569e-015	-1.43238e-014	9.39541e-015	1.56185e-014	2.17898e-014	1.29841e-014	1.37273e-014	2.51566e-015	4.28117e-015	-4.16704e-015	6.33909e-015	8.67204e-016	2.14377e-015	1.30745e-014	1.241e-014	8.80047e-015	-1.36761e-014	-1.16953e-014	3.26484e-015	-2.72989e-014	-1.63869e-014	-2.42719e-014	-1.41026e-014	-1.38575e-014	-1.73048e-014
-2.96461e-015	-1.42856e-014	9.39404e-015	1.55973e-014	2.13179e-014	1.29373e-014	1.3487e-014	2.15634e-015	4.08492e-015	-4.33094e-015	6.25697e-015	8.0782e-016	2.36836e-015	1.33768e-014	1.24026e-014	8.56161e-015	-1.39618e-014	-1.20524e-014	2.8395e-015	-2.80559e-014	-1.68017e-014	-2.46021e-014	-1.41792e-014	-1.41747e-014	-1.7603e-014
-2.93162e-015	-1.42316e-014	9.41033e-015	1.55903e-014	2.08333e-014	1.28973e-014	1.32578e-014	1.81748e-015	3.89927e-015	-4.49979e-015	6.17737e-015	7.55904e-016	2.6194e-015	1.36675e-014	1.23979e-014	8.34666e-015	-1.42338e-014	-1.23854e-014	2.41257e-015	-2.8807e-014	-1.72018e-014	-2.49226e-014	-1.42465e-014	-1.45141e-014	-1.78981e-014
-2.91495e-015	-1.41616e-014	9.44297e-015	1.5597e-014	2.03391e-014	1.2862e-014	1.30403e-014	1.49953e-015	3.72581e-015	-4.67235e-015	6.10154e-015	7.1324e-016	2.89535e-015	1.39432e-014	1.23953e-014	8.15826e-015	-1.44911e-014	-1.26932e-014	1.98539e-015	-2.95484e-014	-1.75851e-014	-2.52335e-014	-1.43044e-014	-1.4873e-014	-1.81887e-014
-2.9131e-015	-1.40753e-014	9.49065e-015	1.56166e-014	1.98384e-014	1.28298e-014	1.28355e-014	1.20343e-015	3.56666e-015	-4.84699e-015	6.03028e-015	6.80973e-016	3.1949e-015	1.42001e-014	1.23945e-014	7.99854e-015	-1.47328e-014	-1.29753e-014	1.55882e-015	-3.02763e-014	-1.79495e-014	-2.55344e-014	-1.43531e-014	-1.52487e-014	-1.84742e-014
-2.92445e-015	-1.39722e-014	9.55281e-015	1.56484e-014	1.93339e-014	1.27998e-014	1.26447e-014	9.29763e-016	3.42347e-015	-5.02214e-015	5.96436e-015	6.60168e-016	3.51577e-015	1.44357e-014	1.23953e-014	7.86938e-015	-1.49578e-014	-1.32314e-014	1.13318e-015	-3.09861e-014	-1.8294e-014	-2.58253e-014	-1.43921e-014	-1.56386e-014	-1.87534e-014
-2.94686e-015	-1.38518e-014	9.62801e-015	1.56913e-014	1.88292e-014	1.277e-014	1.24678e-014	6.77666e-016	3.29742e-015	-5.19603e-015	5.90494e-015	6.52119e-016	3.85525e-015	1.46479e-014	1.23971e-014	7.77263e-015	-1.51653e-014	-1.34614e-014	7.09176e-016	-3.16739e-014	-1.86173e-014	-2.6106e-014	-1.44217e-014	-1.60393e-014	-1.90257e-014
-2.97798e-015	-1.37141e-014	9.71509e-015	1.57443e-014	1.83276e-014	1.27392e-014	1.23052e-014	4.46066e-016	3.18941e-015	-5.36796e-015	5.85246e-015	6.56844e-016	4.21104e-015	1.48346e-014	1.23998e-014	7.70962e-015	-1.53546e-014	-1.36648e-014	2.87397e-016	-3.23357e-014	-1.89186e-014	-2.63759e-014	-1.44417e-014	-1.64474e-014	-1.92904e-014
-3.01613e-015	-1.35592e-014	9.81321e-015	1.58062e-014	1.7834e-014	1.27063e-014	1.21569e-014	2.35039e-016	3.10028e-015	-5.53655e-015	5.80717e-015	6.74447e-016	4.57969e-015	1.49941e-014	1.24033e-014	7.68166e-015	-1.55242e-014	-1.38419e-014	-1.31651e-016	-3.29679e-014	-1.91967e-014	-2.66349e-014	-1.44524e-014	-1.68593e-014	-1.95467e-014
-3.0595e-015	-1.33868e-014	9.9214e-015	1.58757e-014	1.73523e-014	1.26699e-014	1.20227e-014	4.36095e-017	3.03068e-015	-5.70096e-015	5.76941e-015	7.05104e-016	4.95823e-015	1.51259e-014	1.24072e-014	7.68904e-015	-1.56736e-014	-1.39924e-014	-5.47219e-016	-3.35664e-014	-1.94512e-014	-2.68834e-014	-1.44545e-014	-1.72709e-014	-1.97945e-014
-3.106e-015	-1.31967e-014	1.00388e-014	1.5951e-014	1.68866e-014	1.26294e-014	1.19022e-014	-1.29278e-016	2.98084e-015	-5.86028e-015	5.73927e-015	7.49155e-016	5.3424e-015	1.52283e-014	1.24111e-014	7.73364e-015	-1.58024e-014	-1.41172e-014	-9.58999e-016	-3.41278e-014	-1.96819e-014	-2.71209e-014	-1.44488e-014	-1.76788e-014	-2.00342e-014
-3.15383e-015	-1.29891e-014	1.0164e-014	1.60311e-014	1.64403e-014	1.25843e-014	1.17955e-014	-2.85375e-016	2.95115e-015	-6.01344e-015	5.71703e-015	8.06007e-016	5.72847e-015	1.53019e-014	1.24144e-014	7.81548e-015	-1.59094e-014	-1.42166e-014	-1.36654e-015	-3.46485e-014	-1.98885e-014	-2.73475e-014	-1.44357e-014	-1.80799e-014	-2.02648e-014
-3.20086e-015	-1.27645e-014	1.02958e-014	1.61139e-014	1.60169e-014	1.25341e-014	1.17015e-014	-4.26891e-016	2.94127e-015	-6.15902e-015	5.70277e-015	8.74138e-016	6.11293e-015	1.5346e-014	1.24172e-014	7.93503e-015	-1.59943e-014	-1.42914e-014	-1.76963e-015	-3.51251e-014	-2.00708e-014	-2.7563e-014	-1.44154e-014	-1.8471e-014	-2.04862e-014
-3.24596e-015	-1.25238e-014	1.04324e-014	1.61971e-014	1.56196e-014	1.24779e-014	1.16194e-014	-5.55381e-016	2.95002e-015	-6.29648e-015	5.6964e-015	9.53073e-016	6.49223e-015	1.53614e-014	1.24193e-014	8.09175e-015	-1.60567e-014	-1.43417e-014	-2.16794e-015	-3.55545e-014	-2.02291e-014	-2.77674e-014	-1.43889e-014	-1.88492e-014	-2.06993e-014
-3.28767e-015	-1.2268e-014	1.05731e-014	1.62791e-014	1.52516e-014	1.24158e-014	1.15482e-014	-6.71936e-016	2.97673e-015	-6.4254e-015	5.69747e-015	1.04173e-015	6.86274e-015	1.53484e-014	1.24203e-014	8.28459e-015	-1.6096e-014	-1.43681e-014	-2.55981e-015	-3.59349e-014	-2.03636e-014	-2.79607e-014	-1.43574e-014	-1.92108e-014	-2.09044e-014
-3.32428e-015	-1.19982e-014	1.07159e-014	1.6358e-014	1.49159e-014	1.23477e-014	1.14866e-014	-7.79485e-016	3.02078e-015	-6.54547e-015	5.70483e-015	1.13879e-015	7.22136e-015	1.53084e-014	1.24196e-014	8.5122e-015	-1.61121e-014	-1.43723e-014	-2.9463e-015	-3.62642e-014	-2.04746e-014	-2.81426e-014	-1.43221e-014	-1.95528e-014	-2.11012e-014
-3.35441e-015	-1.1715e-014	1.08597e-014	1.64327e-014	1.46155e-014	1.22736e-014	1.14335e-014	-8.79582e-016	3.08079e-015	-6.65605e-015	5.71866e-015	1.24311e-015	7.56461e-015	1.52434e-014	1.24169e-014	8.77356e-015	-1.61045e-014	-1.43558e-014	-3.32691e-015	-3.65408e-014	-2.05633e-014	-2.83134e-014	-1.42842e-014	-1.98722e-014	-2.12904e-014
-3.37707e-015	-1.142e-014	1.1003e-014	1.65017e-014	1.43531e-014	1.21938e-014	1.13874e-014	-9.73946e-016	3.15536e-015	-6.75667e-015	5.73831e-015	1.35277e-015	7.88962e-015	1.51561e-014	1.24124e-014	9.06644e-015	-1.60735e-014	-1.43197e-014	-3.70055e-015	-3.67632e-014	-2.06308e-014	-2.84729e-014	-1.42449e-014	-2.01668e-014	-2.1473e-014
-3.39192e-015	-1.11141e-014	1.11439e-014	1.65622e-014	1.41307e-014	1.21094e-014	1.1347e-014	-1.06487e-015	3.24266e-015	-6.84751e-015	5.76296e-015	1.46594e-015	8.19284e-015	1.50487e-014	1.24057e-014	9.38816e-015	-1.60194e-014	-1.42653e-014	-4.06669e-015	-3.69308e-014	-2.06786e-014	-2.86208e-014	-1.42051e-014	-2.04336e-014	-2.16499e-014
-3.39809e-015	-1.07992e-014	1.1282e-014	1.66128e-014	1.39501e-014	1.20213e-014	1.13107e-014	-1.1545e-015	3.34102e-015	-6.92845e-015	5.7916e-015	1.58126e-015	8.47114e-015	1.49234e-014	1.23968e-014	9.73672e-015	-1.59423e-014	-1.41947e-014	-4.42505e-015	-3.70436e-014	-2.07079e-014	-2.87572e-014	-1.41659e-014	-2.06704e-014	-2.18214e-014
-3.39509e-015	-1.0477e-014	1.14161e-014	1.66526e-014	1.38117e-014	1.19303e-014	1.12763e-014	-1.2452e-015	3.4483e-015	-7.00007e-015	5.82355e-015	1.69639e-015	8.72219e-015	1.47829e-014	1.2386e-014	1.01096e-014	-1.58424e-014	-1.41086e-014	-4.77585e-015	-3.71019e-014	-2.07194e-014	-2.88816e-014	-1.41284e-014	-2.08752e-014	-2.19885e-014
-3.38256e-015	-1.01493e-014	1.15455e-014	1.66816e-014	1.37167e-014	1.18375e-014	1.12427e-014	-1.33852e-015	3.56254e-015	-7.0628e-015	5.85746e-015	1.80918e-015	8.94489e-015	1.46305e-014	1.23732e-014	1.05034e-014	-1.572e-014	-1.40089e-014	-5.11863e-015	-3.71058e-014	-2.07151e-014	-2.89939e-014	-1.40939e-014	-2.10469e-014	-2.21514e-014
-3.361e-015	-9.81841e-015	1.16688e-014	1.6698e-014	1.36659e-014	1.17443e-014	1.1208e-014	-1.43626e-015	3.68188e-015	-7.11738e-015	5.89178e-015	1.91769e-015	9.13705e-015	1.44693e-014	1.23582e-014	1.09148e-014	-1.55763e-014	-1.38972e-014	-5.4527e-015	-3.7057e-014	-2.06972e-014	-2.90933e-014	-1.4063e-014	-2.11845e-014	-2.23112e-014
-3.33145e-015	-9.48685e-015	1.17856e-014	1.67011e-014	1.36592e-014	1.16517e-014	1.11699e-014	-1.54118e-015	3.80393e-015	-7.16481e-015	5.92558e-015	2.02065e-015	9.29751e-015	1.43021e-014	1.23413e-014	1.13399e-014	-1.54121e-014	-1.3776e-014	-5.77717e-015	-3.69567e-014	-2.06673e-014	-2.918e-014	-1.40369e-014	-2.12869e-014	-2.24681e-014
-3.29443e-015	-9.15667e-015	1.18948e-014	1.66897e-014	1.36961e-014	1.15609e-014	1.11268e-014	-1.6548e-015	3.92589e-015	-7.20649e-015	5.95708e-015	2.11559e-015	9.42455e-015	1.41324e-014	1.23225e-014	1.17752e-014	-1.52284e-014	-1.36468e-014	-6.09207e-015	-3.68073e-014	-2.06269e-014	-2.92536e-014	-1.40165e-014	-2.13536e-014	-2.26228e-014
-3.25084e-015	-8.83015e-015	1.19954e-014	1.66635e-014	1.37753e-014	1.14733e-014	1.10768e-014	-1.77901e-015	4.04529e-015	-7.24315e-015	5.9852e-015	2.20007e-015	9.51727e-015	1.39637e-014	1.23027e-014	1.22174e-014	-1.50266e-014	-1.35118e-014	-6.39679e-015	-3.6612e-014	-2.05782e-014	-2.93138e-014	-1.4003e-014	-2.13843e-014	-2.27757e-014
-3.20093e-015	-8.51033e-015	1.20873e-014	1.66218e-014	1.38958e-014	1.13895e-014	1.10183e-014	-1.91541e-015	4.1592e-015	-7.27633e-015	6.00875e-015	2.27263e-015	9.57515e-015	1.3799e-014	1.22818e-014	1.26623e-014	-1.48084e-014	-1.33728e-014	-6.69087e-015	-3.63734e-014	-2.05236e-014	-2.93606e-014	-1.39974e-014	-2.13787e-014	-2.29269e-014
-3.14637e-015	-8.19936e-015	1.21703e-014	1.65644e-014	1.4056e-014	1.13114e-014	1.09495e-014	-2.06495e-015	4.26619e-015	-7.30775e-015	6.02623e-015	2.33129e-015	9.59807e-015	1.36412e-014	1.22604e-014	1.31065e-014	-1.45756e-014	-1.32322e-014	-6.97417e-015	-3.60947e-014	-2.0465e-014	-2.93942e-014	-1.4e-014	-2.13377e-014	-2.30768e-014
-3.08826e-015	-7.89924e-015	1.22438e-014	1.64911e-014	1.42528e-014	1.12395e-014	1.08693e-014	-2.22758e-015	4.36387e-015	-7.3393e-015	6.03647e-015	2.37463e-015	9.58616e-015	1.34938e-014	1.22392e-014	1.35461e-014	-1.43298e-014	-1.30912e-014	-7.24617e-015	-3.57797e-014	-2.04045e-014	-2.94143e-014	-1.40117e-014	-2.12624e-014	-2.32257e-014
-3.02833e-015	-7.61312e-015	1.23077e-014	1.64016e-014	1.44829e-014	1.11758e-014	1.07764e-014	-2.40484e-015	4.45008e-015	-7.37231e-015	6.0379e-015	2.40108e-015	9.53967e-015	1.33594e-014	1.22187e-014	1.3977e-014	-1.40733e-014	-1.29513e-014	-7.50636e-015	-3.54322e-014	-2.03439e-014	-2.94203e-014	-1.40326e-014	-2.11542e-014	-2.33731e-014
-2.96884e-015	-7.34375e-015	1.23618e-014	1.62967e-014	1.4743e-014	1.11208e-014	1.06691e-014	-2.5973e-015	4.52281e-015	-7.40825e-015	6.02914e-015	2.40932e-015	9.45896e-015	1.3241e-014	1.21993e-014	1.43956e-014	-1.38073e-014	-1.28147e-014	-7.75401e-015	-3.5057e-014	-2.02854e-014	-2.94119e-014	-1.4063e-014	-2.10144e-014	-2.35194e-014
-2.91094e-015	-7.09365e-015	1.24064e-014	1.61772e-014	1.50298e-014	1.1076e-014	1.05465e-014	-2.80513e-015	4.58003e-015	-7.449e-015	6.00902e-015	2.39836e-015	9.34528e-015	1.31421e-014	1.21816e-014	1.47985e-014	-1.35341e-014	-1.26834e-014	-7.98854e-015	-3.46584e-014	-2.02308e-014	-2.93888e-014	-1.41028e-014	-2.08452e-014	-2.36641e-014
-2.85689e-015	-6.86517e-015	1.24413e-014	1.60433e-014	1.534e-014	1.10418e-014	1.04083e-014	-3.02826e-015	4.62051e-015	-7.49639e-015	5.97652e-015	2.36681e-015	9.20009e-015	1.30642e-014	1.21665e-014	1.5182e-014	-1.3255e-014	-1.25584e-014	-8.20932e-015	-3.42415e-014	-2.0182e-014	-2.93509e-014	-1.41528e-014	-2.06489e-014	-2.38077e-014
-2.80839e-015	-6.6602e-015	1.2467e-014	1.58961e-014	1.56686e-014	1.10184e-014	1.02535e-014	-3.26628e-015	4.64222e-015	-7.55228e-015	5.93015e-015	2.31388e-015	9.02472e-015	1.30095e-014	1.21552e-014	1.55434e-014	-1.29718e-014	-1.24404e-014	-8.41605e-015	-3.38111e-014	-2.01406e-014	-2.92979e-014	-1.42125e-014	-2.04281e-014	-2.39494e-014
-2.76737e-015	-6.48171e-015	1.24837e-014	1.57364e-014	1.60115e-014	1.10068e-014	1.0082e-014	-3.51888e-015	4.64415e-015	-7.61859e-015	5.86858e-015	2.23916e-015	8.8208e-015	1.29794e-014	1.21479e-014	1.58792e-014	-1.26866e-014	-1.23305e-014	-8.60857e-015	-3.33724e-014	-2.01082e-014	-2.92296e-014	-1.42812e-014	-2.01856e-014	-2.40887e-014
-2.7356e-015	-6.3316e-015	1.2492e-014	1.55652e-014	1.63639e-014	1.1007e-014	9.89392e-015	-3.78586e-015	4.625e-015	-7.69732e-015	5.79085e-015	2.1422e-015	8.58913e-015	1.29753e-014	1.21456e-014	1.61868e-014	-1.24016e-014	-1.223e-014	-8.78626e-015	-3.29308e-014	-2.00867e-014	-2.91464e-014	-1.43585e-014	-1.99244e-014	-2.42251e-014
-2.71531e-015	-6.21169e-015	1.24928e-014	1.53836e-014	1.67215e-014	1.10193e-014	9.68997e-015	-4.06594e-015	4.58405e-015	-7.79056e-015	5.69606e-015	2.02331e-015	8.33127e-015	1.29976e-014	1.21493e-014	1.64647e-014	-1.21186e-014	-1.21403e-014	-8.94829e-015	-3.2491e-014	-2.00776e-014	-2.90478e-014	-1.4444e-014	-1.9648e-014	-2.43583e-014
-2.70883e-015	-6.12333e-015	1.24864e-014	1.51925e-014	1.70801e-014	1.1043e-014	9.4704e-015	-4.35773e-015	4.52047e-015	-7.89936e-015	5.58332e-015	1.88251e-015	8.05013e-015	1.30475e-014	1.21596e-014	1.67113e-014	-1.18396e-014	-1.20618e-014	-9.09468e-015	-3.2058e-014	-2.00827e-014	-2.89339e-014	-1.45368e-014	-1.93598e-014	-2.44873e-014
-2.7181e-015	-6.06813e-015	1.24734e-014	1.49933e-014	1.74345e-014	1.10781e-014	9.23506e-015	-4.66005e-015	4.43411e-015	-8.02529e-015	5.45228e-015	1.72009e-015	7.74752e-015	1.3125e-014	1.21772e-014	1.69247e-014	-1.15663e-014	-1.19945e-014	-9.22518e-015	-3.16364e-014	-2.01023e-014	-2.88044e-014	-1.46363e-014	-1.90632e-014	-2.46119e-014
-2.74486e-015	-6.04752e-015	1.24547e-014	1.47875e-014	1.77803e-014	1.11239e-014	8.98484e-015	-4.97188e-015	4.3247e-015	-8.16983e-015	5.30213e-015	1.53622e-015	7.42511e-015	1.32299e-014	1.22026e-014	1.71042e-014	-1.12996e-014	-1.19394e-014	-9.33949e-015	-3.12308e-014	-2.01387e-014	-2.86599e-014	-1.47415e-014	-1.87614e-014	-2.47318e-014
-2.79028e-015	-6.06153e-015	1.24312e-014	1.45765e-014	1.81133e-014	1.1179e-014	8.7216e-015	-5.29113e-015	4.19237e-015	-8.33454e-015	5.13239e-015	1.33157e-015	7.08494e-015	1.33613e-014	1.2237e-014	1.72497e-014	-1.10408e-014	-1.18958e-014	-9.43692e-015	-3.08455e-014	-2.01919e-014	-2.85002e-014	-1.48515e-014	-1.8459e-014	-2.48465e-014
-2.85613e-015	-6.11082e-015	1.24034e-014	1.43616e-014	1.84297e-014	1.12429e-014	8.44606e-015	-5.61651e-015	4.0379e-015	-8.52032e-015	4.94215e-015	1.1067e-015	6.7288e-015	1.35186e-014	1.22808e-014	1.73611e-014	-1.07912e-014	-1.18638e-014	-9.51745e-015	-3.04846e-014	-2.02627e-014	-2.8326e-014	-1.49645e-014	-1.81595e-014	-2.4955e-014
-2.94342e-015	-6.19511e-015	1.23727e-014	1.41445e-014	1.87253e-014	1.13143e-014	8.15998e-015	-5.94585e-015	3.86089e-015	-8.72826e-015	4.73147e-015	8.62863e-016	6.35859e-015	1.36998e-014	1.23341e-014	1.74392e-014	-1.05514e-014	-1.18424e-014	-9.58106e-015	-3.01517e-014	-2.03522e-014	-2.81372e-014	-1.50795e-014	-1.78662e-014	-2.50574e-014
-3.05295e-015	-6.31457e-015	1.23404e-014	1.3927e-014	1.89966e-014	1.13924e-014	7.86532e-015	-6.27759e-015	3.66176e-015	-8.95854e-015	4.50052e-015	6.00951e-016	5.97701e-015	1.39043e-014	1.23979e-014	1.74849e-014	-1.03226e-014	-1.18304e-014	-9.62707e-015	-2.98498e-014	-2.04604e-014	-2.79344e-014	-1.51949e-014	-1.75831e-014	-2.51532e-014
-3.18528e-015	-6.46869e-015	1.23072e-014	1.37104e-014	1.92408e-014	1.14754e-014	7.56398e-015	-6.60956e-015	3.442e-015	-9.21184e-015	4.24892e-015	3.22207e-016	5.58542e-015	1.41304e-014	1.2472e-014	1.75e-014	-1.01051e-014	-1.18266e-014	-9.65476e-015	-2.95807e-014	-2.05873e-014	-2.77186e-014	-1.53092e-014	-1.73137e-014	-2.52426e-014
-3.34128e-015	-6.65676e-015	1.22739e-014	1.34963e-014	1.94558e-014	1.15615e-014	7.25787e-015	-6.93913e-015	3.20204e-015	-9.48856e-015	3.97652e-015	2.79417e-017	5.18543e-015	1.43755e-014	1.25572e-014	1.74867e-014	-9.89869e-015	-1.18296e-014	-9.66428e-015	-2.9347e-014	-2.07325e-014	-2.74907e-014	-1.54209e-014	-1.70609e-014	-2.53248e-014
-3.52212e-015	-6.87769e-015	1.22422e-014	1.32851e-014	1.96395e-014	1.16493e-014	6.94972e-015	-7.26423e-015	2.9425e-015	-9.78848e-015	3.68387e-015	-2.8049e-016	4.77822e-015	1.46377e-014	1.26534e-014	1.74477e-014	-9.70393e-015	-1.18383e-014	-9.65619e-015	-2.91496e-014	-2.08958e-014	-2.72508e-014	-1.55286e-014	-1.68283e-014	-2.53993e-014
-3.72772e-015	-7.12971e-015	1.2213e-014	1.30784e-014	1.97907e-014	1.1737e-014	6.64117e-015	-7.58313e-015	2.66433e-015	-1.01117e-014	3.37109e-015	-6.02084e-016	4.36572e-015	1.49146e-014	1.27601e-014	1.73854e-014	-9.52142e-015	-1.18511e-014	-9.63041e-015	-2.89904e-014	-2.1076e-014	-2.69999e-014	-1.56308e-014	-1.66184e-014	-2.5467e-014
-3.95765e-015	-7.41039e-015	1.21877e-014	1.28771e-014	1.99082e-014	1.18235e-014	6.33373e-015	-7.89311e-015	2.36945e-015	-1.04577e-014	3.03852e-015	-9.35487e-016	3.94897e-015	1.52032e-014	1.28774e-014	1.7303e-014	-9.35079e-015	-1.18665e-014	-9.587e-015	-2.88704e-014	-2.1273e-014	-2.6739e-014	-1.57259e-014	-1.6434e-014	-2.55285e-014
-4.21179e-015	-7.71757e-015	1.21673e-014	1.26822e-014	1.99907e-014	1.19068e-014	6.03047e-015	-8.19163e-015	2.05902e-015	-1.08258e-014	2.68638e-015	-1.27881e-015	3.52874e-015	1.55006e-014	1.30056e-014	1.72045e-014	-9.19075e-015	-1.18824e-014	-9.52581e-015	-2.87894e-014	-2.14862e-014	-2.64688e-014	-1.58123e-014	-1.62775e-014	-2.55839e-014
-4.48938e-015	-8.0494e-015	1.21526e-014	1.24948e-014	2.00387e-014	1.19859e-014	5.73335e-015	-8.47704e-015	1.73411e-015	-1.12146e-014	2.31545e-015	-1.63097e-015	3.10584e-015	1.5804e-014	1.31438e-014	1.7093e-014	-9.04106e-015	-1.18973e-014	-9.44709e-015	-2.87466e-014	-2.17146e-014	-2.6191e-014	-1.58882e-014	-1.6151e-014	-2.56333e-014
-4.7904e-015	-8.40279e-015	1.2144e-014	1.23164e-014	2.0053e-014	1.20591e-014	5.44433e-015	-8.74792e-015	1.39597e-015	-1.16228e-014	1.92595e-015	-1.99069e-015	2.68092e-015	1.61105e-014	1.32913e-014	1.69724e-014	-8.90055e-015	-1.19094e-014	-9.35108e-015	-2.87413e-014	-2.1957e-014	-2.59071e-014	-1.59523e-014	-1.60564e-014	-2.56771e-014
-5.11327e-015	-8.77489e-015	1.21422e-014	1.21475e-014	2.00343e-014	1.21249e-014	5.16565e-015	-9.00243e-015	1.04592e-015	-1.20488e-014	1.51906e-015	-2.35698e-015	2.25546e-015	1.64171e-014	1.34473e-014	1.68468e-014	-8.76749e-015	-1.19166e-014	-9.23786e-015	-2.87718e-014	-2.22127e-014	-2.56189e-014	-1.60038e-014	-1.59955e-014	-2.57167e-014
-5.45649e-015	-9.16303e-015	1.21482e-014	1.19881e-014	1.99842e-014	1.21814e-014	4.89889e-015	-9.23898e-015	6.85041e-016	-1.24909e-014	1.0957e-015	-2.7285e-015	1.83007e-015	1.67203e-014	1.36108e-014	1.67196e-014	-8.6408e-015	-1.19173e-014	-9.10832e-015	-2.8836e-014	-2.24797e-014	-2.53272e-014	-1.60415e-014	-1.59692e-014	-2.57536e-014
-5.81888e-015	-9.56424e-015	1.21632e-014	1.18394e-014	1.99046e-014	1.22267e-014	4.64539e-015	-9.45631e-015	3.14505e-016	-1.29475e-014	6.56801e-016	-3.10399e-015	1.40547e-015	1.70177e-014	1.3781e-014	1.65946e-014	-8.5196e-015	-1.1909e-014	-8.96275e-015	-2.89312e-014	-2.27561e-014	-2.50337e-014	-1.60642e-014	-1.5978e-014	-2.57892e-014
-6.1992e-015	-9.97494e-015	1.2187e-014	1.17017e-014	1.97991e-014	1.22597e-014	4.40679e-015	-9.65305e-015	-6.34248e-017	-1.34167e-014	2.03566e-016	-3.48224e-015	9.81696e-016	1.73068e-014	1.39563e-014	1.64763e-014	-8.40204e-015	-1.189e-014	-8.80164e-015	-2.90545e-014	-2.30393e-014	-2.47409e-014	-1.60707e-014	-1.60227e-014	-2.58242e-014
-6.59599e-015	-1.03918e-014	1.22198e-014	1.15754e-014	1.96705e-014	1.22803e-014	4.18465e-015	-9.82826e-015	-4.46966e-016	-1.38962e-014	-2.63163e-016	-3.86209e-015	5.59867e-016	1.75845e-014	1.4136e-014	1.63686e-014	-8.2866e-015	-1.18584e-014	-8.62518e-015	-2.92022e-014	-2.33276e-014	-2.44504e-014	-1.60606e-014	-1.61029e-014	-2.58598e-014
-7.00708e-015	-1.08107e-014	1.22622e-014	1.14608e-014	1.95221e-014	1.22882e-014	3.97955e-015	-9.98141e-015	-8.35039e-016	-1.43836e-014	-7.42123e-016	-4.24248e-015	1.40391e-016	1.78486e-014	1.43182e-014	1.62746e-014	-8.17185e-015	-1.18122e-014	-8.43425e-015	-2.93704e-014	-2.3619e-014	-2.41634e-014	-1.60333e-014	-1.6218e-014	-2.58973e-014
-7.43027e-015	-1.12285e-014	1.23145e-014	1.13582e-014	1.93568e-014	1.22832e-014	3.79193e-015	-1.01127e-014	-1.22678e-015	-1.48767e-014	-1.23236e-015	-4.62362e-015	-2.76978e-016	1.80964e-014	1.45017e-014	1.6198e-014	-8.05565e-015	-1.17493e-014	-8.22896e-015	-2.95555e-014	-2.39117e-014	-2.38821e-014	-1.59884e-014	-1.63675e-014	-2.59382e-014
-7.86397e-015	-1.16421e-014	1.23761e-014	1.12673e-014	1.9178e-014	1.22648e-014	3.62303e-015	-1.02223e-014	-1.62076e-015	-1.53729e-014	-1.73249e-015	-5.00455e-015	-6.91686e-016	1.83265e-014	1.46846e-014	1.61424e-014	-7.93619e-015	-1.16678e-014	-8.01037e-015	-2.97536e-014	-2.42031e-014	-2.36084e-014	-1.5925e-014	-1.65504e-014	-2.59838e-014
-8.30628e-015	-1.20486e-014	1.2447e-014	1.11885e-014	1.89898e-014	1.2233e-014	3.47217e-015	-1.03111e-014	-2.0152e-015	-1.58692e-014	-2.2409e-015	-5.38511e-015	-1.10336e-015	1.85369e-014	1.48653e-014	1.61112e-014	-7.81147e-015	-1.15667e-014	-7.77922e-015	-2.99594e-014	-2.44908e-014	-2.33443e-014	-1.58432e-014	-1.6765e-014	-2.60352e-014
-8.75474e-015	-1.24447e-014	1.25272e-014	1.11219e-014	1.8797e-014	1.21885e-014	3.34014e-015	-1.03789e-014	-2.40901e-015	-1.63632e-014	-2.7564e-015	-5.76509e-015	-1.51207e-015	1.87257e-014	1.50423e-014	1.61075e-014	-7.6792e-015	-1.14442e-014	-7.53582e-015	-3.01682e-014	-2.47717e-014	-2.30913e-014	-1.5743e-014	-1.70093e-014	-2.60937e-014
-9.20706e-015	-1.2827e-014	1.2616e-014	1.10676e-014	1.86034e-014	1.21308e-014	3.22683e-015	-1.0426e-014	-2.80122e-015	-1.68523e-014	-3.27744e-015	-6.14388e-015	-1.9176e-015	1.8892e-014	1.52147e-014	1.61332e-014	-7.53726e-015	-1.12993e-014	-7.28125e-015	-3.03759e-014	-2.50443e-014	-2.28518e-014	-1.5625e-014	-1.7281e-014	-2.61596e-014
-9.66099e-015	-1.31926e-014	1.27133e-014	1.10264e-014	1.84141e-014	1.20613e-014	3.13169e-015	-1.04536e-014	-3.1907e-015	-1.73345e-014	-3.80313e-015	-6.52176e-015	-2.3199e-015	1.90346e-014	1.53805e-014	1.61907e-014	-7.38418e-015	-1.1131e-014	-7.01638e-015	-3.05778e-014	-2.5306e-014	-2.26269e-014	-1.54896e-014	-1.75773e-014	-2.62344e-014
-1.01143e-014	-1.35396e-014	1.28186e-014	1.09984e-014	1.82332e-014	1.19803e-014	3.05388e-015	-1.04635e-014	-3.5764e-015	-1.78071e-014	-4.33192e-015	-6.89882e-015	-2.71866e-015	1.91527e-014	1.55386e-014	1.62812e-014	-7.2184e-015	-1.09391e-014	-6.74181e-015	-3.07692e-014	-2.55539e-014	-2.24181e-014	-1.53369e-014	-1.78954e-014	-2.63192e-014
-1.05647e-014	-1.38655e-014	1.29314e-014	1.09842e-014	1.80651e-014	1.18892e-014	2.99263e-015	-1.04572e-014	-3.95741e-015	-1.82677e-014	-4.86212e-015	-7.27482e-015	-3.1136e-015	1.92468e-014	1.56877e-014	1.64063e-014	-7.03815e-015	-1.07231e-014	-6.45827e-015	-3.09454e-014	-2.57859e-014	-2.2227e-014	-1.51676e-014	-1.82319e-014	-2.64148e-014
-1.10099e-014	-1.4168e-014	1.3051e-014	1.0983e-014	1.79135e-014	1.17884e-014	2.94602e-015	-1.04363e-014	-4.33227e-015	-1.87141e-014	-5.39277e-015	-7.65094e-015	-3.50375e-015	1.93163e-014	1.58261e-014	1.6567e-014	-6.84139e-015	-1.04828e-014	-6.1664e-015	-3.1102e-014	-2.59988e-014	-2.20552e-014	-1.4983e-014	-1.85841e-014	-2.65223e-014
-1.14488e-014	-1.44445e-014	1.31769e-014	1.09949e-014	1.7782e-014	1.16794e-014	2.91255e-015	-1.04039e-014	-4.70094e-015	-1.91444e-014	-5.9226e-015	-8.02737e-015	-3.88856e-015	1.93619e-014	1.59531e-014	1.6764e-014	-6.62616e-015	-1.02178e-014	-5.86775e-015	-3.1235e-014	-2.61909e-014	-2.19042e-014	-1.47845e-014	-1.89481e-014	-2.66422e-014
-1.18794e-014	-1.46938e-014	1.33078e-014	1.102e-014	1.76734e-014	1.15634e-014	2.89045e-015	-1.0362e-014	-5.06241e-015	-1.95567e-014	-6.44981e-015	-8.40407e-015	-4.26779e-015	1.93845e-014	1.60674e-014	1.69972e-014	-6.39021e-015	-9.92805e-015	-5.56365e-015	-3.13403e-014	-2.63598e-014	-2.17748e-014	-1.4573e-014	-1.93198e-014	-2.67743e-014
-1.23004e-014	-1.49144e-014	1.34419e-014	1.10583e-014	1.75906e-014	1.1442e-014	2.87825e-015	-1.03127e-014	-5.41465e-015	-1.99491e-014	-6.97297e-015	-8.78168e-015	-4.64143e-015	1.93857e-014	1.61686e-014	1.72657e-014	-6.13232e-015	-9.61413e-015	-5.25472e-015	-3.14138e-014	-2.65032e-014	-2.1668e-014	-1.43502e-014	-1.96957e-014	-2.69193e-014
-1.27108e-014	-1.51058e-014	1.35784e-014	1.11094e-014	1.75359e-014	1.13171e-014	2.87349e-015	-1.02591e-014	-5.75664e-015	-2.03202e-014	-7.49038e-015	-9.16044e-015	-5.00919e-015	1.93665e-014	1.62557e-014	1.75684e-014	-5.85163e-015	-9.27651e-015	-4.94218e-015	-3.14526e-014	-2.66205e-014	-2.15847e-014	-1.41173e-014	-2.00724e-014	-2.70768e-014
-1.31091e-014	-1.52672e-014	1.37176e-014	1.11727e-014	1.75112e-014	1.11906e-014	2.87418e-015	-1.0204e-014	-6.08717e-015	-2.06687e-014	-8.00097e-015	-9.54083e-015	-5.36981e-015	1.93286e-014	1.63283e-014	1.79042e-014	-5.54717e-015	-8.91531e-015	-4.6266e-015	-3.1454e-014	-2.671e-014	-2.15256e-014	-1.38759e-014	-2.04459e-014	-2.72463e-014
-1.34932e-014	-1.53983e-014	1.38579e-014	1.12483e-014	1.75174e-014	1.10639e-014	2.87796e-015	-1.01505e-014	-6.40631e-015	-2.09938e-014	-8.50297e-015	-9.92313e-015	-5.72275e-015	1.92741e-014	1.63862e-014	1.82705e-014	-5.21819e-015	-8.5316e-015	-4.30952e-015	-3.14158e-014	-2.67696e-014	-2.1491e-014	-1.3627e-014	-2.08122e-014	-2.74266e-014
-1.38625e-014	-1.55e-014	1.39979e-014	1.13361e-014	1.75554e-014	1.09383e-014	2.88288e-015	-1.0101e-014	-6.71344e-015	-2.12941e-014	-8.99544e-015	-1.0308e-014	-6.06751e-015	1.92051e-014	1.64288e-014	1.86662e-014	-4.86414e-015	-8.1272e-015	-3.99209e-015	-3.13357e-014	-2.67975e-014	-2.14812e-014	-1.3373e-014	-2.11674e-014	-2.76171e-014
-1.42159e-014	-1.55724e-014	1.41363e-014	1.14357e-014	1.76251e-014	1.0815e-014	2.88675e-015	-1.00577e-014	-7.00766e-015	-2.15691e-014	-9.47695e-015	-1.06959e-014	-6.40324e-015	1.9124e-014	1.64562e-014	1.90883e-014	-4.48499e-015	-7.70304e-015	-3.67483e-015	-3.12117e-014	-2.67935e-014	-2.1496e-014	-1.31156e-014	-2.15078e-014	-2.78157e-014
-1.45527e-014	-1.56161e-014	1.42722e-014	1.15471e-014	1.77256e-014	1.06956e-014	2.88791e-015	-1.00239e-014	-7.28774e-015	-2.18183e-014	-9.94627e-015	-1.10866e-014	-6.72903e-015	1.90326e-014	1.64691e-014	1.95343e-014	-4.08008e-015	-7.25957e-015	-3.35948e-015	-3.1043e-014	-2.67569e-014	-2.15357e-014	-1.28567e-014	-2.18301e-014	-2.80214e-014
-1.48724e-014	-1.56321e-014	1.44049e-014	1.16699e-014	1.78561e-014	1.05817e-014	2.88449e-015	-1.00026e-014	-7.55363e-015	-2.20416e-014	-1.04023e-014	-1.14794e-014	-7.04454e-015	1.89339e-014	1.64685e-014	2.00005e-014	-3.64978e-015	-6.79831e-015	-3.04638e-015	-3.08293e-014	-2.6687e-014	-2.15995e-014	-1.25974e-014	-2.2131e-014	-2.82325e-014
-1.51747e-014	-1.56221e-014	1.45331e-014	1.18035e-014	1.80157e-014	1.04746e-014	2.87412e-015	-9.99598e-015	-7.80482e-015	-2.22385e-014	-1.08435e-014	-1.18749e-014	-7.34924e-015	1.88306e-014	1.64548e-014	2.04839e-014	-3.19458e-015	-6.32026e-015	-2.73603e-015	-3.057e-014	-2.6583e-014	-2.16862e-014	-1.234e-014	-2.24075e-014	-2.84467e-014
-1.54595e-014	-1.55878e-014	1.46555e-014	1.19475e-014	1.82026e-014	1.03756e-014	2.85497e-015	-1.00067e-014	-8.03973e-015	-2.24087e-014	-1.12687e-014	-1.22732e-014	-7.64221e-015	1.87259e-014	1.64295e-014	2.09807e-014	-2.71516e-015	-5.82702e-015	-2.43033e-015	-3.0266e-014	-2.64451e-014	-2.17952e-014	-1.20867e-014	-2.26568e-014	-2.8662e-014
-1.57265e-014	-1.55306e-014	1.47711e-014	1.21013e-014	1.84143e-014	1.02852e-014	2.82562e-015	-1.00361e-014	-8.2576e-015	-2.25525e-014	-1.16767e-014	-1.26737e-014	-7.9225e-015	1.86225e-014	1.63941e-014	2.14879e-014	-2.21143e-015	-5.31931e-015	-2.1303e-015	-2.99172e-014	-2.62732e-014	-2.19256e-014	-1.18392e-014	-2.28762e-014	-2.8876e-014
-1.59758e-014	-1.54525e-014	1.48791e-014	1.22645e-014	1.86477e-014	1.02045e-014	2.78432e-015	-1.00862e-014	-8.45777e-015	-2.26703e-014	-1.20664e-014	-1.30762e-014	-8.18988e-015	1.85238e-014	1.63494e-014	2.20011e-014	-1.68459e-015	-4.79871e-015	-1.83691e-015	-2.95254e-014	-2.60683e-014	-2.20759e-014	-1.15988e-014	-2.30628e-014	-2.90858e-014
-1.62076e-014	-1.53559e-014	1.49791e-014	1.2436e-014	1.88999e-014	1.01339e-014	2.7295e-015	-1.01592e-014	-8.6395e-015	-2.2763e-014	-1.24373e-014	-1.34806e-014	-8.44425e-015	1.84323e-014	1.62972e-014	2.25162e-014	-1.13561e-015	-4.26661e-015	-1.55127e-015	-2.90923e-014	-2.58309e-014	-2.22444e-014	-1.13674e-014	-2.32152e-014	-2.92889e-014
-1.64222e-014	-1.52421e-014	1.50702e-014	1.26152e-014	1.91669e-014	1.00739e-014	2.66065e-015	-1.02563e-014	-8.80193e-015	-2.28311e-014	-1.27886e-014	-1.3886e-014	-8.68595e-015	1.83508e-014	1.62396e-014	2.30298e-014	-5.65188e-016	-3.72495e-015	-1.2739e-015	-2.86207e-014	-2.55618e-014	-2.24291e-014	-1.11466e-014	-2.33313e-014	-2.94821e-014
-1.66201e-014	-1.51134e-014	1.5152e-014	1.2801e-014	1.94453e-014	1.00254e-014	2.57752e-015	-1.0379e-014	-8.9454e-015	-2.28754e-014	-1.31192e-014	-1.42916e-014	-8.91436e-015	1.82818e-014	1.61784e-014	2.35385e-014	2.55451e-017	-3.17514e-015	-1.00566e-015	-2.81129e-014	-2.52624e-014	-2.26282e-014	-1.09376e-014	-2.34098e-014	-2.96624e-014
-1.68019e-014	-1.49725e-014	1.52239e-014	1.2992e-014	1.97308e-014	9.98781e-015	2.4791e-015	-1.05276e-014	-9.06871e-015	-2.28972e-014	-1.34288e-014	-1.46965e-014	-9.12923e-015	1.82286e-014	1.61154e-014	2.40386e-014	6.35718e-016	-2.61873e-015	-7.4705e-016	-2.75715e-014	-2.49334e-014	-2.28398e-014	-1.07419e-014	-2.34497e-014	-2.98267e-014
-1.69678e-014	-1.4822e-014	1.52857e-014	1.31872e-014	2.00195e-014	9.96046e-015	2.36552e-015	-1.07025e-014	-9.1717e-015	-2.28975e-014	-1.37169e-014	-1.50997e-014	-9.33061e-015	1.81934e-014	1.60526e-014	2.45268e-014	1.26317e-015	-2.05663e-015	-4.98709e-016	-2.69996e-014	-2.45763e-014	-2.30618e-014	-1.05607e-014	-2.34508e-014	-2.99723e-014
-1.71185e-014	-1.46641e-014	1.53375e-014	1.33858e-014	2.03074e-014	9.94339e-015	2.23675e-015	-1.09043e-014	-9.25443e-015	-2.28771e-014	-1.3983e-014	-1.54997e-014	-9.5193e-015	1.81786e-014	1.59924e-014	2.49996e-014	1.90567e-015	-1.49029e-015	-2.61614e-016	-2.6401e-014	-2.41934e-014	-2.32917e-014	-1.03951e-014	-2.34127e-014	-3.00968e-014
-1.72551e-014	-1.45004e-014	1.53794e-014	1.35861e-014	2.05897e-014	9.93604e-015	2.09338e-015	-1.11326e-014	-9.31638e-015	-2.28372e-014	-1.42267e-014	-1.58948e-014	-9.69535e-015	1.81854e-014	1.59369e-014	2.54542e-014	2.56179e-015	-9.20379e-016	-3.63354e-017	-2.57789e-014	-2.37863e-014	-2.35273e-014	-1.02457e-014	-2.33355e-014	-3.01971e-014
-1.73779e-014	-1.43336e-014	1.54116e-014	1.37875e-014	2.08621e-014	9.93751e-015	1.93591e-015	-1.1386e-014	-9.35776e-015	-2.27797e-014	-1.44476e-014	-1.62841e-014	-9.85865e-015	1.82157e-014	1.58878e-014	2.58873e-014	3.2294e-015	-3.47737e-016	1.76553e-016	-2.51371e-014	-2.33573e-014	-2.37657e-014	-1.01139e-014	-2.32191e-014	-3.02699e-014
-1.74878e-014	-1.41664e-014	1.54343e-014	1.3988e-014	2.11205e-014	9.94702e-015	1.76444e-015	-1.16637e-014	-9.37924e-015	-2.27053e-014	-1.46459e-014	-1.66661e-014	-1.00096e-014	1.82711e-014	1.58475e-014	2.62966e-014	3.90595e-015	2.26197e-016	3.76795e-016	-2.44789e-014	-2.29078e-014	-2.40047e-014	-1.00002e-014	-2.3065e-014	-3.0313e-014
-1.75855e-014	-1.40006e-014	1.54475e-014	1.41864e-014	2.13612e-014	9.96371e-015	1.5799e-015	-1.19645e-014	-9.38115e-015	-2.26155e-014	-1.48214e-014	-1.70388e-014	-1.01491e-014	1.83525e-014	1.58173e-014	2.66796e-014	4.58895e-015	8.00362e-016	5.64861e-016	-2.38088e-014	-2.24411e-014	-2.42415e-014	-9.90438e-015	-2.28749e-014	-3.03245e-014
-1.7672e-014	-1.38384e-014	1.54519e-014	1.43808e-014	2.15804e-014	9.9863e-015	1.38443e-015	-1.22867e-014	-9.3631e-015	-2.25114e-014	-1.49736e-014	-1.74006e-014	-1.0278e-014	1.84609e-014	1.57995e-014	2.70346e-014	5.27601e-015	1.3736e-015	7.41062e-016	-2.31309e-014	-2.19591e-014	-2.44735e-014	-9.82678e-015	-2.26504e-014	-3.03025e-014
-1.77481e-014	-1.36812e-014	1.54478e-014	1.45699e-014	2.17747e-014	1.00132e-014	1.17952e-015	-1.2628e-014	-9.32484e-015	-2.23946e-014	-1.5102e-014	-1.77497e-014	-1.0397e-014	1.85969e-014	1.5796e-014	2.73593e-014	5.96404e-015	1.9453e-015	9.04455e-016	-2.24492e-014	-2.14641e-014	-2.46984e-014	-9.76733e-015	-2.23931e-014	-3.02454e-014
-1.78144e-014	-1.353e-014	1.54363e-014	1.47526e-014	2.19414e-014	1.00435e-014	9.67297e-016	-1.29867e-014	-9.267e-015	-2.22657e-014	-1.52072e-014	-1.80846e-014	-1.05071e-014	1.87604e-014	1.58077e-014	2.76532e-014	6.65086e-015	2.51514e-015	1.05509e-015	-2.17675e-014	-2.09588e-014	-2.49139e-014	-9.72636e-015	-2.21053e-014	-3.01516e-014
-1.78714e-014	-1.33867e-014	1.54181e-014	1.49272e-014	2.20776e-014	1.00763e-014	7.49403e-016	-1.33604e-014	-9.19034e-015	-2.21258e-014	-1.52897e-014	-1.84034e-014	-1.061e-014	1.89511e-014	1.58368e-014	2.79152e-014	7.33436e-015	3.08223e-015	1.19306e-015	-2.10895e-014	-2.04458e-014	-2.51176e-014	-9.70379e-015	-2.17896e-014	-3.00207e-014
-1.79197e-014	-1.32526e-014	1.53946e-014	1.50923e-014	2.21809e-014	1.01096e-014	5.2802e-016	-1.37459e-014	-9.09537e-015	-2.19766e-014	-1.53499e-014	-1.8705e-014	-1.07071e-014	1.91686e-014	1.58842e-014	2.81442e-014	8.01142e-015	3.64524e-015	1.31845e-015	-2.04192e-014	-1.99275e-014	-2.53073e-014	-9.699e-015	-2.14479e-014	-2.98524e-014
-1.79606e-014	-1.3129e-014	1.53661e-014	1.52457e-014	2.22499e-014	1.01422e-014	3.05097e-016	-1.41404e-014	-8.9828e-015	-2.18192e-014	-1.53884e-014	-1.89876e-014	-1.07996e-014	1.94118e-014	1.59504e-014	2.83395e-014	8.67941e-015	4.20394e-015	1.43176e-015	-1.97595e-014	-1.94067e-014	-2.54811e-014	-9.7116e-015	-2.1084e-014	-2.96462e-014
-1.79949e-014	-1.30164e-014	1.53331e-014	1.53865e-014	2.22826e-014	1.01728e-014	8.25664e-017	-1.45409e-014	-8.85414e-015	-2.16545e-014	-1.54054e-014	-1.92498e-014	-1.0888e-014	1.96799e-014	1.60356e-014	2.85004e-014	9.33551e-015	4.75728e-015	1.53347e-015	-1.91136e-014	-1.88864e-014	-2.56369e-014	-9.7412e-015	-2.07008e-014	-2.94027e-014
-1.80231e-014	-1.29155e-014	1.52965e-014	1.55134e-014	2.22784e-014	1.01999e-014	-1.3702e-016	-1.49436e-014	-8.71026e-015	-2.14835e-014	-1.54019e-014	-1.94906e-014	-1.09733e-014	1.99711e-014	1.61402e-014	2.86275e-014	9.977e-015	5.30431e-015	1.62312e-015	-1.84843e-014	-1.83688e-014	-2.57729e-014	-9.78619e-015	-2.03015e-014	-2.91228e-014
-1.80461e-014	-1.28267e-014	1.52575e-014	1.56249e-014	2.22373e-014	1.02222e-014	-3.50888e-016	-1.53459e-014	-8.55225e-015	-2.13069e-014	-1.53782e-014	-1.97082e-014	-1.1057e-014	2.02829e-014	1.62643e-014	2.87226e-014	1.06013e-014	5.84465e-015	1.70177e-015	-1.78744e-014	-1.78564e-014	-2.58882e-014	-9.846e-015	-1.98889e-014	-2.88071e-014
-1.80642e-014	-1.27496e-014	1.52172e-014	1.57206e-014	2.21596e-014	1.02387e-014	-5.56275e-016	-1.5745e-014	-8.38167e-015	-2.11258e-014	-1.53346e-014	-1.99018e-014	-1.11412e-014	2.06137e-014	1.64068e-014	2.87855e-014	1.12058e-014	6.37757e-015	1.77062e-015	-1.72869e-014	-1.73514e-014	-2.59811e-014	-9.91926e-015	-1.94666e-014	-2.84573e-014
-1.80778e-014	-1.26852e-014	1.51767e-014	1.5799e-014	2.20462e-014	1.02486e-014	-7.50326e-016	-1.61374e-014	-8.20032e-015	-2.09411e-014	-1.5272e-014	-2.00707e-014	-1.12265e-014	2.09613e-014	1.65672e-014	2.88168e-014	1.17875e-014	6.90173e-015	1.83034e-015	-1.67237e-014	-1.68563e-014	-2.60503e-014	-1.00054e-014	-1.90378e-014	-2.80754e-014
-1.80866e-014	-1.26335e-014	1.51368e-014	1.58595e-014	2.18984e-014	1.02512e-014	-9.31175e-016	-1.65198e-014	-8.00951e-015	-2.07539e-014	-1.51913e-014	-2.0214e-014	-1.13137e-014	2.1323e-014	1.67446e-014	2.88177e-014	1.23437e-014	7.41637e-015	1.88185e-015	-1.61864e-014	-1.63736e-014	-2.60947e-014	-1.01029e-014	-1.86059e-014	-2.76638e-014
-1.80906e-014	-1.25947e-014	1.50985e-014	1.59016e-014	2.17178e-014	1.02458e-014	-1.09659e-015	-1.68893e-014	-7.81014e-015	-2.05649e-014	-1.50933e-014	-2.03311e-014	-1.14033e-014	2.16961e-014	1.69381e-014	2.87895e-014	1.28717e-014	7.92008e-015	1.92583e-015	-1.5677e-014	-1.59055e-014	-2.61137e-014	-1.0211e-014	-1.81746e-014	-2.72256e-014
-1.80902e-014	-1.25683e-014	1.50623e-014	1.59249e-014	2.15071e-014	1.02325e-014	-1.24467e-015	-1.72438e-014	-7.60309e-015	-2.03743e-014	-1.49791e-014	-2.0422e-014	-1.14963e-014	2.20774e-014	1.71461e-014	2.87343e-014	1.33691e-014	8.41188e-015	1.96327e-015	-1.51974e-014	-1.54536e-014	-2.61077e-014	-1.03284e-014	-1.77468e-014	-2.67639e-014
-1.80854e-014	-1.25542e-014	1.50283e-014	1.59295e-014	2.12689e-014	1.02106e-014	-1.37322e-015	-1.75803e-014	-7.39026e-015	-2.01831e-014	-1.48495e-014	-2.04863e-014	-1.15929e-014	2.24634e-014	1.73661e-014	2.86532e-014	1.38335e-014	8.89085e-015	1.99444e-015	-1.47493e-014	-1.50197e-014	-2.60765e-014	-1.04537e-014	-1.73264e-014	-2.62824e-014
-1.8076e-014	-1.25517e-014	1.4998e-014	1.59144e-014	2.10059e-014	1.01797e-014	-1.48018e-015	-1.78955e-014	-7.17323e-015	-1.99921e-014	-1.47057e-014	-2.0524e-014	-1.16934e-014	2.28501e-014	1.75967e-014	2.85479e-014	1.42631e-014	9.35606e-015	2.02112e-015	-1.43336e-014	-1.4606e-014	-2.60203e-014	-1.05858e-014	-1.69162e-014	-2.57846e-014
-1.8062e-014	-1.25606e-014	1.49718e-014	1.58803e-014	2.07224e-014	1.01409e-014	-1.56422e-015	-1.81869e-014	-6.95351e-015	-1.98024e-014	-1.45486e-014	-2.05354e-014	-1.1798e-014	2.32344e-014	1.78354e-014	2.84204e-014	1.46559e-014	9.80606e-015	2.04451e-015	-1.39514e-014	-1.4214e-014	-2.59396e-014	-1.07235e-014	-1.65193e-014	-2.52748e-014
-1.80427e-014	-1.25806e-014	1.4949e-014	1.58274e-014	2.04219e-014	1.00941e-014	-1.62376e-015	-1.84527e-014	-6.73288e-015	-1.96141e-014	-1.43794e-014	-2.05206e-014	-1.19067e-014	2.36125e-014	1.80798e-014	2.82724e-014	1.50099e-014	1.0239e-014	2.06543e-015	-1.36035e-014	-1.3845e-014	-2.58347e-014	-1.08652e-014	-1.61385e-014	-2.47575e-014
-1.80179e-014	-1.26112e-014	1.49301e-014	1.57567e-014	2.01082e-014	1.00392e-014	-1.65755e-015	-1.86913e-014	-6.51259e-015	-1.94281e-014	-1.4199e-014	-2.04805e-014	-1.20197e-014	2.39811e-014	1.83271e-014	2.81067e-014	1.53226e-014	1.06538e-014	2.0845e-015	-1.32902e-014	-1.35007e-014	-2.57064e-014	-1.10107e-014	-1.57762e-014	-2.4237e-014
-1.79868e-014	-1.26514e-014	1.4915e-014	1.56691e-014	1.97854e-014	9.97758e-015	-1.66412e-015	-1.89004e-014	-6.2942e-015	-1.92452e-014	-1.40081e-014	-2.04157e-014	-1.21369e-014	2.43366e-014	1.85742e-014	2.79253e-014	1.55934e-014	1.10494e-014	2.10223e-015	-1.30115e-014	-1.31828e-014	-2.55566e-014	-1.11586e-014	-1.54347e-014	-2.37176e-014
-1.79495e-014	-1.27005e-014	1.49038e-014	1.55669e-014	1.94583e-014	9.9105e-015	-1.64198e-015	-1.90785e-014	-6.07889e-015	-1.90657e-014	-1.38077e-014	-2.03271e-014	-1.22576e-014	2.4676e-014	1.88179e-014	2.77298e-014	1.58215e-014	1.14242e-014	2.12075e-015	-1.27674e-014	-1.28922e-014	-2.53865e-014	-1.13071e-014	-1.51159e-014	-2.32041e-014
-1.79056e-014	-1.27582e-014	1.48964e-014	1.5451e-014	1.91312e-014	9.83878e-015	-1.59098e-015	-1.92254e-014	-5.86823e-015	-1.88904e-014	-1.35989e-014	-2.02163e-014	-1.23811e-014	2.49958e-014	1.90553e-014	2.75224e-014	1.60067e-014	1.17765e-014	2.14133e-015	-1.25575e-014	-1.26304e-014	-2.51982e-014	-1.1456e-014	-1.48215e-014	-2.27008e-014
-1.78544e-014	-1.28236e-014	1.48927e-014	1.53229e-014	1.88083e-014	9.76316e-015	-1.51096e-015	-1.93406e-014	-5.66294e-015	-1.87194e-014	-1.33829e-014	-2.00843e-014	-1.25067e-014	2.52923e-014	1.92839e-014	2.73042e-014	1.61483e-014	1.21053e-014	2.16488e-015	-1.23814e-014	-1.23976e-014	-2.49937e-014	-1.16041e-014	-1.45528e-014	-2.22122e-014
-1.77954e-014	-1.28962e-014	1.48923e-014	1.51841e-014	1.84938e-014	9.68546e-015	-1.40126e-015	-1.94231e-014	-5.46428e-015	-1.8554e-014	-1.31608e-014	-1.99326e-014	-1.26335e-014	2.55619e-014	1.95003e-014	2.70775e-014	1.62449e-014	1.24092e-014	2.19217e-015	-1.22384e-014	-1.21943e-014	-2.47744e-014	-1.17504e-014	-1.43116e-014	-2.17426e-014
-1.77285e-014	-1.29757e-014	1.48946e-014	1.50366e-014	1.81916e-014	9.60728e-015	-1.26235e-015	-1.94727e-014	-5.27332e-015	-1.83951e-014	-1.29335e-014	-1.97625e-014	-1.27603e-014	2.58013e-014	1.97019e-014	2.68445e-014	1.62965e-014	1.26869e-014	2.2242e-015	-1.21274e-014	-1.20207e-014	-2.45429e-014	-1.18943e-014	-1.4098e-014	-2.12969e-014
-1.76528e-014	-1.30612e-014	1.48979e-014	1.48823e-014	1.7906e-014	9.52997e-015	-1.09413e-015	-1.94902e-014	-5.09079e-015	-1.82428e-014	-1.27021e-014	-1.95759e-014	-1.28852e-014	2.60084e-014	1.98861e-014	2.66069e-014	1.63029e-014	1.29381e-014	2.26183e-015	-1.20478e-014	-1.18774e-014	-2.43014e-014	-1.20353e-014	-1.3913e-014	-2.08791e-014
-1.75679e-014	-1.31529e-014	1.49019e-014	1.47237e-014	1.76409e-014	9.45522e-015	-8.97479e-016	-1.94757e-014	-4.91746e-015	-1.80977e-014	-1.24674e-014	-1.93742e-014	-1.30071e-014	2.618e-014	2.00503e-014	2.63654e-014	1.62647e-014	1.31609e-014	2.30628e-015	-1.19986e-014	-1.17645e-014	-2.40518e-014	-1.21733e-014	-1.37569e-014	-2.04933e-014
-1.74727e-014	-1.32501e-014	1.49064e-014	1.45631e-014	1.74e-014	9.38468e-015	-6.72635e-016	-1.94302e-014	-4.75415e-015	-1.79602e-014	-1.22307e-014	-1.91595e-014	-1.31251e-014	2.63138e-014	2.01916e-014	2.61213e-014	1.61829e-014	1.33548e-014	2.35837e-015	-1.19789e-014	-1.16818e-014	-2.37965e-014	-1.23083e-014	-1.36299e-014	-2.01427e-014
-1.73677e-014	-1.33523e-014	1.491e-014	1.44034e-014	1.71865e-014	9.3198e-015	-4.20669e-016	-1.93554e-014	-4.60096e-015	-1.78315e-014	-1.19925e-014	-1.89334e-014	-1.32368e-014	2.6408e-014	2.03083e-014	2.58763e-014	1.60583e-014	1.35189e-014	2.41835e-015	-1.19875e-014	-1.16289e-014	-2.35385e-014	-1.244e-014	-1.35316e-014	-1.9831e-014
-1.72528e-014	-1.34591e-014	1.49125e-014	1.42458e-014	1.70033e-014	9.26245e-015	-1.43163e-016	-1.92519e-014	-4.458e-015	-1.77125e-014	-1.17537e-014	-1.86976e-014	-1.33408e-014	2.64609e-014	2.03982e-014	2.56318e-014	1.58929e-014	1.36522e-014	2.48718e-015	-1.20236e-014	-1.16052e-014	-2.32804e-014	-1.2568e-014	-1.34621e-014	-1.95609e-014
-1.71279e-014	-1.35704e-014	1.49124e-014	1.40932e-014	1.68521e-014	9.21487e-015	1.5897e-016	-1.91219e-014	-4.32511e-015	-1.76035e-014	-1.15153e-014	-1.84543e-014	-1.34345e-014	2.64706e-014	2.04589e-014	2.53887e-014	1.5688e-014	1.37535e-014	2.56536e-015	-1.20864e-014	-1.16103e-014	-2.30253e-014	-1.26925e-014	-1.342e-014	-1.93353e-014
-1.69925e-014	-1.36856e-014	1.49084e-014	1.3948e-014	1.67348e-014	9.17837e-015	4.84021e-016	-1.89668e-014	-4.20351e-015	-1.7505e-014	-1.12788e-014	-1.82053e-014	-1.35165e-014	2.64362e-014	2.04891e-014	2.51478e-014	1.54459e-014	1.38227e-014	2.65364e-015	-1.21746e-014	-1.16435e-014	-2.27753e-014	-1.2814e-014	-1.34044e-014	-1.91559e-014
-1.68462e-014	-1.38045e-014	1.48997e-014	1.38121e-014	1.66536e-014	9.15385e-015	8.29679e-016	-1.87887e-014	-4.09365e-015	-1.74179e-014	-1.10441e-014	-1.7952e-014	-1.35853e-014	2.63563e-014	2.04878e-014	2.491e-014	1.51689e-014	1.386e-014	2.75241e-015	-1.22863e-014	-1.17041e-014	-2.25328e-014	-1.2933e-014	-1.34141e-014	-1.90239e-014
-1.6689e-014	-1.39267e-014	1.48853e-014	1.36876e-014	1.66093e-014	9.14267e-015	1.19402e-015	-1.85895e-014	-3.99495e-015	-1.73426e-014	-1.08126e-014	-1.76966e-014	-1.36394e-014	2.62301e-014	2.04539e-014	2.46763e-014	1.48594e-014	1.38652e-014	2.86151e-015	-1.24212e-014	-1.17905e-014	-2.23005e-014	-1.30498e-014	-1.34481e-014	-1.89402e-014
-1.65214e-014	-1.40513e-014	1.48636e-014	1.35763e-014	1.66023e-014	9.1463e-015	1.57503e-015	-1.83709e-014	-3.90738e-015	-1.72801e-014	-1.05846e-014	-1.74403e-014	-1.36778e-014	2.60579e-014	2.03873e-014	2.44467e-014	1.45198e-014	1.3838e-014	2.98078e-015	-1.25781e-014	-1.19018e-014	-2.20809e-014	-1.31655e-014	-1.3505e-014	-1.89056e-014
-1.63435e-014	-1.41787e-014	1.48336e-014	1.34807e-014	1.66321e-014	9.16558e-015	1.97052e-015	-1.81354e-014	-3.83073e-015	-1.72303e-014	-1.03615e-014	-1.71846e-014	-1.36986e-014	2.58402e-014	2.02882e-014	2.42217e-014	1.41531e-014	1.37788e-014	3.11014e-015	-1.27552e-014	-1.20373e-014	-2.18754e-014	-1.32801e-014	-1.35831e-014	-1.89206e-014
-1.6155e-014	-1.43085e-014	1.47944e-014	1.34017e-014	1.66985e-014	9.20123e-015	2.37787e-015	-1.78855e-014	-3.7649e-015	-1.71938e-014	-1.01444e-014	-1.6931e-014	-1.37007e-014	2.55777e-014	2.01567e-014	2.40015e-014	1.37623e-014	1.36889e-014	3.24947e-015	-1.29512e-014	-1.21948e-014	-2.16861e-014	-1.33945e-014	-1.36801e-014	-1.89845e-014
-1.59565e-014	-1.444e-014	1.4745e-014	1.33402e-014	1.68005e-014	9.25365e-015	2.79487e-015	-1.76234e-014	-3.70984e-015	-1.71715e-014	-9.93391e-015	-1.66811e-014	-1.36834e-014	2.52704e-014	1.99937e-014	2.37861e-014	1.33509e-014	1.357e-014	3.3987e-015	-1.31649e-014	-1.23731e-014	-2.15154e-014	-1.35097e-014	-1.37941e-014	-1.90966e-014
-1.5749e-014	-1.4573e-014	1.46851e-014	1.32977e-014	1.69366e-014	9.32337e-015	3.21888e-015	-1.7351e-014	-3.66522e-015	-1.71636e-014	-9.7306e-015	-1.64356e-014	-1.36455e-014	2.49199e-014	1.97998e-014	2.35764e-014	1.29225e-014	1.34227e-014	3.55809e-015	-1.33948e-014	-1.25703e-014	-2.13647e-014	-1.36265e-014	-1.39232e-014	-1.92556e-014
-1.55329e-014	-1.47063e-014	1.46139e-014	1.32753e-014	1.71049e-014	9.41099e-015	3.6467e-015	-1.70705e-014	-3.63092e-015	-1.71704e-014	-9.53498e-015	-1.61952e-014	-1.3586e-014	2.4528e-014	1.95759e-014	2.33724e-014	1.24813e-014	1.32488e-014	3.72638e-015	-1.36394e-014	-1.27845e-014	-2.12353e-014	-1.37455e-014	-1.40651e-014	-1.94596e-014
-1.53087e-014	-1.48393e-014	1.45308e-014	1.32736e-014	1.73034e-014	9.5156e-015	4.07555e-015	-1.67841e-014	-3.60705e-015	-1.71916e-014	-9.34781e-015	-1.5961e-014	-1.35042e-014	2.40959e-014	1.93242e-014	2.31743e-014	1.20313e-014	1.30507e-014	3.90366e-015	-1.38968e-014	-1.30139e-014	-2.11283e-014	-1.38678e-014	-1.42182e-014	-1.9707e-014
-1.50774e-014	-1.49718e-014	1.44356e-014	1.32931e-014	1.75295e-014	9.63749e-015	4.50308e-015	-1.64938e-014	-3.59305e-015	-1.72269e-014	-9.17001e-015	-1.57342e-014	-1.33993e-014	2.36273e-014	1.90465e-014	2.29827e-014	1.15767e-014	1.28301e-014	4.08962e-015	-1.41652e-014	-1.3256e-014	-2.10449e-014	-1.3994e-014	-1.43806e-014	-1.99946e-014
-1.48402e-014	-1.51035e-014	1.43278e-014	1.3334e-014	1.77807e-014	9.7764e-015	4.92718e-015	-1.62006e-014	-3.5892e-015	-1.72763e-014	-9.00199e-015	-1.55156e-014	-1.32718e-014	2.31239e-014	1.87449e-014	2.27974e-014	1.11213e-014	1.25895e-014	4.28255e-015	-1.44437e-014	-1.35096e-014	-2.09861e-014	-1.41251e-014	-1.455e-014	-2.03197e-014
-1.45982e-014	-1.52335e-014	1.4207e-014	1.33957e-014	1.80535e-014	9.93109e-015	5.34444e-015	-1.59064e-014	-3.59519e-015	-1.73394e-014	-8.84481e-015	-1.53062e-014	-1.31221e-014	2.25889e-014	1.84221e-014	2.26188e-014	1.06693e-014	1.23317e-014	4.48244e-015	-1.47309e-014	-1.3772e-014	-2.09522e-014	-1.42617e-014	-1.47248e-014	-2.06793e-014
-1.43528e-014	-1.53608e-014	1.40735e-014	1.34772e-014	1.83446e-014	1.01005e-014	5.75244e-015	-1.5613e-014	-3.61075e-015	-1.74165e-014	-8.69874e-015	-1.51064e-014	-1.29504e-014	2.20253e-014	1.80811e-014	2.24477e-014	1.02247e-014	1.206e-014	4.68854e-015	-1.50245e-014	-1.40411e-014	-2.09436e-014	-1.4405e-014	-1.4903e-014	-2.10697e-014
-1.41051e-014	-1.54842e-014	1.39274e-014	1.35777e-014	1.86503e-014	1.02838e-014	6.14831e-015	-1.53224e-014	-3.6361e-015	-1.75075e-014	-8.56365e-015	-1.49161e-014	-1.27574e-014	2.1436e-014	1.77243e-014	2.2283e-014	9.79194e-015	1.17775e-014	4.89945e-015	-1.53227e-014	-1.43148e-014	-2.09606e-014	-1.45554e-014	-1.50834e-014	-2.1487e-014
-1.38568e-014	-1.56029e-014	1.37691e-014	1.36961e-014	1.89657e-014	1.04792e-014	6.52988e-015	-1.50351e-014	-3.67196e-015	-1.76113e-014	-8.44008e-015	-1.47363e-014	-1.25438e-014	2.08245e-014	1.73551e-014	2.21262e-014	9.37568e-015	1.14869e-014	5.1138e-015	-1.56236e-014	-1.45906e-014	-2.10037e-014	-1.47135e-014	-1.5264e-014	-2.19274e-014
-1.36093e-014	-1.5717e-014	1.35993e-014	1.38304e-014	1.92874e-014	1.0685e-014	6.89476e-015	-1.47526e-014	-3.71874e-015	-1.7727e-014	-8.32872e-015	-1.45664e-014	-1.23108e-014	2.01951e-014	1.69774e-014	2.19772e-014	8.97963e-015	1.1191e-014	5.33069e-015	-1.59254e-014	-1.48663e-014	-2.10718e-014	-1.48801e-014	-1.54432e-014	-2.23868e-014
-1.3364e-014	-1.58261e-014	1.34181e-014	1.398e-014	1.96112e-014	1.08998e-014	7.24085e-015	-1.44752e-014	-3.77633e-015	-1.7854e-014	-8.2297e-015	-1.44067e-014	-1.20602e-014	1.95516e-014	1.65941e-014	2.18363e-014	8.60689e-015	1.08941e-014	5.54886e-015	-1.62252e-014	-1.51396e-014	-2.11647e-014	-1.50552e-014	-1.56197e-014	-2.28611e-014
-1.31224e-014	-1.59282e-014	1.32262e-014	1.41435e-014	1.99331e-014	1.11211e-014	7.56621e-015	-1.42037e-014	-3.84442e-015	-1.7991e-014	-8.14311e-015	-1.42575e-014	-1.17936e-014	1.88976e-014	1.62087e-014	2.17033e-014	8.26151e-015	1.05996e-014	5.76703e-015	-1.65216e-014	-1.54081e-014	-2.12814e-014	-1.52392e-014	-1.5793e-014	-2.33459e-014
-1.28859e-014	-1.60227e-014	1.30237e-014	1.43175e-014	2.02491e-014	1.13472e-014	7.86898e-015	-1.39385e-014	-3.92395e-015	-1.81375e-014	-8.06913e-015	-1.41186e-014	-1.15128e-014	1.82371e-014	1.58242e-014	2.15785e-014	7.94653e-015	1.03103e-014	5.98441e-015	-1.68131e-014	-1.56696e-014	-2.14214e-014	-1.5432e-014	-1.59617e-014	-2.38374e-014
-1.26567e-014	-1.61092e-014	1.28119e-014	1.44999e-014	2.0555e-014	1.1576e-014	8.14735e-015	-1.36805e-014	-4.01426e-015	-1.82918e-014	-8.00776e-015	-1.39895e-014	-1.12201e-014	1.75748e-014	1.54445e-014	2.14626e-014	7.6648e-015	1.00303e-014	6.1994e-015	-1.70977e-014	-1.59214e-014	-2.1583e-014	-1.56338e-014	-1.61246e-014	-2.43319e-014
-1.24355e-014	-1.61875e-014	1.25924e-014	1.46888e-014	2.08461e-014	1.18054e-014	8.3998e-015	-1.34303e-014	-4.11556e-015	-1.84529e-014	-7.9588e-015	-1.38705e-014	-1.09173e-014	1.69152e-014	1.50732e-014	2.13562e-014	7.41961e-015	9.76279e-015	6.41094e-015	-1.73742e-014	-1.61615e-014	-2.17648e-014	-1.58436e-014	-1.62813e-014	-2.48251e-014
-1.22233e-014	-1.62567e-014	1.23659e-014	1.48816e-014	2.11188e-014	1.20324e-014	8.62464e-015	-1.31881e-014	-4.22897e-015	-1.86198e-014	-7.92207e-015	-1.37618e-014	-1.06067e-014	1.62621e-014	1.47127e-014	2.12598e-014	7.21307e-015	9.51102e-015	6.61824e-015	-1.76408e-014	-1.63879e-014	-2.19657e-014	-1.60616e-014	-1.64309e-014	-2.53134e-014
-1.20223e-014	-1.63168e-014	1.21338e-014	1.50761e-014	2.13695e-014	1.22554e-014	8.82062e-015	-1.29546e-014	-4.35448e-015	-1.87911e-014	-7.89765e-015	-1.36629e-014	-1.02913e-014	1.56196e-014	1.43666e-014	2.11734e-014	7.04685e-015	9.27816e-015	6.81991e-015	-1.78955e-014	-1.65985e-014	-2.21841e-014	-1.62875e-014	-1.65729e-014	-2.57928e-014
-1.18335e-014	-1.63678e-014	1.18977e-014	1.52694e-014	2.15944e-014	1.24718e-014	8.98617e-015	-1.27301e-014	-4.4918e-015	-1.8965e-014	-7.88553e-015	-1.35735e-014	-9.97261e-015	1.49916e-014	1.40374e-014	2.10976e-014	6.92242e-015	9.06665e-015	7.01455e-015	-1.81367e-014	-1.67917e-014	-2.24188e-014	-1.65206e-014	-1.6707e-014	-2.62598e-014
-1.16583e-014	-1.64087e-014	1.16577e-014	1.54594e-014	2.17897e-014	1.26791e-014	9.12068e-015	-1.25148e-014	-4.64089e-015	-1.914e-014	-7.88502e-015	-1.34935e-014	-9.65346e-015	1.43822e-014	1.37276e-014	2.1034e-014	6.84106e-015	8.87909e-015	7.20155e-015	-1.83626e-014	-1.69657e-014	-2.26683e-014	-1.67598e-014	-1.68334e-014	-2.67111e-014
-1.14979e-014	-1.64393e-014	1.1415e-014	1.56433e-014	2.19527e-014	1.28751e-014	9.22284e-015	-1.23087e-014	-4.80234e-015	-1.9315e-014	-7.89563e-015	-1.34229e-014	-9.33644e-015	1.3795e-014	1.34395e-014	2.09834e-014	6.80362e-015	8.71815e-015	7.38006e-015	-1.8571e-014	-1.71194e-014	-2.29307e-014	-1.70039e-014	-1.69514e-014	-2.71437e-014
-1.13534e-014	-1.64598e-014	1.11713e-014	1.58184e-014	2.20811e-014	1.30573e-014	9.29248e-015	-1.21108e-014	-4.97705e-015	-1.94888e-014	-7.91677e-015	-1.33611e-014	-9.02395e-015	1.32331e-014	1.31752e-014	2.09461e-014	6.81083e-015	8.5866e-015	7.54889e-015	-1.87609e-014	-1.72514e-014	-2.32043e-014	-1.72516e-014	-1.70606e-014	-2.75545e-014
-1.12262e-014	-1.64706e-014	1.09281e-014	1.59823e-014	2.2172e-014	1.32241e-014	9.32896e-015	-1.19212e-014	-5.16462e-015	-1.96593e-014	-7.94768e-015	-1.3308e-014	-8.71871e-015	1.27006e-014	1.29361e-014	2.09225e-014	6.86263e-015	8.48715e-015	7.70716e-015	-1.89315e-014	-1.73604e-014	-2.34873e-014	-1.75021e-014	-1.71617e-014	-2.7942e-014
-1.11167e-014	-1.64716e-014	1.06854e-014	1.61324e-014	2.22234e-014	1.33732e-014	9.33216e-015	-1.17405e-014	-5.36477e-015	-1.98252e-014	-7.98793e-015	-1.32633e-014	-8.42386e-015	1.22005e-014	1.27239e-014	2.09128e-014	6.95918e-015	8.42108e-015	7.85391e-015	-1.9082e-014	-1.74455e-014	-2.37785e-014	-1.77538e-014	-1.7255e-014	-2.83048e-014
-1.10255e-014	-1.64627e-014	1.04451e-014	1.62665e-014	2.22335e-014	1.35026e-014	9.30219e-015	-1.15683e-014	-5.57666e-015	-1.99851e-014	-8.03709e-015	-1.32273e-014	-8.14203e-015	1.17352e-014	1.25393e-014	2.09174e-014	7.09887e-015	8.38892e-015	7.98826e-015	-1.92117e-014	-1.75059e-014	-2.4076e-014	-1.80051e-014	-1.7341e-014	-2.86412e-014
-1.09531e-014	-1.6445e-014	1.02087e-014	1.63828e-014	2.22006e-014	1.36108e-014	9.23851e-015	-1.14046e-014	-5.80068e-015	-2.01378e-014	-8.0937e-015	-1.31996e-014	-7.87499e-015	1.13073e-014	1.23838e-014	2.09379e-014	7.2802e-015	8.39191e-015	8.11055e-015	-1.93196e-014	-1.75413e-014	-2.4378e-014	-1.82541e-014	-1.74203e-014	-2.89506e-014
-1.09002e-014	-1.64195e-014	9.97616e-015	1.64793e-014	2.21238e-014	1.36965e-014	9.14226e-015	-1.12496e-014	-6.03681e-015	-2.02814e-014	-8.15672e-015	-1.31802e-014	-7.6254e-015	1.09188e-014	1.22577e-014	2.09742e-014	7.5017e-015	8.43081e-015	8.21957e-015	-1.94048e-014	-1.7552e-014	-2.46827e-014	-1.84993e-014	-1.74939e-014	-2.92312e-014
-1.08664e-014	-1.63871e-014	9.74863e-015	1.65541e-014	2.20022e-014	1.37582e-014	9.01405e-015	-1.11033e-014	-6.28444e-015	-2.0415e-014	-8.22515e-015	-1.3169e-014	-7.39637e-015	1.05712e-014	1.21612e-014	2.10267e-014	7.76079e-015	8.50599e-015	8.31456e-015	-1.9467e-014	-1.75378e-014	-2.4989e-014	-1.87393e-014	-1.75622e-014	-2.94829e-014
-1.08515e-014	-1.63484e-014	9.5266e-015	1.66057e-014	2.18356e-014	1.37944e-014	8.85463e-015	-1.09657e-014	-6.54242e-015	-2.05378e-014	-8.29752e-015	-1.31656e-014	-7.18903e-015	1.02659e-014	1.20934e-014	2.10967e-014	8.05466e-015	8.618e-015	8.39516e-015	-1.95066e-014	-1.74988e-014	-2.52955e-014	-1.89726e-014	-1.76259e-014	-2.97056e-014
-1.08546e-014	-1.63047e-014	9.31095e-015	1.66333e-014	2.16248e-014	1.38043e-014	8.66462e-015	-1.08367e-014	-6.80983e-015	-2.06483e-014	-8.37319e-015	-1.31696e-014	-7.00522e-015	1.00041e-014	1.20542e-014	2.11839e-014	8.38127e-015	8.76598e-015	8.4609e-015	-1.95242e-014	-1.74353e-014	-2.56005e-014	-1.91972e-014	-1.76861e-014	-2.98994e-014
-1.08754e-014	-1.62568e-014	9.10226e-015	1.66359e-014	2.13703e-014	1.37871e-014	8.44525e-015	-1.07164e-014	-7.08564e-015	-2.07459e-014	-8.45146e-015	-1.31816e-014	-6.8467e-015	9.78602e-015	1.20428e-014	2.12882e-014	8.7371e-015	8.94915e-015	8.51186e-015	-1.95199e-014	-1.73484e-014	-2.59027e-014	-1.94115e-014	-1.77434e-014	-3.00646e-014
-1.09138e-014	-1.62061e-014	8.90015e-015	1.6613e-014	2.10726e-014	1.37424e-014	8.19824e-015	-1.06056e-014	-7.36887e-015	-2.08301e-014	-8.53145e-015	-1.3201e-014	-6.71444e-015	9.61216e-015	1.20579e-014	2.14095e-014	9.1179e-015	9.16721e-015	8.54854e-015	-1.94939e-014	-1.72398e-014	-2.62009e-014	-1.96139e-014	-1.77983e-014	-3.02023e-014
-1.09686e-014	-1.61545e-014	8.70472e-015	1.65638e-014	2.07332e-014	1.36696e-014	7.92451e-015	-1.05056e-014	-7.65839e-015	-2.09001e-014	-8.61192e-015	-1.32276e-014	-6.61006e-015	9.48279e-015	1.20978e-014	2.15482e-014	9.51999e-015	9.41865e-015	8.5718e-015	-1.94467e-014	-1.71109e-014	-2.64942e-014	-1.98028e-014	-1.78513e-014	-3.03137e-014
-1.1039e-014	-1.61038e-014	8.51567e-015	1.64879e-014	2.03537e-014	1.35688e-014	7.62635e-015	-1.04154e-014	-7.95338e-015	-2.09549e-014	-8.69184e-015	-1.32612e-014	-6.535e-015	9.3973e-015	1.21606e-014	2.17038e-014	9.93975e-015	9.70189e-015	8.58079e-015	-1.93791e-014	-1.69634e-014	-2.67816e-014	-1.99763e-014	-1.79041e-014	-3.04004e-014
-1.11232e-014	-1.60554e-014	8.33288e-015	1.63856e-014	1.99365e-014	1.34401e-014	7.30598e-015	-1.03356e-014	-8.25253e-015	-2.0994e-014	-8.77026e-015	-1.33018e-014	-6.49032e-015	9.35484e-015	1.22444e-014	2.1876e-014	1.03733e-014	1.00143e-014	8.57636e-015	-1.92919e-014	-1.67993e-014	-2.70627e-014	-2.0133e-014	-1.79569e-014	-3.04641e-014
-1.12195e-014	-1.60109e-014	8.15637e-015	1.62565e-014	1.94838e-014	1.32835e-014	6.96457e-015	-1.02669e-014	-8.55416e-015	-2.10175e-014	-8.84661e-015	-1.33493e-014	-6.47642e-015	9.354e-015	1.23463e-014	2.20644e-014	1.08162e-014	1.0354e-014	8.55905e-015	-1.91865e-014	-1.662e-014	-2.73371e-014	-2.02714e-014	-1.80109e-014	-3.05063e-014
-1.13258e-014	-1.59718e-014	7.98514e-015	1.61016e-014	1.89985e-014	1.31e-014	6.60403e-015	-1.021e-014	-8.85634e-015	-2.10252e-014	-8.91969e-015	-1.34035e-014	-6.49347e-015	9.39284e-015	1.24645e-014	2.22677e-014	1.12638e-014	1.0719e-014	8.52953e-015	-1.90642e-014	-1.64276e-014	-2.76042e-014	-2.03905e-014	-1.80666e-014	-3.0529e-014
-1.14406e-014	-1.59396e-014	7.81896e-015	1.59217e-014	1.8484e-014	1.28904e-014	6.22632e-015	-1.01652e-014	-9.15741e-015	-2.10174e-014	-8.98864e-015	-1.34644e-014	-6.54177e-015	9.46932e-015	1.25965e-014	2.24864e-014	1.17122e-014	1.1107e-014	8.48771e-015	-1.89278e-014	-1.62248e-014	-2.78638e-014	-2.04897e-014	-1.81247e-014	-3.05342e-014
-1.15618e-014	-1.59161e-014	7.65767e-015	1.57181e-014	1.79437e-014	1.26555e-014	5.83394e-015	-1.01325e-014	-9.45606e-015	-2.09941e-014	-9.05307e-015	-1.3531e-014	-6.62103e-015	9.5808e-015	1.27398e-014	2.272e-014	1.21569e-014	1.15142e-014	8.43416e-015	-1.87777e-014	-1.60141e-014	-2.8116e-014	-2.0568e-014	-1.8186e-014	-3.05247e-014
-1.16877e-014	-1.59029e-014	7.5003e-015	1.54913e-014	1.73809e-014	1.23966e-014	5.42901e-015	-1.01127e-014	-9.75017e-015	-2.09553e-014	-9.11239e-015	-1.36029e-014	-6.73092e-015	9.72406e-015	1.28914e-014	2.29667e-014	1.25939e-014	1.19387e-014	8.37038e-015	-1.86153e-014	-1.57976e-014	-2.83607e-014	-2.06249e-014	-1.82513e-014	-3.05025e-014
-1.18162e-014	-1.5901e-014	7.34603e-015	1.52424e-014	1.67989e-014	1.2115e-014	5.01365e-015	-1.01067e-014	-1.00378e-014	-2.09018e-014	-9.16607e-015	-1.36795e-014	-6.87083e-015	9.8969e-015	1.30483e-014	2.32253e-014	1.30184e-014	1.23772e-014	8.29794e-015	-1.84432e-014	-1.5578e-014	-2.85974e-014	-2.06603e-014	-1.83208e-014	-3.04696e-014
-1.19457e-014	-1.59119e-014	7.19393e-015	1.49735e-014	1.62013e-014	1.18117e-014	4.58953e-015	-1.01152e-014	-1.03166e-014	-2.08337e-014	-9.21351e-015	-1.37608e-014	-7.04062e-015	1.00952e-014	1.3208e-014	2.34947e-014	1.34267e-014	1.28271e-014	8.21766e-015	-1.82631e-014	-1.53585e-014	-2.88265e-014	-2.06735e-014	-1.83959e-014	-3.04279e-014
-1.20742e-014	-1.59368e-014	7.04407e-015	1.46856e-014	1.55927e-014	1.14886e-014	4.15951e-015	-1.01377e-014	-1.05846e-014	-2.0752e-014	-9.25413e-015	-1.38458e-014	-7.2383e-015	1.03152e-014	1.33671e-014	2.37733e-014	1.38157e-014	1.3285e-014	8.13003e-015	-1.80772e-014	-1.51412e-014	-2.90485e-014	-2.06648e-014	-1.84771e-014	-3.03795e-014
-1.21989e-014	-1.59766e-014	6.89535e-015	1.438e-014	1.49767e-014	1.11474e-014	3.72639e-015	-1.01751e-014	-1.08405e-014	-2.06572e-014	-9.28767e-015	-1.39344e-014	-7.46259e-015	1.05532e-014	1.35229e-014	2.40597e-014	1.41818e-014	1.37478e-014	8.0366e-015	-1.78874e-014	-1.49282e-014	-2.92641e-014	-2.06346e-014	-1.85644e-014	-3.03264e-014
[truncated: 1,315 more rows]
