# Supplementary material for: Prominent gamma band activity during visual motion perception in early-stage Alzheimer’s disease
Source: PLoS One. 2022 Apr 18;17(4):e0266693. doi: 10.1371/journal.pone.0266693 (PMC9015152; doi:10.1371/journal.pone.0266693)
Supplement: S1 File — (ZIP) [file pone.0266693.s001.zip › PloseOneé╠âfü[â^âVü[âgùp/Old12 L hemisphere.txt]

8.27358e-015	1.37585e-015	7.33172e-015	-2.34798e-015	1.0377e-014	-7.57591e-015	-5.44367e-016	1.20939e-014	1.15498e-014	4.05207e-016	7.96696e-015	-8.05514e-015	1.18271e-014	7.44665e-015	-8.5648e-015	-1.48848e-017	3.73722e-016	1.74194e-015	1.19786e-015	-3.05146e-015	3.49885e-015	-2.02678e-015	2.83992e-015	-1.8407e-015	5.08102e-015
8.12654e-015	1.12678e-015	6.88559e-015	-2.05735e-015	9.95739e-015	-6.97164e-015	-6.13354e-016	1.18618e-014	1.09748e-014	5.74758e-016	7.92948e-015	-7.95985e-015	1.12259e-014	7.17752e-015	-7.92829e-015	1.08688e-017	1.94741e-016	1.49929e-015	5.12884e-016	-3.25095e-015	2.92022e-015	-2.10759e-015	2.19618e-015	-2.62573e-015	5.16087e-015
7.97872e-015	8.71437e-016	6.43527e-015	-1.74855e-015	9.54773e-015	-6.36021e-015	-6.75703e-016	1.16222e-014	1.04037e-014	7.45682e-016	7.88462e-015	-7.86458e-015	1.0623e-014	6.89453e-015	-7.29372e-015	5.16824e-017	9.28018e-018	1.24469e-015	-1.66555e-016	-3.46184e-015	2.33364e-015	-2.20648e-015	1.56038e-015	-3.41525e-015	5.22947e-015
7.83099e-015	6.10024e-016	5.98262e-015	-1.42332e-015	9.14973e-015	-5.74567e-015	-7.31346e-016	1.13756e-014	9.8403e-015	9.16139e-016	7.83233e-015	-7.7708e-015	1.00223e-014	6.5978e-015	-6.66514e-015	1.07829e-016	-1.81985e-016	9.79179e-016	-8.37039e-016	-3.68389e-015	1.74191e-015	-2.32329e-015	9.36029e-016	-4.20534e-015	5.28561e-015
7.68444e-015	3.42309e-016	5.52982e-015	-1.08319e-015	8.7652e-015	-5.13204e-015	-7.801e-016	1.11223e-014	9.28783e-015	1.08422e-015	7.77306e-015	-7.68006e-015	9.42707e-015	6.28801e-015	-6.04631e-015	1.78733e-016	-3.78675e-016	7.03692e-016	-1.49505e-015	-3.91591e-015	1.14805e-015	-2.45775e-015	3.26421e-016	-4.99169e-015	5.32885e-015
7.53978e-015	6.82549e-017	5.07877e-015	-7.30545e-016	8.39533e-015	-4.52281e-015	-8.21959e-016	1.08629e-014	8.74934e-015	1.24816e-015	7.7062e-015	-7.59409e-015	8.84126e-015	5.96567e-015	-5.44071e-015	2.63493e-016	-5.79817e-016	4.19181e-016	-2.13783e-015	-4.15742e-015	5.55363e-016	-2.60969e-015	-2.64734e-016	-5.77004e-015	5.35825e-015
7.39774e-015	-2.12176e-016	4.63139e-015	-3.67436e-016	8.04143e-015	-3.92192e-015	-8.56851e-016	1.05981e-014	8.22836e-015	1.40646e-015	7.63229e-015	-7.51425e-015	8.26875e-015	5.63126e-015	-4.85216e-015	3.61538e-016	-7.85094e-016	1.27175e-016	-2.7622e-015	-4.40777e-015	-3.34246e-017	-2.77811e-015	-8.34429e-016	-6.53633e-015	5.37321e-015
7.25865e-015	-4.98784e-016	4.18938e-015	3.47828e-018	7.70458e-015	-3.3335e-015	-8.84789e-016	1.03283e-014	7.72767e-015	1.55732e-015	7.55152e-015	-7.44221e-015	7.71255e-015	5.28528e-015	-4.28384e-015	4.71589e-016	-9.94062e-016	-1.7141e-016	-3.36528e-015	-4.6666e-015	-6.15155e-016	-2.96181e-015	-1.37969e-015	-7.28656e-015	5.37339e-015
7.12361e-015	-7.91895e-016	3.75444e-015	3.79384e-016	7.38539e-015	-2.76089e-015	-9.0591e-016	1.00543e-014	7.25001e-015	1.69931e-015	7.46409e-015	-7.37872e-015	7.1759e-015	4.92896e-015	-3.73899e-015	5.92345e-016	-1.20636e-015	-4.75327e-016	-3.94405e-015	-4.93313e-015	-1.18684e-015	-3.15995e-015	-1.89812e-015	-8.01699e-015	5.35854e-015
6.99307e-015	-1.09165e-015	3.32818e-015	7.57352e-016	7.08375e-015	-2.20753e-015	-9.20194e-016	9.77645e-015	6.79772e-015	1.83107e-015	7.37007e-015	-7.32457e-015	6.6622e-015	4.5631e-015	-3.22085e-015	7.22489e-016	-1.42113e-015	-7.83142e-016	-4.49645e-015	-5.20694e-015	-1.74633e-015	-3.37152e-015	-2.38758e-015	-8.72397e-015	5.32801e-015
6.86734e-015	-1.39794e-015	2.91187e-015	1.13436e-015	6.8003e-015	-1.67664e-015	-9.28316e-016	9.49567e-015	6.37322e-015	1.95127e-015	7.26961e-015	-7.28113e-015	6.17419e-015	4.18886e-015	-2.73198e-015	8.60606e-016	-1.63758e-015	-1.09353e-015	-5.02051e-015	-5.48726e-015	-2.29108e-015	-3.59533e-015	-2.8458e-015	-9.40419e-015	5.28188e-015
6.7465e-015	-1.71071e-015	2.50672e-015	1.50766e-015	6.53475e-015	-1.17143e-015	-9.30645e-016	9.21259e-015	5.97769e-015	2.05879e-015	7.16276e-015	-7.24939e-015	5.71364e-015	3.80698e-015	-2.27439e-015	1.00434e-015	-1.8554e-015	-1.40499e-015	-5.51412e-015	-5.77293e-015	-2.81868e-015	-3.82999e-015	-3.27161e-015	-1.00546e-014	5.22067e-015
6.63111e-015	-2.0297e-015	2.11365e-015	1.87395e-015	6.28681e-015	-6.94818e-016	-9.2762e-016	8.92794e-015	5.61202e-015	2.15243e-015	7.04965e-015	-7.22937e-015	5.28277e-015	3.41852e-015	-1.85031e-015	1.15189e-015	-2.07403e-015	-1.71614e-015	-5.97629e-015	-6.06307e-015	-3.32717e-015	-4.07369e-015	-3.66425e-015	-1.0672e-014	5.14478e-015
6.52172e-015	-2.3549e-015	1.73368e-015	2.23043e-015	6.05602e-015	-2.49158e-016	-9.19733e-016	8.64253e-015	5.27739e-015	2.23128e-015	6.93034e-015	-7.222e-015	4.883e-015	3.02467e-015	-1.46181e-015	1.30139e-015	-2.29313e-015	-2.02525e-015	-6.40588e-015	-6.35696e-015	-3.8147e-015	-4.32471e-015	-4.02313e-015	-1.12539e-014	5.05441e-015
6.41882e-015	-2.68594e-015	1.36738e-015	2.57401e-015	5.8418e-015	1.63339e-016	-9.07825e-016	8.35746e-015	4.97509e-015	2.29459e-015	6.8045e-015	-7.22778e-015	4.51516e-015	2.62676e-015	-1.10958e-015	1.45068e-015	-2.51216e-015	-2.33109e-015	-6.80213e-015	-6.65365e-015	-4.28005e-015	-4.58091e-015	-4.34777e-015	-1.17974e-014	4.95013e-015
6.32258e-015	-3.02272e-015	1.01523e-015	2.90151e-015	5.64286e-015	5.4017e-016	-8.92027e-016	8.07341e-015	4.70545e-015	2.3417e-015	6.67198e-015	-7.24654e-015	4.1798e-015	2.22577e-015	-7.9448e-016	1.59752e-015	-2.73049e-015	-2.63224e-015	-7.16432e-015	-6.95199e-015	-4.72205e-015	-4.84029e-015	-4.63835e-015	-1.23002e-014	4.83229e-015
6.23329e-015	-3.36465e-015	6.77558e-016	3.21072e-015	5.45784e-015	8.79953e-016	-8.7317e-016	7.79129e-015	4.46793e-015	2.37252e-015	6.53279e-015	-7.27863e-015	3.87741e-015	1.82325e-015	-5.17181e-016	1.74e-015	-2.94741e-015	-2.92749e-015	-7.49275e-015	-7.25109e-015	-5.13964e-015	-5.10088e-015	-4.89508e-015	-1.27608e-014	4.70176e-015
6.15095e-015	-3.71111e-015	3.54628e-016	3.49923e-015	5.28542e-015	1.18113e-015	-8.51542e-016	7.51243e-015	4.26203e-015	2.38719e-015	6.3871e-015	-7.32363e-015	3.60798e-015	1.421e-015	-2.78175e-016	1.87559e-015	-3.16226e-015	-3.21543e-015	-7.78785e-015	-7.5498e-015	-5.53187e-015	-5.36041e-015	-5.11896e-015	-1.31777e-014	4.55875e-015
6.07519e-015	-4.06153e-015	4.63767e-017	3.7644e-015	5.12411e-015	1.44322e-015	-8.2786e-016	7.238e-015	4.08703e-015	2.38498e-015	6.23439e-015	-7.38073e-015	3.37066e-015	1.02006e-015	-7.65162e-017	2.00231e-015	-3.37494e-015	-3.4949e-015	-8.05029e-015	-7.84729e-015	-5.89876e-015	-5.617e-015	-5.31133e-015	-1.35501e-014	4.40396e-015
6.00608e-015	-4.41474e-015	-2.47443e-016	4.00393e-015	4.97285e-015	1.66568e-015	-8.02698e-016	6.96884e-015	3.94194e-015	2.36631e-015	6.07452e-015	-7.44958e-015	3.16446e-015	6.22073e-016	8.89191e-017	2.11807e-015	-3.58482e-015	-3.76465e-015	-8.28025e-015	-8.14239e-015	-6.2404e-015	-5.86842e-015	-5.47339e-015	-1.3877e-014	4.23852e-015
5.94374e-015	-4.76982e-015	-5.27069e-016	4.21632e-015	4.83012e-015	1.84849e-015	-7.76336e-016	6.70564e-015	3.82586e-015	2.33146e-015	5.90741e-015	-7.52939e-015	2.98868e-015	2.28446e-016	2.19188e-016	2.22082e-015	-3.79107e-015	-4.02372e-015	-8.47848e-015	-8.4339e-015	-6.55681e-015	-6.11224e-015	-5.60716e-015	-1.41586e-014	4.06381e-015
5.88726e-015	-5.12544e-015	-7.92941e-016	4.39972e-015	4.69445e-015	1.99216e-015	-7.49418e-016	6.44982e-015	3.73701e-015	2.28107e-015	5.73286e-015	-7.61945e-015	2.84143e-015	-1.59453e-016	3.15819e-016	2.30877e-015	-3.99302e-015	-4.27076e-015	-8.64678e-015	-8.7207e-015	-6.84885e-015	-6.34677e-015	-5.71535e-015	-1.43949e-014	3.88088e-015
5.83649e-015	-5.47998e-015	-1.04559e-015	4.55296e-015	4.56404e-015	2.09714e-015	-7.21882e-016	6.2018e-015	3.67309e-015	2.21581e-015	5.55034e-015	-7.71849e-015	2.72044e-015	-5.39805e-016	3.80811e-016	2.38004e-015	-4.18985e-015	-4.50464e-015	-8.7866e-015	-9.00166e-015	-7.11694e-015	-6.56991e-015	-5.79968e-015	-1.45865e-014	3.69032e-015
5.79073e-015	-5.83236e-015	-1.28574e-015	4.67522e-015	4.43752e-015	2.16413e-015	-6.94042e-016	5.96271e-015	3.63188e-015	2.13689e-015	5.35958e-015	-7.82489e-015	2.6235e-015	-9.11075e-016	4.16927e-016	2.43326e-015	-4.38085e-015	-4.72469e-015	-8.89991e-015	-9.27527e-015	-7.36188e-015	-6.77963e-015	-5.86235e-015	-1.47336e-014	3.49323e-015
5.74976e-015	-6.18102e-015	-1.51407e-015	4.76579e-015	4.31356e-015	2.19425e-015	-6.66185e-016	5.73353e-015	3.61114e-015	2.04541e-015	5.16027e-015	-7.93692e-015	2.54803e-015	-1.27152e-015	4.2645e-016	2.46723e-015	-4.56492e-015	-4.92984e-015	-8.98894e-015	-9.54057e-015	-7.58485e-015	-6.97384e-015	-5.90617e-015	-1.48373e-014	3.29101e-015
5.71304e-015	-6.5237e-015	-1.73126e-015	4.82517e-015	4.19152e-015	2.18961e-015	-6.38317e-016	5.51494e-015	3.60859e-015	1.94305e-015	4.95214e-015	-8.05292e-015	2.49122e-015	-1.61982e-015	4.12505e-016	2.48097e-015	-4.74149e-015	-5.11906e-015	-9.05594e-015	-9.79654e-015	-7.78716e-015	-7.1509e-015	-5.93375e-015	-1.48989e-014	3.08478e-015
5.67966e-015	-6.85856e-015	-1.93815e-015	4.85354e-015	4.07023e-015	2.15251e-015	-6.10582e-016	5.30782e-015	3.62188e-015	1.83131e-015	4.73464e-015	-8.17153e-015	2.45005e-015	-1.95468e-015	3.78568e-016	2.47376e-015	-4.90993e-015	-5.29228e-015	-9.10296e-015	-1.00417e-014	-7.97045e-015	-7.30965e-015	-5.94802e-015	-1.49199e-014	2.87558e-015
5.64919e-015	-7.1837e-015	-2.13531e-015	4.8515e-015	3.9487e-015	2.08456e-015	-5.83182e-016	5.11277e-015	3.64836e-015	1.71183e-015	4.5073e-015	-8.29058e-015	2.42115e-015	-2.27442e-015	3.28028e-016	2.44535e-015	-5.06935e-015	-5.4487e-015	-9.1319e-015	-1.02749e-014	-8.13635e-015	-7.44886e-015	-5.95169e-015	-1.49029e-014	2.66434e-015
5.62057e-015	-7.49682e-015	-2.32293e-015	4.81999e-015	3.82614e-015	1.98872e-015	-5.56e-016	4.93088e-015	3.68462e-015	1.5862e-015	4.26978e-015	-8.40808e-015	2.40132e-015	-2.57781e-015	2.64824e-016	2.39531e-015	-5.21914e-015	-5.58744e-015	-9.1448e-015	-1.04949e-014	-8.28655e-015	-7.56702e-015	-5.94748e-015	-1.48496e-014	2.4526e-015
5.59303e-015	-7.79569e-015	-2.5016e-015	4.76045e-015	3.70194e-015	1.86769e-015	-5.2855e-016	4.76287e-015	3.72815e-015	1.45613e-015	4.02202e-015	-8.52211e-015	2.38738e-015	-2.86374e-015	1.92764e-016	2.32383e-015	-5.35875e-015	-5.70818e-015	-9.14426e-015	-1.07007e-014	-8.42302e-015	-7.66309e-015	-5.93781e-015	-1.47626e-014	2.24153e-015
5.5658e-015	-8.07841e-015	-2.67221e-015	4.67498e-015	3.57622e-015	1.72413e-015	-5.00691e-016	4.60966e-015	3.7768e-015	1.32316e-015	3.76367e-015	-8.63092e-015	2.37631e-015	-3.13099e-015	1.15868e-016	2.23133e-015	-5.48647e-015	-5.81035e-015	-9.13269e-015	-1.08911e-014	-8.54778e-015	-7.7363e-015	-5.92558e-015	-1.4644e-014	2.03207e-015
5.53762e-015	-8.34282e-015	-2.83498e-015	4.56519e-015	3.44888e-015	1.56079e-015	-4.71694e-016	4.47126e-015	3.82785e-015	1.18944e-015	3.49471e-015	-8.73264e-015	2.36494e-015	-3.37842e-015	3.74593e-017	2.11925e-015	-5.60082e-015	-5.8936e-015	-9.1121e-015	-1.10644e-014	-8.66238e-015	-7.78629e-015	-5.91282e-015	-1.44963e-014	1.82495e-015
5.50705e-015	-8.58661e-015	-2.99043e-015	4.43324e-015	3.32034e-015	1.38042e-015	-4.40974e-016	4.34825e-015	3.87863e-015	1.05646e-015	3.21463e-015	-8.82553e-015	2.35012e-015	-3.60478e-015	-3.85473e-017	1.98838e-015	-5.70083e-015	-5.95795e-015	-9.08462e-015	-1.12199e-014	-8.76805e-015	-7.81297e-015	-5.90169e-015	-1.43223e-014	1.62108e-015
5.47343e-015	-8.80749e-015	-3.13856e-015	4.28161e-015	3.19105e-015	1.18713e-015	-4.08219e-016	4.24144e-015	3.92738e-015	9.26149e-016	2.92377e-015	-8.90826e-015	2.32892e-015	-3.80911e-015	-1.07884e-016	1.84014e-015	-5.78605e-015	-6.00308e-015	-9.0521e-015	-1.13567e-014	-8.86669e-015	-7.81608e-015	-5.89417e-015	-1.41246e-014	1.42113e-015
5.43612e-015	-9.00362e-015	-3.27927e-015	4.11351e-015	3.06206e-015	9.83642e-016	-3.7293e-016	4.15091e-015	3.97206e-015	8.00682e-016	2.62259e-015	-8.97915e-015	2.29891e-015	-3.99061e-015	-1.67343e-016	1.6766e-015	-5.85526e-015	-6.02926e-015	-9.01655e-015	-1.14743e-014	-8.95978e-015	-7.79617e-015	-5.8919e-015	-1.39057e-014	1.22619e-015
5.39343e-015	-9.17331e-015	-3.41235e-015	3.93249e-015	2.93433e-015	7.72813e-016	-3.34485e-016	4.07587e-015	4.01106e-015	6.82398e-016	2.31142e-015	-9.03668e-015	2.25711e-015	-4.14853e-015	-2.13309e-016	1.49997e-015	-5.90739e-015	-6.03611e-015	-8.97959e-015	-1.15713e-014	-9.04859e-015	-7.75352e-015	-5.89641e-015	-1.36684e-014	1.03711e-015
5.34451e-015	-9.31466e-015	-3.53764e-015	3.7413e-015	2.80943e-015	5.58176e-016	-2.92125e-016	4.01608e-015	4.04265e-015	5.72286e-016	1.99054e-015	-9.07969e-015	2.20147e-015	-4.28232e-015	-2.42287e-016	1.31263e-015	-5.9416e-015	-6.02348e-015	-8.94251e-015	-1.16472e-014	-9.13429e-015	-7.68882e-015	-5.90886e-015	-1.34157e-014	8.54561e-016
5.28862e-015	-9.42649e-015	-3.65483e-015	3.54271e-015	2.68852e-015	3.42918e-016	-2.45131e-016	3.97138e-015	4.06566e-015	4.71886e-016	1.66061e-015	-9.10731e-015	2.13001e-015	-4.39178e-015	-2.51272e-016	1.11689e-015	-5.95692e-015	-5.99199e-015	-8.90678e-015	-1.17017e-014	-9.21775e-015	-7.60308e-015	-5.93027e-015	-1.31499e-014	6.78755e-016
5.22493e-015	-9.50728e-015	-3.76313e-015	3.3405e-015	2.57349e-015	1.29536e-016	-1.93309e-016	3.94142e-015	4.07944e-015	3.82971e-016	1.32247e-015	-9.11879e-015	2.04155e-015	-4.47656e-015	-2.37983e-016	9.15408e-016	-5.95221e-015	-5.94158e-015	-8.87387e-015	-1.17341e-014	-9.29961e-015	-7.4976e-015	-5.9611e-015	-1.28739e-014	5.10529e-016
5.15177e-015	-9.55619e-015	-3.86171e-015	3.13785e-015	2.46629e-015	-7.90114e-017	-1.35671e-016	3.92544e-015	4.08314e-015	3.07382e-016	9.76575e-016	-9.11305e-015	1.9349e-015	-4.53661e-015	-1.99617e-016	7.11306e-016	-5.92697e-015	-5.87267e-015	-8.84438e-015	-1.17436e-014	-9.38032e-015	-7.37323e-015	-6.0014e-015	-1.259e-014	3.50159e-016
5.06872e-015	-9.57204e-015	-3.94998e-015	2.9384e-015	2.36897e-015	-2.80132e-016	-7.14282e-017	3.9229e-015	4.07679e-015	2.46153e-016	6.24047e-016	-9.08954e-015	1.80962e-015	-4.57213e-015	-1.33999e-016	5.07703e-016	-5.88048e-015	-5.78591e-015	-8.81893e-015	-1.173e-014	-9.46006e-015	-7.23152e-015	-6.05132e-015	-1.23003e-014	1.98113e-016
4.97494e-015	-9.55447e-015	-4.02688e-015	2.74539e-015	2.28395e-015	-4.71365e-016	1.75786e-019	3.9327e-015	4.06028e-015	2.00626e-016	2.66592e-016	-9.048e-015	1.66507e-015	-4.58294e-015	-3.97882e-017	3.07899e-016	-5.8118e-015	-5.68158e-015	-8.79712e-015	-1.16937e-014	-9.5392e-015	-7.07468e-015	-6.11067e-015	-1.20073e-014	5.45538e-017
4.86947e-015	-9.50318e-015	-4.09088e-015	2.56194e-015	2.21288e-015	-6.50261e-016	7.96152e-017	3.95388e-015	4.03351e-015	1.72007e-016	-9.40033e-017	-8.98826e-015	1.50134e-015	-4.56962e-015	8.44021e-017	1.15534e-016	-5.72004e-015	-5.56016e-015	-8.77927e-015	-1.16342e-014	-9.6175e-015	-6.90432e-015	-6.17868e-015	-1.17127e-014	-8.07404e-017
4.75187e-015	-9.41831e-015	-4.14096e-015	2.3909e-015	2.15796e-015	-8.14388e-016	1.67618e-016	3.98525e-015	3.99709e-015	1.60493e-016	-4.5638e-016	-8.91048e-015	1.31909e-015	-4.53238e-015	2.39412e-016	-6.64148e-017	-5.60471e-015	-5.42207e-015	-8.76533e-015	-1.15517e-014	-9.69426e-015	-6.7226e-015	-6.25449e-015	-1.14182e-014	-2.07265e-016
4.62172e-015	-9.30051e-015	-4.1762e-015	2.23434e-015	2.1214e-015	-9.61821e-016	2.64779e-016	4.02593e-015	3.95172e-015	1.66751e-016	-8.18813e-016	-8.81504e-015	1.11922e-015	-4.47157e-015	4.25565e-016	-2.34676e-016	-5.46562e-015	-5.26769e-015	-8.75533e-015	-1.14469e-014	-9.76824e-015	-6.53144e-015	-6.33703e-015	-1.11253e-014	-3.25088e-016
4.47863e-015	-9.1504e-015	-4.19531e-015	2.09478e-015	2.10548e-015	-1.09049e-015	3.71643e-016	4.07463e-015	3.89799e-015	1.91827e-016	-1.17918e-015	-8.70254e-015	9.03221e-016	-4.38792e-015	6.42768e-016	-3.8608e-016	-5.30262e-015	-5.09788e-015	-8.7488e-015	-1.132e-014	-9.8382e-015	-6.33362e-015	-6.42549e-015	-1.08355e-014	-4.34755e-016
4.32233e-015	-8.96892e-015	-4.19731e-015	1.97434e-015	2.11202e-015	-1.19957e-015	4.88379e-016	4.12981e-015	3.83706e-015	2.35776e-016	-1.53556e-015	-8.57364e-015	6.73174e-016	-4.28245e-015	8.90767e-016	-5.17953e-016	-5.1157e-015	-4.91333e-015	-8.74481e-015	-1.11721e-014	-9.9027e-015	-6.13118e-015	-6.51863e-015	-1.05501e-014	-5.36048e-016
4.1529e-015	-8.75747e-015	-4.18114e-015	1.87459e-015	2.14273e-015	-1.28771e-015	6.14975e-016	4.19007e-015	3.77074e-015	2.98846e-016	-1.88569e-015	-8.42913e-015	4.3035e-016	-4.15606e-015	1.16826e-015	-6.27532e-016	-4.9055e-015	-4.71481e-015	-8.7424e-015	-1.1004e-014	-9.96028e-015	-5.92611e-015	-6.61504e-015	-1.02704e-014	-6.29577e-016
3.97045e-015	-8.51844e-015	-4.1452e-015	1.79699e-015	2.19936e-015	-1.35436e-015	7.51349e-016	4.25381e-015	3.70036e-015	3.81011e-016	-2.22722e-015	-8.27029e-015	1.77326e-016	-4.00994e-015	1.47353e-015	-7.11975e-016	-4.67203e-015	-4.50332e-015	-8.74061e-015	-1.08169e-014	-1.00094e-014	-5.72145e-015	-6.71335e-015	-9.99647e-015	-7.15936e-016
3.775e-015	-8.25335e-015	-4.08864e-015	1.74229e-015	2.28332e-015	-1.39913e-015	8.97248e-016	4.31932e-015	3.62749e-015	4.82461e-016	-2.5578e-015	-8.09849e-015	-8.31187e-017	-3.84529e-015	1.80495e-015	-7.69352e-016	-4.41567e-015	-4.28013e-015	-8.73867e-015	-1.0612e-014	-1.00479e-014	-5.52018e-015	-6.81191e-015	-9.72894e-015	-7.954e-016
3.56679e-015	-7.96487e-015	-4.0105e-015	1.71125e-015	2.39545e-015	-1.42099e-015	1.05301e-015	4.38527e-015	3.55355e-015	6.02591e-016	-2.87463e-015	-7.91518e-015	-3.48094e-016	-3.66315e-015	2.16059e-015	-7.97764e-016	-4.13728e-015	-4.04622e-015	-8.73529e-015	-1.03911e-014	-1.00736e-014	-5.32474e-015	-6.90933e-015	-9.46842e-015	-8.68633e-016
3.34662e-015	-7.65536e-015	-3.91011e-015	1.70477e-015	2.53701e-015	-1.42014e-015	1.21824e-015	4.45066e-015	3.48035e-015	7.40331e-016	-3.1753e-015	-7.72193e-015	-6.14664e-016	-3.46473e-015	2.5379e-015	-7.95662e-016	-3.83768e-015	-3.8023e-015	-8.72917e-015	-1.01555e-014	-1.00843e-014	-5.1372e-015	-7.00402e-015	-9.21564e-015	-9.36201e-016
3.11468e-015	-7.32733e-015	-3.78715e-015	1.72252e-015	2.70808e-015	-1.39667e-015	1.39197e-015	4.51369e-015	3.40961e-015	8.95153e-016	-3.45747e-015	-7.52067e-015	-8.79105e-016	-3.2517e-015	2.93401e-015	-7.61439e-016	-3.51796e-015	-3.54961e-015	-8.71843e-015	-9.90735e-015	-1.00779e-014	-4.95988e-015	-7.0946e-015	-8.97056e-015	-9.98739e-016
2.87154e-015	-6.98431e-015	-3.64096e-015	1.76378e-015	2.90926e-015	-1.35086e-015	1.57416e-015	4.57305e-015	3.34316e-015	1.06665e-015	-3.71865e-015	-7.31264e-015	-1.13832e-015	-3.02562e-015	3.34584e-015	-6.94407e-016	-3.17918e-015	-3.28908e-015	-8.70229e-015	-9.64928e-015	-1.00523e-014	-4.79539e-015	-7.1795e-015	-8.73298e-015	-1.05699e-015
2.61887e-015	-6.62921e-015	-3.47144e-015	1.82775e-015	3.13995e-015	-1.28271e-015	1.76414e-015	4.62767e-015	3.28275e-015	1.25342e-015	-3.95621e-015	-7.09967e-015	-1.38937e-015	-2.78756e-015	3.76948e-015	-5.94035e-016	-2.82296e-015	-3.02192e-015	-8.67969e-015	-9.38302e-015	-1.00048e-014	-4.64596e-015	-7.25757e-015	-8.50282e-015	-1.11189e-015
2.35822e-015	-6.26523e-015	-3.27865e-015	1.91361e-015	3.39981e-015	-1.19319e-015	1.96071e-015	4.67675e-015	3.22991e-015	1.45445e-015	-4.16752e-015	-6.88302e-015	-1.62888e-015	-2.53866e-015	4.20127e-015	-4.59967e-016	-2.45153e-015	-2.74936e-015	-8.64946e-015	-9.11091e-015	-9.93287e-015	-4.51363e-015	-7.32783e-015	-8.27982e-015	-1.16474e-015
2.09063e-015	-5.89632e-015	-3.06297e-015	2.01987e-015	3.68848e-015	-1.0827e-015	2.16338e-015	4.71914e-015	3.18631e-015	1.66881e-015	-4.35037e-015	-6.66426e-015	-1.85343e-015	-2.28034e-015	4.63807e-015	-2.92703e-016	-2.0662e-015	-2.47276e-015	-8.61063e-015	-8.83535e-015	-9.83504e-015	-4.40006e-015	-7.38906e-015	-8.0638e-015	-1.21657e-015
1.81786e-015	-5.52569e-015	-2.82534e-015	2.14492e-015	4.00454e-015	-9.52379e-016	2.37114e-015	4.75363e-015	3.15301e-015	1.89468e-015	-4.50304e-015	-6.44548e-015	-2.05924e-015	-2.01452e-015	5.07588e-015	-9.27133e-017	-1.66867e-015	-2.19318e-015	-8.56249e-015	-8.5587e-015	-9.70915e-015	-4.30695e-015	-7.4408e-015	-7.85379e-015	-1.2683e-015
1.54174e-015	-5.15648e-015	-2.56636e-015	2.28675e-015	4.34636e-015	-8.02806e-016	2.58275e-015	4.77989e-015	3.13149e-015	2.13066e-015	-4.62313e-015	-6.22836e-015	-2.24281e-015	-1.74247e-015	5.51058e-015	1.39089e-016	-1.26104e-015	-1.91134e-015	-8.50384e-015	-8.28359e-015	-9.55328e-015	-4.23591e-015	-7.48248e-015	-7.64984e-015	-1.32128e-015
1.26408e-015	-4.79216e-015	-2.28716e-015	2.44325e-015	4.71205e-015	-6.35076e-016	2.79698e-015	4.79748e-015	3.12243e-015	2.37527e-015	-4.70859e-015	-6.01413e-015	-2.40161e-015	-1.4656e-015	5.93806e-015	4.01121e-016	-8.45684e-016	-1.6288e-015	-8.43323e-015	-8.01253e-015	-9.36588e-015	-4.18817e-015	-7.51383e-015	-7.45144e-015	-1.37627e-015
9.86764e-016	-4.43566e-015	-1.98923e-015	2.61209e-015	5.09973e-015	-4.50585e-016	3.01241e-015	4.80619e-015	3.12671e-015	2.62712e-015	-4.75802e-015	-5.80369e-015	-2.53309e-015	-1.18522e-015	6.35507e-015	6.91269e-016	-4.25056e-016	-1.34713e-015	-8.35007e-015	-7.74816e-015	-9.14551e-015	-4.16458e-015	-7.53486e-015	-7.25819e-015	-1.43456e-015
7.12028e-016	-4.09009e-015	-1.67381e-015	2.79097e-015	5.50681e-015	-2.50249e-016	3.22798e-015	4.80563e-015	3.14477e-015	2.88515e-015	-4.77026e-015	-5.59866e-015	-2.63463e-015	-9.02371e-016	6.75811e-015	1.00758e-015	-1.41155e-018	-1.06717e-015	-8.25384e-015	-7.49258e-015	-8.89153e-015	-4.16573e-015	-7.54608e-015	-7.07009e-015	-1.49711e-015
4.41918e-016	-3.75828e-015	-1.34289e-015	2.97734e-015	5.93043e-015	-3.49646e-017	3.44238e-015	4.79587e-015	3.17673e-015	3.14755e-015	-4.74426e-015	-5.40051e-015	-2.70432e-015	-6.18404e-016	7.14331e-015	1.34696e-015	4.23315e-016	-7.9005e-016	-8.14428e-015	-7.24829e-015	-8.60343e-015	-4.19209e-015	-7.54801e-015	-6.88661e-015	-1.56508e-015
1.78663e-016	-3.44296e-015	-9.98285e-016	3.16926e-015	6.3683e-015	1.93769e-016	3.65434e-015	4.77739e-015	3.22281e-015	3.41331e-015	-4.6789e-015	-5.21005e-015	-2.74035e-015	-3.3462e-016	7.50748e-015	1.7071e-015	8.46502e-016	-5.17007e-016	-8.02134e-015	-7.01755e-015	-8.28063e-015	-4.24386e-015	-7.54112e-015	-6.70714e-015	-1.63969e-015
-7.58336e-017	-3.14627e-015	-6.42224e-016	3.36434e-015	6.81703e-015	4.3473e-016	3.8623e-015	4.75109e-015	3.28294e-015	3.68056e-015	-4.57325e-015	-5.02826e-015	-2.74158e-015	-5.2108e-017	7.84768e-015	2.08475e-015	1.2659e-015	-2.48748e-016	-7.88482e-015	-6.80314e-015	-7.92342e-015	-4.32142e-015	-7.52592e-015	-6.53165e-015	-1.72194e-015
-3.19155e-016	-2.87024e-015	-2.77537e-016	3.55999e-015	7.27345e-015	6.87106e-016	4.06496e-015	4.71781e-015	3.35614e-015	3.94749e-015	-4.42732e-015	-4.85589e-015	-2.70691e-015	2.28167e-016	8.1608e-015	2.47617e-015	1.67904e-015	1.34926e-017	-7.73481e-015	-6.60744e-015	-7.53201e-015	-4.42426e-015	-7.50334e-015	-6.36032e-015	-1.81273e-015
-5.49243e-016	-2.61676e-015	9.30767e-017	3.7541e-015	7.73424e-015	9.49286e-016	4.26106e-015	4.67829e-015	3.44137e-015	4.21251e-015	-4.24161e-015	-4.69339e-015	-2.63559e-015	5.04977e-016	8.44481e-015	2.8779e-015	2.08375e-015	2.68803e-016	-7.57192e-015	-6.43217e-015	-7.10735e-015	-4.55156e-015	-7.47465e-015	-6.19294e-015	-1.91225e-015
-7.64126e-016	-2.38693e-015	4.66526e-016	3.94445e-015	8.19575e-015	1.22022e-015	4.44949e-015	4.63415e-015	3.53769e-015	4.47473e-015	-4.01638e-015	-4.54097e-015	-2.52686e-015	7.77484e-016	8.69779e-015	3.28625e-015	2.47773e-015	5.16098e-016	-7.39643e-015	-6.27954e-015	-6.65086e-015	-4.70246e-015	-7.44124e-015	-6.02963e-015	-2.02171e-015
-9.61712e-016	-2.18154e-015	8.40327e-016	4.1295e-015	8.65452e-015	1.49881e-015	4.62879e-015	4.5864e-015	3.6441e-015	4.73249e-015	-3.7522e-015	-4.39872e-015	-2.3812e-015	1.0452e-015	8.91793e-015	3.697e-015	2.85929e-015	7.5514e-016	-7.20909e-015	-6.15046e-015	-6.16454e-015	-4.87613e-015	-7.4042e-015	-5.87025e-015	-2.14202e-015
-1.14024e-015	-2.00137e-015	1.21161e-015	4.30761e-015	9.10698e-015	1.78386e-015	4.79812e-015	4.53647e-015	3.75895e-015	4.98441e-015	-3.4506e-015	-4.26684e-015	-2.1991e-015	1.30777e-015	9.10386e-015	4.10586e-015	3.22655e-015	9.84997e-016	-7.01118e-015	-6.04651e-015	-5.6504e-015	-5.07117e-015	-7.36548e-015	-5.71478e-015	-2.27384e-015
-1.29793e-015	-1.84642e-015	1.57729e-015	4.47684e-015	9.54954e-015	2.07444e-015	4.95684e-015	4.48642e-015	3.88071e-015	5.22977e-015	-3.11288e-015	-4.14543e-015	-1.98181e-015	1.56428e-015	9.25483e-015	4.50918e-015	3.57735e-015	1.20512e-015	-6.80387e-015	-5.96919e-015	-5.11092e-015	-5.28561e-015	-7.32654e-015	-5.5633e-015	-2.41806e-015
-1.43292e-015	-1.7164e-015	1.93497e-015	4.63631e-015	9.97914e-015	2.36975e-015	5.10412e-015	4.43826e-015	4.00795e-015	5.46764e-015	-2.74139e-015	-4.03447e-015	-1.73043e-015	1.81412e-015	9.37072e-015	4.90318e-015	3.91055e-015	1.41477e-015	-6.58824e-015	-5.91949e-015	-4.54886e-015	-5.51766e-015	-7.28923e-015	-5.41686e-015	-2.5751e-015
-1.54383e-015	-1.61033e-015	2.28213e-015	4.78517e-015	1.03921e-014	2.66919e-015	5.23913e-015	4.39386e-015	4.1384e-015	5.69751e-015	-2.33803e-015	-3.93322e-015	-1.44672e-015	2.05691e-015	9.45127e-015	5.28411e-015	4.22465e-015	1.6133e-015	-6.36545e-015	-5.8986e-015	-3.96742e-015	-5.76537e-015	-7.25533e-015	-5.27584e-015	-2.74494e-015
-1.62923e-015	-1.5269e-015	2.61628e-015	4.92305e-015	1.07857e-014	2.97176e-015	5.36106e-015	4.35528e-015	4.2698e-015	5.91845e-015	-1.90538e-015	-3.8415e-015	-1.13267e-015	2.29231e-015	9.49698e-015	5.64856e-015	4.51896e-015	1.80081e-015	-6.1364e-015	-5.90675e-015	-3.37011e-015	-6.02665e-015	-7.22651e-015	-5.1407e-015	-2.92803e-015
-1.68801e-015	-1.46487e-015	2.93493e-015	5.04994e-015	1.11573e-014	3.27709e-015	5.46976e-015	4.32402e-015	4.40056e-015	6.1295e-015	-1.44607e-015	-3.7585e-015	-7.90566e-016	2.52017e-015	9.50903e-015	5.9931e-015	4.79259e-015	1.97713e-015	-5.90253e-015	-5.94415e-015	-2.76144e-015	-6.2989e-015	-7.20447e-015	-5.01198e-015	-3.12443e-015
-1.71949e-015	-1.42198e-015	3.23543e-015	5.16596e-015	1.15044e-014	3.58423e-015	5.56483e-015	4.30175e-015	4.52823e-015	6.32952e-015	-9.63031e-016	-3.68341e-015	-4.23475e-016	2.74044e-015	9.48864e-015	6.3147e-015	5.04494e-015	2.14167e-015	-5.66548e-015	-6.0108e-015	-2.14544e-015	-6.57962e-015	-7.19041e-015	-4.89049e-015	-3.33421e-015
-1.72331e-015	-1.39615e-015	3.51617e-015	5.27125e-015	1.1825e-014	3.89311e-015	5.64604e-015	4.29062e-015	4.65085e-015	6.51848e-015	-4.59798e-016	-3.61547e-015	-3.43507e-017	2.9527e-015	9.43766e-015	6.61043e-015	5.27544e-015	2.29461e-015	-5.42699e-015	-6.10614e-015	-1.52645e-015	-6.86662e-015	-7.18571e-015	-4.77636e-015	-3.55745e-015
-1.6985e-015	-1.38482e-015	3.77534e-015	5.36607e-015	1.21169e-014	4.20316e-015	5.71368e-015	4.2924e-015	4.76611e-015	6.69578e-015	6.07654e-017	-3.55405e-015	3.73451e-016	3.15693e-015	9.35791e-015	6.8774e-015	5.48441e-015	2.43608e-015	-5.18859e-015	-6.22961e-015	-9.09078e-016	-7.15683e-015	-7.19142e-015	-4.67017e-015	-3.79347e-015
-1.6455e-015	-1.38504e-015	4.01165e-015	5.45167e-015	1.23784e-014	4.51379e-015	5.76773e-015	4.30872e-015	4.87167e-015	6.86163e-015	5.94741e-016	-3.49772e-015	7.96593e-016	3.35332e-015	9.25218e-015	7.11381e-015	5.67193e-015	2.56652e-015	-4.95185e-015	-6.38056e-015	-2.98124e-016	-7.44746e-015	-7.20879e-015	-4.57256e-015	-4.04195e-015
-1.56429e-015	-1.39403e-015	4.22414e-015	5.52909e-015	1.26087e-014	4.82457e-015	5.80839e-015	4.3413e-015	4.96561e-015	7.01567e-015	1.13859e-015	-3.44585e-015	1.23165e-015	3.54207e-015	9.12303e-015	7.31783e-015	5.83834e-015	2.68593e-015	-4.7183e-015	-6.55786e-015	3.01409e-016	-7.73588e-015	-7.23832e-015	-4.4842e-015	-4.30209e-015
-1.45545e-015	-1.40895e-015	4.41212e-015	5.59976e-015	1.28069e-014	5.13538e-015	5.83625e-015	4.39151e-015	5.04641e-015	7.1575e-015	1.68851e-015	-3.39713e-015	1.67512e-015	3.72335e-015	8.9737e-015	7.48772e-015	5.98414e-015	2.79432e-015	-4.48952e-015	-6.76001e-015	8.84716e-016	-8.01983e-015	-7.28055e-015	-4.4056e-015	-4.57315e-015
-1.3198e-015	-1.42654e-015	4.57553e-015	5.66508e-015	1.29727e-014	5.44586e-015	5.8522e-015	4.46053e-015	5.11244e-015	7.2879e-015	2.24069e-015	-3.3506e-015	2.12328e-015	3.89751e-015	8.80718e-015	7.62259e-015	6.11003e-015	2.89239e-015	-4.26673e-015	-6.9853e-015	1.44693e-015	-8.29659e-015	-7.33596e-015	-4.33724e-015	-4.85403e-015
-1.15851e-015	-1.44361e-015	4.71421e-015	5.7271e-015	1.31055e-014	5.7557e-015	5.85714e-015	4.54982e-015	5.16215e-015	7.40685e-015	2.7912e-015	-3.30531e-015	2.57209e-015	4.0647e-015	8.62705e-015	7.72184e-015	6.21748e-015	2.98027e-015	-4.05151e-015	-7.23156e-015	1.98293e-015	-8.56326e-015	-7.40458e-015	-4.27937e-015	-5.14384e-015
-9.7327e-016	-1.45675e-015	4.82861e-015	5.78738e-015	1.32062e-014	6.06469e-015	5.8524e-015	4.66041e-015	5.19467e-015	7.51439e-015	3.33625e-015	-3.26019e-015	3.01803e-015	4.22488e-015	8.43691e-015	7.78529e-015	6.30819e-015	3.05886e-015	-3.84529e-015	-7.4968e-015	2.48812e-015	-8.81758e-015	-7.48627e-015	-4.23201e-015	-5.44111e-015
-7.65942e-016	-1.46287e-015	4.91967e-015	5.84788e-015	1.32751e-014	6.37215e-015	5.8387e-015	4.79235e-015	5.20866e-015	7.6109e-015	3.87236e-015	-3.2146e-015	3.45787e-015	4.37864e-015	8.24031e-015	7.81333e-015	6.384e-015	3.12832e-015	-3.64915e-015	-7.77898e-015	2.95757e-015	-9.05748e-015	-7.58064e-015	-4.19553e-015	-5.74443e-015
-5.37814e-016	-1.45856e-015	4.98855e-015	5.9108e-015	1.33136e-014	6.67776e-015	5.81707e-015	4.94604e-015	5.20294e-015	7.69675e-015	4.39601e-015	-3.16781e-015	3.888e-015	4.52584e-015	8.04104e-015	7.8066e-015	6.44646e-015	3.18926e-015	-3.4635e-015	-8.07597e-015	3.38716e-015	-9.28027e-015	-7.68713e-015	-4.17022e-015	-6.0521e-015
-2.9125e-016	-1.44131e-015	5.03671e-015	5.9777e-015	1.33225e-014	6.98078e-015	5.7892e-015	5.12166e-015	5.17687e-015	7.77262e-015	4.90341e-015	-3.11873e-015	4.30523e-015	4.66711e-015	7.84248e-015	7.7658e-015	6.49738e-015	3.24226e-015	-3.28949e-015	-8.38546e-015	3.77304e-015	-9.48381e-015	-7.80454e-015	-4.15584e-015	-6.36245e-015
-2.82661e-017	-1.40853e-015	5.06626e-015	6.05047e-015	1.3304e-014	7.2807e-015	5.75622e-015	5.31875e-015	5.13091e-015	7.8387e-015	5.39146e-015	-3.067e-015	4.7065e-015	4.8026e-015	7.64816e-015	7.69241e-015	6.53902e-015	3.28738e-015	-3.12781e-015	-8.70459e-015	4.11131e-015	-9.66651e-015	-7.9321e-015	-4.15212e-015	-6.67399e-015
2.48793e-016	-1.3576e-015	5.07934e-015	6.13062e-015	1.32597e-014	7.57702e-015	5.71995e-015	5.53649e-015	5.06544e-015	7.89564e-015	5.85752e-015	-3.01212e-015	5.08878e-015	4.93221e-015	7.46155e-015	7.58801e-015	6.57338e-015	3.32516e-015	-2.97934e-015	-9.03032e-015	4.3988e-015	-9.82663e-015	-8.06817e-015	-4.15874e-015	-6.98493e-015
5.37738e-016	-1.2864e-015	5.0783e-015	6.21928e-015	1.31917e-014	7.86897e-015	5.68192e-015	5.77397e-015	4.98025e-015	7.94365e-015	6.2986e-015	-2.95375e-015	5.44995e-015	5.05631e-015	7.28535e-015	7.45468e-015	6.60291e-015	3.35587e-015	-2.84428e-015	-9.35977e-015	4.63261e-015	-9.96307e-015	-8.21093e-015	-4.17535e-015	-7.29345e-015
8.36035e-016	-1.19291e-015	5.06623e-015	6.31777e-015	1.31018e-014	8.15607e-015	5.64344e-015	6.02987e-015	4.87546e-015	7.983e-015	6.71191e-015	-2.89196e-015	5.78759e-015	5.1753e-015	7.12262e-015	7.29481e-015	6.62928e-015	3.37971e-015	-2.72262e-015	-9.69023e-015	4.81054e-015	-1.00755e-014	-8.35892e-015	-4.20104e-015	-7.59753e-015
1.14092e-015	-1.07569e-015	5.04563e-015	6.42684e-015	1.29928e-014	8.43735e-015	5.60592e-015	6.30247e-015	4.75258e-015	8.01469e-015	7.095e-015	-2.82636e-015	6.09955e-015	5.28943e-015	6.97615e-015	7.11125e-015	6.65448e-015	3.39679e-015	-2.61455e-015	-1.00186e-014	4.93106e-015	-1.01627e-014	-8.51062e-015	-4.23556e-015	-7.89545e-015
1.44964e-015	-9.33535e-016	5.01978e-015	6.5478e-015	1.28673e-014	8.71182e-015	5.57118e-015	6.59014e-015	4.61286e-015	8.03887e-015	7.44608e-015	-2.75712e-015	6.3846e-015	5.39931e-015	6.84835e-015	6.90663e-015	6.68075e-015	3.40775e-015	-2.52065e-015	-1.03428e-014	4.99241e-015	-1.02243e-014	-8.66408e-015	-4.27804e-015	-8.18573e-015
1.7593e-015	-7.65602e-016	4.99205e-015	6.68125e-015	1.27281e-014	8.97863e-015	5.5406e-015	6.89067e-015	4.45742e-015	8.05606e-015	7.76393e-015	-2.68396e-015	6.64131e-015	5.50498e-015	6.74128e-015	6.68364e-015	6.70972e-015	3.41245e-015	-2.44043e-015	-1.06598e-014	4.99395e-015	-1.02602e-014	-8.81697e-015	-4.32729e-015	-8.4663e-015
2.06717e-015	-5.71686e-016	4.96576e-015	6.82733e-015	1.25774e-014	9.23656e-015	5.51596e-015	7.20189e-015	4.2881e-015	8.06645e-015	8.04717e-015	-2.60657e-015	6.86867e-015	5.6068e-015	6.65637e-015	6.44511e-015	6.74322e-015	3.41071e-015	-2.37338e-015	-1.09671e-014	4.93557e-015	-1.02703e-014	-8.96694e-015	-4.38195e-015	-8.73531e-015
2.37049e-015	-3.52197e-016	4.94382e-015	6.98639e-015	1.24179e-014	9.48436e-015	5.49865e-015	7.52156e-015	4.10654e-015	8.07061e-015	8.29478e-015	-2.52534e-015	7.06633e-015	5.70489e-015	6.59504e-015	6.19438e-015	6.78311e-015	3.40282e-015	-2.31916e-015	-1.12626e-014	4.81762e-015	-1.02552e-014	-9.1119e-015	-4.44112e-015	-8.99103e-015
2.66643e-015	-1.07088e-016	4.92977e-015	7.15773e-015	1.2252e-014	9.7215e-015	5.49004e-015	7.84753e-015	3.91463e-015	8.06876e-015	8.50652e-015	-2.44062e-015	7.23405e-015	5.7996e-015	6.55842e-015	5.93481e-015	6.83059e-015	3.38872e-015	-2.27777e-015	-1.15437e-014	4.64102e-015	-1.02156e-014	-9.24971e-015	-4.5036e-015	-9.23214e-015
2.95308e-015	1.62516e-016	4.92651e-015	7.34068e-015	1.20822e-014	9.94714e-015	5.4915e-015	8.17668e-015	3.71484e-015	8.06128e-015	8.68212e-015	-2.35237e-015	7.37189e-015	5.89145e-015	6.54671e-015	5.66967e-015	6.88676e-015	3.36831e-015	-2.24816e-015	-1.18088e-014	4.40758e-015	-1.01522e-014	-9.37847e-015	-4.56816e-015	-9.45727e-015
3.22833e-015	4.55116e-016	4.93669e-015	7.53434e-015	1.19113e-014	1.01602e-014	5.50402e-015	8.50599e-015	3.50937e-015	8.04839e-015	8.82188e-015	-2.26114e-015	7.48049e-015	5.98049e-015	6.56035e-015	5.40244e-015	6.95253e-015	3.34143e-015	-2.22977e-015	-1.20558e-014	4.11952e-015	-1.00663e-014	-9.49612e-015	-4.63342e-015	-9.66505e-015
3.48997e-015	7.69042e-016	4.9633e-015	7.73751e-015	1.17414e-014	1.03598e-014	5.52822e-015	8.83226e-015	3.30038e-015	8.02999e-015	8.92658e-015	-2.16738e-015	7.56034e-015	6.0671e-015	6.59925e-015	5.136e-015	7.02891e-015	3.30763e-015	-2.22161e-015	-1.22826e-014	3.7796e-015	-9.95952e-015	-9.60013e-015	-4.69757e-015	-9.85441e-015
3.73615e-015	1.10221e-015	5.00895e-015	7.94864e-015	1.15741e-014	1.0545e-014	5.56526e-015	9.15196e-015	3.09032e-015	8.00598e-015	8.99706e-015	-2.0715e-015	7.61218e-015	6.15152e-015	6.66244e-015	4.87291e-015	7.11679e-015	3.26615e-015	-2.22299e-015	-1.24882e-014	3.39141e-015	-9.83359e-015	-9.68868e-015	-4.75926e-015	-1.00238e-014
3.96549e-015	1.45198e-015	5.07604e-015	8.16617e-015	1.14113e-014	1.07149e-014	5.61552e-015	9.46199e-015	2.88188e-015	7.97635e-015	9.03466e-015	-1.97354e-015	7.63755e-015	6.23404e-015	6.74866e-015	4.61608e-015	7.21675e-015	3.21679e-015	-2.23309e-015	-1.26714e-014	2.9588e-015	-9.69094e-015	-9.76006e-015	-4.81726e-015	-1.01723e-014
4.17666e-015	1.8154e-015	5.166e-015	8.38824e-015	1.12541e-014	1.08685e-014	5.67924e-015	9.75912e-015	2.6771e-015	7.94149e-015	9.04108e-015	-1.87407e-015	7.63809e-015	6.3151e-015	6.85656e-015	4.36821e-015	7.32842e-015	3.15922e-015	-2.25107e-015	-1.28308e-014	2.48575e-015	-9.533e-015	-9.81277e-015	-4.87005e-015	-1.02993e-014
4.36834e-015	2.18993e-015	5.28014e-015	8.61247e-015	1.11042e-014	1.10051e-014	5.75685e-015	1.00404e-014	2.47809e-015	7.90082e-015	9.01838e-015	-1.77336e-015	7.61578e-015	6.39441e-015	6.98461e-015	4.13129e-015	7.45099e-015	3.09288e-015	-2.27576e-015	-1.29656e-014	1.97685e-015	-9.36212e-015	-9.84577e-015	-4.91642e-015	-1.04043e-014
4.5397e-015	2.57208e-015	5.41958e-015	8.83639e-015	1.09628e-014	1.11237e-014	5.84846e-015	1.03031e-014	2.28705e-015	7.85528e-015	8.96872e-015	-1.67179e-015	7.57255e-015	6.47212e-015	7.13037e-015	3.9073e-015	7.58393e-015	3.01748e-015	-2.30623e-015	-1.30753e-014	1.4371e-015	-9.18072e-015	-9.85809e-015	-4.95494e-015	-1.04868e-014
4.69019e-015	2.9585e-015	5.58516e-015	9.05734e-015	1.08309e-014	1.12232e-014	5.95403e-015	1.05446e-014	2.10601e-015	7.8045e-015	8.89454e-015	-1.57019e-015	7.51086e-015	6.54856e-015	7.29118e-015	3.6976e-015	7.72649e-015	2.93239e-015	-2.3414e-015	-1.31595e-014	8.71822e-016	-8.99093e-015	-9.84877e-015	-4.984e-015	-1.05471e-014
4.81954e-015	3.3457e-015	5.77698e-015	9.27288e-015	1.07085e-014	1.13029e-014	6.0732e-015	1.07619e-014	1.93691e-015	7.7485e-015	8.79845e-015	-1.46889e-015	7.4328e-015	6.62428e-015	7.46422e-015	3.50345e-015	7.87743e-015	2.83709e-015	-2.3802e-015	-1.32182e-014	2.87378e-016	-8.79478e-015	-9.81726e-015	-5.00268e-015	-1.05855e-014
4.92748e-015	3.73001e-015	5.99516e-015	9.48057e-015	1.05957e-014	1.13624e-014	6.20609e-015	1.09527e-014	1.78138e-015	7.68664e-015	8.68294e-015	-1.36846e-015	7.34092e-015	6.69979e-015	7.64686e-015	3.32559e-015	8.03499e-015	2.73121e-015	-2.42157e-015	-1.32515e-014	-3.10501e-016	-8.5948e-015	-9.76278e-015	-5.01019e-015	-1.06016e-014
5.01493e-015	4.10799e-015	6.23893e-015	9.67808e-015	1.04924e-014	1.14021e-014	6.35161e-015	1.11148e-014	1.64038e-015	7.61893e-015	8.55086e-015	-1.2692e-015	7.23749e-015	6.77521e-015	7.83586e-015	3.16503e-015	8.19756e-015	2.61443e-015	-2.4647e-015	-1.32597e-014	-9.15539e-016	-8.39355e-015	-9.68516e-015	-5.00537e-015	-1.05959e-014
5.08262e-015	4.47613e-015	6.50684e-015	9.86242e-015	1.03982e-014	1.14213e-014	6.50877e-015	1.12464e-014	1.5155e-015	7.54566e-015	8.40499e-015	-1.17185e-015	7.12522e-015	6.85029e-015	8.02788e-015	3.02261e-015	8.36339e-015	2.48669e-015	-2.50855e-015	-1.32431e-014	-1.52185e-015	-8.19354e-015	-9.58468e-015	-4.98791e-015	-1.05685e-014
5.13102e-015	4.83056e-015	6.79704e-015	1.00314e-014	1.03125e-014	1.14191e-014	6.67647e-015	1.1346e-014	1.40767e-015	7.46655e-015	8.24869e-015	-1.07622e-015	7.00699e-015	6.92537e-015	8.21944e-015	2.89824e-015	8.53077e-015	2.34816e-015	-2.55217e-015	-1.32028e-014	-2.12361e-015	-7.99742e-015	-9.46191e-015	-4.95711e-015	-1.05201e-014
5.16108e-015	5.16811e-015	7.10766e-015	1.01828e-014	1.02346e-014	1.13959e-014	6.85342e-015	1.14123e-014	1.31745e-015	7.38159e-015	8.08494e-015	-9.82125e-016	6.88548e-015	7.00087e-015	8.40699e-015	2.79165e-015	8.69729e-015	2.19848e-015	-2.59476e-015	-1.314e-014	-2.7144e-015	-7.80708e-015	-9.31779e-015	-4.91205e-015	-1.04521e-014
5.17442e-015	5.48581e-015	7.43627e-015	1.03147e-014	1.01634e-014	1.13524e-014	7.03825e-015	1.14443e-014	1.2453e-015	7.29122e-015	7.91703e-015	-8.89912e-016	6.7628e-015	7.07682e-015	8.58725e-015	2.70185e-015	8.86019e-015	2.03806e-015	-2.63538e-015	-1.30559e-014	-3.28822e-015	-7.62442e-015	-9.15317e-015	-4.85279e-015	-1.03653e-014
5.17236e-015	5.78066e-015	7.78027e-015	1.04249e-014	1.00978e-014	1.1289e-014	7.22949e-015	1.14416e-014	1.19081e-015	7.19523e-015	7.74795e-015	-7.996e-016	6.64143e-015	7.15349e-015	8.75689e-015	2.62799e-015	9.01701e-015	1.8673e-015	-2.673e-015	-1.29519e-014	-3.83929e-015	-7.45177e-015	-8.96931e-015	-4.77929e-015	-1.02613e-014
5.15625e-015	6.04985e-015	8.13635e-015	1.05122e-014	1.00364e-014	1.12059e-014	7.42538e-015	1.14043e-014	1.15326e-015	7.09359e-015	7.58029e-015	-7.11506e-016	6.5239e-015	7.23096e-015	8.91214e-015	2.56875e-015	9.16539e-015	1.68653e-015	-2.70716e-015	-1.28295e-014	-4.36248e-015	-7.29037e-015	-8.76733e-015	-4.69189e-015	-1.01412e-014
5.12814e-015	6.29112e-015	8.50084e-015	1.05753e-014	9.97796e-015	1.11035e-014	7.62373e-015	1.13325e-014	1.13207e-015	6.98634e-015	7.41714e-015	-6.25389e-016	6.41237e-015	7.30918e-015	9.04997e-015	2.52303e-015	9.30272e-015	1.49635e-015	-2.73687e-015	-1.26899e-014	-4.85254e-015	-7.14184e-015	-8.54867e-015	-4.59102e-015	-1.00061e-014
5.08984e-015	6.50236e-015	8.86996e-015	1.06132e-014	9.92077e-015	1.09829e-014	7.82316e-015	1.12265e-014	1.12677e-015	6.87391e-015	7.26092e-015	-5.41331e-016	6.30855e-015	7.38819e-015	9.16761e-015	2.48894e-015	9.42611e-015	1.29756e-015	-2.76157e-015	-1.25353e-014	-5.30437e-015	-7.0075e-015	-8.31533e-015	-4.47717e-015	-9.85768e-015
5.04355e-015	6.68191e-015	9.23959e-015	1.06253e-014	9.86331e-015	1.08456e-014	8.02157e-015	1.10873e-014	1.13635e-015	6.75636e-015	7.11466e-015	-4.59121e-016	6.21434e-015	7.46796e-015	9.26231e-015	2.46469e-015	9.53329e-015	1.09105e-015	-2.78057e-015	-1.23674e-014	-5.7135e-015	-6.88813e-015	-8.06892e-015	-4.35091e-015	-9.69743e-015
4.9909e-015	6.82863e-015	9.60566e-015	1.06114e-014	9.80454e-015	1.0693e-014	8.21686e-015	1.09164e-014	1.15938e-015	6.63401e-015	6.98055e-015	-3.78797e-016	6.13135e-015	7.54855e-015	9.3318e-015	2.44851e-015	9.6219e-015	8.78271e-016	-2.79306e-015	-1.21876e-014	-6.0766e-015	-6.78465e-015	-7.81121e-015	-4.21284e-015	-9.52727e-015
4.93362e-015	6.94187e-015	9.96354e-015	1.0571e-014	9.74269e-015	1.05266e-014	8.40716e-015	1.07153e-014	1.19413e-015	6.50736e-015	6.86071e-015	-2.99994e-016	6.06126e-015	7.63008e-015	9.37393e-015	2.43833e-015	9.68919e-015	6.60012e-016	-2.79884e-015	-1.19979e-014	-6.39011e-015	-6.69786e-015	-7.54452e-015	-4.06451e-015	-9.34848e-015
4.87293e-015	7.02141e-015	1.03089e-014	1.05049e-014	9.67611e-015	1.03479e-014	8.59015e-015	1.04856e-014	1.23894e-015	6.37742e-015	6.7571e-015	-2.22614e-016	6.00513e-015	7.71249e-015	9.38675e-015	2.43199e-015	9.73319e-015	4.37832e-016	-2.79711e-015	-1.17995e-014	-6.65072e-015	-6.62783e-015	-7.27098e-015	-3.90664e-015	-9.16265e-015
4.81067e-015	7.06703e-015	1.06372e-014	1.04137e-014	9.60387e-015	1.01587e-014	8.76381e-015	1.02296e-014	1.29184e-015	6.245e-015	6.67119e-015	-1.46851e-016	5.96452e-015	7.7955e-015	9.36905e-015	2.42703e-015	9.75183e-015	2.13431e-016	-2.78744e-015	-1.15944e-014	-6.85653e-015	-6.57443e-015	-6.99253e-015	-3.74046e-015	-8.9721e-015
4.74847e-015	7.07912e-015	1.09443e-014	1.02983e-014	9.52474e-015	9.96093e-015	8.92644e-015	9.94973e-015	1.35084e-015	6.11079e-015	6.60478e-015	-7.25687e-017	5.94028e-015	7.87884e-015	9.31941e-015	2.42154e-015	9.74361e-015	-1.10055e-017	-2.76968e-015	-1.13843e-014	-7.00614e-015	-6.53765e-015	-6.71132e-015	-3.5672e-015	-8.7783e-015
4.6877e-015	7.05835e-015	1.12261e-014	1.016e-014	9.43743e-015	9.75626e-015	9.07633e-015	9.64899e-015	1.41403e-015	5.97576e-015	6.55936e-015	7.3225e-020	5.93293e-015	7.96246e-015	9.23744e-015	2.41381e-015	9.70688e-015	-2.33832e-016	-2.74337e-015	-1.11711e-014	-7.0983e-015	-6.51708e-015	-6.42957e-015	-3.38816e-015	-8.58282e-015
4.62978e-015	7.00586e-015	1.14785e-014	1.00003e-014	9.34112e-015	9.54708e-015	9.212e-015	9.3306e-015	1.47906e-015	5.84081e-015	6.53546e-015	7.10136e-017	5.94295e-015	8.04552e-015	9.1223e-015	2.4015e-015	9.6405e-015	-4.52973e-016	-2.70822e-015	-1.09558e-014	-7.13254e-015	-6.51205e-015	-6.14945e-015	-3.20518e-015	-8.38704e-015
4.57538e-015	6.92277e-015	1.16973e-014	9.82094e-015	9.23494e-015	9.33528e-015	9.3316e-015	8.99751e-015	1.54288e-015	5.70714e-015	6.53394e-015	1.40509e-016	5.97062e-015	8.12752e-015	8.97436e-015	2.38237e-015	9.54322e-015	-6.66647e-016	-2.66405e-015	-1.07403e-014	-7.10891e-015	-6.52146e-015	-5.87292e-015	-3.01965e-015	-8.19241e-015
4.52516e-015	6.81084e-015	1.18787e-014	9.62375e-015	9.11845e-015	9.12295e-015	9.43383e-015	8.6529e-015	1.60341e-015	5.57535e-015	6.55518e-015	2.08758e-016	6.01577e-015	8.20799e-015	8.7939e-015	2.35485e-015	9.41458e-015	-8.72459e-016	-2.61021e-015	-1.05257e-014	-7.028e-015	-6.54429e-015	-5.60167e-015	-2.83296e-015	-8.00058e-015
4.47975e-015	6.67255e-015	1.20196e-014	9.411e-015	8.99104e-015	8.91279e-015	9.5173e-015	8.30036e-015	1.65821e-015	5.44617e-015	6.59961e-015	2.76072e-016	6.07808e-015	8.28633e-015	8.58252e-015	2.31734e-015	9.25434e-015	-1.06866e-015	-2.54693e-015	-1.03129e-014	-6.89182e-015	-6.57885e-015	-5.33862e-015	-2.64738e-015	-7.81303e-015
4.43908e-015	6.50986e-015	1.21172e-014	9.18486e-015	8.85291e-015	8.70712e-015	9.58043e-015	7.94327e-015	1.705e-015	5.32086e-015	6.66725e-015	3.42583e-016	6.15648e-015	8.36233e-015	8.34161e-015	2.26809e-015	9.06282e-015	-1.25276e-015	-2.47472e-015	-1.0103e-014	-6.70214e-015	-6.62401e-015	-5.0857e-015	-2.46451e-015	-7.6309e-015
4.40349e-015	6.32538e-015	1.21688e-014	8.94731e-015	8.70333e-015	8.50787e-015	9.62233e-015	7.58531e-015	1.74229e-015	5.20068e-015	6.75748e-015	4.07793e-016	6.25104e-015	8.43512e-015	8.07258e-015	2.20571e-015	8.83993e-015	-1.4222e-015	-2.39321e-015	-9.89669e-015	-6.4618e-015	-6.67834e-015	-4.84447e-015	-2.28581e-015	-7.4555e-015
4.37314e-015	6.12187e-015	1.21722e-014	8.70121e-015	8.54242e-015	8.31745e-015	9.64259e-015	7.22951e-015	1.76776e-015	5.08687e-015	6.87026e-015	4.71406e-016	6.36074e-015	8.50394e-015	7.77714e-015	2.12908e-015	8.5866e-015	-1.57621e-015	-2.30257e-015	-9.69499e-015	-6.17369e-015	-6.73997e-015	-4.6163e-015	-2.11263e-015	-7.28814e-015
4.34767e-015	5.90208e-015	1.21257e-014	8.44932e-015	8.3712e-015	8.13838e-015	9.64036e-015	6.87951e-015	1.78029e-015	4.98069e-015	7.00402e-015	5.33581e-016	6.48386e-015	8.5676e-015	7.45772e-015	2.03709e-015	8.30363e-015	-1.71282e-015	-2.2029e-015	-9.49822e-015	-5.84052e-015	-6.80691e-015	-4.4027e-015	-1.94664e-015	-7.12974e-015
4.32638e-015	5.66904e-015	1.20282e-014	8.1937e-015	8.19013e-015	7.97261e-015	9.61515e-015	6.53915e-015	1.77835e-015	4.88335e-015	7.15764e-015	5.95141e-016	6.61905e-015	8.62576e-015	7.11599e-015	1.92821e-015	7.99292e-015	-1.83035e-015	-2.09358e-015	-9.30715e-015	-5.46683e-015	-6.87685e-015	-4.2061e-015	-1.7892e-015	-6.98166e-015
4.30859e-015	5.42623e-015	1.1879e-014	7.93611e-015	8.00026e-015	7.82137e-015	9.56731e-015	6.21144e-015	1.76031e-015	4.79576e-015	7.33035e-015	6.55503e-016	6.76601e-015	8.6774e-015	6.75495e-015	1.8023e-015	7.65602e-015	-1.92684e-015	-1.97493e-015	-9.12164e-015	-5.0572e-015	-6.94846e-015	-4.02709e-015	-1.64127e-015	-6.8444e-015
4.29288e-015	5.17637e-015	1.16778e-014	7.67886e-015	7.80286e-015	7.68602e-015	9.49743e-015	5.89939e-015	1.72512e-015	4.71861e-015	7.52063e-015	7.15182e-016	6.92222e-015	8.72139e-015	6.37742e-015	1.65942e-015	7.29466e-015	-2.00115e-015	-1.84765e-015	-8.94168e-015	-4.61619e-015	-7.0199e-015	-3.86643e-015	-1.50427e-015	-6.71918e-015
4.27798e-015	4.92277e-015	1.14256e-014	7.42404e-015	7.59925e-015	7.56957e-015	9.40569e-015	5.60615e-015	1.67304e-015	4.65221e-015	7.72665e-015	7.73514e-016	7.08621e-015	8.7568e-015	5.98678e-015	1.49986e-015	6.91156e-015	-2.05209e-015	-1.71249e-015	-8.76697e-015	-4.14856e-015	-7.08923e-015	-3.72521e-015	-1.37953e-015	-6.60649e-015
4.26232e-015	4.66863e-015	1.11231e-014	7.17319e-015	7.39059e-015	7.47344e-015	9.29272e-015	5.33409e-015	1.60415e-015	4.59749e-015	7.94646e-015	8.29687e-016	7.25618e-015	8.78321e-015	5.58638e-015	1.32406e-015	6.51e-015	-2.07866e-015	-1.56993e-015	-8.59772e-015	-3.65904e-015	-7.15482e-015	-3.60401e-015	-1.2673e-015	-6.50658e-015
4.24499e-015	4.41669e-015	1.07719e-014	6.92768e-015	7.1783e-015	7.39919e-015	9.15965e-015	5.08622e-015	1.51813e-015	4.55473e-015	8.17831e-015	8.83674e-016	7.42985e-015	8.79999e-015	5.17951e-015	1.13249e-015	6.09271e-015	-2.08003e-015	-1.41976e-015	-8.43385e-015	-3.15347e-015	-7.2153e-015	-3.50375e-015	-1.16812e-015	-6.41978e-015
4.22464e-015	4.16965e-015	1.03735e-014	6.68922e-015	6.96385e-015	7.34753e-015	9.00766e-015	4.86478e-015	1.41555e-015	4.52464e-015	8.41987e-015	9.35557e-016	7.60534e-015	8.80633e-015	4.76937e-015	9.25936e-016	5.66268e-015	-2.05557e-015	-1.26276e-015	-8.27449e-015	-2.6372e-015	-7.26924e-015	-3.42481e-015	-1.083e-015	-6.34665e-015
4.19917e-015	3.92948e-015	9.93104e-015	6.45909e-015	6.74886e-015	7.31982e-015	8.83894e-015	4.67136e-015	1.29751e-015	4.50754e-015	8.66915e-015	9.85129e-016	7.78033e-015	8.80098e-015	4.35996e-015	7.05514e-016	5.22289e-015	-2.00475e-015	-1.09976e-015	-8.11939e-015	-2.116e-015	-7.3154e-015	-3.36682e-015	-1.01285e-015	-6.28702e-015
4.16697e-015	3.6989e-015	9.44702e-015	6.23806e-015	6.53537e-015	7.31699e-015	8.65554e-015	4.50827e-015	1.16588e-015	4.50383e-015	8.92399e-015	1.03169e-015	7.95289e-015	8.78324e-015	3.95442e-015	4.7242e-016	4.7773e-015	-1.92779e-015	-9.31736e-016	-7.96728e-015	-1.59478e-015	-7.35324e-015	-3.33048e-015	-9.58129e-016	-6.24089e-015
4.12576e-015	3.47981e-015	8.92455e-015	6.02717e-015	6.32477e-015	7.33938e-015	8.45897e-015	4.37732e-015	1.02108e-015	4.51361e-015	9.18233e-015	1.07492e-015	8.12103e-015	8.7525e-015	3.55647e-015	2.27988e-016	4.32986e-015	-1.82514e-015	-7.59276e-016	-7.81703e-015	-1.07888e-015	-7.38182e-015	-3.31552e-015	-9.18841e-016	-6.20867e-015
4.07417e-015	3.27352e-015	8.36766e-015	5.82679e-015	6.11843e-015	7.38697e-015	8.25118e-015	4.27928e-015	8.64794e-016	4.5366e-015	9.44209e-015	1.11493e-015	8.28214e-015	8.70891e-015	3.16899e-015	-2.62578e-017	3.8843e-015	-1.69727e-015	-5.83596e-016	-7.66758e-015	-5.73221e-016	-7.40024e-015	-3.32273e-015	-8.94748e-016	-6.19029e-015
4.01029e-015	3.08088e-015	7.77993e-015	5.63697e-015	5.91783e-015	7.4598e-015	8.03455e-015	4.21507e-015	6.99487e-016	4.57195e-015	9.70037e-015	1.15105e-015	8.43413e-015	8.65149e-015	2.79532e-015	-2.88518e-016	3.44414e-015	-1.54517e-015	-4.05631e-016	-7.5187e-015	-8.32216e-017	-7.40765e-015	-3.35175e-015	-8.86097e-016	-6.18563e-015
3.93311e-015	2.90358e-015	7.16563e-015	5.4575e-015	5.72482e-015	7.55794e-015	7.8122e-015	4.18506e-015	5.26868e-016	4.61942e-015	9.95454e-015	1.18395e-015	8.57454e-015	8.57981e-015	2.43778e-015	-5.57369e-016	3.01347e-015	-1.3701e-015	-2.25936e-016	-7.36955e-015	3.8664e-016	-7.40391e-015	-3.40212e-015	-8.93255e-016	-6.19432e-015
3.84163e-015	2.74241e-015	6.52927e-015	5.28793e-015	5.54004e-015	7.68033e-015	7.58668e-015	4.18932e-015	3.49244e-016	4.6782e-015	1.02018e-014	1.21269e-015	8.70162e-015	8.49377e-015	2.09942e-015	-8.30943e-016	2.59586e-015	-1.17348e-015	-4.55518e-017	-7.21944e-015	8.3116e-016	-7.3897e-015	-3.47341e-015	-9.15828e-016	-6.2161e-015
3.73535e-015	2.59811e-015	5.87591e-015	5.12767e-015	5.36541e-015	7.82627e-015	7.36082e-015	4.22814e-015	1.68923e-016	4.74727e-015	1.044e-014	1.23685e-015	8.8131e-015	8.39286e-015	1.78236e-015	-1.10738e-015	2.19438e-015	-9.57294e-016	1.33621e-016	-7.06679e-015	1.24602e-015	-7.36507e-015	-3.56487e-015	-9.53379e-016	-6.25122e-015
3.61282e-015	2.47087e-015	5.21003e-015	4.97585e-015	5.20173e-015	7.99437e-015	7.1374e-015	4.30067e-015	-1.09875e-017	4.82588e-015	1.06666e-014	1.25651e-015	8.90735e-015	8.27647e-015	1.48873e-015	-1.38481e-015	1.81249e-015	-7.23377e-016	3.10049e-016	-6.91071e-015	1.62777e-015	-7.3308e-015	-3.67572e-015	-1.00511e-015	-6.29959e-015
3.47263e-015	2.36021e-015	4.53619e-015	4.83189e-015	5.05036e-015	8.18322e-015	6.91903e-015	4.40648e-015	-1.87306e-016	4.91239e-015	1.08796e-014	1.27166e-015	8.98249e-015	8.1446e-015	1.22057e-015	-1.66058e-015	1.4538e-015	-4.73954e-016	4.81945e-016	-6.75091e-015	1.97311e-015	-7.28846e-015	-3.80511e-015	-1.07103e-015	-6.36044e-015
3.31498e-015	2.26535e-015	3.85917e-015	4.6944e-015	4.91175e-015	8.39185e-015	6.70865e-015	4.54468e-015	-3.57827e-016	5.00561e-015	1.1077e-014	1.28209e-015	9.03635e-015	7.99766e-015	9.80194e-016	-1.9328e-015	1.12106e-015	-2.11657e-016	6.48153e-016	-6.58646e-015	2.27907e-015	-7.23834e-015	-3.95288e-015	-1.15051e-015	-6.43348e-015
3.14046e-015	2.18577e-015	3.18362e-015	4.56233e-015	4.78616e-015	8.61887e-015	6.50894e-015	4.71374e-015	-5.19995e-016	5.10363e-015	1.12561e-014	1.28703e-015	9.067e-015	7.83545e-015	7.69142e-016	-2.19995e-015	8.17201e-016	6.17728e-017	8.07373e-016	-6.41639e-015	2.54356e-015	-7.18133e-015	-4.11785e-015	-1.24321e-015	-6.51821e-015
2.94888e-015	2.12064e-015	2.51423e-015	4.43405e-015	4.67425e-015	8.86223e-015	6.32232e-015	4.91288e-015	-6.71538e-016	5.20415e-015	1.14153e-014	1.28676e-015	9.07271e-015	7.6582e-015	5.88443e-016	-2.46044e-015	5.45061e-016	3.43325e-016	9.57593e-016	-6.24003e-015	2.76423e-015	-7.11924e-015	-4.29867e-015	-1.34817e-015	-6.61425e-015
2.74059e-015	2.06832e-015	1.85556e-015	4.3081e-015	4.57663e-015	9.11957e-015	6.15106e-015	5.13959e-015	-8.09015e-016	5.30519e-015	1.15527e-014	1.28189e-015	9.0526e-015	7.46664e-015	4.39004e-016	-2.71228e-015	3.06714e-016	6.30742e-016	1.0973e-015	-6.05634e-015	2.93881e-015	-7.05394e-015	-4.49503e-015	-1.46475e-015	-6.72088e-015
2.51575e-015	2.02679e-015	1.21203e-015	4.18393e-015	4.49345e-015	9.38848e-015	5.99759e-015	5.39126e-015	-9.30013e-016	5.40513e-015	1.16666e-014	1.27143e-015	9.00523e-015	7.26093e-015	3.20676e-016	-2.95434e-015	1.04897e-016	9.20718e-016	1.22462e-015	-5.86544e-015	3.06561e-015	-6.98635e-015	-4.7055e-015	-1.59218e-015	-6.83812e-015
2.27519e-015	1.99442e-015	5.87642e-016	4.05998e-015	4.42459e-015	9.66673e-015	5.86432e-015	5.66524e-015	-1.03201e-015	5.50126e-015	1.1755e-014	1.25491e-015	8.92917e-015	7.04159e-015	2.33452e-016	-3.18495e-015	-5.87174e-017	1.2107e-015	1.33796e-015	-5.66679e-015	3.14368e-015	-6.91869e-015	-4.9284e-015	-1.72992e-015	-6.96481e-015
2.02036e-015	1.96967e-015	-1.36977e-017	3.93439e-015	4.36938e-015	9.95211e-015	5.75283e-015	5.95933e-015	-1.1131e-015	5.59124e-015	1.18166e-014	1.23161e-015	8.82365e-015	6.80955e-015	1.77224e-016	-3.40306e-015	-1.83031e-016	1.49768e-015	1.43515e-015	-5.45998e-015	3.17288e-015	-6.85248e-015	-5.16162e-015	-1.87717e-015	-7.10048e-015
1.75312e-015	1.95028e-015	-5.8828e-016	3.8063e-015	4.3273e-015	1.02421e-014	5.66534e-015	6.27094e-015	-1.17164e-015	5.67352e-015	1.18497e-014	1.20153e-015	8.68787e-015	6.56571e-015	1.51743e-016	-3.60841e-015	-2.67107e-016	1.77898e-015	1.51476e-015	-5.2452e-015	3.15267e-015	-6.7896e-015	-5.40478e-015	-2.03218e-015	-7.24428e-015
1.475e-015	1.93378e-015	-1.13283e-015	3.67442e-015	4.29789e-015	1.05339e-014	5.60349e-015	6.59744e-015	-1.20593e-015	5.74576e-015	1.18531e-014	1.16492e-015	8.52122e-015	6.31013e-015	1.56251e-016	-3.7993e-015	-3.09817e-016	2.05238e-015	1.57564e-015	-5.02225e-015	3.08367e-015	-6.7322e-015	-5.65652e-015	-2.19452e-015	-7.39594e-015
1.18815e-015	1.91816e-015	-1.64531e-015	3.53834e-015	4.28016e-015	1.08243e-014	5.56867e-015	6.9362e-015	-1.21459e-015	5.80532e-015	1.18255e-014	1.12071e-015	8.32295e-015	6.04383e-015	1.89643e-016	-3.97472e-015	-3.10911e-016	2.31551e-015	1.61672e-015	-4.7917e-015	2.96596e-015	-6.68208e-015	-5.9153e-015	-2.36352e-015	-7.55495e-015
8.94169e-016	1.90089e-015	-2.12336e-015	3.39725e-015	4.27359e-015	1.1111e-014	5.56144e-015	7.28427e-015	-1.19683e-015	5.85028e-015	1.17663e-014	1.06799e-015	8.09342e-015	5.76768e-015	2.50748e-016	-4.13423e-015	-2.70541e-016	2.56583e-015	1.63662e-015	-4.55408e-015	2.79966e-015	-6.6405e-015	-6.18002e-015	-2.53884e-015	-7.72081e-015
5.95596e-016	1.88021e-015	-2.56537e-015	3.25054e-015	4.27723e-015	1.13917e-014	5.58269e-015	7.63814e-015	-1.15325e-015	5.87843e-015	1.1674e-014	1.00695e-015	7.83301e-015	5.48293e-015	3.38114e-016	-4.27775e-015	-1.89038e-016	2.80089e-015	1.63506e-015	-4.31e-015	2.58652e-015	-6.61015e-015	-6.44925e-015	-2.71951e-015	-7.89282e-015
2.95003e-016	1.85384e-015	-2.97058e-015	3.09827e-015	4.28984e-015	1.1664e-014	5.6324e-015	7.99509e-015	-1.08325e-015	5.88759e-015	1.15482e-014	9.37374e-016	7.5423e-015	5.19076e-015	4.49436e-016	-4.40411e-015	-6.63146e-017	3.01861e-015	1.61054e-015	-4.06e-015	2.32845e-015	-6.59285e-015	-6.72111e-015	-2.90487e-015	-8.07046e-015
-4.82922e-018	1.81846e-015	-3.33732e-015	2.93986e-015	4.31011e-015	1.19258e-014	5.71059e-015	8.35164e-015	-9.87456e-016	5.87546e-015	1.13888e-014	8.58614e-016	7.22172e-015	4.89215e-015	5.82468e-016	-4.51319e-015	9.64708e-017	3.21769e-015	1.5626e-015	-3.80519e-015	2.02693e-015	-6.59024e-015	-6.99374e-015	-3.09433e-015	-8.25254e-015
-3.01469e-016	1.77268e-015	-3.66498e-015	2.77496e-015	4.33687e-015	1.2175e-014	5.81743e-015	8.70485e-015	-8.66504e-016	5.84114e-015	1.11956e-014	7.70138e-016	6.87261e-015	4.58814e-015	7.35721e-016	-4.60577e-015	2.9773e-016	3.39594e-015	1.49018e-015	-3.54664e-015	1.68364e-015	-6.60371e-015	-7.26594e-015	-3.28679e-015	-8.43862e-015
-5.93161e-016	1.71498e-015	-3.95353e-015	2.60411e-015	4.36874e-015	1.24096e-014	5.9518e-015	9.05137e-015	-7.22142e-016	5.78308e-015	1.09683e-014	6.70276e-016	6.49598e-015	4.27991e-015	9.07255e-016	-4.68252e-015	5.35886e-016	3.55176e-015	1.39253e-015	-3.2857e-015	1.30074e-015	-6.6345e-015	-7.53634e-015	-3.48221e-015	-8.62836e-015
-8.77479e-016	1.64293e-015	-4.20341e-015	2.42822e-015	4.4045e-015	1.26278e-014	6.11177e-015	9.38775e-015	-5.56622e-016	5.70026e-015	1.07074e-014	5.58162e-016	6.0926e-015	3.96873e-015	1.09493e-015	-4.74353e-015	8.09054e-016	3.68447e-015	1.2697e-015	-3.02358e-015	8.80078e-016	-6.68428e-015	-7.80296e-015	-3.67967e-015	-8.82085e-015
-1.15156e-015	1.55481e-015	-4.41583e-015	2.2479e-015	4.44284e-015	1.28283e-014	6.29615e-015	9.71101e-015	-3.71831e-016	5.59105e-015	1.04137e-014	4.32809e-016	5.66338e-015	3.65563e-015	1.2961e-015	-4.78934e-015	1.11457e-015	3.79346e-015	1.1222e-015	-2.76168e-015	4.23629e-016	-6.75413e-015	-8.0647e-015	-3.879e-015	-9.01542e-015
-1.41346e-015	1.44883e-015	-4.59188e-015	2.06491e-015	4.48276e-015	1.3009e-014	6.50327e-015	1.00181e-014	-1.69851e-016	5.4548e-015	1.00879e-014	2.93254e-016	5.21038e-015	3.3412e-015	1.50826e-015	-4.82053e-015	1.4499e-015	3.87811e-015	9.50558e-016	-2.50201e-015	-6.56555e-017	-6.84451e-015	-8.31964e-015	-4.07961e-015	-9.21185e-015
-1.66154e-015	1.32412e-015	-4.73323e-015	1.88026e-015	4.52301e-015	1.31682e-014	6.73116e-015	1.03059e-014	4.63694e-017	5.29072e-015	9.7305e-015	1.38808e-016	4.73594e-015	3.02682e-015	1.729e-015	-4.83793e-015	1.81181e-015	3.93816e-015	7.55697e-016	-2.2462e-015	-5.84736e-016	-6.95581e-015	-8.56669e-015	-4.28111e-015	-9.40943e-015
-1.89396e-015	1.17976e-015	-4.84192e-015	1.69472e-015	4.56243e-015	1.33051e-014	6.97712e-015	1.05717e-014	2.73232e-016	5.09862e-015	9.34272e-015	-3.20691e-017	4.24251e-015	2.71343e-015	1.95626e-015	-4.8419e-015	2.19742e-015	3.97357e-015	5.37479e-016	-1.99656e-015	-1.1311e-015	-7.08882e-015	-8.80433e-015	-4.4831e-015	-9.60777e-015
-2.1087e-015	1.0139e-015	-4.92041e-015	1.5101e-015	4.60002e-015	1.34186e-014	7.23794e-015	1.08136e-014	5.07292e-016	4.8785e-015	8.92563e-015	-2.20398e-016	3.73187e-015	2.40209e-015	2.18703e-015	-4.83329e-015	2.60377e-015	3.98497e-015	2.96993e-016	-1.75481e-015	-1.70275e-015	-7.24404e-015	-9.0317e-015	-4.68489e-015	-9.8067e-015
-2.30443e-015	8.26061e-016	-4.97125e-015	1.32813e-015	4.63473e-015	1.35085e-014	7.51076e-015	1.10285e-014	7.44217e-016	4.63065e-015	8.4802e-015	-4.26465e-016	3.20629e-015	2.0941e-015	2.41914e-015	-4.81339e-015	3.02704e-015	3.97194e-015	3.55043e-017	-1.52246e-015	-2.29639e-015	-7.4214e-015	-9.24732e-015	-4.88601e-015	-1.00057e-014
-2.48039e-015	6.17117e-016	-4.99767e-015	1.14965e-015	4.66563e-015	1.35741e-014	7.79203e-015	1.12132e-014	9.81026e-016	4.35507e-015	8.0082e-015	-6.51044e-016	2.66861e-015	1.79065e-015	2.65003e-015	-4.78336e-015	3.4638e-015	3.93564e-015	-2.45539e-016	-1.30166e-015	-2.9103e-015	-7.62036e-015	-9.45058e-015	-5.0866e-015	-1.02046e-014
-2.63605e-015	3.86686e-016	-5.00308e-015	9.76613e-016	4.69254e-015	1.36153e-014	8.07748e-015	1.13662e-014	1.21386e-015	4.05239e-015	7.51127e-015	-8.95318e-016	2.12179e-015	1.49235e-015	2.87727e-015	-4.74453e-015	3.90995e-015	3.87741e-015	-5.43752e-016	-1.09462e-015	-3.54129e-015	-7.841e-015	-9.64019e-015	-5.28642e-015	-1.04036e-014
-2.77086e-015	1.34727e-016	-4.99079e-015	8.10862e-016	4.71456e-015	1.36325e-014	8.3633e-015	1.14852e-014	1.43767e-015	3.72367e-015	6.99091e-015	-1.16083e-015	1.56828e-015	1.19968e-015	3.09863e-015	-4.69813e-015	4.36171e-015	3.79868e-015	-8.57588e-016	-9.03177e-016	-4.18696e-015	-8.08217e-015	-9.81499e-015	-5.48459e-015	-1.06023e-014
-2.8843e-015	-1.37864e-016	-4.96396e-015	6.54017e-016	4.73125e-015	1.3625e-014	8.64579e-015	1.15686e-014	1.64869e-015	3.36993e-015	6.44968e-015	-1.44856e-015	1.01019e-015	9.13876e-016	3.31248e-015	-4.64498e-015	4.81557e-015	3.70031e-015	-1.18496e-015	-7.28654e-016	-4.84483e-015	-8.34302e-015	-9.97456e-015	-5.68063e-015	-1.08004e-014
-2.97639e-015	-4.30399e-016	-4.92589e-015	5.0718e-016	4.74226e-015	1.3594e-014	8.92075e-015	1.16142e-014	1.84293e-015	2.99229e-015	5.88951e-015	-1.75938e-015	4.50589e-016	6.35323e-016	3.51704e-015	-4.58598e-015	5.26734e-015	3.58371e-015	-1.52351e-015	-5.73171e-016	-5.51153e-015	-8.6223e-015	-1.01177e-014	-5.87446e-015	-1.09982e-014
-3.04845e-015	-7.43067e-016	-4.88035e-015	3.72009e-016	4.74688e-015	1.354e-014	9.18385e-015	1.16212e-014	2.01575e-015	2.59203e-015	5.31259e-015	-2.09359e-015	-1.08019e-016	3.64903e-016	3.7107e-015	-4.52267e-015	5.71301e-015	3.45064e-015	-1.87116e-015	-4.38534e-016	-6.18504e-015	-8.91936e-015	-1.0244e-014	-6.0662e-015	-1.1196e-014
-3.10126e-015	-1.0748e-015	-4.8308e-015	2.4951e-016	4.74508e-015	1.34632e-014	9.4317e-015	1.15887e-014	2.16387e-015	2.17129e-015	4.72121e-015	-2.45187e-015	-6.6303e-016	1.03321e-016	3.89149e-015	-4.45585e-015	6.14893e-015	3.30273e-015	-2.22502e-015	-3.26113e-016	-6.86256e-015	-9.23327e-015	-1.03535e-014	-6.25591e-015	-1.13939e-014
-3.13525e-015	-1.42347e-015	-4.77987e-015	1.40997e-016	4.73716e-015	1.33653e-014	9.66036e-015	1.1515e-014	2.28336e-015	1.73204e-015	4.11776e-015	-2.83479e-015	-1.21166e-015	-1.48574e-016	4.0585e-015	-4.38607e-015	6.57163e-015	3.14149e-015	-2.58225e-015	-2.36702e-016	-7.54247e-015	-9.56222e-015	-1.04462e-014	-6.44264e-015	-1.15927e-014
-3.15267e-015	-1.78812e-015	-4.73108e-015	4.77277e-017	4.72326e-015	1.32473e-014	9.86584e-015	1.13999e-014	2.37024e-015	1.27633e-015	3.50429e-015	-3.24218e-015	-1.7512e-015	-3.90232e-016	4.2108e-015	-4.3148e-015	6.9765e-015	2.96853e-015	-2.94014e-015	-1.71555e-016	-8.22198e-015	-9.9043e-015	-1.05226e-014	-6.62644e-015	-1.17922e-014
-3.15521e-015	-2.16696e-015	-4.68782e-015	-3.005e-017	4.7037e-015	1.31105e-014	1.00441e-014	1.12433e-014	2.4217e-015	8.06787e-016	2.8837e-015	-3.6741e-015	-2.27896e-015	-6.21272e-016	4.34731e-015	-4.24267e-015	7.36098e-015	2.78565e-015	-3.29598e-015	-1.31646e-016	-8.89863e-015	-1.02584e-014	-1.05826e-014	-6.80703e-015	-1.19927e-014
-3.1445e-015	-2.55784e-015	-4.65361e-015	-9.14744e-017	4.67836e-015	1.29562e-014	1.01916e-014	1.10452e-014	2.43463e-015	3.25413e-016	2.25874e-015	-4.13106e-015	-2.79285e-015	-8.41155e-016	4.46725e-015	-4.16995e-015	7.7219e-015	2.59464e-015	-3.64757e-015	-1.17154e-016	-9.5702e-015	-1.06237e-014	-1.06267e-014	-6.98427e-015	-1.21952e-014
-3.12275e-015	-2.95881e-015	-4.63112e-015	-1.36042e-016	4.64731e-015	1.27854e-014	1.03055e-014	1.08057e-014	2.40642e-015	-1.65797e-016	1.63151e-015	-4.61273e-015	-3.29115e-015	-1.04913e-015	4.56987e-015	-4.09751e-015	8.05609e-015	2.39689e-015	-3.99198e-015	-1.28555e-016	-1.02343e-014	-1.09977e-014	-1.06553e-014	-7.15797e-015	-1.23998e-014
-3.09313e-015	-3.36791e-015	-4.62286e-015	-1.64264e-016	4.61096e-015	1.25995e-014	1.03827e-014	1.05254e-014	2.33467e-015	-6.63805e-016	1.00464e-015	-5.11831e-015	-3.77214e-015	-1.24492e-015	4.65471e-015	-4.02567e-015	8.36037e-015	2.19361e-015	-4.3266e-015	-1.66206e-016	-1.08878e-014	-1.13784e-014	-1.06694e-014	-7.32741e-015	-1.26068e-014
-3.05779e-015	-3.78344e-015	-4.63024e-015	-1.75996e-016	4.56958e-015	1.24002e-014	1.04201e-014	1.0204e-014	2.21753e-015	-1.1663e-015	3.80923e-016	-5.64703e-015	-4.23373e-015	-1.42817e-015	4.72165e-015	-3.95526e-015	8.63162e-015	1.98665e-015	-4.64884e-015	-2.30402e-016	-1.15289e-014	-1.17632e-014	-1.06703e-014	-7.49256e-015	-1.28165e-014
-3.01884e-015	-4.20329e-015	-4.65494e-015	-1.7174e-016	4.52398e-015	1.21884e-014	1.04156e-014	9.84232e-015	2.05366e-015	-1.67087e-015	-2.37287e-016	-6.19716e-015	-4.67379e-015	-1.59865e-015	4.77046e-015	-3.88665e-015	8.8675e-015	1.77696e-015	-4.95633e-015	-3.2106e-016	-1.21545e-014	-1.2151e-014	-1.06586e-014	-7.65324e-015	-1.30296e-014
-2.97937e-015	-4.62508e-015	-4.69954e-015	-1.52088e-016	4.4747e-015	1.19657e-014	1.03671e-014	9.44122e-015	1.84291e-015	-2.17473e-015	-8.47756e-016	-6.76744e-015	-5.0911e-015	-1.75605e-015	4.80131e-015	-3.81959e-015	9.06543e-015	1.56581e-015	-5.24695e-015	-4.37141e-016	-1.2762e-014	-1.25396e-014	-1.06361e-014	-7.80935e-015	-1.32471e-014
-2.94226e-015	-5.04658e-015	-4.7654e-015	-1.18031e-016	4.42221e-015	1.17342e-014	1.02728e-014	9.00248e-015	1.58426e-015	-2.67554e-015	-1.44784e-015	-7.35565e-015	-5.48471e-015	-1.90023e-015	4.81448e-015	-3.75424e-015	9.22308e-015	1.35447e-015	-5.51789e-015	-5.77367e-016	-1.33489e-014	-1.29271e-014	-1.06039e-014	-7.9602e-015	-1.34694e-014
-2.90999e-015	-5.46534e-015	-4.85321e-015	-7.08598e-017	4.3669e-015	1.14942e-014	1.01315e-014	8.52843e-015	1.27815e-015	-3.1703e-015	-2.03558e-015	-7.96064e-015	-5.85359e-015	-2.0308e-015	4.81071e-015	-3.69046e-015	9.33883e-015	1.14366e-015	-5.76774e-015	-7.40731e-016	-1.39128e-014	-1.33121e-014	-1.05643e-014	-8.10552e-015	-1.3697e-014
-2.88546e-015	-5.88042e-015	-4.96319e-015	-1.16736e-017	4.30873e-015	1.12472e-014	9.94315e-015	8.02135e-015	9.254e-016	-3.6568e-015	-2.60856e-015	-8.58004e-015	-6.19785e-015	-2.14826e-015	4.79007e-015	-3.62831e-015	9.41185e-015	9.34249e-016	-5.99446e-015	-9.26074e-016	-1.44507e-014	-1.36924e-014	-1.05186e-014	-8.24531e-015	-1.393e-014
-2.8711e-015	-6.28949e-015	-5.09588e-015	5.79295e-017	4.24867e-015	1.09951e-014	9.70763e-015	7.48244e-015	5.27463e-016	-4.13318e-015	-3.16474e-015	-9.2113e-015	-6.51659e-015	-2.25237e-015	4.75431e-015	-3.56715e-015	9.44099e-015	7.27362e-016	-6.19667e-015	-1.13177e-015	-1.49604e-014	-1.40663e-014	-1.04689e-014	-8.3797e-015	-1.41691e-014
-2.86935e-015	-6.69056e-015	-5.25154e-015	1.36202e-016	4.1872e-015	1.07395e-014	9.42538e-015	6.91481e-015	8.65093e-017	-4.59706e-015	-3.70222e-015	-9.85176e-015	-6.80912e-015	-2.34349e-015	4.70398e-015	-3.50677e-015	9.42529e-015	5.22705e-016	-6.37269e-015	-1.35596e-015	-1.54398e-014	-1.44322e-014	-1.04173e-014	-8.50917e-015	-1.44145e-014
-2.88264e-015	-7.08167e-015	-5.42981e-015	2.21113e-016	4.12476e-015	1.04813e-014	9.09759e-015	6.32064e-015	-3.94968e-016	-5.0468e-015	-4.21945e-015	-1.04982e-014	-7.07658e-015	-2.42183e-015	4.63975e-015	-3.44705e-015	9.36421e-015	3.21184e-016	-6.52139e-015	-1.59673e-015	-1.58863e-014	-1.47887e-014	-1.03653e-014	-8.63271e-015	-1.46663e-014
-2.91277e-015	-7.46101e-015	-5.62971e-015	3.11485e-016	4.06192e-015	1.02212e-014	8.7255e-015	5.70313e-015	-9.14362e-016	-5.48035e-015	-4.71451e-015	-1.11469e-014	-7.31942e-015	-2.48731e-015	4.56274e-015	-3.38726e-015	9.25835e-015	1.23157e-016	-6.6421e-015	-1.85147e-015	-1.6297e-014	-1.51339e-014	-1.03146e-014	-8.75086e-015	-1.49245e-014
-2.96115e-015	-7.82775e-015	-5.84992e-015	4.05102e-016	3.99905e-015	9.96003e-015	8.31123e-015	5.06495e-015	-1.46866e-015	-5.89589e-015	-5.18595e-015	-1.17944e-014	-7.53847e-015	-2.54046e-015	4.47437e-015	-3.32671e-015	9.10779e-015	-7.19174e-017	-6.73407e-015	-2.11786e-015	-1.66694e-014	-1.5467e-014	-1.02671e-014	-8.8636e-015	-1.5189e-014
-3.02926e-015	-8.18029e-015	-6.08889e-015	5.00077e-016	3.9361e-015	9.69945e-015	7.85782e-015	4.40939e-015	-2.05442e-015	-6.29195e-015	-5.63284e-015	-1.24375e-014	-7.73463e-015	-2.58109e-015	4.37581e-015	-3.26448e-015	8.91364e-015	-2.63906e-016	-6.79689e-015	-2.39299e-015	-1.70013e-014	-1.57864e-014	-1.0224e-014	-8.97068e-015	-1.54593e-014
-3.11852e-015	-8.5177e-015	-6.3452e-015	5.94804e-016	3.87327e-015	9.44021e-015	7.36772e-015	3.73944e-015	-2.6679e-015	-6.66727e-015	-6.05409e-015	-1.30723e-014	-7.90857e-015	-2.61001e-015	4.26896e-015	-3.19988e-015	8.67747e-015	-4.53294e-016	-6.83083e-015	-2.67362e-015	-1.72916e-014	-1.60901e-014	-1.01874e-014	-9.07211e-015	-1.57349e-014
-3.23054e-015	-8.83931e-015	-6.6175e-015	6.87994e-016	3.81052e-015	9.18249e-015	6.84399e-015	3.0585e-015	-3.30555e-015	-7.02059e-015	-6.44892e-015	-1.36951e-014	-8.06174e-015	-2.62739e-015	4.15554e-015	-3.132e-015	8.40002e-015	-6.40031e-016	-6.83635e-015	-2.95664e-015	-1.75377e-014	-1.63769e-014	-1.01589e-014	-9.16803e-015	-1.60151e-014
-3.36555e-015	-9.14446e-015	-6.90333e-015	7.7762e-016	3.74819e-015	8.92572e-015	6.28963e-015	2.37021e-015	-3.96257e-015	-7.35114e-015	-6.81675e-015	-1.4302e-014	-8.19577e-015	-2.6339e-015	4.03663e-015	-3.05993e-015	8.08218e-015	-8.24669e-016	-6.81421e-015	-3.23927e-015	-1.77376e-014	-1.66456e-014	-1.01404e-014	-9.2586e-015	-1.62986e-014
-3.52385e-015	-9.43214e-015	-7.1999e-015	8.62351e-016	3.68697e-015	8.6711e-015	5.70946e-015	1.6786e-015	-4.63472e-015	-7.65794e-015	-7.15747e-015	-1.48892e-014	-8.31251e-015	-2.63004e-015	3.91424e-015	-2.98263e-015	7.72684e-015	-1.00763e-015	-6.76487e-015	-3.51887e-015	-1.78897e-014	-1.68953e-014	-1.01335e-014	-9.34369e-015	-1.6585e-014
-3.70553e-015	-9.70155e-015	-7.50533e-015	9.40519e-016	3.62726e-015	8.41873e-015	5.10782e-015	9.86297e-016	-5.31766e-015	-7.94025e-015	-7.47089e-015	-1.54525e-014	-8.41324e-015	-2.61712e-015	3.78919e-015	-2.89941e-015	7.33635e-015	-1.18901e-015	-6.68896e-015	-3.79197e-015	-1.7993e-014	-1.71247e-014	-1.0139e-014	-9.42372e-015	-1.68733e-014
-3.90999e-015	-9.95262e-015	-7.81743e-015	1.01041e-015	3.56883e-015	8.16949e-015	4.48902e-015	2.97545e-016	-6.00702e-015	-8.19755e-015	-7.75715e-015	-1.5988e-014	-8.49946e-015	-2.59579e-015	3.66316e-015	-2.80965e-015	6.91322e-015	-1.36948e-015	-6.58785e-015	-4.05568e-015	-1.80464e-014	-1.73332e-014	-1.01571e-014	-9.49898e-015	-1.71618e-014
-4.13663e-015	-1.01853e-014	-8.1328e-015	1.07094e-015	3.51181e-015	7.92295e-015	3.85798e-015	-3.84241e-016	-6.69783e-015	-8.42979e-015	-8.01636e-015	-1.64919e-014	-8.57256e-015	-2.56637e-015	3.53755e-015	-2.71274e-015	6.46054e-015	-1.54976e-015	-6.46245e-015	-4.3072e-015	-1.80491e-014	-1.75201e-014	-1.0189e-014	-9.56919e-015	-1.74487e-014
-4.38415e-015	-1.03992e-014	-8.44912e-015	1.12104e-015	3.45616e-015	7.67934e-015	3.21892e-015	-1.05526e-015	-7.38515e-015	-8.63715e-015	-8.24942e-015	-1.69606e-014	-8.6342e-015	-2.53022e-015	3.41382e-015	-2.60714e-015	5.98141e-015	-1.7303e-015	-6.31446e-015	-4.54339e-015	-1.80012e-014	-1.76844e-014	-1.02353e-014	-9.63479e-015	-1.77327e-014
-4.65158e-015	-1.05945e-014	-8.76377e-015	1.15993e-015	3.40238e-015	7.43849e-015	2.57749e-015	-1.71137e-015	-8.06389e-015	-8.82001e-015	-8.45675e-015	-1.73902e-014	-8.68597e-015	-2.4879e-015	3.29342e-015	-2.49201e-015	5.47881e-015	-1.91103e-015	-6.14541e-015	-4.76183e-015	-1.79023e-014	-1.78252e-014	-1.0296e-014	-9.69628e-015	-1.80118e-014
-4.93704e-015	-1.07718e-014	-9.0741e-015	1.18737e-015	3.3502e-015	7.20017e-015	1.93921e-015	-2.34973e-015	-8.73015e-015	-8.97807e-015	-8.63896e-015	-1.77778e-014	-8.72994e-015	-2.44114e-015	3.1777e-015	-2.36715e-015	4.95649e-015	-2.09261e-015	-5.95847e-015	-4.95994e-015	-1.77527e-014	-1.79418e-014	-1.03709e-014	-9.75417e-015	-1.82839e-014
-5.2392e-015	-1.09316e-014	-9.37767e-015	1.20346e-015	3.29955e-015	6.96412e-015	1.30901e-015	-2.96746e-015	-9.37942e-015	-9.11182e-015	-8.79692e-015	-1.81207e-014	-8.76774e-015	-2.3907e-015	3.06786e-015	-2.23181e-015	4.41796e-015	-2.2758e-015	-5.75581e-015	-5.13543e-015	-1.75535e-014	-1.80334e-014	-1.04601e-014	-9.80821e-015	-1.85469e-014
-5.55578e-015	-1.10744e-014	-9.67201e-015	1.20796e-015	3.25141e-015	6.7292e-015	6.9209e-016	-3.56151e-015	-1.00073e-014	-9.22226e-015	-8.93186e-015	-1.84154e-014	-8.80059e-015	-2.33788e-015	2.9657e-015	-2.0852e-015	3.86677e-015	-2.46086e-015	-5.53894e-015	-5.28628e-015	-1.7306e-014	-1.80994e-014	-1.05625e-014	-9.85859e-015	-1.87986e-014
-5.88463e-015	-1.12004e-014	-9.95475e-015	1.20096e-015	3.2057e-015	6.49554e-015	9.34641e-017	-4.12849e-015	-1.06103e-014	-9.30997e-015	-9.04493e-015	-1.86594e-014	-8.82985e-015	-2.28393e-015	2.87204e-015	-1.92656e-015	3.30707e-015	-2.64735e-015	-5.3105e-015	-5.41117e-015	-1.70112e-014	-1.8139e-014	-1.06777e-014	-9.90494e-015	-1.9036e-014
-6.22302e-015	-1.13106e-014	-1.02234e-014	1.18327e-015	3.16269e-015	6.26362e-015	-4.82513e-016	-4.66667e-015	-1.11849e-014	-9.37584e-015	-9.13722e-015	-1.88503e-014	-8.85644e-015	-2.23028e-015	2.7875e-015	-1.75599e-015	2.74326e-015	-2.83558e-015	-5.07267e-015	-5.50855e-015	-1.66713e-014	-1.81512e-014	-1.0804e-014	-9.94721e-015	-1.92572e-014
-6.56805e-015	-1.14055e-014	-1.04764e-014	1.15543e-015	3.12264e-015	6.033e-015	-1.03072e-015	-5.17358e-015	-1.17277e-014	-9.42061e-015	-9.2103e-015	-1.89867e-014	-8.88181e-015	-2.17788e-015	2.71312e-015	-1.57283e-015	2.17944e-015	-3.02583e-015	-4.82738e-015	-5.57725e-015	-1.62884e-014	-1.81367e-014	-1.09397e-014	-9.9859e-015	-1.94599e-014
-6.91683e-015	-1.14858e-014	-1.07118e-014	1.11838e-015	3.08604e-015	5.80315e-015	-1.54684e-015	-5.64728e-015	-1.22367e-014	-9.44518e-015	-9.26551e-015	-1.90675e-014	-8.90695e-015	-2.12825e-015	2.64958e-015	-1.3766e-015	1.61995e-015	-3.21747e-015	-4.57693e-015	-5.61596e-015	-1.58653e-014	-1.80946e-014	-1.10832e-014	-1.00208e-014	-1.96414e-014
-7.26706e-015	-1.15523e-014	-1.09279e-014	1.07287e-015	3.05326e-015	5.57398e-015	-2.02697e-015	-6.08552e-015	-1.27096e-014	-9.45007e-015	-9.30457e-015	-1.90911e-014	-8.93223e-015	-2.08268e-015	2.59749e-015	-1.16711e-015	1.06898e-015	-3.41033e-015	-4.32354e-015	-5.62412e-015	-1.54055e-014	-1.80249e-014	-1.12333e-014	-1.00514e-014	-1.97989e-014
-7.61594e-015	-1.16061e-014	-1.11231e-014	1.02009e-015	3.02473e-015	5.34499e-015	-2.46774e-015	-6.4871e-015	-1.3144e-014	-9.43598e-015	-9.3287e-015	-1.90569e-014	-8.95832e-015	-2.04256e-015	2.55766e-015	-9.44456e-016	5.30337e-016	-3.60432e-015	-4.0693e-015	-5.60115e-015	-1.49127e-014	-1.79276e-014	-1.13874e-014	-1.0078e-014	-1.99302e-014
-7.96111e-015	-1.16472e-014	-1.12966e-014	9.61737e-016	3.00112e-015	5.11545e-015	-2.86571e-015	-6.85024e-015	-1.35394e-014	-9.40425e-015	-9.33966e-015	-1.89654e-014	-8.98607e-015	-2.00877e-015	2.52987e-015	-7.08809e-016	7.62013e-018	-3.79892e-015	-3.81641e-015	-5.54826e-015	-1.43901e-014	-1.78033e-014	-1.15439e-014	-1.01002e-014	-2.00332e-014
-8.30012e-015	-1.16761e-014	-1.14465e-014	8.99062e-016	2.983e-015	4.8858e-015	-3.21836e-015	-7.17372e-015	-1.38944e-014	-9.3564e-015	-9.33957e-015	-1.88167e-014	-9.01509e-015	-1.98247e-015	2.51429e-015	-4.60542e-016	-4.9597e-016	-3.99355e-015	-3.56725e-015	-5.46626e-015	-1.38416e-014	-1.76515e-014	-1.17e-014	-1.01178e-014	-2.01058e-014
-8.62977e-015	-1.1693e-014	-1.15728e-014	8.34174e-016	2.97083e-015	4.65612e-015	-3.5236e-015	-7.45759e-015	-1.42086e-014	-9.2933e-015	-9.33033e-015	-1.86125e-014	-9.045e-015	-1.96542e-015	2.5115e-015	-2.00146e-016	-9.76761e-016	-4.18791e-015	-3.32284e-015	-5.3562e-015	-1.32719e-014	-1.74726e-014	-1.18528e-014	-1.01305e-014	-2.01467e-014
-8.94794e-015	-1.16982e-014	-1.16748e-014	7.68555e-016	2.96409e-015	4.42606e-015	-3.7798e-015	-7.70194e-015	-1.44822e-014	-9.2155e-015	-9.3133e-015	-1.83546e-014	-9.07556e-015	-1.95866e-015	2.52166e-015	7.22312e-017	-1.43059e-015	-4.38103e-015	-3.08449e-015	-5.22002e-015	-1.26858e-014	-1.72666e-014	-1.19998e-014	-1.01377e-014	-2.01544e-014
-9.25174e-015	-1.16923e-014	-1.17528e-014	7.03707e-016	2.96399e-015	4.195e-015	-3.98579e-015	-7.90685e-015	-1.4715e-014	-9.12442e-015	-9.29007e-015	-1.80445e-014	-9.1063e-015	-1.96284e-015	2.54397e-015	3.55546e-016	-1.8549e-015	-4.57258e-015	-2.85396e-015	-5.05903e-015	-1.20879e-014	-1.70344e-014	-1.2139e-014	-1.01389e-014	-2.01267e-014
-9.53874e-015	-1.16755e-014	-1.18064e-014	6.41542e-016	2.9705e-015	3.96354e-015	-4.14092e-015	-8.07249e-015	-1.49076e-014	-9.02135e-015	-9.26232e-015	-1.76841e-014	-9.13705e-015	-1.9789e-015	2.57863e-015	6.4909e-016	-2.24667e-015	-4.76101e-015	-2.6329e-015	-4.87521e-015	-1.1483e-014	-1.67766e-014	-1.22675e-014	-1.01336e-014	-2.00626e-014
-9.80734e-015	-1.16476e-014	-1.18357e-014	5.8351e-016	2.98412e-015	3.73194e-015	-4.24491e-015	-8.20044e-015	-1.50617e-014	-8.90774e-015	-9.23155e-015	-1.72759e-014	-9.16698e-015	-2.00786e-015	2.62489e-015	9.5199e-016	-2.60319e-015	-4.94484e-015	-2.42222e-015	-4.67028e-015	-1.08754e-014	-1.64941e-014	-1.23828e-014	-1.01209e-014	-1.99611e-014
-1.00559e-014	-1.16083e-014	-1.18413e-014	5.30634e-016	3.00472e-015	3.49987e-015	-4.29889e-015	-8.29213e-015	-1.51786e-014	-8.78445e-015	-9.19935e-015	-1.68235e-014	-9.1951e-015	-2.04999e-015	2.68221e-015	1.26316e-015	-2.92194e-015	-5.12355e-015	-2.22328e-015	-4.44659e-015	-1.02703e-014	-1.61883e-014	-1.24827e-014	-1.01001e-014	-1.98219e-014
-1.0283e-014	-1.15577e-014	-1.18239e-014	4.83955e-016	3.03281e-015	3.2666e-015	-4.30397e-015	-8.34933e-015	-1.526e-014	-8.65292e-015	-9.16694e-015	-1.63303e-014	-9.22077e-015	-2.10545e-015	2.74981e-015	1.58094e-015	-3.20111e-015	-5.29679e-015	-2.03701e-015	-4.20693e-015	-9.67295e-015	-1.58602e-014	-1.25643e-014	-1.00702e-014	-1.96447e-014
-1.04876e-014	-1.14959e-014	-1.17845e-014	4.44827e-016	3.0681e-015	3.032e-015	-4.2616e-015	-8.37317e-015	-1.53081e-014	-8.51383e-015	-9.13559e-015	-1.58e-014	-9.24276e-015	-2.17427e-015	2.8265e-015	1.90448e-015	-3.43933e-015	-5.46352e-015	-1.86459e-015	-3.95495e-015	-9.08751e-015	-1.55108e-014	-1.26252e-014	-1.00305e-014	-1.94293e-014
-1.06685e-014	-1.14221e-014	-1.17241e-014	4.14566e-016	3.11073e-015	2.7961e-015	-4.17333e-015	-8.36593e-015	-1.53255e-014	-8.36878e-015	-9.10654e-015	-1.52365e-014	-9.26007e-015	-2.25653e-015	2.91146e-015	2.23223e-015	-3.6349e-015	-5.62256e-015	-1.70665e-015	-3.69326e-015	-8.51922e-015	-1.51415e-014	-1.26641e-014	-9.98031e-015	-1.91764e-014
-1.08244e-014	-1.13356e-014	-1.16431e-014	3.9391e-016	3.16085e-015	2.55905e-015	-4.04174e-015	-8.33049e-015	-1.53142e-014	-8.21854e-015	-9.08102e-015	-1.46446e-014	-9.27163e-015	-2.35214e-015	3.00383e-015	2.56227e-015	-3.78671e-015	-5.77267e-015	-1.56316e-015	-3.42534e-015	-7.97267e-015	-1.47542e-014	-1.26785e-014	-9.91866e-015	-1.88866e-014
-1.09548e-014	-1.12363e-014	-1.15425e-014	3.83476e-016	3.21849e-015	2.32092e-015	-3.87011e-015	-8.26976e-015	-1.52768e-014	-8.06415e-015	-9.06016e-015	-1.40278e-014	-9.27661e-015	-2.46143e-015	3.10202e-015	2.89312e-015	-3.894e-015	-5.9129e-015	-1.43461e-015	-3.15389e-015	-7.45221e-015	-1.43507e-014	-1.26669e-014	-9.84492e-015	-1.8561e-014
-1.10595e-014	-1.11234e-014	-1.14244e-014	3.83799e-016	3.28298e-015	2.08151e-015	-3.66162e-015	-8.18682e-015	-1.52168e-014	-7.90734e-015	-9.04525e-015	-1.33911e-014	-9.27377e-015	-2.58319e-015	3.20506e-015	3.22351e-015	-3.95698e-015	-6.04251e-015	-1.32136e-015	-2.88187e-015	-6.96139e-015	-1.39335e-014	-1.26282e-014	-9.75827e-015	-1.82012e-014
-1.11388e-014	-1.09962e-014	-1.12903e-014	3.95398e-016	3.35409e-015	1.84062e-015	-3.42035e-015	-8.08495e-015	-1.51379e-014	-7.74853e-015	-9.0367e-015	-1.27396e-014	-9.2621e-015	-2.71719e-015	3.31183e-015	3.55204e-015	-3.97633e-015	-6.1607e-015	-1.22353e-015	-2.61332e-015	-6.50378e-015	-1.35041e-014	-1.25613e-014	-9.65778e-015	-1.78088e-014
-1.11925e-014	-1.0854e-014	-1.11416e-014	4.18209e-016	3.43137e-015	1.59839e-015	-3.15011e-015	-7.9678e-015	-1.50435e-014	-7.5887e-015	-9.03455e-015	-1.20787e-014	-9.24003e-015	-2.86265e-015	3.42034e-015	3.87643e-015	-3.95163e-015	-6.26666e-015	-1.14039e-015	-2.35149e-015	-6.08246e-015	-1.30649e-014	-1.24652e-014	-9.54237e-015	-1.73861e-014
-1.12213e-014	-1.06954e-014	-1.09798e-014	4.51389e-016	3.51448e-015	1.35523e-015	-2.85526e-015	-7.83911e-015	-1.49367e-014	-7.42982e-015	-9.03996e-015	-1.14135e-014	-9.20687e-015	-3.01833e-015	3.52914e-015	4.19537e-015	-3.88346e-015	-6.3598e-015	-1.07123e-015	-2.09904e-015	-5.70021e-015	-1.26197e-014	-1.23396e-014	-9.41109e-015	-1.69359e-014
-1.1226e-014	-1.05192e-014	-1.08061e-014	4.94376e-016	3.60314e-015	1.11124e-015	-2.54028e-015	-7.70205e-015	-1.48208e-014	-7.27271e-015	-9.05304e-015	-1.07487e-014	-9.16201e-015	-3.18271e-015	3.63748e-015	4.50685e-015	-3.77348e-015	-6.43972e-015	-1.01563e-015	-1.85909e-015	-5.35928e-015	-1.21707e-014	-1.21845e-014	-9.26342e-015	-1.6461e-014
-1.12068e-014	-1.03248e-014	-1.06219e-014	5.46875e-016	3.69621e-015	8.66525e-016	-2.20959e-015	-7.56006e-015	-1.46991e-014	-7.11843e-015	-9.07429e-015	-1.00887e-014	-9.10442e-015	-3.35451e-015	3.74403e-015	4.80945e-015	-3.62373e-015	-6.50586e-015	-9.73746e-016	-1.63491e-015	-5.06104e-015	-1.172e-014	-1.20006e-014	-9.09861e-015	-1.59637e-014
-1.11641e-014	-1.01121e-014	-1.04283e-014	6.08308e-016	3.79225e-015	6.21226e-016	-1.8677e-015	-7.417e-015	-1.45746e-014	-6.96776e-015	-9.10406e-015	-9.43843e-015	-9.03415e-015	-3.53233e-015	3.84788e-015	5.10123e-015	-3.43585e-015	-6.55824e-015	-9.45286e-016	-1.42821e-015	-4.80726e-015	-1.12702e-014	-1.17886e-014	-8.91606e-015	-1.54475e-014
-1.10994e-014	-9.88024e-015	-1.02262e-014	6.77032e-016	3.89029e-015	3.75047e-016	-1.52009e-015	-7.27658e-015	-1.44502e-014	-6.82177e-015	-9.14249e-015	-8.80189e-015	-8.95042e-015	-3.71415e-015	3.94726e-015	5.38066e-015	-3.212e-015	-6.5971e-015	-9.29303e-016	-1.24077e-015	-4.59856e-015	-1.08246e-014	-1.1549e-014	-8.71551e-015	-1.49164e-014
-1.10143e-014	-9.62761e-015	-1.00172e-014	7.51391e-016	3.98934e-015	1.28736e-016	-1.17149e-015	-7.14231e-015	-1.43289e-014	-6.68139e-015	-9.18985e-015	-8.18303e-015	-8.8524e-015	-3.89841e-015	4.04079e-015	5.64535e-015	-2.95435e-015	-6.62227e-015	-9.24865e-016	-1.07515e-015	-4.43465e-015	-1.03866e-014	-1.12841e-014	-8.49637e-015	-1.43741e-014
-1.09107e-014	-9.35381e-015	-9.80307e-015	8.29754e-016	4.08805e-015	-1.17702e-016	-8.26463e-016	-7.01803e-015	-1.42135e-014	-6.54761e-015	-9.24598e-015	-7.5858e-015	-8.73995e-015	-4.08321e-015	4.12799e-015	5.89377e-015	-2.66596e-015	-6.63332e-015	-9.31618e-016	-9.33031e-016	-4.31507e-015	-9.95809e-015	-1.09961e-014	-8.25873e-015	-1.38236e-014
-1.07897e-014	-9.05821e-015	-9.58407e-015	9.11201e-016	4.18512e-015	-3.64764e-016	-4.89253e-016	-6.90697e-015	-1.41058e-014	-6.42138e-015	-9.31047e-015	-7.0142e-015	-8.61381e-015	-4.26643e-015	4.20772e-015	6.12468e-015	-2.34961e-015	-6.63051e-015	-9.49231e-016	-8.15449e-016	-4.23861e-015	-9.54189e-015	-1.06871e-014	-8.00288e-015	-1.32689e-014
-1.06527e-014	-8.74058e-015	-9.3608e-015	9.93779e-016	4.27908e-015	-6.12416e-016	-1.64062e-016	-6.81235e-015	-1.40083e-014	-6.30372e-015	-9.38294e-015	-6.4718e-015	-8.47443e-015	-4.44636e-015	4.27885e-015	6.33695e-015	-2.00798e-015	-6.61416e-015	-9.77184e-016	-7.23904e-016	-4.20373e-015	-9.1411e-015	-1.03596e-014	-7.72856e-015	-1.27143e-014
-1.05022e-014	-8.40102e-015	-9.13441e-015	1.0748e-015	4.36801e-015	-8.60738e-016	1.44358e-016	-6.73732e-015	-1.39237e-014	-6.195e-015	-9.46327e-015	-5.96077e-015	-8.3223e-015	-4.62103e-015	4.34083e-015	6.52941e-015	-1.64462e-015	-6.58449e-015	-1.01497e-015	-6.58573e-016	-4.20823e-015	-8.75831e-015	-1.00152e-014	-7.43616e-015	-1.2164e-014
-1.03396e-014	-8.03998e-015	-8.90541e-015	1.1527e-015	4.45063e-015	-1.10941e-015	4.325e-016	-6.68461e-015	-1.38532e-014	-6.09604e-015	-9.55132e-015	-5.48349e-015	-8.15797e-015	-4.78839e-015	4.39256e-015	6.70125e-015	-1.26336e-015	-6.5418e-015	-1.06172e-015	-6.19791e-016	-4.24961e-015	-8.3967e-015	-9.65731e-015	-7.1253e-015	-1.16216e-014
-1.01668e-014	-7.65751e-015	-8.67408e-015	1.22626e-015	4.52508e-015	-1.3585e-015	6.96603e-016	-6.65647e-015	-1.37982e-014	-6.00705e-015	-9.64678e-015	-5.04181e-015	-7.98296e-015	-4.946e-015	4.43296e-015	6.85169e-015	-8.67079e-016	-6.48681e-015	-1.11652e-015	-6.0734e-016	-4.32531e-015	-8.05931e-015	-9.28952e-015	-6.79636e-015	-1.10905e-014
-9.98524e-015	-7.25422e-015	-8.44109e-015	1.29279e-015	4.59009e-015	-1.60748e-015	9.33706e-016	-6.65517e-015	-1.37597e-014	-5.92826e-015	-9.74878e-015	-4.63743e-015	-7.79811e-015	-5.09215e-015	4.46189e-015	6.98025e-015	-4.59064e-016	-6.42016e-015	-1.1781e-015	-6.20833e-016	-4.43168e-015	-7.74818e-015	-8.91448e-015	-6.45016e-015	-1.0574e-014
-9.79655e-015	-6.831e-015	-8.20646e-015	1.35065e-015	4.64413e-015	-1.85605e-015	1.14139e-015	-6.68289e-015	-1.37379e-014	-5.86088e-015	-9.85693e-015	-4.27126e-015	-7.60493e-015	-5.22503e-015	4.47907e-015	7.08598e-015	-4.26564e-017	-6.34267e-015	-1.24631e-015	-6.59586e-016	-4.56462e-015	-7.4653e-015	-8.53606e-015	-6.08738e-015	-1.00759e-014
-9.60171e-015	-6.38857e-015	-7.97014e-015	1.39832e-015	4.68597e-015	-2.10394e-015	1.31697e-015	-6.74072e-015	-1.37339e-014	-5.80532e-015	-9.97075e-015	-3.94443e-015	-7.40443e-015	-5.34249e-015	4.48401e-015	7.16895e-015	3.78933e-016	-6.25532e-015	-1.32069e-015	-7.22222e-016	-4.72028e-015	-7.21285e-015	-8.15781e-015	-5.70945e-015	-9.59949e-015
-9.40271e-015	-5.92782e-015	-7.73231e-015	1.43434e-015	4.71457e-015	-2.35131e-015	1.45898e-015	-6.82981e-015	-1.37472e-014	-5.76157e-015	-1.00894e-014	-3.65708e-015	-7.19782e-015	-5.44294e-015	4.47645e-015	7.22898e-015	8.01998e-016	-6.15962e-015	-1.40028e-015	-8.07277e-016	-4.8947e-015	-6.99232e-015	-7.78313e-015	-5.31755e-015	-9.14764e-015
-9.20066e-015	-5.45022e-015	-7.4926e-015	1.45678e-015	4.72902e-015	-2.59753e-015	1.56642e-015	-6.95098e-015	-1.37786e-014	-5.72958e-015	-1.02131e-014	-3.40749e-015	-6.98702e-015	-5.52523e-015	4.45675e-015	7.26641e-015	1.22306e-015	-6.05681e-015	-1.48403e-015	-9.13081e-016	-5.08403e-015	-6.80523e-015	-7.41551e-015	-4.91305e-015	-8.72239e-015
-8.99704e-015	-4.95814e-015	-7.25116e-015	1.46455e-015	4.72856e-015	-2.84179e-015	1.63824e-015	-7.10483e-015	-1.38283e-014	-5.70929e-015	-1.03413e-014	-3.19434e-015	-6.77325e-015	-5.58752e-015	4.42582e-015	7.28173e-015	1.63833e-015	-5.94764e-015	-1.5721e-015	-1.03713e-015	-5.28337e-015	-6.65329e-015	-7.05836e-015	-4.49745e-015	-8.32619e-015
-8.79317e-015	-4.45264e-015	-7.00778e-015	1.45691e-015	4.71226e-015	-3.08359e-015	1.67387e-015	-7.29115e-015	-1.38959e-014	-5.70036e-015	-1.0473e-014	-3.01624e-015	-6.55883e-015	-5.62846e-015	4.38385e-015	7.27567e-015	2.04498e-015	-5.83354e-015	-1.66384e-015	-1.17726e-015	-5.4881e-015	-6.53736e-015	-6.71522e-015	-4.07266e-015	-7.96101e-015
-8.58947e-015	-3.9359e-015	-6.76216e-015	1.4326e-015	4.67873e-015	-3.32289e-015	1.67288e-015	-7.50987e-015	-1.39803e-014	-5.7022e-015	-1.06077e-014	-2.87167e-015	-6.34587e-015	-5.64692e-015	4.33104e-015	7.24883e-015	2.44018e-015	-5.71559e-015	-1.75838e-015	-1.33068e-015	-5.69418e-015	-6.45807e-015	-6.38918e-015	-3.63977e-015	-7.62806e-015
-8.3867e-015	-3.41027e-015	-6.51336e-015	1.39102e-015	4.62816e-015	-3.55932e-015	1.63576e-015	-7.76008e-015	-1.40803e-014	-5.71437e-015	-1.0745e-014	-2.75826e-015	-6.13578e-015	-5.64195e-015	4.26768e-015	7.20156e-015	2.82112e-015	-5.59519e-015	-1.85551e-015	-1.49398e-015	-5.89717e-015	-6.416e-015	-6.08327e-015	-3.20091e-015	-7.32882e-015
-8.18681e-015	-2.87874e-015	-6.26144e-015	1.33173e-015	4.56005e-015	-3.79167e-015	1.56302e-015	-8.04037e-015	-1.41954e-014	-5.73653e-015	-1.08842e-014	-2.67334e-015	-5.93013e-015	-5.61333e-015	4.19435e-015	7.13509e-015	3.18522e-015	-5.4738e-015	-1.95431e-015	-1.66479e-015	-6.09296e-015	-6.41179e-015	-5.79988e-015	-2.75803e-015	-7.06416e-015
-7.99023e-015	-2.34347e-015	-6.0062e-015	1.25445e-015	4.47396e-015	-4.01985e-015	1.45599e-015	-8.34932e-015	-1.43242e-014	-5.76846e-015	-1.10243e-014	-2.61372e-015	-5.73116e-015	-5.5608e-015	4.11187e-015	7.0514e-015	3.53e-015	-5.35238e-015	-2.05437e-015	-1.84034e-015	-6.27722e-015	-6.44529e-015	-5.5414e-015	-2.31337e-015	-6.83465e-015
-7.79713e-015	-1.80684e-015	-5.74698e-015	1.15971e-015	4.37035e-015	-4.24312e-015	1.31646e-015	-8.6852e-015	-1.44656e-014	-5.80935e-015	-1.11646e-014	-2.57624e-015	-5.54058e-015	-5.48445e-015	4.0211e-015	6.95165e-015	3.85333e-015	-5.23279e-015	-2.15535e-015	-2.01729e-015	-6.44619e-015	-6.51587e-015	-5.3106e-015	-1.86848e-015	-6.64001e-015
-7.60831e-015	-1.27212e-015	-5.48377e-015	1.04758e-015	4.24908e-015	-4.46055e-015	1.14613e-015	-9.0454e-015	-1.46181e-014	-5.85889e-015	-1.13054e-014	-2.55778e-015	-5.35974e-015	-5.38452e-015	3.92324e-015	6.8374e-015	4.15419e-015	-5.11654e-015	-2.25664e-015	-2.19272e-015	-6.59669e-015	-6.62274e-015	-5.10901e-015	-1.42544e-015	-6.48022e-015
-7.42388e-015	-7.42285e-016	-5.216e-015	9.18416e-016	4.11092e-015	-4.67145e-015	9.47049e-016	-9.42728e-015	-1.47797e-014	-5.91546e-015	-1.14452e-014	-2.55524e-015	-5.18979e-015	-5.26183e-015	3.81901e-015	6.71075e-015	4.43056e-015	-5.00448e-015	-2.35802e-015	-2.3636e-015	-6.72569e-015	-6.7641e-015	-4.93799e-015	-9.86227e-016	-6.3547e-015
-7.24387e-015	-2.19427e-016	-4.94388e-015	7.72909e-016	3.95706e-015	-4.87517e-015	7.22325e-016	-9.82841e-015	-1.49488e-014	-5.97862e-015	-1.15836e-014	-2.56485e-015	-5.03277e-015	-5.11715e-015	3.71004e-015	6.57306e-015	4.68095e-015	-4.89797e-015	-2.45861e-015	-2.52715e-015	-6.83005e-015	-6.93841e-015	-4.79863e-015	-5.53064e-016	-6.26251e-015
-7.06752e-015	2.9339e-016	-4.66732e-015	6.12019e-016	3.78832e-015	-5.07089e-015	4.74781e-016	-1.02455e-014	-1.51235e-014	-6.04678e-015	-1.17201e-014	-2.58229e-015	-4.88988e-015	-4.9514e-015	3.59713e-015	6.42626e-015	4.90471e-015	-4.79828e-015	-2.55702e-015	-2.68039e-015	-6.90751e-015	-7.14421e-015	-4.69206e-015	-1.28304e-016	-6.20211e-015
-6.89525e-015	7.93544e-016	-4.38598e-015	4.37065e-016	3.60523e-015	-5.2578e-015	2.07621e-016	-1.06754e-014	-1.53021e-014	-6.11862e-015	-1.1854e-014	-2.60285e-015	-4.76143e-015	-4.76564e-015	3.48131e-015	6.27267e-015	5.10129e-015	-4.70676e-015	-2.6535e-015	-2.82118e-015	-6.9569e-015	-7.37929e-015	-4.61862e-015	2.85927e-016	-6.17276e-015
-6.72679e-015	1.2782e-015	-4.09994e-015	2.49172e-016	3.40983e-015	-5.43495e-015	-7.59864e-017	-1.11147e-014	-1.5482e-014	-6.19298e-015	-1.19844e-014	-2.62299e-015	-4.64831e-015	-4.56118e-015	3.36418e-015	6.11476e-015	5.27046e-015	-4.62482e-015	-2.74731e-015	-2.94747e-015	-6.97716e-015	-7.64153e-015	-4.57782e-015	6.87507e-016	-6.1724e-015
-6.56244e-015	1.74476e-015	-3.80948e-015	5.04649e-017	3.20327e-015	-5.60182e-015	-3.72513e-016	-1.15594e-014	-1.56617e-014	-6.26824e-015	-1.21108e-014	-2.63916e-015	-4.55179e-015	-4.3398e-015	3.24741e-015	5.95399e-015	5.41215e-015	-4.55347e-015	-2.83725e-015	-3.05672e-015	-6.96746e-015	-7.92877e-015	-4.56952e-015	1.074e-015	-6.1986e-015
-6.40145e-015	2.19112e-015	-3.51485e-015	-1.57498e-016	2.98743e-015	-5.75731e-015	-6.79142e-016	-1.20054e-014	-1.58397e-014	-6.34308e-015	-1.22321e-014	-2.64753e-015	-4.47216e-015	-4.10337e-015	3.13189e-015	5.79313e-015	5.5263e-015	-4.49386e-015	-2.9233e-015	-3.1467e-015	-6.92709e-015	-8.23773e-015	-4.59302e-015	1.44376e-015	-6.24887e-015
-6.24307e-015	2.61513e-015	-3.21629e-015	-3.72558e-016	2.76504e-015	-5.90064e-015	-9.92444e-016	-1.24495e-014	-1.60139e-014	-6.41618e-015	-1.23474e-014	-2.64417e-015	-4.40991e-015	-3.85383e-015	3.01821e-015	5.63422e-015	5.61324e-015	-4.44607e-015	-3.00424e-015	-3.21615e-015	-6.85628e-015	-8.56513e-015	-4.64715e-015	1.79464e-015	-6.32108e-015
-6.08634e-015	3.01504e-015	-2.91444e-015	-5.9291e-016	2.53812e-015	-6.03086e-015	-1.30918e-015	-1.28877e-014	-1.61818e-014	-6.48645e-015	-1.24566e-014	-2.6253e-015	-4.36563e-015	-3.59346e-015	2.90813e-015	5.47912e-015	5.67421e-015	-4.41141e-015	-3.07907e-015	-3.26385e-015	-6.75622e-015	-8.90837e-015	-4.7305e-015	2.12552e-015	-6.41226e-015
-5.93079e-015	3.38857e-015	-2.61027e-015	-8.17093e-016	2.30853e-015	-6.14754e-015	-1.62556e-015	-1.33165e-014	-1.63419e-014	-6.55268e-015	-1.25587e-014	-2.58747e-015	-4.33948e-015	-3.32461e-015	2.80245e-015	5.32996e-015	5.70996e-015	-4.39052e-015	-3.14647e-015	-3.28827e-015	-6.62765e-015	-9.26385e-015	-4.84112e-015	2.43521e-015	-6.51983e-015
-5.7758e-015	3.73454e-015	-2.30472e-015	-1.04242e-015	2.07823e-015	-6.25005e-015	-1.93856e-015	-1.37316e-014	-1.64927e-014	-6.61366e-015	-1.2653e-014	-2.52832e-015	-4.33104e-015	-3.04907e-015	2.7019e-015	5.1893e-015	5.72172e-015	-4.38444e-015	-3.20605e-015	-3.28914e-015	-6.47255e-015	-9.6284e-015	-4.9765e-015	2.72248e-015	-6.64085e-015
-5.62053e-015	4.05205e-015	-1.99856e-015	-1.2668e-015	1.8494e-015	-6.33844e-015	-2.24517e-015	-1.4129e-014	-1.66318e-014	-6.66794e-015	-1.27389e-014	-2.44468e-015	-4.34015e-015	-2.76882e-015	2.6073e-015	5.05838e-015	5.71097e-015	-4.39346e-015	-3.25714e-015	-3.26616e-015	-6.29308e-015	-9.99872e-015	-5.13433e-015	2.98617e-015	-6.77312e-015
-5.46475e-015	4.34017e-015	-1.6925e-015	-1.48778e-015	1.62408e-015	-6.41212e-015	-2.54256e-015	-1.45052e-014	-1.67583e-014	-6.71546e-015	-1.28157e-014	-2.33407e-015	-4.36661e-015	-2.48669e-015	2.52011e-015	4.93918e-015	5.67888e-015	-4.41753e-015	-3.29905e-015	-3.21988e-015	-6.09225e-015	-1.03713e-014	-5.31198e-015	3.22546e-015	-6.91418e-015
-5.3075e-015	4.59858e-015	-1.38785e-015	-1.70332e-015	1.40466e-015	-6.47028e-015	-2.82838e-015	-1.48569e-014	-1.68699e-014	-6.75531e-015	-1.28823e-014	-2.19471e-015	-4.41001e-015	-2.20469e-015	2.44109e-015	4.83306e-015	5.62801e-015	-4.45705e-015	-3.33041e-015	-3.15056e-015	-5.87269e-015	-1.07426e-014	-5.50608e-015	3.43952e-015	-7.06138e-015
-5.14827e-015	4.82658e-015	-1.08561e-015	-1.91148e-015	1.19345e-015	-6.51283e-015	-3.09983e-015	-1.51812e-014	-1.69643e-014	-6.78641e-015	-1.29378e-014	-2.02535e-015	-4.46845e-015	-1.92501e-015	2.37113e-015	4.74105e-015	5.56001e-015	-4.51219e-015	-3.35008e-015	-3.05836e-015	-5.63712e-015	-1.11093e-014	-5.71349e-015	3.62746e-015	-7.21123e-015
-4.98701e-015	5.02475e-015	-7.87153e-016	-2.11046e-015	9.92736e-016	-6.53978e-015	-3.35481e-015	-1.54743e-014	-1.70406e-014	-6.80773e-015	-1.29817e-014	-1.82595e-015	-4.54136e-015	-1.64959e-015	2.31033e-015	4.6646e-015	5.47689e-015	-4.58282e-015	-3.35788e-015	-2.94462e-015	-5.38896e-015	-1.14681e-014	-5.932e-015	3.78871e-015	-7.36144e-015
-4.82245e-015	5.19418e-015	-4.93252e-016	-2.29835e-015	8.0426e-016	-6.55139e-015	-3.59056e-015	-1.57345e-014	-1.70975e-014	-6.8192e-015	-1.30136e-014	-1.59543e-015	-4.62797e-015	-1.3803e-015	2.25944e-015	4.6047e-015	5.38112e-015	-4.66806e-015	-3.35291e-015	-2.81098e-015	-5.13146e-015	-1.18161e-014	-6.15794e-015	3.92318e-015	-7.51008e-015
-4.65414e-015	5.33545e-015	-2.05375e-016	-2.47345e-015	6.29678e-016	-6.54774e-015	-3.80559e-015	-1.59591e-014	-1.71336e-014	-6.82036e-015	-1.3033e-014	-1.333e-015	-4.72717e-015	-1.11919e-015	2.21887e-015	4.56213e-015	5.27484e-015	-4.7679e-015	-3.33491e-015	-2.6588e-015	-4.86809e-015	-1.21504e-014	-6.38771e-015	4.03174e-015	-7.65461e-015
-4.48136e-015	5.44947e-015	7.54088e-017	-2.63434e-015	4.70282e-016	-6.52923e-015	-3.99878e-015	-1.61454e-014	-1.71481e-014	-6.81098e-015	-1.30392e-014	-1.03847e-015	-4.83785e-015	-8.67316e-016	2.18879e-015	4.53715e-015	5.16058e-015	-4.88155e-015	-3.30379e-015	-2.49042e-015	-4.60257e-015	-1.24681e-014	-6.61841e-015	4.11428e-015	-7.79295e-015
-4.30375e-015	5.53825e-015	3.47798e-016	-2.77865e-015	3.28273e-016	-6.4958e-015	-4.16898e-015	-1.62925e-014	-1.71395e-014	-6.79094e-015	-1.30311e-014	-7.12528e-016	-4.95858e-015	-6.26375e-016	2.16899e-015	4.52992e-015	5.04015e-015	-5.0077e-015	-3.25963e-015	-2.30821e-015	-4.33836e-015	-1.27659e-014	-6.84698e-015	4.17166e-015	-7.92313e-015
-4.12121e-015	5.60361e-015	6.10628e-016	-2.90561e-015	2.05046e-016	-6.44737e-015	-4.31539e-015	-1.63991e-014	-1.71066e-014	-6.7604e-015	-1.30083e-014	-3.56862e-016	-5.08791e-015	-3.97506e-016	2.15939e-015	4.54038e-015	4.91536e-015	-5.14596e-015	-3.20166e-015	-2.11416e-015	-4.07905e-015	-1.3042e-014	-7.07031e-015	4.20526e-015	-8.04307e-015
-3.93289e-015	5.6475e-015	8.62977e-016	-3.01389e-015	1.01705e-016	-6.38537e-015	-4.43789e-015	-1.64639e-014	-1.70484e-014	-6.71942e-015	-1.29705e-014	2.68808e-017	-5.22464e-015	-1.81673e-016	2.16004e-015	4.56874e-015	4.78891e-015	-5.29491e-015	-3.12947e-015	-1.91027e-015	-3.82796e-015	-1.32944e-014	-7.28578e-015	4.2158e-015	-8.15146e-015
-3.73887e-015	5.67245e-015	1.10433e-015	-3.10266e-015	1.88196e-017	-6.31004e-015	-4.53657e-015	-1.64861e-014	-1.69648e-014	-6.66872e-015	-1.29174e-014	4.37305e-016	-5.36739e-015	2.01699e-017	2.17078e-015	4.61443e-015	4.66239e-015	-5.45296e-015	-3.04341e-015	-1.69979e-015	-3.58876e-015	-1.35212e-014	-7.4907e-015	4.20461e-015	-8.24695e-015
-3.53863e-015	5.6815e-015	1.33386e-015	-3.17112e-015	-4.29061e-017	-6.22214e-015	-4.61116e-015	-1.64649e-014	-1.68548e-014	-6.60893e-015	-1.28481e-014	8.72298e-016	-5.51447e-015	2.07508e-016	2.19129e-015	4.67669e-015	4.53729e-015	-5.6185e-015	-2.94418e-015	-1.48587e-015	-3.36459e-015	-1.37208e-014	-7.68222e-015	4.17296e-015	-8.32867e-015
-3.33191e-015	5.67704e-015	1.55099e-015	-3.21839e-015	-8.26482e-017	-6.12264e-015	-4.66229e-015	-1.64003e-014	-1.67179e-014	-6.54103e-015	-1.27627e-014	1.32896e-015	-5.66408e-015	3.80252e-016	2.22112e-015	4.75436e-015	4.41626e-015	-5.78978e-015	-2.83202e-015	-1.27115e-015	-3.15837e-015	-1.3892e-014	-7.85878e-015	4.12281e-015	-8.39603e-015
-3.11933e-015	5.66205e-015	1.75509e-015	-3.24458e-015	-1.00522e-016	-6.01297e-015	-4.69008e-015	-1.62922e-014	-1.65535e-014	-6.46584e-015	-1.26607e-014	1.80545e-015	-5.81468e-015	5.3856e-016	2.25896e-015	4.84705e-015	4.30127e-015	-5.96467e-015	-2.70738e-015	-1.0579e-015	-2.97266e-015	-1.40339e-014	-8.01783e-015	4.05607e-015	-8.44876e-015
-2.90177e-015	5.63977e-015	1.94576e-015	-3.24972e-015	-9.65973e-017	-5.89469e-015	-4.69514e-015	-1.61416e-014	-1.63609e-014	-6.38466e-015	-1.25427e-014	2.29886e-015	-5.96548e-015	6.83184e-016	2.30449e-015	4.95362e-015	4.19424e-015	-6.14143e-015	-2.571e-015	-8.48932e-016	-2.80978e-015	-1.41463e-014	-8.15816e-015	3.97447e-015	-8.48632e-015
-2.6787e-015	5.61338e-015	2.12269e-015	-3.234e-015	-7.13281e-017	-5.76761e-015	-4.67887e-015	-1.59494e-014	-1.61396e-014	-6.29861e-015	-1.24076e-014	2.80504e-015	-6.11484e-015	8.14521e-016	2.35784e-015	5.0726e-015	4.09543e-015	-6.31793e-015	-2.424e-015	-6.47281e-016	-2.67188e-015	-1.4229e-014	-8.27816e-015	3.88014e-015	-8.50872e-015
-2.45012e-015	5.58607e-015	2.28614e-015	-3.19676e-015	-2.48187e-017	-5.63363e-015	-4.64186e-015	-1.57172e-014	-1.58897e-014	-6.20826e-015	-1.2255e-014	3.32062e-015	-6.26092e-015	9.33439e-016	2.41754e-015	5.20257e-015	4.00618e-015	-6.49213e-015	-2.26809e-015	-4.55895e-016	-2.56039e-015	-1.42826e-014	-8.3768e-015	3.77549e-015	-8.5162e-015
-2.21699e-015	5.5602e-015	2.43612e-015	-3.13834e-015	4.21769e-017	-5.49426e-015	-4.58586e-015	-1.54471e-014	-1.561e-014	-6.11426e-015	-1.20853e-014	3.84215e-015	-6.40289e-015	1.04109e-015	2.48285e-015	5.34199e-015	3.92735e-015	-6.66128e-015	-2.10439e-015	-2.76445e-016	-2.47646e-015	-1.43077e-014	-8.45291e-015	3.66266e-015	-8.50863e-015
-1.979e-015	5.53907e-015	2.57279e-015	-3.05948e-015	1.29025e-016	-5.35048e-015	-4.51252e-015	-1.51407e-014	-1.53012e-014	-6.01864e-015	-1.18987e-014	4.36607e-015	-6.53945e-015	1.1385e-015	2.55306e-015	5.48934e-015	3.85971e-015	-6.82276e-015	-1.93439e-015	-1.11216e-016	-2.42036e-015	-1.43051e-014	-8.50638e-015	3.54336e-015	-8.48633e-015
-1.73641e-015	5.52489e-015	2.69642e-015	-2.96115e-015	2.3392e-016	-5.20316e-015	-4.42328e-015	-1.48e-014	-1.49636e-014	-5.92299e-015	-1.16948e-014	4.88793e-015	-6.66938e-015	1.227e-015	2.62713e-015	5.64262e-015	3.8042e-015	-6.97502e-015	-1.75999e-015	3.74313e-017	-2.39192e-015	-1.42759e-014	-8.53766e-015	3.42021e-015	-8.45016e-015
-1.49008e-015	5.52063e-015	2.80778e-015	-2.8434e-015	3.56022e-016	-5.0541e-015	-4.31972e-015	-1.44278e-014	-1.45975e-014	-5.82808e-015	-1.14741e-014	5.40387e-015	-6.79099e-015	1.30808e-015	2.70352e-015	5.79991e-015	3.76106e-015	-7.1153e-015	-1.58366e-015	1.67464e-016	-2.39129e-015	-1.42212e-014	-8.54662e-015	3.2953e-015	-8.40053e-015
-1.24145e-015	5.52859e-015	2.90819e-015	-2.70711e-015	4.93838e-016	-4.90439e-015	-4.2036e-015	-1.40265e-014	-1.42034e-014	-5.7345e-015	-1.12371e-014	5.91077e-015	-6.90294e-015	1.38356e-015	2.78194e-015	5.9596e-015	3.73002e-015	-7.24134e-015	-1.40738e-015	2.78071e-016	-2.41791e-015	-1.41421e-014	-8.5332e-015	3.1709e-015	-8.33858e-015
-9.9056e-016	5.55115e-015	2.99805e-015	-2.55279e-015	6.4609e-016	-4.75549e-015	-4.0763e-015	-1.35985e-014	-1.37814e-014	-5.64398e-015	-1.09841e-014	6.40534e-015	-7.00351e-015	1.45459e-015	2.8619e-015	6.1198e-015	3.71118e-015	-7.35146e-015	-1.23301e-015	3.67595e-016	-2.47043e-015	-1.40406e-014	-8.49871e-015	3.04919e-015	-8.2651e-015
-7.38377e-016	5.58996e-015	3.07862e-015	-2.3815e-015	8.11392e-016	-4.6086e-015	-3.93883e-015	-1.3147e-014	-1.3332e-014	-5.5572e-015	-1.07149e-014	6.88395e-015	-7.09201e-015	1.5231e-015	2.94242e-015	6.27923e-015	3.7046e-015	-7.44356e-015	-1.06228e-015	4.34587e-016	-2.54803e-015	-1.39191e-014	-8.44439e-015	2.93221e-015	-8.18078e-015
-4.85563e-016	5.64679e-015	3.1518e-015	-2.19403e-015	9.87516e-016	-4.46421e-015	-3.79279e-015	-1.26752e-014	-1.28561e-014	-5.47458e-015	-1.043e-014	7.3434e-015	-7.1676e-015	1.59103e-015	3.02295e-015	6.43631e-015	3.71018e-015	-7.5154e-015	-8.97678e-016	4.78925e-016	-2.64912e-015	-1.37802e-014	-8.3711e-015	2.82202e-015	-8.08701e-015
-2.32534e-016	5.72314e-015	3.21885e-015	-1.99148e-015	1.17282e-015	-4.32287e-015	-3.63985e-015	-1.21868e-014	-1.23549e-014	-5.39746e-015	-1.013e-014	7.78034e-015	-7.2289e-015	1.66056e-015	3.10302e-015	6.58939e-015	3.72718e-015	-7.56464e-015	-7.41432e-016	5.00666e-016	-2.7716e-015	-1.36262e-014	-8.28011e-015	2.7206e-015	-7.98455e-015
1.98948e-017	5.81927e-015	3.28082e-015	-1.77548e-015	1.36601e-015	-4.18597e-015	-3.48106e-015	-1.16844e-014	-1.18294e-014	-5.32652e-015	-9.81522e-015	8.19207e-015	-7.27496e-015	1.73356e-015	3.18183e-015	6.73712e-015	3.75456e-015	-7.58913e-015	-5.96147e-016	4.99497e-016	-2.91248e-015	-1.34593e-014	-8.1737e-015	2.63026e-015	-7.87416e-015
2.71259e-016	5.93622e-015	3.33949e-015	-1.5471e-015	1.56555e-015	-4.05363e-015	-3.31733e-015	-1.11706e-014	-1.12804e-014	-5.26137e-015	-9.4862e-015	8.57617e-015	-7.3047e-015	1.81201e-015	3.25905e-015	6.87832e-015	3.79174e-015	-7.58759e-015	-4.6413e-016	4.76015e-016	-3.06884e-015	-1.32824e-014	-8.05385e-015	2.55235e-015	-7.7575e-015
5.20506e-016	6.07432e-015	3.39665e-015	-1.3071e-015	1.76921e-015	-3.92697e-015	-3.14986e-015	-1.06488e-014	-1.07091e-014	-5.20276e-015	-9.14387e-015	8.93025e-015	-7.31649e-015	1.89736e-015	3.33439e-015	7.01147e-015	3.83751e-015	-7.55906e-015	-3.47198e-016	4.30185e-016	-3.23778e-015	-1.30981e-014	-7.92237e-015	2.48808e-015	-7.63541e-015
7.66604e-016	6.2332e-015	3.45395e-015	-1.057e-015	1.97511e-015	-3.80633e-015	-2.97992e-015	-1.01219e-014	-1.01166e-014	-5.15025e-015	-8.78896e-015	9.25235e-015	-7.31015e-015	1.99122e-015	3.40707e-015	7.13559e-015	3.8901e-015	-7.50224e-015	-2.47743e-016	3.63223e-016	-3.41599e-015	-1.29088e-014	-7.78164e-015	2.43835e-015	-7.50891e-015
1.00915e-015	6.41182e-015	3.51327e-015	-7.97902e-016	2.1816e-015	-3.69234e-015	-2.80901e-015	-9.59279e-015	-9.50488e-015	-5.10315e-015	-8.42206e-015	9.54049e-015	-7.28472e-015	2.0947e-015	3.47649e-015	7.25004e-015	3.94849e-015	-7.41648e-015	-1.67803e-016	2.76412e-016	-3.60071e-015	-1.27175e-014	-7.63399e-015	2.40489e-015	-7.3791e-015
1.24719e-015	6.61006e-015	3.57631e-015	-5.31243e-016	2.3874e-015	-3.58555e-015	-2.63801e-015	-9.06501e-015	-8.87554e-015	-5.06082e-015	-8.04374e-015	9.79314e-015	-7.23894e-015	2.20894e-015	3.54235e-015	7.35448e-015	4.01085e-015	-7.30168e-015	-1.08711e-016	1.7106e-016	-3.78794e-015	-1.25276e-014	-7.48184e-015	2.38864e-015	-7.24673e-015
1.47979e-015	6.82656e-015	3.64436e-015	-2.57867e-016	2.59071e-015	-3.48523e-015	-2.46629e-015	-8.54107e-015	-8.23068e-015	-5.02284e-015	-7.65453e-015	1.00091e-014	-7.17179e-015	2.33537e-015	3.60539e-015	7.44818e-015	4.07623e-015	-7.15742e-015	-7.23743e-017	4.86383e-017	-3.97446e-015	-1.23416e-014	-7.32728e-015	2.3899e-015	-7.1127e-015
1.70608e-015	7.06016e-015	3.71914e-015	2.19328e-017	2.79055e-015	-3.39163e-015	-2.29471e-015	-8.02268e-015	-7.57217e-015	-4.98869e-015	-7.2551e-015	1.01878e-014	-7.08266e-015	2.47528e-015	3.66557e-015	7.53098e-015	4.14285e-015	-6.98383e-015	-5.9979e-017	-8.88571e-017	-4.15719e-015	-1.21615e-014	-7.17229e-015	2.40847e-015	-6.97747e-015
1.92523e-015	7.30995e-015	3.80196e-015	3.06523e-016	2.98539e-015	-3.30489e-015	-2.12413e-015	-7.5127e-015	-6.90225e-015	-4.95644e-015	-6.84631e-015	1.03287e-014	-6.97049e-015	2.62863e-015	3.72251e-015	7.60313e-015	4.20869e-015	-6.7814e-015	-7.14037e-017	-2.40051e-016	-4.33275e-015	-1.19893e-014	-7.01857e-015	2.4446e-015	-6.84144e-015
2.1369e-015	7.57324e-015	3.89445e-015	5.94649e-016	3.17402e-015	-3.22465e-015	-1.95419e-015	-7.01292e-015	-6.22255e-015	-4.92431e-015	-6.42929e-015	1.04322e-014	-6.83496e-015	2.79526e-015	3.77666e-015	7.66478e-015	4.27157e-015	-6.55052e-015	-1.07701e-016	-4.03283e-016	-4.49813e-015	-1.18274e-014	-6.86828e-015	2.49847e-015	-6.70565e-015
2.34102e-015	7.84756e-015	3.99768e-015	8.85464e-016	3.35477e-015	-3.15029e-015	-1.78458e-015	-6.52495e-015	-5.53493e-015	-4.89123e-015	-6.00484e-015	1.04986e-014	-6.67581e-015	2.97573e-015	3.82756e-015	7.71672e-015	4.32993e-015	-6.29232e-015	-1.69764e-016	-5.75995e-016	-4.64957e-015	-1.16776e-014	-6.7234e-015	2.56952e-015	-6.57107e-015
2.5371e-015	8.13085e-015	4.11233e-015	1.17815e-015	3.52664e-015	-3.08163e-015	-1.61591e-015	-6.05035e-015	-4.84194e-015	-4.85535e-015	-5.57347e-015	1.05293e-014	-6.49291e-015	3.17017e-015	3.87555e-015	7.75979e-015	4.38167e-015	-6.00807e-015	-2.57307e-016	-7.55618e-016	-4.78372e-015	-1.15415e-014	-6.58559e-015	2.65711e-015	-6.43853e-015
2.72448e-015	8.42022e-015	4.23961e-015	1.47201e-015	3.68966e-015	-3.01777e-015	-1.44797e-015	-5.59072e-015	-4.14553e-015	-4.81448e-015	-5.13567e-015	1.05256e-014	-6.28639e-015	3.37829e-015	3.92164e-015	7.79445e-015	4.42542e-015	-5.69954e-015	-3.70003e-016	-9.39949e-016	-4.89848e-015	-1.14206e-014	-6.45642e-015	2.7605e-015	-6.30836e-015
2.9032e-015	8.71349e-015	4.37997e-015	1.76637e-015	3.8433e-015	-2.9584e-015	-1.28045e-015	-5.14796e-015	-3.44791e-015	-4.76743e-015	-4.69302e-015	1.04882e-014	-6.05551e-015	3.59909e-015	3.96599e-015	7.82197e-015	4.45949e-015	-5.36871e-015	-5.07774e-016	-1.12678e-015	-4.9916e-015	-1.13157e-014	-6.33747e-015	2.87907e-015	-6.18116e-015
3.07301e-015	9.00773e-015	4.5341e-015	2.05997e-015	3.98674e-015	-2.90243e-015	-1.11313e-015	-4.72273e-015	-2.75177e-015	-4.71206e-015	-4.24567e-015	1.04185e-014	-5.79949e-015	3.83142e-015	4.00923e-015	7.84396e-015	4.4822e-015	-5.01694e-015	-6.6928e-016	-1.31425e-015	-5.0603e-015	-1.12273e-014	-6.22975e-015	3.01134e-015	-6.05753e-015
3.23379e-015	9.30003e-015	4.70225e-015	2.35196e-015	4.11937e-015	-2.84913e-015	-9.45949e-016	-4.31552e-015	-2.05996e-015	-4.6463e-015	-3.79408e-015	1.0319e-014	-5.51864e-015	4.0744e-015	4.05185e-015	7.8619e-015	4.49202e-015	-4.64674e-015	-8.52418e-016	-1.49952e-015	-5.10256e-015	-1.1156e-014	-6.13454e-015	3.15584e-015	-5.93756e-015
3.38575e-015	9.58764e-015	4.88445e-015	2.64166e-015	4.24108e-015	-2.79808e-015	-7.78163e-016	-3.92662e-015	-1.37441e-015	-4.56822e-015	-3.3393e-015	1.01921e-014	-5.2136e-015	4.32661e-015	4.09475e-015	7.87678e-015	4.48699e-015	-4.26093e-015	-1.05558e-015	-1.68014e-015	-5.11701e-015	-1.11012e-014	-6.05254e-015	3.31158e-015	-5.82205e-015
3.52875e-015	9.86824e-015	5.08133e-015	2.92799e-015	4.35171e-015	-2.74834e-015	-6.09639e-016	-3.55605e-015	-6.97105e-016	-4.47527e-015	-2.88205e-015	1.00397e-014	-4.88443e-015	4.58687e-015	4.13856e-015	7.89065e-015	4.46611e-015	-3.86228e-015	-1.27615e-015	-1.85347e-015	-5.10311e-015	-1.10625e-014	-5.98427e-015	3.47631e-015	-5.71132e-015
3.66306e-015	1.01389e-014	5.29201e-015	3.20971e-015	4.45111e-015	-2.69853e-015	-4.40209e-016	-3.20437e-015	-3.08501e-017	-4.36569e-015	-2.42299e-015	9.86372e-015	-4.5317e-015	4.85339e-015	4.18387e-015	7.90462e-015	4.42868e-015	-3.45348e-015	-1.51171e-015	-2.01758e-015	-5.05995e-015	-1.1039e-014	-5.93017e-015	3.64853e-015	-5.60576e-015
3.78898e-015	1.03967e-014	5.51649e-015	3.48643e-015	4.54019e-015	-2.64814e-015	-2.69261e-016	-2.87201e-015	6.22147e-016	-4.23668e-015	-1.96301e-015	9.66738e-015	-4.15648e-015	5.12464e-015	4.23133e-015	7.92063e-015	4.3734e-015	-3.03728e-015	-1.75964e-015	-2.17027e-015	-4.98659e-015	-1.10298e-014	-5.89046e-015	3.82665e-015	-5.50587e-015
3.906e-015	1.06397e-014	5.75438e-015	3.75733e-015	4.61895e-015	-2.59666e-015	-9.71754e-017	-2.55821e-015	1.26005e-015	-4.08701e-015	-1.50267e-015	9.45312e-015	-3.76009e-015	5.39888e-015	4.28174e-015	7.94028e-015	4.29998e-015	-2.61646e-015	-2.01653e-015	-2.31009e-015	-4.88299e-015	-1.10337e-014	-5.86465e-015	4.00821e-015	-5.41188e-015
4.01493e-015	1.08654e-014	6.00446e-015	4.02126e-015	4.68742e-015	-2.54307e-015	7.65372e-017	-2.26274e-015	1.88043e-015	-3.91583e-015	-1.04311e-015	9.22343e-015	-3.3436e-015	5.67423e-015	4.33526e-015	7.96464e-015	4.2076e-015	-2.19443e-015	-2.27889e-015	-2.43507e-015	-4.74923e-015	-1.10495e-014	-5.85195e-015	4.19093e-015	-5.32403e-015
4.11591e-015	1.10715e-014	6.26518e-015	4.27777e-015	4.74598e-015	-2.48731e-015	2.52436e-016	-1.98502e-015	2.48107e-015	-3.72187e-015	-5.85315e-016	8.98072e-015	-2.90795e-015	5.94853e-015	4.39259e-015	7.99534e-015	4.09569e-015	-1.77402e-015	-2.54352e-015	-2.54335e-015	-4.58614e-015	-1.10747e-014	-5.85191e-015	4.37344e-015	-5.2422e-015
4.20913e-015	1.12568e-014	6.53464e-015	4.52578e-015	4.79486e-015	-2.42922e-015	4.30396e-016	-1.72359e-015	3.0601e-015	-3.50322e-015	-1.30146e-016	8.72853e-015	-2.45489e-015	6.21968e-015	4.45469e-015	8.03405e-015	3.96435e-015	-1.35881e-015	-2.80614e-015	-2.6342e-015	-4.39509e-015	-1.11066e-014	-5.86384e-015	4.55347e-015	-5.16703e-015
4.29501e-015	1.14199e-014	6.8119e-015	4.76463e-015	4.83497e-015	-2.36846e-015	6.09945e-016	-1.47794e-015	3.61576e-015	-3.25949e-015	3.21612e-016	8.46966e-015	-1.98631e-015	6.48575e-015	4.5218e-015	8.08089e-015	3.81406e-015	-9.51008e-016	-3.06327e-015	-2.70529e-015	-4.1778e-015	-1.11429e-014	-5.8862e-015	4.72906e-015	-5.0986e-015
4.37406e-015	1.15593e-014	7.09549e-015	4.99372e-015	4.86656e-015	-2.30507e-015	7.91446e-016	-1.2474e-015	4.14608e-015	-2.99003e-015	7.68503e-016	8.20634e-015	-1.50405e-015	6.74509e-015	4.59415e-015	8.1372e-015	3.64529e-015	-5.53515e-016	-3.31157e-015	-2.75565e-015	-3.93531e-015	-1.11813e-014	-5.91772e-015	4.89804e-015	-5.03702e-015
4.44659e-015	1.16742e-014	7.38331e-015	5.21188e-015	4.8901e-015	-2.23873e-015	9.75299e-016	-1.03035e-015	4.64985e-015	-2.69377e-015	1.21002e-015	7.94077e-015	-1.01076e-015	6.99569e-015	4.67221e-015	8.2046e-015	3.45805e-015	-1.69649e-016	-3.54737e-015	-2.78458e-015	-3.66972e-015	-1.12188e-014	-5.95738e-015	5.05875e-015	-4.98325e-015
4.51328e-015	1.17642e-014	7.6738e-015	5.41836e-015	4.9066e-015	-2.16934e-015	1.16068e-015	-8.25811e-016	5.12626e-015	-2.37045e-015	1.64493e-015	7.67557e-015	-5.0829e-016	7.23572e-015	4.75583e-015	8.28367e-015	3.25327e-015	1.98189e-016	-3.76601e-015	-2.79097e-015	-3.38288e-015	-1.12521e-014	-6.00375e-015	5.20863e-015	-4.93791e-015
4.57475e-015	1.18294e-014	7.96525e-015	5.61243e-015	4.91587e-015	-2.09678e-015	1.34702e-015	-6.32478e-016	5.57374e-015	-2.02036e-015	2.07217e-015	7.41259e-015	8.14742e-019	7.46401e-015	4.845e-015	8.37496e-015	3.03166e-015	5.47826e-016	-3.96369e-015	-2.7749e-015	-3.07689e-015	-1.12785e-014	-6.05539e-015	5.34603e-015	-4.90063e-015
4.63217e-015	1.18702e-014	8.25588e-015	5.79312e-015	4.91885e-015	-2.02188e-015	1.53421e-015	-4.48922e-016	5.99058e-015	-1.64475e-015	2.49074e-015	7.15341e-015	5.14122e-016	7.67912e-015	4.93988e-015	8.47855e-015	2.79503e-015	8.7784e-016	-4.13647e-015	-2.73567e-015	-2.7542e-015	-1.12956e-014	-6.11086e-015	5.46944e-015	-4.87161e-015
4.68619e-015	1.18867e-014	8.54372e-015	5.9596e-015	4.916e-015	-1.94428e-015	1.72195e-015	-2.74807e-016	6.37632e-015	-1.24459e-015	2.89952e-015	6.90054e-015	1.02878e-015	7.87975e-015	5.04073e-015	8.59424e-015	2.54483e-015	1.18641e-015	-4.28138e-015	-2.67301e-015	-2.4182e-015	-1.13e-014	-6.16839e-015	5.57758e-015	-4.85112e-015
4.73723e-015	1.18802e-014	8.82621e-015	6.11185e-015	4.90767e-015	-1.86476e-015	1.90919e-015	-1.09617e-016	6.73016e-015	-8.21748e-016	3.2978e-015	6.65619e-015	1.5414e-015	8.06466e-015	5.14678e-015	8.72205e-015	2.28297e-015	1.47181e-015	-4.39515e-015	-2.58712e-015	-2.07176e-015	-1.12887e-014	-6.22576e-015	5.66854e-015	-4.83947e-015
4.78536e-015	1.18514e-014	9.10146e-015	6.24881e-015	4.89449e-015	-1.78354e-015	2.09547e-015	4.78511e-017	7.05149e-015	-3.77211e-016	3.68377e-015	6.42125e-015	2.04914e-015	8.23238e-015	5.25784e-015	8.86174e-015	2.01149e-015	1.73286e-015	-4.4757e-015	-2.47815e-015	-1.71751e-015	-1.12588e-014	-6.28117e-015	5.74146e-015	-4.83668e-015
4.83174e-015	1.18014e-014	9.36731e-015	6.3693e-015	4.87675e-015	-1.70134e-015	2.28008e-015	1.99044e-016	7.34015e-015	8.66637e-017	4.0566e-015	6.19652e-015	2.54907e-015	8.38246e-015	5.37307e-015	9.01209e-015	1.73269e-015	1.96869e-015	-4.521e-015	-2.34627e-015	-1.35807e-015	-1.1207e-014	-6.33279e-015	5.7956e-015	-4.84262e-015
4.87677e-015	1.1732e-014	9.62165e-015	6.47272e-015	4.85483e-015	-1.61914e-015	2.46182e-015	3.44742e-016	7.59576e-015	5.67603e-016	4.4149e-015	5.98381e-015	3.03837e-015	8.51455e-015	5.49213e-015	9.17266e-015	1.44847e-015	2.17921e-015	-4.52894e-015	-2.19249e-015	-9.96303e-016	-1.1131e-014	-6.37917e-015	5.83014e-015	-4.85738e-015
4.9213e-015	1.1645e-014	9.86263e-015	6.55886e-015	4.82928e-015	-1.5377e-015	2.63965e-015	4.85256e-016	7.81807e-015	1.06286e-015	4.75842e-015	5.7837e-015	3.51381e-015	8.62854e-015	5.61359e-015	9.34227e-015	1.16117e-015	2.36423e-015	-4.49728e-015	-2.01736e-015	-6.35511e-016	-1.1028e-014	-6.41832e-015	5.84425e-015	-4.88115e-015
4.96561e-015	1.15414e-014	1.00886e-014	6.62717e-015	4.80039e-015	-1.45767e-015	2.81296e-015	6.211e-016	8.00804e-015	1.56958e-015	5.08598e-015	5.59658e-015	3.97241e-015	8.7243e-015	5.73678e-015	9.51867e-015	8.73462e-016	2.52302e-015	-4.4254e-015	-1.82149e-015	-2.78173e-016	-1.08963e-014	-6.44855e-015	5.83734e-015	-4.91353e-015
5.01056e-015	1.14232e-014	1.0298e-014	6.67689e-015	4.76903e-015	-1.3796e-015	2.98094e-015	7.53149e-016	8.16594e-015	2.08518e-015	5.39633e-015	5.42332e-015	4.4112e-015	8.80238e-015	5.86099e-015	9.70005e-015	5.87382e-016	2.6566e-015	-4.31285e-015	-1.60615e-015	7.33401e-017	-1.07344e-014	-6.46834e-015	5.80913e-015	-4.95394e-015
5.05575e-015	1.12923e-014	1.0489e-014	6.70857e-015	4.73496e-015	-1.30414e-015	3.14227e-015	8.82198e-016	8.29246e-015	2.60591e-015	5.68833e-015	5.2643e-015	4.82685e-015	8.86318e-015	5.985e-015	9.88487e-015	3.0591e-016	2.76584e-015	-4.16013e-015	-1.37222e-015	4.16384e-016	-1.05403e-014	-6.4757e-015	5.75942e-015	-5.00212e-015
5.10092e-015	1.11508e-014	1.06602e-014	6.72132e-015	4.69856e-015	-1.23195e-015	3.29634e-015	1.00888e-015	8.38849e-015	3.1279e-015	5.96111e-015	5.11965e-015	5.21711e-015	8.90682e-015	6.10743e-015	1.00706e-014	3.2036e-017	2.85231e-015	-3.96745e-015	-1.12087e-015	7.4875e-016	-1.03128e-014	-6.46972e-015	5.68858e-015	-5.05757e-015
5.1463e-015	1.10004e-014	1.08105e-014	6.71505e-015	4.66005e-015	-1.16419e-015	3.44159e-015	1.13254e-015	8.45456e-015	3.64784e-015	6.21431e-015	4.98866e-015	5.57965e-015	8.93465e-015	6.22721e-015	1.02553e-014	-2.3115e-016	2.91701e-015	-3.73559e-015	-8.53407e-016	1.06781e-015	-1.00511e-014	-6.4492e-015	5.59677e-015	-5.11928e-015
5.19282e-015	1.08428e-014	1.0939e-014	6.69014e-015	4.62012e-015	-1.10171e-015	3.57737e-015	1.25374e-015	8.49099e-015	4.16178e-015	6.44685e-015	4.87056e-015	5.91186e-015	8.94669e-015	6.34283e-015	1.04363e-014	-4.81195e-016	2.96171e-015	-3.46581e-015	-5.71208e-016	1.37161e-015	-9.75411e-015	-6.41301e-015	5.48416e-015	-5.1864e-015
5.24057e-015	1.06794e-014	1.10442e-014	6.64583e-015	4.57842e-015	-1.04562e-015	3.70325e-015	1.37243e-015	8.49897e-015	4.66662e-015	6.65779e-015	4.76529e-015	6.21157e-015	8.94431e-015	6.45239e-015	1.06106e-014	-7.1547e-016	2.98799e-015	-3.1607e-015	-2.75788e-016	1.65852e-015	-9.42154e-015	-6.35968e-015	5.35135e-015	-5.25813e-015
5.28935e-015	1.05118e-014	1.11258e-014	6.58286e-015	4.53572e-015	-9.96073e-016	3.81811e-015	1.48822e-015	8.48034e-015	5.15852e-015	6.84661e-015	4.67155e-015	6.47716e-015	8.92859e-015	6.5548e-015	1.07754e-014	-9.31114e-016	2.99757e-015	-2.82274e-015	3.10307e-017	1.92664e-015	-9.05398e-015	-6.28892e-015	5.19897e-015	-5.33363e-015
5.33971e-015	1.03417e-014	1.11838e-014	6.50114e-015	4.49186e-015	-9.53445e-016	3.92134e-015	1.6011e-015	8.43681e-015	5.63404e-015	7.01284e-015	4.58846e-015	6.70665e-015	8.90084e-015	6.6484e-015	1.0928e-014	-1.12484e-015	2.99278e-015	-2.45508e-015	3.47926e-016	2.17476e-015	-8.65213e-015	-6.19991e-015	5.0278e-015	-5.41151e-015
5.39201e-015	1.01702e-014	1.12177e-014	6.40073e-015	4.44694e-015	-9.18604e-016	4.01197e-015	1.71075e-015	8.36936e-015	6.08925e-015	7.15613e-015	4.51548e-015	6.89973e-015	8.86223e-015	6.73152e-015	1.10658e-014	-1.29458e-015	2.97578e-015	-2.06086e-015	6.73494e-016	2.40189e-015	-8.21723e-015	-6.09218e-015	4.83856e-015	-5.48984e-015
5.44589e-015	9.99819e-015	1.12272e-014	6.28194e-015	4.4003e-015	-8.91639e-016	4.08884e-015	1.81687e-015	8.27901e-015	6.52032e-015	7.27604e-015	4.45118e-015	7.05546e-015	8.81422e-015	6.80259e-015	1.11859e-014	-1.43836e-015	2.94869e-015	-1.64373e-015	1.00565e-015	2.60777e-015	-7.75145e-015	-5.96553e-015	4.63249e-015	-5.56725e-015
5.50116e-015	9.8267e-015	1.12122e-014	6.1451e-015	4.35259e-015	-8.72859e-016	4.1515e-015	1.9182e-015	8.16809e-015	6.92476e-015	7.37227e-015	4.3948e-015	7.17268e-015	8.75789e-015	6.86044e-015	1.12858e-014	-1.55411e-015	2.9136e-015	-1.20846e-015	1.34294e-015	2.79179e-015	-7.2564e-015	-5.82035e-015	4.41023e-015	-5.64221e-015
5.55773e-015	9.65645e-015	1.11729e-014	5.9912e-015	4.30435e-015	-8.62202e-016	4.2e-015	2.01436e-015	8.03872e-015	7.29934e-015	7.44474e-015	4.34477e-015	7.25189e-015	8.6949e-015	6.90335e-015	1.13634e-014	-1.63995e-015	2.87287e-015	-7.59506e-016	1.68308e-015	2.95345e-015	-6.73418e-015	-5.65703e-015	4.173e-015	-5.71343e-015
5.61472e-015	9.48755e-015	1.11098e-014	5.82109e-015	4.25553e-015	-8.59849e-016	4.23325e-015	2.10513e-015	7.89208e-015	7.64125e-015	7.49364e-015	4.30047e-015	7.29317e-015	8.62577e-015	6.93e-015	1.1416e-014	-1.69492e-015	2.82872e-015	-3.00967e-016	2.02471e-015	3.09289e-015	-6.18735e-015	-5.47529e-015	3.92212e-015	-5.77908e-015
5.67099e-015	9.31946e-015	1.10236e-014	5.63577e-015	4.20574e-015	-8.65602e-016	4.25115e-015	2.19031e-015	7.7305e-015	7.94732e-015	7.51929e-015	4.26106e-015	7.29672e-015	8.55231e-015	6.93905e-015	1.14408e-014	-1.71776e-015	2.78316e-015	1.62595e-016	2.36613e-015	3.2105e-015	-5.61839e-015	-5.27511e-015	3.659e-015	-5.83731e-015
5.726e-015	9.15162e-015	1.0915e-014	5.43618e-015	4.15529e-015	-8.79266e-016	4.25407e-015	2.26934e-015	7.55543e-015	8.21602e-015	7.52183e-015	4.22502e-015	7.26393e-015	8.47548e-015	6.92943e-015	1.14367e-014	-1.70722e-015	2.73885e-015	6.26527e-016	2.70565e-015	3.30707e-015	-5.03049e-015	-5.05717e-015	3.38484e-015	-5.8861e-015
5.7791e-015	8.98433e-015	1.07852e-014	5.22305e-015	4.10415e-015	-8.99828e-016	4.24193e-015	2.34191e-015	7.36863e-015	8.44594e-015	7.50231e-015	4.19132e-015	7.19616e-015	8.39601e-015	6.90046e-015	1.14019e-014	-1.66273e-015	2.69756e-015	1.08504e-015	3.041e-015	3.38378e-015	-4.42695e-015	-4.82211e-015	3.10058e-015	-5.92396e-015
5.82984e-015	8.81684e-015	1.06348e-014	4.9975e-015	4.05207e-015	-9.26675e-016	4.21497e-015	2.40726e-015	7.17237e-015	8.63528e-015	7.46137e-015	4.1593e-015	7.09531e-015	8.31501e-015	6.8509e-015	1.13348e-014	-1.58393e-015	2.66136e-015	1.53379e-015	3.36911e-015	3.44217e-015	-3.81073e-015	-4.57091e-015	2.80763e-015	-5.94915e-015
5.8778e-015	8.64756e-015	1.04648e-014	4.76083e-015	3.99962e-015	-9.59441e-016	4.17331e-015	2.46475e-015	6.96856e-015	8.7831e-015	7.39999e-015	4.12743e-015	6.96331e-015	8.23312e-015	6.78e-015	1.12345e-014	-1.4711e-015	2.63167e-015	1.96795e-015	3.68875e-015	3.4834e-015	-3.18555e-015	-4.30455e-015	2.50706e-015	-5.95935e-015
5.92195e-015	8.47528e-015	1.02766e-014	4.514e-015	3.94663e-015	-9.96635e-016	4.11682e-015	2.51364e-015	6.75914e-015	8.88826e-015	7.31992e-015	4.09525e-015	6.80205e-015	8.15074e-015	6.68767e-015	1.10996e-014	-1.3242e-015	2.60979e-015	2.38365e-015	3.99867e-015	3.50902e-015	-2.5551e-015	-4.02345e-015	2.20092e-015	-5.95304e-015
5.9618e-015	8.29862e-015	1.00716e-014	4.25838e-015	3.89289e-015	-1.03733e-015	4.04623e-015	2.55269e-015	6.54639e-015	8.95057e-015	7.22248e-015	4.06206e-015	6.61456e-015	8.06815e-015	6.57347e-015	1.09298e-014	-1.14327e-015	2.59709e-015	2.77678e-015	4.29664e-015	3.52115e-015	-1.92322e-015	-3.72898e-015	1.8904e-015	-5.92784e-015
5.99648e-015	8.11544e-015	9.85123e-015	3.99575e-015	3.8384e-015	-1.08066e-015	3.96209e-015	2.58152e-015	6.33216e-015	8.97053e-015	7.1091e-015	4.02753e-015	6.40396e-015	7.98579e-015	6.43755e-015	1.07252e-014	-9.2885e-016	2.59462e-015	3.14341e-015	4.58124e-015	3.52176e-015	-1.29426e-015	-3.42229e-015	1.57666e-015	-5.8819e-015
6.02535e-015	7.92333e-015	9.61641e-015	3.72787e-015	3.78252e-015	-1.12522e-015	3.86469e-015	2.59951e-015	6.11785e-015	8.94889e-015	6.98112e-015	3.99135e-015	6.17327e-015	7.90384e-015	6.27997e-015	1.04861e-014	-6.8219e-016	2.60311e-015	3.4802e-015	4.85093e-015	3.5128e-015	-6.70825e-016	-3.10449e-015	1.26134e-015	-5.81362e-015
6.04726e-015	7.72124e-015	9.36802e-015	3.45562e-015	3.72582e-015	-1.1692e-015	3.75481e-015	2.60632e-015	5.90545e-015	8.88609e-015	6.84027e-015	3.9529e-015	5.92638e-015	7.82162e-015	6.10163e-015	1.0213e-014	-4.0565e-016	2.62315e-015	3.78442e-015	5.10452e-015	3.49624e-015	-5.66907e-017	-2.77729e-015	9.45279e-016	-5.7216e-015
6.06146e-015	7.50692e-015	9.10806e-015	3.18033e-015	3.66821e-015	-1.21128e-015	3.63347e-015	2.60198e-015	5.69684e-015	8.78491e-015	6.68838e-015	3.91206e-015	5.66694e-015	7.73861e-015	5.90251e-015	9.90712e-015	-1.01251e-016	2.65521e-015	4.05329e-015	5.34013e-015	3.47393e-015	5.4451e-016	-2.44219e-015	6.29918e-016	-5.60463e-015
6.06681e-015	7.2785e-015	8.83783e-015	2.90351e-015	3.60996e-015	-1.2506e-015	3.5013e-015	2.58626e-015	5.49327e-015	8.64689e-015	6.52744e-015	3.86851e-015	5.39857e-015	7.65431e-015	5.68349e-015	9.56934e-015	2.28661e-016	2.69917e-015	4.28522e-015	5.55683e-015	3.44799e-015	1.12988e-015	-2.10007e-015	3.17159e-016	-5.46178e-015
6.06224e-015	7.03368e-015	8.55858e-015	2.62682e-015	3.55044e-015	-1.28645e-015	3.3591e-015	2.55874e-015	5.29599e-015	8.47444e-015	6.35949e-015	3.82217e-015	5.12434e-015	7.56839e-015	5.44577e-015	9.20117e-015	5.81553e-016	2.75462e-015	4.47881e-015	5.75332e-015	3.42152e-015	1.6971e-015	-1.75289e-015	7.91074e-018	-5.29246e-015
6.04627e-015	6.7703e-015	8.27249e-015	2.3517e-015	3.48897e-015	-1.31708e-015	3.20865e-015	2.5192e-015	5.10656e-015	8.2692e-015	6.18625e-015	3.77291e-015	4.84805e-015	7.48034e-015	5.1909e-015	8.80443e-015	9.54421e-016	2.82127e-015	4.63327e-015	5.92927e-015	3.39687e-015	2.24332e-015	-1.40162e-015	-2.9632e-016	-5.09535e-015
6.01869e-015	6.48693e-015	7.98071e-015	2.07939e-015	3.42601e-015	-1.34057e-015	3.05066e-015	2.46786e-015	4.926e-015	8.03448e-015	6.01006e-015	3.72082e-015	4.57338e-015	7.38898e-015	4.91992e-015	8.38183e-015	1.34437e-015	2.89845e-015	4.74834e-015	6.08415e-015	3.37626e-015	2.76572e-015	-1.04749e-015	-5.94274e-016	-4.8696e-015
5.97907e-015	6.18223e-015	7.68373e-015	1.81081e-015	3.36088e-015	-1.35592e-015	2.88573e-015	2.40507e-015	4.75594e-015	7.77342e-015	5.83261e-015	3.66479e-015	4.30382e-015	7.29324e-015	4.63444e-015	7.93594e-015	1.74814e-015	2.98576e-015	4.82404e-015	6.21727e-015	3.36152e-015	3.26229e-015	-6.9215e-016	-8.85003e-016	-4.61463e-015
5.9262e-015	5.85434e-015	7.38223e-015	1.54749e-015	3.29358e-015	-1.36291e-015	2.71555e-015	2.3312e-015	4.59771e-015	7.48922e-015	5.6562e-015	3.60582e-015	4.04293e-015	7.19226e-015	4.33659e-015	7.46925e-015	2.16326e-015	3.08223e-015	4.86139e-015	6.32848e-015	3.35468e-015	3.73098e-015	-3.3732e-016	-1.16725e-015	-4.33047e-015
5.85938e-015	5.50181e-015	7.07758e-015	1.29071e-015	3.22347e-015	-1.36028e-015	2.54088e-015	2.24648e-015	4.45211e-015	7.18521e-015	5.48257e-015	3.54494e-015	3.79413e-015	7.08527e-015	4.02768e-015	6.98481e-015	2.58629e-015	3.18626e-015	4.86187e-015	6.41725e-015	3.35807e-015	4.17109e-015	1.56672e-017	-1.43946e-015	-4.01769e-015
5.77855e-015	5.12327e-015	6.77093e-015	1.04217e-015	3.15027e-015	-1.34677e-015	2.36314e-015	2.15185e-015	4.32006e-015	6.86544e-015	5.31399e-015	3.48209e-015	3.56001e-015	6.97097e-015	3.71002e-015	6.48566e-015	3.01273e-015	3.29708e-015	4.8274e-015	6.48321e-015	3.3735e-015	4.58157e-015	3.65424e-016	-1.70083e-015	-3.67647e-015
5.68352e-015	4.71862e-015	6.46307e-015	8.02888e-016	3.0731e-015	-1.32192e-015	2.18365e-015	2.04804e-015	4.2024e-015	6.53256e-015	5.15208e-015	3.41765e-015	3.34397e-015	6.84852e-015	3.38568e-015	5.97495e-015	3.43906e-015	3.41342e-015	4.76069e-015	6.52687e-015	3.40262e-015	4.96157e-015	7.1058e-016	-1.95013e-015	-3.30794e-015
5.57372e-015	4.28722e-015	6.15486e-015	5.74174e-016	2.99187e-015	-1.28527e-015	2.00338e-015	1.93558e-015	4.09915e-015	6.19059e-015	4.99855e-015	3.35157e-015	3.14832e-015	6.71662e-015	3.05663e-015	5.45572e-015	3.86171e-015	3.53354e-015	4.66495e-015	6.54818e-015	3.4465e-015	5.31168e-015	1.05042e-015	-2.18681e-015	-2.91283e-015
5.44897e-015	3.82891e-015	5.84722e-015	3.57129e-016	2.9061e-015	-1.23685e-015	1.82306e-015	1.8151e-015	4.01045e-015	5.84328e-015	4.85522e-015	3.28461e-015	2.97497e-015	6.57408e-015	2.7255e-015	4.93149e-015	4.27683e-015	3.65599e-015	4.54432e-015	6.54868e-015	3.50678e-015	5.63237e-015	1.38414e-015	-2.40968e-015	-2.49225e-015
5.30895e-015	3.34427e-015	5.54062e-015	1.52178e-016	2.81514e-015	-1.17675e-015	1.64439e-015	1.68681e-015	3.9368e-015	5.49425e-015	4.72332e-015	3.21737e-015	2.82564e-015	6.42038e-015	2.39458e-015	4.40568e-015	4.68064e-015	3.7796e-015	4.40271e-015	6.52835e-015	3.58469e-015	5.92447e-015	1.71056e-015	-2.61761e-015	-2.04772e-015
5.15405e-015	2.83413e-015	5.23549e-015	-3.9857e-017	2.71869e-015	-1.10425e-015	1.46877e-015	1.55258e-015	3.87909e-015	5.14668e-015	4.60485e-015	3.15001e-015	2.70144e-015	6.25449e-015	2.06605e-015	3.88139e-015	5.06978e-015	3.90273e-015	4.2437e-015	6.48873e-015	3.68133e-015	6.18954e-015	2.02942e-015	-2.8093e-015	-1.58103e-015
4.98456e-015	2.30038e-015	4.93222e-015	-2.18204e-016	2.61668e-015	-1.01936e-015	1.29694e-015	1.41322e-015	3.83754e-015	4.80397e-015	4.50017e-015	3.08253e-015	2.60347e-015	6.07549e-015	1.7428e-015	3.36221e-015	5.44087e-015	4.02446e-015	4.07192e-015	6.43109e-015	3.79685e-015	6.42914e-015	2.33969e-015	-2.98376e-015	-1.09439e-015
4.80056e-015	1.7451e-015	4.63094e-015	-3.82427e-016	2.50845e-015	-9.22462e-016	1.13011e-015	1.26986e-015	3.81172e-015	4.46911e-015	4.40978e-015	3.01562e-015	2.53272e-015	5.88354e-015	1.42733e-015	2.85149e-015	5.79055e-015	4.14306e-015	3.89176e-015	6.35684e-015	3.93204e-015	6.64475e-015	2.6407e-015	-3.14054e-015	-5.89309e-016
4.60211e-015	1.17012e-015	4.33151e-015	-5.31263e-016	2.39388e-015	-8.13896e-016	9.68926e-016	1.12375e-015	3.8013e-015	4.14558e-015	4.33446e-015	2.94976e-015	2.48897e-015	5.67828e-015	1.12228e-015	2.35264e-015	6.11556e-015	4.25754e-015	3.70805e-015	6.26831e-015	4.0877e-015	6.83907e-015	2.93214e-015	-3.27885e-015	-6.79647e-017
4.39003e-015	5.7768e-016	4.03342e-015	-6.64915e-016	2.27298e-015	-6.94823e-016	8.142e-016	9.75408e-016	3.80609e-015	3.83619e-015	4.27446e-015	2.88438e-015	2.47268e-015	5.45977e-015	8.29794e-016	1.86838e-015	6.41325e-015	4.36762e-015	3.52526e-015	6.16759e-015	4.26299e-015	7.01468e-015	3.21386e-015	-3.39774e-015	4.66412e-016
4.1652e-015	-2.91002e-017	3.73741e-015	-7.82989e-016	2.14539e-015	-5.66284e-016	6.67117e-016	8.26145e-016	3.82546e-015	3.54375e-015	4.23011e-015	2.81952e-015	2.48293e-015	5.22761e-015	5.51957e-016	1.4018e-015	6.68109e-015	4.47259e-015	3.3478e-015	6.05595e-015	4.45706e-015	7.1741e-015	3.48561e-015	-3.49664e-015	1.01113e-015
3.9286e-015	-6.47267e-016	3.44377e-015	-8.8537e-016	2.01097e-015	-4.30038e-016	5.28936e-016	6.77556e-016	3.8589e-015	3.27127e-015	4.2017e-015	2.75548e-015	2.51883e-015	4.98252e-015	2.90691e-016	9.55708e-016	6.91664e-015	4.57149e-015	3.18003e-015	5.93557e-015	4.66939e-015	7.32053e-015	3.74727e-015	-3.57478e-015	1.56353e-015
3.68126e-015	-1.27315e-015	3.1524e-015	-9.71373e-016	1.8695e-015	-2.8677e-016	4.00898e-016	5.31354e-016	3.9055e-015	3.02014e-015	4.18835e-015	2.69244e-015	2.57903e-015	4.72477e-015	4.74665e-017	5.32515e-016	7.11816e-015	4.66421e-015	3.02618e-015	5.80864e-015	4.89964e-015	7.45743e-015	3.99858e-015	-3.63179e-015	2.1209e-015
3.42395e-015	-1.90335e-015	2.86271e-015	-1.04127e-015	1.72089e-015	-1.37729e-016	2.83682e-016	3.89022e-016	3.96357e-015	2.79236e-015	4.18985e-015	2.6302e-015	2.66207e-015	4.45473e-015	-1.75606e-016	1.33767e-016	7.28341e-015	4.75004e-015	2.89014e-015	5.67758e-015	5.14679e-015	7.58746e-015	4.23994e-015	-3.66676e-015	2.68057e-015
3.158e-015	-2.5339e-015	2.57426e-015	-1.09559e-015	1.56574e-015	1.57271e-017	1.77929e-016	2.51793e-016	4.03225e-015	2.58859e-015	4.20534e-015	2.56884e-015	2.76565e-015	4.17287e-015	-3.77315e-016	-2.38661e-016	7.41157e-015	4.82912e-015	2.77612e-015	5.54451e-015	5.41005e-015	7.71393e-015	4.47183e-015	-3.67919e-015	3.23931e-015
2.88496e-015	-3.16025e-015	2.28725e-015	-1.13462e-015	1.40417e-015	1.72144e-016	8.37831e-017	1.20516e-016	4.10981e-015	2.41e-015	4.23396e-015	2.50814e-015	2.8869e-015	3.88041e-015	-5.5609e-016	-5.83452e-016	7.50205e-015	4.90133e-015	2.68738e-015	5.4119e-015	5.68779e-015	7.84023e-015	4.69432e-015	-3.66926e-015	3.79424e-015
2.6059e-015	-3.77833e-015	2.00112e-015	-1.15904e-015	1.23654e-015	3.29732e-016	1.49393e-018	-3.46613e-018	4.19468e-015	2.25785e-015	4.27457e-015	2.44825e-015	3.02352e-015	3.57854e-015	-7.10709e-016	-8.99622e-016	7.55379e-015	4.9669e-015	2.62634e-015	5.28237e-015	5.9783e-015	7.96919e-015	4.9075e-015	-3.63751e-015	4.34247e-015
2.32262e-015	-4.38387e-015	1.71552e-015	-1.16931e-015	1.06268e-015	4.86378e-016	-6.83675e-017	-1.18629e-016	4.28564e-015	2.13185e-015	4.32576e-015	2.38814e-015	3.17258e-015	3.26851e-015	-8.41165e-016	-1.18674e-015	7.56615e-015	5.0269e-015	2.59511e-015	5.15854e-015	6.27986e-015	8.10377e-015	5.11206e-015	-3.58378e-015	4.88108e-015
2.03659e-015	-4.97213e-015	1.43047e-015	-1.1657e-015	8.82816e-016	6.40666e-016	-1.25108e-016	-2.23963e-016	4.3816e-015	2.03247e-015	4.38653e-015	2.3278e-015	3.33106e-015	2.95175e-015	-9.46898e-016	-1.44456e-015	7.53938e-015	5.08137e-015	2.59553e-015	5.04256e-015	6.59012e-015	8.24747e-015	5.30908e-015	-3.50813e-015	5.4067e-015
1.74943e-015	-5.53907e-015	1.14554e-015	-1.14853e-015	6.98019e-016	7.91339e-016	-1.68814e-016	-3.17975e-016	4.48095e-015	1.95986e-015	4.45501e-015	2.26718e-015	3.49526e-015	2.62964e-015	-1.0275e-015	-1.67325e-015	7.47368e-015	5.13114e-015	2.62873e-015	4.93667e-015	6.90805e-015	8.40326e-015	5.49923e-015	-3.41089e-015	5.9166e-015
1.46293e-015	-6.08021e-015	8.60986e-016	-1.11829e-015	5.09206e-016	9.37235e-016	-1.99789e-016	-3.99721e-016	4.58174e-015	1.91365e-015	4.52947e-015	2.20614e-015	3.66183e-015	2.30411e-015	-1.08377e-015	-1.87334e-015	7.37064e-015	5.17723e-015	2.6959e-015	4.84287e-015	7.23093e-015	8.57363e-015	5.68254e-015	-3.29287e-015	6.40811e-015
1.17914e-015	-6.59149e-015	5.76298e-016	-1.07639e-015	3.17161e-016	1.07647e-015	-2.17825e-016	-4.6858e-016	4.68194e-015	1.89295e-015	4.60811e-015	2.14417e-015	3.82827e-015	1.97679e-015	-1.11583e-015	-2.04566e-015	7.23153e-015	5.22016e-015	2.79667e-015	4.7634e-015	7.55652e-015	8.76079e-015	5.86001e-015	-3.15495e-015	6.87871e-015
8.99806e-016	-7.06939e-015	2.91488e-016	-1.02351e-015	1.22581e-016	1.20772e-015	-2.22303e-016	-5.23656e-016	4.77967e-015	1.89651e-015	4.68916e-015	2.08117e-015	3.99072e-015	1.64928e-015	-1.12499e-015	-2.19085e-015	7.05697e-015	5.26124e-015	2.93078e-015	4.69949e-015	7.88235e-015	8.96609e-015	6.03268e-015	-2.99862e-015	7.32576e-015
6.26159e-016	-7.50961e-015	7.33347e-018	-9.60876e-016	-7.34349e-017	1.33034e-015	-2.13468e-016	-5.63847e-016	4.87294e-015	1.92341e-015	4.77064e-015	2.01623e-015	4.14621e-015	1.32337e-015	-1.11144e-015	-2.31009e-015	6.84939e-015	5.30135e-015	3.09674e-015	4.65292e-015	8.20609e-015	9.19114e-015	6.20109e-015	-2.82482e-015	7.74763e-015
3.60331e-016	-7.90909e-015	-2.7635e-016	-8.89299e-016	-2.69675e-016	1.44303e-015	-1.91835e-016	-5.88693e-016	4.96039e-015	1.97216e-015	4.85135e-015	1.94783e-015	4.29156e-015	1.00117e-015	-1.07636e-015	-2.40506e-015	6.61093e-015	5.34174e-015	3.29236e-015	4.62484e-015	8.52571e-015	9.43749e-015	6.36649e-015	-2.63457e-015	8.14219e-015
1.04049e-016	-8.26472e-015	-5.59514e-016	-8.09635e-016	-4.65065e-016	1.54517e-015	-1.57859e-016	-5.97343e-016	5.04014e-015	2.04086e-015	4.92919e-015	1.87557e-015	4.42331e-015	6.84595e-016	-1.02161e-015	-2.47777e-015	6.34367e-015	5.38336e-015	3.5154e-015	4.61582e-015	8.83864e-015	9.7057e-015	6.52959e-015	-2.42893e-015	8.50806e-015
-1.41017e-016	-8.57416e-015	-8.42017e-016	-7.23103e-016	-6.58439e-016	1.63554e-015	-1.11688e-016	-5.89284e-016	5.1104e-015	2.12847e-015	5.00216e-015	1.7994e-015	4.5388e-015	3.75015e-016	-9.48688e-016	-2.53022e-015	6.04988e-015	5.4274e-015	3.7636e-015	4.62723e-015	9.1425e-015	9.99574e-015	6.69132e-015	-2.20996e-015	8.8441e-015
-3.73186e-016	-8.83549e-015	-1.12316e-015	-6.30664e-016	-8.48822e-016	1.71405e-015	-5.39409e-017	-5.64333e-016	5.16986e-015	2.23332e-015	5.0684e-015	1.71865e-015	4.63527e-015	7.40172e-017	-8.59571e-016	-2.56462e-015	5.73197e-015	5.47469e-015	4.03393e-015	4.65921e-015	9.4346e-015	1.03077e-014	6.85305e-015	-1.97966e-015	9.14939e-015
-5.90955e-016	-9.04723e-015	-1.40303e-015	-5.33678e-016	-1.03461e-015	1.78027e-015	1.54803e-017	-5.22027e-016	5.21741e-015	2.35374e-015	5.12693e-015	1.63285e-015	4.71056e-015	-2.16933e-016	-7.5676e-016	-2.58359e-015	5.39297e-015	5.52627e-015	4.32264e-015	4.71189e-015	9.71299e-015	1.0641e-014	7.01472e-015	-1.73964e-015	9.42306e-015
-7.93279e-016	-9.20821e-015	-1.68141e-015	-4.332e-016	-1.21428e-015	1.83465e-015	9.56671e-017	-4.62212e-016	5.2507e-015	2.48827e-015	5.17691e-015	1.54124e-015	4.76243e-015	-4.96336e-016	-6.42383e-016	-2.58937e-015	5.03584e-015	5.58325e-015	4.62558e-015	4.78518e-015	9.97579e-015	1.0995e-014	7.1773e-015	-1.49226e-015	9.66481e-015
-9.78638e-016	-9.31807e-015	-1.95729e-015	-3.3054e-016	-1.38673e-015	1.87726e-015	1.85676e-016	-3.84967e-016	5.26841e-015	2.63469e-015	5.2172e-015	1.44371e-015	4.78882e-015	-7.62491e-016	-5.18828e-016	-2.58484e-015	4.66369e-015	5.64608e-015	4.93851e-015	4.87876e-015	1.02212e-014	1.13689e-014	7.34162e-015	-1.23931e-015	9.87406e-015
-1.14624e-015	-9.37713e-015	-2.23031e-015	-2.26761e-016	-1.55102e-015	1.90819e-015	2.85201e-016	-2.90774e-016	5.27023e-015	2.79082e-015	5.24632e-015	1.33982e-015	4.78834e-015	-1.01442e-015	-3.88531e-016	-2.57253e-015	4.27903e-015	5.71543e-015	5.25733e-015	4.99132e-015	1.04473e-014	1.17609e-014	7.50844e-015	-9.83276e-016	1.00506e-014
-1.29544e-015	-9.38544e-015	-2.49959e-015	-1.22979e-016	-1.70535e-015	1.92847e-015	3.93364e-016	-1.79859e-016	5.25472e-015	2.95518e-015	5.26334e-015	1.22945e-015	4.75971e-015	-1.25191e-015	-2.54251e-016	-2.55495e-015	3.88481e-015	5.79183e-015	5.57787e-015	5.12197e-015	1.06516e-014	1.21682e-014	7.67819e-015	-7.26946e-016	1.01944e-014
-1.42507e-015	-9.34403e-015	-2.76414e-015	-1.99988e-017	-1.84904e-015	1.93872e-015	5.08878e-016	-5.32447e-017	5.22028e-015	3.12601e-015	5.26772e-015	1.1113e-015	4.70267e-015	-1.47407e-015	-1.18757e-016	-2.53517e-015	3.48413e-015	5.87547e-015	5.89553e-015	5.26928e-015	1.08324e-014	1.25886e-014	7.85125e-015	-4.72604e-016	1.03061e-014
-1.53438e-015	-9.2546e-015	-3.02331e-015	8.07511e-017	-1.98053e-015	1.93916e-015	6.30829e-016	8.91701e-017	5.16636e-015	3.30188e-015	5.25887e-015	9.84666e-016	4.61681e-015	-1.68073e-015	1.46226e-017	-2.51627e-015	3.08014e-015	5.96648e-015	6.20535e-015	5.43158e-015	1.09884e-014	1.30197e-014	8.02803e-015	-2.22234e-016	1.0386e-014
-1.62369e-015	-9.11954e-015	-3.27678e-015	1.78214e-016	-2.09867e-015	1.93128e-015	7.58409e-016	2.46329e-016	5.09338e-015	3.48119e-015	5.23652e-015	8.49561e-016	4.50203e-015	-1.87143e-015	1.43429e-016	-2.50072e-015	2.67513e-015	6.06472e-015	6.50331e-015	5.60711e-015	1.11185e-014	1.34579e-014	8.20842e-015	2.19068e-017	1.0435e-014
-1.69307e-015	-8.94182e-015	-3.52392e-015	2.72001e-016	-2.2029e-015	1.91634e-015	8.90418e-016	4.17519e-016	5.00126e-015	3.66206e-015	5.20118e-015	7.05775e-016	4.35915e-015	-2.04647e-015	2.64858e-016	-2.49065e-015	2.2719e-015	6.16998e-015	6.78512e-015	5.79287e-015	1.12215e-014	1.38994e-014	8.39275e-015	2.57275e-016	1.04543e-014
-1.74197e-015	-8.72486e-015	-3.76419e-015	3.60512e-016	-2.29285e-015	1.8961e-015	1.02642e-015	6.02108e-016	4.88953e-015	3.84285e-015	5.15304e-015	5.53335e-016	4.18901e-015	-2.2063e-015	3.76973e-016	-2.48866e-015	1.87306e-015	6.28184e-015	7.04715e-015	5.9861e-015	1.12963e-014	1.43411e-014	8.58134e-015	4.81863e-016	1.04456e-014
-1.77044e-015	-8.47218e-015	-3.99591e-015	4.42854e-016	-2.36769e-015	1.87277e-015	1.1651e-015	7.98991e-016	4.75811e-015	4.02256e-015	5.0922e-015	3.91562e-016	3.99304e-015	-2.35087e-015	4.77009e-016	-2.49674e-015	1.48136e-015	6.40003e-015	7.2849e-015	6.185e-015	1.13425e-014	1.47795e-014	8.77357e-015	6.9325e-016	1.041e-014
-1.77904e-015	-8.18792e-015	-4.21864e-015	5.17949e-016	-2.42683e-015	1.84793e-015	1.30518e-015	1.00746e-015	4.6077e-015	4.19952e-015	5.01977e-015	2.20243e-016	3.7726e-015	-2.4814e-015	5.62363e-016	-2.51713e-015	1.09934e-015	6.5234e-015	7.49457e-015	6.38659e-015	1.13596e-014	1.52098e-014	8.9693e-015	8.89322e-016	1.03497e-014
-1.76842e-015	-7.87689e-015	-4.43133e-015	5.8481e-016	-2.4692e-015	1.82283e-015	1.4457e-015	1.22584e-015	4.43939e-015	4.3728e-015	4.93677e-015	3.93622e-017	3.53054e-015	-2.59862e-015	6.31105e-016	-2.55132e-015	7.29695e-016	6.65106e-015	7.67369e-015	6.58766e-015	1.13469e-014	1.56282e-014	9.16848e-015	1.06792e-015	1.02662e-014
-1.73934e-015	-7.54466e-015	-4.63279e-015	6.42905e-016	-2.49511e-015	1.79865e-015	1.58499e-015	1.45232e-015	4.25397e-015	4.54173e-015	4.84404e-015	-1.51653e-016	3.26881e-015	-2.70365e-015	6.80883e-016	-2.60104e-015	3.74062e-016	6.78133e-015	7.81934e-015	6.78463e-015	1.13047e-014	1.60307e-014	9.3703e-015	1.22758e-015	1.01608e-014
-1.69272e-015	-7.19586e-015	-4.82245e-015	6.92001e-016	-2.5046e-015	1.7777e-015	1.72247e-015	1.68575e-015	4.05266e-015	4.70492e-015	4.74257e-015	-3.52793e-016	2.98974e-015	-2.79798e-015	7.10852e-016	-2.6668e-015	3.38224e-017	6.91298e-015	7.92938e-015	6.9749e-015	1.12326e-014	1.64131e-014	9.57434e-015	1.36683e-015	1.00363e-014
-1.62981e-015	-6.83505e-015	-4.99998e-015	7.31353e-016	-2.49774e-015	1.76126e-015	1.85695e-015	1.9247e-015	3.83711e-015	4.86079e-015	4.63394e-015	-5.64141e-016	2.69629e-015	-2.88214e-015	7.19039e-016	-2.74966e-015	-2.89228e-016	7.04428e-015	8.00184e-015	7.15587e-015	1.11304e-014	1.67718e-014	9.78043e-015	1.48416e-015	9.89474e-015
-1.55178e-015	-6.46782e-015	-5.16425e-015	7.60565e-016	-2.47496e-015	1.75038e-015	1.98771e-015	2.16763e-015	3.60904e-015	5.00915e-015	4.51916e-015	-7.85446e-016	2.39158e-015	-2.95743e-015	7.03983e-016	-2.85098e-015	-5.94143e-016	7.17375e-015	8.03549e-015	7.32417e-015	1.09983e-014	1.71035e-014	9.98688e-015	1.57939e-015	9.73881e-015
-1.46048e-015	-6.09967e-015	-5.31444e-015	7.78685e-016	-2.43644e-015	1.74705e-015	2.114e-015	2.41339e-015	3.37023e-015	5.14933e-015	4.39988e-015	-1.01648e-015	2.0785e-015	-3.02599e-015	6.64604e-016	-2.9704e-015	-8.79927e-016	7.29988e-015	8.02982e-015	7.47635e-015	1.08369e-014	1.74046e-014	1.01926e-014	1.65177e-015	9.5703e-015
-1.35726e-015	-5.73553e-015	-5.45025e-015	7.86318e-016	-2.38266e-015	1.75229e-015	2.23493e-015	2.66066e-015	3.12327e-015	5.28011e-015	4.27751e-015	-1.25755e-015	1.76018e-015	-3.08936e-015	6.0052e-016	-3.10793e-015	-1.14585e-015	7.42115e-015	7.98496e-015	7.6095e-015	1.06471e-014	1.76722e-014	1.03962e-014	1.70054e-015	9.39141e-015
-1.2441e-015	-5.38032e-015	-5.57122e-015	7.82845e-016	-2.31477e-015	1.76759e-015	2.34915e-015	2.90863e-015	2.8704e-015	5.4006e-015	4.15349e-015	-1.50856e-015	1.4405e-015	-3.14899e-015	5.11029e-016	-3.26324e-015	-1.39162e-015	7.53559e-015	7.90155e-015	7.72136e-015	1.04293e-014	1.79034e-014	1.05962e-014	1.72558e-015	9.20422e-015
-1.1227e-015	-5.03845e-015	-5.67672e-015	7.68219e-016	-2.23379e-015	1.79363e-015	2.45666e-015	3.15543e-015	2.61378e-015	5.51e-015	4.02923e-015	-1.7687e-015	1.12318e-015	-3.20622e-015	3.96122e-016	-3.43581e-015	-1.61657e-015	7.64073e-015	7.78084e-015	7.8091e-015	1.01849e-014	1.80944e-014	1.07915e-014	1.72771e-015	9.01074e-015
-9.95371e-016	-4.71539e-015	-5.76701e-015	7.42508e-016	-2.14082e-015	1.83109e-015	2.55673e-015	3.39987e-015	2.35584e-015	5.60831e-015	3.90612e-015	-2.0376e-015	8.11083e-016	-3.26256e-015	2.55679e-016	-3.62484e-015	-1.81967e-015	7.73459e-015	7.6237e-015	7.8707e-015	9.91474e-015	1.8243e-014	1.09811e-014	1.70691e-015	8.81315e-015
-8.63228e-016	-4.4161e-015	-5.84097e-015	7.05566e-016	-2.03714e-015	1.88076e-015	2.64916e-015	3.64088e-015	2.09849e-015	5.69433e-015	3.78539e-015	-2.31427e-015	5.08201e-016	-3.3197e-015	8.98466e-017	-3.82938e-015	-2.00119e-015	7.81542e-015	7.4321e-015	7.90343e-015	9.6197e-015	1.83474e-014	1.11633e-014	1.66385e-015	8.61438e-015
-7.28354e-016	-4.14435e-015	-5.89786e-015	6.56931e-016	-1.92468e-015	1.94373e-015	2.73399e-015	3.87771e-015	1.84463e-015	5.76763e-015	3.66874e-015	-2.59785e-015	2.17864e-016	-3.3786e-015	-1.00389e-016	-4.04849e-015	-2.16179e-015	7.88119e-015	7.20732e-015	7.90513e-015	9.30133e-015	1.84062e-014	1.13366e-014	1.59976e-015	8.41581e-015
-5.9338e-016	-3.90344e-015	-5.93723e-015	5.97392e-016	-1.80523e-015	2.02008e-015	2.81084e-015	4.10941e-015	1.59706e-015	5.82781e-015	3.55687e-015	-2.88834e-015	-5.66965e-017	-3.44029e-015	-3.13583e-016	-4.28079e-015	-2.30152e-015	7.92995e-015	6.95226e-015	7.87421e-015	8.96112e-015	1.84178e-014	1.14989e-014	1.51549e-015	8.21887e-015
-4.60266e-016	-3.69665e-015	-5.95924e-015	5.272e-016	-1.68034e-015	2.1098e-015	2.87827e-015	4.33423e-015	1.35812e-015	5.87461e-015	3.45124e-015	-3.18537e-015	-3.12702e-016	-3.50591e-015	-5.48424e-016	-4.52465e-015	-2.42083e-015	7.95998e-015	6.67031e-015	7.80995e-015	8.60069e-015	1.83809e-014	1.16489e-014	1.41287e-015	8.02591e-015
-3.30575e-016	-3.52754e-015	-5.96423e-015	4.46473e-016	-1.55207e-015	2.21336e-015	2.93633e-015	4.55144e-015	1.13014e-015	5.90693e-015	3.35294e-015	-3.48812e-015	-5.47962e-016	-3.57668e-015	-8.03014e-016	-4.77818e-015	-2.52077e-015	7.96994e-015	6.36485e-015	7.71065e-015	8.22062e-015	1.82954e-014	1.17843e-014	1.29336e-015	7.83806e-015
-2.06595e-016	-3.39837e-015	-5.95302e-015	3.5651e-016	-1.42201e-015	2.33006e-015	2.98517e-015	4.76062e-015	9.162e-016	5.92372e-015	3.26301e-015	-3.79642e-015	-7.60268e-016	-3.65338e-015	-1.07598e-015	-5.03972e-015	-2.6027e-015	7.95832e-015	6.04025e-015	7.57585e-015	7.82287e-015	1.81614e-014	1.19039e-014	1.15885e-015	7.65661e-015
-9.01553e-017	-3.31062e-015	-5.92564e-015	2.57944e-016	-1.29225e-015	2.45858e-015	3.02515e-015	4.96169e-015	7.18978e-016	5.92463e-015	3.18109e-015	-4.1092e-015	-9.47209e-016	-3.73674e-015	-1.36505e-015	-5.30746e-015	-2.66755e-015	7.92398e-015	5.69993e-015	7.40549e-015	7.40966e-015	1.79794e-014	1.20061e-014	1.01189e-015	7.48267e-015
1.70807e-017	-3.2655e-015	-5.88235e-015	1.51537e-016	-1.16468e-015	2.59815e-015	3.05619e-015	5.15456e-015	5.40794e-016	5.90943e-015	3.10775e-015	-4.4252e-015	-1.10657e-015	-3.82708e-015	-1.66803e-015	-5.57911e-015	-2.71623e-015	7.86557e-015	5.34675e-015	7.19921e-015	6.98243e-015	1.77505e-014	1.20895e-014	8.54804e-016	7.31727e-015
1.14103e-016	-3.26425e-015	-5.82288e-015	3.79422e-017	-1.04126e-015	2.7476e-015	3.07856e-015	5.33885e-015	3.82836e-016	5.87744e-015	3.04316e-015	-4.74323e-015	-1.23765e-015	-3.92445e-015	-1.98279e-015	-5.85214e-015	-2.74924e-015	7.78209e-015	4.98455e-015	6.95745e-015	6.543e-015	1.74754e-014	1.21524e-014	6.89909e-016	7.16158e-015
1.99557e-016	-3.3065e-015	-5.74752e-015	-8.19569e-017	-9.23924e-016	2.90598e-015	3.09228e-015	5.51395e-015	2.46708e-016	5.82814e-015	2.98734e-015	-5.0617e-015	-1.33883e-015	-4.02885e-015	-2.30664e-015	-6.12458e-015	-2.76797e-015	7.67273e-015	4.61714e-015	6.68072e-015	6.09343e-015	1.71562e-014	1.21929e-014	5.1991e-016	7.01658e-015
2.71966e-016	-3.39079e-015	-5.6574e-015	-2.07557e-016	-8.14574e-016	3.07201e-015	3.09767e-015	5.67979e-015	1.34689e-016	5.76112e-015	2.94046e-015	-5.37906e-015	-1.40852e-015	-4.13998e-015	-2.63685e-015	-6.39388e-015	-2.77345e-015	7.53678e-015	4.24841e-015	6.36968e-015	5.63484e-015	1.67961e-014	1.22094e-014	3.47297e-016	6.88265e-015
3.29891e-016	-3.51637e-015	-5.55331e-015	-3.37298e-016	-7.14598e-016	3.24442e-015	3.0953e-015	5.83701e-015	4.88718e-017	5.67529e-015	2.90197e-015	-5.69445e-015	-1.44635e-015	-4.25756e-015	-2.97085e-015	-6.65827e-015	-2.76712e-015	7.37419e-015	3.88186e-015	6.02618e-015	5.16949e-015	1.63967e-014	1.22011e-014	1.74554e-016	6.76024e-015
3.72074e-016	-3.68167e-015	-5.43559e-015	-4.69929e-016	-6.25872e-016	3.42091e-015	3.08565e-015	5.98585e-015	-1.0349e-017	5.57069e-015	2.8713e-015	-6.00673e-015	-1.45332e-015	-4.38082e-015	-3.30563e-015	-6.91576e-015	-2.75006e-015	7.18539e-015	3.52031e-015	5.65171e-015	4.69887e-015	1.59612e-014	1.21665e-014	4.23737e-018	6.6495e-015
3.97892e-016	-3.88386e-015	-5.30456e-015	-6.04403e-016	-5.49973e-016	3.59957e-015	3.06872e-015	6.12738e-015	-4.24655e-017	5.4466e-015	2.8478e-015	-6.31433e-015	-1.42984e-015	-4.50895e-015	-3.63827e-015	-7.16426e-015	-2.72299e-015	6.96967e-015	3.16694e-015	5.24838e-015	4.22439e-015	1.54929e-014	1.21046e-014	-1.61336e-016	6.55134e-015
4.06955e-016	-4.11985e-015	-5.16053e-015	-7.40077e-016	-4.88123e-016	3.77885e-015	3.04514e-015	6.26142e-015	-4.65707e-017	5.30306e-015	2.83019e-015	-6.61538e-015	-1.3764e-015	-4.64137e-015	-3.96583e-015	-7.40136e-015	-2.68769e-015	6.7279e-015	2.82451e-015	4.81828e-015	3.74801e-015	1.49956e-014	1.20152e-014	-3.2012e-016	6.46548e-015
3.98462e-016	-4.3869e-015	-5.00436e-015	-8.76063e-016	-4.41919e-016	3.95635e-015	3.01511e-015	6.38927e-015	-2.24376e-017	5.13962e-015	2.81715e-015	-6.90846e-015	-1.29444e-015	-4.77624e-015	-4.28608e-015	-7.62576e-015	-2.64539e-015	6.46083e-015	2.49551e-015	4.36339e-015	3.27104e-015	1.44721e-014	1.18977e-014	-4.69793e-016	6.39141e-015
3.72417e-016	-4.6807e-015	-4.83706e-015	-1.01125e-015	-4.13144e-016	4.13021e-015	2.97943e-015	6.51142e-015	2.95481e-017	4.956e-015	2.80753e-015	-7.19243e-015	-1.18522e-015	-4.91289e-015	-4.59637e-015	-7.83618e-015	-2.59799e-015	6.16895e-015	2.182e-015	3.88592e-015	2.79537e-015	1.3926e-014	1.17515e-014	-6.08915e-016	6.32877e-015
3.28979e-016	-4.99705e-015	-4.6591e-015	-1.14444e-015	-4.02335e-016	4.29905e-015	2.9387e-015	6.62835e-015	1.09099e-016	4.75264e-015	2.79994e-015	-7.46512e-015	-1.05067e-015	-5.04983e-015	-4.89398e-015	-8.03112e-015	-2.54633e-015	5.85334e-015	1.88563e-015	3.38884e-015	2.32191e-015	1.33617e-014	1.15763e-014	-7.35317e-016	6.27706e-015
2.68474e-016	-5.33205e-015	-4.47124e-015	-1.27407e-015	-4.10061e-016	4.46105e-015	2.89359e-015	6.74188e-015	2.15555e-016	4.52987e-015	2.79324e-015	-7.72419e-015	-8.92184e-016	-5.18561e-015	-5.17632e-015	-8.20951e-015	-2.49238e-015	5.51476e-015	1.60798e-015	2.8751e-015	1.85263e-015	1.27831e-014	1.13719e-014	-8.4799e-016	6.23578e-015
1.91312e-016	-5.68104e-015	-4.27419e-015	-1.39968e-015	-4.37095e-016	4.61497e-015	2.84411e-015	6.85285e-015	3.47454e-016	4.288e-015	2.78617e-015	-7.96725e-015	-7.12382e-016	-5.31898e-015	-5.44074e-015	-8.37066e-015	-2.43662e-015	5.15513e-015	1.35025e-015	2.34773e-015	1.38915e-015	1.2194e-014	1.11386e-014	-9.46051e-016	6.20459e-015
9.79931e-017	-6.0392e-015	-4.06937e-015	-1.51974e-015	-4.84026e-016	4.75887e-015	2.79075e-015	6.9618e-015	5.03601e-016	4.02775e-015	2.77743e-015	-8.19363e-015	-5.14142e-016	-5.44826e-015	-5.68565e-015	-8.51373e-015	-2.37983e-015	4.77594e-015	1.11229e-015	1.80995e-015	9.32906e-016	1.15981e-014	1.08776e-014	-1.02876e-015	6.18247e-015
-1.06058e-017	-6.40151e-015	-3.85796e-015	-1.63343e-015	-5.51066e-016	4.89126e-015	2.73399e-015	7.0701e-015	6.82455e-016	3.74973e-015	2.76567e-015	-8.40196e-015	-3.00691e-016	-5.57192e-015	-5.90963e-015	-8.63843e-015	-2.32324e-015	4.37878e-015	8.93562e-016	1.26481e-015	4.84955e-016	1.09996e-014	1.05895e-014	-1.09558e-015	6.16838e-015
-1.34018e-016	-6.76273e-015	-3.6409e-015	-1.74004e-015	-6.38536e-016	5.01092e-015	2.67396e-015	7.17897e-015	8.81843e-016	3.45524e-015	2.7492e-015	-8.5905e-015	-7.48109e-017	-5.68828e-015	-6.11112e-015	-8.7445e-015	-2.26885e-015	3.96529e-015	6.93861e-016	7.1516e-016	4.71546e-017	1.04017e-014	1.02747e-014	-1.14617e-015	6.16176e-015
-2.70474e-016	-7.11821e-015	-3.41894e-015	-1.83852e-015	-7.46504e-016	5.11654e-015	2.61041e-015	7.28903e-015	1.09946e-015	3.14514e-015	2.72713e-015	-8.75736e-015	1.60388e-016	-5.79553e-015	-6.28856e-015	-8.83269e-015	-2.21749e-015	3.53704e-015	5.13039e-016	1.64197e-016	-3.79588e-016	9.80871e-015	9.93465e-015	-1.18089e-015	6.16147e-015
-4.18465e-016	-7.46311e-015	-3.19298e-015	-1.92798e-015	-8.74095e-016	5.20655e-015	2.54361e-015	7.40085e-015	1.33271e-015	2.82046e-015	2.69859e-015	-8.90138e-015	4.0172e-016	-5.89248e-015	-6.44085e-015	-8.90308e-015	-2.1699e-015	3.0957e-015	3.49642e-016	-3.85585e-016	-7.93869e-016	9.22413e-015	9.57068e-015	-1.2e-015	6.16672e-015
-5.77177e-016	-7.79217e-015	-2.96456e-015	-2.00789e-015	-1.02088e-015	5.28047e-015	2.47314e-015	7.51542e-015	1.57948e-015	2.4824e-015	2.6628e-015	-9.02156e-015	6.46043e-016	-5.97813e-015	-6.56776e-015	-8.95645e-015	-2.12741e-015	2.64382e-015	2.01804e-016	-9.30782e-016	-1.19397e-015	8.65126e-015	9.18417e-015	-1.20421e-015	6.1761e-015
-7.44508e-016	-8.10164e-015	-2.73502e-015	-2.07752e-015	-1.18575e-015	5.3385e-015	2.3993e-015	7.63352e-015	1.83614e-015	2.13302e-015	2.61845e-015	-9.11609e-015	8.90241e-016	-6.05128e-015	-6.66913e-015	-8.99328e-015	-2.09104e-015	2.18393e-015	6.88919e-017	-1.46859e-015	-1.57907e-015	8.0937e-015	8.77714e-015	-1.19479e-015	6.18877e-015
-9.18629e-016	-8.38729e-015	-2.50538e-015	-2.13689e-015	-1.36748e-015	5.37987e-015	2.32171e-015	7.7559e-015	2.10044e-015	1.77397e-015	2.56498e-015	-9.18445e-015	1.13092e-015	-6.11061e-015	-6.74496e-015	-9.0147e-015	-2.06217e-015	1.71779e-015	-5.05848e-017	-1.99658e-015	-1.94858e-015	7.55404e-015	8.3509e-015	-1.17298e-015	6.20373e-015
-1.09816e-015	-8.64617e-015	-2.27667e-015	-2.18561e-015	-1.56589e-015	5.40456e-015	2.24036e-015	7.88279e-015	2.3698e-015	1.40794e-015	2.50218e-015	-9.22612e-015	1.36449e-015	-6.15563e-015	-6.79584e-015	-9.02185e-015	-2.04131e-015	1.24813e-015	-1.58957e-016	-2.51209e-015	-2.30096e-015	7.03522e-015	7.90762e-015	-1.1409e-015	6.2198e-015
-1.28151e-015	-8.87407e-015	-2.05042e-015	-2.2237e-015	-1.77933e-015	5.41289e-015	2.1549e-015	8.0143e-015	2.64154e-015	1.03637e-015	2.43e-015	-9.24059e-015	1.58782e-015	-6.18511e-015	-6.82171e-015	-9.01659e-015	-2.02912e-015	7.77124e-016	-2.58378e-016	-3.01191e-015	-2.63586e-015	6.54004e-015	7.44908e-015	-1.10011e-015	6.2361e-015
-1.46705e-015	-9.06801e-015	-1.82801e-015	-2.251e-015	-2.00586e-015	5.40539e-015	2.0646e-015	8.15101e-015	2.91308e-015	6.62396e-016	2.34841e-015	-9.22727e-015	1.79856e-015	-6.1989e-015	-6.82366e-015	-9.00046e-015	-2.0269e-015	3.06978e-016	-3.51316e-016	-3.49361e-015	-2.95267e-015	6.07007e-015	6.97846e-015	-1.05299e-015	6.25165e-015
-1.65303e-015	-9.22596e-015	-1.61098e-015	-2.26819e-015	-2.24444e-015	5.38279e-015	1.96933e-015	8.29282e-015	3.1815e-015	2.88387e-016	2.25695e-015	-9.18563e-015	1.99366e-015	-6.19745e-015	-6.8028e-015	-8.97551e-015	-2.03584e-015	-1.5962e-016	-4.40334e-016	-3.95614e-015	-3.2507e-015	5.62715e-015	6.49839e-015	-1.00154e-015	6.26522e-015
-1.83746e-015	-9.34551e-015	-1.40064e-015	-2.27536e-015	-2.49393e-015	5.34596e-015	1.8691e-015	8.43948e-015	3.44393e-015	-8.35072e-017	2.15606e-015	-9.11589e-015	2.17097e-015	-6.18062e-015	-6.76057e-015	-8.94386e-015	-2.05577e-015	-6.20165e-016	-5.26894e-016	-4.39779e-015	-3.52903e-015	5.2125e-015	6.01156e-015	-9.49092e-016	6.27603e-015
-2.01863e-015	-9.42554e-015	-1.19825e-015	-2.27272e-015	-2.75252e-015	5.29546e-015	1.76365e-015	8.59035e-015	3.69772e-015	-4.50015e-016	2.04667e-015	-9.01834e-015	2.32758e-015	-6.14824e-015	-6.69893e-015	-8.90698e-015	-2.08791e-015	-1.07355e-015	-6.13049e-016	-4.81697e-015	-3.7874e-015	4.82767e-015	5.52028e-015	-8.97332e-016	6.28328e-015
-2.19442e-015	-9.4649e-015	-1.00554e-015	-2.26069e-015	-3.01895e-015	5.23305e-015	1.65233e-015	8.74437e-015	3.94048e-015	-8.08709e-016	1.92938e-015	-8.89454e-015	2.46178e-015	-6.10093e-015	-6.61999e-015	-8.8671e-015	-2.1327e-015	-1.51746e-015	-7.01175e-016	-5.21165e-015	-4.02591e-015	4.4736e-015	5.028e-015	-8.48715e-016	6.28646e-015
-2.36359e-015	-9.46329e-015	-8.23832e-016	-2.2398e-015	-3.29133e-015	5.1598e-015	1.53435e-015	8.90068e-015	4.1699e-015	-1.15761e-015	1.80501e-015	-8.74555e-015	2.57208e-015	-6.03951e-015	-6.5254e-015	-8.82628e-015	-2.19056e-015	-1.94958e-015	-7.93404e-016	-5.58046e-015	-4.24442e-015	4.15044e-015	4.53751e-015	-8.06455e-016	6.2855e-015
-2.52482e-015	-9.42108e-015	-6.55121e-016	-2.2106e-015	-3.56786e-015	5.07664e-015	1.4092e-015	9.05829e-015	4.38359e-015	-1.4937e-015	1.6748e-015	-8.57219e-015	2.6568e-015	-5.9644e-015	-6.41811e-015	-8.78702e-015	-2.26192e-015	-2.36782e-015	-8.91356e-016	-5.92238e-015	-4.44259e-015	3.85815e-015	4.05172e-015	-7.7348e-016	6.27923e-015
-2.67677e-015	-9.33918e-015	-5.00878e-016	-2.17414e-015	-3.84705e-015	4.98491e-015	1.27596e-015	9.21612e-015	4.5803e-015	-1.81458e-015	1.54063e-015	-8.37567e-015	2.71495e-015	-5.87697e-015	-6.30057e-015	-8.75121e-015	-2.34786e-015	-2.77014e-015	-9.96003e-016	-6.23676e-015	-4.61966e-015	3.59641e-015	3.57282e-015	-7.52046e-016	6.26712e-015
-2.81855e-015	-9.2187e-015	-3.623e-016	-2.13113e-015	-4.12726e-015	4.8871e-015	1.13474e-015	9.37322e-015	4.75804e-015	-2.11753e-015	1.40385e-015	-8.1579e-015	2.74566e-015	-5.77843e-015	-6.17519e-015	-8.72061e-015	-2.44872e-015	-3.15434e-015	-1.10767e-015	-6.52291e-015	-4.77529e-015	3.36463e-015	3.1031e-015	-7.44114e-016	6.24839e-015
-2.94919e-015	-9.0619e-015	-2.41017e-016	-2.08255e-015	-4.40611e-015	4.78469e-015	9.85121e-016	9.52743e-015	4.91558e-015	-2.40039e-015	1.26529e-015	-7.92116e-015	2.74873e-015	-5.67052e-015	-6.04487e-015	-8.69743e-015	-2.56504e-015	-3.51915e-015	-1.22795e-015	-6.77976e-015	-4.91003e-015	3.16209e-015	2.6457e-015	-7.52006e-016	6.22271e-015
-3.06727e-015	-8.8712e-015	-1.38859e-016	-2.02948e-015	-4.68209e-015	4.6793e-015	8.27006e-016	9.67772e-015	5.05141e-015	-2.66084e-015	1.12611e-015	-7.66736e-015	2.72457e-015	-5.5545e-015	-5.91222e-015	-8.68336e-015	-2.69689e-015	-3.86299e-015	-1.35751e-015	-7.00749e-015	-5.02405e-015	2.98752e-015	2.20338e-015	-7.77806e-016	6.18945e-015
-3.17198e-015	-8.64971e-015	-5.75597e-017	-1.97375e-015	-4.95366e-015	4.57225e-015	6.59876e-016	9.82273e-015	5.16512e-015	-2.89697e-015	9.88292e-016	-7.39959e-015	2.674e-015	-5.43163e-015	-5.78021e-015	-8.68018e-015	-2.84388e-015	-4.18434e-015	-1.49674e-015	-7.20581e-015	-5.11759e-015	2.84008e-015	1.77779e-015	-8.23556e-016	6.14849e-015
-3.26267e-015	-8.40004e-015	1.34842e-018	-1.91623e-015	-5.21916e-015	4.46514e-015	4.83317e-016	9.96079e-015	5.2566e-015	-3.10753e-015	8.53786e-016	-7.12009e-015	2.59739e-015	-5.30389e-015	-5.65171e-015	-8.68909e-015	-3.00633e-015	-4.48144e-015	-1.64555e-015	-7.37442e-015	-5.19096e-015	2.71842e-015	1.37093e-015	-8.90661e-016	6.09986e-015
-3.33959e-015	-8.12605e-015	3.63374e-017	-1.85808e-015	-5.47741e-015	4.35957e-015	2.9778e-016	1.00906e-014	5.32553e-015	-3.29083e-015	7.24223e-016	-6.83145e-015	2.49519e-015	-5.17275e-015	-5.52923e-015	-8.71136e-015	-3.1849e-015	-4.75285e-015	-1.80309e-015	-7.51362e-015	-5.24445e-015	2.62038e-015	9.84857e-016	-9.80554e-016	6.04275e-015
-3.40199e-015	-7.83199e-015	4.61057e-017	-1.80038e-015	-5.7268e-015	4.25729e-015	1.03958e-016	1.02104e-014	5.37247e-015	-3.44577e-015	6.01523e-016	-6.53761e-015	2.36917e-015	-5.04023e-015	-5.41486e-015	-8.74847e-015	-3.37897e-015	-4.9979e-015	-1.96966e-015	-7.62383e-015	-5.27867e-015	2.54454e-015	6.21742e-016	-1.09434e-015	5.97802e-015
-3.45017e-015	-7.5218e-015	2.92862e-017	-1.74453e-015	-5.96602e-015	4.15983e-015	-9.80038e-017	1.0318e-014	5.39851e-015	-3.57169e-015	4.87606e-016	-6.24158e-015	2.22094e-015	-4.90766e-015	-5.31101e-015	-8.80095e-015	-3.58822e-015	-5.21571e-015	-2.14475e-015	-7.70575e-015	-5.29424e-015	2.48842e-015	2.825e-016	-1.2325e-015	5.90532e-015
-3.48392e-015	-7.19899e-015	-1.53716e-017	-1.69181e-015	-6.19367e-015	4.06805e-015	-3.07379e-016	1.04121e-014	5.40413e-015	-3.6685e-015	3.8386e-016	-5.94581e-015	2.05228e-015	-4.77731e-015	-5.22011e-015	-8.86903e-015	-3.81213e-015	-5.40559e-015	-2.32649e-015	-7.76026e-015	-5.29219e-015	2.44979e-015	-3.14161e-017	-1.395e-015	5.82448e-015
-3.50295e-015	-6.86837e-015	-8.85477e-017	-1.6436e-015	-6.40848e-015	3.98257e-015	-5.23301e-016	1.04912e-014	5.39086e-015	-3.73585e-015	2.91393e-016	-5.65397e-015	1.86527e-015	-4.65074e-015	-5.14444e-015	-8.95302e-015	-4.05051e-015	-5.56618e-015	-2.51352e-015	-7.78831e-015	-5.27331e-015	2.42635e-015	-3.1886e-016	-1.58216e-015	5.73644e-015
-3.50753e-015	-6.53442e-015	-1.91169e-016	-1.60126e-015	-6.60912e-015	3.90513e-015	-7.45831e-016	1.0553e-014	5.35941e-015	-3.7738e-015	2.11315e-016	-5.36928e-015	1.6623e-015	-4.52977e-015	-5.08586e-015	-9.05297e-015	-4.30189e-015	-5.69753e-015	-2.7042e-015	-7.79068e-015	-5.23848e-015	2.41589e-015	-5.79104e-016	-1.79296e-015	5.64143e-015
-3.49777e-015	-6.20136e-015	-3.24359e-016	-1.5659e-015	-6.79478e-015	3.83719e-015	-9.73583e-016	1.05959e-014	5.31165e-015	-3.78332e-015	1.45209e-016	-5.09513e-015	1.44565e-015	-4.41582e-015	-5.04572e-015	-9.16838e-015	-4.56513e-015	-5.79871e-015	-2.89681e-015	-7.76879e-015	-5.18776e-015	2.41571e-015	-8.11732e-016	-2.02666e-015	5.53956e-015
-3.47397e-015	-5.87322e-015	-4.88925e-016	-1.53811e-015	-6.96487e-015	3.77932e-015	-1.20503e-015	1.06189e-014	5.24876e-015	-3.76562e-015	9.40732e-017	-4.83483e-015	1.21759e-015	-4.31078e-015	-5.02483e-015	-9.29859e-015	-4.83909e-015	-5.86953e-015	-3.08951e-015	-7.72309e-015	-5.12262e-015	2.42303e-015	-1.01635e-015	-2.28181e-015	5.43111e-015
-3.43731e-015	-5.55428e-015	-6.84642e-016	-1.51905e-015	-7.11812e-015	3.73201e-015	-1.43915e-015	1.06212e-014	5.17299e-015	-3.7219e-015	5.84734e-017	-4.59108e-015	9.80938e-016	-4.21569e-015	-5.02378e-015	-9.44226e-015	-5.12272e-015	-5.90988e-015	-3.27959e-015	-7.65495e-015	-5.04486e-015	2.43498e-015	-1.1931e-015	-2.55626e-015	5.3166e-015
-3.38865e-015	-5.24852e-015	-9.11763e-016	-1.50959e-015	-7.25423e-015	3.69586e-015	-1.67447e-015	1.06017e-014	5.08672e-015	-3.65323e-015	3.93695e-017	-4.36614e-015	7.38566e-016	-4.1317e-015	-5.04345e-015	-9.59839e-015	-5.41467e-015	-5.92009e-015	-3.46556e-015	-7.56553e-015	-4.95534e-015	2.44968e-015	-1.34179e-015	-2.84872e-015	5.19653e-015
-3.3291e-015	-4.95987e-015	-1.17087e-015	-1.5102e-015	-7.37205e-015	3.67144e-015	-1.90884e-015	1.05605e-014	4.9915e-015	-3.56178e-015	3.72369e-017	-4.16303e-015	4.93079e-016	-4.05979e-015	-5.08443e-015	-9.76607e-015	-5.71338e-015	-5.90032e-015	-3.64546e-015	-7.45705e-015	-4.85491e-015	2.46481e-015	-1.46348e-015	-3.15732e-015	5.07135e-015
-3.25977e-015	-4.69186e-015	-1.46099e-015	-1.52177e-015	-7.47134e-015	3.65874e-015	-2.14079e-015	1.04969e-014	4.88957e-015	-3.44971e-015	5.16509e-017	-3.98379e-015	2.46976e-016	-4.00068e-015	-5.14635e-015	-9.94315e-015	-6.01744e-015	-5.85132e-015	-3.8173e-015	-7.33052e-015	-4.74502e-015	2.47723e-015	-1.55873e-015	-3.47917e-015	4.94149e-015
-3.18084e-015	-4.44737e-015	-1.7819e-015	-1.54416e-015	-7.55136e-015	3.65763e-015	-2.36893e-015	1.04109e-014	4.78342e-015	-3.31905e-015	8.25996e-017	-3.83097e-015	3.0816e-018	-3.95505e-015	-5.22828e-015	-1.01278e-014	-6.3253e-015	-5.77348e-015	-3.9795e-015	-7.18767e-015	-4.62651e-015	2.48504e-015	-1.62886e-015	-3.81132e-015	4.80704e-015
-3.09329e-015	-4.22919e-015	-2.13294e-015	-1.5779e-015	-7.61141e-015	3.66747e-015	-2.59129e-015	1.03022e-014	4.67519e-015	-3.17234e-015	1.29759e-016	-3.70674e-015	-2.3589e-016	-3.92348e-015	-5.32885e-015	-1.03179e-014	-6.63529e-015	-5.66759e-015	-4.12986e-015	-7.03081e-015	-4.50075e-015	2.48545e-015	-1.67534e-015	-4.15034e-015	4.66781e-015
-2.99805e-015	-4.03955e-015	-2.51311e-015	-1.62291e-015	-7.65117e-015	3.68735e-015	-2.8063e-015	1.0171e-014	4.56744e-015	-3.013e-015	1.92477e-016	-3.61251e-015	-4.67844e-016	-3.90602e-015	-5.44719e-015	-1.05114e-014	-6.94605e-015	-5.53449e-015	-4.26678e-015	-6.8618e-015	-4.36918e-015	2.47573e-015	-1.69979e-015	-4.49321e-015	4.52454e-015
-2.89615e-015	-3.87988e-015	-2.92036e-015	-1.67924e-015	-7.67118e-015	3.71794e-015	-3.01204e-015	1.00193e-014	4.46199e-015	-2.84422e-015	2.70121e-016	-3.54945e-015	-6.90721e-016	-3.9029e-015	-5.58161e-015	-1.07059e-014	-7.25582e-015	-5.37504e-015	-4.38895e-015	-6.68288e-015	-4.2332e-015	2.45377e-015	-1.70387e-015	-4.83663e-015	4.3778e-015
-2.78904e-015	-3.75147e-015	-3.35313e-015	-1.74676e-015	-7.67085e-015	3.75846e-015	-3.20675e-015	9.84764e-015	4.36025e-015	-2.66945e-015	3.61451e-016	-3.51884e-015	-9.02235e-016	-3.9138e-015	-5.73061e-015	-1.08991e-014	-7.56283e-015	-5.19044e-015	-4.49479e-015	-6.49608e-015	-4.09413e-015	2.41772e-015	-1.69001e-015	-5.17751e-015	4.22822e-015
-2.67763e-015	-3.65535e-015	-3.81005e-015	-1.82523e-015	-7.65052e-015	3.80775e-015	-3.38882e-015	9.65739e-015	4.26418e-015	-2.49128e-015	4.65079e-016	-3.52083e-015	-1.10028e-015	-3.93795e-015	-5.89232e-015	-1.10885e-014	-7.86483e-015	-4.98276e-015	-4.58377e-015	-6.30337e-015	-3.95374e-015	2.36536e-015	-1.66039e-015	-5.51212e-015	4.07562e-015
-2.56307e-015	-3.59221e-015	-4.28918e-015	-1.91426e-015	-7.61016e-015	3.8642e-015	-3.55661e-015	9.44959e-015	4.17554e-015	-2.31347e-015	5.80001e-016	-3.55554e-015	-1.28345e-015	-3.97474e-015	-6.06426e-015	-1.12719e-014	-8.16041e-015	-4.7536e-015	-4.65497e-015	-6.10696e-015	-3.81284e-015	2.29475e-015	-1.61706e-015	-5.83684e-015	3.92042e-015
-2.44634e-015	-3.56243e-015	-4.78831e-015	-2.01327e-015	-7.55024e-015	3.92738e-015	-3.70838e-015	9.22672e-015	4.09619e-015	-2.13893e-015	7.049e-016	-3.62225e-015	-1.45013e-015	-4.0233e-015	-6.244e-015	-1.14468e-014	-8.4477e-015	-4.50476e-015	-4.70832e-015	-5.91041e-015	-3.67274e-015	2.20456e-015	-1.56272e-015	-6.14847e-015	3.76273e-015
-2.32817e-015	-3.56527e-015	-5.30447e-015	-2.12098e-015	-7.47093e-015	3.99632e-015	-3.84227e-015	8.99076e-015	4.02726e-015	-1.97095e-015	8.37895e-016	-3.71994e-015	-1.59922e-015	-4.08281e-015	-6.42928e-015	-1.16118e-014	-8.72546e-015	-4.23776e-015	-4.74361e-015	-5.716e-015	-3.53523e-015	2.09298e-015	-1.50019e-015	-6.44445e-015	3.60299e-015
-2.20961e-015	-3.59954e-015	-5.83467e-015	-2.2365e-015	-7.37245e-015	4.06971e-015	-3.95706e-015	8.74339e-015	3.96995e-015	-1.81244e-015	9.77629e-016	-3.84791e-015	-1.72962e-015	-4.15246e-015	-6.61712e-015	-1.17642e-014	-8.99185e-015	-3.95464e-015	-4.76065e-015	-5.52623e-015	-3.40196e-015	1.95876e-015	-1.43191e-015	-6.72147e-015	3.44103e-015
-2.09198e-015	-3.66469e-015	-6.37545e-015	-2.35894e-015	-7.25497e-015	4.14639e-015	-4.05198e-015	8.48657e-015	3.9255e-015	-1.66631e-015	1.12206e-015	-4.0045e-015	-1.84085e-015	-4.23136e-015	-6.80493e-015	-1.19017e-014	-9.24467e-015	-3.65737e-015	-4.76014e-015	-5.34329e-015	-3.27448e-015	1.8008e-015	-1.36078e-015	-6.97667e-015	3.27757e-015
-1.97583e-015	-3.75896e-015	-6.92442e-015	-2.48719e-015	-7.11937e-015	4.22537e-015	-4.12573e-015	8.22335e-015	3.89428e-015	-1.53574e-015	1.26869e-015	-4.18754e-015	-1.93235e-015	-4.31795e-015	-6.98974e-015	-1.20219e-014	-9.48281e-015	-3.34849e-015	-4.74296e-015	-5.16992e-015	-3.15375e-015	1.61741e-015	-1.28994e-015	-7.20753e-015	3.11222e-015
-1.86182e-015	-3.8805e-015	-7.47843e-015	-2.61989e-015	-6.96614e-015	4.30581e-015	-4.17784e-015	7.95664e-015	3.87548e-015	-1.42323e-015	1.41607e-015	-4.39475e-015	-2.00357e-015	-4.41089e-015	-7.1687e-015	-1.21233e-014	-9.7053e-015	-3.03042e-015	-4.71137e-015	-5.00898e-015	-3.04058e-015	1.40839e-015	-1.22145e-015	-7.41166e-015	2.94482e-015
-1.75102e-015	-4.02708e-015	-8.03429e-015	-2.75599e-015	-6.79636e-015	4.3863e-015	-4.20711e-015	7.68849e-015	3.86922e-015	-1.33134e-015	1.56257e-015	-4.62467e-015	-2.05514e-015	-4.50902e-015	-7.33902e-015	-1.22046e-014	-9.91085e-015	-2.70579e-015	-4.66716e-015	-4.86307e-015	-2.93678e-015	1.17264e-015	-1.15805e-015	-7.58722e-015	2.77576e-015
-1.64424e-015	-4.1956e-015	-8.58903e-015	-2.89461e-015	-6.61064e-015	4.46584e-015	-4.2137e-015	7.42121e-015	3.87541e-015	-1.26245e-015	1.70619e-015	-4.87499e-015	-2.08731e-015	-4.61065e-015	-7.49745e-015	-1.22648e-014	-1.00981e-014	-2.37726e-015	-4.61119e-015	-4.73446e-015	-2.84355e-015	9.08888e-016	-1.10174e-015	-7.73236e-015	2.6044e-015
-1.5419e-015	-4.38331e-015	-9.1391e-015	-3.0344e-015	-6.40937e-015	4.54288e-015	-4.19794e-015	7.15829e-015	3.89353e-015	-1.21802e-015	1.84529e-015	-5.14252e-015	-2.1012e-015	-4.71429e-015	-7.64127e-015	-1.23033e-014	-1.02667e-014	-2.0474e-015	-4.54512e-015	-4.62584e-015	-2.76235e-015	6.17211e-016	-1.05473e-015	-7.84589e-015	2.43055e-015
-1.44509e-015	-4.58737e-015	-9.68073e-015	-3.17381e-015	-6.19409e-015	4.61686e-015	-4.16003e-015	6.90218e-015	3.92264e-015	-1.19965e-015	1.97816e-015	-5.42422e-015	-2.09765e-015	-4.81859e-015	-7.76812e-015	-1.23195e-014	-1.04162e-014	-1.71882e-015	-4.47192e-015	-4.53984e-015	-2.69396e-015	2.98227e-016	-1.01945e-015	-7.92637e-015	2.25447e-015
-1.35344e-015	-4.8053e-015	-1.02105e-014	-3.31142e-015	-5.96618e-015	4.68684e-015	-4.10049e-015	6.65524e-015	3.96173e-015	-1.20816e-015	2.10342e-015	-5.71695e-015	-2.07796e-015	-4.92271e-015	-7.8751e-015	-1.23125e-014	-1.05461e-014	-1.3948e-015	-4.39434e-015	-4.47848e-015	-2.63996e-015	-4.78569e-017	-9.98817e-016	-7.97382e-015	2.07605e-015
-1.26722e-015	-5.03376e-015	-1.07253e-014	-3.44593e-015	-5.72676e-015	4.75146e-015	-4.02059e-015	6.41965e-015	4.00893e-015	-1.24455e-015	2.21952e-015	-6.01666e-015	-2.04278e-015	-5.02484e-015	-7.96083e-015	-1.22829e-014	-1.06567e-014	-1.07869e-015	-4.31515e-015	-4.44402e-015	-2.60133e-015	-4.20897e-016	-9.9431e-016	-7.98824e-015	1.89524e-015
-1.18724e-015	-5.2692e-015	-1.12222e-014	-3.57594e-015	-5.47666e-015	4.81003e-015	-3.92108e-015	6.19767e-015	4.06308e-015	-1.30943e-015	2.32545e-015	-6.32027e-015	-1.99315e-015	-5.1238e-015	-8.02337e-015	-1.22313e-014	-1.07479e-014	-7.72801e-016	-4.23691e-015	-4.4388e-015	-2.57818e-015	-8.20196e-016	-1.00756e-015	-7.96937e-015	1.71174e-015
-1.1135e-015	-5.5087e-015	-1.16984e-014	-3.70025e-015	-5.21801e-015	4.86164e-015	-3.80353e-015	5.99136e-015	4.12296e-015	-1.40259e-015	2.42017e-015	-6.62462e-015	-1.93101e-015	-5.21807e-015	-8.06067e-015	-1.21581e-014	-1.08202e-014	-4.79795e-016	-4.1624e-015	-4.46472e-015	-2.57137e-015	-1.24489e-015	-1.04059e-015	-7.91763e-015	1.52511e-015
-1.04593e-015	-5.7495e-015	-1.21509e-014	-3.81748e-015	-4.95213e-015	4.90563e-015	-3.66981e-015	5.80275e-015	4.18669e-015	-1.52305e-015	2.50257e-015	-6.92603e-015	-1.85895e-015	-5.30691e-015	-8.07127e-015	-1.20643e-014	-1.08743e-014	-2.01991e-016	-4.09481e-015	-4.52317e-015	-2.58173e-015	-1.69371e-015	-1.09474e-015	-7.83386e-015	1.33548e-015
-9.84528e-016	-5.9887e-015	-1.25772e-014	-3.92677e-015	-4.68085e-015	4.94092e-015	-3.5218e-015	5.63368e-015	4.25173e-015	-1.67058e-015	2.57251e-015	-7.2225e-015	-1.77895e-015	-5.38934e-015	-8.05453e-015	-1.1951e-014	-1.09104e-014	5.76158e-017	-4.03711e-015	-4.61641e-015	-2.60971e-015	-2.16574e-015	-1.17111e-015	-7.71917e-015	1.14222e-015
-9.30341e-016	-6.22397e-015	-1.29752e-014	-4.02774e-015	-4.40571e-015	4.96658e-015	-3.36155e-015	5.48547e-015	4.31625e-015	-1.84369e-015	2.62933e-015	-7.51123e-015	-1.69268e-015	-5.46441e-015	-8.00962e-015	-1.18201e-014	-1.09292e-014	2.96731e-016	-3.99227e-015	-4.7461e-015	-2.65618e-015	-2.65933e-015	-1.26964e-015	-7.57588e-015	9.45324e-016
-8.83143e-016	-6.45326e-015	-1.33422e-014	-4.11912e-015	-4.12844e-015	4.98268e-015	-3.19171e-015	5.35951e-015	4.37855e-015	-2.04079e-015	2.67266e-015	-7.78942e-015	-1.60186e-015	-5.53162e-015	-7.93671e-015	-1.16731e-014	-1.09324e-014	5.1286e-016	-3.96295e-015	-4.91247e-015	-2.72161e-015	-3.17324e-015	-1.39103e-015	-7.40512e-015	7.44921e-016
-8.43017e-016	-6.67368e-015	-1.36764e-014	-4.19987e-015	-3.85145e-015	4.98859e-015	-3.01479e-015	5.25674e-015	4.43648e-015	-2.25975e-015	2.7023e-015	-8.05444e-015	-1.50878e-015	-5.58988e-015	-7.83581e-015	-1.15122e-014	-1.09207e-014	7.03354e-016	-3.95166e-015	-5.11651e-015	-2.80623e-015	-3.70562e-015	-1.53567e-015	-7.20909e-015	5.40731e-016
-8.10049e-016	-6.88361e-015	-1.39765e-014	-4.26982e-015	-3.57659e-015	4.9838e-015	-2.83346e-015	5.17702e-015	4.48839e-015	-2.49826e-015	2.71917e-015	-8.30415e-015	-1.41534e-015	-5.63887e-015	-7.70705e-015	-1.13397e-014	-1.0895e-014	8.66122e-016	-3.96085e-015	-5.35891e-015	-2.91032e-015	-4.25457e-015	-1.70303e-015	-6.99057e-015	3.33276e-016
-7.84356e-016	-7.08132e-015	-1.4241e-014	-4.32807e-015	-3.30562e-015	4.96792e-015	-2.64999e-015	5.12037e-015	4.53242e-015	-2.75419e-015	2.72392e-015	-8.5366e-015	-1.32339e-015	-5.67817e-015	-7.55106e-015	-1.11577e-014	-1.08569e-014	9.99677e-016	-3.99299e-015	-5.63999e-015	-3.03363e-015	-4.81758e-015	-1.89207e-015	-6.75211e-015	1.22411e-016
-7.65499e-016	-7.26494e-015	-1.44689e-014	-4.37455e-015	-3.04062e-015	4.94103e-015	-2.46694e-015	5.08668e-015	4.56579e-015	-3.0255e-015	2.71695e-015	-8.75032e-015	-1.23483e-015	-5.70682e-015	-7.36939e-015	-1.09682e-014	-1.08082e-014	1.10249e-015	-4.05044e-015	-5.95906e-015	-3.17529e-015	-5.39225e-015	-2.10225e-015	-6.49632e-015	-9.17503e-017
-7.53648e-016	-7.43348e-015	-1.46601e-014	-4.4087e-015	-2.78356e-015	4.90262e-015	-2.28657e-015	5.07584e-015	4.58722e-015	-3.30892e-015	2.69943e-015	-8.94434e-015	-1.15136e-015	-5.72486e-015	-7.16343e-015	-1.0774e-014	-1.07504e-014	1.17285e-015	-4.13469e-015	-6.31566e-015	-3.33489e-015	-5.97543e-015	-2.33257e-015	-6.22609e-015	-3.08709e-016
-7.48379e-016	-7.58676e-015	-1.48142e-014	-4.43036e-015	-2.53656e-015	4.8526e-015	-2.11184e-015	5.08708e-015	4.59491e-015	-3.60096e-015	2.67208e-015	-9.11677e-015	-1.07484e-015	-5.73194e-015	-6.93456e-015	-1.05779e-014	-1.0685e-014	1.20927e-015	-4.2469e-015	-6.70869e-015	-3.51244e-015	-6.56423e-015	-2.5819e-015	-5.94403e-015	-5.27525e-016
-7.50264e-016	-7.72435e-015	-1.49318e-014	-4.44012e-015	-2.30175e-015	4.79141e-015	-1.9449e-015	5.11885e-015	4.58711e-015	-3.89913e-015	2.63616e-015	-9.26754e-015	-1.00656e-015	-5.72779e-015	-6.68434e-015	-1.03826e-014	-1.06142e-014	1.21074e-015	-4.38907e-015	-7.1374e-015	-3.70717e-015	-7.15602e-015	-2.84846e-015	-5.65356e-015	-7.47934e-016
-7.58945e-016	-7.84538e-015	-1.50135e-014	-4.43838e-015	-2.08145e-015	4.71891e-015	-1.78826e-015	5.17003e-015	4.56152e-015	-4.19992e-015	2.59317e-015	-9.39708e-015	-9.48222e-016	-5.71269e-015	-6.41532e-015	-1.01901e-014	-1.05397e-014	1.17658e-015	-4.56202e-015	-7.60045e-015	-3.91776e-015	-7.74758e-015	-3.13049e-015	-5.35821e-015	-9.69661e-016
-7.7395e-016	-7.94974e-015	-1.50599e-014	-4.42534e-015	-1.87738e-015	4.63559e-015	-1.64471e-015	5.23896e-015	4.5175e-015	-4.50018e-015	2.54447e-015	-9.50553e-015	-9.01302e-016	-5.68641e-015	-6.1307e-015	-1.00031e-014	-1.04632e-014	1.10631e-015	-4.76615e-015	-8.09537e-015	-4.14355e-015	-8.33585e-015	-3.42567e-015	-5.06016e-015	-1.1916e-015
-7.94505e-016	-8.03785e-015	-1.5072e-014	-4.40119e-015	-1.69094e-015	4.54117e-015	-1.5169e-015	5.32347e-015	4.45471e-015	-4.79673e-015	2.4918e-015	-9.59332e-015	-8.66555e-016	-5.64936e-015	-5.83268e-015	-9.8248e-015	-1.03868e-014	1.00011e-015	-5.00204e-015	-8.61966e-015	-4.38425e-015	-8.91733e-015	-3.73134e-015	-4.76263e-015	-1.41318e-015
-8.2075e-016	-8.11054e-015	-1.50514e-014	-4.36636e-015	-1.52401e-015	4.43583e-015	-1.40704e-015	5.42136e-015	4.37186e-015	-5.08597e-015	2.43655e-015	-9.66098e-015	-8.44573e-016	-5.60173e-015	-5.5244e-015	-9.65708e-015	-1.03123e-014	8.58422e-016	-5.26928e-015	-9.17105e-015	-4.63861e-015	-9.48904e-015	-4.0451e-015	-4.46821e-015	-1.63411e-015
-8.52036e-016	-8.16823e-015	-1.50002e-014	-4.32171e-015	-1.37826e-015	4.32025e-015	-1.3168e-015	5.53011e-015	4.26815e-015	-5.36491e-015	2.38071e-015	-9.71006e-015	-8.36197e-016	-5.54332e-015	-5.20853e-015	-9.50164e-015	-1.02413e-014	6.81312e-016	-5.56747e-015	-9.74641e-015	-4.90434e-015	-1.00481e-014	-4.36403e-015	-4.17956e-015	-1.85292e-015
-8.88228e-016	-8.21115e-015	-1.49198e-014	-4.26783e-015	-1.25529e-015	4.19554e-015	-1.2473e-015	5.64759e-015	4.14352e-015	-5.63106e-015	2.32589e-015	-9.74152e-015	-8.41704e-016	-5.47505e-015	-4.88795e-015	-9.36029e-015	-1.01756e-014	4.69409e-016	-5.89629e-015	-1.03427e-014	-5.17993e-015	-1.05913e-014	-4.68573e-015	-3.89891e-015	-2.06839e-015
-9.2904e-016	-8.24127e-015	-1.48131e-014	-4.20594e-015	-1.15654e-015	4.0617e-015	-1.20001e-015	5.77186e-015	3.99796e-015	-5.88187e-015	2.27289e-015	-9.75737e-015	-8.61223e-016	-5.39729e-015	-4.56556e-015	-9.23394e-015	-1.01162e-014	2.23833e-016	-6.25427e-015	-1.09561e-014	-5.46432e-015	-1.11149e-014	-5.00748e-015	-3.62898e-015	-2.27919e-015
-9.7393e-016	-8.25983e-015	-1.46818e-014	-4.13719e-015	-1.08257e-015	3.91931e-015	-1.17629e-015	5.90049e-015	3.83194e-015	-6.11431e-015	2.22329e-015	-9.76052e-015	-8.95059e-016	-5.31081e-015	-4.24442e-015	-9.12365e-015	-1.00649e-014	-5.37563e-017	-6.64061e-015	-1.15829e-014	-5.75579e-015	-1.16152e-014	-5.32606e-015	-3.37165e-015	-2.48409e-015
-1.022e-015	-8.26744e-015	-1.45286e-014	-4.06241e-015	-1.03412e-015	3.76954e-015	-1.17654e-015	6.03095e-015	3.64539e-015	-6.32644e-015	2.17833e-015	-9.75236e-015	-9.43421e-016	-5.21546e-015	-3.92736e-015	-9.03042e-015	-1.00225e-014	-3.61334e-016	-7.05336e-015	-1.22184e-014	-6.05234e-015	-1.20894e-014	-5.63854e-015	-3.12878e-015	-2.68171e-015
-1.07239e-015	-8.26548e-015	-1.43563e-014	-3.98291e-015	-1.01139e-015	3.61236e-015	-1.20108e-015	6.16053e-015	3.43892e-015	-6.51618e-015	2.1395e-015	-9.73514e-015	-1.00562e-015	-5.1119e-015	-3.61755e-015	-8.95464e-015	-9.98975e-015	-6.96612e-016	-7.49031e-015	-1.28583e-014	-6.35209e-015	-1.25351e-014	-5.94202e-015	-2.90179e-015	-2.87061e-015
-1.12481e-015	-8.25461e-015	-1.41673e-014	-3.89952e-015	-1.01484e-015	3.44825e-015	-1.24969e-015	6.28648e-015	3.21374e-015	-6.68154e-015	2.10783e-015	-9.71121e-015	-1.08078e-015	-5.00055e-015	-3.31749e-015	-8.89583e-015	-9.96757e-015	-1.05803e-015	-7.95e-015	-1.34984e-014	-6.6534e-015	-1.29489e-014	-6.2335e-015	-2.69236e-015	-3.04996e-015
-1.17828e-015	-8.23617e-015	-1.39643e-014	-3.81336e-015	-1.04452e-015	3.27875e-015	-1.32151e-015	6.40616e-015	2.97066e-015	-6.82099e-015	2.08429e-015	-9.68314e-015	-1.16807e-015	-4.88148e-015	-3.02912e-015	-8.85357e-015	-9.95671e-015	-1.44332e-015	-8.42977e-015	-1.41343e-014	-6.9545e-015	-1.33285e-014	-6.51019e-015	-2.50132e-015	-3.21843e-015
-1.23162e-015	-8.21157e-015	-1.37498e-014	-3.72587e-015	-1.10041e-015	3.10444e-015	-1.41573e-015	6.51775e-015	2.71131e-015	-6.93326e-015	2.06979e-015	-9.65341e-015	-1.26618e-015	-4.75537e-015	-2.75458e-015	-8.82716e-015	-9.95733e-015	-1.84992e-015	-8.92682e-015	-1.47611e-014	-7.2535e-015	-1.36717e-014	-6.76939e-015	-2.3297e-015	-3.37421e-015
-1.28413e-015	-8.18122e-015	-1.35268e-014	-3.63789e-015	-1.18164e-015	2.92696e-015	-1.53175e-015	6.61986e-015	2.43775e-015	-7.01791e-015	2.0655e-015	-9.62457e-015	-1.37394e-015	-4.6224e-015	-2.49623e-015	-8.81486e-015	-9.96946e-015	-2.275e-015	-9.43843e-015	-1.53738e-014	-7.54806e-015	-1.39758e-014	-7.00837e-015	-2.17775e-015	-3.51593e-015
-1.3348e-015	-8.14591e-015	-1.32986e-014	-3.55033e-015	-1.28634e-015	2.74704e-015	-1.66796e-015	6.71006e-015	2.15169e-015	-7.07428e-015	2.07163e-015	-9.59864e-015	-1.49018e-015	-4.48316e-015	-2.25586e-015	-8.81533e-015	-9.99264e-015	-2.71479e-015	-9.96095e-015	-1.59678e-014	-7.83613e-015	-1.42384e-014	-7.22455e-015	-2.04642e-015	-3.64204e-015
-1.38281e-015	-8.10625e-015	-1.30682e-014	-3.46423e-015	-1.41367e-015	2.56602e-015	-1.82293e-015	6.78645e-015	1.85506e-015	-7.10281e-015	2.08827e-015	-9.57737e-015	-1.61307e-015	-4.33781e-015	-2.03483e-015	-8.82737e-015	-1.00263e-014	-3.16659e-015	-1.04915e-014	-1.65389e-014	-8.11612e-015	-1.44585e-014	-7.41605e-015	-1.93565e-015	-3.75103e-015
-1.42732e-015	-8.06359e-015	-1.28378e-014	-3.38069e-015	-1.56194e-015	2.38575e-015	-1.99411e-015	6.84749e-015	1.54913e-015	-7.10339e-015	2.11561e-015	-9.56238e-015	-1.74119e-015	-4.18673e-015	-1.83484e-015	-8.84887e-015	-1.00704e-014	-3.62654e-015	-1.1027e-014	-1.7082e-014	-8.38566e-015	-1.46339e-014	-7.58102e-015	-1.84507e-015	-3.8415e-015
-1.46723e-015	-8.01835e-015	-1.261e-014	-3.3006e-015	-1.7297e-015	2.20696e-015	-2.17897e-015	6.89211e-015	1.23563e-015	-7.07696e-015	2.15395e-015	-9.55543e-015	-1.8727e-015	-4.02991e-015	-1.65665e-015	-8.87727e-015	-1.01245e-014	-4.09166e-015	-1.1564e-014	-1.7593e-014	-8.6433e-015	-1.47637e-014	-7.71783e-015	-1.77414e-015	-3.91212e-015
-1.5015e-015	-7.97082e-015	-1.23868e-014	-3.22525e-015	-1.91482e-015	2.03093e-015	-2.37564e-015	6.91877e-015	9.17668e-016	-7.0241e-015	2.20258e-015	-9.55721e-015	-2.00623e-015	-3.86754e-015	-1.50047e-015	-8.91025e-015	-1.01878e-014	-4.55834e-015	-1.2099e-014	-1.80674e-014	-8.88762e-015	-1.48474e-014	-7.82456e-015	-1.72215e-015	-3.96182e-015
-1.52882e-015	-7.92119e-015	-1.21697e-014	-3.15438e-015	-2.11487e-015	1.85882e-015	-2.58138e-015	6.92632e-015	5.9714e-016	-6.94616e-015	2.26125e-015	-9.5686e-015	-2.13953e-015	-3.70016e-015	-1.36675e-015	-8.94483e-015	-1.0259e-014	-5.0226e-015	-1.26291e-014	-1.85017e-014	-9.11739e-015	-1.48841e-014	-7.89977e-015	-1.68799e-015	-3.98988e-015
-1.54805e-015	-7.86955e-015	-1.19609e-014	-3.08827e-015	-2.32799e-015	1.6923e-015	-2.79361e-015	6.9146e-015	2.76181e-016	-6.84464e-015	2.32952e-015	-9.58994e-015	-2.27113e-015	-3.52833e-015	-1.25594e-015	-8.97833e-015	-1.03361e-014	-5.48146e-015	-1.31512e-014	-1.8892e-014	-9.33084e-015	-1.48738e-014	-7.94279e-015	-1.67114e-015	-3.99595e-015
-1.55889e-015	-7.81592e-015	-1.17623e-014	-3.02784e-015	-2.55128e-015	1.53218e-015	-3.00903e-015	6.88411e-015	-4.25651e-017	-6.72074e-015	2.40646e-015	-9.62171e-015	-2.39888e-015	-3.35196e-015	-1.16728e-015	-9.00819e-015	-1.04183e-014	-5.93153e-015	-1.36622e-014	-1.92345e-014	-9.5262e-015	-1.4817e-014	-7.95283e-015	-1.6709e-015	-3.9789e-015
-1.56055e-015	-7.75989e-015	-1.15753e-014	-2.97315e-015	-2.78176e-015	1.37948e-015	-3.22451e-015	6.83526e-015	-3.57083e-016	-6.576e-015	2.49085e-015	-9.66487e-015	-2.52034e-015	-3.17081e-015	-1.10026e-015	-9.03118e-015	-1.05036e-014	-6.36932e-015	-1.41587e-014	-1.95263e-014	-9.70213e-015	-1.47142e-014	-7.92959e-015	-1.68577e-015	-3.93774e-015
-1.55152e-015	-7.70087e-015	-1.14007e-014	-2.92439e-015	-3.01626e-015	1.23542e-015	-3.43669e-015	6.76785e-015	-6.64791e-016	-6.41253e-015	2.58142e-015	-9.71847e-015	-2.63403e-015	-2.98532e-015	-1.0536e-015	-9.04427e-015	-1.059e-014	-6.79086e-015	-1.46374e-014	-1.97651e-014	-9.85784e-015	-1.45669e-014	-7.87385e-015	-1.71442e-015	-3.87214e-015
-1.53089e-015	-7.63831e-015	-1.12395e-014	-2.88171e-015	-3.25206e-015	1.10185e-015	-3.64257e-015	6.68286e-015	-9.63238e-016	-6.23325e-015	2.67697e-015	-9.78138e-015	-2.73852e-015	-2.79633e-015	-1.02646e-015	-9.04444e-015	-1.06759e-014	-7.19299e-015	-1.50959e-014	-1.99488e-014	-9.99258e-015	-1.43769e-014	-7.78536e-015	-1.75547e-015	-3.78155e-015
-1.4977e-015	-7.57231e-015	-1.1092e-014	-2.84471e-015	-3.4865e-015	9.80121e-016	-3.83939e-015	6.58167e-015	-1.25091e-015	-6.04025e-015	2.77608e-015	-9.85239e-015	-2.8319e-015	-2.60369e-015	-1.01676e-015	-9.02894e-015	-1.07599e-014	-7.57276e-015	-1.55313e-014	-2.00762e-014	-1.01063e-014	-1.4146e-014	-7.66504e-015	-1.80748e-015	-3.666e-015
-1.45135e-015	-7.50208e-015	-1.0959e-014	-2.81273e-015	-3.71577e-015	8.70974e-016	-4.02415e-015	6.46465e-015	-1.52616e-015	-5.83594e-015	2.8775e-015	-9.93053e-015	-2.91235e-015	-2.4075e-015	-1.02312e-015	-8.99503e-015	-1.08401e-014	-7.92756e-015	-1.59415e-014	-2.0146e-014	-1.01979e-014	-1.38764e-014	-7.51402e-015	-1.8692e-015	-3.52564e-015
-1.39128e-015	-7.4271e-015	-1.08406e-014	-2.78584e-015	-3.93635e-015	7.75612e-016	-4.19427e-015	6.33275e-015	-1.787e-015	-5.62285e-015	2.98037e-015	-1.00142e-014	-2.97844e-015	-2.20821e-015	-1.04403e-015	-8.9406e-015	-1.0915e-014	-8.25431e-015	-1.63238e-014	-2.01568e-014	-1.02669e-014	-1.35705e-014	-7.33328e-015	-1.93802e-015	-3.36067e-015
-1.3166e-015	-7.34693e-015	-1.07363e-014	-2.7635e-015	-4.14518e-015	6.94423e-016	-4.34736e-015	6.18799e-015	-2.03178e-015	-5.40307e-015	3.0829e-015	-1.01015e-014	-3.02874e-015	-2.00589e-015	-1.0774e-015	-8.86273e-015	-1.09824e-014	-8.5509e-015	-1.66759e-014	-2.0108e-014	-1.0313e-014	-1.32311e-014	-7.12457e-015	-2.01228e-015	-3.1717e-015
-1.22745e-015	-7.26065e-015	-1.06462e-014	-2.74505e-015	-4.3393e-015	6.28347e-016	-4.48085e-015	6.03118e-015	-2.25888e-015	-5.17924e-015	3.18356e-015	-1.01895e-014	-3.06182e-015	-1.80129e-015	-1.12121e-015	-8.75908e-015	-1.10405e-014	-8.81533e-015	-1.69964e-014	-2.00009e-014	-1.03364e-014	-1.28611e-014	-6.8894e-015	-2.09105e-015	-2.95976e-015
-1.12307e-015	-7.16718e-015	-1.05701e-014	-2.72964e-015	-4.51577e-015	5.78316e-016	-4.593e-015	5.86398e-015	-2.46661e-015	-4.95325e-015	3.28068e-015	-1.02759e-014	-3.07602e-015	-1.59485e-015	-1.17306e-015	-8.62852e-015	-1.10878e-014	-9.04537e-015	-1.72839e-014	-1.98358e-014	-1.03375e-014	-1.24644e-014	-6.62989e-015	-2.17278e-015	-2.72605e-015
-1.00315e-015	-7.06603e-015	-1.05069e-014	-2.71658e-015	-4.6719e-015	5.4476e-016	-4.68215e-015	5.68838e-015	-2.65405e-015	-4.72758e-015	3.37264e-015	-1.03583e-014	-3.07055e-015	-1.3869e-015	-1.2306e-015	-8.46975e-015	-1.11224e-014	-9.23952e-015	-1.75362e-014	-1.96139e-014	-1.03164e-014	-1.20444e-014	-6.34824e-015	-2.25638e-015	-2.47204e-015
-8.679e-016	-6.95698e-015	-1.0456e-014	-2.70506e-015	-4.80526e-015	5.27806e-016	-4.7466e-015	5.50712e-015	-2.82008e-015	-4.50445e-015	3.45813e-015	-1.04334e-014	-3.0444e-015	-1.17767e-015	-1.29161e-015	-8.28167e-015	-1.1143e-014	-9.39609e-015	-1.77518e-014	-1.9337e-014	-1.02737e-014	-1.16047e-014	-6.04654e-015	-2.34077e-015	-2.1991e-015
-7.18211e-016	-6.8397e-015	-1.04161e-014	-2.69425e-015	-4.91338e-015	5.27533e-016	-4.78551e-015	5.32164e-015	-2.96316e-015	-4.28552e-015	3.5357e-015	-1.04979e-014	-2.99797e-015	-9.67766e-016	-1.35385e-015	-8.0634e-015	-1.11479e-014	-9.51411e-015	-1.79297e-014	-1.9007e-014	-1.02105e-014	-1.11495e-014	-5.72792e-015	-2.42441e-015	-1.90881e-015
-5.53743e-016	-6.71433e-015	-1.0386e-014	-2.68324e-015	-4.99417e-015	5.44115e-016	-4.79841e-015	5.13305e-015	-3.08252e-015	-4.07252e-015	3.60504e-015	-1.05497e-014	-2.93054e-015	-7.57669e-016	-1.41486e-015	-7.81481e-015	-1.11363e-014	-9.59336e-015	-1.80696e-014	-1.86267e-014	-1.01277e-014	-1.06832e-014	-5.39497e-015	-2.50605e-015	-1.60261e-015
-3.7497e-016	-6.58049e-015	-1.03643e-014	-2.67032e-015	-5.04593e-015	5.76959e-016	-4.78373e-015	4.94328e-015	-3.1775e-015	-3.86671e-015	3.66512e-015	-1.05854e-014	-2.84174e-015	-5.47909e-016	-1.47247e-015	-7.53619e-015	-1.1107e-014	-9.63319e-015	-1.81709e-014	-1.81992e-014	-1.00264e-014	-1.02102e-014	-5.05005e-015	-2.58473e-015	-1.28275e-015
-1.8272e-016	-6.4387e-015	-1.03499e-014	-2.65508e-015	-5.06691e-015	6.25905e-016	-4.74179e-015	4.75437e-015	-3.24712e-015	-3.66945e-015	3.71448e-015	-1.06024e-014	-2.73163e-015	-3.38977e-016	-1.52465e-015	-7.22826e-015	-1.10598e-014	-9.63318e-015	-1.82336e-014	-1.77273e-014	-9.90812e-015	-9.73475e-015	-4.69532e-015	-2.65953e-015	-9.51429e-016
2.2312e-017	-6.28966e-015	-1.03412e-014	-2.63672e-015	-5.05618e-015	6.90204e-016	-4.67327e-015	4.56851e-015	-3.29154e-015	-3.48204e-015	3.75258e-015	-1.05977e-014	-2.60049e-015	-1.31765e-016	-1.56944e-015	-6.89182e-015	-1.09939e-014	-9.59319e-015	-1.82572e-014	-1.72147e-014	-9.77352e-015	-9.26084e-015	-4.33384e-015	-2.72994e-015	-6.10932e-016
2.39648e-016	-6.13437e-015	-1.03371e-014	-2.61436e-015	-5.013e-015	7.69255e-016	-4.57863e-015	4.38715e-015	-3.31121e-015	-3.30564e-015	3.77897e-015	-1.05696e-014	-2.44888e-015	7.32654e-017	-1.6046e-015	-6.52838e-015	-1.09083e-014	-9.51436e-015	-1.82413e-014	-1.66648e-014	-9.62309e-015	-8.79207e-015	-3.96879e-015	-2.79516e-015	-2.63527e-016
4.6791e-016	-5.9731e-015	-1.0336e-014	-2.5865e-015	-4.9368e-015	8.61787e-016	-4.45819e-015	4.21151e-015	-3.30696e-015	-3.14012e-015	3.79343e-015	-1.0516e-014	-2.27733e-015	2.75712e-016	-1.62863e-015	-6.1397e-015	-1.08033e-014	-9.39729e-015	-1.81865e-014	-1.60827e-014	-9.45856e-015	-8.33146e-015	-3.60253e-015	-2.85465e-015	8.84207e-017
7.05539e-016	-5.80728e-015	-1.03362e-014	-2.55211e-015	-4.82795e-015	9.67056e-016	-4.31407e-015	4.04306e-015	-3.27864e-015	-2.98587e-015	3.79568e-015	-1.04345e-014	-2.08679e-015	4.74878e-016	-1.64028e-015	-5.72766e-015	-1.06791e-014	-9.24303e-015	-1.80943e-014	-1.54729e-014	-9.28184e-015	-7.88298e-015	-3.23702e-015	-2.90782e-015	4.42258e-016
9.51604e-016	-5.63826e-015	-1.03363e-014	-2.51052e-015	-4.68648e-015	1.08324e-015	-4.14773e-015	3.88355e-015	-3.2268e-015	-2.84353e-015	3.78599e-015	-1.03227e-014	-1.87789e-015	6.701e-016	-1.63792e-015	-5.29515e-015	-1.05356e-014	-9.0533e-015	-1.79646e-014	-1.48399e-014	-9.09383e-015	-7.44987e-015	-2.87502e-015	-2.95444e-015	7.95169e-016
1.20437e-015	-5.46721e-015	-1.03349e-014	-2.46109e-015	-4.51345e-015	1.20848e-015	-3.96092e-015	3.73422e-015	-3.15237e-015	-2.71316e-015	3.7643e-015	-1.01801e-014	-1.65205e-015	8.60753e-016	-1.62067e-015	-4.8448e-015	-1.03731e-014	-8.82974e-015	-1.77986e-014	-1.41884e-014	-8.89599e-015	-7.03556e-015	-2.51866e-015	-2.99394e-015	1.14503e-015
1.46254e-015	-5.29569e-015	-1.03304e-014	-2.40336e-015	-4.30997e-015	1.34133e-015	-3.75546e-015	3.59609e-015	-3.05588e-015	-2.59468e-015	3.7305e-015	-1.00053e-014	-1.41105e-015	1.04661e-015	-1.58737e-015	-4.37978e-015	-1.01919e-014	-8.57388e-015	-1.75976e-014	-1.35232e-014	-8.68993e-015	-6.64348e-015	-2.16982e-015	-3.02638e-015	1.48962e-015
1.72463e-015	-5.12487e-015	-1.03214e-014	-2.33711e-015	-4.07684e-015	1.48053e-015	-3.53435e-015	3.46935e-015	-2.9385e-015	-2.48753e-015	3.68548e-015	-9.79774e-015	-1.15616e-015	1.22697e-015	-1.5371e-015	-3.90321e-015	-9.99299e-015	-8.28779e-015	-1.7363e-014	-1.28486e-014	-8.47724e-015	-6.27592e-015	-1.82991e-015	-3.05151e-015	1.82631e-015
1.98867e-015	-4.95716e-015	-1.0307e-014	-2.26137e-015	-3.81564e-015	1.62353e-015	-3.29984e-015	3.35463e-015	-2.80149e-015	-2.39141e-015	3.6302e-015	-9.55699e-015	-8.89603e-016	1.40123e-015	-1.46949e-015	-3.41825e-015	-9.77776e-015	-7.9734e-015	-1.70968e-014	-1.21696e-014	-8.25905e-015	-5.9353e-015	-1.50133e-015	-3.06882e-015	2.15309e-015
2.25335e-015	-4.79435e-015	-1.02858e-014	-2.17656e-015	-3.52856e-015	1.76842e-015	-3.0541e-015	3.25336e-015	-2.64508e-015	-2.30548e-015	3.56501e-015	-9.28343e-015	-6.13163e-016	1.56899e-015	-1.38368e-015	-2.92843e-015	-9.54655e-015	-7.6335e-015	-1.68002e-014	-1.14908e-014	-8.03624e-015	-5.62379e-015	-1.18516e-015	-3.07836e-015	2.46755e-015
2.51614e-015	-4.63828e-015	-1.02564e-014	-2.08195e-015	-3.21824e-015	1.91376e-015	-2.80003e-015	3.16616e-015	-2.47059e-015	-2.2295e-015	3.49054e-015	-8.9779e-015	-3.28271e-016	1.72963e-015	-1.28026e-015	-2.43767e-015	-9.30051e-015	-7.27116e-015	-1.64751e-014	-1.0817e-014	-7.80988e-015	-5.34259e-015	-8.82275e-016	-3.08032e-015	2.76768e-015
2.77546e-015	-4.49104e-015	-1.02178e-014	-1.97759e-015	-2.88708e-015	2.05719e-015	-2.54045e-015	3.09321e-015	-2.2793e-015	-2.16172e-015	3.40787e-015	-8.64179e-015	-3.67728e-017	1.88324e-015	-1.15926e-015	-1.94959e-015	-9.04146e-015	-6.88902e-015	-1.61239e-014	-1.01526e-014	-7.58122e-015	-5.09265e-015	-5.93421e-016	-3.07478e-015	3.05191e-015
3.03035e-015	-4.35392e-015	-1.01699e-014	-1.86417e-015	-2.53806e-015	2.19695e-015	-2.27872e-015	3.03494e-015	-2.07285e-015	-2.10087e-015	3.31798e-015	-8.27683e-015	2.59173e-016	2.02925e-015	-1.02167e-015	-1.46769e-015	-8.77073e-015	-6.48964e-015	-1.57489e-014	-9.50174e-015	-7.35182e-015	-4.8745e-015	-3.18991e-016	-3.06162e-015	3.31888e-015
3.27878e-015	-4.22885e-015	-1.01115e-014	-1.74228e-015	-2.17407e-015	2.33133e-015	-2.0176e-015	2.99063e-015	-1.85257e-015	-2.04589e-015	3.22242e-015	-7.88549e-015	5.57907e-016	2.1675e-015	-8.68592e-016	-9.94751e-016	-8.49028e-015	-6.07623e-015	-1.53517e-014	-8.86819e-015	-7.12186e-015	-4.68836e-015	-6.01082e-017	-3.04032e-015	3.56721e-015
3.51861e-015	-4.11784e-015	-1.00427e-014	-1.61215e-015	-1.79827e-015	2.45821e-015	-1.75904e-015	2.96025e-015	-1.62e-015	-1.9959e-015	3.12195e-015	-7.47021e-015	8.57116e-016	2.29801e-015	-6.99773e-016	-5.3417e-016	-8.2013e-015	-5.65197e-015	-1.49357e-014	-8.25606e-015	-6.89229e-015	-4.5341e-015	1.83441e-016	-3.01111e-015	3.79586e-015
3.74795e-015	-4.02204e-015	-9.96287e-015	-1.47371e-015	-1.41373e-015	2.57627e-015	-1.50567e-015	2.94381e-015	-1.37691e-015	-1.95019e-015	3.01833e-015	-7.03411e-015	1.15483e-015	2.42101e-015	-5.16495e-016	-8.92319e-017	-7.90619e-015	-5.22065e-015	-1.45036e-014	-7.66852e-015	-6.6641e-015	-4.41106e-015	4.12198e-016	-2.97466e-015	4.00402e-015
3.96517e-015	-3.94259e-015	-9.8712e-015	-1.3287e-015	-1.02326e-015	2.68429e-015	-1.25998e-015	2.94071e-015	-1.12494e-015	-1.90707e-015	2.91281e-015	-6.58006e-015	1.44883e-015	2.53614e-015	-3.20359e-016	3.36724e-016	-7.60715e-015	-4.78506e-015	-1.4057e-014	-7.10867e-015	-6.43746e-015	-4.31781e-015	6.27035e-016	-2.93109e-015	4.1917e-015
4.16969e-015	-3.88105e-015	-9.76776e-015	-1.17771e-015	-6.31006e-016	2.78129e-015	-1.02445e-015	2.95081e-015	-8.65197e-016	-1.86557e-015	2.80606e-015	-6.11157e-015	1.7375e-015	2.64316e-015	-1.1259e-016	7.41294e-016	-7.30627e-015	-4.34806e-015	-1.3599e-014	-6.57935e-015	-6.21347e-015	-4.25296e-015	8.2804e-016	-2.88031e-015	4.35825e-015
4.35976e-015	-3.83866e-015	-9.65254e-015	-1.02138e-015	-2.40013e-016	2.86572e-015	-8.00948e-016	2.97375e-015	-5.9893e-016	-1.8248e-015	2.69886e-015	-5.63204e-015	2.01859e-015	2.74188e-015	1.05453e-016	1.12231e-015	-7.00527e-015	-3.91282e-015	-1.31326e-014	-6.08311e-015	-5.99236e-015	-4.21429e-015	1.01608e-015	-2.82285e-015	4.50293e-015
4.53359e-015	-3.81576e-015	-9.5262e-015	-8.60938e-016	1.46196e-016	2.93656e-015	-5.91953e-016	3.00865e-015	-3.27484e-016	-1.78407e-015	2.59243e-015	-5.146e-015	2.29011e-015	2.83244e-015	3.32142e-016	1.47763e-015	-6.70581e-015	-3.48275e-015	-1.26604e-014	-5.62132e-015	-5.77418e-015	-4.19974e-015	1.19266e-015	-2.75863e-015	4.62618e-015
4.69013e-015	-3.8122e-015	-9.38825e-015	-6.97405e-016	5.24889e-016	2.99377e-015	-3.99017e-016	3.05535e-015	-5.24268e-017	-1.74251e-015	2.48817e-015	-4.65848e-015	2.54958e-015	2.91538e-015	5.6612e-016	1.80512e-015	-6.4096e-015	-3.06077e-015	-1.2185e-014	-5.19547e-015	-5.55908e-015	-4.20728e-015	1.35899e-015	-2.68781e-015	4.72876e-015
4.82861e-015	-3.82838e-015	-9.23877e-015	-5.31704e-016	8.93531e-016	3.03718e-015	-2.23382e-016	3.11279e-015	2.25523e-016	-1.70018e-015	2.38685e-015	-4.17422e-015	2.79543e-015	2.9908e-015	8.0557e-016	2.10341e-015	-6.11926e-015	-2.64979e-015	-1.17099e-014	-4.80693e-015	-5.34747e-015	-4.23352e-015	1.51646e-015	-2.61077e-015	4.81153e-015
4.94831e-015	-3.86411e-015	-9.07831e-015	-3.65183e-016	1.24933e-015	3.06671e-015	-6.59589e-017	3.18043e-015	5.04582e-016	-1.65652e-015	2.28964e-015	-3.69722e-015	3.02706e-015	3.05846e-015	1.04949e-015	2.37169e-015	-5.83668e-015	-2.25231e-015	-1.12383e-014	-4.45682e-015	-5.13888e-015	-4.27507e-015	1.66645e-015	-2.5276e-015	4.87526e-015
5.04852e-015	-3.91874e-015	-8.90719e-015	-1.99574e-016	1.58981e-015	3.08276e-015	7.23798e-017	3.25775e-015	7.83197e-016	-1.61123e-015	2.1975e-015	-3.2318e-015	3.24306e-015	3.119e-015	1.29652e-015	2.60941e-015	-5.56303e-015	-1.87045e-015	-1.07728e-014	-4.14472e-015	-4.93289e-015	-4.32855e-015	1.81049e-015	-2.43867e-015	4.92163e-015
5.12926e-015	-3.99215e-015	-8.72552e-015	-3.58705e-017	1.91218e-015	3.08607e-015	1.91748e-016	3.34457e-015	1.06041e-015	-1.56445e-015	2.11109e-015	-2.78254e-015	3.44171e-015	3.17219e-015	1.54434e-015	2.81597e-015	-5.30051e-015	-1.50666e-015	-1.03168e-014	-3.8702e-015	-4.73015e-015	-4.39022e-015	1.95088e-015	-2.34341e-015	4.95193e-015
5.18988e-015	-4.08266e-015	-8.53385e-015	1.24477e-016	2.21452e-015	3.07754e-015	2.91412e-016	3.44094e-015	1.33578e-015	-1.51645e-015	2.03116e-015	-2.3538e-015	3.62218e-015	3.2189e-015	1.79145e-015	2.99183e-015	-5.05016e-015	-1.16365e-015	-9.87255e-015	-3.63314e-015	-4.53071e-015	-4.45646e-015	2.08914e-015	-2.24208e-015	4.96752e-015
5.2309e-015	-4.18925e-015	-8.33368e-015	2.79742e-016	2.49511e-015	3.05844e-015	3.71237e-016	3.54573e-015	1.60788e-015	-1.46766e-015	1.95809e-015	-1.95056e-015	3.78418e-015	3.25937e-015	2.03737e-015	3.13716e-015	-4.81319e-015	-8.43113e-016	-9.44197e-015	-3.43297e-015	-4.33411e-015	-4.52308e-015	2.22688e-015	-2.13469e-015	4.96996e-015
5.25233e-015	-4.31005e-015	-8.12536e-015	4.28384e-016	2.75299e-015	3.03058e-015	4.31859e-016	3.65759e-015	1.8758e-015	-1.41779e-015	1.89179e-015	-1.57652e-015	3.92693e-015	3.29456e-015	2.28052e-015	3.25261e-015	-4.59125e-015	-5.466e-016	-9.02806e-015	-3.26851e-015	-4.14019e-015	-4.58662e-015	2.36597e-015	-2.02179e-015	4.96153e-015
5.25372e-015	-4.44264e-015	-7.90893e-015	5.69015e-016	2.98728e-015	2.99574e-015	4.73805e-016	3.77639e-015	2.13864e-015	-1.3675e-015	1.8327e-015	-1.23509e-015	4.05008e-015	3.32505e-015	2.51942e-015	3.33951e-015	-4.38492e-015	-2.75547e-016	-8.63277e-015	-3.13825e-015	-3.94871e-015	-4.64339e-015	2.50789e-015	-1.90364e-015	4.94446e-015
5.2361e-015	-4.58537e-015	-7.68522e-015	7.00341e-016	3.19655e-015	2.95589e-015	4.98334e-016	3.90129e-015	2.39615e-015	-1.31795e-015	1.78082e-015	-9.30148e-016	4.15343e-015	3.35106e-015	2.7527e-015	3.39916e-015	-4.19505e-015	-3.15591e-017	-8.25866e-015	-3.03956e-015	-3.75914e-015	-4.69009e-015	2.65412e-015	-1.78033e-015	4.92098e-015
5.2002e-015	-4.73606e-015	-7.45492e-015	8.22307e-016	3.38068e-015	2.9133e-015	5.06946e-016	4.03235e-015	2.64767e-015	-1.26933e-015	1.73641e-015	-6.65091e-016	4.23778e-015	3.37337e-015	2.97891e-015	3.43312e-015	-4.02295e-015	1.84639e-016	-7.90748e-015	-2.97059e-015	-3.57178e-015	-4.72371e-015	2.80562e-015	-1.65173e-015	4.8928e-015
5.14687e-015	-4.89179e-015	-7.21901e-015	9.33251e-016	3.53959e-015	2.86991e-015	5.00863e-016	4.16951e-015	2.89258e-015	-1.2227e-015	1.69906e-015	-4.41917e-016	4.30307e-015	3.39228e-015	3.19769e-015	3.44337e-015	-3.8684e-015	3.7166e-016	-7.58012e-015	-2.92978e-015	-3.38695e-015	-4.74015e-015	2.96373e-015	-1.51853e-015	4.86192e-015
5.07723e-015	-5.05019e-015	-6.97831e-015	1.03278e-015	3.67338e-015	2.82814e-015	4.81781e-016	4.31232e-015	3.13053e-015	-1.17933e-015	1.66873e-015	-2.63308e-016	4.3494e-015	3.40781e-015	3.40789e-015	3.43137e-015	-3.73208e-015	5.29232e-016	-7.27862e-015	-2.91422e-015	-3.20414e-015	-4.73618e-015	3.12954e-015	-1.38151e-015	4.83087e-015
4.99308e-015	-5.20829e-015	-6.73368e-015	1.12042e-015	3.78252e-015	2.79118e-015	4.51607e-016	4.46022e-015	3.36142e-015	-1.14001e-015	1.64498e-015	-1.31166e-016	4.37714e-015	3.42008e-015	3.60851e-015	3.39989e-015	-3.6141e-015	6.57334e-016	-7.00443e-015	-2.92204e-015	-3.02251e-015	-4.70974e-015	3.3048e-015	-1.24112e-015	4.80216e-015
4.89585e-015	-5.36389e-015	-6.48589e-015	1.19558e-015	3.86813e-015	2.76202e-015	4.12794e-016	4.61276e-015	3.58564e-015	-1.10531e-015	1.62751e-015	-4.67039e-017	4.38686e-015	3.43011e-015	3.7995e-015	3.35201e-015	-3.51489e-015	7.55196e-016	-6.75848e-015	-2.95012e-015	-2.84266e-015	-4.65864e-015	3.48975e-015	-1.0978e-015	4.77742e-015
4.78673e-015	-5.51443e-015	-6.2361e-015	1.25769e-015	3.93125e-015	2.74318e-015	3.66953e-016	4.76901e-015	3.80251e-015	-1.07581e-015	1.61576e-015	-1.0268e-017	4.38044e-015	3.43827e-015	3.97966e-015	3.28987e-015	-3.4344e-015	8.23506e-016	-6.54113e-015	-2.99521e-015	-2.66447e-015	-4.58024e-015	3.68461e-015	-9.5197e-016	4.75844e-015
4.66746e-015	-5.65707e-015	-5.98508e-015	1.30709e-015	3.97324e-015	2.73757e-015	3.15783e-016	4.92893e-015	4.012e-015	-1.05268e-015	1.60936e-015	-2.29581e-017	4.35901e-015	3.44514e-015	4.14893e-015	3.21597e-015	-3.37227e-015	8.62879e-016	-6.35303e-015	-3.05465e-015	-2.48791e-015	-4.4731e-015	3.88968e-015	-8.0408e-016	4.74734e-015
4.53999e-015	-5.78871e-015	-5.73356e-015	1.34355e-015	3.99541e-015	2.74751e-015	2.61757e-016	5.09255e-015	4.21347e-015	-1.0372e-015	1.60787e-015	-8.4037e-017	4.32383e-015	3.45112e-015	4.30709e-015	3.13234e-015	-3.32845e-015	8.74153e-016	-6.1944e-015	-3.12545e-015	-2.3132e-015	-4.33644e-015	4.10494e-015	-6.54138e-016	4.74626e-015
4.40588e-015	-5.90691e-015	-5.48203e-015	1.36709e-015	3.99923e-015	2.7756e-015	2.06865e-016	5.25913e-015	4.40658e-015	-1.02962e-015	1.61045e-015	-1.91903e-016	4.27618e-015	3.45683e-015	4.45376e-015	3.04183e-015	-3.30248e-015	8.57907e-016	-6.06543e-015	-3.20465e-015	-2.14091e-015	-4.16945e-015	4.33029e-015	-5.02722e-016	4.75652e-015
4.26703e-015	-6.00949e-015	-5.23118e-015	1.37832e-015	3.98673e-015	2.82428e-015	1.53065e-016	5.42848e-015	4.59186e-015	-1.03008e-015	1.61678e-015	-3.45019e-016	4.21753e-015	3.46219e-015	4.58835e-015	2.94726e-015	-3.29305e-015	8.15584e-016	-5.96539e-015	-3.28967e-015	-1.9713e-015	-3.97203e-015	4.56552e-015	-3.5054e-016	4.77973e-015
4.12482e-015	-6.09523e-015	-4.98196e-015	1.37755e-015	3.96001e-015	2.89577e-015	1.02499e-016	5.59992e-015	4.76949e-015	-1.03946e-015	1.62604e-015	-5.41735e-016	4.14946e-015	3.46727e-015	4.71151e-015	2.85078e-015	-3.29924e-015	7.48201e-016	-5.89401e-015	-3.37808e-015	-1.80457e-015	-3.74373e-015	4.80992e-015	-1.97913e-016	4.81689e-015
3.98086e-015	-6.16222e-015	-4.73516e-015	1.36566e-015	3.92093e-015	2.99226e-015	5.67625e-017	5.77358e-015	4.93995e-015	-1.05816e-015	1.63734e-015	-7.79737e-016	4.07386e-015	3.47293e-015	4.82272e-015	2.75438e-015	-3.32064e-015	6.57297e-016	-5.85117e-015	-3.46703e-015	-1.64089e-015	-3.48525e-015	5.06275e-015	-4.55491e-017	4.86841e-015
3.83731e-015	-6.20873e-015	-4.49175e-015	1.34313e-015	3.87201e-015	3.11488e-015	1.74722e-017	5.94918e-015	5.10283e-015	-1.08595e-015	1.65023e-015	-1.05545e-015	3.99276e-015	3.47911e-015	4.92225e-015	2.66059e-015	-3.35644e-015	5.44751e-016	-5.83563e-015	-3.55419e-015	-1.48041e-015	-3.1974e-015	5.32288e-015	1.05959e-016	4.93511e-015
3.6956e-015	-6.233e-015	-4.25258e-015	1.3115e-015	3.81539e-015	3.26466e-015	-1.40781e-017	6.12543e-015	5.25789e-015	-1.12313e-015	1.66527e-015	-1.36545e-015	3.90801e-015	3.48644e-015	5.00977e-015	2.57132e-015	-3.40551e-015	4.12356e-016	-5.84496e-015	-3.63733e-015	-1.32425e-015	-2.88123e-015	5.58912e-015	2.56029e-016	5.01678e-015
3.55721e-015	-6.23453e-015	-4.01791e-015	1.27201e-015	3.75259e-015	3.44226e-015	-3.62965e-017	6.30205e-015	5.40587e-015	-1.16851e-015	1.68175e-015	-1.70654e-015	3.82152e-015	3.49496e-015	5.08531e-015	2.48809e-015	-3.46653e-015	2.61376e-016	-5.87819e-015	-3.71439e-015	-1.17261e-015	-2.53834e-015	5.86025e-015	4.03806e-016	5.11375e-015
3.42457e-015	-6.21303e-015	-3.78864e-015	1.22549e-015	3.68641e-015	3.64807e-015	-4.78768e-017	6.47924e-015	5.54653e-015	-1.22201e-015	1.69889e-015	-2.07384e-015	3.73485e-015	3.50474e-015	5.14938e-015	2.4125e-015	-3.53869e-015	9.41327e-017	-5.93411e-015	-3.78366e-015	-1.02519e-015	-2.17139e-015	6.13468e-015	5.48449e-016	5.22585e-015
3.29824e-015	-6.16848e-015	-3.56577e-015	1.17394e-015	3.61861e-015	3.88268e-015	-4.80487e-017	6.65654e-015	5.68025e-015	-1.2826e-015	1.71632e-015	-2.4622e-015	3.64951e-015	3.5163e-015	5.20195e-015	2.34557e-015	-3.62117e-015	-8.70358e-017	-6.0106e-015	-3.84392e-015	-8.82376e-016	-1.78234e-015	6.41084e-015	6.89598e-016	5.35271e-015
3.1794e-015	-6.10115e-015	-3.34987e-015	1.11817e-015	3.55098e-015	4.14532e-015	-3.62142e-017	6.83329e-015	5.80642e-015	-1.34975e-015	1.73398e-015	-2.86721e-015	3.56764e-015	3.52958e-015	5.24301e-015	2.2877e-015	-3.71258e-015	-2.79879e-016	-6.10477e-015	-3.89392e-015	-7.44329e-016	-1.37372e-015	6.68626e-015	8.26882e-016	5.49337e-015
3.06929e-015	-6.01222e-015	-3.14136e-015	1.05991e-015	3.48472e-015	4.43518e-015	-1.25587e-017	7.0082e-015	5.92474e-015	-1.42206e-015	1.75233e-015	-3.28448e-015	3.49091e-015	3.54483e-015	5.27294e-015	2.23968e-015	-3.81165e-015	-4.82221e-016	-6.21424e-015	-3.93201e-015	-6.11815e-016	-9.48752e-016	6.9588e-015	9.5968e-016	5.64695e-015
2.96888e-015	-5.90301e-015	-2.94098e-015	1.00073e-015	3.42205e-015	4.7509e-015	2.38019e-017	7.18119e-015	6.03454e-015	-1.49813e-015	1.77084e-015	-3.70942e-015	3.42054e-015	3.56207e-015	5.29164e-015	2.20153e-015	-3.91718e-015	-6.9181e-016	-6.33725e-015	-3.95728e-015	-4.85585e-016	-5.10765e-016	7.22678e-015	1.08716e-015	5.81164e-015
2.87914e-015	-5.77499e-015	-2.74999e-015	9.419e-016	3.36397e-015	5.0907e-015	7.28755e-017	7.35143e-015	6.136e-015	-1.57626e-015	1.7899e-015	-4.13701e-015	3.35812e-015	3.58107e-015	5.29933e-015	2.17297e-015	-4.02741e-015	-9.0677e-016	-6.47174e-015	-3.96892e-015	-3.65699e-016	-6.31939e-017	7.48868e-015	1.20874e-015	5.98616e-015
2.80003e-015	-5.63011e-015	-2.56838e-015	8.85374e-016	3.3118e-015	5.45254e-015	1.34124e-016	7.51821e-015	6.22874e-015	-1.65472e-015	1.80945e-015	-4.56238e-015	3.305e-015	3.60218e-015	5.29592e-015	2.15391e-015	-4.14177e-015	-1.12456e-015	-6.61528e-015	-3.96717e-015	-2.52577e-016	3.90413e-016	7.742e-015	1.32383e-015	6.16859e-015
2.73216e-015	-5.46991e-015	-2.39611e-015	8.32153e-016	3.26624e-015	5.83355e-015	2.07103e-016	7.68185e-015	6.31247e-015	-1.7317e-015	1.82948e-015	-4.98091e-015	3.26216e-015	3.62638e-015	5.2817e-015	2.14382e-015	-4.25812e-015	-1.34307e-015	-6.76583e-015	-3.95228e-015	-1.46825e-016	8.45803e-016	7.9844e-015	1.43224e-015	6.35726e-015
2.67584e-015	-5.29675e-015	-2.2338e-015	7.83482e-016	3.22731e-015	6.23018e-015	2.90806e-016	7.84211e-015	6.38679e-015	-1.80579e-015	1.85016e-015	-5.38721e-015	3.23094e-015	3.65355e-015	5.25675e-015	2.142e-015	-4.3759e-015	-1.56029e-015	-6.92084e-015	-3.924e-015	-4.82309e-017	1.29904e-015	8.21369e-015	1.53312e-015	6.55047e-015
2.63123e-015	-5.11344e-015	-2.08243e-015	7.41088e-016	3.19501e-015	6.6392e-015	3.83555e-016	7.99839e-015	6.45035e-015	-1.87541e-015	1.87185e-015	-5.77621e-015	3.21187e-015	3.68372e-015	5.22106e-015	2.14736e-015	-4.49376e-015	-1.77421e-015	-7.07788e-015	-3.88268e-015	4.31768e-017	1.74719e-015	8.42781e-015	1.62555e-015	6.74642e-015
2.59818e-015	-4.92229e-015	-1.94274e-015	7.0603e-016	3.17001e-015	7.05666e-015	4.84374e-016	8.14888e-015	6.50317e-015	-1.93798e-015	1.89488e-015	-6.14318e-015	3.20476e-015	3.71721e-015	5.17463e-015	2.15867e-015	-4.61094e-015	-1.98331e-015	-7.2352e-015	-3.82867e-015	1.26302e-016	2.18576e-015	8.62469e-015	1.70905e-015	6.94328e-015
2.57668e-015	-4.72601e-015	-1.81527e-015	6.79153e-016	3.1525e-015	7.47892e-015	5.92138e-016	8.2928e-015	6.5451e-015	-1.99161e-015	1.91976e-015	-6.48431e-015	3.21017e-015	3.75381e-015	5.11662e-015	2.17513e-015	-4.72684e-015	-2.18658e-015	-7.39041e-015	-3.76332e-015	2.00904e-016	2.61153e-015	8.80259e-015	1.78341e-015	7.13854e-015
2.5662e-015	-4.52827e-015	-1.70072e-015	6.61328e-016	3.14195e-015	7.90134e-015	7.04101e-016	8.43031e-015	6.57518e-015	-2.03435e-015	1.94652e-015	-6.79599e-015	3.22827e-015	3.79321e-015	5.04678e-015	2.1954e-015	-4.84039e-015	-2.38213e-015	-7.54192e-015	-3.68768e-015	2.67003e-016	3.02074e-015	8.95994e-015	1.84797e-015	7.32956e-015
2.56574e-015	-4.33302e-015	-1.59869e-015	6.53757e-016	3.13732e-015	8.3194e-015	8.18675e-016	8.56131e-015	6.59275e-015	-2.06478e-015	1.97601e-015	-7.07527e-015	3.25849e-015	3.83597e-015	4.96513e-015	2.2172e-015	-4.95089e-015	-2.56864e-015	-7.68794e-015	-3.60309e-015	3.24932e-016	3.41029e-015	9.09571e-015	1.90256e-015	7.51457e-015
2.57435e-015	-4.14283e-015	-1.50867e-015	6.56609e-016	3.13819e-015	8.72862e-015	9.34987e-016	8.68488e-015	6.5963e-015	-2.08106e-015	2.00835e-015	-7.31928e-015	3.30079e-015	3.88233e-015	4.87168e-015	2.23854e-015	-5.05764e-015	-2.74495e-015	-7.82702e-015	-3.51089e-015	3.74571e-016	3.77724e-015	9.20837e-015	1.94687e-015	7.69144e-015
2.59103e-015	-3.96007e-015	-1.43125e-015	6.70555e-016	3.14366e-015	9.12418e-015	1.05059e-015	8.8e-015	6.58498e-015	-2.08154e-015	2.04394e-015	-7.52482e-015	3.35475e-015	3.93207e-015	4.76593e-015	2.25807e-015	-5.15981e-015	-2.90993e-015	-7.95808e-015	-3.41298e-015	4.15735e-016	4.1186e-015	9.29686e-015	1.98024e-015	7.85779e-015
2.61484e-015	-3.78708e-015	-1.36642e-015	6.95714e-016	3.15193e-015	9.50126e-015	1.16318e-015	8.90636e-015	6.55761e-015	-2.06515e-015	2.08328e-015	-7.69039e-015	3.41943e-015	3.98516e-015	4.64778e-015	2.27345e-015	-5.25677e-015	-3.06247e-015	-8.07967e-015	-3.31191e-015	4.48244e-016	4.43231e-015	9.36057e-015	2.00296e-015	8.01171e-015
2.64479e-015	-3.62737e-015	-1.31446e-015	7.32349e-016	3.16136e-015	9.85411e-015	1.27072e-015	9.0035e-015	6.51359e-015	-2.03098e-015	2.12688e-015	-7.81541e-015	3.49361e-015	4.04188e-015	4.51639e-015	2.28228e-015	-5.34831e-015	-3.20267e-015	-8.19097e-015	-3.20898e-015	4.72493e-016	4.71584e-015	9.39895e-015	2.01434e-015	8.15176e-015
2.67924e-015	-3.48382e-015	-1.27514e-015	7.79364e-016	3.1705e-015	1.01785e-014	1.37144e-015	9.09073e-015	6.45193e-015	-1.97864e-015	2.17515e-015	-7.89826e-015	3.57581e-015	4.10169e-015	4.37197e-015	2.2824e-015	-5.4341e-015	-3.33033e-015	-8.29148e-015	-3.10567e-015	4.8847e-016	4.96743e-015	9.41166e-015	2.01467e-015	8.27629e-015
2.71712e-015	-3.35853e-015	-1.24789e-015	8.36846e-016	3.17765e-015	1.047e-014	1.46303e-015	9.16737e-015	6.37229e-015	-1.90741e-015	2.22867e-015	-7.93852e-015	3.66536e-015	4.16402e-015	4.21423e-015	2.27217e-015	-5.51404e-015	-3.44477e-015	-8.38091e-015	-3.00374e-015	4.95779e-016	5.18544e-015	9.39861e-015	2.00364e-015	8.38386e-015
2.75719e-015	-3.25408e-015	-1.23292e-015	9.0398e-016	3.18101e-015	1.07233e-014	1.54361e-015	9.2333e-015	6.27335e-015	-1.81726e-015	2.28712e-015	-7.93651e-015	3.76094e-015	4.22922e-015	4.04358e-015	2.24962e-015	-5.58756e-015	-3.54613e-015	-8.45976e-015	-2.90595e-015	4.94734e-016	5.3689e-015	9.35996e-015	1.98088e-015	8.47324e-015
2.79851e-015	-3.1721e-015	-1.22992e-015	9.79875e-016	3.17872e-015	1.09349e-014	1.61122e-015	9.28793e-015	6.15423e-015	-1.7082e-015	2.35041e-015	-7.89308e-015	3.86094e-015	4.29699e-015	3.85947e-015	2.21282e-015	-5.65448e-015	-3.63451e-015	-8.52808e-015	-2.81344e-015	4.85831e-016	5.51747e-015	9.29609e-015	1.94683e-015	8.54385e-015
2.83987e-015	-3.11332e-015	-1.23857e-015	1.0629e-015	3.16905e-015	1.11013e-014	1.66399e-015	9.33076e-015	6.0144e-015	-1.58113e-015	2.41847e-015	-7.81008e-015	3.96447e-015	4.36743e-015	3.66201e-015	2.16047e-015	-5.71554e-015	-3.71024e-015	-8.58649e-015	-2.72849e-015	4.68709e-016	5.63047e-015	9.20715e-015	1.90109e-015	8.5949e-015
2.87987e-015	-3.07876e-015	-1.25782e-015	1.15214e-015	3.14951e-015	1.12196e-014	1.70053e-015	9.3615e-015	5.85361e-015	-1.43686e-015	2.49126e-015	-7.6891e-015	4.07004e-015	4.43995e-015	3.4502e-015	2.09102e-015	-5.77071e-015	-3.77415e-015	-8.6362e-015	-2.65316e-015	4.42473e-016	5.70743e-015	9.09382e-015	1.84351e-015	8.62537e-015
2.917e-015	-3.06927e-015	-1.28753e-015	1.24641e-015	3.11812e-015	1.1287e-014	1.71885e-015	9.37975e-015	5.67079e-015	-1.27663e-015	2.56864e-015	-7.5321e-015	4.17589e-015	4.51377e-015	3.22472e-015	2.00281e-015	-5.82073e-015	-3.82678e-015	-8.67781e-015	-2.58964e-015	4.06682e-016	5.74863e-015	8.95784e-015	1.77461e-015	8.63508e-015
2.94991e-015	-3.08559e-015	-1.32729e-015	1.34409e-015	3.07316e-015	1.1301e-014	1.71743e-015	9.38496e-015	5.4655e-015	-1.10141e-015	2.65003e-015	-7.34166e-015	4.27987e-015	4.58824e-015	2.98572e-015	1.89472e-015	-5.86566e-015	-3.86915e-015	-8.71273e-015	-2.53987e-015	3.61229e-016	5.75489e-015	8.79989e-015	1.6942e-015	8.62383e-015
2.97695e-015	-3.12752e-015	-1.37625e-015	1.4433e-015	3.01317e-015	1.12598e-014	1.69503e-015	9.37692e-015	5.23763e-015	-9.1398e-016	2.73471e-015	-7.12083e-015	4.38055e-015	4.66273e-015	2.73303e-015	1.76612e-015	-5.90575e-015	-3.9024e-015	-8.7427e-015	-2.50494e-015	3.06148e-016	5.72702e-015	8.62107e-015	1.60301e-015	8.59196e-015
2.99744e-015	-3.19443e-015	-1.43364e-015	1.54216e-015	2.9366e-015	1.11623e-014	1.65088e-015	9.35564e-015	4.98728e-015	-7.16347e-016	2.82264e-015	-6.8733e-015	4.47638e-015	4.7366e-015	2.46656e-015	1.61648e-015	-5.94199e-015	-3.92787e-015	-8.76944e-015	-2.48699e-015	2.4018e-016	5.66553e-015	8.42346e-015	1.50121e-015	8.54033e-015
3.01066e-015	-3.28528e-015	-1.49921e-015	1.63861e-015	2.84208e-015	1.10079e-014	1.58348e-015	9.32053e-015	4.71429e-015	-5.11726e-016	2.91324e-015	-6.60393e-015	4.56507e-015	4.80961e-015	2.18652e-015	1.44456e-015	-5.97535e-015	-3.94664e-015	-8.79502e-015	-2.48718e-015	1.62899e-016	5.57216e-015	8.20864e-015	1.38905e-015	8.46982e-015
3.01571e-015	-3.39897e-015	-1.57297e-015	1.73091e-015	2.72858e-015	1.07966e-014	1.49284e-015	9.27167e-015	4.41936e-015	-3.03092e-016	3.00542e-015	-6.31665e-015	4.64534e-015	4.88105e-015	1.89396e-015	1.24994e-015	-6.0059e-015	-3.96059e-015	-8.82127e-015	-2.50664e-015	7.40292e-017	5.44841e-015	7.97823e-015	1.26684e-015	8.38081e-015
3.01219e-015	-3.53456e-015	-1.65391e-015	1.81716e-015	2.59462e-015	1.05288e-014	1.37852e-015	9.20866e-015	4.10241e-015	-9.36707e-017	3.09814e-015	-6.01543e-015	4.71585e-015	4.94991e-015	1.58879e-015	1.03262e-015	-6.03412e-015	-3.97138e-015	-8.85013e-015	-2.54662e-015	-2.73812e-017	5.29614e-015	7.7344e-015	1.1347e-015	8.27429e-015
2.99988e-015	-3.69063e-015	-1.74134e-015	1.89558e-015	2.43963e-015	1.0206e-014	1.24038e-015	9.13126e-015	3.7639e-015	1.12962e-016	3.19025e-015	-5.70499e-015	4.77519e-015	5.01488e-015	1.27144e-015	7.92934e-016	-6.06206e-015	-3.98038e-015	-8.88353e-015	-2.6082e-015	-1.42718e-016	5.11715e-015	7.47892e-015	9.92744e-016	8.15199e-015
2.97863e-015	-3.8645e-015	-1.8349e-015	1.96426e-015	2.26254e-015	9.83004e-015	1.0793e-015	9.04044e-015	3.40521e-015	3.12656e-016	3.28144e-015	-5.3896e-015	4.82227e-015	5.07531e-015	9.42334e-016	5.31238e-016	-6.09035e-015	-3.98933e-015	-8.92338e-015	-2.69225e-015	-2.72661e-016	4.91347e-015	7.21437e-015	8.41618e-016	8.01538e-015
2.94822e-015	-4.05404e-015	-1.93343e-015	2.02155e-015	2.06328e-015	9.40351e-015	8.95137e-016	8.93503e-015	3.02705e-015	5.02012e-016	3.37064e-015	-5.07352e-015	4.85554e-015	5.12988e-015	6.02145e-016	2.47896e-016	-6.1198e-015	-4e-015	-8.97031e-015	-2.79997e-015	-4.18048e-016	4.68774e-015	6.94267e-015	6.81393e-016	7.86585e-015
2.90798e-015	-4.25744e-015	-2.03612e-015	2.06578e-015	1.8419e-015	8.92925e-015	6.88297e-016	8.81439e-015	2.63026e-015	6.77044e-016	3.45644e-015	-4.76146e-015	4.87432e-015	5.17739e-015	2.52145e-016	-5.64592e-017	-6.1513e-015	-4.01411e-015	-9.02566e-015	-2.93109e-015	-5.79711e-016	4.44265e-015	6.66614e-015	5.12933e-016	7.70452e-015
2.8582e-015	-4.47142e-015	-2.14262e-015	2.09498e-015	1.59801e-015	8.41057e-015	4.59949e-016	8.67837e-015	2.21678e-015	8.33645e-016	3.53778e-015	-4.45773e-015	4.87811e-015	5.21696e-015	-1.06611e-016	-3.80219e-016	-6.18582e-015	-4.03271e-015	-9.09125e-015	-3.08582e-015	-7.5911e-016	4.18019e-015	6.38696e-015	3.36735e-016	7.53342e-015
2.79857e-015	-4.69352e-015	-2.25239e-015	2.10742e-015	1.33203e-015	7.85199e-015	2.11935e-016	8.52802e-015	1.78877e-015	9.67588e-016	3.61368e-015	-4.16722e-015	4.8659e-015	5.24718e-015	-4.73752e-016	-7.2277e-016	-6.22411e-015	-4.05751e-015	-9.16888e-015	-3.26396e-015	-9.56829e-016	3.90296e-015	6.10732e-015	1.5325e-016	7.35455e-015
2.73004e-015	-4.92033e-015	-2.36524e-015	2.10202e-015	1.04486e-015	7.25795e-015	-5.46455e-017	8.36274e-015	1.34903e-015	1.0752e-015	3.6821e-015	-3.89394e-015	4.83793e-015	5.26647e-015	-8.47544e-016	-1.08225e-015	-6.26723e-015	-4.09039e-015	-9.26043e-015	-3.46546e-015	-1.17371e-015	3.61334e-015	5.82855e-015	-3.67352e-017	7.16944e-015
2.65333e-015	-5.14899e-015	-2.48041e-015	2.07752e-015	7.37572e-016	6.63349e-015	-3.38599e-016	8.18262e-015	8.99532e-016	1.15252e-015	3.74182e-015	-3.64173e-015	4.79421e-015	5.27393e-015	-1.22688e-015	-1.45659e-015	-6.31597e-015	-4.13247e-015	-9.36626e-015	-3.6898e-015	-1.41054e-015	3.31326e-015	5.55302e-015	-2.32251e-016	6.97965e-015
2.56859e-015	-5.37709e-015	-2.59791e-015	2.03383e-015	4.11796e-016	5.98443e-015	-6.37948e-016	7.9879e-015	4.41935e-016	1.19615e-015	3.79203e-015	-3.4143e-015	4.73437e-015	5.26873e-015	-1.61e-015	-1.84402e-015	-6.37098e-015	-4.18446e-015	-9.48714e-015	-3.93593e-015	-1.6681e-015	3.00552e-015	5.2824e-015	-4.33298e-016	6.78693e-015
2.4767e-015	-5.60214e-015	-2.7179e-015	1.96973e-015	6.8954e-017	5.31624e-015	-9.51076e-016	7.778e-015	-2.08734e-017	1.20253e-015	3.83142e-015	-3.21545e-015	4.65886e-015	5.24975e-015	-1.99573e-015	-2.2417e-015	-6.43274e-015	-4.24722e-015	-9.62427e-015	-4.20247e-015	-1.94751e-015	2.69252e-015	5.0182e-015	-6.39129e-016	6.59333e-015
2.37866e-015	-5.82144e-015	-2.83966e-015	1.88526e-015	-2.89015e-016	4.63435e-015	-1.27569e-015	7.5533e-015	-4.86226e-016	1.16921e-015	3.85892e-015	-3.04848e-015	4.56828e-015	5.21534e-015	-2.38209e-015	-2.6471e-015	-6.50205e-015	-4.32229e-015	-9.77769e-015	-4.48827e-015	-2.24957e-015	2.37634e-015	4.762e-015	-8.49026e-016	6.40014e-015
2.27579e-015	-6.03292e-015	-2.96258e-015	1.78011e-015	-6.59643e-016	3.94398e-015	-1.60945e-015	7.31421e-015	-9.51737e-016	1.09436e-015	3.87326e-015	-2.91558e-015	4.46291e-015	5.16478e-015	-2.7676e-015	-3.05796e-015	-6.58011e-015	-4.41026e-015	-9.94665e-015	-4.79194e-015	-2.57519e-015	2.05929e-015	4.51505e-015	-1.06279e-015	6.2081e-015
2.16882e-015	-6.23374e-015	-3.0868e-015	1.65486e-015	-1.04097e-015	3.25166e-015	-1.95028e-015	7.06182e-015	-1.41429e-015	9.75207e-016	3.87337e-015	-2.8184e-015	4.34345e-015	5.09732e-015	-3.15062e-015	-3.47183e-015	-6.66734e-015	-4.51139e-015	-1.01312e-014	-5.11265e-015	-2.9248e-015	1.74281e-015	4.27807e-015	-1.27926e-015	6.01837e-015
2.05857e-015	-6.42185e-015	-3.21228e-015	1.50986e-015	-1.43036e-015	2.56429e-015	-2.29562e-015	6.79659e-015	-1.87107e-015	8.10353e-016	3.85852e-015	-2.75909e-015	4.21154e-015	5.01219e-015	-3.52898e-015	-3.88613e-015	-6.76417e-015	-4.62611e-015	-1.03311e-014	-5.44818e-015	-3.29871e-015	1.42717e-015	4.05208e-015	-1.49735e-015	5.83229e-015
1.94587e-015	-6.5956e-015	-3.3391e-015	1.34538e-015	-1.82502e-015	1.88773e-015	-2.64279e-015	6.51898e-015	-2.31926e-015	5.97872e-016	3.8278e-015	-2.7393e-015	4.0679e-015	4.9081e-015	-3.90072e-015	-4.29801e-015	-6.87037e-015	-4.75483e-015	-1.05445e-014	-5.79698e-015	-3.69681e-015	1.1144e-015	3.8374e-015	-1.71643e-015	5.65041e-015
1.8315e-015	-6.75342e-015	-3.46742e-015	1.16237e-015	-2.2227e-015	1.22776e-015	-2.99029e-015	6.22933e-015	-2.75638e-015	3.37033e-016	3.78039e-015	-2.75974e-015	3.91414e-015	4.78473e-015	-4.26399e-015	-4.70486e-015	-6.98548e-015	-4.89718e-015	-1.07709e-014	-6.15679e-015	-4.11854e-015	8.05046e-016	3.6347e-015	-1.93638e-015	5.47315e-015
1.7163e-015	-6.89421e-015	-3.59766e-015	9.61933e-016	-2.62009e-015	5.89944e-016	-3.33531e-015	5.92879e-015	-3.17972e-015	2.85879e-017	3.71533e-015	-2.82091e-015	3.75185e-015	4.64167e-015	-4.61727e-015	-5.10371e-015	-7.11018e-015	-5.05325e-015	-1.10088e-014	-6.52552e-015	-4.56359e-015	4.99624e-016	3.44399e-015	-2.15705e-015	5.30102e-015
1.60151e-015	-7.01723e-015	-3.72957e-015	7.45157e-016	-3.01374e-015	-2.07909e-017	-3.67499e-015	5.61809e-015	-3.58638e-015	-3.27719e-016	3.63245e-015	-2.92308e-015	3.5819e-015	4.47863e-015	-4.95865e-015	-5.49208e-015	-7.24475e-015	-5.22232e-015	-1.12561e-014	-6.90096e-015	-5.03115e-015	1.98437e-016	3.26586e-015	-2.37744e-015	5.1342e-015
1.48772e-015	-7.12185e-015	-3.86291e-015	5.13742e-016	-3.40092e-015	-5.99635e-016	-4.00639e-015	5.29799e-015	-3.97322e-015	-7.31069e-016	3.53135e-015	-3.06521e-015	3.4057e-015	4.29542e-015	-5.28603e-015	-5.86709e-015	-7.3888e-015	-5.40403e-015	-1.15104e-014	-7.28109e-015	-5.52105e-015	-9.73474e-017	3.10038e-015	-2.59678e-015	4.97201e-015
1.37545e-015	-7.20826e-015	-3.99811e-015	2.69749e-016	-3.77881e-015	-1.14137e-015	-4.32718e-015	4.9697e-015	-4.33832e-015	-1.1795e-015	3.41202e-015	-3.2464e-015	3.22467e-015	4.09217e-015	-5.59727e-015	-6.22614e-015	-7.54188e-015	-5.59787e-015	-1.17692e-014	-7.66401e-015	-6.03122e-015	-3.87391e-016	2.94667e-015	-2.81458e-015	4.81447e-015
1.26533e-015	-7.27627e-015	-4.13537e-015	1.52678e-017	-4.14416e-015	-1.64138e-015	-4.63562e-015	4.63436e-015	-4.67947e-015	-1.67034e-015	3.27446e-015	-3.46536e-015	3.04039e-015	3.86923e-015	-5.89026e-015	-6.56713e-015	-7.70349e-015	-5.80296e-015	-1.20308e-014	-8.04735e-015	-6.56011e-015	-6.72038e-016	2.80391e-015	-3.03074e-015	4.66094e-015
1.15772e-015	-7.32673e-015	-4.27467e-015	-2.47385e-016	-4.49411e-015	-2.0963e-015	-4.92958e-015	4.29317e-015	-4.99449e-015	-2.20152e-015	3.11866e-015	-3.72034e-015	2.85458e-015	3.62707e-015	-6.16339e-015	-6.88773e-015	-7.87309e-015	-6.01898e-015	-1.22925e-014	-8.4288e-015	-7.10601e-015	-9.51173e-016	2.67133e-015	-3.24492e-015	4.51056e-015
1.05316e-015	-7.3611e-015	-4.416e-015	-5.1596e-016	-4.82536e-015	-2.50237e-015	-5.2067e-015	3.94763e-015	-5.28153e-015	-2.77015e-015	2.94435e-015	-4.00955e-015	2.66918e-015	3.36586e-015	-6.41583e-015	-7.18491e-015	-8.04996e-015	-6.2443e-015	-1.25515e-014	-8.8061e-015	-7.66726e-015	-1.22568e-015	2.54809e-015	-3.45674e-015	4.36234e-015
9.51069e-016	-7.37943e-015	-4.55914e-015	-7.88479e-016	-5.13467e-015	-2.85731e-015	-5.46448e-015	3.59905e-015	-5.53948e-015	-3.37193e-015	2.75207e-015	-4.33065e-015	2.48522e-015	3.08688e-015	-6.6452e-015	-7.4565e-015	-8.23278e-015	-6.47733e-015	-1.28052e-014	-9.17656e-015	-8.24152e-015	-1.49607e-015	2.43313e-015	-3.6659e-015	4.21545e-015
8.52189e-016	-7.38315e-015	-4.70418e-015	-1.06184e-015	-5.41916e-015	-3.15951e-015	-5.70126e-015	3.24903e-015	-5.76677e-015	-4.00259e-015	2.54259e-015	-4.68165e-015	2.30383e-015	2.79099e-015	-6.84968e-015	-7.70075e-015	-8.42053e-015	-6.71695e-015	-1.30512e-014	-9.53789e-015	-8.82563e-015	-1.76309e-015	2.32536e-015	-3.87195e-015	4.069e-015
7.56611e-016	-7.37356e-015	-4.85056e-015	-1.33333e-015	-5.67693e-015	-3.40722e-015	-5.91558e-015	2.89913e-015	-5.9619e-015	-4.65749e-015	2.31618e-015	-5.05954e-015	2.12617e-015	2.47956e-015	-7.02786e-015	-7.91598e-015	-8.61224e-015	-6.96212e-015	-1.32872e-014	-9.88815e-015	-9.41698e-015	-2.02738e-015	2.22328e-015	-4.07482e-015	3.92174e-015
6.64037e-016	-7.35289e-015	-4.99809e-015	-1.60063e-015	-5.90531e-015	-3.60044e-015	-6.10631e-015	2.55156e-015	-6.12449e-015	-5.33156e-015	2.07327e-015	-5.46133e-015	1.95381e-015	2.15434e-015	-7.17844e-015	-8.10078e-015	-8.8072e-015	-7.21101e-015	-1.35106e-014	-1.02245e-014	-1.00124e-014	-2.28997e-015	2.12617e-015	-4.27483e-015	3.77237e-015
5.74822e-016	-7.32235e-015	-5.14676e-015	-1.86116e-015	-6.10185e-015	-3.73899e-015	-6.27255e-015	2.20855e-015	-6.25444e-015	-6.01925e-015	1.81435e-015	-5.88395e-015	1.78812e-015	1.8168e-015	-7.30026e-015	-8.25421e-015	-9.00407e-015	-7.46193e-015	-1.37189e-014	-1.05451e-014	-1.06086e-014	-2.55195e-015	2.03288e-015	-4.47191e-015	3.61942e-015
4.88763e-016	-7.28421e-015	-5.29611e-015	-2.11286e-015	-6.2642e-015	-3.82326e-015	-6.41241e-015	1.87174e-015	-6.35133e-015	-6.71542e-015	1.54054e-015	-6.32418e-015	1.63018e-015	1.46864e-015	-7.39251e-015	-8.37507e-015	-9.20144e-015	-7.71317e-015	-1.39094e-014	-1.08483e-014	-1.12027e-014	-2.81425e-015	1.94104e-015	-4.66584e-015	3.46113e-015
4.05345e-016	-7.24051e-015	-5.44575e-015	-2.35304e-015	-6.39056e-015	-3.85439e-015	-6.52527e-015	1.54285e-015	-6.41549e-015	-7.41398e-015	1.25279e-015	-6.77932e-015	1.48006e-015	1.11192e-015	-7.45411e-015	-8.46257e-015	-9.39777e-015	-7.96302e-015	-1.40803e-014	-1.11322e-014	-1.17909e-014	-3.07761e-015	1.84913e-015	-4.85708e-015	3.29665e-015
3.24253e-016	-7.19289e-015	-5.59491e-015	-2.58e-015	-6.47953e-015	-3.83399e-015	-6.61075e-015	1.2236e-015	-6.44771e-015	-8.10933e-015	9.52421e-016	-7.24615e-015	1.33826e-015	7.49232e-016	-7.48411e-015	-8.51651e-015	-9.59152e-015	-8.21011e-015	-1.42296e-014	-1.1395e-014	-1.23686e-014	-3.34267e-015	1.7561e-015	-5.0457e-015	3.12479e-015
2.45265e-016	-7.14348e-015	-5.74278e-015	-2.79168e-015	-6.53026e-015	-3.76456e-015	-6.66835e-015	9.15491e-016	-6.44824e-015	-8.79554e-015	6.40654e-016	-7.72134e-015	1.20491e-015	3.82816e-016	-7.48212e-015	-8.53681e-015	-9.78189e-015	-8.45265e-015	-1.43561e-014	-1.16356e-014	-1.29318e-014	-3.61041e-015	1.66091e-015	-5.23209e-015	2.94445e-015
1.66956e-016	-7.09416e-015	-5.88866e-015	-2.98589e-015	-6.54162e-015	-3.64932e-015	-6.69836e-015	6.20254e-016	-6.41836e-015	-9.46696e-015	3.18672e-016	-8.20176e-015	1.08033e-015	1.44278e-017	-7.44797e-015	-8.52348e-015	-9.96776e-015	-8.68846e-015	-1.44583e-014	-1.18523e-014	-1.34774e-014	-3.8828e-015	1.56216e-015	-5.41683e-015	2.75467e-015
8.89552e-017	-7.0465e-015	-6.03133e-015	-3.16093e-015	-6.51365e-015	-3.49148e-015	-6.7011e-015	3.39343e-016	-6.36012e-015	-1.01179e-014	-1.24317e-017	-8.68397e-015	9.64995e-016	-3.53168e-016	-7.38205e-015	-8.47732e-015	-1.01482e-014	-8.91638e-015	-1.45352e-014	-1.20442e-014	-1.40015e-014	-4.15972e-015	1.45818e-015	-5.60004e-015	2.55402e-015
1.08129e-017	-7.00279e-015	-6.17023e-015	-3.31523e-015	-6.44618e-015	-3.29537e-015	-6.67727e-015	7.47127e-017	-6.27534e-015	-1.07427e-014	-3.52091e-016	-9.16571e-015	8.58795e-016	-7.17409e-016	-7.2847e-015	-8.39983e-015	-1.03211e-014	-9.13469e-015	-1.45862e-014	-1.22109e-014	-1.44999e-014	-4.44161e-015	1.34835e-015	-5.782e-015	2.34182e-015
-6.82134e-017	-6.96424e-015	-6.30425e-015	-3.447e-015	-6.33938e-015	-3.06479e-015	-6.62797e-015	-1.72441e-016	-6.16522e-015	-1.13352e-014	-6.98941e-016	-9.64434e-015	7.61313e-016	-1.07529e-015	-7.15616e-015	-8.29178e-015	-1.04851e-014	-9.34186e-015	-1.46113e-014	-1.23511e-014	-1.49691e-014	-4.72944e-015	1.23122e-015	-5.96317e-015	2.11778e-015
-1.49349e-016	-6.93267e-015	-6.43235e-015	-3.55512e-015	-6.19402e-015	-2.80444e-015	-6.55387e-015	-4.0045e-016	-6.03251e-015	-1.18904e-014	-1.0517e-015	-1.01172e-014	6.72199e-016	-1.42496e-015	-6.99729e-015	-8.15467e-015	-1.06396e-014	-9.53669e-015	-1.46104e-014	-1.24649e-014	-1.54055e-014	-5.02378e-015	1.10573e-015	-6.14399e-015	1.88172e-015
-2.32962e-016	-6.90909e-015	-6.5531e-015	-3.63923e-015	-6.01108e-015	-2.51958e-015	-6.45588e-015	-6.08133e-016	-5.8804e-015	-1.24042e-014	-1.40868e-015	-1.05815e-014	5.90898e-016	-1.76354e-015	-6.80918e-015	-7.99023e-015	-1.07834e-014	-9.71769e-015	-1.45835e-014	-1.25522e-014	-1.58061e-014	-5.32493e-015	9.7145e-016	-6.32448e-015	1.63382e-015
-3.19466e-016	-6.89448e-015	-6.66453e-015	-3.69889e-015	-5.79191e-015	-2.21493e-015	-6.33607e-015	-7.94397e-016	-5.7112e-015	-1.28726e-014	-1.76878e-015	-1.10359e-014	5.16856e-016	-2.08831e-015	-6.59297e-015	-7.80064e-015	-1.09151e-014	-9.88422e-015	-1.45318e-014	-1.26124e-014	-1.61677e-014	-5.63291e-015	8.27234e-016	-6.50582e-015	1.37345e-015
-4.09405e-016	-6.88989e-015	-6.76577e-015	-3.73387e-015	-5.53797e-015	-1.8959e-015	-6.19623e-015	-9.58298e-016	-5.52754e-015	-1.32915e-014	-2.13082e-015	-1.14791e-014	4.49434e-016	-2.39734e-015	-6.35066e-015	-7.58883e-015	-1.1034e-014	-1.00351e-014	-1.4456e-014	-1.26457e-014	-1.64875e-014	-5.94847e-015	6.73404e-016	-6.68835e-015	1.10129e-015
-5.03044e-016	-6.89584e-015	-6.8552e-015	-3.7443e-015	-5.25151e-015	-1.56777e-015	-6.0382e-015	-1.09902e-015	-5.33274e-015	-1.36574e-014	-2.49371e-015	-1.19097e-014	3.88194e-016	-2.68824e-015	-6.0836e-015	-7.35704e-015	-1.11389e-014	-1.01693e-014	-1.43573e-014	-1.26529e-014	-1.67632e-014	-6.27135e-015	5.10402e-016	-6.87234e-015	8.17785e-016
-6.00432e-016	-6.91389e-015	-6.93087e-015	-3.73057e-015	-4.93521e-015	-1.23648e-015	-5.86394e-015	-1.21679e-015	-5.12991e-015	-1.39674e-014	-2.85647e-015	-1.23258e-014	3.31908e-016	-2.95845e-015	-5.79375e-015	-7.10778e-015	-1.12296e-014	-1.02868e-014	-1.42376e-014	-1.26352e-014	-1.69925e-014	-6.60188e-015	3.37451e-016	-7.05801e-015	5.24194e-016
-7.01647e-016	-6.94366e-015	-6.9916e-015	-3.69236e-015	-4.59153e-015	-9.07666e-016	-5.67558e-015	-1.31168e-015	-4.92251e-015	-1.42198e-014	-3.2179e-015	-1.27264e-014	2.79903e-016	-3.2061e-015	-5.48235e-015	-6.84319e-015	-1.1306e-014	-1.0387e-014	-1.40987e-014	-1.25931e-014	-1.71731e-014	-6.93916e-015	1.5527e-016	-7.24564e-015	2.21853e-016
-8.06985e-016	-6.98386e-015	-7.03644e-015	-3.6308e-015	-4.22265e-015	-5.86623e-016	-5.47569e-015	-1.38342e-015	-4.71378e-015	-1.44137e-014	-3.5772e-015	-1.31103e-014	2.31221e-016	-3.42889e-015	-5.15226e-015	-6.56614e-015	-1.13675e-014	-1.04698e-014	-1.39433e-014	-1.2527e-014	-1.73046e-014	-7.28181e-015	-3.61753e-017	-7.43556e-015	-8.80781e-017
-9.16478e-016	-7.03466e-015	-7.06393e-015	-3.54659e-015	-3.83212e-015	-2.78774e-016	-5.26631e-015	-1.4325e-015	-4.50738e-015	-1.45474e-014	-3.93341e-015	-1.34774e-014	1.8453e-016	-3.62518e-015	-4.8063e-015	-6.27972e-015	-1.14141e-014	-1.05349e-014	-1.37735e-014	-1.24382e-014	-1.7386e-014	-7.62901e-015	-2.36202e-016	-7.62757e-015	-4.03759e-016
-1.03025e-015	-7.09546e-015	-7.07263e-015	-3.44133e-015	-3.42292e-015	1.1332e-017	-5.04949e-015	-1.45971e-015	-4.3064e-015	-1.46212e-014	-4.28546e-015	-1.38271e-014	1.3901e-016	-3.7939e-015	-4.44722e-015	-5.98682e-015	-1.14462e-014	-1.05819e-014	-1.35922e-014	-1.23288e-014	-1.74167e-014	-7.98037e-015	-4.43905e-016	-7.82159e-015	-7.23454e-016
-1.14788e-015	-7.16465e-015	-7.06103e-015	-3.31579e-015	-2.99807e-015	2.79357e-016	-4.82778e-015	-1.46617e-015	-4.11374e-015	-1.46359e-014	-4.63241e-015	-1.41585e-014	9.3896e-017	-3.93353e-015	-4.07752e-015	-5.69042e-015	-1.1464e-014	-1.06112e-014	-1.34017e-014	-1.21992e-014	-1.73963e-014	-8.33438e-015	-6.58824e-016	-8.01738e-015	-1.04526e-015
-1.26887e-015	-7.24049e-015	-7.0282e-015	-3.17166e-015	-2.56135e-015	5.20801e-016	-4.60378e-015	-1.45271e-015	-3.93252e-015	-1.45927e-014	-4.97363e-015	-1.44719e-014	4.86227e-017	-4.04303e-015	-3.70043e-015	-5.39328e-015	-1.14678e-014	-1.06227e-014	-1.32046e-014	-1.20506e-014	-1.7325e-014	-8.69009e-015	-8.80003e-016	-8.21442e-015	-1.36708e-015
-1.39315e-015	-7.32193e-015	-6.97294e-015	-3.01041e-015	-2.11631e-015	7.31663e-016	-4.37961e-015	-1.42059e-015	-3.7646e-015	-1.44934e-014	-5.30785e-015	-1.47679e-014	1.90042e-018	-4.12148e-015	-3.31915e-015	-5.09796e-015	-1.14572e-014	-1.06174e-014	-1.30034e-014	-1.18845e-014	-1.72037e-014	-9.04611e-015	-1.10544e-015	-8.41219e-015	-1.68643e-015
-1.52064e-015	-7.40796e-015	-6.89467e-015	-2.83373e-015	-1.66671e-015	9.08613e-016	-4.15734e-015	-1.37263e-015	-3.61326e-015	-1.43395e-014	-5.6343e-015	-1.50466e-014	-4.77279e-017	-4.16834e-015	-2.93627e-015	-4.80682e-015	-1.14333e-014	-1.05961e-014	-1.28016e-014	-1.1703e-014	-1.70343e-014	-9.40016e-015	-1.33328e-015	-8.61028e-015	-2.00145e-015
-1.64999e-015	-7.4968e-015	-6.79217e-015	-2.64368e-015	-1.216e-015	1.04851e-015	-3.93939e-015	-1.30998e-015	-3.48148e-015	-1.41342e-014	-5.9524e-015	-1.53084e-014	-1.00133e-016	-4.18318e-015	-2.55503e-015	-4.52257e-015	-1.13966e-014	-1.05593e-014	-1.26019e-014	-1.15082e-014	-1.68188e-014	-9.75076e-015	-1.56242e-015	-8.80811e-015	-2.30938e-015
-1.7801e-015	-7.5869e-015	-6.66545e-015	-2.44229e-015	-7.68303e-016	1.15006e-015	-3.72757e-015	-1.23458e-015	-3.37128e-015	-1.38811e-014	-6.26139e-015	-1.55536e-014	-1.55946e-016	-4.1657e-015	-2.17846e-015	-4.24749e-015	-1.13482e-014	-1.0508e-014	-1.24082e-014	-1.13018e-014	-1.65589e-014	-1.0096e-014	-1.7915e-015	-9.00449e-015	-2.60773e-015
-1.91035e-015	-7.67679e-015	-6.51385e-015	-2.23117e-015	-3.26901e-016	1.21101e-015	-3.52381e-015	-1.14864e-015	-3.28412e-015	-1.35841e-014	-6.56104e-015	-1.57828e-014	-2.15169e-016	-4.11615e-015	-1.80891e-015	-3.98383e-015	-1.12886e-014	-1.0443e-014	-1.2222e-014	-1.10853e-014	-1.62568e-014	-1.04346e-014	-2.01874e-015	-9.19924e-015	-2.8946e-015
-2.03953e-015	-7.76423e-015	-6.3371e-015	-2.01205e-015	1.0445e-016	1.22984e-015	-3.33075e-015	-1.0553e-015	-3.22132e-015	-1.32469e-014	-6.85082e-015	-1.59967e-014	-2.78016e-016	-4.03553e-015	-1.44944e-015	-3.73384e-015	-1.12188e-014	-1.03658e-014	-1.20459e-014	-1.08599e-014	-1.59152e-014	-1.07647e-014	-2.24212e-015	-9.39077e-015	-3.16755e-015
-2.16627e-015	-7.84745e-015	-6.13599e-015	-1.78735e-015	5.22347e-016	1.20687e-015	-3.15007e-015	-9.56909e-016	-3.18465e-015	-1.28752e-014	-7.12985e-015	-1.61958e-014	-3.4472e-016	-3.92457e-015	-1.10222e-015	-3.49838e-015	-1.11395e-014	-1.02778e-014	-1.18818e-014	-1.0628e-014	-1.55376e-014	-1.10845e-014	-2.46006e-015	-9.57714e-015	-3.42481e-015
-2.28992e-015	-7.92484e-015	-5.91167e-015	-1.55845e-015	9.24024e-016	1.14174e-015	-2.98335e-015	-8.56137e-016	-3.17539e-015	-1.24738e-014	-7.39747e-015	-1.63811e-014	-4.15281e-016	-3.78423e-015	-7.69921e-016	-3.27877e-015	-1.10521e-014	-1.01803e-014	-1.17313e-014	-1.03909e-014	-1.51269e-014	-1.13915e-014	-2.67083e-015	-9.75782e-015	-3.66471e-015
-2.40926e-015	-7.99454e-015	-5.66437e-015	-1.32684e-015	1.30622e-015	1.03457e-015	-2.83117e-015	-7.55634e-016	-3.19454e-015	-1.20479e-014	-7.65384e-015	-1.6553e-014	-4.89916e-016	-3.61561e-015	-4.54577e-016	-3.0765e-015	-1.09574e-014	-1.00744e-014	-1.15969e-014	-1.01503e-014	-1.46867e-014	-1.16835e-014	-2.87257e-015	-9.93109e-015	-3.88578e-015
-2.52328e-015	-8.05474e-015	-5.39519e-015	-1.09396e-015	1.66643e-015	8.86233e-016	-2.69491e-015	-6.57753e-016	-3.24174e-015	-1.1603e-014	-7.89874e-015	-1.67113e-014	-5.67453e-016	-3.42038e-015	-1.58952e-016	-2.89214e-015	-1.08567e-014	-9.9621e-015	-1.14801e-014	-9.90757e-015	-1.42218e-014	-1.19585e-014	-3.0634e-015	-1.00953e-014	-4.08617e-015
-2.63042e-015	-8.10441e-015	-5.10508e-015	-8.61234e-016	2.00236e-015	6.98111e-016	-2.57528e-015	-5.65742e-016	-3.31764e-015	-1.11437e-014	-8.13174e-015	-1.68565e-014	-6.48803e-016	-3.20011e-015	1.15337e-016	-2.72548e-015	-1.07506e-014	-9.84435e-015	-1.13819e-014	-9.66394e-015	-1.37358e-014	-1.22151e-014	-3.24134e-015	-1.02492e-014	-4.26494e-015
-2.72963e-015	-8.14133e-015	-4.7958e-015	-6.29983e-016	2.3117e-015	4.72268e-016	-2.47317e-015	-4.82774e-016	-3.42178e-015	-1.06756e-014	-8.35221e-015	-1.69889e-014	-7.32339e-016	-2.95727e-015	3.66954e-016	-2.57654e-015	-1.06397e-014	-9.72276e-015	-1.13027e-014	-9.4211e-015	-1.32332e-014	-1.24514e-014	-3.40571e-015	-1.03912e-014	-4.42132e-015
-2.81949e-015	-8.16423e-015	-4.46927e-015	-4.01309e-016	2.59314e-015	2.11428e-016	-2.38871e-015	-4.11856e-016	-3.55346e-015	-1.02037e-014	-8.55948e-015	-1.71086e-014	-8.16689e-016	-2.69356e-015	5.94809e-016	-2.44433e-015	-1.05244e-014	-9.59883e-015	-1.12429e-014	-9.18024e-015	-1.27187e-014	-1.26644e-014	-3.55499e-015	-1.05195e-014	-4.55464e-015
-2.89911e-015	-8.17252e-015	-4.12707e-015	-1.75574e-016	2.84535e-015	-8.12375e-017	-2.32118e-015	-3.55329e-016	-3.71129e-015	-9.73442e-015	-8.75313e-015	-1.72157e-014	-9.01857e-016	-2.41102e-015	7.98094e-016	-2.3281e-015	-1.04063e-014	-9.47356e-015	-1.12029e-014	-8.94198e-015	-1.21962e-014	-1.28525e-014	-3.68769e-015	-1.06328e-014	-4.66408e-015
-2.96764e-015	-8.16553e-015	-3.77112e-015	4.66381e-017	3.06732e-015	-4.03244e-016	-2.27008e-015	-3.16062e-016	-3.8947e-015	-9.27258e-015	-8.93312e-015	-1.73101e-014	-9.87256e-016	-2.11234e-015	9.76863e-016	-2.22699e-015	-1.0285e-014	-9.34765e-015	-1.11828e-014	-8.70718e-015	-1.16703e-014	-1.30141e-014	-3.80307e-015	-1.07295e-014	-4.7499e-015
-3.02412e-015	-8.14194e-015	-3.40359e-015	2.6476e-016	3.25835e-015	-7.50766e-016	-2.23501e-015	-2.95977e-016	-4.10265e-015	-8.82301e-015	-9.09945e-015	-1.73917e-014	-1.07214e-015	-1.80024e-015	1.13073e-015	-2.14001e-015	-1.01613e-014	-9.22294e-015	-1.11815e-014	-8.47678e-015	-1.11453e-014	-1.31478e-014	-3.89988e-015	-1.08078e-014	-4.81221e-015
-3.06775e-015	-8.10071e-015	-3.02682e-015	4.78336e-016	3.41824e-015	-1.12014e-015	-2.215e-015	-2.9681e-016	-4.33345e-015	-8.38976e-015	-9.25252e-015	-1.74597e-014	-1.15521e-015	-1.47725e-015	1.25989e-015	-2.0648e-015	-1.00355e-014	-9.10054e-015	-1.11975e-014	-8.25076e-015	-1.06246e-014	-1.32521e-014	-3.97734e-015	-1.08667e-014	-4.85221e-015
-3.0977e-015	-8.04202e-015	-2.64355e-015	6.86976e-016	3.54707e-015	-1.50704e-015	-2.20943e-015	-3.20624e-016	-4.58537e-015	-7.9775e-015	-9.39225e-015	-1.75136e-014	-1.2357e-015	-1.14529e-015	1.36445e-015	-1.99925e-015	-9.90777e-015	-8.98096e-015	-1.12292e-014	-8.02994e-015	-1.0112e-014	-1.3326e-014	-4.03528e-015	-1.09046e-014	-4.87129e-015
-3.11324e-015	-7.96541e-015	-2.25673e-015	8.90469e-016	3.64456e-015	-1.90694e-015	-2.21655e-015	-3.69588e-016	-4.8564e-015	-7.59081e-015	-9.51865e-015	-1.75532e-014	-1.31215e-015	-8.07867e-016	1.44552e-015	-1.9413e-015	-9.77872e-015	-8.86556e-015	-1.12758e-014	-7.81463e-015	-9.61141e-015	-1.33688e-014	-4.07388e-015	-1.09208e-014	-4.87103e-015
-3.11424e-015	-7.87141e-015	-1.86891e-015	1.08904e-015	3.71161e-015	-2.3161e-015	-2.23468e-015	-4.44613e-016	-5.14383e-015	-7.2324e-015	-9.63192e-015	-1.75771e-014	-1.38383e-015	-4.67914e-016	1.50428e-015	-1.88838e-015	-9.64763e-015	-8.75489e-015	-1.13351e-014	-7.60513e-015	-9.12667e-015	-1.33801e-014	-4.09287e-015	-1.09141e-014	-4.85373e-015
-3.10027e-015	-7.76056e-015	-1.48236e-015	1.28363e-015	3.74949e-015	-2.72943e-015	-2.26207e-015	-5.46404e-016	-5.44531e-015	-6.90499e-015	-9.73149e-015	-1.75851e-014	-1.44916e-015	-1.27878e-016	1.54232e-015	-1.83796e-015	-9.51437e-015	-8.6498e-015	-1.14041e-014	-7.4015e-015	-8.66059e-015	-1.33594e-014	-4.0923e-015	-1.08835e-014	-4.82169e-015
-3.07155e-015	-7.63313e-015	-1.09966e-015	1.47429e-015	3.75955e-015	-3.14251e-015	-2.29673e-015	-6.76858e-016	-5.75891e-015	-6.6113e-015	-9.817e-015	-1.75764e-014	-1.50736e-015	2.0925e-016	1.56187e-015	-1.78769e-015	-9.37781e-015	-8.55064e-015	-1.148e-014	-7.20376e-015	-8.21603e-015	-1.33066e-014	-4.07265e-015	-1.08286e-014	-4.77653e-015
-3.02786e-015	-7.48995e-015	-7.24011e-016	1.66206e-015	3.74399e-015	-3.55192e-015	-2.33638e-015	-8.36314e-016	-6.08233e-015	-6.35345e-015	-9.88884e-015	-1.75504e-014	-1.5579e-015	5.41087e-016	1.56466e-015	-1.73447e-015	-9.23746e-015	-8.4583e-015	-1.15612e-014	-7.0116e-015	-7.79512e-015	-1.32215e-014	-4.03412e-015	-1.07493e-014	-4.72143e-015
-2.96884e-015	-7.33205e-015	-3.57981e-016	1.84759e-015	3.70419e-015	-3.95281e-015	-2.37912e-015	-1.02481e-015	-6.41297e-015	-6.13303e-015	-9.94781e-015	-1.75062e-014	-1.59974e-015	8.65052e-016	1.553e-015	-1.6758e-015	-9.0927e-015	-8.37241e-015	-1.1646e-014	-6.82493e-015	-7.40039e-015	-1.31046e-014	-3.97774e-015	-1.06452e-014	-4.65978e-015
-2.89477e-015	-7.16067e-015	-4.19912e-018	2.03155e-015	3.64244e-015	-4.34112e-015	-2.42298e-015	-1.24203e-015	-6.74819e-015	-5.95119e-015	-9.9946e-015	-1.74427e-014	-1.63206e-015	1.17885e-015	1.52925e-015	-1.60853e-015	-8.94336e-015	-8.29337e-015	-1.17314e-014	-6.64369e-015	-7.03385e-015	-1.29567e-014	-3.90497e-015	-1.05166e-014	-4.59416e-015
-2.80589e-015	-6.97714e-015	3.34812e-016	2.21482e-015	3.56093e-015	-4.71343e-015	-2.46592e-015	-1.48749e-015	-7.08549e-015	-5.80829e-015	-1.00289e-014	-1.73589e-014	-1.65438e-015	1.48052e-015	1.49684e-015	-1.5303e-015	-8.78842e-015	-8.22146e-015	-1.18144e-014	-6.46768e-015	-6.69713e-015	-1.27789e-014	-3.81675e-015	-1.0364e-014	-4.52757e-015
-2.70225e-015	-6.78227e-015	6.56708e-016	2.3987e-015	3.46253e-015	-5.06638e-015	-2.5055e-015	-1.7608e-015	-7.42213e-015	-5.70489e-015	-1.00515e-014	-1.72545e-014	-1.66648e-015	1.76759e-015	1.459e-015	-1.43847e-015	-8.62651e-015	-8.15651e-015	-1.18924e-014	-6.29666e-015	-6.39055e-015	-1.2572e-014	-3.71441e-015	-1.01876e-014	-4.4629e-015
-2.58482e-015	-6.57742e-015	9.59477e-016	2.5841e-015	3.35044e-015	-5.3967e-015	-2.53992e-015	-2.0604e-015	-7.75565e-015	-5.64082e-015	-1.00625e-014	-1.71289e-014	-1.66792e-015	2.03787e-015	1.41827e-015	-1.33073e-015	-8.45674e-015	-8.09775e-015	-1.19626e-014	-6.12972e-015	-6.11472e-015	-1.23374e-014	-3.60026e-015	-9.9882e-015	-4.40374e-015
-2.45367e-015	-6.36458e-015	1.24123e-015	2.77241e-015	3.22758e-015	-5.7012e-015	-2.56698e-015	-2.38509e-015	-8.084e-015	-5.61474e-015	-1.00631e-014	-1.69812e-014	-1.65821e-015	2.28964e-015	1.37788e-015	-1.2044e-015	-8.2772e-015	-8.04467e-015	-1.20216e-014	-5.96715e-015	-5.87031e-015	-1.2077e-014	-3.47594e-015	-9.76709e-015	-4.35312e-015
-2.30928e-015	-6.14472e-015	1.50048e-015	2.96394e-015	3.09715e-015	-5.97738e-015	-2.58504e-015	-2.73289e-015	-8.40495e-015	-5.62588e-015	-1.00531e-014	-1.68112e-014	-1.6372e-015	2.52183e-015	1.34103e-015	-1.05756e-015	-8.08696e-015	-7.99683e-015	-1.20671e-014	-5.80832e-015	-5.65738e-015	-1.17932e-014	-3.34367e-015	-9.52536e-015	-4.31399e-015
-2.15256e-015	-5.91981e-015	1.7356e-015	3.15977e-015	2.96168e-015	-6.22319e-015	-2.59223e-015	-3.10186e-015	-8.7163e-015	-5.67194e-015	-1.00334e-014	-1.66191e-014	-1.60516e-015	2.73252e-015	1.31068e-015	-8.88205e-016	-7.88465e-015	-7.9532e-015	-1.20969e-014	-5.65289e-015	-5.4753e-015	-1.14879e-014	-3.20556e-015	-9.26489e-015	-4.29004e-015
-1.98435e-015	-5.6911e-015	1.94574e-015	3.36056e-015	2.82459e-015	-6.43669e-015	-2.58672e-015	-3.48942e-015	-9.01588e-015	-5.75103e-015	-1.00047e-014	-1.64053e-014	-1.56201e-015	2.92113e-015	1.29008e-015	-6.95387e-016	-7.66852e-015	-7.91335e-015	-1.21079e-014	-5.50003e-015	-5.32369e-015	-1.11627e-014	-3.06347e-015	-8.9873e-015	-4.28375e-015
-1.80574e-015	-5.46013e-015	2.13012e-015	3.56704e-015	2.68879e-015	-6.61665e-015	-2.56759e-015	-3.89296e-015	-9.3019e-015	-5.86053e-015	-9.96728e-015	-1.61696e-014	-1.50801e-015	3.08649e-015	1.28225e-015	-4.77765e-016	-7.43793e-015	-7.87594e-015	-1.20987e-014	-5.34976e-015	-5.20105e-015	-1.08208e-014	-2.91895e-015	-8.69464e-015	-4.29757e-015
-1.61767e-015	-5.22899e-015	2.28805e-015	3.77927e-015	2.55704e-015	-6.76236e-015	-2.53363e-015	-4.30931e-015	-9.57331e-015	-5.99806e-015	-9.92285e-015	-1.59124e-014	-1.44378e-015	3.22685e-015	1.29006e-015	-2.34337e-016	-7.19223e-015	-7.83984e-015	-1.20684e-014	-5.20231e-015	-5.10653e-015	-1.04655e-014	-2.77468e-015	-8.38898e-015	-4.33449e-015
-1.42079e-015	-4.99879e-015	2.41904e-015	3.99769e-015	2.43175e-015	-6.87325e-015	-2.4832e-015	-4.73625e-015	-9.82824e-015	-6.16097e-015	-9.87239e-015	-1.56345e-014	-1.36984e-015	3.34243e-015	1.31588e-015	3.50042e-017	-6.92981e-015	-7.80368e-015	-1.20147e-014	-5.05806e-015	-5.03835e-015	-1.01004e-014	-2.63332e-015	-8.07273e-015	-4.39669e-015
-1.21607e-015	-4.7705e-015	2.52315e-015	4.22331e-015	2.31549e-015	-6.94956e-015	-2.41586e-015	-5.17073e-015	-1.00656e-014	-6.34556e-015	-9.81657e-015	-1.53369e-014	-1.28751e-015	3.433e-015	1.36224e-015	3.30662e-016	-6.64932e-015	-7.76708e-015	-1.19366e-014	-4.9169e-015	-4.99517e-015	-9.72803e-015	-2.49695e-015	-7.74753e-015	-4.4858e-015
-1.00401e-015	-4.54501e-015	2.60056e-015	4.45621e-015	2.2105e-015	-6.99161e-015	-2.33126e-015	-5.60994e-015	-1.02846e-014	-6.54901e-015	-9.75635e-015	-1.502e-014	-1.19694e-015	3.49776e-015	1.43093e-015	6.5245e-016	-6.34969e-015	-7.7289e-015	-1.18331e-014	-4.77825e-015	-4.9749e-015	-9.35185e-015	-2.3674e-015	-7.41572e-015	-4.6027e-015
-7.85498e-016	-4.32392e-015	2.65172e-015	4.69657e-015	2.11912e-015	-7.0001e-015	-2.22957e-015	-6.0511e-015	-1.04837e-014	-6.76812e-015	-9.69273e-015	-1.46856e-014	-1.09874e-015	3.53693e-015	1.52371e-015	9.99604e-016	-6.03051e-015	-7.68719e-015	-1.1704e-014	-4.64265e-015	-4.97479e-015	-8.97519e-015	-2.24667e-015	-7.08074e-015	-4.74865e-015
-5.60818e-016	-4.10847e-015	2.67755e-015	4.94454e-015	2.04383e-015	-6.97604e-015	-2.11085e-015	-6.49125e-015	-1.06624e-014	-6.99918e-015	-9.62695e-015	-1.43347e-014	-9.93863e-016	3.5514e-015	1.64247e-015	1.37119e-015	-5.69074e-015	-7.64065e-015	-1.15489e-014	-4.50996e-015	-4.99291e-015	-8.60202e-015	-2.13644e-015	-6.74489e-015	-4.92443e-015
-3.30991e-016	-3.8993e-015	2.67917e-015	5.19967e-015	1.98569e-015	-6.92037e-015	-1.97556e-015	-6.92726e-015	-1.08201e-014	-7.23865e-015	-9.55949e-015	-1.39692e-014	-8.83498e-016	3.54172e-015	1.78852e-015	1.7656e-015	-5.33013e-015	-7.58758e-015	-1.13672e-014	-4.38024e-015	-5.0265e-015	-8.23609e-015	-2.03885e-015	-6.41033e-015	-5.13048e-015
-9.70114e-017	-3.69732e-015	2.65793e-015	5.46146e-015	1.94587e-015	-6.83456e-015	-1.82422e-015	-7.35634e-015	-1.09575e-014	-7.48309e-015	-9.49117e-015	-1.35906e-014	-7.68703e-016	3.50802e-015	1.96267e-015	2.18175e-015	-4.94865e-015	-7.52668e-015	-1.11586e-014	-4.2539e-015	-5.07304e-015	-7.881e-015	-1.95537e-015	-6.07945e-015	-5.3667e-015
1.40457e-016	-3.50361e-015	2.61591e-015	5.72927e-015	1.92623e-015	-6.72059e-015	-1.65795e-015	-7.7757e-015	-1.1074e-014	-7.72953e-015	-9.42325e-015	-1.32007e-014	-6.5083e-016	3.45127e-015	2.16533e-015	2.61757e-015	-4.54626e-015	-7.45746e-015	-1.0924e-014	-4.13106e-015	-5.13007e-015	-7.54044e-015	-1.88761e-015	-5.75484e-015	-5.63213e-015
3.80801e-016	-3.31796e-015	2.55497e-015	6.00291e-015	1.92827e-015	-6.58107e-015	-1.4776e-015	-8.18307e-015	-1.11704e-014	-7.97545e-015	-9.35729e-015	-1.28018e-014	-5.31048e-016	3.3725e-015	2.39655e-015	3.07096e-015	-4.12326e-015	-7.37856e-015	-1.06644e-014	-4.01265e-015	-5.19477e-015	-7.21772e-015	-1.83663e-015	-5.43885e-015	-5.9263e-015
6.23515e-016	-3.14157e-015	2.47607e-015	6.28111e-015	1.95233e-015	-6.41888e-015	-1.28484e-015	-8.57594e-015	-1.1247e-014	-8.21737e-015	-9.29369e-015	-1.23966e-014	-4.10625e-016	3.273e-015	2.65587e-015	3.53943e-015	-3.6798e-015	-7.28839e-015	-1.03815e-014	-3.89878e-015	-5.26489e-015	-6.91609e-015	-1.80331e-015	-5.13367e-015	-6.24793e-015
8.68229e-016	-2.97387e-015	2.38189e-015	6.56298e-015	1.99902e-015	-6.23684e-015	-1.0817e-015	-8.95132e-015	-1.13042e-014	-8.4522e-015	-9.23253e-015	-1.19868e-014	-2.90767e-016	3.15378e-015	2.94243e-015	4.02067e-015	-3.21673e-015	-7.18572e-015	-1.00769e-014	-3.79022e-015	-5.33806e-015	-6.63871e-015	-1.78879e-015	-4.84159e-015	-6.59497e-015
1.1146e-015	-2.81524e-015	2.27448e-015	6.84727e-015	2.06853e-015	-6.03725e-015	-8.69362e-016	-9.30645e-015	-1.13424e-014	-8.6771e-015	-9.17471e-015	-1.15749e-014	-1.73367e-016	3.01614e-015	3.2558e-015	4.51203e-015	-2.73507e-015	-7.06956e-015	-9.75216e-015	-3.68761e-015	-5.41208e-015	-6.38928e-015	-1.79394e-015	-4.56479e-015	-6.96639e-015
1.36236e-015	-2.66589e-015	2.15586e-015	7.13323e-015	2.1603e-015	-5.82289e-015	-6.49407e-016	-9.63956e-015	-1.13619e-014	-8.88993e-015	-9.12104e-015	-1.11643e-014	-5.8898e-017	2.86174e-015	3.59449e-015	5.01025e-015	-2.23576e-015	-6.93944e-015	-9.40941e-015	-3.59058e-015	-5.48462e-015	-6.17029e-015	-1.81914e-015	-4.30479e-015	-7.35927e-015
1.6112e-015	-2.52556e-015	2.02832e-015	7.41889e-015	2.27391e-015	-5.59681e-015	-4.24292e-016	-9.94927e-015	-1.13639e-014	-9.08881e-015	-9.07177e-015	-1.07571e-014	5.11469e-017	2.69235e-015	3.95706e-015	5.51271e-015	-1.71998e-015	-6.79485e-015	-9.05115e-015	-3.50019e-015	-5.55356e-015	-5.98433e-015	-1.8643e-015	-4.06353e-015	-7.7711e-015
1.8604e-015	-2.39398e-015	1.89441e-015	7.70334e-015	2.40868e-015	-5.36212e-015	-1.9619e-016	-1.0234e-014	-1.13494e-014	-9.27157e-015	-9.02774e-015	-1.03553e-014	1.55898e-016	2.50914e-015	4.3413e-015	6.01665e-015	-1.18928e-015	-6.63483e-015	-8.67908e-015	-3.41707e-015	-5.61717e-015	-5.83369e-015	-1.92954e-015	-3.84188e-015	-8.19912e-015
2.11022e-015	-2.27087e-015	1.75635e-015	7.98523e-015	2.5644e-015	-5.12178e-015	3.26354e-017	-1.0493e-014	-1.13195e-014	-9.43625e-015	-8.98958e-015	-9.96177e-015	2.5394e-016	2.31393e-015	4.74539e-015	6.51887e-015	-6.45726e-016	-6.45868e-015	-8.29521e-015	-3.34127e-015	-5.67416e-015	-5.72083e-015	-2.01414e-015	-3.64122e-015	-8.63981e-015
2.3602e-015	-2.15542e-015	1.61621e-015	8.2627e-015	2.74049e-015	-4.87824e-015	2.59388e-016	-1.07251e-014	-1.12756e-014	-9.58114e-015	-8.95776e-015	-9.57973e-015	3.44753e-016	2.10849e-015	5.16655e-015	7.01658e-015	-9.08322e-017	-6.26677e-015	-7.90203e-015	-3.27284e-015	-5.72317e-015	-5.64784e-015	-2.1185e-015	-3.46196e-015	-9.08948e-015
2.60998e-015	-2.04725e-015	1.4763e-015	8.53442e-015	2.93554e-015	-4.63333e-015	4.81713e-016	-1.09297e-014	-1.1219e-014	-9.70522e-015	-8.93216e-015	-9.21093e-015	4.27515e-016	1.89457e-015	5.60172e-015	7.5071e-015	4.7356e-016	-6.05844e-015	-7.50195e-015	-3.21233e-015	-5.762e-015	-5.61585e-015	-2.24257e-015	-3.30444e-015	-9.5452e-015
2.85843e-015	-1.9455e-015	1.33849e-015	8.79927e-015	3.14793e-015	-4.39013e-015	6.97538e-016	-1.11063e-014	-1.11507e-014	-9.8081e-015	-8.91298e-015	-8.85654e-015	5.0049e-016	1.67334e-015	6.04829e-015	7.98834e-015	1.0452e-015	-5.83375e-015	-7.09754e-015	-3.1598e-015	-5.79007e-015	-5.62603e-015	-2.38491e-015	-3.1684e-015	-1.00038e-014
3.10493e-015	-1.84966e-015	1.20472e-015	9.05592e-015	3.37656e-015	-4.15054e-015	9.0432e-016	-1.12552e-014	-1.10716e-014	-9.88895e-015	-8.89991e-015	-8.51829e-015	5.6362e-016	1.44727e-015	6.50342e-015	8.45784e-015	1.62191e-015	-5.59304e-015	-6.69069e-015	-3.11489e-015	-5.80673e-015	-5.67918e-015	-2.54419e-015	-3.05357e-015	-1.04614e-014
3.34913e-015	-1.7589e-015	1.07672e-015	9.30264e-015	3.61991e-015	-3.91637e-015	1.10057e-015	-1.13771e-014	-1.09824e-014	-9.94734e-015	-8.89274e-015	-8.19772e-015	6.16796e-016	1.21797e-015	6.96361e-015	8.91335e-015	2.20152e-015	-5.33685e-015	-6.28451e-015	-3.07752e-015	-5.81093e-015	-5.77534e-015	-2.71911e-015	-2.95997e-015	-1.0914e-014
3.59022e-015	-1.67265e-015	9.55446e-016	9.53816e-015	3.87675e-015	-3.68916e-015	1.28453e-015	-1.14721e-014	-1.08848e-014	-9.98365e-015	-8.89109e-015	-7.89662e-015	6.59382e-016	9.86988e-016	7.42548e-015	9.35277e-015	2.782e-015	-5.06525e-015	-5.88136e-015	-3.04688e-015	-5.80232e-015	-5.914e-015	-2.90819e-015	-2.8875e-015	-1.13587e-014
3.82772e-015	-1.5905e-015	8.4239e-016	9.76163e-015	4.14465e-015	-3.47061e-015	1.45417e-015	-1.15408e-014	-1.07799e-014	-9.99743e-015	-8.89471e-015	-7.61559e-015	6.89895e-016	7.56025e-016	7.88611e-015	9.7751e-015	3.36099e-015	-4.7792e-015	-5.48355e-015	-3.02223e-015	-5.78077e-015	-6.09539e-015	-3.10931e-015	-2.83486e-015	-1.17919e-014
4.06154e-015	-1.5122e-015	7.38603e-016	9.97234e-015	4.42253e-015	-3.2616e-015	1.60778e-015	-1.15838e-014	-1.06682e-014	-9.98904e-015	-8.90321e-015	-7.35572e-015	7.08278e-016	5.2707e-016	8.34258e-015	1.01793e-014	3.93583e-015	-4.479e-015	-5.09356e-015	-3.00322e-015	-5.74577e-015	-6.31736e-015	-3.32171e-015	-2.80042e-015	-1.22104e-014
4.29132e-015	-1.43674e-015	6.44812e-016	1.01692e-014	4.70908e-015	-3.06426e-015	1.74425e-015	-1.16027e-014	-1.05508e-014	-9.95902e-015	-8.91614e-015	-7.11759e-015	7.14062e-016	3.0169e-016	8.79251e-015	1.05646e-014	4.5032e-015	-4.16609e-015	-4.71304e-015	-2.98923e-015	-5.69756e-015	-6.57893e-015	-3.54397e-015	-2.78305e-015	-1.26118e-014
4.51608e-015	-1.36326e-015	5.61221e-016	1.03517e-014	5.00258e-015	-2.87882e-015	1.86246e-015	-1.15989e-014	-1.04283e-014	-9.908e-015	-8.93292e-015	-6.90189e-015	7.0753e-016	8.16548e-017	9.23285e-015	1.09306e-014	5.06091e-015	-3.84111e-015	-4.34322e-015	-2.97909e-015	-5.63609e-015	-6.87816e-015	-3.77391e-015	-2.78147e-015	-1.29927e-014
4.73484e-015	-1.29099e-015	4.88518e-016	1.05188e-014	5.30166e-015	-2.70487e-015	1.96158e-015	-1.15728e-014	-1.03016e-014	-9.83648e-015	-8.95253e-015	-6.70877e-015	6.88457e-016	-1.31685e-016	9.66109e-015	1.12775e-014	5.60704e-015	-3.50525e-015	-3.98585e-015	-2.97211e-015	-5.56166e-015	-7.21266e-015	-4.00948e-015	-2.7939e-015	-1.33502e-014
4.94616e-015	-1.21989e-015	4.27045e-016	1.06696e-014	5.60466e-015	-2.54324e-015	2.0411e-015	-1.15265e-014	-1.01717e-014	-9.74556e-015	-8.9741e-015	-6.53795e-015	6.57148e-016	-3.36563e-016	1.00752e-014	1.16051e-014	6.13958e-015	-3.15969e-015	-3.64292e-015	-2.96712e-015	-5.47504e-015	-7.57966e-015	-4.24936e-015	-2.81842e-015	-1.36821e-014
5.14906e-015	-1.15002e-015	3.75992e-016	1.0804e-014	5.90974e-015	-2.39408e-015	2.10124e-015	-1.14616e-014	-1.00392e-014	-9.63584e-015	-8.99741e-015	-6.38851e-015	6.14091e-016	-5.31734e-016	1.04724e-014	1.19137e-014	6.65669e-015	-2.80594e-015	-3.3161e-015	-2.96248e-015	-5.37703e-015	-7.97593e-015	-4.49161e-015	-2.85305e-015	-1.39865e-014
5.34268e-015	-1.08088e-015	3.34995e-016	1.0922e-014	6.21608e-015	-2.25729e-015	2.1424e-015	-1.13804e-014	-9.90475e-015	-9.50875e-015	-9.02141e-015	-6.25985e-015	5.59178e-016	-7.15754e-016	1.08512e-014	1.22046e-014	7.15579e-015	-2.44579e-015	-3.0063e-015	-2.95692e-015	-5.26766e-015	-8.3977e-015	-4.7341e-015	-2.89526e-015	-1.42614e-014
5.52603e-015	-1.0124e-015	3.03814e-016	1.10237e-014	6.52265e-015	-2.1318e-015	2.16483e-015	-1.12836e-014	-9.76777e-015	-9.36494e-015	-9.04535e-015	-6.15061e-015	4.92814e-016	-8.87433e-016	1.12099e-014	1.2479e-014	7.63474e-015	-2.08035e-015	-2.71467e-015	-2.94918e-015	-5.14774e-015	-8.84103e-015	-4.97538e-015	-2.94381e-015	-1.45055e-014
5.69824e-015	-9.44445e-016	2.81699e-016	1.11095e-014	6.82818e-015	-2.01676e-015	2.16949e-015	-1.11729e-014	-9.6283e-015	-9.20615e-015	-9.06802e-015	-6.05932e-015	4.15833e-016	-1.04576e-015	1.15475e-014	1.27376e-014	8.09151e-015	-1.71064e-015	-2.44196e-015	-2.93811e-015	-5.0186e-015	-9.30155e-015	-5.21376e-015	-2.99686e-015	-1.47172e-014
5.85729e-015	-8.77393e-016	2.67449e-016	1.11795e-014	7.13155e-015	-1.91124e-015	2.15738e-015	-1.10505e-014	-9.4867e-015	-9.03345e-015	-9.08812e-015	-5.98415e-015	3.28861e-016	-1.1896e-015	1.18627e-014	1.29826e-014	8.52508e-015	-1.33826e-015	-2.18879e-015	-2.92219e-015	-4.88142e-015	-9.77434e-015	-5.4476e-015	-3.05214e-015	-1.48964e-014
6.00145e-015	-8.11241e-016	2.60068e-016	1.12341e-014	7.43193e-015	-1.81387e-015	2.12957e-015	-1.09184e-014	-9.34285e-015	-8.8482e-015	-9.10524e-015	-5.92377e-015	2.32689e-016	-1.31821e-015	1.2155e-014	1.32165e-014	8.93462e-015	-9.64682e-016	-1.95564e-015	-2.89963e-015	-4.73729e-015	-1.02548e-014	-5.67553e-015	-3.10716e-015	-1.50419e-014
6.12985e-015	-7.46439e-016	2.58243e-016	1.12732e-014	7.72838e-015	-1.7236e-015	2.08752e-015	-1.07788e-014	-9.19613e-015	-8.65152e-015	-9.11913e-015	-5.87638e-015	1.27818e-016	-1.43083e-015	1.24239e-014	1.34413e-014	9.31926e-015	-5.91254e-016	-1.74283e-015	-2.86936e-015	-4.58629e-015	-1.07382e-014	-5.89643e-015	-3.16039e-015	-1.51541e-014
6.24134e-015	-6.83633e-016	2.60166e-016	1.12976e-014	8.02034e-015	-1.63847e-015	2.0326e-015	-1.06333e-014	-9.04717e-015	-8.44512e-015	-9.12863e-015	-5.8403e-015	1.56085e-017	-1.52628e-015	1.26696e-014	1.36593e-014	9.67781e-015	-2.1951e-016	-1.55169e-015	-2.82963e-015	-4.42859e-015	-1.12195e-014	-6.10865e-015	-3.2097e-015	-1.52333e-014
6.33414e-015	-6.22944e-016	2.64676e-016	1.13077e-014	8.30677e-015	-1.55766e-015	1.96728e-015	-1.04831e-014	-8.89636e-015	-8.23035e-015	-9.13377e-015	-5.81407e-015	-1.03875e-016	-1.60399e-015	1.28928e-014	1.3873e-014	1.00096e-014	1.49106e-016	-1.38189e-015	-2.77952e-015	-4.26591e-015	-1.16943e-014	-6.31098e-015	-3.2534e-015	-1.52795e-014
6.40716e-015	-5.64491e-016	2.70095e-016	1.13047e-014	8.58749e-015	-1.4796e-015	1.89359e-015	-1.033e-014	-8.74313e-015	-8.00842e-015	-9.13376e-015	-5.79587e-015	-2.28953e-016	-1.66283e-015	1.30943e-014	1.40849e-014	1.03144e-014	5.1329e-016	-1.23302e-015	-2.71754e-015	-4.09954e-015	-1.21576e-014	-6.50204e-015	-3.29006e-015	-1.52932e-014
6.45922e-015	-5.08427e-016	2.74808e-016	1.12896e-014	8.86255e-015	-1.40302e-015	1.81317e-015	-1.01752e-014	-8.58657e-015	-7.78045e-015	-9.12793e-015	-5.78349e-015	-3.59257e-016	-1.70235e-015	1.32752e-014	1.42973e-014	1.05916e-014	8.71476e-016	-1.10498e-015	-2.64256e-015	-3.93008e-015	-1.26038e-014	-6.68049e-015	-3.3188e-015	-1.52757e-014
6.48899e-015	-4.54997e-016	2.77641e-016	1.12631e-014	9.13119e-015	-1.32669e-015	1.72866e-015	-1.00202e-014	-8.42608e-015	-7.54749e-015	-9.11555e-015	-5.7753e-015	-4.93655e-016	-1.72268e-015	1.34363e-014	1.45125e-014	1.08412e-014	1.2228e-015	-9.97566e-016	-2.55353e-015	-3.75761e-015	-1.3028e-014	-6.84555e-015	-3.33757e-015	-1.52273e-014
6.49644e-015	-4.05159e-016	2.77151e-016	1.12261e-014	9.39345e-015	-1.2488e-015	1.6425e-015	-9.86615e-015	-8.2609e-015	-7.31056e-015	-9.09679e-015	-5.76898e-015	-6.31138e-016	-1.72361e-015	1.35794e-014	1.47332e-014	1.10635e-014	1.56569e-015	-9.10713e-016	-2.45023e-015	-3.58301e-015	-1.34246e-014	-6.99715e-015	-3.34558e-015	-1.51492e-014
6.48085e-015	-3.59576e-016	2.71849e-016	1.118e-014	9.64856e-015	-1.16811e-015	1.55676e-015	-9.71421e-015	-8.09128e-015	-7.07073e-015	-9.07183e-015	-5.76174e-015	-7.70992e-016	-1.70531e-015	1.37059e-014	1.49615e-014	1.1258e-014	1.89914e-015	-8.44539e-016	-2.33232e-015	-3.4071e-015	-1.37895e-014	-7.13468e-015	-3.34237e-015	-1.50423e-014
6.44169e-015	-3.18828e-016	2.60794e-016	1.11264e-014	9.89673e-015	-1.08305e-015	1.47355e-015	-9.56513e-015	-7.91627e-015	-6.82902e-015	-9.03973e-015	-5.75196e-015	-9.11912e-016	-1.66743e-015	1.38178e-014	1.51994e-014	1.14258e-014	2.22267e-015	-7.99213e-016	-2.19945e-015	-3.22998e-015	-1.41184e-014	-7.25697e-015	-3.32691e-015	-1.4908e-014
6.37853e-015	-2.83761e-016	2.42712e-016	1.10659e-014	1.01374e-014	-9.92497e-016	1.3952e-015	-9.41921e-015	-7.73554e-015	-6.58639e-015	-9.00065e-015	-5.73841e-015	-1.05278e-015	-1.60993e-015	1.39173e-014	1.54482e-014	1.15677e-014	2.5353e-015	-7.73837e-016	-2.05185e-015	-3.05162e-015	-1.44073e-014	-7.36339e-015	-3.29842e-015	-1.47488e-014
6.29177e-015	-2.55024e-016	2.16624e-016	1.10002e-014	1.03701e-014	-8.95253e-016	1.32357e-015	-9.27717e-015	-7.54931e-015	-6.34377e-015	-8.95504e-015	-5.71915e-015	-1.19317e-015	-1.53357e-015	1.40063e-014	1.57098e-014	1.16842e-014	2.83653e-015	-7.68162e-016	-1.88935e-015	-2.87298e-015	-1.46518e-014	-7.45356e-015	-3.25571e-015	-1.45656e-014
6.1818e-015	-2.33055e-016	1.81649e-016	1.09301e-014	1.05949e-014	-7.90974e-016	1.26023e-015	-9.13924e-015	-7.35692e-015	-6.10215e-015	-8.90318e-015	-5.69338e-015	-1.33149e-015	-1.43847e-015	1.40869e-014	1.59851e-014	1.1776e-014	3.1258e-015	-7.81589e-016	-1.71259e-015	-2.69392e-015	-1.48487e-014	-7.52739e-015	-3.19895e-015	-1.43599e-014
6.04818e-015	-2.18941e-016	1.3736e-016	1.08565e-014	1.08124e-014	-6.78547e-016	1.20692e-015	-9.0057e-015	-7.15803e-015	-5.86241e-015	-8.84539e-015	-5.66001e-015	-1.46684e-015	-1.32569e-015	1.41612e-014	1.62749e-014	1.18437e-014	3.40287e-015	-8.13802e-016	-1.52249e-015	-2.51456e-015	-1.49954e-014	-7.58392e-015	-3.12889e-015	-1.41331e-014
5.89132e-015	-2.13223e-016	8.37543e-017	1.07803e-014	1.10223e-014	-5.57514e-016	1.16531e-015	-8.87639e-015	-6.95215e-015	-5.62499e-015	-8.78234e-015	-5.61828e-015	-1.59822e-015	-1.19595e-015	1.42312e-014	1.65798e-014	1.18887e-014	3.66686e-015	-8.64446e-016	-1.31944e-015	-2.33488e-015	-1.50894e-014	-7.62331e-015	-3.04521e-015	-1.38868e-014
5.71205e-015	-2.16493e-016	2.05869e-017	1.07026e-014	1.12242e-014	-4.27421e-016	1.13643e-015	-8.7515e-015	-6.73952e-015	-5.39095e-015	-8.71486e-015	-5.56737e-015	-1.72407e-015	-1.04983e-015	1.42987e-014	1.68995e-014	1.19121e-014	3.91706e-015	-9.32946e-016	-1.10474e-015	-2.1547e-015	-1.5129e-014	-7.64578e-015	-2.94838e-015	-1.36228e-014
5.51138e-015	-2.29688e-016	-5.22236e-017	1.06247e-014	1.14174e-014	-2.88191e-016	1.12096e-015	-8.63109e-015	-6.5204e-015	-5.16107e-015	-8.64312e-015	-5.50711e-015	-1.84378e-015	-8.88596e-016	1.43662e-014	1.72341e-014	1.19155e-014	4.15335e-015	-1.01904e-015	-8.80329e-016	-1.97435e-015	-1.51134e-014	-7.65107e-015	-2.83918e-015	-1.33427e-014
5.29075e-015	-2.52483e-016	-1.34146e-016	1.05486e-014	1.1602e-014	-1.39684e-016	1.11984e-015	-8.51522e-015	-6.29483e-015	-4.93622e-015	-8.56727e-015	-5.43651e-015	-1.95616e-015	-7.13304e-016	1.44361e-014	1.75827e-014	1.19e-014	4.37599e-015	-1.12253e-015	-6.48251e-016	-1.79354e-015	-1.50412e-014	-7.63854e-015	-2.71824e-015	-1.30475e-014
5.05191e-015	-2.8466e-016	-2.24785e-016	1.04745e-014	1.17777e-014	1.80063e-017	1.1336e-015	-8.40353e-015	-6.06358e-015	-4.71712e-015	-8.48885e-015	-5.35564e-015	-2.0606e-015	-5.25118e-016	1.45092e-014	1.79449e-014	1.18662e-014	4.58541e-015	-1.24351e-015	-4.10566e-016	-1.61115e-015	-1.49128e-014	-7.60822e-015	-2.58601e-015	-1.27379e-014
4.79658e-015	-3.26694e-016	-3.23469e-016	1.04038e-014	1.19447e-014	1.84582e-016	1.16311e-015	-8.29493e-015	-5.82717e-015	-4.50427e-015	-8.4085e-015	-5.2654e-015	-2.1565e-015	-3.25599e-016	1.45872e-014	1.83187e-014	1.18154e-014	4.78156e-015	-1.3818e-015	-1.6956e-016	-1.42719e-015	-1.47282e-014	-7.56077e-015	-2.4431e-015	-1.24148e-014
4.52661e-015	-3.79173e-016	-4.29489e-016	1.03371e-014	1.2102e-014	3.59531e-016	1.2078e-015	-8.18962e-015	-5.58581e-015	-4.29817e-015	-8.3273e-015	-5.16599e-015	-2.24271e-015	-1.15815e-016	1.46717e-014	1.87023e-014	1.17498e-014	4.96461e-015	-1.53716e-015	7.27874e-017	-1.24164e-015	-1.44885e-014	-7.49621e-015	-2.28983e-015	-1.20791e-014
4.24379e-015	-4.41665e-016	-5.41659e-016	1.0275e-014	1.22492e-014	5.42436e-016	1.26711e-015	-8.08691e-015	-5.34002e-015	-4.10001e-015	-8.24563e-015	-5.05807e-015	-2.31862e-015	1.02287e-016	1.47637e-014	1.90928e-014	1.16696e-014	5.13519e-015	-1.70926e-015	3.12952e-016	-1.05439e-015	-1.41952e-014	-7.41464e-015	-2.12761e-015	-1.17322e-014
3.95066e-015	-5.14354e-016	-6.58962e-016	1.02183e-014	1.23858e-014	7.3253e-016	1.34057e-015	-7.98629e-015	-5.09143e-015	-3.90999e-015	-8.16455e-015	-4.94238e-015	-2.38407e-015	3.26789e-016	1.48633e-014	1.94881e-014	1.15762e-014	5.29315e-015	-1.89792e-015	5.48433e-016	-8.64243e-016	-1.38501e-014	-7.31644e-015	-1.95757e-015	-1.13749e-014
3.64978e-015	-5.967e-016	-7.80203e-016	1.01676e-014	1.25119e-014	9.29439e-016	1.42699e-015	-7.887e-015	-4.84071e-015	-3.72873e-015	-8.08475e-015	-4.81996e-015	-2.43901e-015	5.56548e-016	1.49707e-014	1.98855e-014	1.1471e-014	5.43899e-015	-2.10268e-015	7.76901e-016	-6.70978e-016	-1.34561e-014	-7.20153e-015	-1.78025e-015	-1.10078e-014
3.34373e-015	-6.88529e-016	-9.04302e-016	1.01239e-014	1.26271e-014	1.13207e-015	1.52487e-015	-7.78928e-015	-4.58868e-015	-3.55712e-015	-8.00652e-015	-4.69245e-015	-2.48276e-015	7.89529e-016	1.50867e-014	2.02815e-014	1.13541e-014	5.57303e-015	-2.32331e-015	9.95269e-016	-4.75678e-016	-1.30162e-014	-7.06979e-015	-1.59647e-015	-1.06314e-014
3.03495e-015	-7.88916e-016	-1.02913e-015	1.00877e-014	1.27312e-014	1.33892e-015	1.6325e-015	-7.69289e-015	-4.33667e-015	-3.39544e-015	-7.93132e-015	-4.56098e-015	-2.51506e-015	1.02367e-015	1.52107e-014	2.06726e-014	1.12264e-014	5.6961e-015	-2.55943e-015	1.2008e-015	-2.77862e-016	-1.25343e-014	-6.92165e-015	-1.40683e-015	-1.02465e-014
2.72645e-015	-8.97514e-016	-1.15394e-015	1.00596e-014	1.28242e-014	1.5492e-015	1.74815e-015	-7.59764e-015	-4.08585e-015	-3.24363e-015	-7.85979e-015	-4.42753e-015	-2.53543e-015	1.25729e-015	1.53429e-014	2.10549e-014	1.10893e-014	5.80757e-015	-2.81069e-015	1.39097e-015	-7.67721e-017	-1.20145e-014	-6.75739e-015	-1.2123e-015	-9.85343e-015
2.42092e-015	-1.01398e-015	-1.27714e-015	1.00402e-014	1.29048e-014	1.76211e-015	1.86987e-015	-7.50254e-015	-3.83718e-015	-3.10335e-015	-7.79218e-015	-4.29344e-015	-2.54372e-015	1.48818e-015	1.54822e-014	2.1425e-014	1.0943e-014	5.90798e-015	-3.07686e-015	1.56316e-015	1.27692e-016	-1.14618e-014	-6.57745e-015	-1.01396e-015	-9.45237e-015
2.12123e-015	-1.13799e-015	-1.3976e-015	1.00296e-014	1.29736e-014	1.97592e-015	1.99576e-015	-7.40723e-015	-3.59172e-015	-2.97475e-015	-7.72937e-015	-4.1608e-015	-2.54091e-015	1.71393e-015	1.56274e-014	2.17792e-014	1.07887e-014	5.99747e-015	-3.35756e-015	1.71493e-015	3.3508e-016	-1.08812e-014	-6.38243e-015	-8.12899e-016	-9.04336e-015
1.83e-015	-1.2688e-015	-1.51358e-015	1.00284e-014	1.3031e-014	2.18942e-015	2.12363e-015	-7.31158e-015	-3.35092e-015	-2.85796e-015	-7.67152e-015	-4.03131e-015	-2.52728e-015	1.93228e-015	1.57772e-014	2.21139e-014	1.06264e-014	6.07669e-015	-3.65165e-015	1.84393e-015	5.44863e-016	-1.02777e-014	-6.17255e-015	-6.09439e-016	-8.62659e-015
1.54985e-015	-1.40587e-015	-1.62346e-015	1.00371e-014	1.30766e-014	2.40163e-015	2.25133e-015	-7.2154e-015	-3.11691e-015	-2.75312e-015	-7.61888e-015	-3.90603e-015	-2.50343e-015	2.14196e-015	1.59303e-014	2.24255e-014	1.04576e-014	6.14597e-015	-3.95826e-015	1.94865e-015	7.57158e-016	-9.6576e-015	-5.94867e-015	-4.04331e-016	-8.20177e-015
1.28322e-015	-1.54825e-015	-1.7262e-015	1.00558e-014	1.31106e-014	2.61074e-015	2.37611e-015	-7.11869e-015	-2.89055e-015	-2.66133e-015	-7.57107e-015	-3.78623e-015	-2.46907e-015	2.34056e-015	1.60852e-014	2.27102e-014	1.0283e-014	6.20594e-015	-4.27676e-015	2.02707e-015	9.72057e-016	-9.0272e-015	-5.71107e-015	-1.98167e-016	-7.76992e-015
1.03228e-015	-1.69438e-015	-1.82053e-015	1.00845e-014	1.31331e-014	2.815e-015	2.49624e-015	-7.02111e-015	-2.67329e-015	-2.5827e-015	-7.52791e-015	-3.67349e-015	-2.4249e-015	2.52566e-015	1.62399e-014	2.29652e-014	1.0103e-014	6.25645e-015	-4.60643e-015	2.07766e-015	1.18827e-015	-8.39243e-015	-5.46036e-015	8.43682e-018	-7.33137e-015
7.99274e-016	-1.84255e-015	-1.90543e-015	1.01235e-014	1.31447e-014	3.01418e-015	2.6096e-015	-6.92338e-015	-2.46731e-015	-2.51715e-015	-7.48945e-015	-3.5695e-015	-2.37147e-015	2.69611e-015	1.63929e-014	2.31869e-014	9.918e-015	6.29792e-015	-4.94632e-015	2.09915e-015	1.40521e-015	-7.75946e-015	-5.19734e-015	2.14898e-016	-6.88666e-015
5.8693e-016	-1.99242e-015	-1.97934e-015	1.01721e-014	1.31456e-014	3.207e-015	2.71375e-015	-6.82538e-015	-2.27325e-015	-2.46449e-015	-7.45572e-015	-3.47557e-015	-2.30936e-015	2.84989e-015	1.65422e-014	2.33722e-014	9.72886e-015	6.33035e-015	-5.29536e-015	2.091e-015	1.6223e-015	-7.13439e-015	-4.92269e-015	4.20597e-016	-6.436e-015
3.96439e-016	-2.14246e-015	-2.04214e-015	1.02307e-014	1.31362e-014	3.39268e-015	2.80658e-015	-6.7269e-015	-2.09173e-015	-2.42506e-015	-7.42585e-015	-3.39233e-015	-2.23945e-015	2.98497e-015	1.66857e-014	2.35184e-014	9.53624e-015	6.35351e-015	-5.6525e-015	2.05263e-015	1.83859e-015	-6.52368e-015	-4.63777e-015	6.25488e-016	-5.98013e-015
2.2926e-016	-2.29142e-015	-2.0939e-015	1.02985e-014	1.31176e-014	3.57004e-015	2.88664e-015	-6.62842e-015	-1.9241e-015	-2.39855e-015	-7.39959e-015	-3.32149e-015	-2.16275e-015	3.09976e-015	1.68218e-014	2.36235e-014	9.34048e-015	6.36762e-015	-6.01617e-015	1.98401e-015	2.05289e-015	-5.93315e-015	-4.34368e-015	8.289e-016	-5.51915e-015
8.6294e-017	-2.43776e-015	-2.1347e-015	1.03758e-014	1.30904e-014	3.73834e-015	2.95201e-015	-6.52997e-015	-1.77093e-015	-2.38488e-015	-7.37614e-015	-3.26389e-015	-2.07999e-015	3.19374e-015	1.69483e-014	2.36848e-014	9.14173e-015	6.37261e-015	-6.38493e-015	1.88527e-015	2.26457e-015	-5.36852e-015	-4.04139e-015	1.03053e-015	-5.05402e-015
-3.14618e-017	-2.58072e-015	-2.16418e-015	1.04625e-014	1.30558e-014	3.89724e-015	3.00213e-015	-6.43264e-015	-1.63322e-015	-2.38363e-015	-7.35473e-015	-3.22014e-015	-1.9927e-015	3.2658e-015	1.70628e-014	2.37011e-014	8.94013e-015	6.36899e-015	-6.75737e-015	1.75716e-015	2.47266e-015	-4.83498e-015	-3.73282e-015	1.23015e-015	-4.58569e-015
-1.2317e-016	-2.71943e-015	-2.18228e-015	1.05581e-014	1.30143e-014	4.04553e-015	3.03611e-015	-6.33733e-015	-1.51238e-015	-2.39454e-015	-7.33399e-015	-3.19038e-015	-1.90195e-015	3.31497e-015	1.71641e-014	2.3671e-014	8.73655e-015	6.35657e-015	-7.13123e-015	1.60047e-015	2.67607e-015	-4.33774e-015	-3.41903e-015	1.42734e-015	-4.11542e-015
-1.88386e-016	-2.85317e-015	-2.18918e-015	1.06617e-014	1.29679e-014	4.18325e-015	3.05262e-015	-6.24493e-015	-1.40857e-015	-2.41672e-015	-7.31284e-015	-3.17469e-015	-1.80928e-015	3.34108e-015	1.72501e-014	2.35942e-014	8.53145e-015	6.3353e-015	-7.50453e-015	1.41711e-015	2.87342e-015	-3.88242e-015	-3.10124e-015	1.62234e-015	-3.64441e-015
-2.26848e-016	-2.98105e-015	-2.1853e-015	1.07737e-014	1.29178e-014	4.3103e-015	3.05085e-015	-6.1564e-015	-1.3217e-015	-2.4499e-015	-7.2902e-015	-3.1725e-015	-1.71548e-015	3.34364e-015	1.73194e-014	2.34706e-014	8.32537e-015	6.30509e-015	-7.87614e-015	1.20839e-015	3.06353e-015	-3.47271e-015	-2.78074e-015	1.81499e-015	-3.17432e-015
-2.3853e-016	-3.10172e-015	-2.1713e-015	1.08936e-014	1.2865e-014	4.42599e-015	3.03079e-015	-6.07222e-015	-1.25222e-015	-2.49319e-015	-7.26438e-015	-3.18341e-015	-1.62205e-015	3.32197e-015	1.73702e-014	2.33002e-014	8.11871e-015	6.26546e-015	-8.24392e-015	9.76307e-016	3.24552e-015	-3.11322e-015	-2.45966e-015	2.00492e-015	-2.70677e-015
-2.24589e-016	-3.21396e-015	-2.14838e-015	1.1021e-014	1.28114e-014	4.53e-015	2.99306e-015	-5.99249e-015	-1.19967e-015	-2.54579e-015	-7.23464e-015	-3.20681e-015	-1.53054e-015	3.2764e-015	1.74011e-014	2.30838e-014	7.91243e-015	6.21592e-015	-8.60579e-015	7.23235e-016	3.41838e-015	-2.80788e-015	-2.14009e-015	2.19137e-015	-2.24345e-015
-1.85825e-016	-3.31721e-015	-2.11765e-015	1.11549e-014	1.2758e-014	4.62245e-015	2.93827e-015	-5.91782e-015	-1.16388e-015	-2.60712e-015	-7.19981e-015	-3.2422e-015	-1.44141e-015	3.2076e-015	1.74117e-014	2.28227e-014	7.70688e-015	6.15673e-015	-8.95921e-015	4.51764e-016	3.58073e-015	-2.55936e-015	-1.82336e-015	2.37435e-015	-1.78556e-015
-1.23175e-016	-3.41062e-015	-2.08026e-015	1.1294e-014	1.27062e-014	4.7035e-015	2.86712e-015	-5.84882e-015	-1.14404e-015	-2.67635e-015	-7.15855e-015	-3.28825e-015	-1.35589e-015	3.11616e-015	1.74015e-014	2.25184e-014	7.50312e-015	6.08772e-015	-9.30224e-015	1.64541e-016	3.73105e-015	-2.37009e-015	-1.51193e-015	2.55381e-015	-1.33483e-015
-3.77108e-017	-3.49341e-015	-2.03755e-015	1.14374e-014	1.26571e-014	4.77411e-015	2.78129e-015	-5.78655e-015	-1.13926e-015	-2.75312e-015	-7.10916e-015	-3.34341e-015	-1.27578e-015	3.00255e-015	1.73703e-014	2.21733e-014	7.30168e-015	6.00914e-015	-9.6334e-015	-1.35468e-016	3.86745e-015	-2.24182e-015	-1.20726e-015	2.72896e-015	-8.93183e-016
6.91076e-017	-3.56548e-015	-1.99054e-015	1.15849e-014	1.26127e-014	4.83475e-015	2.68213e-015	-5.73156e-015	-1.14929e-015	-2.83639e-015	-7.05052e-015	-3.40624e-015	-1.20157e-015	2.86817e-015	1.73182e-014	2.17904e-014	7.10283e-015	5.92092e-015	-9.95039e-015	-4.45617e-016	3.98812e-015	-2.17588e-015	-9.11857e-016	2.89953e-015	-4.62556e-016
1.9577e-016	-3.62638e-015	-1.94091e-015	1.17356e-014	1.25744e-014	4.88539e-015	2.57177e-015	-5.68485e-015	-1.17308e-015	-2.92442e-015	-6.98171e-015	-3.47536e-015	-1.13453e-015	2.71471e-015	1.72455e-014	2.13733e-014	6.90696e-015	5.82251e-015	-1.02514e-014	-7.62312e-016	4.09289e-015	-2.17365e-015	-6.2799e-016	3.06495e-015	-4.53302e-017
3.40447e-016	-3.67648e-015	-1.88987e-015	1.18887e-014	1.25435e-014	4.92673e-015	2.45187e-015	-5.64722e-015	-1.20947e-015	-3.01641e-015	-6.90181e-015	-3.54891e-015	-1.07562e-015	2.54368e-015	1.71527e-014	2.09248e-014	6.71455e-015	5.71452e-015	-1.05348e-014	-1.08179e-015	4.18072e-015	-2.23465e-015	-3.5772e-016	3.22511e-015	3.56155e-016
5.01065e-016	-3.71522e-015	-1.8389e-015	1.20431e-014	1.25213e-014	4.95955e-015	2.32466e-015	-5.61865e-015	-1.25762e-015	-3.11106e-015	-6.80967e-015	-3.6246e-015	-1.02483e-015	2.35766e-015	1.70405e-014	2.04494e-014	6.52675e-015	5.59648e-015	-1.07993e-014	-1.40113e-015	4.25044e-015	-2.35765e-015	-1.03007e-016	3.37939e-015	7.39818e-016
6.75278e-016	-3.74221e-015	-1.78982e-015	1.21977e-014	1.25088e-014	4.98446e-015	2.19304e-015	-5.60009e-015	-1.31562e-015	-3.20686e-015	-6.70437e-015	-3.70039e-015	-9.83348e-016	2.15823e-015	1.69097e-014	1.99511e-014	6.34462e-015	5.4686e-015	-1.10433e-014	-1.71773e-015	4.30163e-015	-2.54202e-015	1.3429e-016	3.52646e-015	1.1039e-015
8.60964e-016	-3.75759e-015	-1.74418e-015	1.23515e-014	1.25068e-014	5.00254e-015	2.0596e-015	-5.59229e-015	-1.38195e-015	-3.30267e-015	-6.58571e-015	-3.77416e-015	-9.50948e-016	1.94743e-015	1.6762e-014	1.94335e-014	6.16793e-015	5.33105e-015	-1.12655e-014	-2.02804e-015	4.33318e-015	-2.78635e-015	3.51996e-016	3.6657e-015	1.44633e-015
1.05612e-015	-3.76145e-015	-1.70385e-015	1.25034e-014	1.25158e-014	5.01437e-015	1.92707e-015	-5.59517e-015	-1.45471e-015	-3.39771e-015	-6.45351e-015	-3.84405e-015	-9.27871e-016	1.72762e-015	1.65994e-014	1.8902e-014	5.99772e-015	5.18421e-015	-1.14646e-014	-2.3289e-015	4.34483e-015	-3.08811e-015	5.48627e-016	3.79623e-015	1.76502e-015
1.25903e-015	-3.75439e-015	-1.6703e-015	1.26521e-014	1.25369e-014	5.02154e-015	1.7985e-015	-5.60897e-015	-1.53274e-015	-3.49094e-015	-6.30746e-015	-3.90839e-015	-9.14549e-016	1.50139e-015	1.64241e-014	1.8361e-014	5.83466e-015	5.02887e-015	-1.1639e-014	-2.6179e-015	4.33639e-015	-3.44394e-015	7.22022e-016	3.91731e-015	2.05851e-015
1.46708e-015	-3.73653e-015	-1.6444e-015	1.27966e-014	1.25707e-014	5.02484e-015	1.67672e-015	-5.63379e-015	-1.61426e-015	-3.58072e-015	-6.14727e-015	-3.96531e-015	-9.11811e-016	1.27114e-015	1.62375e-014	1.78151e-014	5.67881e-015	4.86469e-015	-1.17885e-014	-2.8929e-015	4.30806e-015	-3.85068e-015	8.70161e-016	4.02811e-015	2.32503e-015
1.67853e-015	-3.70856e-015	-1.62645e-015	1.29353e-014	1.26178e-014	5.02511e-015	1.56427e-015	-5.6698e-015	-1.69702e-015	-3.66596e-015	-5.97297e-015	-4.01335e-015	-9.19403e-016	1.03926e-015	1.60412e-014	1.72694e-014	5.53098e-015	4.69158e-015	-1.19128e-014	-3.15188e-015	4.25925e-015	-4.30464e-015	9.90909e-016	4.1278e-015	2.56343e-015
1.8913e-015	-3.67101e-015	-1.61721e-015	1.30681e-014	1.26777e-014	5.02321e-015	1.46462e-015	-5.71615e-015	-1.77907e-015	-3.746e-015	-5.78466e-015	-4.05004e-015	-9.37082e-016	8.08515e-016	1.58379e-014	1.67286e-014	5.39176e-015	4.51032e-015	-1.20118e-014	-3.39323e-015	4.1892e-015	-4.80172e-015	1.08341e-015	4.21549e-015	2.7725e-015
2.10341e-015	-3.62433e-015	-1.61758e-015	1.31941e-014	1.27505e-014	5.02076e-015	1.38074e-015	-5.7726e-015	-1.85894e-015	-3.81967e-015	-5.58285e-015	-4.07427e-015	-9.64209e-016	5.8152e-016	1.56302e-014	1.61971e-014	5.26071e-015	4.32197e-015	-1.20852e-014	-3.61487e-015	4.09816e-015	-5.33679e-015	1.1461e-015	4.29048e-015	2.95098e-015
2.3126e-015	-3.57017e-015	-1.62836e-015	1.33119e-014	1.28354e-014	5.01812e-015	1.31511e-015	-5.8386e-015	-1.9357e-015	-3.88582e-015	-5.36845e-015	-4.08458e-015	-1.00016e-015	3.60461e-016	1.54206e-014	1.56796e-014	5.13812e-015	4.12746e-015	-1.21333e-014	-3.8152e-015	3.98671e-015	-5.90522e-015	1.17752e-015	4.35223e-015	3.09796e-015
2.51776e-015	-3.50921e-015	-1.64965e-015	1.34205e-014	1.29321e-014	5.01622e-015	1.27031e-015	-5.91347e-015	-2.00793e-015	-3.94387e-015	-5.14291e-015	-4.08018e-015	-1.04397e-015	1.47788e-016	1.52121e-014	1.51803e-014	5.02479e-015	3.92714e-015	-1.21561e-014	-3.99316e-015	3.85597e-015	-6.50205e-015	1.17711e-015	4.39988e-015	3.21255e-015
2.71778e-015	-3.44181e-015	-1.68164e-015	1.35194e-014	1.30397e-014	5.01591e-015	1.24857e-015	-5.99629e-015	-2.0745e-015	-3.99264e-015	-4.90695e-015	-4.06037e-015	-1.09533e-015	-5.38091e-017	1.50072e-014	1.47033e-014	4.92073e-015	3.72177e-015	-1.21545e-014	-4.14915e-015	3.70648e-015	-7.12149e-015	1.14401e-015	4.43204e-015	3.29463e-015
2.91134e-015	-3.36986e-015	-1.72414e-015	1.36083e-014	1.31573e-014	5.01854e-015	1.2512e-015	-6.08623e-015	-2.13369e-015	-4.03198e-015	-4.66207e-015	-4.0238e-015	-1.15343e-015	-2.4283e-016	1.48073e-014	1.42524e-014	4.82609e-015	3.51205e-015	-1.21296e-014	-4.28296e-015	3.53867e-015	-7.75796e-015	1.07767e-015	4.4481e-015	3.3442e-015
3.09721e-015	-3.29351e-015	-1.77635e-015	1.36862e-014	1.32835e-014	5.02475e-015	1.28014e-015	-6.18233e-015	-2.18424e-015	-4.06167e-015	-4.4096e-015	-3.97019e-015	-1.21727e-015	-4.16821e-016	1.46155e-014	1.38309e-014	4.74042e-015	3.29907e-015	-1.20823e-014	-4.39452e-015	3.35366e-015	-8.40587e-015	9.77835e-016	4.4473e-015	3.3613e-015
3.27467e-015	-3.21372e-015	-1.83761e-015	1.37525e-014	1.34169e-014	5.03499e-015	1.3365e-015	-6.28236e-015	-2.22606e-015	-4.08174e-015	-4.15147e-015	-3.89996e-015	-1.28568e-015	-5.73983e-016	1.44337e-014	1.3442e-014	4.66391e-015	3.08393e-015	-1.20141e-014	-4.48491e-015	3.15241e-015	-9.06017e-015	8.44048e-016	4.42904e-015	3.3463e-015
3.44318e-015	-3.13166e-015	-1.9075e-015	1.38063e-014	1.35558e-014	5.04989e-015	1.42153e-015	-6.38461e-015	-2.25835e-015	-4.09283e-015	-3.88985e-015	-3.81322e-015	-1.35756e-015	-7.1287e-016	1.4264e-014	1.30885e-014	4.59677e-015	2.868e-015	-1.19269e-014	-4.55505e-015	2.93576e-015	-9.71559e-015	6.7652e-016	4.39263e-015	3.30043e-015
3.60256e-015	-3.04798e-015	-1.98503e-015	1.38472e-014	1.36988e-014	5.07036e-015	1.53546e-015	-6.48802e-015	-2.28029e-015	-4.09445e-015	-3.62644e-015	-3.71055e-015	-1.43168e-015	-8.3247e-016	1.41083e-014	1.27722e-014	4.53892e-015	2.65219e-015	-1.18221e-014	-4.60669e-015	2.70498e-015	-1.03666e-014	4.76055e-016	4.3375e-015	3.22439e-015
3.75215e-015	-2.96371e-015	-2.06895e-015	1.38751e-014	1.38437e-014	5.09692e-015	1.67879e-015	-6.59086e-015	-2.2917e-015	-4.08683e-015	-3.36361e-015	-3.59223e-015	-1.50737e-015	-9.31877e-016	1.39684e-014	1.24953e-014	4.48956e-015	2.43752e-015	-1.17023e-014	-4.64219e-015	2.46167e-015	-1.10085e-014	2.43142e-016	4.26322e-015	3.11887e-015
3.8928e-015	-2.88003e-015	-2.15788e-015	1.38894e-014	1.39883e-014	5.12957e-015	1.85146e-015	-6.69063e-015	-2.29269e-015	-4.07051e-015	-3.10373e-015	-3.46022e-015	-1.58337e-015	-1.01028e-015	1.38454e-014	1.22593e-014	4.44825e-015	2.22501e-015	-1.15695e-014	-4.66352e-015	2.20746e-015	-1.16364e-014	-2.12852e-017	4.16979e-015	2.98558e-015
4.0238e-015	-2.79753e-015	-2.25083e-015	1.38907e-014	1.41309e-014	5.16932e-015	2.05222e-015	-6.78478e-015	-2.28338e-015	-4.0461e-015	-2.84937e-015	-3.3162e-015	-1.65795e-015	-1.06782e-015	1.37402e-014	1.20651e-014	4.41464e-015	2.01578e-015	-1.14259e-014	-4.6727e-015	1.94322e-015	-1.22456e-014	-3.15858e-016	4.05676e-015	2.82638e-015
4.14639e-015	-2.71673e-015	-2.34621e-015	1.3879e-014	1.42694e-014	5.21621e-015	2.28027e-015	-6.87143e-015	-2.26432e-015	-4.01361e-015	-2.60262e-015	-3.16144e-015	-1.7296e-015	-1.10395e-015	1.3654e-014	1.1913e-014	4.38812e-015	1.81076e-015	-1.1274e-014	-4.67303e-015	1.66959e-015	-1.28317e-014	-6.38896e-016	3.92441e-015	2.643e-015
4.26161e-015	-2.638e-015	-2.44294e-015	1.38543e-014	1.44013e-014	5.27086e-015	2.5343e-015	-6.94825e-015	-2.23632e-015	-3.97388e-015	-2.36564e-015	-2.99826e-015	-1.79711e-015	-1.11895e-015	1.35868e-014	1.18033e-014	4.36873e-015	1.61167e-015	-1.11158e-014	-4.66708e-015	1.38808e-015	-1.33911e-014	-9.8841e-016	3.77281e-015	2.43783e-015
4.37014e-015	-2.56273e-015	-2.53922e-015	1.38164e-014	1.45242e-014	5.33366e-015	2.81211e-015	-7.01353e-015	-2.19966e-015	-3.92763e-015	-2.1401e-015	-2.82959e-015	-1.85915e-015	-1.1136e-015	1.35393e-014	1.17357e-014	4.35588e-015	1.41918e-015	-1.09543e-014	-4.65766e-015	1.10036e-015	-1.39196e-014	-1.36276e-015	3.60305e-015	2.21312e-015
4.47237e-015	-2.49195e-015	-2.63397e-015	1.37663e-014	1.46359e-014	5.40389e-015	3.11152e-015	-7.06532e-015	-2.15554e-015	-3.87593e-015	-1.92861e-015	-2.65772e-015	-1.91502e-015	-1.08905e-015	1.35116e-014	1.1709e-014	4.34907e-015	1.2338e-015	-1.07922e-014	-4.6482e-015	8.07643e-016	-1.4414e-014	-1.76003e-015	3.41583e-015	1.971e-015
4.56941e-015	-2.42592e-015	-2.72555e-015	1.37052e-014	1.47342e-014	5.48143e-015	3.43054e-015	-7.10209e-015	-2.10525e-015	-3.8202e-015	-1.7329e-015	-2.48573e-015	-1.96398e-015	-1.04635e-015	1.35029e-014	1.17215e-014	4.3473e-015	1.05625e-015	-1.06323e-014	-4.64094e-015	5.10816e-016	-1.48718e-014	-2.1781e-015	3.21124e-015	1.71374e-015
4.66194e-015	-2.36538e-015	-2.8121e-015	1.36331e-014	1.48174e-014	5.56677e-015	3.76622e-015	-7.12216e-015	-2.05008e-015	-3.76126e-015	-1.55491e-015	-2.31644e-015	-2.00526e-015	-9.87374e-016	1.35126e-014	1.17709e-014	4.34974e-015	8.87874e-016	-1.04768e-014	-4.63873e-015	2.11366e-016	-1.52911e-014	-2.61455e-015	2.98959e-015	1.44449e-015
4.75116e-015	-2.31121e-015	-2.8923e-015	1.3551e-014	1.48833e-014	5.65999e-015	4.11518e-015	-7.1236e-015	-1.99117e-015	-3.70075e-015	-1.3968e-015	-2.15291e-015	-2.03788e-015	-9.13463e-016	1.35395e-014	1.18553e-014	4.35581e-015	7.29705e-016	-1.0329e-014	-4.64482e-015	-9.00207e-017	-1.56706e-014	-3.0669e-015	2.7517e-015	1.16569e-015
4.83739e-015	-2.26288e-015	-2.96516e-015	1.34596e-014	1.49298e-014	5.76067e-015	4.47355e-015	-7.10475e-015	-1.93013e-015	-3.63999e-015	-1.26039e-015	-1.99808e-015	-2.06174e-015	-8.27226e-016	1.35828e-014	1.19719e-014	4.36466e-015	5.82166e-016	-1.01915e-014	-4.6621e-015	-3.92388e-016	-1.6009e-014	-3.53231e-015	2.49832e-015	8.79473e-016
4.92122e-015	-2.22051e-015	-3.03007e-015	1.33605e-014	1.49555e-014	5.86818e-015	4.83747e-015	-7.06411e-015	-1.8683e-015	-3.57981e-015	-1.14699e-015	-1.85573e-015	-2.07673e-015	-7.30638e-016	1.36407e-014	1.21175e-014	4.3752e-015	4.45081e-016	-1.00664e-014	-4.69277e-015	-6.95154e-016	-1.63057e-014	-4.0079e-015	2.23123e-015	5.88619e-016
5.00345e-015	-2.18383e-015	-3.08574e-015	1.32541e-014	1.49584e-014	5.98263e-015	5.20328e-015	-7.00051e-015	-1.80771e-015	-3.52099e-015	-1.05807e-015	-1.73006e-015	-2.0826e-015	-6.26035e-016	1.37114e-014	1.22883e-014	4.38733e-015	3.18808e-016	-9.95565e-015	-4.73924e-015	-9.9768e-016	-1.65606e-014	-4.49075e-015	1.95104e-015	2.95578e-016
5.0853e-015	-2.15358e-015	-3.13078e-015	1.31414e-014	1.49379e-014	6.1038e-015	5.56698e-015	-6.91309e-015	-1.74976e-015	-3.46561e-015	-9.94464e-016	-1.6243e-015	-2.07924e-015	-5.16311e-016	1.37927e-014	1.24808e-014	4.39931e-015	2.03955e-016	-9.86163e-015	-4.80362e-015	-1.29971e-015	-1.67736e-014	-4.97774e-015	1.65919e-015	2.8186e-018
5.16728e-015	-2.12907e-015	-3.16466e-015	1.30237e-014	1.48932e-014	6.23105e-015	5.92467e-015	-6.80062e-015	-1.69612e-015	-3.41539e-015	-9.56604e-016	-1.54084e-015	-2.06631e-015	-4.03717e-016	1.38832e-014	1.26911e-014	4.41002e-015	1.00234e-016	-9.78689e-015	-4.88744e-015	-1.60067e-015	-1.69456e-014	-5.46594e-015	1.35643e-015	-2.87409e-016
5.25002e-015	-2.10977e-015	-3.18725e-015	1.29016e-014	1.48236e-014	6.36384e-015	6.27241e-015	-6.66274e-015	-1.64864e-015	-3.37133e-015	-9.45092e-016	-1.48258e-015	-2.0444e-015	-2.90587e-016	1.39805e-014	1.29152e-014	4.41872e-015	7.90698e-018	-9.73294e-015	-4.99214e-015	-1.90013e-015	-1.7078e-014	-5.95229e-015	1.0441e-015	-5.72972e-016
5.33384e-015	-2.09624e-015	-3.19792e-015	1.27762e-014	1.47281e-014	6.50164e-015	6.60604e-015	-6.49846e-015	-1.6086e-015	-3.33465e-015	-9.60329e-016	-1.45253e-015	-2.01444e-015	-1.80287e-016	1.40817e-014	1.31487e-014	4.42473e-015	-7.33932e-017	-9.70138e-015	-5.11873e-015	-2.19846e-015	-1.71729e-014	-6.43347e-015	7.23598e-016	-8.52458e-016
5.41838e-015	-2.08815e-015	-3.19704e-015	1.26488e-014	1.46065e-014	6.64382e-015	6.92127e-015	-6.30736e-015	-1.57724e-015	-3.3068e-015	-1.00221e-015	-1.45332e-015	-1.97679e-015	-7.4515e-017	1.41845e-014	1.33876e-014	4.42731e-015	-1.43996e-016	-9.69317e-015	-5.2683e-015	-2.49506e-015	-1.72322e-014	-6.9071e-015	3.9635e-016	-1.124e-015
5.50405e-015	-2.08498e-015	-3.18514e-015	1.25199e-014	1.4459e-014	6.78869e-015	7.21415e-015	-6.08951e-015	-1.5559e-015	-3.28924e-015	-1.07028e-015	-1.48843e-015	-1.93226e-015	2.42127e-017	1.42867e-014	1.36273e-014	4.42613e-015	-2.04588e-016	-9.70891e-015	-5.44145e-015	-2.79014e-015	-1.72581e-014	-7.37025e-015	6.37319e-017	-1.38612e-015
5.59067e-015	-2.086e-015	-3.16236e-015	1.23902e-014	1.42863e-014	6.9358e-015	7.48098e-015	-5.84517e-015	-1.54537e-015	-3.28268e-015	-1.16428e-015	-1.55983e-015	-1.88158e-015	1.13125e-016	1.43854e-014	1.38636e-014	4.41993e-015	-2.56037e-016	-9.75003e-015	-5.63852e-015	-3.08485e-015	-1.72537e-014	-7.81984e-015	-2.73095e-016	-1.63724e-015
5.6774e-015	-2.09065e-015	-3.12886e-015	1.22605e-014	1.40885e-014	7.08425e-015	7.71867e-015	-5.57451e-015	-1.54751e-015	-3.28811e-015	-1.2829e-015	-1.66857e-015	-1.82555e-015	1.90032e-016	1.44774e-014	1.40929e-014	4.40797e-015	-2.98394e-016	-9.81652e-015	-5.85903e-015	-3.37971e-015	-1.72222e-014	-8.25369e-015	-6.1269e-016	-1.8765e-015
5.76454e-015	-2.09881e-015	-3.08579e-015	1.21315e-014	1.38664e-014	7.23284e-015	7.924e-015	-5.27824e-015	-1.56312e-015	-3.30688e-015	-1.42504e-015	-1.81627e-015	-1.76534e-015	2.52547e-016	1.45603e-014	1.43112e-014	4.38926e-015	-3.33025e-016	-9.90949e-015	-6.1019e-015	-3.67467e-015	-1.71665e-014	-8.66947e-015	-9.53472e-016	-2.10294e-015
5.85138e-015	-2.10993e-015	-3.03327e-015	1.20046e-014	1.36215e-014	7.38095e-015	8.09372e-015	-4.95691e-015	-1.5928e-015	-3.33956e-015	-1.58916e-015	-2.00379e-015	-1.702e-015	2.9904e-016	1.46319e-014	1.45139e-014	4.3629e-015	-3.60976e-016	-1.00286e-014	-6.36609e-015	-3.97037e-015	-1.70906e-014	-9.06562e-015	-1.29448e-015	-2.31602e-015
5.93724e-015	-2.12354e-015	-2.97241e-015	1.18801e-014	1.33554e-014	7.52751e-015	8.22569e-015	-4.6121e-015	-1.63702e-015	-3.38684e-015	-1.77361e-015	-2.2317e-015	-1.63619e-015	3.27989e-016	1.46898e-014	1.46967e-014	4.32876e-015	-3.83541e-016	-1.01729e-014	-6.65021e-015	-4.268e-015	-1.69981e-014	-9.43976e-015	-1.63506e-015	-2.51619e-015
6.02158e-015	-2.13912e-015	-2.90447e-015	1.17586e-014	1.30692e-014	7.6715e-015	8.31794e-015	-4.2451e-015	-1.69551e-015	-3.44948e-015	-1.97611e-015	-2.50117e-015	-1.57001e-015	3.37743e-016	1.47315e-014	1.48562e-014	4.28567e-015	-4.01802e-016	-1.03422e-014	-6.95273e-015	-4.56821e-015	-1.68929e-014	-9.79083e-015	-1.97463e-015	-2.70355e-015
6.10343e-015	-2.15574e-015	-2.83094e-015	1.16406e-014	1.27648e-014	7.81252e-015	8.36852e-015	-3.85739e-015	-1.768e-015	-3.52853e-015	-2.19466e-015	-2.81164e-015	-1.50467e-015	3.27082e-016	1.47546e-014	1.49887e-014	4.23256e-015	-4.1694e-016	-1.05359e-014	-7.27193e-015	-4.87087e-015	-1.67786e-014	-1.01168e-014	-2.31193e-015	-2.87793e-015
6.18219e-015	-2.17355e-015	-2.75308e-015	1.15261e-014	1.24446e-014	7.94973e-015	8.37596e-015	-3.45183e-015	-1.8536e-015	-3.624e-015	-2.42726e-015	-3.16163e-015	-1.44164e-015	2.95454e-016	1.47577e-014	1.50912e-014	4.16871e-015	-4.30487e-016	-1.07529e-014	-7.60535e-015	-5.17714e-015	-1.66589e-014	-1.04168e-014	-2.64629e-015	-3.03982e-015
6.2565e-015	-2.19255e-015	-2.67307e-015	1.14147e-014	1.21105e-014	8.08185e-015	8.33961e-015	-3.03076e-015	-1.95346e-015	-3.73618e-015	-2.67238e-015	-3.54997e-015	-1.3818e-015	2.42165e-016	1.4739e-014	1.51608e-014	4.09373e-015	-4.43847e-016	-1.09926e-014	-7.95036e-015	-5.48792e-015	-1.6537e-014	-1.06909e-014	-2.97678e-015	-3.18962e-015
6.32495e-015	-2.21195e-015	-2.59201e-015	1.13074e-014	1.17655e-014	8.20791e-015	8.25906e-015	-2.59593e-015	-2.06675e-015	-3.86475e-015	-2.92702e-015	-3.97502e-015	-1.32644e-015	1.66742e-016	1.46972e-014	1.5195e-014	4.00747e-015	-4.58773e-016	-1.12536e-014	-8.30466e-015	-5.80412e-015	-1.64174e-014	-1.09377e-014	-3.30293e-015	-3.3282e-015
6.38645e-015	-2.23144e-015	-2.51175e-015	1.12042e-014	1.14115e-014	8.32676e-015	8.13418e-015	-2.14931e-015	-2.19273e-015	-4.00992e-015	-3.18842e-015	-4.43369e-015	-1.27687e-015	6.94948e-017	1.46308e-014	1.51914e-014	3.90851e-015	-4.76994e-016	-1.15343e-014	-8.66479e-015	-6.12635e-015	-1.63035e-014	-1.11567e-014	-3.62397e-015	-3.45667e-015
6.43974e-015	-2.25052e-015	-2.43337e-015	1.11049e-014	1.10512e-014	8.43761e-015	7.96527e-015	-1.69357e-015	-2.33061e-015	-4.17179e-015	-3.45419e-015	-4.92308e-015	-1.23409e-015	-4.83057e-017	1.45388e-014	1.51481e-014	3.79652e-015	-5.00619e-016	-1.1833e-014	-9.02798e-015	-6.45574e-015	-1.61984e-014	-1.13483e-014	-3.93963e-015	-3.57649e-015
6.4838e-015	-2.26911e-015	-2.35812e-015	1.10085e-014	1.06875e-014	8.53982e-015	7.75364e-015	-1.23089e-015	-2.47904e-015	-4.34952e-015	-3.72224e-015	-5.44052e-015	-1.19887e-015	-1.86248e-016	1.44206e-014	1.50644e-014	3.67158e-015	-5.31248e-016	-1.21476e-014	-9.3918e-015	-6.79273e-015	-1.6106e-014	-1.15129e-014	-4.24947e-015	-3.68848e-015
6.51759e-015	-2.28795e-015	-2.2871e-015	1.09143e-014	1.03232e-014	8.63267e-015	7.50044e-015	-7.6448e-016	-2.63591e-015	-4.54396e-015	-3.98983e-015	-5.98231e-015	-1.17243e-015	-3.43186e-016	1.42762e-014	1.49383e-014	3.53308e-015	-5.70678e-016	-1.24763e-014	-9.75352e-015	-7.13798e-015	-1.60289e-014	-1.1651e-014	-4.553e-015	-3.79484e-015
6.53991e-015	-2.30701e-015	-2.22136e-015	1.08221e-014	9.96059e-015	8.71514e-015	7.20755e-015	-2.96825e-016	-2.79999e-015	-4.75447e-015	-4.25482e-015	-6.54485e-015	-1.15542e-015	-5.17457e-016	1.4105e-014	1.47689e-014	3.38006e-015	-6.20466e-016	-1.28177e-014	-1.011e-014	-7.49169e-015	-1.59701e-014	-1.17632e-014	-4.85017e-015	-3.89743e-015
6.54984e-015	-2.32597e-015	-2.1622e-015	1.07314e-014	9.60232e-015	8.78634e-015	6.8767e-015	1.69617e-016	-2.97085e-015	-4.97954e-015	-4.51505e-015	-7.12338e-015	-1.14824e-015	-7.07697e-016	1.39073e-014	1.45567e-014	3.21235e-015	-6.819e-016	-1.31698e-014	-1.0458e-014	-7.85436e-015	-1.59319e-014	-1.18509e-014	-5.14106e-015	-3.99744e-015
6.54628e-015	-2.34507e-015	-2.11036e-015	1.06417e-014	9.25103e-015	8.84587e-015	6.51039e-015	6.32073e-016	-3.14732e-015	-5.21937e-015	-4.76767e-015	-7.71325e-015	-1.15099e-015	-9.11888e-016	1.36837e-014	1.43014e-014	3.02956e-015	-7.56884e-016	-1.35307e-014	-1.07954e-014	-8.22684e-015	-1.59162e-014	-1.19155e-014	-5.42556e-015	-4.0968e-015
6.52862e-015	-2.36446e-015	-2.06662e-015	1.0552e-014	8.90898e-015	8.89294e-015	6.11115e-015	1.08839e-015	-3.32734e-015	-5.4728e-015	-5.01079e-015	-8.30994e-015	-1.16375e-015	-1.12769e-015	1.34349e-014	1.40039e-014	2.83117e-015	-8.47113e-016	-1.38989e-014	-1.11196e-014	-8.60878e-015	-1.59251e-014	-1.19584e-014	-5.70374e-015	-4.19685e-015
6.49693e-015	-2.38436e-015	-2.03153e-015	1.04618e-014	8.57902e-015	8.92639e-015	5.6823e-015	1.53617e-015	-3.5095e-015	-5.73969e-015	-5.243e-015	-8.9077e-015	-1.18643e-015	-1.3532e-015	1.31615e-014	1.36656e-014	2.6173e-015	-9.53848e-016	-1.42726e-014	-1.14282e-014	-9.00006e-015	-1.59598e-014	-1.19817e-014	-5.97578e-015	-4.29895e-015
6.45073e-015	-2.40508e-015	-2.00614e-015	1.037e-014	8.26347e-015	8.94648e-015	5.22732e-015	1.97306e-015	-3.69241e-015	-6.01862e-015	-5.46286e-015	-9.5008e-015	-1.21907e-015	-1.58573e-015	1.28651e-014	1.32875e-014	2.38763e-015	-1.07816e-015	-1.46494e-014	-1.17192e-014	-9.40059e-015	-1.6021e-014	-1.19876e-014	-6.24126e-015	-4.40442e-015
6.38977e-015	-2.42717e-015	-1.99049e-015	1.02755e-014	7.96422e-015	8.95275e-015	4.74991e-015	2.39664e-015	-3.87518e-015	-6.309e-015	-5.66895e-015	-1.00843e-014	-1.26104e-015	-1.82267e-015	1.25472e-014	1.28709e-014	2.14267e-015	-1.22129e-015	-1.50277e-014	-1.19912e-014	-9.8094e-015	-1.61094e-014	-1.19784e-014	-6.50052e-015	-4.51505e-015
6.3145e-015	-2.45111e-015	-1.98474e-015	1.01778e-014	7.68276e-015	8.94507e-015	4.25317e-015	2.80433e-015	-4.05648e-015	-6.61012e-015	-5.8598e-015	-1.06534e-014	-1.31126e-015	-2.06189e-015	1.22099e-014	1.24185e-014	1.88259e-015	-1.38423e-015	-1.54056e-014	-1.22424e-014	-1.02268e-014	-1.62258e-014	-1.19565e-014	-6.75353e-015	-4.6326e-015
6.22471e-015	-2.47755e-015	-1.98881e-015	1.00763e-014	7.42132e-015	8.92338e-015	3.74134e-015	3.19457e-015	-4.23476e-015	-6.92016e-015	-6.03465e-015	-1.12032e-014	-1.36889e-015	-2.3002e-015	1.18552e-014	1.1932e-014	1.60832e-015	-1.56749e-015	-1.57821e-014	-1.2472e-014	-1.06525e-014	-1.63705e-014	-1.19247e-014	-7.00056e-015	-4.75858e-015
6.12099e-015	-2.50743e-015	-2.00261e-015	9.97045e-015	7.18123e-015	8.88748e-015	3.21844e-015	3.56553e-015	-4.40929e-015	-7.23844e-015	-6.19265e-015	-1.17286e-014	-1.4326e-015	-2.53525e-015	1.14856e-014	1.14146e-014	1.32063e-015	-1.77114e-015	-1.61556e-014	-1.26792e-014	-1.1085e-014	-1.65428e-014	-1.18853e-014	-7.24165e-015	-4.89331e-015
6.00405e-015	-2.54137e-015	-2.02516e-015	9.85984e-015	6.96413e-015	8.83742e-015	2.68822e-015	3.9158e-015	-4.57873e-015	-7.56409e-015	-6.33328e-015	-1.22246e-014	-1.50112e-015	-2.76416e-015	1.11027e-014	1.08696e-014	1.01941e-015	-1.99554e-015	-1.65248e-014	-1.28635e-014	-1.15232e-014	-1.67422e-014	-1.18413e-014	-7.47681e-015	-5.03804e-015
5.8744e-015	-2.58009e-015	-2.05595e-015	9.74332e-015	6.77098e-015	8.77301e-015	2.15492e-015	4.24519e-015	-4.74254e-015	-7.89611e-015	-6.4565e-015	-1.2687e-014	-1.57288e-015	-2.9843e-015	1.07096e-014	1.03e-014	7.06155e-016	-2.24119e-015	-1.68893e-014	-1.30251e-014	-1.19661e-014	-1.6968e-014	-1.17957e-014	-7.70567e-015	-5.19368e-015
5.73331e-015	-2.62406e-015	-2.09385e-015	9.62025e-015	6.60233e-015	8.69395e-015	1.62269e-015	4.55305e-015	-4.89966e-015	-8.23414e-015	-6.56267e-015	-1.31117e-014	-1.64642e-015	-3.19349e-015	1.03088e-014	9.70912e-015	3.81802e-016	-2.50793e-015	-1.72476e-014	-1.31637e-014	-1.24121e-014	-1.72187e-014	-1.17511e-014	-7.92839e-015	-5.36095e-015
5.58262e-015	-2.67391e-015	-2.13816e-015	9.49071e-015	6.45828e-015	8.60086e-015	1.09532e-015	4.83846e-015	-5.05066e-015	-8.57746e-015	-6.65208e-015	-1.34943e-014	-1.72057e-015	-3.38956e-015	9.90343e-015	9.10083e-015	4.75659e-017	-2.79559e-015	-1.75993e-014	-1.32798e-014	-1.286e-014	-1.74922e-014	-1.17109e-014	-8.14536e-015	-5.53955e-015
5.42357e-015	-2.73063e-015	-2.18789e-015	9.35431e-015	6.34014e-015	8.49407e-015	5.77003e-016	5.10011e-015	-5.19415e-015	-8.92464e-015	-6.72558e-015	-1.38312e-014	-1.79333e-015	-3.57057e-015	9.49608e-015	8.47905e-015	-2.95771e-016	-3.10409e-015	-1.7944e-014	-1.33741e-014	-1.33083e-014	-1.77869e-014	-1.16781e-014	-8.35634e-015	-5.72969e-015
5.25806e-015	-2.79427e-015	-2.24177e-015	9.2107e-015	6.24807e-015	8.37466e-015	7.1352e-017	5.33768e-015	-5.32981e-015	-9.27529e-015	-6.78362e-015	-1.41193e-014	-1.86245e-015	-3.7352e-015	9.08962e-015	7.84785e-015	-6.47119e-016	-3.43264e-015	-1.82809e-014	-1.34486e-014	-1.37557e-014	-1.81e-014	-1.16554e-014	-8.56099e-015	-5.93149e-015
5.08796e-015	-2.86622e-015	-2.29853e-015	9.05968e-015	6.18212e-015	8.24297e-015	-4.18905e-016	5.55141e-015	-5.45777e-015	-9.6277e-015	-6.8274e-015	-1.43569e-014	-1.92635e-015	-3.88198e-015	8.68668e-015	7.21183e-015	-1.00447e-015	-3.78011e-015	-1.86099e-014	-1.35049e-014	-1.42002e-014	-1.84302e-014	-1.16456e-014	-8.75927e-015	-6.14515e-015
4.91556e-015	-2.94724e-015	-2.35612e-015	8.90107e-015	6.1414e-015	8.0995e-015	-8.90151e-016	5.74181e-015	-5.57845e-015	-9.98111e-015	-6.85787e-015	-1.4543e-014	-1.98331e-015	-4.00937e-015	8.29006e-015	6.57496e-015	-1.36616e-015	-4.14518e-015	-1.89311e-014	-1.35447e-014	-1.46396e-014	-1.87749e-014	-1.16507e-014	-8.95073e-015	-6.36971e-015
4.74282e-015	-3.03704e-015	-2.4124e-015	8.73528e-015	6.12515e-015	7.94511e-015	-1.33881e-015	5.90896e-015	-5.69295e-015	-1.03348e-014	-6.87635e-015	-1.46756e-014	-2.03117e-015	-4.11615e-015	7.90319e-015	5.94088e-015	-1.73028e-015	-4.52699e-015	-1.92446e-014	-1.35704e-014	-1.50725e-014	-1.91311e-014	-1.16731e-014	-9.1354e-015	-6.60475e-015
4.57182e-015	-3.13528e-015	-2.4662e-015	8.56281e-015	6.133e-015	7.78093e-015	-1.76221e-015	6.05341e-015	-5.8015e-015	-1.06884e-014	-6.88479e-015	-1.47534e-014	-2.06809e-015	-4.20177e-015	7.52819e-015	5.31401e-015	-2.09522e-015	-4.92336e-015	-1.95501e-014	-1.3584e-014	-1.54975e-014	-1.94957e-014	-1.1715e-014	-9.31277e-015	-6.84965e-015
4.40524e-015	-3.2425e-015	-2.51567e-015	8.38396e-015	6.1636e-015	7.60794e-015	-2.15817e-015	6.17591e-015	-5.90499e-015	-1.1041e-014	-6.88459e-015	-1.47767e-014	-2.09243e-015	-4.26582e-015	7.16798e-015	4.69869e-015	-2.45887e-015	-5.33241e-015	-1.98467e-014	-1.35873e-014	-1.59129e-014	-1.98664e-014	-1.17782e-014	-9.48179e-015	-7.10325e-015
4.24522e-015	-3.35896e-015	-2.55935e-015	8.19919e-015	6.21535e-015	7.42674e-015	-2.5245e-015	6.2772e-015	-6.00401e-015	-1.13916e-014	-6.8771e-015	-1.47468e-014	-2.10284e-015	-4.30792e-015	6.82511e-015	4.09896e-015	-2.81901e-015	-5.7524e-015	-2.01349e-014	-1.35825e-014	-1.63166e-014	-2.02404e-014	-1.18642e-014	-9.64247e-015	-7.36495e-015
4.09377e-015	-3.48525e-015	-2.59574e-015	8.00853e-015	6.28692e-015	7.2379e-015	-2.85926e-015	6.35817e-015	-6.09956e-015	-1.17396e-014	-6.86409e-015	-1.46644e-014	-2.09748e-015	-4.32852e-015	6.50272e-015	3.51903e-015	-3.17388e-015	-6.18132e-015	-2.04158e-014	-1.35719e-014	-1.67061e-014	-2.06141e-014	-1.19745e-014	-9.79463e-015	-7.63275e-015
3.95248e-015	-3.62141e-015	-2.62267e-015	7.81336e-015	6.37611e-015	7.04323e-015	-3.16122e-015	6.42009e-015	-6.19242e-015	-1.20841e-014	-6.84719e-015	-1.4531e-014	-2.07487e-015	-4.32826e-015	6.20235e-015	2.96214e-015	-3.52191e-015	-6.61701e-015	-2.06901e-014	-1.35584e-014	-1.70802e-014	-2.09851e-014	-1.21098e-014	-9.93759e-015	-7.90529e-015
3.82379e-015	-3.76733e-015	-2.6391e-015	7.61439e-015	6.48151e-015	6.84366e-015	-3.42917e-015	6.46413e-015	-6.2834e-015	-1.24248e-014	-6.82851e-015	-1.43493e-014	-2.03369e-015	-4.30782e-015	5.92624e-015	2.43234e-015	-3.8607e-015	-7.05681e-015	-2.09583e-014	-1.35447e-014	-1.74366e-014	-2.135e-014	-1.22707e-014	-1.00711e-014	-8.18143e-015
3.71006e-015	-3.92233e-015	-2.64373e-015	7.41229e-015	6.60144e-015	6.64048e-015	-3.66212e-015	6.49153e-015	-6.37357e-015	-1.27605e-014	-6.80956e-015	-1.41228e-014	-1.97282e-015	-4.26817e-015	5.67633e-015	1.9327e-015	-4.18873e-015	-7.49795e-015	-2.12205e-014	-1.35324e-014	-1.77729e-014	-2.17059e-014	-1.24579e-014	-1.01946e-014	-8.459e-015
3.61348e-015	-4.08552e-015	-2.63517e-015	7.20749e-015	6.73365e-015	6.43517e-015	-3.8597e-015	6.50362e-015	-6.46417e-015	-1.30909e-014	-6.79158e-015	-1.3855e-014	-1.89099e-015	-4.21015e-015	5.45433e-015	1.4667e-015	-4.50417e-015	-7.93804e-015	-2.14769e-014	-1.35238e-014	-1.80882e-014	-2.20502e-014	-1.26721e-014	-1.03077e-014	-8.73683e-015
3.53597e-015	-4.2563e-015	-2.61201e-015	7.00158e-015	6.87581e-015	6.22918e-015	-4.02181e-015	6.50181e-015	-6.55574e-015	-1.34155e-014	-6.776e-015	-1.35498e-014	-1.78785e-015	-4.13542e-015	5.26112e-015	1.03699e-015	-4.8045e-015	-8.37461e-015	-2.17281e-014	-1.35211e-014	-1.83812e-014	-2.23805e-014	-1.2913e-014	-1.04103e-014	-9.01364e-015
3.47906e-015	-4.43454e-015	-2.57364e-015	6.79562e-015	7.02536e-015	6.02419e-015	-4.14888e-015	6.48764e-015	-6.6494e-015	-1.37326e-014	-6.76402e-015	-1.32114e-014	-1.66266e-015	-4.04584e-015	5.09826e-015	6.45819e-016	-5.0881e-015	-8.80524e-015	-2.19742e-014	-1.35268e-014	-1.86503e-014	-2.26942e-014	-1.31798e-014	-1.0502e-014	-9.28791e-015
3.44444e-015	-4.61948e-015	-2.51903e-015	6.59039e-015	7.18048e-015	5.8219e-015	-4.24129e-015	6.46221e-015	-6.74491e-015	-1.40408e-014	-6.75666e-015	-1.28444e-014	-1.51536e-015	-3.94326e-015	4.96671e-015	2.95444e-016	-5.35358e-015	-9.22749e-015	-2.22155e-014	-1.35424e-014	-1.88945e-014	-2.29895e-014	-1.34716e-014	-1.05821e-014	-9.55818e-015
3.4331e-015	-4.80986e-015	-2.4478e-015	6.38712e-015	7.33897e-015	5.62376e-015	-4.29976e-015	6.42687e-015	-6.84307e-015	-1.434e-014	-6.75502e-015	-1.24541e-014	-1.34569e-015	-3.82944e-015	4.86695e-015	-1.18331e-017	-5.59928e-015	-9.639e-015	-2.24524e-014	-1.35692e-014	-1.91126e-014	-2.32639e-014	-1.37879e-014	-1.06504e-014	-9.8223e-015
3.44652e-015	-5.00477e-015	-2.35956e-015	6.18728e-015	7.49841e-015	5.43087e-015	-4.3252e-015	6.38297e-015	-6.94462e-015	-1.46292e-014	-6.75986e-015	-1.2046e-014	-1.15409e-015	-3.70613e-015	4.79912e-015	-2.74315e-016	-5.82455e-015	-1.00372e-014	-2.26847e-014	-1.36093e-014	-1.93039e-014	-2.35163e-014	-1.41268e-014	-1.07069e-014	-1.00793e-014
3.48515e-015	-5.20324e-015	-2.25403e-015	5.99173e-015	7.65668e-015	5.24486e-015	-4.31963e-015	6.33169e-015	-7.05009e-015	-1.49079e-014	-6.77122e-015	-1.16265e-014	-9.41535e-016	-3.57552e-015	4.76299e-015	-4.91187e-016	-6.02846e-015	-1.04195e-014	-2.29125e-014	-1.36627e-014	-1.94673e-014	-2.37449e-014	-1.44863e-014	-1.07511e-014	-1.03277e-014
3.54899e-015	-5.40428e-015	-2.13149e-015	5.80179e-015	7.81186e-015	5.06692e-015	-4.28422e-015	6.27439e-015	-7.15945e-015	-1.51747e-014	-6.78945e-015	-1.12019e-014	-7.08948e-016	-3.43955e-015	4.75847e-015	-6.6125e-016	-6.21029e-015	-1.07835e-014	-2.31357e-014	-1.37306e-014	-1.96018e-014	-2.3949e-014	-1.48647e-014	-1.07833e-014	-1.05669e-014
3.63899e-015	-5.60733e-015	-1.99195e-015	5.61849e-015	7.96184e-015	4.8986e-015	-4.22046e-015	6.21227e-015	-7.27308e-015	-1.54289e-014	-6.81477e-015	-1.07774e-014	-4.57351e-016	-3.30057e-015	4.78472e-015	-7.83905e-016	-6.36904e-015	-1.11275e-014	-2.33546e-014	-1.38136e-014	-1.9707e-014	-2.41277e-014	-1.52599e-014	-1.08033e-014	-1.07952e-014
3.75584e-015	-5.81057e-015	-1.83558e-015	5.44238e-015	8.10506e-015	4.74184e-015	-4.13038e-015	6.14583e-015	-7.3911e-015	-1.56697e-014	-6.84742e-015	-1.03591e-014	-1.87936e-016	-3.16097e-015	4.84073e-015	-8.59252e-016	-6.50483e-015	-1.14493e-014	-2.35681e-014	-1.39116e-014	-1.97833e-014	-2.42798e-014	-1.56689e-014	-1.08117e-014	-1.10115e-014
3.89883e-015	-6.01301e-015	-1.6629e-015	5.27467e-015	8.23978e-015	4.59841e-015	-4.01543e-015	6.07696e-015	-7.51346e-015	-1.58959e-014	-6.88601e-015	-9.95286e-015	9.688e-017	-3.02247e-015	4.92546e-015	-8.87316e-016	-6.61783e-015	-1.17477e-014	-2.37752e-014	-1.40246e-014	-1.98304e-014	-2.44047e-014	-1.60879e-014	-1.08086e-014	-1.12149e-014
4.06783e-015	-6.21354e-015	-1.47428e-015	5.11632e-015	8.36392e-015	4.46936e-015	-3.87804e-015	6.00621e-015	-7.63971e-015	-1.61067e-014	-6.93012e-015	-9.56378e-015	3.95176e-016	-2.88692e-015	5.03731e-015	-8.68905e-016	-6.70786e-015	-1.20207e-014	-2.39747e-014	-1.41524e-014	-1.98478e-014	-2.4502e-014	-1.65147e-014	-1.07945e-014	-1.14051e-014
4.26196e-015	-6.41136e-015	-1.27028e-015	4.96869e-015	8.47636e-015	4.35525e-015	-3.72064e-015	5.93356e-015	-7.76924e-015	-1.6301e-014	-6.97921e-015	-9.19675e-015	7.05751e-016	-2.75642e-015	5.17483e-015	-8.05172e-016	-6.77524e-015	-1.22666e-014	-2.41659e-014	-1.42936e-014	-1.98365e-014	-2.45717e-014	-1.6946e-014	-1.07695e-014	-1.15822e-014
4.48047e-015	-6.60473e-015	-1.05195e-015	4.83259e-015	8.57536e-015	4.25794e-015	-3.54547e-015	5.86023e-015	-7.90084e-015	-1.64773e-014	-7.03205e-015	-8.85675e-015	1.02647e-015	-2.63254e-015	5.3361e-015	-6.97745e-016	-6.8207e-015	-1.24848e-014	-2.43483e-014	-1.44469e-014	-1.97967e-014	-2.46148e-014	-1.73787e-014	-1.07346e-014	-1.17449e-014
4.72159e-015	-6.79265e-015	-8.20666e-016	4.70833e-015	8.65924e-015	4.17867e-015	-3.35439e-015	5.78706e-015	-8.03308e-015	-1.66349e-014	-7.08787e-015	-8.54943e-015	1.3547e-015	-2.51701e-015	5.51852e-015	-5.4894e-016	-6.84507e-015	-1.26741e-014	-2.4521e-014	-1.46111e-014	-1.97288e-014	-2.46322e-014	-1.78086e-014	-1.06909e-014	-1.18923e-014
4.98439e-015	-6.97445e-015	-5.77864e-016	4.59683e-015	8.72741e-015	4.11861e-015	-3.14962e-015	5.71413e-015	-8.16407e-015	-1.67729e-014	-7.1453e-015	-8.27842e-015	1.68864e-015	-2.41124e-015	5.72016e-015	-3.60725e-016	-6.85029e-015	-1.28346e-014	-2.4683e-014	-1.47842e-014	-1.96338e-014	-2.46251e-014	-1.82324e-014	-1.06384e-014	-1.20248e-014
5.26761e-015	-7.1494e-015	-3.24798e-016	4.49775e-015	8.77889e-015	4.0789e-015	-2.93387e-015	5.64107e-015	-8.29263e-015	-1.689e-014	-7.20249e-015	-8.04753e-015	2.02557e-015	-2.31626e-015	5.93825e-015	-1.35298e-016	-6.83818e-015	-1.2966e-014	-2.48328e-014	-1.49648e-014	-1.95124e-014	-2.45951e-014	-1.86462e-014	-1.05783e-014	-1.21429e-014
5.56937e-015	-7.31591e-015	-6.27738e-017	4.41216e-015	8.81291e-015	4.06051e-015	-2.70884e-015	5.5675e-015	-8.41792e-015	-1.69854e-014	-7.25758e-015	-7.86086e-015	2.36263e-015	-2.2326e-015	6.16972e-015	1.24048e-016	-6.80975e-015	-1.30673e-014	-2.49689e-014	-1.51505e-014	-1.93658e-014	-2.45429e-014	-1.90468e-014	-1.05114e-014	-1.22466e-014
5.8877e-015	-7.47364e-015	2.06576e-016	4.33979e-015	8.829e-015	4.06393e-015	-2.4769e-015	5.49288e-015	-8.5379e-015	-1.70584e-014	-7.30899e-015	-7.72119e-015	2.69735e-015	-2.1611e-015	6.41121e-015	4.1468e-016	-6.76691e-015	-1.31396e-014	-2.50905e-014	-1.53388e-014	-1.91954e-014	-2.44697e-014	-1.94307e-014	-1.04389e-014	-1.23354e-014
6.2205e-015	-7.62213e-015	4.81721e-016	4.28103e-015	8.82697e-015	4.08906e-015	-2.24016e-015	5.41737e-015	-8.65078e-015	-1.71082e-014	-7.35484e-015	-7.63118e-015	3.02793e-015	-2.1025e-015	6.65999e-015	7.33266e-016	-6.71146e-015	-1.31835e-014	-2.51965e-014	-1.55272e-014	-1.90026e-014	-2.43773e-014	-1.97946e-014	-1.03615e-014	-1.24102e-014
6.56625e-015	-7.76082e-015	7.61164e-016	4.23591e-015	8.8069e-015	4.1365e-015	-2.00096e-015	5.3409e-015	-8.75501e-015	-1.71338e-014	-7.39397e-015	-7.59257e-015	3.35115e-015	-2.05664e-015	6.91278e-015	1.07612e-015	-6.6463e-015	-1.31995e-014	-2.5285e-014	-1.57131e-014	-1.87898e-014	-2.42677e-014	-2.01354e-014	-1.02808e-014	-1.24722e-014
6.92258e-015	-7.88842e-015	1.04325e-015	4.20389e-015	8.76882e-015	4.20611e-015	-1.76122e-015	5.26332e-015	-8.84851e-015	-1.71348e-014	-7.4246e-015	-7.60623e-015	3.66462e-015	-2.02378e-015	7.16631e-015	1.43916e-015	-6.57377e-015	-1.31886e-014	-2.53551e-014	-1.58943e-014	-1.85589e-014	-2.41441e-014	-2.04497e-014	-1.01977e-014	-1.25216e-014
7.28701e-015	-8.00471e-015	1.32624e-015	4.18454e-015	8.71287e-015	4.29764e-015	-1.52356e-015	5.18368e-015	-8.92987e-015	-1.71104e-014	-7.44487e-015	-7.67263e-015	3.96698e-015	-2.00321e-015	7.41738e-015	1.81858e-015	-6.49629e-015	-1.31516e-014	-2.5406e-014	-1.60688e-014	-1.83115e-014	-2.40092e-014	-2.07346e-014	-1.01132e-014	-1.2559e-014
7.65715e-015	-8.10966e-015	1.60845e-015	4.17731e-015	8.63916e-015	4.4104e-015	-1.28929e-015	5.10137e-015	-8.99738e-015	-1.70604e-014	-7.45314e-015	-7.79253e-015	4.25601e-015	-1.99464e-015	7.66244e-015	2.21041e-015	-6.41615e-015	-1.30902e-014	-2.54358e-014	-1.62341e-014	-1.80499e-014	-2.38646e-014	-2.09878e-014	-1.00285e-014	-1.25852e-014
8.03089e-015	-8.20282e-015	1.88798e-015	4.18158e-015	8.54741e-015	4.54383e-015	-1.06072e-015	5.01601e-015	-9.04943e-015	-1.69844e-014	-7.44786e-015	-7.96429e-015	4.53036e-015	-1.99696e-015	7.89836e-015	2.61046e-015	-6.33594e-015	-1.3006e-014	-2.54439e-014	-1.63876e-014	-1.77762e-014	-2.37133e-014	-2.12072e-014	-9.94477e-015	-1.26015e-014
8.40555e-015	-8.28437e-015	2.16318e-015	4.19667e-015	8.43882e-015	4.69756e-015	-8.39548e-016	4.9276e-015	-9.08436e-015	-1.68822e-014	-7.42842e-015	-8.18689e-015	4.78842e-015	-2.00912e-015	8.12136e-015	3.01452e-015	-6.25851e-015	-1.2901e-014	-2.54293e-014	-1.65273e-014	-1.7493e-014	-2.3558e-014	-2.13904e-014	-9.86339e-015	-1.26087e-014
8.77949e-015	-8.35456e-015	2.4327e-015	4.22152e-015	8.31412e-015	4.87038e-015	-6.2702e-016	4.83516e-015	-9.10096e-015	-1.67547e-014	-7.39331e-015	-8.45856e-015	5.02808e-015	-2.03042e-015	8.32842e-015	3.41815e-015	-6.18638e-015	-1.27772e-014	-2.53909e-014	-1.66506e-014	-1.72028e-014	-2.3402e-014	-2.15358e-014	-9.78549e-015	-1.26076e-014
9.15037e-015	-8.41334e-015	2.69546e-015	4.25504e-015	8.174e-015	5.0605e-015	-4.24317e-016	4.73766e-015	-9.09795e-015	-1.66024e-014	-7.34123e-015	-8.7768e-015	5.24766e-015	-2.05914e-015	8.51579e-015	3.8173e-015	-6.12245e-015	-1.26375e-014	-2.5328e-014	-1.67564e-014	-1.69084e-014	-2.32475e-014	-2.16416e-014	-9.7119e-015	-1.25991e-014
9.51499e-015	-8.46145e-015	2.94961e-015	4.29625e-015	8.01867e-015	5.26681e-015	-2.3228e-016	4.63442e-015	-9.07502e-015	-1.64253e-014	-7.27137e-015	-9.13874e-015	5.44637e-015	-2.09368e-015	8.68064e-015	4.2076e-015	-6.06909e-015	-1.24844e-014	-2.52402e-014	-1.68429e-014	-1.66124e-014	-2.30972e-014	-2.17072e-014	-9.64343e-015	-1.25835e-014
9.87137e-015	-8.49906e-015	3.19378e-015	4.34436e-015	7.84869e-015	5.4879e-015	-5.27664e-017	4.52488e-015	-9.03169e-015	-1.62235e-014	-7.18321e-015	-9.54035e-015	5.62403e-015	-2.13189e-015	8.82082e-015	4.58469e-015	-6.02859e-015	-1.23203e-014	-2.51278e-014	-1.69088e-014	-1.6317e-014	-2.29536e-014	-2.17317e-014	-9.58105e-015	-1.25621e-014
1.0217e-014	-8.52643e-015	3.42704e-015	4.39846e-015	7.66465e-015	5.72143e-015	1.12876e-016	4.40878e-015	-8.9677e-015	-1.59984e-014	-7.07617e-015	-9.97807e-015	5.78026e-015	-2.17233e-015	8.93308e-015	4.94467e-015	-6.00325e-015	-1.21477e-014	-2.49912e-014	-1.69529e-014	-1.60245e-014	-2.28189e-014	-2.17144e-014	-9.52532e-015	-1.25357e-014
1.05499e-014	-8.5448e-015	3.6485e-015	4.45726e-015	7.46839e-015	5.96602e-015	2.63182e-016	4.28536e-015	-8.88234e-015	-1.57509e-014	-6.95008e-015	-1.04479e-014	5.91521e-015	-2.21353e-015	9.01431e-015	5.28427e-015	-5.99458e-015	-1.19688e-014	-2.48303e-014	-1.69741e-014	-1.57383e-014	-2.26956e-014	-2.16557e-014	-9.47679e-015	-1.25051e-014
1.08682e-014	-8.55417e-015	3.85682e-015	4.51909e-015	7.26087e-015	6.21916e-015	3.97833e-016	4.15406e-015	-8.77611e-015	-1.54825e-014	-6.80514e-015	-1.09454e-014	6.02792e-015	-2.25313e-015	9.06256e-015	5.60017e-015	-6.00371e-015	-1.17862e-014	-2.4646e-014	-1.69717e-014	-1.54607e-014	-2.25855e-014	-2.15554e-014	-9.43645e-015	-1.24712e-014
1.11702e-014	-8.55508e-015	4.05111e-015	4.58298e-015	7.04304e-015	6.4783e-015	5.16154e-016	4.01405e-015	-8.64914e-015	-1.51941e-014	-6.64135e-015	-1.14658e-014	6.11877e-015	-2.28952e-015	9.07588e-015	5.88913e-015	-6.03161e-015	-1.16021e-014	-2.44392e-014	-1.69455e-014	-1.51939e-014	-2.24907e-014	-2.14146e-014	-9.40392e-015	-1.2434e-014
1.14542e-014	-8.54855e-015	4.23114e-015	4.6481e-015	6.81518e-015	6.74136e-015	6.16999e-016	3.86514e-015	-8.50229e-015	-1.48873e-014	-6.4591e-015	-1.20036e-014	6.1888e-015	-2.32057e-015	9.05282e-015	6.1481e-015	-6.07975e-015	-1.14196e-014	-2.42112e-014	-1.68956e-014	-1.49407e-014	-2.24126e-014	-2.12349e-014	-9.37978e-015	-1.23942e-014
1.17185e-014	-8.53537e-015	4.39621e-015	4.7134e-015	6.57848e-015	7.0052e-015	6.99074e-016	3.70702e-015	-8.33657e-015	-1.45639e-014	-6.25914e-015	-1.25536e-014	6.23912e-015	-2.34387e-015	8.9918e-015	6.37469e-015	-6.14885e-015	-1.12406e-014	-2.39638e-014	-1.68224e-014	-1.47034e-014	-2.2352e-014	-2.10172e-014	-9.36451e-015	-1.23524e-014
1.19627e-014	-8.51593e-015	4.54548e-015	4.7774e-015	6.33411e-015	7.26712e-015	7.61421e-016	3.53936e-015	-8.15293e-015	-1.42256e-014	-6.04238e-015	-1.31112e-014	6.27138e-015	-2.35777e-015	8.89223e-015	6.56611e-015	-6.2395e-015	-1.1067e-014	-2.36985e-014	-1.67262e-014	-1.4484e-014	-2.23104e-014	-2.07629e-014	-9.35799e-015	-1.23089e-014
1.21852e-014	-8.49092e-015	4.67887e-015	4.83873e-015	6.08353e-015	7.52475e-015	8.04364e-016	3.36231e-015	-7.95241e-015	-1.38749e-014	-5.81029e-015	-1.3671e-014	6.28746e-015	-2.36096e-015	8.75362e-015	6.7211e-015	-6.35186e-015	-1.09007e-014	-2.34162e-014	-1.66085e-014	-1.42851e-014	-2.22884e-014	-2.04748e-014	-9.35999e-015	-1.22645e-014
1.23848e-014	-8.46083e-015	4.79612e-015	4.89655e-015	5.82737e-015	7.77541e-015	8.27392e-016	3.17588e-015	-7.7366e-015	-1.35143e-014	-5.56439e-015	-1.42276e-014	6.28839e-015	-2.35187e-015	8.57614e-015	6.83788e-015	-6.48513e-015	-1.07435e-014	-2.31196e-014	-1.64707e-014	-1.41083e-014	-2.22862e-014	-2.01557e-014	-9.3704e-015	-1.22194e-014
1.25611e-014	-8.42673e-015	4.89758e-015	4.94971e-015	5.56651e-015	8.01614e-015	8.29905e-016	2.98e-015	-7.50804e-015	-1.31455e-014	-5.30498e-015	-1.47757e-014	6.27615e-015	-2.32854e-015	8.36024e-015	6.91538e-015	-6.63884e-015	-1.05974e-014	-2.28105e-014	-1.63143e-014	-1.3955e-014	-2.23036e-014	-1.98083e-014	-9.389e-015	-1.2173e-014
1.27134e-014	-8.38897e-015	4.98287e-015	4.99731e-015	5.30188e-015	8.24418e-015	8.111e-016	2.7749e-015	-7.26857e-015	-1.27709e-014	-5.03357e-015	-1.5311e-014	6.25254e-015	-2.28977e-015	8.106e-015	6.95278e-015	-6.81208e-015	-1.0464e-014	-2.2492e-014	-1.61405e-014	-1.38264e-014	-2.23402e-014	-1.94354e-014	-9.41525e-015	-1.21256e-014
1.2841e-014	-8.34811e-015	5.05201e-015	5.0386e-015	5.03443e-015	8.45663e-015	7.70542e-016	2.56131e-015	-7.02059e-015	-1.23935e-014	-4.75172e-015	-1.58287e-014	6.21957e-015	-2.23458e-015	7.8144e-015	6.94981e-015	-7.00402e-015	-1.03442e-014	-2.21661e-014	-1.59515e-014	-1.37243e-014	-2.23957e-014	-1.90398e-014	-9.44836e-015	-1.20769e-014
1.29441e-014	-8.30401e-015	5.10613e-015	5.07253e-015	4.76461e-015	8.65094e-015	7.08474e-016	2.33939e-015	-6.76612e-015	-1.2016e-014	-4.46144e-015	-1.6323e-014	6.17934e-015	-2.16159e-015	7.48678e-015	6.90687e-015	-7.21291e-015	-1.02395e-014	-2.18357e-014	-1.57498e-014	-1.36494e-014	-2.24687e-014	-1.86251e-014	-9.48764e-015	-1.20271e-014
1.30224e-014	-8.25735e-015	5.14541e-015	5.09876e-015	4.49315e-015	8.82498e-015	6.24739e-016	2.10965e-015	-6.50762e-015	-1.16404e-014	-4.16505e-015	-1.67902e-014	6.13488e-015	-2.07026e-015	7.12499e-015	6.82404e-015	-7.43673e-015	-1.01505e-014	-2.15035e-014	-1.55384e-014	-1.36028e-014	-2.25578e-014	-1.81941e-014	-9.5321e-015	-1.19763e-014
1.30756e-014	-8.20797e-015	5.16997e-015	5.11703e-015	4.22065e-015	8.97638e-015	5.19036e-016	1.87248e-015	-6.24641e-015	-1.12684e-014	-3.86395e-015	-1.72262e-014	6.08895e-015	-1.96023e-015	6.73087e-015	6.70262e-015	-7.67328e-015	-1.00776e-014	-2.11728e-014	-1.53194e-014	-1.35849e-014	-2.26609e-014	-1.77505e-014	-9.58115e-015	-1.19239e-014
1.31037e-014	-8.1562e-015	5.18049e-015	5.1267e-015	3.94755e-015	9.10319e-015	3.91848e-016	1.629e-015	-5.9855e-015	-1.09022e-014	-3.55974e-015	-1.76271e-014	6.04385e-015	-1.83153e-015	6.30722e-015	6.54409e-015	-7.92032e-015	-1.00214e-014	-2.08468e-014	-1.50964e-014	-1.3596e-014	-2.2776e-014	-1.72985e-014	-9.63382e-015	-1.18694e-014
1.31072e-014	-8.10228e-015	5.17769e-015	5.12721e-015	3.67496e-015	9.20303e-015	2.43027e-016	1.37982e-015	-5.72849e-015	-1.05446e-014	-3.25389e-015	-1.79893e-014	6.00166e-015	-1.68355e-015	5.85701e-015	6.35017e-015	-8.17543e-015	-9.98201e-015	-2.05275e-014	-1.48721e-014	-1.36364e-014	-2.29007e-014	-1.68421e-014	-9.68933e-015	-1.18121e-014
1.30869e-014	-8.04603e-015	5.16252e-015	5.11857e-015	3.40318e-015	9.27414e-015	7.25288e-017	1.12622e-015	-5.47693e-015	-1.01977e-014	-2.94775e-015	-1.83102e-014	5.96422e-015	-1.51677e-015	5.3833e-015	6.12249e-015	-8.43557e-015	-9.95885e-015	-2.02168e-014	-1.46489e-014	-1.37054e-014	-2.30321e-014	-1.63845e-014	-9.74709e-015	-1.17526e-014
1.30437e-014	-7.98747e-015	5.1356e-015	5.10031e-015	3.1331e-015	9.31517e-015	-1.19101e-016	8.69306e-016	-5.23294e-015	-9.86307e-015	-2.64347e-015	-1.85877e-014	5.93437e-015	-1.3315e-015	4.88903e-015	5.8627e-015	-8.69837e-015	-9.9519e-015	-1.99178e-014	-1.44292e-014	-1.38029e-014	-2.31679e-014	-1.59289e-014	-9.80562e-015	-1.16908e-014
1.29789e-014	-7.92697e-015	5.09786e-015	5.07291e-015	2.86461e-015	9.325e-015	-3.31432e-016	6.10931e-016	-4.99896e-015	-9.54257e-015	-2.34227e-015	-1.88191e-014	5.91428e-015	-1.12872e-015	4.3781e-015	5.57348e-015	-8.96131e-015	-9.95981e-015	-1.96332e-014	-1.42158e-014	-1.3928e-014	-2.33047e-014	-1.54785e-014	-9.8636e-015	-1.16263e-014
1.28934e-014	-7.86441e-015	5.05033e-015	5.03635e-015	2.59812e-015	9.3029e-015	-5.63199e-016	3.517e-016	-4.777e-015	-9.23779e-015	-2.04564e-015	-1.90026e-014	5.90634e-015	-9.09391e-016	3.8545e-015	5.258e-015	-9.22136e-015	-9.98251e-015	-1.93649e-014	-1.40118e-014	-1.40793e-014	-2.34398e-014	-1.50373e-014	-9.91966e-015	-1.15583e-014
1.27885e-014	-7.79885e-015	4.99388e-015	4.99101e-015	2.33458e-015	9.24757e-015	-8.13395e-016	9.311e-017	-4.56935e-015	-8.95045e-015	-1.75448e-015	-1.91371e-014	5.91304e-015	-6.74337e-016	3.32222e-015	4.91935e-015	-9.47612e-015	-1.00188e-014	-1.91146e-014	-1.38202e-014	-1.42551e-014	-2.35689e-014	-1.46078e-014	-9.97325e-015	-1.14871e-014
1.26656e-014	-7.72973e-015	4.9296e-015	4.93662e-015	2.07445e-015	9.15918e-015	-1.08118e-015	-1.633e-016	-4.37713e-015	-8.68148e-015	-1.47027e-015	-1.92213e-014	5.93594e-015	-4.25056e-016	2.7859e-015	4.56096e-015	-9.72219e-015	-1.00677e-014	-1.88849e-014	-1.36434e-014	-1.44543e-014	-2.36884e-014	-1.41936e-014	-1.00235e-014	-1.14129e-014
1.25258e-014	-7.65697e-015	4.85851e-015	4.8741e-015	1.81811e-015	9.03745e-015	-1.36523e-015	-4.16002e-016	-4.20239e-015	-8.43129e-015	-1.194e-015	-1.92557e-014	5.97625e-015	-1.63301e-016	2.24957e-015	4.18645e-015	-9.95675e-015	-1.0128e-014	-1.86774e-014	-1.34841e-014	-1.46747e-014	-2.37955e-014	-1.37971e-014	-1.00694e-014	-1.13351e-014
1.23704e-014	-7.57984e-015	4.78186e-015	4.80456e-015	1.56654e-015	8.88282e-015	-1.66377e-015	-6.63254e-016	-4.04581e-015	-8.20023e-015	-9.2636e-016	-1.92399e-014	6.03546e-015	1.08866e-016	1.7175e-015	3.7989e-015	-1.01773e-014	-1.01981e-014	-1.84928e-014	-1.33451e-014	-1.49138e-014	-2.3887e-014	-1.34203e-014	-1.011e-014	-1.12538e-014
1.22006e-014	-7.49752e-015	4.70091e-015	4.72878e-015	1.3203e-015	8.69588e-015	-1.9751e-015	-9.04197e-016	-3.90834e-015	-7.98896e-015	-6.67743e-016	-1.91736e-014	6.11483e-015	3.89871e-016	1.19393e-015	3.40175e-015	-1.03809e-014	-1.02764e-014	-1.83322e-014	-1.32275e-014	-1.5169e-014	-2.39591e-014	-1.30655e-014	-1.01444e-014	-1.11694e-014
1.20182e-014	-7.40925e-015	4.61683e-015	4.64743e-015	1.08015e-015	8.47769e-015	-2.29731e-015	-1.13742e-015	-3.79087e-015	-7.79723e-015	-4.1867e-016	-1.90576e-014	6.21463e-015	6.77673e-016	6.83129e-016	2.9993e-015	-1.05649e-014	-1.03609e-014	-1.81961e-014	-1.31328e-014	-1.54382e-014	-2.40087e-014	-1.27343e-014	-1.01718e-014	-1.10821e-014
1.18244e-014	-7.31542e-015	4.53073e-015	4.56138e-015	8.46872e-016	8.22916e-015	-2.62893e-015	-1.36153e-015	-3.69255e-015	-7.62523e-015	-1.7864e-016	-1.88939e-014	6.33502e-015	9.69864e-016	1.89217e-016	2.59488e-015	-1.07267e-014	-1.04497e-014	-1.80844e-014	-1.30624e-014	-1.57184e-014	-2.40326e-014	-1.24278e-014	-1.01919e-014	-1.09917e-014
1.16209e-014	-7.2156e-015	4.44387e-015	4.47164e-015	6.20794e-016	7.95213e-015	-2.96729e-015	-1.57558e-015	-3.61342e-015	-7.47219e-015	5.22411e-017	-1.86841e-014	6.47576e-015	1.26462e-015	-2.83438e-016	2.19186e-015	-1.08649e-014	-1.05416e-014	-1.79972e-014	-1.30179e-014	-1.6007e-014	-2.40272e-014	-1.21468e-014	-1.02036e-014	-1.08988e-014
1.14099e-014	-7.10904e-015	4.35776e-015	4.37874e-015	4.02131e-016	7.64802e-015	-3.31078e-015	-1.77763e-015	-3.55289e-015	-7.33739e-015	2.73959e-016	-1.84301e-014	6.63699e-015	1.56001e-015	-7.31085e-016	1.79376e-015	-1.09776e-014	-1.06349e-014	-1.79349e-014	-1.30006e-014	-1.63006e-014	-2.39907e-014	-1.18926e-014	-1.02067e-014	-1.08041e-014
1.1193e-014	-6.99597e-015	4.27299e-015	4.28375e-015	1.91616e-016	7.31895e-015	-3.65682e-015	-1.96646e-015	-3.50981e-015	-7.21998e-015	4.86885e-016	-1.8134e-014	6.81799e-015	1.85374e-015	-1.15012e-015	1.40425e-015	-1.10635e-014	-1.07281e-014	-1.78967e-014	-1.30112e-014	-1.65959e-014	-2.39205e-014	-1.16664e-014	-1.02005e-014	-1.07078e-014
1.09719e-014	-6.87657e-015	4.1911e-015	4.18715e-015	-9.60076e-018	6.96733e-015	-4.00274e-015	-2.14068e-015	-3.48321e-015	-7.11886e-015	6.91158e-016	-1.77989e-014	7.01783e-015	2.14337e-015	-1.53702e-015	1.02557e-015	-1.11217e-014	-1.08189e-014	-1.78811e-014	-1.30495e-014	-1.68898e-014	-2.38146e-014	-1.14675e-014	-1.01852e-014	-1.061e-014
1.07489e-014	-6.75021e-015	4.11337e-015	4.09064e-015	-2.01414e-016	6.59527e-015	-4.34637e-015	-2.29862e-015	-3.47229e-015	-7.0322e-015	8.87332e-016	-1.74275e-014	7.23579e-015	2.42616e-015	-1.88854e-015	6.60485e-016	-1.11515e-014	-1.09058e-014	-1.7887e-014	-1.31161e-014	-1.71792e-014	-2.36724e-014	-1.12954e-014	-1.01605e-014	-1.05111e-014
1.05258e-014	-6.61634e-015	4.04017e-015	3.99469e-015	-3.82942e-016	6.20598e-015	-4.68518e-015	-2.43933e-015	-3.47494e-015	-6.95906e-015	1.07632e-015	-1.70232e-014	7.47013e-015	2.69959e-015	-2.20182e-015	3.11746e-016	-1.11524e-014	-1.09873e-014	-1.79134e-014	-1.32105e-014	-1.74607e-014	-2.34933e-014	-1.11501e-014	-1.01259e-014	-1.04119e-014
1.03037e-014	-6.47542e-015	3.97286e-015	3.90065e-015	-5.53581e-016	5.80151e-015	-5.01687e-015	-2.56185e-015	-3.48978e-015	-6.89732e-015	1.25911e-015	-1.65892e-014	7.71921e-015	2.96171e-015	-2.47448e-015	-1.81419e-017	-1.11244e-014	-1.10621e-014	-1.79583e-014	-1.33324e-014	-1.77307e-014	-2.3276e-014	-1.10305e-014	-1.00819e-014	-1.03135e-014
1.00843e-014	-6.32757e-015	3.91235e-015	3.80917e-015	-7.13017e-016	5.38486e-015	-5.33812e-015	-2.66567e-015	-3.51484e-015	-6.84506e-015	1.43628e-015	-1.61284e-014	7.98107e-015	3.21079e-015	-2.70424e-015	-3.27394e-016	-1.10675e-014	-1.11289e-014	-1.80197e-014	-1.34808e-014	-1.79863e-014	-2.30203e-014	-1.09357e-014	-1.0028e-014	-1.02162e-014
9.86938e-015	-6.17275e-015	3.85886e-015	3.72081e-015	-8.60295e-016	4.95911e-015	-5.64658e-015	-2.74944e-015	-3.54738e-015	-6.8006e-015	1.60809e-015	-1.56445e-014	8.25421e-015	3.44462e-015	-2.89065e-015	-6.14194e-016	-1.09825e-014	-1.11871e-014	-1.80954e-014	-1.36549e-014	-1.82254e-014	-2.27269e-014	-1.08644e-014	-9.96447e-015	-1.01203e-014
9.66027e-015	-6.01228e-015	3.81342e-015	3.6362e-015	-9.94493e-016	4.52741e-015	-5.93983e-015	-2.81228e-015	-3.58497e-015	-6.76128e-015	1.77535e-015	-1.51407e-014	8.5353e-015	3.66144e-015	-3.03209e-015	-8.76604e-016	-1.08702e-014	-1.12352e-014	-1.81829e-014	-1.3853e-014	-1.84449e-014	-2.23967e-014	-1.08145e-014	-9.89174e-015	-1.00272e-014
9.45818e-015	-5.8459e-015	3.77605e-015	3.55589e-015	-1.11546e-015	4.09246e-015	-6.21553e-015	-2.8532e-015	-3.62511e-015	-6.72498e-015	1.93899e-015	-1.46208e-014	8.8221e-015	3.85949e-015	-3.1281e-015	-1.11359e-015	-1.07321e-014	-1.12726e-014	-1.82795e-014	-1.40735e-014	-1.86419e-014	-2.20315e-014	-1.07848e-014	-9.80994e-015	-9.93792e-015
9.26452e-015	-5.67415e-015	3.74707e-015	3.48009e-015	-1.22245e-015	3.657e-015	-6.47107e-015	-2.87238e-015	-3.66501e-015	-6.68918e-015	2.09932e-015	-1.40886e-014	9.11248e-015	4.03774e-015	-3.17815e-015	-1.32441e-015	-1.05692e-014	-1.12985e-014	-1.83821e-014	-1.43146e-014	-1.88138e-014	-2.16328e-014	-1.07732e-014	-9.71979e-015	-9.85343e-015
9.08039e-015	-5.49834e-015	3.72743e-015	3.40915e-015	-1.31507e-015	3.22417e-015	-6.70453e-015	-2.86898e-015	-3.70192e-015	-6.65248e-015	2.25716e-015	-1.35476e-014	9.40265e-015	4.19526e-015	-3.18228e-015	-1.50826e-015	-1.03835e-014	-1.13121e-014	-1.84882e-014	-1.45748e-014	-1.89587e-014	-2.12028e-014	-1.07773e-014	-9.62199e-015	-9.77382e-015
8.90712e-015	-5.31896e-015	3.71698e-015	3.3437e-015	-1.39291e-015	2.7962e-015	-6.91355e-015	-2.84344e-015	-3.73355e-015	-6.61259e-015	2.41294e-015	-1.3002e-014	9.68974e-015	4.33065e-015	-3.14107e-015	-1.66555e-015	-1.01767e-014	-1.13127e-014	-1.85955e-014	-1.4851e-014	-1.90752e-014	-2.07448e-014	-1.07945e-014	-9.51674e-015	-9.69996e-015
8.74595e-015	-5.13685e-015	3.71595e-015	3.2841e-015	-1.45584e-015	2.37586e-015	-7.09617e-015	-2.79588e-015	-3.75785e-015	-6.56726e-015	2.56747e-015	-1.24556e-014	9.97052e-015	4.44334e-015	-3.05577e-015	-1.79691e-015	-9.95128e-015	-1.13005e-014	-1.87004e-014	-1.51411e-014	-1.91618e-014	-2.02624e-014	-1.08225e-014	-9.40499e-015	-9.63236e-015
8.59736e-015	-4.95331e-015	3.72446e-015	3.2301e-015	-1.50386e-015	1.96558e-015	-7.25097e-015	-2.72602e-015	-3.77257e-015	-6.51418e-015	2.72035e-015	-1.19117e-014	1.02419e-014	4.53336e-015	-2.92815e-015	-1.90264e-015	-9.70953e-015	-1.12757e-014	-1.87998e-014	-1.54426e-014	-1.92163e-014	-1.97593e-014	-1.08592e-014	-9.28754e-015	-9.57192e-015
8.46183e-015	-4.76974e-015	3.74222e-015	3.18091e-015	-1.5367e-015	1.56797e-015	-7.37657e-015	-2.63445e-015	-3.77535e-015	-6.45206e-015	2.8723e-015	-1.13736e-014	1.05006e-014	4.60088e-015	-2.76041e-015	-1.98351e-015	-9.45413e-015	-1.12376e-014	-1.88913e-014	-1.5753e-014	-1.92374e-014	-1.92395e-014	-1.09025e-014	-9.16492e-015	-9.5192e-015
8.34024e-015	-4.58732e-015	3.76856e-015	3.13611e-015	-1.55484e-015	1.18461e-015	-7.47166e-015	-2.52165e-015	-3.76398e-015	-6.37947e-015	3.02281e-015	-1.08449e-014	1.07442e-014	4.64584e-015	-2.55473e-015	-2.04058e-015	-9.18786e-015	-1.11866e-014	-1.89725e-014	-1.6069e-014	-1.92248e-014	-1.87072e-014	-1.095e-014	-9.03797e-015	-9.4745e-015
8.23251e-015	-4.40757e-015	3.8034e-015	3.09506e-015	-1.55867e-015	8.17338e-016	-7.53565e-015	-2.38735e-015	-3.73629e-015	-6.29435e-015	3.17167e-015	-1.0329e-014	1.09696e-014	4.66846e-015	-2.31344e-015	-2.07476e-015	-8.91292e-015	-1.11229e-014	-1.9041e-014	-1.63879e-014	-1.91782e-014	-1.81675e-014	-1.0999e-014	-8.90755e-015	-9.43826e-015
8.13832e-015	-4.23201e-015	3.8467e-015	3.05719e-015	-1.54874e-015	4.6862e-016	-7.5681e-015	-2.23199e-015	-3.69096e-015	-6.19573e-015	3.31887e-015	-9.82943e-015	1.11738e-014	4.66981e-015	-2.04048e-015	-2.08743e-015	-8.63229e-015	-1.10474e-014	-1.90943e-014	-1.67074e-014	-1.90976e-014	-1.76253e-014	-1.10469e-014	-8.77416e-015	-9.41089e-015
8.05741e-015	-4.06218e-015	3.89759e-015	3.02144e-015	-1.52538e-015	1.39053e-016	-7.56887e-015	-2.05674e-015	-3.62665e-015	-6.08214e-015	3.46456e-015	-9.34983e-015	1.13542e-014	4.65132e-015	-1.73943e-015	-2.0808e-015	-8.34811e-015	-1.09606e-014	-1.91302e-014	-1.70249e-014	-1.89833e-014	-1.70859e-014	-1.10916e-014	-8.63866e-015	-9.39235e-015
7.98981e-015	-3.89965e-015	3.95514e-015	2.98709e-015	-1.48902e-015	-1.71522e-016	-7.5382e-015	-1.86251e-015	-3.54275e-015	-5.95333e-015	3.60779e-015	-8.89248e-015	1.15081e-014	4.61402e-015	-1.41373e-015	-2.05665e-015	-8.06322e-015	-1.08637e-014	-1.9147e-014	-1.73371e-014	-1.88357e-014	-1.65538e-014	-1.11308e-014	-8.50249e-015	-9.38319e-015
7.93583e-015	-3.74627e-015	4.0187e-015	2.95317e-015	-1.44114e-015	-4.61433e-016	-7.47709e-015	-1.65083e-015	-3.4382e-015	-5.80897e-015	3.74752e-015	-8.45948e-015	1.16337e-014	4.55906e-015	-1.06723e-015	-2.01741e-015	-7.77986e-015	-1.07572e-014	-1.9144e-014	-1.76414e-014	-1.8656e-014	-1.6034e-014	-1.11628e-014	-8.36614e-015	-9.38333e-015
7.89486e-015	-3.60383e-015	4.08721e-015	2.91839e-015	-1.38228e-015	-7.29858e-016	-7.38665e-015	-1.42288e-015	-3.31255e-015	-5.64896e-015	3.88306e-015	-8.05339e-015	1.17291e-014	4.48852e-015	-7.04559e-016	-1.96505e-015	-7.50079e-015	-1.06421e-014	-1.912e-014	-1.79346e-014	-1.84453e-014	-1.55316e-014	-1.11858e-014	-8.23027e-015	-9.39245e-015
7.86634e-015	-3.47358e-015	4.15966e-015	2.88132e-015	-1.31393e-015	-9.77161e-016	-7.26825e-015	-1.18007e-015	-3.16603e-015	-5.47318e-015	4.0141e-015	-7.6758e-015	1.17923e-014	4.40464e-015	-3.30009e-016	-1.90185e-015	-7.22865e-015	-1.05191e-014	-1.90746e-014	-1.82151e-014	-1.82056e-014	-1.50518e-014	-1.1198e-014	-8.0958e-015	-9.40977e-015
7.84961e-015	-3.35679e-015	4.23465e-015	2.8408e-015	-1.23702e-015	-1.20314e-015	-7.12385e-015	-9.23921e-016	-2.99822e-015	-5.28198e-015	4.13942e-015	-7.328e-015	1.1822e-014	4.30931e-015	5.16455e-017	-1.82987e-015	-6.96528e-015	-1.03893e-014	-1.9007e-014	-1.84799e-014	-1.79378e-014	-1.45985e-014	-1.1198e-014	-7.96341e-015	-9.43473e-015
7.84331e-015	-3.25452e-015	4.31086e-015	2.79526e-015	-1.15283e-015	-1.40788e-015	-6.95563e-015	-6.55656e-016	-2.8096e-015	-5.07567e-015	4.25796e-015	-7.01176e-015	1.18174e-014	4.20477e-015	4.3612e-016	-1.75135e-015	-6.71305e-015	-1.02534e-014	-1.89164e-014	-1.87267e-014	-1.76445e-014	-1.41763e-014	-1.11849e-014	-7.83437e-015	-9.46687e-015
7.84679e-015	-3.16834e-015	4.38723e-015	2.74379e-015	-1.06308e-015	-1.59168e-015	-6.76607e-015	-3.7718e-016	-2.60087e-015	-4.85524e-015	4.36846e-015	-6.72791e-015	1.17774e-014	4.09357e-015	8.19169e-016	-1.66892e-015	-6.4741e-015	-1.01129e-014	-1.88029e-014	-1.89533e-014	-1.73284e-014	-1.37898e-014	-1.11576e-014	-7.70876e-015	-9.50559e-015
7.85894e-015	-3.09911e-015	4.46229e-015	2.68477e-015	-9.69506e-016	-1.75515e-015	-6.55766e-015	-8.9544e-017	-2.37352e-015	-4.62154e-015	4.47107e-015	-6.47746e-015	1.17022e-014	3.97872e-015	1.19627e-015	-1.58478e-015	-6.24972e-015	-9.96866e-015	-1.86675e-014	-1.91577e-014	-1.69914e-014	-1.34428e-014	-1.11153e-014	-7.58727e-015	-9.55005e-015
7.87863e-015	-3.04796e-015	4.53451e-015	2.617e-015	-8.73827e-016	-1.89953e-015	-6.33377e-015	2.05713e-016	-2.12892e-015	-4.37588e-015	4.56477e-015	-6.26126e-015	1.15915e-014	3.86223e-015	1.56226e-015	-1.50025e-015	-6.04186e-015	-9.82145e-015	-1.85113e-014	-1.93384e-014	-1.66359e-014	-1.31378e-014	-1.10574e-014	-7.47087e-015	-9.59943e-015
7.90489e-015	-3.01627e-015	4.60313e-015	2.53941e-015	-7.7773e-016	-2.02568e-015	-6.09763e-015	5.07286e-016	-1.86831e-015	-4.1196e-015	4.64843e-015	-6.07953e-015	1.1446e-014	3.74702e-015	1.91307e-015	-1.41766e-015	-5.85149e-015	-9.67279e-015	-1.83351e-014	-1.94943e-014	-1.62644e-014	-1.28767e-014	-1.0983e-014	-7.3603e-015	-9.65278e-015
7.93572e-015	-3.00471e-015	4.66629e-015	2.45112e-015	-6.83157e-016	-2.13458e-015	-5.85214e-015	8.1335e-016	-1.59326e-015	-3.85372e-015	4.72121e-015	-5.93235e-015	1.12668e-014	3.63566e-015	2.24458e-015	-1.33923e-015	-5.68011e-015	-9.52341e-015	-1.81406e-014	-1.9624e-014	-1.58796e-014	-1.26622e-014	-1.08926e-014	-7.25618e-015	-9.70948e-015
7.96999e-015	-3.01406e-015	4.72247e-015	2.35075e-015	-5.91952e-016	-2.22799e-015	-5.60109e-015	1.12282e-015	-1.30665e-015	-3.58011e-015	4.78206e-015	-5.81919e-015	1.10548e-014	3.52995e-015	2.55307e-015	-1.26672e-015	-5.52895e-015	-9.37408e-015	-1.79299e-014	-1.97257e-014	-1.54843e-014	-1.24956e-014	-1.07864e-014	-7.15899e-015	-9.76854e-015
8.00615e-015	-3.04514e-015	4.77022e-015	2.23707e-015	-5.06393e-016	-2.30742e-015	-5.34843e-015	1.43373e-015	-1.0106e-015	-3.30055e-015	4.83008e-015	-5.73972e-015	1.08109e-014	3.43301e-015	2.83446e-015	-1.2016e-015	-5.3985e-015	-9.22589e-015	-1.77048e-014	-1.9799e-014	-1.50816e-014	-1.2378e-014	-1.06648e-014	-7.06928e-015	-9.82918e-015
8.04256e-015	-3.09796e-015	4.80821e-015	2.10976e-015	-4.28316e-016	-2.37426e-015	-5.09795e-015	1.74475e-015	-7.07576e-016	-3.01673e-015	4.86444e-015	-5.69282e-015	1.05373e-014	3.34714e-015	3.08527e-015	-1.14533e-015	-5.2886e-015	-9.08003e-015	-1.74675e-014	-1.98434e-014	-1.46745e-014	-1.23097e-014	-1.05281e-014	-6.9872e-015	-9.8907e-015
8.07797e-015	-3.17238e-015	4.83523e-015	1.96826e-015	-3.59585e-016	-2.43029e-015	-4.85326e-015	2.0546e-015	-4.00111e-016	-2.7306e-015	4.88507e-015	-5.67674e-015	1.02361e-014	3.2743e-015	3.30215e-015	-1.09881e-015	-5.2e-015	-8.93739e-015	-1.72204e-014	-1.98586e-014	-1.42659e-014	-1.22902e-014	-1.03776e-014	-6.91281e-015	-9.95152e-015
8.11115e-015	-3.26852e-015	4.84934e-015	1.81189e-015	-3.02052e-016	-2.47724e-015	-4.61787e-015	2.3615e-015	-9.02332e-017	-2.44394e-015	4.89147e-015	-5.69002e-015	9.90991e-015	3.21653e-015	3.48217e-015	-1.06349e-015	-5.13329e-015	-8.7986e-015	-1.69658e-014	-1.98452e-014	-1.38582e-014	-1.23181e-014	-1.02142e-014	-6.8473e-015	-1.00107e-014
8.14097e-015	-3.38645e-015	4.84982e-015	1.64059e-015	-2.57411e-016	-2.51631e-015	-4.39572e-015	2.66406e-015	2.18866e-016	-2.15826e-015	4.8824e-015	-5.73122e-015	9.56162e-015	3.17597e-015	3.62379e-015	-1.03974e-015	-5.0883e-015	-8.66468e-015	-1.67065e-014	-1.98028e-014	-1.3454e-014	-1.2392e-014	-1.00386e-014	-6.79085e-015	-1.00676e-014
8.16643e-015	-3.5257e-015	4.8355e-015	1.45406e-015	-2.27756e-016	-2.54914e-015	-4.19034e-015	2.96114e-015	5.24466e-016	-1.87525e-015	4.85843e-015	-5.79829e-015	9.19382e-015	3.15403e-015	3.72487e-015	-1.02848e-015	-5.06489e-015	-8.53591e-015	-1.64451e-014	-1.9731e-014	-1.30557e-014	-1.25094e-014	-9.85212e-015	-6.74308e-015	-1.01215e-014
8.18636e-015	-3.68575e-015	4.8053e-015	1.2524e-015	-2.14568e-016	-2.57702e-015	-4.00483e-015	3.2512e-015	8.23355e-016	-1.59716e-015	4.81995e-015	-5.88978e-015	8.80995e-015	3.1517e-015	3.78369e-015	-1.03024e-015	-5.06251e-015	-8.41351e-015	-1.61844e-014	-1.96311e-014	-1.2666e-014	-1.26678e-014	-9.65621e-015	-6.70454e-015	-1.01711e-014
8.19917e-015	-3.8657e-015	4.7579e-015	1.03572e-015	-2.18878e-016	-2.60174e-015	-3.84243e-015	3.53304e-015	1.11299e-015	-1.32554e-015	4.76748e-015	-6.00341e-015	8.41307e-015	3.17021e-015	3.79921e-015	-1.04573e-015	-5.0806e-015	-8.2984e-015	-1.59267e-014	-1.95044e-014	-1.22867e-014	-1.28643e-014	-9.45267e-015	-6.67551e-015	-1.02157e-014
8.20363e-015	-4.06402e-015	4.6931e-015	8.04916e-016	-2.42185e-016	-2.62427e-015	-3.70529e-015	3.8054e-015	1.39057e-015	-1.06224e-015	4.70109e-015	-6.1371e-015	8.00603e-015	3.21046e-015	3.7704e-015	-1.07483e-015	-5.1188e-015	-8.19057e-015	-1.56747e-014	-1.93524e-014	-1.19192e-014	-1.30947e-014	-9.24317e-015	-6.65608e-015	-1.02553e-014
8.19932e-015	-4.28026e-015	4.6097e-015	5.61264e-016	-2.85359e-016	-2.64639e-015	-3.59605e-015	4.06699e-015	1.65364e-015	-8.08467e-016	4.62199e-015	-6.2883e-015	7.59266e-015	3.27289e-015	3.69683e-015	-1.11766e-015	-5.17662e-015	-8.09021e-015	-1.54313e-014	-1.91763e-014	-1.15659e-014	-1.33547e-014	-9.02903e-015	-6.64673e-015	-1.02892e-014
8.18525e-015	-4.51335e-015	4.50717e-015	3.05269e-016	-3.4938e-016	-2.66914e-015	-3.51723e-015	4.31727e-015	1.89958e-015	-5.64642e-016	4.53115e-015	-6.45423e-015	7.17707e-015	3.35715e-015	3.57848e-015	-1.17416e-015	-5.25324e-015	-7.99806e-015	-1.51991e-014	-1.89776e-014	-1.12285e-014	-1.364e-014	-8.81255e-015	-6.64737e-015	-1.03171e-014
8.16125e-015	-4.76196e-015	4.38498e-015	3.75776e-017	-4.34957e-016	-2.69335e-015	-3.47002e-015	4.55583e-015	2.12646e-015	-3.32147e-016	4.42895e-015	-6.6318e-015	6.76191e-015	3.46276e-015	3.41613e-015	-1.24354e-015	-5.34805e-015	-7.91468e-015	-1.49805e-014	-1.87588e-014	-1.09081e-014	-1.39459e-014	-8.59589e-015	-6.65846e-015	-1.03397e-014
8.12689e-015	-5.02444e-015	4.24218e-015	-2.40395e-016	-5.42842e-016	-2.72031e-015	-3.45582e-015	4.78235e-015	2.33298e-015	-1.11703e-016	4.31684e-015	-6.81877e-015	6.35068e-015	3.58922e-015	3.21068e-015	-1.32589e-015	-5.46066e-015	-7.84095e-015	-1.47773e-014	-1.85212e-014	-1.0606e-014	-1.42672e-014	-8.38082e-015	-6.68014e-015	-1.03569e-014
8.08215e-015	-5.29897e-015	4.07886e-015	-5.28116e-016	-6.73451e-016	-2.75117e-015	-3.47559e-015	4.99596e-015	2.51683e-015	9.56412e-017	4.1959e-015	-7.01247e-015	5.94679e-015	3.73532e-015	2.96436e-015	-1.42026e-015	-5.59005e-015	-7.7772e-015	-1.45915e-014	-1.82673e-014	-1.03234e-014	-1.45986e-014	-8.16931e-015	-6.7127e-015	-1.03685e-014
8.02667e-015	-5.58409e-015	3.89543e-015	-8.23519e-016	-8.26753e-016	-2.78694e-015	-3.52978e-015	5.19623e-015	2.67608e-015	2.89569e-016	4.06702e-015	-7.21043e-015	5.55328e-015	3.89915e-015	2.67865e-015	-1.52611e-015	-5.73574e-015	-7.72358e-015	-1.44248e-014	-1.79994e-014	-1.00607e-014	-1.49344e-014	-7.9635e-015	-6.75619e-015	-1.03746e-014
7.96016e-015	-5.87786e-015	3.69165e-015	-1.12492e-015	-1.00204e-015	-2.82806e-015	-3.61827e-015	5.38332e-015	2.80947e-015	4.69885e-016	3.93144e-015	-7.4103e-015	5.17285e-015	4.07924e-015	2.35611e-015	-1.64324e-015	-5.89719e-015	-7.6802e-015	-1.42788e-014	-1.772e-014	-9.81857e-015	-1.527e-014	-7.7651e-015	-6.81051e-015	-1.03762e-014
7.88308e-015	-6.17775e-015	3.46785e-015	-1.43085e-015	-1.19892e-015	-2.87512e-015	-3.73996e-015	5.55741e-015	2.91624e-015	6.368e-016	3.79014e-015	-7.61012e-015	4.8085e-015	4.2734e-015	1.99891e-015	-1.77077e-015	-6.07336e-015	-7.64788e-015	-1.41546e-014	-1.74304e-014	-9.59775e-015	-1.56007e-014	-7.57674e-015	-6.87606e-015	-1.03738e-014
7.79519e-015	-6.48186e-015	3.22452e-015	-1.7396e-015	-1.41675e-015	-2.92779e-015	-3.89446e-015	5.71885e-015	2.99531e-015	7.90939e-016	3.64473e-015	-7.80688e-015	4.46307e-015	4.47904e-015	1.60973e-015	-1.90784e-015	-6.26298e-015	-7.62716e-015	-1.40527e-014	-1.71332e-014	-9.39814e-015	-1.59216e-014	-7.40041e-015	-6.95272e-015	-1.0369e-014
7.69574e-015	-6.78785e-015	2.96295e-015	-2.04957e-015	-1.65484e-015	-2.98687e-015	-4.08081e-015	5.86745e-015	3.04661e-015	9.31882e-016	3.49688e-015	-7.9981e-015	4.13777e-015	4.69378e-015	1.19154e-015	-2.05319e-015	-6.46594e-015	-7.61779e-015	-1.39741e-014	-1.68315e-014	-9.21975e-015	-1.62276e-014	-7.23788e-015	-7.0402e-015	-1.03623e-014
7.5854e-015	-7.09416e-015	2.68361e-015	-2.35842e-015	-1.91126e-015	-3.05198e-015	-4.29706e-015	6.00248e-015	3.07029e-015	1.06049e-015	3.34828e-015	-8.18161e-015	3.83522e-015	4.91503e-015	7.47888e-016	-2.20635e-015	-6.6811e-015	-7.62007e-015	-1.39186e-014	-1.65283e-014	-9.06215e-015	-1.65144e-014	-7.09036e-015	-7.13822e-015	-1.03544e-014
7.4651e-015	-7.39898e-015	2.3875e-015	-2.66447e-015	-2.18439e-015	-3.1233e-015	-4.54038e-015	6.12329e-015	3.06701e-015	1.1776e-015	3.20045e-015	-8.35641e-015	3.55785e-015	5.1396e-015	2.82117e-016	-2.36668e-015	-6.90771e-015	-7.63447e-015	-1.38866e-014	-1.62256e-014	-8.92498e-015	-1.67782e-014	-6.95983e-015	-7.247e-015	-1.03464e-014
7.33549e-015	-7.70015e-015	2.07533e-015	-2.96589e-015	-2.4726e-015	-3.20067e-015	-4.80829e-015	6.23088e-015	3.03671e-015	1.28389e-015	3.05447e-015	-8.52112e-015	3.30627e-015	5.36429e-015	-2.021e-016	-2.53339e-015	-7.14528e-015	-7.66078e-015	-1.38774e-014	-1.59253e-014	-8.80731e-015	-1.70157e-014	-6.8477e-015	-7.36661e-015	-1.03401e-014
7.19763e-015	-7.99643e-015	1.74814e-015	-3.26041e-015	-2.77483e-015	-3.28401e-015	-5.09796e-015	6.32627e-015	2.97975e-015	1.38048e-015	2.91176e-015	-8.67397e-015	3.08079e-015	5.58567e-015	-7.01081e-016	-2.70542e-015	-7.39311e-015	-7.69906e-015	-1.38905e-014	-1.56304e-014	-8.70878e-015	-1.72239e-014	-6.75495e-015	-7.49678e-015	-1.03372e-014
7.05244e-015	-8.28556e-015	1.40747e-015	-3.54615e-015	-3.08877e-015	-3.37256e-015	-5.40641e-015	6.41002e-015	2.89745e-015	1.46826e-015	2.77339e-015	-8.81413e-015	2.88265e-015	5.8004e-015	-1.21058e-015	-2.88199e-015	-7.65073e-015	-7.74874e-015	-1.39244e-014	-1.53436e-014	-8.6278e-015	-1.73993e-014	-6.683e-015	-7.63655e-015	-1.03392e-014
6.90134e-015	-8.56556e-015	1.05502e-015	-3.82117e-015	-3.41221e-015	-3.46659e-015	-5.72989e-015	6.48276e-015	2.79139e-015	1.54829e-015	2.64037e-015	-8.94059e-015	2.712e-015	6.005e-015	-1.72614e-015	-3.06223e-015	-7.91799e-015	-7.81023e-015	-1.39782e-014	-1.50669e-014	-8.56338e-015	-1.754e-014	-6.63324e-015	-7.78609e-015	-1.03472e-014
6.74525e-015	-8.83472e-015	6.9184e-016	-4.08399e-015	-3.74296e-015	-3.56503e-015	-6.06472e-015	6.54455e-015	2.66297e-015	1.62165e-015	2.51355e-015	-9.05298e-015	2.56926e-015	6.19623e-015	-2.24411e-015	-3.2456e-015	-8.19387e-015	-7.88317e-015	-1.40495e-014	-1.4802e-014	-8.51465e-015	-1.76448e-014	-6.60662e-015	-7.94539e-015	-1.03623e-014
6.58542e-015	-9.0912e-015	3.20262e-016	-4.33344e-015	-4.0778e-015	-3.66672e-015	-6.40698e-015	6.5962e-015	2.51416e-015	1.68989e-015	2.3936e-015	-9.15084e-015	2.45385e-015	6.37077e-015	-2.76013e-015	-3.43075e-015	-8.47729e-015	-7.96733e-015	-1.41367e-014	-1.45515e-014	-8.48019e-015	-1.77126e-014	-6.60384e-015	-8.11427e-015	-1.03863e-014
6.42208e-015	-9.33424e-015	-5.77233e-017	-4.56823e-015	-4.41448e-015	-3.77193e-015	-6.75242e-015	6.63797e-015	2.34656e-015	1.7544e-015	2.28172e-015	-9.23397e-015	2.36487e-015	6.52527e-015	-3.26983e-015	-3.61746e-015	-8.76708e-015	-8.06237e-015	-1.42378e-014	-1.43169e-014	-8.45929e-015	-1.77439e-014	-6.62553e-015	-8.29219e-015	-1.04208e-014
6.25653e-015	-9.5629e-015	-4.40733e-016	-4.78724e-015	-4.75068e-015	-3.87994e-015	-7.0965e-015	6.67059e-015	2.16209e-015	1.81674e-015	2.17772e-015	-9.30302e-015	2.30128e-015	6.65638e-015	-3.76942e-015	-3.8055e-015	-9.06205e-015	-8.16744e-015	-1.43507e-014	-1.40996e-014	-8.45112e-015	-1.77385e-014	-6.67218e-015	-8.47874e-015	-1.04672e-014
6.09006e-015	-9.77583e-015	-8.26489e-016	-4.98928e-015	-5.08378e-015	-3.98982e-015	-7.43531e-015	6.6943e-015	1.96302e-015	1.87834e-015	2.08186e-015	-9.35754e-015	2.26129e-015	6.76133e-015	-4.25508e-015	-3.99399e-015	-9.36167e-015	-8.28245e-015	-1.44729e-014	-1.39011e-014	-8.454e-015	-1.76971e-014	-6.74378e-015	-8.67314e-015	-1.05266e-014
5.9236e-015	-9.97207e-015	-1.21299e-015	-5.17382e-015	-5.41075e-015	-4.1008e-015	-7.76472e-015	6.71026e-015	1.75256e-015	1.94019e-015	1.99441e-015	-9.39803e-015	2.24299e-015	6.83715e-015	-4.7224e-015	-4.18247e-015	-9.66535e-015	-8.40623e-015	-1.46014e-014	-1.37222e-014	-8.46676e-015	-1.76212e-014	-6.84065e-015	-8.87508e-015	-1.06e-014
5.75839e-015	-1.01511e-014	-1.59834e-015	-5.33995e-015	-5.72945e-015	-4.21254e-015	-8.08117e-015	6.71955e-015	1.53266e-015	2.00308e-015	1.91521e-015	-9.42481e-015	2.24474e-015	6.88132e-015	-5.16735e-015	-4.37058e-015	-9.97226e-015	-8.53778e-015	-1.47339e-014	-1.35638e-014	-8.4886e-015	-1.75129e-014	-6.96236e-015	-9.08402e-015	-1.06889e-014
5.59436e-015	-1.03125e-014	-1.98079e-015	-5.48733e-015	-6.03755e-015	-4.32423e-015	-8.38098e-015	6.72254e-015	1.30554e-015	2.06811e-015	1.84421e-015	-9.43833e-015	2.26431e-015	6.89169e-015	-5.58707e-015	-4.55805e-015	-1.02811e-014	-8.67597e-015	-1.48684e-014	-1.34267e-014	-8.51848e-015	-1.73748e-014	-7.10842e-015	-9.29883e-015	-1.07944e-014
5.43262e-015	-1.04555e-014	-2.35818e-015	-5.61572e-015	-6.33264e-015	-4.43509e-015	-8.6606e-015	6.71961e-015	1.07346e-015	2.13583e-015	1.78061e-015	-9.43972e-015	2.29972e-015	6.86662e-015	-5.97818e-015	-4.7448e-015	-1.05901e-014	-8.82009e-015	-1.50022e-014	-1.33109e-014	-8.55499e-015	-1.72096e-014	-7.27847e-015	-9.51831e-015	-1.09173e-014
5.27435e-015	-1.05797e-014	-2.72889e-015	-5.72561e-015	-6.61255e-015	-4.5448e-015	-8.91712e-015	6.71052e-015	8.39256e-016	2.20717e-015	1.72377e-015	-9.4299e-015	2.34843e-015	6.80465e-015	-6.33798e-015	-4.93056e-015	-1.0897e-014	-8.96923e-015	-1.51323e-014	-1.32167e-014	-8.59602e-015	-1.70211e-014	-7.47166e-015	-9.74224e-015	-1.10584e-014
5.12039e-015	-1.06855e-014	-3.09074e-015	-5.81714e-015	-6.87488e-015	-4.65204e-015	-9.14717e-015	6.69572e-015	6.05203e-016	2.28265e-015	1.67293e-015	-9.41089e-015	2.40787e-015	6.70493e-015	-6.66346e-015	-5.1146e-015	-1.12e-014	-9.12213e-015	-1.52565e-014	-1.31436e-014	-8.64083e-015	-1.68134e-014	-7.68699e-015	-9.96963e-015	-1.12183e-014
4.97103e-015	-1.07729e-014	-3.44185e-015	-5.89133e-015	-7.11766e-015	-4.75612e-015	-9.34764e-015	6.67614e-015	3.73149e-016	2.36257e-015	1.62663e-015	-9.38433e-015	2.47573e-015	6.56663e-015	-6.95204e-015	-5.29612e-015	-1.14975e-014	-9.27717e-015	-1.53723e-014	-1.30914e-014	-8.68889e-015	-1.65913e-014	-7.92318e-015	-1.01994e-014	-1.1397e-014
4.82721e-015	-1.08416e-014	-3.78063e-015	-5.94827e-015	-7.33915e-015	-4.85649e-015	-9.51647e-015	6.65174e-015	1.45229e-016	2.44731e-015	1.58405e-015	-9.35138e-015	2.54964e-015	6.39012e-015	-7.202e-015	-5.47493e-015	-1.17878e-014	-9.43269e-015	-1.54774e-014	-1.30594e-014	-8.74001e-015	-1.6359e-014	-8.17891e-015	-1.04307e-014	-1.15945e-014
4.68913e-015	-1.0891e-014	-4.1053e-015	-5.98848e-015	-7.53758e-015	-4.95254e-015	-9.65161e-015	6.62229e-015	-7.60071e-017	2.53695e-015	1.54424e-015	-9.31346e-015	2.6268e-015	6.17581e-015	-7.41142e-015	-5.65079e-015	-1.20695e-014	-9.58731e-015	-1.55699e-014	-1.30472e-014	-8.79332e-015	-1.61205e-014	-8.45272e-015	-1.06625e-014	-1.18107e-014
4.55721e-015	-1.09218e-014	-4.41399e-015	-6.01275e-015	-7.71204e-015	-5.04495e-015	-9.75099e-015	6.5879e-015	-2.88285e-016	2.63208e-015	1.50666e-015	-9.27233e-015	2.70524e-015	5.92386e-015	-7.57882e-015	-5.82306e-015	-1.234e-014	-9.73917e-015	-1.56477e-014	-1.30532e-014	-8.84741e-015	-1.5881e-014	-8.74303e-015	-1.08939e-014	-1.20449e-014
4.43223e-015	-1.09348e-014	-4.70532e-015	-6.02201e-015	-7.86098e-015	-5.13248e-015	-9.81351e-015	6.54851e-015	-4.89472e-016	2.73205e-015	1.47e-015	-9.22926e-015	2.78269e-015	5.63608e-015	-7.70303e-015	-5.99154e-015	-1.25969e-014	-9.88688e-015	-1.5709e-014	-1.30767e-014	-8.9014e-015	-1.56438e-014	-9.04833e-015	-1.11236e-014	-1.22963e-014
4.314e-015	-1.09309e-014	-4.97782e-015	-6.0173e-015	-7.98389e-015	-5.21475e-015	-9.83854e-015	6.50425e-015	-6.78337e-016	2.83676e-015	1.43266e-015	-9.18534e-015	2.8567e-015	5.3136e-015	-7.78355e-015	-6.1557e-015	-1.28378e-014	-1.00287e-014	-1.57526e-014	-1.31156e-014	-8.95458e-015	-1.54137e-014	-9.36675e-015	-1.13508e-014	-1.2564e-014
4.20249e-015	-1.09111e-014	-5.23004e-015	-5.99987e-015	-8.08005e-015	-5.29096e-015	-9.82586e-015	6.45527e-015	-8.53438e-016	2.94524e-015	1.3936e-015	-9.14205e-015	2.92554e-015	4.95874e-015	-7.81981e-015	-6.31563e-015	-1.306e-014	-1.0163e-014	-1.57777e-014	-1.31685e-014	-9.00684e-015	-1.51955e-014	-9.69632e-015	-1.15746e-014	-1.28464e-014
4.09778e-015	-1.08763e-014	-5.46139e-015	-5.97122e-015	-8.14871e-015	-5.36039e-015	-9.7759e-015	6.40192e-015	-1.01362e-015	3.05597e-015	1.35173e-015	-9.10063e-015	2.98738e-015	4.57369e-015	-7.81167e-015	-6.47108e-015	-1.32611e-014	-1.02881e-014	-1.57829e-014	-1.32343e-014	-9.05748e-015	-1.49937e-014	-1.00341e-014	-1.17932e-014	-1.3143e-014
3.99993e-015	-1.08273e-014	-5.67096e-015	-5.93185e-015	-8.19061e-015	-5.42333e-015	-9.689e-015	6.34347e-015	-1.15847e-015	3.16821e-015	1.30632e-015	-9.06215e-015	3.04054e-015	4.1611e-015	-7.7599e-015	-6.62124e-015	-1.3439e-014	-1.04025e-014	-1.5768e-014	-1.331e-014	-9.10674e-015	-1.48119e-014	-1.03777e-014	-1.20052e-014	-1.34525e-014
3.90901e-015	-1.07649e-014	-5.85796e-015	-5.88367e-015	-8.20555e-015	-5.47971e-015	-9.56585e-015	6.27941e-015	-1.28674e-015	3.28164e-015	1.25604e-015	-9.02755e-015	3.08375e-015	3.72462e-015	-7.66471e-015	-6.76571e-015	-1.35911e-014	-1.05045e-014	-1.5733e-014	-1.33935e-014	-9.15411e-015	-1.46535e-014	-1.07245e-014	-1.22092e-014	-1.37729e-014
3.82443e-015	-1.06907e-014	-6.02204e-015	-5.82792e-015	-8.19369e-015	-5.52871e-015	-9.40807e-015	6.20968e-015	-1.39819e-015	3.39501e-015	1.20003e-015	-8.99684e-015	3.11594e-015	3.26742e-015	-7.52726e-015	-6.90368e-015	-1.3715e-014	-1.05927e-014	-1.56779e-014	-1.34825e-014	-9.19908e-015	-1.45218e-014	-1.10722e-014	-1.24043e-014	-1.41017e-014
3.74549e-015	-1.06056e-014	-6.16273e-015	-5.76584e-015	-8.1554e-015	-5.57037e-015	-9.21727e-015	6.13396e-015	-1.49226e-015	3.50725e-015	1.13756e-015	-8.97088e-015	3.13682e-015	2.79312e-015	-7.34906e-015	-7.03505e-015	-1.38081e-014	-1.06661e-014	-1.56034e-014	-1.3575e-014	-9.24137e-015	-1.44202e-014	-1.14185e-014	-1.25896e-014	-1.44366e-014
3.67186e-015	-1.05108e-014	-6.2804e-015	-5.6986e-015	-8.09231e-015	-5.60426e-015	-8.99548e-015	6.05205e-015	-1.56895e-015	3.6166e-015	1.06733e-015	-8.95007e-015	3.14606e-015	2.30611e-015	-7.13198e-015	-7.15908e-015	-1.38682e-014	-1.07232e-014	-1.55101e-014	-1.36678e-014	-9.28077e-015	-1.4351e-014	-1.1761e-014	-1.27639e-014	-1.47756e-014
3.60316e-015	-1.04079e-014	-6.37541e-015	-5.62677e-015	-8.00595e-015	-5.62989e-015	-8.74525e-015	5.96336e-015	-1.62905e-015	3.72134e-015	9.89113e-016	-8.93522e-015	3.14288e-015	1.81014e-015	-6.87762e-015	-7.27494e-015	-1.38933e-014	-1.07633e-014	-1.53987e-014	-1.37593e-014	-9.31722e-015	-1.43163e-014	-1.20971e-014	-1.29259e-014	-1.51168e-014
3.53904e-015	-1.02971e-014	-6.44851e-015	-5.55111e-015	-7.8974e-015	-5.64699e-015	-8.46894e-015	5.86663e-015	-1.673e-015	3.81995e-015	9.02792e-016	-8.92627e-015	3.12732e-015	1.30959e-015	-6.58807e-015	-7.38225e-015	-1.38818e-014	-1.07854e-014	-1.52706e-014	-1.38475e-014	-9.35102e-015	-1.43177e-014	-1.24245e-014	-1.30743e-014	-1.54577e-014
3.47906e-015	-1.01796e-014	-6.50048e-015	-5.47272e-015	-7.7684e-015	-5.65542e-015	-8.16954e-015	5.7619e-015	-1.70121e-015	3.91156e-015	8.07932e-016	-8.92316e-015	3.0995e-015	8.08206e-016	-6.26599e-015	-7.48036e-015	-1.38323e-014	-1.07888e-014	-1.51269e-014	-1.39309e-014	-9.38179e-015	-1.43561e-014	-1.27408e-014	-1.32083e-014	-1.57955e-014
3.42269e-015	-1.00565e-014	-6.53199e-015	-5.3923e-015	-7.62032e-015	-5.65449e-015	-7.84977e-015	5.64914e-015	-1.71462e-015	3.99471e-015	7.05075e-016	-8.92626e-015	3.05977e-015	3.10657e-016	-5.91422e-015	-7.56823e-015	-1.37437e-014	-1.0773e-014	-1.49695e-014	-1.40074e-014	-9.40922e-015	-1.4432e-014	-1.30439e-014	-1.33267e-014	-1.61276e-014
3.36956e-015	-9.92889e-015	-6.54411e-015	-5.31056e-015	-7.45496e-015	-5.64444e-015	-7.51279e-015	5.52765e-015	-1.71436e-015	4.06799e-015	5.93973e-016	-8.93475e-015	3.00894e-015	-1.78499e-016	-5.53526e-015	-7.64546e-015	-1.36149e-014	-1.07377e-014	-1.48006e-014	-1.40746e-014	-9.43338e-015	-1.4545e-014	-1.33313e-014	-1.34283e-014	-1.64513e-014
3.31927e-015	-9.79798e-015	-6.53807e-015	-5.22802e-015	-7.27443e-015	-5.62464e-015	-7.16206e-015	5.3983e-015	-1.70178e-015	4.1298e-015	4.75177e-016	-8.94762e-015	2.94786e-015	-6.55185e-016	-5.13246e-015	-7.71259e-015	-1.34449e-014	-1.06822e-014	-1.46224e-014	-1.41311e-014	-9.45428e-015	-1.46944e-014	-1.36011e-014	-1.35127e-014	-1.67644e-014
3.2715e-015	-9.66437e-015	-6.51561e-015	-5.14449e-015	-7.08078e-015	-5.59497e-015	-6.80072e-015	5.2603e-015	-1.67839e-015	4.1786e-015	3.49201e-016	-8.96368e-015	2.87763e-015	-1.1148e-015	-4.70969e-015	-7.76866e-015	-1.32327e-014	-1.06071e-014	-1.44377e-014	-1.41752e-014	-9.47133e-015	-1.48788e-014	-1.38514e-014	-1.35794e-014	-1.70651e-014
3.22572e-015	-9.52894e-015	-6.47813e-015	-5.06056e-015	-6.8766e-015	-5.55518e-015	-6.43209e-015	5.11358e-015	-1.64565e-015	4.21315e-015	2.16582e-016	-8.98205e-015	2.79914e-015	-1.55308e-015	-4.27041e-015	-7.81248e-015	-1.29787e-014	-1.05123e-014	-1.42486e-014	-1.42051e-014	-9.48475e-015	-1.50965e-014	-1.40801e-014	-1.36271e-014	-1.73508e-014
3.18111e-015	-9.39238e-015	-6.42827e-015	-4.97588e-015	-6.66436e-015	-5.50469e-015	-6.05891e-015	4.95811e-015	-1.6054e-015	4.23194e-015	7.77584e-017	-9.00273e-015	2.71373e-015	-1.96656e-015	-3.81805e-015	-7.8439e-015	-1.26842e-014	-1.03986e-014	-1.40573e-014	-1.42202e-014	-9.49524e-015	-1.53455e-014	-1.42855e-014	-1.36554e-014	-1.76187e-014
3.13753e-015	-9.25477e-015	-6.3675e-015	-4.89018e-015	-6.44643e-015	-5.4443e-015	-5.68439e-015	4.79396e-015	-1.55925e-015	4.23402e-015	-6.61382e-017	-9.02508e-015	2.62293e-015	-2.35159e-015	-3.35652e-015	-7.8625e-015	-1.235e-014	-1.02661e-014	-1.38663e-014	-1.4219e-014	-9.50221e-015	-1.56224e-014	-1.44662e-014	-1.36638e-014	-1.78662e-014
3.09494e-015	-9.1166e-015	-6.2985e-015	-4.80298e-015	-6.22475e-015	-5.37422e-015	-5.31183e-015	4.62081e-015	-1.50837e-015	4.21876e-015	-2.13985e-016	-9.04768e-015	2.52853e-015	-2.70507e-015	-2.88856e-015	-7.86816e-015	-1.19771e-014	-1.01165e-014	-1.36783e-014	-1.42002e-014	-9.50495e-015	-1.5924e-014	-1.46204e-014	-1.36519e-014	-1.80912e-014
3.05375e-015	-8.97848e-015	-6.22391e-015	-4.71399e-015	-6.00204e-015	-5.29464e-015	-4.94404e-015	4.43967e-015	-1.45472e-015	4.18495e-015	-3.64625e-016	-9.06978e-015	2.43194e-015	-3.02393e-015	-2.41847e-015	-7.86054e-015	-1.15677e-014	-9.9514e-015	-1.34958e-014	-1.41639e-014	-9.50371e-015	-1.62476e-014	-1.47474e-014	-1.36202e-014	-1.82918e-014
3.01367e-015	-8.84092e-015	-6.14607e-015	-4.62241e-015	-5.77959e-015	-5.20597e-015	-4.58377e-015	4.25035e-015	-1.39976e-015	4.13199e-015	-5.16893e-016	-9.09088e-015	2.33393e-015	-3.30585e-015	-1.95012e-015	-7.83901e-015	-1.11237e-014	-9.77257e-015	-1.33212e-014	-1.41098e-014	-9.49871e-015	-1.65892e-014	-1.4846e-014	-1.35681e-014	-1.8466e-014
2.97461e-015	-8.70433e-015	-6.06758e-015	-4.52781e-015	-5.55924e-015	-5.10811e-015	-4.23374e-015	4.05323e-015	-1.34529e-015	4.05933e-015	-6.69649e-016	-9.10942e-015	2.23673e-015	-3.54872e-015	-1.48734e-015	-7.80354e-015	-1.06485e-014	-9.58162e-015	-1.31563e-014	-1.40374e-014	-9.48959e-015	-1.69445e-014	-1.49154e-014	-1.34952e-014	-1.86123e-014
2.93687e-015	-8.56895e-015	-5.99066e-015	-4.42938e-015	-5.34342e-015	-5.00154e-015	-3.896e-015	3.84846e-015	-1.29336e-015	3.96682e-015	-8.22028e-016	-9.12438e-015	2.14136e-015	-3.75061e-015	-1.03343e-015	-7.75413e-015	-1.01442e-014	-9.38023e-015	-1.30031e-014	-1.39468e-014	-9.47595e-015	-1.73098e-014	-1.49554e-014	-1.34021e-014	-1.87287e-014
2.90059e-015	-8.43463e-015	-5.91804e-015	-4.32617e-015	-5.13444e-015	-4.8869e-015	-3.57281e-015	3.63702e-015	-1.24502e-015	3.85391e-015	-9.7234e-016	-9.13462e-015	2.04945e-015	-3.91106e-015	-5.91815e-016	-7.6909e-015	-9.61382e-015	-9.17017e-015	-1.2864e-014	-1.38384e-014	-9.45754e-015	-1.76815e-014	-1.49654e-014	-1.32893e-014	-1.88145e-014
2.86556e-015	-8.30106e-015	-5.85215e-015	-4.21755e-015	-4.93425e-015	-4.76535e-015	-3.26585e-015	3.42041e-015	-1.20217e-015	3.72061e-015	-1.11898e-015	-9.13945e-015	1.96206e-015	-4.02954e-015	-1.65572e-016	-7.61377e-015	-9.0615e-015	-8.95365e-015	-1.27411e-014	-1.3713e-014	-9.4345e-015	-1.8055e-014	-1.49454e-014	-1.31568e-014	-1.88687e-014
2.8324e-015	-8.16754e-015	-5.79527e-015	-4.10286e-015	-4.74418e-015	-4.63757e-015	-2.97708e-015	3.19943e-015	-1.16595e-015	3.56728e-015	-1.26072e-015	-9.13801e-015	1.88051e-015	-4.10543e-015	2.42275e-016	-7.52302e-015	-8.49128e-015	-8.73295e-015	-1.26366e-014	-1.35709e-014	-9.40694e-015	-1.84256e-014	-1.48959e-014	-1.30056e-014	-1.88901e-014
2.80189e-015	-8.03444e-015	-5.74871e-015	-3.98158e-015	-4.56589e-015	-4.50425e-015	-2.70786e-015	2.97511e-015	-1.13647e-015	3.39412e-015	-1.39683e-015	-9.13007e-015	1.80552e-015	-4.13845e-015	6.28398e-016	-7.41906e-015	-7.90797e-015	-8.51047e-015	-1.25518e-014	-1.34131e-014	-9.37425e-015	-1.87895e-014	-1.4817e-014	-1.28364e-014	-1.88785e-014
2.77397e-015	-7.90137e-015	-5.71508e-015	-3.85325e-015	-4.40114e-015	-4.36608e-015	-2.45956e-015	2.74849e-015	-1.11495e-015	3.20196e-015	-1.52599e-015	-9.1147e-015	1.73786e-015	-4.13004e-015	9.90949e-016	-7.30266e-015	-7.31656e-015	-8.289e-015	-1.24883e-014	-1.32414e-014	-9.33635e-015	-1.91426e-014	-1.47093e-014	-1.26499e-014	-1.88338e-014
2.74949e-015	-7.76759e-015	-5.69616e-015	-3.71761e-015	-4.2508e-015	-4.22379e-015	-2.23299e-015	2.52065e-015	-1.10298e-015	2.99141e-015	-1.64714e-015	-9.09155e-015	1.67794e-015	-4.08147e-015	1.32694e-015	-7.17408e-015	-6.72272e-015	-8.07083e-015	-1.24471e-014	-1.30565e-014	-9.29329e-015	-1.94812e-014	-1.4574e-014	-1.24465e-014	-1.87549e-014
2.72905e-015	-7.63237e-015	-5.69394e-015	-3.57404e-015	-4.11573e-015	-4.07835e-015	-2.02815e-015	2.29364e-015	-1.10066e-015	2.76314e-015	-1.75951e-015	-9.06029e-015	1.62582e-015	-3.99397e-015	1.63433e-015	-7.0343e-015	-6.13204e-015	-7.85824e-015	-1.24284e-014	-1.28599e-014	-9.24381e-015	-1.98016e-014	-1.44119e-014	-1.22273e-014	-1.86426e-014
2.71302e-015	-7.49504e-015	-5.71041e-015	-3.42185e-015	-3.99674e-015	-3.93103e-015	-1.84539e-015	2.06843e-015	-1.10796e-015	2.5178e-015	-1.86229e-015	-9.02091e-015	1.58141e-015	-3.86946e-015	1.91106e-015	-6.88349e-015	-5.54919e-015	-7.65363e-015	-1.24324e-014	-1.26534e-014	-9.18768e-015	-2.01004e-014	-1.42248e-014	-1.19938e-014	-1.84971e-014
2.70188e-015	-7.35511e-015	-5.74671e-015	-3.26092e-015	-3.89469e-015	-3.78327e-015	-1.68524e-015	1.84674e-015	-1.12525e-015	2.25677e-015	-1.95493e-015	-8.97337e-015	1.54498e-015	-3.71043e-015	2.15578e-015	-6.72268e-015	-4.97883e-015	-7.45932e-015	-1.2459e-014	-1.24389e-014	-9.12461e-015	-2.03744e-014	-1.40134e-014	-1.17469e-014	-1.83192e-014
2.6963e-015	-7.21291e-015	-5.80372e-015	-3.09185e-015	-3.80934e-015	-3.63578e-015	-1.54792e-015	1.63058e-015	-1.15249e-015	1.98119e-015	-2.03729e-015	-8.91806e-015	1.51571e-015	-3.51934e-015	2.3668e-015	-6.55281e-015	-4.42598e-015	-7.27725e-015	-1.25086e-014	-1.22186e-014	-9.0552e-015	-2.06214e-014	-1.37795e-014	-1.14875e-014	-1.81094e-014
2.69694e-015	-7.06807e-015	-5.88194e-015	-2.91433e-015	-3.74093e-015	-3.49009e-015	-1.43384e-015	1.42135e-015	-1.18934e-015	1.69191e-015	-2.10862e-015	-8.85487e-015	1.49355e-015	-3.29939e-015	2.54317e-015	-6.37501e-015	-3.89639e-015	-7.10972e-015	-1.25807e-014	-1.19946e-014	-8.97899e-015	-2.08386e-014	-1.35249e-014	-1.12168e-014	-1.78692e-014
2.70479e-015	-6.91947e-015	-5.98197e-015	-2.7287e-015	-3.68919e-015	-3.34761e-015	-1.342e-015	1.22006e-015	-1.23452e-015	1.39063e-015	-2.16794e-015	-8.78425e-015	1.47804e-015	-3.05367e-015	2.68382e-015	-6.19048e-015	-3.3952e-015	-6.95853e-015	-1.26744e-014	-1.17687e-014	-8.89483e-015	-2.10241e-014	-1.32515e-014	-1.09359e-014	-1.75991e-014
2.72045e-015	-6.76705e-015	-6.10413e-015	-2.5352e-015	-3.65409e-015	-3.20969e-015	-1.27193e-015	1.02853e-015	-1.28696e-015	1.07924e-015	-2.21604e-015	-8.70669e-015	1.46867e-015	-2.78572e-015	2.78812e-015	-6.00045e-015	-2.92755e-015	-6.82541e-015	-1.27884e-014	-1.15424e-014	-8.8029e-015	-2.11767e-014	-1.29614e-014	-1.06464e-014	-1.73011e-014
2.74464e-015	-6.61077e-015	-6.24838e-015	-2.33514e-015	-3.63575e-015	-3.07801e-015	-1.22298e-015	8.48674e-016	-1.34568e-015	7.5908e-016	-2.25329e-015	-8.62215e-015	1.46484e-015	-2.49908e-015	2.85649e-015	-5.8059e-015	-2.49814e-015	-6.71167e-015	-1.29214e-014	-1.13187e-014	-8.70315e-015	-2.12948e-014	-1.2657e-014	-1.03499e-014	-1.69769e-014
2.77786e-015	-6.44994e-015	-6.41388e-015	-2.13007e-015	-3.6335e-015	-2.9542e-015	-1.19476e-015	6.82998e-016	-1.40953e-015	4.30959e-016	-2.27963e-015	-8.5313e-015	1.46547e-015	-2.1976e-015	2.8894e-015	-5.60856e-015	-2.11078e-015	-6.61878e-015	-1.30722e-014	-1.10996e-014	-8.59519e-015	-2.13776e-014	-1.23401e-014	-1.00473e-014	-1.66282e-014
2.82096e-015	-6.28434e-015	-6.5997e-015	-1.92136e-015	-3.64696e-015	-2.83889e-015	-1.18608e-015	5.32963e-016	-1.47705e-015	9.68535e-017	-2.29529e-015	-8.43465e-015	1.46921e-015	-1.88531e-015	2.88791e-015	-5.40987e-015	-1.76951e-015	-6.54725e-015	-1.32391e-014	-1.08861e-014	-8.47986e-015	-2.14247e-014	-1.20129e-014	-9.7401e-015	-1.62568e-014
2.87357e-015	-6.11395e-015	-6.80447e-015	-1.71003e-015	-3.67469e-015	-2.73294e-015	-1.19633e-015	3.99884e-016	-1.54676e-015	-2.41503e-016	-2.30082e-015	-8.33235e-015	1.475e-015	-1.56576e-015	2.85261e-015	-5.21093e-015	-1.47812e-015	-6.49763e-015	-1.34205e-014	-1.06803e-014	-8.35704e-015	-2.14364e-014	-1.1678e-014	-9.42929e-015	-1.58653e-014
2.93615e-015	-5.93921e-015	-7.02694e-015	-1.49723e-015	-3.71601e-015	-2.63714e-015	-1.22457e-015	2.85195e-016	-1.61666e-015	-5.821e-016	-2.29728e-015	-8.22467e-015	1.48151e-015	-1.24275e-015	2.78456e-015	-5.01265e-015	-1.24e-015	-6.47024e-015	-1.36142e-014	-1.04839e-014	-8.22643e-015	-2.14134e-014	-1.13375e-014	-9.11631e-015	-1.54564e-014
3.00895e-015	-5.76067e-015	-7.26492e-015	-1.28431e-015	-3.76974e-015	-2.55269e-015	-1.2701e-015	1.90215e-016	-1.68534e-015	-9.23526e-016	-2.2858e-015	-8.11266e-015	1.48773e-015	-9.1979e-016	2.68525e-015	-4.81595e-015	-1.05744e-015	-6.46458e-015	-1.38182e-014	-1.02981e-014	-8.08823e-015	-2.13562e-014	-1.09942e-014	-8.80259e-015	-1.50328e-014
3.0915e-015	-5.57785e-015	-7.51643e-015	-1.07314e-015	-3.83443e-015	-2.47984e-015	-1.33181e-015	1.16742e-016	-1.7511e-015	-1.2641e-015	-2.26689e-015	-7.99729e-015	1.49366e-015	-6.00517e-016	2.55664e-015	-4.62222e-015	-9.31943e-016	-6.48065e-015	-1.4031e-014	-1.01244e-014	-7.94261e-015	-2.12661e-014	-1.06502e-014	-8.48947e-015	-1.45972e-014
3.18405e-015	-5.39157e-015	-7.77905e-015	-8.65289e-016	-3.90854e-015	-2.41943e-015	-1.40915e-015	6.60604e-017	-1.81107e-015	-1.60164e-015	-2.24135e-015	-7.87874e-015	1.49729e-015	-2.88584e-016	2.40045e-015	-4.43279e-015	-8.65037e-016	-6.51777e-015	-1.42498e-014	-9.96392e-015	-7.78991e-015	-2.11455e-014	-1.03079e-014	-8.1781e-015	-1.41522e-014
3.28609e-015	-5.20246e-015	-8.05036e-015	-6.62585e-016	-3.99067e-015	-2.37217e-015	-1.5011e-015	3.98014e-017	-1.86344e-015	-1.93536e-015	-2.21078e-015	-7.75743e-015	1.49845e-015	1.27875e-017	2.21914e-015	-4.2488e-015	-8.57413e-016	-6.57483e-015	-1.44719e-014	-9.81757e-015	-7.63042e-015	-2.09964e-014	-9.96935e-015	-7.86955e-015	-1.37004e-014
3.39705e-015	-5.01068e-015	-8.32752e-015	-4.66796e-016	-4.0792e-015	-2.33834e-015	-1.60685e-015	3.85902e-017	-1.90649e-015	-2.2637e-015	-2.17609e-015	-7.63393e-015	1.49643e-015	3.00341e-016	2.01519e-015	-4.07114e-015	-9.09017e-016	-6.65049e-015	-1.4695e-014	-9.68609e-015	-7.46446e-015	-2.08211e-014	-9.63675e-015	-7.56442e-015	-1.32444e-014
3.51674e-015	-4.81714e-015	-8.60829e-015	-2.80376e-016	-4.17207e-015	-2.31705e-015	-1.72545e-015	6.33535e-017	-1.93835e-015	-2.58524e-015	-2.13873e-015	-7.50869e-015	1.4901e-015	5.71643e-016	1.79158e-015	-3.90067e-015	-1.01967e-015	-6.74352e-015	-1.49164e-014	-9.57025e-015	-7.29279e-015	-2.06217e-014	-9.31241e-015	-7.26368e-015	-1.27869e-014
3.64427e-015	-4.62263e-015	-8.8892e-015	-1.05148e-016	-4.2678e-015	-2.30846e-015	-1.85589e-015	1.14954e-016	-1.95722e-015	-2.89808e-015	-2.09966e-015	-7.38208e-015	1.47875e-015	8.24076e-016	1.55111e-015	-3.73833e-015	-1.18776e-015	-6.85262e-015	-1.51344e-014	-9.47055e-015	-7.11583e-015	-2.0401e-014	-8.99825e-015	-6.9682e-015	-1.23309e-014
3.7787e-015	-4.42764e-015	-9.16656e-015	5.65271e-017	-4.3642e-015	-2.31198e-015	-1.99804e-015	1.94016e-016	-1.961e-015	-3.20083e-015	-2.05981e-015	-7.2549e-015	1.46214e-015	1.05505e-015	1.29592e-015	-3.58442e-015	-1.41153e-015	-6.97591e-015	-1.5347e-014	-9.38656e-015	-6.93447e-015	-2.01617e-014	-8.69614e-015	-6.67875e-015	-1.18795e-014
3.91952e-015	-4.23343e-015	-9.43745e-015	2.03564e-016	-4.45976e-015	-2.32717e-015	-2.15105e-015	3.01028e-016	-1.94835e-015	-3.49258e-015	-2.01978e-015	-7.12674e-015	1.44034e-015	1.26306e-015	1.02922e-015	-3.44011e-015	-1.68863e-015	-7.11121e-015	-1.55513e-014	-9.3186e-015	-6.75026e-015	-1.99074e-014	-8.40776e-015	-6.3959e-015	-1.14355e-014
4.06549e-015	-4.0409e-015	-9.6987e-015	3.35018e-016	-4.55286e-015	-2.35316e-015	-2.31405e-015	4.36278e-016	-1.91737e-015	-3.77159e-015	-1.9804e-015	-6.99798e-015	1.4135e-015	1.44658e-015	7.54407e-016	-3.30555e-015	-2.01649e-015	-7.25588e-015	-1.57457e-014	-9.26595e-015	-6.56379e-015	-1.9641e-014	-8.13518e-015	-6.12055e-015	-1.10018e-014
4.21496e-015	-3.85183e-015	-9.94765e-015	4.49525e-016	-4.64144e-015	-2.38954e-015	-2.4863e-015	5.99723e-016	-1.86781e-015	-4.03666e-015	-1.94292e-015	-6.86904e-015	1.38212e-015	1.6038e-015	4.74511e-016	-3.18175e-015	-2.39131e-015	-7.40733e-015	-1.59286e-014	-9.22739e-015	-6.37576e-015	-1.93654e-014	-7.88022e-015	-5.8526e-015	-1.05809e-014
4.3664e-015	-3.66709e-015	-1.01812e-014	5.4603e-016	-4.72384e-015	-2.43538e-015	-2.66703e-015	7.91328e-016	-1.79796e-015	-4.28681e-015	-1.90807e-015	-6.7401e-015	1.34724e-015	1.73416e-015	1.92976e-016	-3.06852e-015	-2.80851e-015	-7.56341e-015	-1.60982e-014	-9.20242e-015	-6.1872e-015	-1.90841e-014	-7.64394e-015	-5.59264e-015	-1.01758e-014
4.51846e-015	-3.48796e-015	-1.03962e-014	6.23332e-016	-4.79793e-015	-2.48907e-015	-2.85562e-015	1.01052e-015	-1.70728e-015	-4.52115e-015	-1.87679e-015	-6.61128e-015	1.30882e-015	1.83751e-015	-8.75414e-017	-2.96598e-015	-3.26297e-015	-7.72168e-015	-1.62524e-014	-9.19e-015	-5.99909e-015	-1.88003e-014	-7.42747e-015	-5.34172e-015	-9.7887e-015
4.66982e-015	-3.31615e-015	-1.05898e-014	6.81106e-016	-4.86206e-015	-2.54873e-015	-3.05182e-015	1.2571e-015	-1.59518e-015	-4.73938e-015	-1.84991e-015	-6.48187e-015	1.2678e-015	1.91317e-015	-3.64478e-016	-2.87416e-015	-3.74946e-015	-7.87984e-015	-1.63902e-014	-9.18852e-015	-5.8125e-015	-1.85167e-014	-7.23216e-015	-5.10017e-015	-9.42248e-015
4.81816e-015	-3.15222e-015	-1.07592e-014	7.18704e-016	-4.91436e-015	-2.61294e-015	-3.25461e-015	1.53034e-015	-1.46083e-015	-4.94093e-015	-1.82787e-015	-6.35236e-015	1.22525e-015	1.96183e-015	-6.33971e-016	-2.7927e-015	-4.26316e-015	-8.03517e-015	-1.65103e-014	-9.19587e-015	-5.62878e-015	-1.82361e-014	-7.05896e-015	-4.86818e-015	-9.07898e-015
4.96208e-015	-2.99738e-015	-1.09017e-014	7.35622e-016	-4.95288e-015	-2.67982e-015	-3.463e-015	1.82979e-015	-1.30447e-015	-5.12534e-015	-1.81075e-015	-6.22213e-015	1.1825e-015	1.98399e-015	-8.929e-016	-2.721e-015	-4.79748e-015	-8.18516e-015	-1.66121e-014	-9.21075e-015	-5.44924e-015	-1.79614e-014	-6.90918e-015	-4.64621e-015	-8.76084e-015
5.09966e-015	-2.85309e-015	-1.1016e-014	7.31857e-016	-4.97633e-015	-2.74753e-015	-3.67561e-015	2.15415e-015	-1.12582e-015	-5.29262e-015	-1.7987e-015	-6.09124e-015	1.1411e-015	1.9806e-015	-1.13913e-015	-2.65883e-015	-5.34643e-015	-8.32681e-015	-1.66949e-014	-9.23211e-015	-5.2753e-015	-1.76955e-014	-6.7834e-015	-4.43438e-015	-8.46966e-015
5.2294e-015	-2.72029e-015	-1.11003e-014	7.07808e-016	-4.98275e-015	-2.8147e-015	-3.89176e-015	2.50176e-015	-9.25312e-016	-5.44214e-015	-1.79198e-015	-5.95961e-015	1.10272e-015	1.95271e-015	-1.37028e-015	-2.60612e-015	-5.90287e-015	-8.45771e-015	-1.67575e-014	-9.25843e-015	-5.10819e-015	-1.74404e-014	-6.68182e-015	-4.23287e-015	-8.20738e-015
5.34908e-015	-2.59988e-015	-1.11528e-014	6.64328e-016	-4.97119e-015	-2.87942e-015	-4.11031e-015	2.87105e-015	-7.03449e-016	-5.57354e-015	-1.79066e-015	-5.8263e-015	1.0686e-015	1.90196e-015	-1.58412e-015	-2.56208e-015	-6.46068e-015	-8.57531e-015	-1.67997e-014	-9.28834e-015	-4.9488e-015	-1.71983e-014	-6.60439e-015	-4.04219e-015	-7.97577e-015
5.45732e-015	-2.49308e-015	-1.1172e-014	6.02534e-016	-4.94039e-015	-2.93949e-015	-4.33076e-015	3.26076e-015	-4.61326e-016	-5.68656e-015	-1.79461e-015	-5.69178e-015	1.04014e-015	1.83039e-015	-1.77937e-015	-2.52566e-015	-7.01306e-015	-8.67794e-015	-1.68218e-014	-9.31994e-015	-4.79831e-015	-1.69712e-014	-6.55123e-015	-3.8624e-015	-7.7759e-015
5.55161e-015	-2.40059e-015	-1.11574e-014	5.23934e-016	-4.88901e-015	-2.99273e-015	-4.55193e-015	3.66903e-015	-2.00158e-016	-5.78135e-015	-1.80353e-015	-5.55626e-015	1.01951e-015	1.74007e-015	-1.95384e-015	-2.49609e-015	-7.55386e-015	-8.76361e-015	-1.68244e-014	-9.35092e-015	-4.65825e-015	-1.67608e-014	-6.52203e-015	-3.69309e-015	-7.6088e-015
5.63075e-015	-2.32314e-015	-1.11084e-014	4.30037e-016	-4.81575e-015	-3.03715e-015	-4.7724e-015	4.09373e-015	7.81001e-017	-5.85788e-015	-1.81737e-015	-5.41885e-015	1.0087e-015	1.63312e-015	-2.10539e-015	-2.47197e-015	-8.0766e-015	-8.83044e-015	-1.68076e-014	-9.37968e-015	-4.53016e-015	-1.65685e-014	-6.51662e-015	-3.53404e-015	-7.47557e-015
5.69304e-015	-2.2616e-015	-1.10252e-014	3.23351e-016	-4.72008e-015	-3.07068e-015	-4.99034e-015	4.53324e-015	3.71605e-016	-5.91682e-015	-1.83507e-015	-5.2797e-015	1.00935e-015	1.51191e-015	-2.23275e-015	-2.4519e-015	-8.57459e-015	-8.87675e-015	-1.67718e-014	-9.40451e-015	-4.41452e-015	-1.63955e-014	-6.53442e-015	-3.38551e-015	-7.37695e-015
5.73727e-015	-2.21676e-015	-1.0908e-014	2.05677e-016	-4.60141e-015	-3.09117e-015	-5.20482e-015	4.98532e-015	6.79183e-016	-5.95844e-015	-1.8556e-015	-5.1389e-015	1.02275e-015	1.37882e-015	-2.3349e-015	-2.4348e-015	-9.04192e-015	-8.90125e-015	-1.67172e-014	-9.42429e-015	-4.31267e-015	-1.62421e-014	-6.57488e-015	-3.24715e-015	-7.3135e-015
5.76205e-015	-2.18879e-015	-1.07587e-014	8.00879e-017	-4.45921e-015	-3.09726e-015	-5.41428e-015	5.44767e-015	9.98675e-016	-5.9832e-015	-1.87868e-015	-4.99618e-015	1.05034e-015	1.23634e-015	-2.41078e-015	-2.41981e-015	-9.4721e-015	-8.90358e-015	-1.66448e-014	-9.4371e-015	-4.22535e-015	-1.61088e-014	-6.63754e-015	-3.11873e-015	-7.28545e-015
5.76634e-015	-2.17801e-015	-1.05779e-014	-5.06382e-017	-4.29276e-015	-3.08769e-015	-5.61684e-015	5.91737e-015	1.32808e-015	-5.99202e-015	-1.90354e-015	-4.85166e-015	1.09364e-015	1.08768e-015	-2.46022e-015	-2.40581e-015	-9.85974e-015	-8.88273e-015	-1.65556e-014	-9.44136e-015	-4.154e-015	-1.5996e-014	-6.72169e-015	-3.0003e-015	-7.29269e-015
5.74935e-015	-2.18391e-015	-1.0367e-014	-1.84072e-016	-4.10216e-015	-3.06089e-015	-5.81099e-015	6.39203e-015	1.66493e-015	-5.98546e-015	-1.92931e-015	-4.70664e-015	1.15384e-015	9.34556e-016	-2.48306e-015	-2.39118e-015	-1.02008e-014	-8.83783e-015	-1.6451e-014	-9.4357e-015	-4.09921e-015	-1.59042e-014	-6.82629e-015	-2.89243e-015	-7.33471e-015
5.71046e-015	-2.20718e-015	-1.0128e-014	-3.17087e-016	-3.88761e-015	-3.01528e-015	-5.99461e-015	6.8693e-015	2.00658e-015	-5.96452e-015	-1.95514e-015	-4.56146e-015	1.23173e-015	7.79777e-016	-2.47907e-015	-2.37501e-015	-1.04909e-014	-8.7683e-015	-1.63317e-014	-9.41921e-015	-4.06099e-015	-1.58334e-014	-6.94956e-015	-2.79489e-015	-7.41077e-015
5.64845e-015	-2.24701e-015	-9.86361e-015	-4.46769e-016	-3.64991e-015	-2.94958e-015	-6.16633e-015	7.34628e-015	2.3504e-015	-5.93016e-015	-1.98003e-015	-4.41724e-015	1.32818e-015	6.25611e-016	-2.44777e-015	-2.35633e-015	-1.07259e-014	-8.67447e-015	-1.61991e-014	-9.3908e-015	-4.03957e-015	-1.57834e-014	-7.09011e-015	-2.70755e-015	-7.52016e-015
5.56279e-015	-2.30256e-015	-9.57669e-015	-5.69867e-016	-3.38949e-015	-2.86304e-015	-6.3238e-015	7.82e-015	2.69376e-015	-5.883e-015	-2.00337e-015	-4.27459e-015	1.44316e-015	4.74853e-016	-2.38984e-015	-2.33381e-015	-1.09029e-014	-8.55711e-015	-1.60545e-014	-9.34934e-015	-4.03556e-015	-1.57531e-014	-7.24653e-015	-2.63014e-015	-7.66141e-015
5.45392e-015	-2.37302e-015	-9.27056e-015	-6.83734e-016	-3.10742e-015	-2.75466e-015	-6.46553e-015	8.2875e-015	3.03376e-015	-5.82377e-015	-2.02471e-015	-4.13443e-015	1.57704e-015	3.29392e-016	-2.30657e-015	-2.30645e-015	-1.10191e-014	-8.41693e-015	-1.5899e-014	-9.29484e-015	-4.04876e-015	-1.5742e-014	-7.41767e-015	-2.56249e-015	-7.8332e-015
5.32243e-015	-2.45785e-015	-8.94774e-015	-7.85747e-016	-2.80419e-015	-2.62413e-015	-6.58993e-015	8.74661e-015	3.3676e-015	-5.75391e-015	-2.04305e-015	-3.99737e-015	1.72929e-015	1.91524e-016	-2.19905e-015	-2.27298e-015	-1.10726e-014	-8.255e-015	-1.57341e-014	-9.22692e-015	-4.07948e-015	-1.57488e-014	-7.60212e-015	-2.50433e-015	-8.03401e-015
5.16825e-015	-2.55598e-015	-8.61103e-015	-8.7287e-016	-2.48062e-015	-2.47102e-015	-6.6951e-015	9.19504e-015	3.69242e-015	-5.67492e-015	-2.05777e-015	-3.86392e-015	1.89953e-015	6.38789e-017	-2.06802e-015	-2.23227e-015	-1.10628e-014	-8.07244e-015	-1.55616e-014	-9.14481e-015	-4.12741e-015	-1.57727e-014	-7.7975e-015	-2.45621e-015	-8.26151e-015
4.99195e-015	-2.66602e-015	-8.26436e-015	-9.42575e-016	-2.13848e-015	-2.29577e-015	-6.77938e-015	9.62973e-015	4.00535e-015	-5.5883e-015	-2.06837e-015	-3.7354e-015	2.08669e-015	-5.18853e-017	-1.91464e-015	-2.18337e-015	-1.09896e-014	-7.87094e-015	-1.53828e-014	-9.04909e-015	-4.1923e-015	-1.58122e-014	-8.00224e-015	-2.4179e-015	-8.51407e-015
4.79444e-015	-2.78707e-015	-7.91134e-015	-9.92407e-016	-1.77982e-015	-2.09885e-015	-6.84155e-015	1.00485e-014	4.30422e-015	-5.49524e-015	-2.07436e-015	-3.61309e-015	2.28969e-015	-1.5469e-016	-1.74123e-015	-2.12561e-015	-1.08525e-014	-7.65177e-015	-1.51978e-014	-8.94021e-015	-4.27403e-015	-1.5866e-014	-8.21459e-015	-2.38976e-015	-8.79009e-015
4.57649e-015	-2.91821e-015	-7.55541e-015	-1.02019e-015	-1.4066e-015	-1.88093e-015	-6.87991e-015	1.04485e-014	4.58642e-015	-5.39687e-015	-2.07571e-015	-3.49824e-015	2.50759e-015	-2.42859e-016	-1.54931e-015	-2.05832e-015	-1.06524e-014	-7.41673e-015	-1.50078e-014	-8.81879e-015	-4.37134e-015	-1.59327e-014	-8.43238e-015	-2.37177e-015	-9.08678e-015
4.33958e-015	-3.05755e-015	-7.20011e-015	-1.02419e-015	-1.02059e-015	-1.64328e-015	-6.89299e-015	1.08275e-014	4.85016e-015	-5.29451e-015	-2.07192e-015	-3.39267e-015	2.73835e-015	-3.15093e-016	-1.34112e-015	-1.98035e-015	-1.03906e-014	-7.16853e-015	-1.4814e-014	-8.68556e-015	-4.48299e-015	-1.60108e-014	-8.6542e-015	-2.36378e-015	-9.40113e-015
4.08541e-015	-3.20378e-015	-6.84948e-015	-1.00218e-015	-6.23467e-016	-1.38703e-015	-6.87967e-015	1.11839e-014	5.09322e-015	-5.18935e-015	-2.06339e-015	-3.29775e-015	2.97976e-015	-3.71123e-016	-1.1189e-015	-1.89133e-015	-1.00695e-014	-6.90911e-015	-1.46174e-014	-8.54162e-015	-4.60816e-015	-1.6099e-014	-8.87827e-015	-2.36566e-015	-9.73047e-015
3.81552e-015	-3.35561e-015	-6.50682e-015	-9.53145e-016	-2.18907e-016	-1.11357e-015	-6.83874e-015	1.15155e-014	5.31336e-015	-5.08296e-015	-2.05001e-015	-3.21474e-015	3.22949e-015	-4.10499e-016	-8.85156e-016	-1.79039e-015	-9.69223e-015	-6.63989e-015	-1.44183e-014	-8.3879e-015	-4.74561e-015	-1.61954e-014	-9.10246e-015	-2.37729e-015	-1.00724e-014
3.53269e-015	-3.51174e-015	-6.176e-015	-8.75894e-016	1.91238e-016	-8.24553e-016	-6.76932e-015	1.18208e-014	5.50902e-015	-4.97664e-015	-2.03227e-015	-3.14509e-015	3.48489e-015	-4.33132e-016	-6.41398e-016	-1.67734e-015	-9.26236e-015	-6.36325e-015	-1.42185e-014	-8.22582e-015	-4.89398e-015	-1.62988e-014	-9.32469e-015	-2.39807e-015	-1.04237e-014
3.23906e-015	-3.67071e-015	-5.85957e-015	-7.69551e-016	6.0443e-016	-5.21868e-016	-6.67134e-015	1.20982e-014	5.67852e-015	-4.87258e-015	-2.01018e-015	-3.09005e-015	3.74325e-015	-4.38728e-016	-3.89469e-016	-1.55204e-015	-8.78339e-015	-6.0813e-015	-1.40183e-014	-8.05609e-015	-5.0517e-015	-1.64068e-014	-9.54353e-015	-2.42858e-015	-1.07811e-014
2.93698e-015	-3.83108e-015	-5.56082e-015	-6.33422e-016	1.01782e-015	-2.07374e-016	-6.54424e-015	1.23457e-014	5.82094e-015	-4.77183e-015	-1.98456e-015	-3.05057e-015	4.00136e-015	-4.27614e-016	-1.31809e-016	-1.41453e-015	-8.25978e-015	-5.79643e-015	-1.38179e-014	-7.87973e-015	-5.21757e-015	-1.65185e-014	-9.75668e-015	-2.46893e-015	-1.11425e-014
2.62915e-015	-3.99115e-015	-5.28248e-015	-4.68065e-016	1.42876e-015	1.17405e-016	-6.38765e-015	1.25624e-014	5.93557e-015	-4.6755e-015	-1.95602e-015	-3.02812e-015	4.25594e-015	-4.00328e-016	1.29632e-016	-1.26474e-015	-7.69583e-015	-5.51041e-015	-1.36172e-014	-7.69918e-015	-5.39042e-015	-1.66326e-014	-9.96301e-015	-2.51886e-015	-1.15043e-014
2.31736e-015	-4.14937e-015	-5.02704e-015	-2.73638e-016	1.83432e-015	4.50182e-016	-6.20168e-015	1.27475e-014	6.02207e-015	-4.58521e-015	-1.9253e-015	-3.02397e-015	4.50392e-015	-3.57889e-016	3.93262e-016	-1.1031e-015	-7.09732e-015	-5.22538e-015	-1.34173e-014	-7.51576e-015	-5.56818e-015	-1.67467e-014	-1.01608e-014	-2.57852e-015	-1.18637e-014
2.0047e-015	-4.30503e-015	-4.79681e-015	-5.09544e-017	2.23209e-015	7.88493e-016	-5.98749e-015	1.28991e-014	6.08062e-015	-4.50187e-015	-1.89347e-015	-3.03842e-015	4.74154e-015	-3.01325e-016	6.57142e-016	-9.29615e-016	-6.46954e-015	-4.9433e-015	-1.32185e-014	-7.33111e-015	-5.74868e-015	-1.68595e-014	-1.03492e-014	-2.64755e-015	-1.22178e-014
1.6938e-015	-4.45675e-015	-4.59438e-015	1.98416e-016	2.61916e-015	1.12999e-015	-5.74555e-015	1.30166e-014	6.10977e-015	-4.42718e-015	-1.86204e-015	-3.0723e-015	4.96477e-015	-2.32159e-016	9.19405e-016	-7.44734e-016	-5.81783e-015	-4.66575e-015	-1.30214e-014	-7.14709e-015	-5.93057e-015	-1.69697e-014	-1.05268e-014	-2.72635e-015	-1.25638e-014
1.38759e-015	-4.60295e-015	-4.42083e-015	4.73744e-016	2.99362e-015	1.47258e-015	-5.47621e-015	1.31e-014	6.10978e-015	-4.36185e-015	-1.83166e-015	-3.12603e-015	5.17034e-015	-1.52077e-016	1.17852e-015	-5.4828e-016	-5.14793e-015	-4.3947e-015	-1.28256e-014	-6.96532e-015	-6.11209e-015	-1.70768e-014	-1.06923e-014	-2.81501e-015	-1.28991e-014
1.08857e-015	-4.74334e-015	-4.27736e-015	7.73286e-016	3.35234e-015	1.81335e-015	-5.1805e-015	1.31488e-014	6.08137e-015	-4.30642e-015	-1.8035e-015	-3.19926e-015	5.35488e-015	-6.27999e-017	1.4327e-015	-3.413e-016	-4.46582e-015	-4.13161e-015	-1.26312e-014	-6.78715e-015	-6.29131e-015	-1.718e-014	-1.08444e-014	-2.91335e-015	-1.32212e-014
8.00082e-016	-4.87657e-015	-4.16489e-015	1.09478e-015	3.69264e-015	2.1506e-015	-4.86006e-015	1.31638e-014	6.02515e-015	-4.26254e-015	-1.77876e-015	-3.29262e-015	5.51482e-015	3.39309e-017	1.68156e-015	-1.24762e-016	-3.77723e-015	-3.87803e-015	-1.2438e-014	-6.61412e-015	-6.46708e-015	-1.72777e-014	-1.09831e-014	-3.02107e-015	-1.35278e-014
5.24414e-016	-5.00213e-015	-4.08375e-015	1.43544e-015	4.01217e-015	2.48224e-015	-4.51651e-015	1.31453e-014	5.94216e-015	-4.23106e-015	-1.75898e-015	-3.40646e-015	5.64713e-015	1.36058e-016	1.92421e-015	1.00615e-016	-3.08804e-015	-3.63574e-015	-1.22456e-014	-6.44826e-015	-6.63756e-015	-1.73693e-014	-1.11078e-014	-3.13822e-015	-1.38168e-014
2.64015e-016	-5.11977e-015	-4.03353e-015	1.79237e-015	4.30865e-015	2.80592e-015	-4.15141e-015	1.30928e-014	5.83398e-015	-4.21335e-015	-1.74503e-015	-3.5405e-015	5.74837e-015	2.41304e-016	2.15967e-015	3.33854e-016	-2.40401e-015	-3.40619e-015	-1.20533e-014	-6.29085e-015	-6.80099e-015	-1.74539e-014	-1.12178e-014	-3.26494e-015	-1.40868e-014
2.12566e-017	-5.22855e-015	-4.01422e-015	2.16285e-015	4.58037e-015	3.11863e-015	-3.76668e-015	1.30071e-014	5.70218e-015	-4.20969e-015	-1.73826e-015	-3.69439e-015	5.81588e-015	3.47209e-016	2.38699e-015	5.7369e-016	-1.73125e-015	-3.19021e-015	-1.18613e-014	-6.14332e-015	-6.95553e-015	-1.75309e-014	-1.13132e-014	-3.40111e-015	-1.43359e-014
-2.01613e-016	-5.32808e-015	-4.02551e-015	2.54405e-015	4.82472e-015	3.41865e-015	-3.36483e-015	1.28891e-014	5.54797e-015	-4.22018e-015	-1.73984e-015	-3.86755e-015	5.84737e-015	4.51292e-016	2.60557e-015	8.1973e-016	-1.07474e-015	-2.98778e-015	-1.16693e-014	-6.0063e-015	-7.10079e-015	-1.76004e-014	-1.13939e-014	-3.54669e-015	-1.45625e-014
-4.02362e-016	-5.41879e-015	-4.06583e-015	2.93321e-015	5.04069e-015	3.70475e-015	-2.94795e-015	1.27404e-014	5.37314e-015	-4.24584e-015	-1.75065e-015	-4.05824e-015	5.8405e-015	5.51156e-016	2.81497e-015	1.0704e-015	-4.39584e-016	-2.79987e-015	-1.14776e-014	-5.88141e-015	-7.23614e-015	-1.76617e-014	-1.14601e-014	-3.70139e-015	-1.47652e-014
-5.79189e-016	-5.5009e-015	-4.13457e-015	3.3269e-015	5.22701e-015	3.97524e-015	-2.51857e-015	1.25623e-014	5.17984e-015	-4.28688e-015	-1.77198e-015	-4.26513e-015	5.79305e-015	6.45131e-016	3.01532e-015	1.32455e-015	1.6954e-016	-2.627e-015	-1.12862e-014	-5.76921e-015	-7.36001e-015	-1.77155e-014	-1.15122e-014	-3.86499e-015	-1.49431e-014
-7.3023e-016	-5.57395e-015	-4.23001e-015	3.72221e-015	5.38301e-015	4.22816e-015	-2.07947e-015	1.23563e-014	4.97074e-015	-4.34369e-015	-1.80537e-015	-4.48653e-015	5.70363e-015	7.30296e-016	3.20666e-015	1.58136e-015	7.48552e-016	-2.46941e-015	-1.10946e-014	-5.67059e-015	-7.47203e-015	-1.77619e-014	-1.15509e-014	-4.03715e-015	-1.50953e-014
-8.53877e-016	-5.63776e-015	-4.35076e-015	4.11594e-015	5.50812e-015	4.46252e-015	-1.63392e-015	1.21232e-014	4.74739e-015	-4.41584e-015	-1.85193e-015	-4.72051e-015	5.57115e-015	8.04096e-016	3.3893e-015	1.83972e-015	1.29343e-015	-2.3268e-015	-1.0903e-014	-5.5852e-015	-7.5718e-015	-1.78011e-014	-1.1577e-014	-4.2182e-015	-1.52214e-014
-9.49625e-016	-5.69286e-015	-4.49435e-015	4.50484e-015	5.60139e-015	4.6776e-015	-1.18415e-015	1.18644e-014	4.51205e-015	-4.50284e-015	-1.91204e-015	-4.96515e-015	5.39431e-015	8.64687e-016	3.56374e-015	2.09827e-015	1.80125e-015	-2.19911e-015	-1.07117e-014	-5.51356e-015	-7.6585e-015	-1.78338e-014	-1.1591e-014	-4.40832e-015	-1.53218e-014
-1.01621e-015	-5.73929e-015	-4.65877e-015	4.88609e-015	5.66286e-015	4.8726e-015	-7.33188e-016	1.15816e-014	4.26729e-015	-4.60455e-015	-1.98633e-015	-5.21839e-015	5.17326e-015	9.09414e-016	3.73086e-015	2.35603e-015	2.26908e-015	-2.08587e-015	-1.0521e-014	-5.45594e-015	-7.73241e-015	-1.78604e-014	-1.1594e-014	-4.6071e-015	-1.53967e-014
-1.05335e-015	-5.77806e-015	-4.842e-015	5.25729e-015	5.69315e-015	5.04645e-015	-2.83594e-016	1.12762e-014	4.01607e-015	-4.72011e-015	-2.07538e-015	-5.47807e-015	4.90863e-015	9.36162e-016	3.89189e-015	2.61131e-015	2.69452e-015	-1.98599e-015	-1.03311e-014	-5.41209e-015	-7.79371e-015	-1.78812e-014	-1.15878e-014	-4.81459e-015	-1.5447e-014
-1.06071e-015	-5.81007e-015	-5.04167e-015	5.61644e-015	5.69301e-015	5.19876e-015	1.61782e-016	1.09498e-014	3.76023e-015	-4.84886e-015	-2.17928e-015	-5.74195e-015	4.60075e-015	9.43196e-016	4.04745e-015	2.8636e-015	3.07551e-015	-1.89839e-015	-1.0142e-014	-5.38166e-015	-7.84254e-015	-1.78973e-014	-1.1574e-014	-5.03051e-015	-1.54728e-014
-1.03787e-015	-5.83555e-015	-5.25529e-015	5.96117e-015	5.66329e-015	5.33016e-015	6.00426e-016	1.06049e-014	3.50193e-015	-4.98989e-015	-2.29773e-015	-6.00765e-015	4.25044e-015	9.28735e-016	4.19796e-015	3.11173e-015	3.41053e-015	-1.82268e-015	-9.95413e-015	-5.36427e-015	-7.87931e-015	-1.79102e-014	-1.15541e-014	-5.25444e-015	-1.54756e-014
-9.85676e-016	-5.85536e-015	-5.48064e-015	6.28915e-015	5.60505e-015	5.44072e-015	1.02986e-015	1.02438e-014	3.2436e-015	-5.14205e-015	-2.4312e-015	-6.27288e-015	3.85933e-015	8.91078e-016	4.34543e-015	3.35417e-015	3.7001e-015	-1.75822e-015	-9.76829e-015	-5.35943e-015	-7.90469e-015	-1.79209e-014	-1.15297e-014	-5.48646e-015	-1.54568e-014
-9.04663e-016	-5.86994e-015	-5.71479e-015	6.59881e-015	5.52003e-015	5.5304e-015	1.44804e-015	9.86861e-015	2.98757e-015	-5.30503e-015	-2.57944e-015	-6.53516e-015	3.42961e-015	8.286e-016	4.49069e-015	3.58992e-015	3.94404e-015	-1.7038e-015	-9.58442e-015	-5.36611e-015	-7.91969e-015	-1.793e-014	-1.15026e-014	-5.72625e-015	-1.54178e-014
-7.95645e-016	-5.87979e-015	-5.95537e-015	6.88879e-015	5.41042e-015	5.60041e-015	1.85278e-015	9.48154e-015	2.73634e-015	-5.47735e-015	-2.74208e-015	-6.79259e-015	2.96322e-015	7.40197e-016	4.63521e-015	3.81841e-015	4.14228e-015	-1.65908e-015	-9.40382e-015	-5.38418e-015	-7.92557e-015	-1.79388e-014	-1.14757e-014	-5.97351e-015	-1.53603e-014
-6.60243e-016	-5.886e-015	-6.20001e-015	7.15857e-015	5.27879e-015	5.65159e-015	2.24247e-015	9.08465e-015	2.49204e-015	-5.65786e-015	-2.91812e-015	-7.0425e-015	2.46311e-015	6.24785e-016	4.78001e-015	4.0384e-015	4.29535e-015	-1.62325e-015	-9.22786e-015	-5.41264e-015	-7.92322e-015	-1.79484e-014	-1.14506e-014	-6.228e-015	-1.52866e-014
-4.99974e-016	-5.88908e-015	-6.44632e-015	7.40727e-015	5.12746e-015	5.68524e-015	2.61554e-015	8.67977e-015	2.25624e-015	-5.84537e-015	-3.1069e-015	-7.2824e-015	1.93257e-015	4.81351e-016	4.92683e-015	4.24873e-015	4.40424e-015	-1.59477e-015	-9.05689e-015	-5.45075e-015	-7.91368e-015	-1.79596e-014	-1.14297e-014	-6.48959e-015	-1.51991e-014
-3.17005e-016	-5.88998e-015	-6.6926e-015	7.63424e-015	4.95907e-015	5.70235e-015	2.97006e-015	8.26851e-015	2.03047e-015	-6.03779e-015	-3.30774e-015	-7.51052e-015	1.37468e-015	3.09232e-016	5.07613e-015	4.44923e-015	4.47096e-015	-1.57266e-015	-8.89148e-015	-5.49777e-015	-7.89893e-015	-1.79743e-014	-1.14153e-014	-6.7582e-015	-1.51e-014
-1.12847e-016	-5.88925e-015	-6.93678e-015	7.83914e-015	4.77674e-015	5.70423e-015	3.30495e-015	7.85276e-015	1.81612e-015	-6.23388e-015	-3.51934e-015	-7.72495e-015	7.93024e-016	1.08582e-016	5.22902e-015	4.63897e-015	4.49743e-015	-1.55598e-015	-8.73271e-015	-5.55208e-015	-7.88034e-015	-1.79937e-014	-1.14088e-014	-7.03377e-015	-1.49917e-014
1.1049e-016	-5.88725e-015	-7.17649e-015	8.02209e-015	4.583e-015	5.69224e-015	3.61892e-015	7.43379e-015	1.61404e-015	-6.43156e-015	-3.74001e-015	-7.92346e-015	1.91292e-016	-1.20634e-016	5.38685e-015	4.81721e-015	4.48628e-015	-1.54394e-015	-8.58179e-015	-5.61264e-015	-7.85962e-015	-1.80184e-014	-1.14119e-014	-7.31618e-015	-1.48769e-014
3.5043e-016	-5.88371e-015	-7.41023e-015	8.18369e-015	4.38182e-015	5.66855e-015	3.91219e-015	7.0141e-015	1.42559e-015	-6.62945e-015	-3.96876e-015	-8.10453e-015	-4.26448e-016	-3.78336e-016	5.54994e-015	4.98304e-015	4.43992e-015	-1.53578e-015	-8.43975e-015	-5.67926e-015	-7.83829e-015	-1.80498e-014	-1.14267e-014	-7.60529e-015	-1.47577e-014
6.04596e-016	-5.87984e-015	-7.63633e-015	8.3247e-015	4.17643e-015	5.63478e-015	4.18444e-015	6.59559e-015	1.25186e-015	-6.8262e-015	-4.20359e-015	-8.26601e-015	-1.05583e-015	-6.64037e-016	5.71912e-015	5.13655e-015	4.36169e-015	-1.53068e-015	-8.30693e-015	-5.75049e-015	-7.81815e-015	-1.80901e-014	-1.14556e-014	-7.90006e-015	-1.46362e-014
8.70307e-016	-5.8755e-015	-7.85382e-015	8.44582e-015	3.96995e-015	5.59257e-015	4.43519e-015	6.17995e-015	1.09298e-015	-7.01925e-015	-4.44272e-015	-8.40728e-015	-1.69285e-015	-9.7666e-016	5.89495e-015	5.27712e-015	4.25478e-015	-1.52805e-015	-8.18452e-015	-5.82476e-015	-7.80152e-015	-1.81399e-014	-1.15e-014	-8.20021e-015	-1.45155e-014
1.14459e-015	-5.87107e-015	-8.06201e-015	8.5482e-015	3.76582e-015	5.5438e-015	4.66441e-015	5.76867e-015	9.4942e-016	-7.20697e-015	-4.68442e-015	-8.52763e-015	-2.33255e-015	-1.3151e-015	6.07823e-015	5.40478e-015	4.1219e-015	-1.52757e-015	-8.07394e-015	-5.90177e-015	-7.78966e-015	-1.82e-014	-1.15617e-014	-8.50572e-015	-1.43975e-014
1.42399e-015	-5.86725e-015	-8.25963e-015	8.63361e-015	3.56705e-015	5.49057e-015	4.87256e-015	5.36337e-015	8.21297e-016	-7.38734e-015	-4.9274e-015	-8.62612e-015	-2.97047e-015	-1.67776e-015	6.26846e-015	5.51913e-015	3.96649e-015	-1.52888e-015	-7.97614e-015	-5.98132e-015	-7.78437e-015	-1.82716e-014	-1.16425e-014	-8.81562e-015	-1.42845e-014
1.7056e-015	-5.86333e-015	-8.44639e-015	8.70396e-015	3.37704e-015	5.43498e-015	5.06037e-015	4.96497e-015	7.09034e-016	-7.5592e-015	-5.16999e-015	-8.70276e-015	-3.60235e-015	-2.06358e-015	6.46521e-015	5.62086e-015	3.79176e-015	-1.53143e-015	-7.89138e-015	-6.06225e-015	-7.7874e-015	-1.83549e-014	-1.17435e-014	-9.12979e-015	-1.41789e-014
1.9869e-015	-5.85946e-015	-8.62263e-015	8.7611e-015	3.19929e-015	5.37857e-015	5.22876e-015	4.57484e-015	6.11782e-016	-7.72111e-015	-5.41053e-015	-8.75745e-015	-4.22404e-015	-2.47089e-015	6.66858e-015	5.70963e-015	3.60082e-015	-1.53493e-015	-7.8204e-015	-6.14393e-015	-7.79941e-015	-1.84513e-014	-1.18659e-014	-9.44715e-015	-1.40821e-014
2.26469e-015	-5.85625e-015	-8.78845e-015	8.80644e-015	3.03692e-015	5.32355e-015	5.37851e-015	4.19427e-015	5.29282e-016	-7.87185e-015	-5.64735e-015	-8.78988e-015	-4.83187e-015	-2.89723e-015	6.87834e-015	5.78572e-015	3.39726e-015	-1.53972e-015	-7.76381e-015	-6.2262e-015	-7.82274e-015	-1.85614e-014	-1.20105e-014	-9.76712e-015	-1.39966e-014
2.5364e-015	-5.85353e-015	-8.94366e-015	8.84269e-015	2.89302e-015	5.27131e-015	5.51082e-015	3.824e-015	4.60617e-016	-8.01022e-015	-5.87827e-015	-8.80079e-015	-5.42208e-015	-3.3404e-015	7.09367e-015	5.84934e-015	3.185e-015	-1.546e-015	-7.72238e-015	-6.30899e-015	-7.85755e-015	-1.86851e-014	-1.21776e-014	-1.0089e-014	-1.39234e-014
2.7993e-015	-5.8513e-015	-9.08925e-015	8.8715e-015	2.7699e-015	5.22336e-015	5.62734e-015	3.46539e-015	4.05179e-016	-8.13443e-015	-6.1022e-015	-8.79061e-015	-5.99112e-015	-3.79812e-015	7.31369e-015	5.90099e-015	2.96707e-015	-1.55434e-015	-7.69657e-015	-6.39169e-015	-7.9051e-015	-1.88234e-014	-1.23676e-014	-1.04124e-014	-1.3865e-014
3.05098e-015	-5.84977e-015	-9.22549e-015	8.89465e-015	2.67026e-015	5.18127e-015	5.72927e-015	3.11937e-015	3.62762e-016	-8.24288e-015	-6.31712e-015	-8.76074e-015	-6.53496e-015	-4.26815e-015	7.53745e-015	5.94122e-015	2.74589e-015	-1.56493e-015	-7.68665e-015	-6.4746e-015	-7.96642e-015	-1.89764e-014	-1.25806e-014	-1.07359e-014	-1.38224e-014
3.28881e-015	-5.84868e-015	-9.35311e-015	8.9144e-015	2.59635e-015	5.14639e-015	5.81845e-015	2.78628e-015	3.31703e-016	-8.33493e-015	-6.52137e-015	-8.71262e-015	-7.05005e-015	-4.74763e-015	7.76379e-015	5.97094e-015	2.52424e-015	-1.57825e-015	-7.6926e-015	-6.55751e-015	-8.04207e-015	-1.91444e-014	-1.28165e-014	-1.1059e-014	-1.3796e-014
3.51029e-015	-5.84737e-015	-9.47318e-015	8.93269e-015	2.54999e-015	5.11974e-015	5.89654e-015	2.46668e-015	3.10741e-016	-8.40965e-015	-6.71413e-015	-8.64743e-015	-7.53327e-015	-5.23381e-015	7.99144e-015	5.9908e-015	2.30433e-015	-1.59481e-015	-7.71341e-015	-6.64138e-015	-8.13298e-015	-1.93277e-014	-1.30751e-014	-1.13811e-014	-1.37873e-014
3.71291e-015	-5.84621e-015	-9.58641e-015	8.95125e-015	2.53266e-015	5.10278e-015	5.9647e-015	2.16184e-015	2.98668e-016	-8.46644e-015	-6.89365e-015	-8.56752e-015	-7.9824e-015	-5.72391e-015	8.21857e-015	6.00151e-015	2.08921e-015	-1.6154e-015	-7.7495e-015	-6.72672e-015	-8.2394e-015	-1.95259e-014	-1.33558e-014	-1.17005e-014	-1.37972e-014
3.89426e-015	-5.84546e-015	-9.69368e-015	8.97147e-015	2.54565e-015	5.09643e-015	6.02479e-015	1.87226e-015	2.94258e-016	-8.50478e-015	-7.05867e-015	-8.47503e-015	-8.39605e-015	-6.21505e-015	8.44337e-015	6.00407e-015	1.88055e-015	-1.64045e-015	-7.80053e-015	-6.81437e-015	-8.36137e-015	-1.9739e-014	-1.36579e-014	-1.20169e-014	-1.3826e-014
4.05303e-015	-5.8452e-015	-9.79607e-015	8.99473e-015	2.59016e-015	5.10126e-015	6.07847e-015	1.59817e-015	2.95587e-016	-8.52473e-015	-7.20855e-015	-8.37208e-015	-8.77242e-015	-6.70471e-015	8.66383e-015	5.99965e-015	1.68079e-015	-1.67081e-015	-7.86682e-015	-6.90451e-015	-8.49849e-015	-1.99665e-014	-1.39801e-014	-1.2329e-014	-1.38732e-014
4.18832e-015	-5.84546e-015	-9.89451e-015	9.02223e-015	2.66693e-015	5.11797e-015	6.12769e-015	1.34014e-015	3.00804e-016	-8.5262e-015	-7.34289e-015	-8.26145e-015	-9.11012e-015	-7.19026e-015	8.87806e-015	5.9896e-015	1.49136e-015	-1.70701e-015	-7.948e-015	-6.998e-015	-8.65031e-015	-2.02072e-014	-1.43208e-014	-1.26359e-014	-1.39387e-014
4.29845e-015	-5.84667e-015	-9.99052e-015	9.05539e-015	2.77607e-015	5.14736e-015	6.17373e-015	1.09894e-015	3.0826e-016	-8.50933e-015	-7.46114e-015	-8.14552e-015	-9.40892e-015	-7.66888e-015	9.08447e-015	5.97534e-015	1.3132e-015	-1.75034e-015	-8.04261e-015	-7.09584e-015	-8.8161e-015	-2.04601e-014	-1.4678e-014	-1.29361e-014	-1.40226e-014
4.38263e-015	-5.84929e-015	-1.00851e-014	9.09527e-015	2.91672e-015	5.189e-015	6.21824e-015	8.75095e-016	3.16722e-016	-8.47484e-015	-7.56273e-015	-8.02713e-015	-9.66837e-015	-8.13806e-015	9.28096e-015	5.95786e-015	1.14744e-015	-1.80121e-015	-8.15069e-015	-7.19919e-015	-8.99498e-015	-2.0724e-014	-1.50507e-014	-1.32284e-014	-1.41244e-014
4.4399e-015	-5.85371e-015	-1.01789e-014	9.14276e-015	3.08857e-015	5.2426e-015	6.2628e-015	6.68677e-016	3.24428e-016	-8.42277e-015	-7.64773e-015	-7.90763e-015	-9.88732e-015	-8.59528e-015	9.46578e-015	5.93835e-015	9.94915e-016	-1.85954e-015	-8.27104e-015	-7.30881e-015	-9.18673e-015	-2.09977e-014	-1.54369e-014	-1.35115e-014	-1.42432e-014
4.46985e-015	-5.86057e-015	-1.02725e-014	9.19805e-015	3.29053e-015	5.30808e-015	6.30802e-015	4.80159e-016	3.29753e-016	-8.35352e-015	-7.71616e-015	-7.78944e-015	-1.00661e-014	-9.03817e-015	9.63667e-015	5.91773e-015	8.56454e-016	-1.92723e-015	-8.40255e-015	-7.42583e-015	-9.38951e-015	-2.12802e-014	-1.58344e-014	-1.3785e-014	-1.43777e-014
4.47221e-015	-5.87029e-015	-1.03673e-014	9.26062e-015	3.52057e-015	5.38481e-015	6.35495e-015	3.10117e-016	3.3268e-016	-8.26823e-015	-7.76875e-015	-7.67603e-015	-1.02058e-014	-9.4642e-015	9.79166e-015	5.89696e-015	7.31937e-016	-2.00484e-015	-8.54472e-015	-7.55137e-015	-9.60185e-015	-2.15705e-014	-1.62401e-014	-1.40479e-014	-1.45263e-014
4.44673e-015	-5.88446e-015	-1.04634e-014	9.33078e-015	3.77733e-015	5.47307e-015	6.40433e-015	1.58906e-016	3.31727e-016	-8.1683e-015	-7.80582e-015	-7.56971e-015	-1.03068e-014	-9.87149e-015	9.92894e-015	5.87698e-015	6.20612e-016	-2.09317e-015	-8.69553e-015	-7.68612e-015	-9.8229e-015	-2.18671e-014	-1.6652e-014	-1.42993e-014	-1.46878e-014
4.39398e-015	-5.90426e-015	-1.05619e-014	9.40752e-015	4.05845e-015	5.57286e-015	6.45673e-015	2.57463e-017	3.25201e-016	-8.05483e-015	-7.82799e-015	-7.47293e-015	-1.03708e-014	-1.02581e-014	1.00468e-014	5.85915e-015	5.21765e-016	-2.19258e-015	-8.85365e-015	-7.83101e-015	-1.0051e-014	-2.21689e-014	-1.70676e-014	-1.45383e-014	-1.48611e-014
4.31484e-015	-5.92995e-015	-1.06632e-014	9.49079e-015	4.36161e-015	5.68347e-015	6.51316e-015	-8.95058e-017	3.12059e-016	-7.92942e-015	-7.83604e-015	-7.38835e-015	-1.03992e-014	-1.06228e-014	1.01437e-014	5.84486e-015	4.35096e-016	-2.3032e-015	-9.01818e-015	-7.98647e-015	-1.02845e-014	-2.24742e-014	-1.74843e-014	-1.47638e-014	-1.50441e-014
4.20994e-015	-5.96317e-015	-1.07672e-014	9.57889e-015	4.68356e-015	5.80373e-015	6.57346e-015	-1.86883e-016	2.91314e-016	-7.79419e-015	-7.83089e-015	-7.31784e-015	-1.03939e-014	-1.0964e-014	1.02179e-014	5.83478e-015	3.60257e-016	-2.42586e-015	-9.18791e-015	-8.15309e-015	-1.0522e-014	-2.27817e-014	-1.79001e-014	-1.49752e-014	-1.5235e-014
4.08034e-015	-6.00492e-015	-1.08746e-014	9.67098e-015	5.02117e-015	5.93271e-015	6.63744e-015	-2.66205e-016	2.62167e-016	-7.65068e-015	-7.81381e-015	-7.2636e-015	-1.0357e-014	-1.1281e-014	1.02685e-014	5.82967e-015	2.96925e-016	-2.56056e-015	-9.36183e-015	-8.33191e-015	-1.0762e-014	-2.30896e-014	-1.83121e-014	-1.51713e-014	-1.54326e-014
3.92739e-015	-6.05587e-015	-1.09854e-014	9.76631e-015	5.37202e-015	6.06947e-015	6.7049e-015	-3.27008e-016	2.24551e-016	-7.5006e-015	-7.78688e-015	-7.22774e-015	-1.02908e-014	-1.15724e-014	1.02937e-014	5.83037e-015	2.44231e-016	-2.70758e-015	-9.53876e-015	-8.52312e-015	-1.10032e-014	-2.33966e-014	-1.87179e-014	-1.53521e-014	-1.56345e-014
3.7523e-015	-6.1176e-015	-1.10993e-014	9.86283e-015	5.73256e-015	6.2123e-015	6.77582e-015	-3.70323e-016	1.78002e-016	-7.34666e-015	-7.75118e-015	-7.21194e-015	-1.01975e-014	-1.18377e-014	1.02927e-014	5.83786e-015	2.01354e-016	-2.86694e-015	-9.71716e-015	-8.72726e-015	-1.12435e-014	-2.37012e-014	-1.91151e-014	-1.55173e-014	-1.58388e-014
3.5563e-015	-6.19145e-015	-1.12164e-014	9.95891e-015	6.09909e-015	6.35985e-015	6.84906e-015	-3.9625e-016	1.21654e-016	-7.19063e-015	-7.70842e-015	-7.21741e-015	-1.00798e-014	-1.20762e-014	1.02654e-014	5.85272e-015	1.66863e-016	-3.0386e-015	-9.89608e-015	-8.94448e-015	-1.1481e-014	-2.40015e-014	-1.95013e-014	-1.56666e-014	-1.60438e-014
3.34155e-015	-6.27924e-015	-1.13366e-014	1.00531e-014	6.46776e-015	6.5108e-015	6.92354e-015	-4.05158e-016	5.60644e-017	-7.03424e-015	-7.66028e-015	-7.24619e-015	-9.9399e-015	-1.2288e-014	1.02113e-014	5.87518e-015	1.4019e-016	-3.22229e-015	-1.00749e-014	-9.1751e-015	-1.17142e-014	-2.4296e-014	-1.98746e-014	-1.57998e-014	-1.62483e-014
3.1099e-015	-6.38202e-015	-1.14595e-014	1.01436e-014	6.83456e-015	6.66371e-015	6.99879e-015	-3.97379e-016	-1.85945e-017	-6.87976e-015	-7.60825e-015	-7.29882e-015	-9.78098e-015	-1.24729e-014	1.01305e-014	5.9058e-015	1.19848e-016	-3.41808e-015	-1.02519e-014	-9.41897e-015	-1.19422e-014	-2.45839e-014	-2.02335e-014	-1.5917e-014	-1.64503e-014
2.86324e-015	-6.50101e-015	-1.15845e-014	1.0228e-014	7.19608e-015	6.81731e-015	7.07354e-015	-3.7268e-016	-1.02595e-016	-6.72931e-015	-7.55479e-015	-7.37664e-015	-9.60552e-015	-1.26313e-014	1.00231e-014	5.94475e-015	1.04623e-016	-3.62518e-015	-1.0426e-014	-9.67556e-015	-1.21639e-014	-2.48634e-014	-2.0576e-014	-1.60184e-014	-1.66487e-014
2.60439e-015	-6.63779e-015	-1.17115e-014	1.03049e-014	7.54836e-015	6.97058e-015	7.14632e-015	-3.31906e-016	-1.95373e-016	-6.58603e-015	-7.50166e-015	-7.47984e-015	-9.41714e-015	-1.27647e-014	9.88953e-015	5.99167e-015	9.3228e-017	-3.84318e-015	-1.0597e-014	-9.94393e-015	-1.23775e-014	-2.51341e-014	-2.09008e-014	-1.61043e-014	-1.68422e-014
2.33517e-015	-6.79339e-015	-1.18395e-014	1.03719e-014	7.88771e-015	7.1219e-015	7.21594e-015	-2.7567e-016	-2.96309e-016	-6.45169e-015	-7.45033e-015	-7.60827e-015	-9.21855e-015	-1.28733e-014	9.73002e-015	6.04622e-015	8.40879e-017	-4.07163e-015	-1.07646e-014	-1.02236e-014	-1.25826e-014	-2.53951e-014	-2.12058e-014	-1.6175e-014	-1.7029e-014
2.05644e-015	-6.96944e-015	-1.19689e-014	1.0427e-014	8.21043e-015	7.27028e-015	7.28151e-015	-2.04595e-016	-4.05078e-016	-6.32845e-015	-7.40239e-015	-7.76155e-015	-9.01199e-015	-1.29577e-014	9.5456e-015	6.1074e-015	7.63678e-017	-4.31006e-015	-1.09288e-014	-1.05135e-014	-1.27785e-014	-2.56447e-014	-2.14901e-014	-1.62314e-014	-1.72072e-014
1.77083e-015	-7.16707e-015	-1.20983e-014	1.04689e-014	8.5129e-015	7.41424e-015	7.3412e-015	-1.19426e-016	-5.21528e-016	-6.21776e-015	-7.35944e-015	-7.93872e-015	-8.80001e-015	-1.30188e-014	9.33763e-015	6.17504e-015	6.90139e-017	-4.55742e-015	-1.10889e-014	-1.08125e-014	-1.29641e-014	-2.58825e-014	-2.17526e-014	-1.62742e-014	-1.73755e-014
1.48065e-015	-7.38647e-015	-1.22268e-014	1.0496e-014	8.79161e-015	7.55303e-015	7.39335e-015	-2.08198e-017	-6.45068e-016	-6.12178e-015	-7.32295e-015	-8.13849e-015	-8.58563e-015	-1.30581e-014	9.10747e-015	6.24804e-015	6.11996e-017	-4.81265e-015	-1.12451e-014	-1.11194e-014	-1.31384e-014	-2.61079e-014	-2.19928e-014	-1.63039e-014	-1.75334e-014
1.1881e-015	-7.62885e-015	-1.23538e-014	1.05074e-014	9.04422e-015	7.68607e-015	7.43605e-015	8.97067e-017	-7.7454e-016	-6.04167e-015	-7.29406e-015	-8.36043e-015	-8.37091e-015	-1.30771e-014	8.85685e-015	6.3257e-015	5.22287e-017	-5.075e-015	-1.13973e-014	-1.14326e-014	-1.33014e-014	-2.63203e-014	-2.22098e-014	-1.63219e-014	-1.76802e-014
8.95151e-016	-7.89524e-015	-1.24788e-014	1.05013e-014	9.26783e-015	7.81234e-015	7.46857e-015	2.11473e-016	-9.09e-016	-5.979e-015	-7.27481e-015	-8.60351e-015	-8.1583e-015	-1.30773e-014	8.58757e-015	6.40695e-015	4.18901e-017	-5.34308e-015	-1.15461e-014	-1.17503e-014	-1.34528e-014	-2.65192e-014	-2.24034e-014	-1.63296e-014	-1.78149e-014
6.03311e-016	-8.1859e-015	-1.26008e-014	1.04766e-014	9.46004e-015	7.9316e-015	7.48945e-015	3.43111e-016	-1.04702e-015	-5.93483e-015	-7.26613e-015	-8.8653e-015	-7.94971e-015	-1.30604e-014	8.30161e-015	6.4905e-015	3.01752e-017	-5.6157e-015	-1.16918e-014	-1.20708e-014	-1.35924e-014	-2.67046e-014	-2.25734e-014	-1.63281e-014	-1.79372e-014
3.15011e-016	-8.50128e-015	-1.27195e-014	1.04332e-014	9.61905e-015	8.0433e-015	7.49734e-015	4.83838e-016	-1.18804e-015	-5.90978e-015	-7.2687e-015	-9.14299e-015	-7.74719e-015	-1.30285e-014	8.0011e-015	6.57496e-015	1.61838e-017	-5.89193e-015	-1.18346e-014	-1.23926e-014	-1.37199e-014	-2.68758e-014	-2.27205e-014	-1.63182e-014	-1.80467e-014
3.20205e-017	-8.84119e-015	-1.28348e-014	1.03708e-014	9.74282e-015	8.14697e-015	7.49093e-015	6.32828e-016	-1.33086e-015	-5.90485e-015	-7.28367e-015	-9.4342e-015	-7.55218e-015	-1.29832e-014	7.68842e-015	6.65918e-015	-1.44453e-019	-6.17032e-015	-1.1976e-014	-1.27142e-014	-1.38353e-014	-2.70323e-014	-2.28452e-014	-1.63015e-014	-1.81429e-014
-2.43901e-016	-9.20525e-015	-1.29462e-014	1.02886e-014	9.83022e-015	8.24227e-015	7.46879e-015	7.88321e-016	-1.47356e-015	-5.92013e-015	-7.31143e-015	-9.73716e-015	-7.36586e-015	-1.29259e-014	7.36616e-015	6.74164e-015	-1.94362e-017	-6.44954e-015	-1.21163e-014	-1.30329e-014	-1.39386e-014	-2.71745e-014	-2.29476e-014	-1.62794e-014	-1.82263e-014
-5.11133e-016	-9.59264e-015	-1.3053e-014	1.01864e-014	9.8802e-015	8.32873e-015	7.4303e-015	9.49409e-016	-1.61534e-015	-5.95623e-015	-7.35308e-015	-1.00488e-014	-7.18959e-015	-1.2859e-014	7.0366e-015	6.82057e-015	-4.14477e-017	-6.72861e-015	-1.22554e-014	-1.3347e-014	-1.40304e-014	-2.73032e-014	-2.30281e-014	-1.62532e-014	-1.82967e-014
-7.67961e-016	-1.00022e-014	-1.31551e-014	1.00648e-014	9.89229e-015	8.40643e-015	7.37477e-015	1.11481e-015	-1.75508e-015	-6.01284e-015	-7.40858e-015	-1.03659e-014	-7.02462e-015	-1.2784e-014	6.70237e-015	6.89404e-015	-6.59724e-017	-7.00592e-015	-1.23948e-014	-1.36546e-014	-1.41106e-014	-2.74184e-014	-2.30879e-014	-1.62245e-014	-1.83541e-014
-1.01312e-015	-1.04334e-014	-1.32523e-014	9.92455e-015	9.86651e-015	8.47536e-015	7.30183e-015	1.28307e-015	-1.89198e-015	-6.08884e-015	-7.47766e-015	-1.06857e-014	-6.87165e-015	-1.27025e-014	6.36642e-015	6.96051e-015	-9.28569e-017	-7.28096e-015	-1.25345e-014	-1.3954e-014	-1.41795e-014	-2.75199e-014	-2.31281e-014	-1.6195e-014	-1.83982e-014
-1.24534e-015	-1.08847e-014	-1.33447e-014	9.76638e-015	9.8031e-015	8.5356e-015	7.21078e-015	1.4522e-015	-2.02536e-015	-6.18371e-015	-7.56009e-015	-1.10054e-014	-6.73103e-015	-1.26164e-014	6.03106e-015	7.0179e-015	-1.21913e-016	-7.55321e-015	-1.26764e-014	-1.42427e-014	-1.42378e-014	-2.76076e-014	-2.31501e-014	-1.61656e-014	-1.84297e-014
-1.46298e-015	-1.13542e-014	-1.34321e-014	9.59141e-015	9.7027e-015	8.58732e-015	7.10125e-015	1.62176e-015	-2.15484e-015	-6.29638e-015	-7.65562e-015	-1.13218e-014	-6.60334e-015	-1.25268e-014	5.69845e-015	7.06463e-015	-1.5363e-016	-7.82105e-015	-1.28206e-014	-1.45192e-014	-1.42863e-014	-2.76824e-014	-2.31546e-014	-1.61375e-014	-1.84491e-014
-1.66501e-015	-1.18397e-014	-1.35136e-014	9.40074e-015	9.56615e-015	8.63099e-015	6.97306e-015	1.79019e-015	-2.27925e-015	-6.42565e-015	-7.76325e-015	-1.16309e-014	-6.4893e-015	-1.2435e-014	5.37124e-015	7.09918e-015	-1.87096e-016	-8.08353e-015	-1.29688e-014	-1.47815e-014	-1.4325e-014	-2.77452e-014	-2.31434e-014	-1.6112e-014	-1.84571e-014
-1.85122e-015	-1.23393e-014	-1.35896e-014	9.19575e-015	9.39482e-015	8.66666e-015	6.82646e-015	1.95561e-015	-2.39794e-015	-6.56982e-015	-7.88293e-015	-1.19299e-014	-6.38823e-015	-1.23426e-014	5.0519e-015	7.11967e-015	-2.21922e-016	-8.33931e-015	-1.31216e-014	-1.50281e-014	-1.43545e-014	-2.77967e-014	-2.31173e-014	-1.60899e-014	-1.84543e-014
-2.02128e-015	-1.28503e-014	-1.36612e-014	8.97825e-015	9.19106e-015	8.69494e-015	6.66236e-015	2.11691e-015	-2.51006e-015	-6.72715e-015	-8.01391e-015	-1.22153e-014	-6.29972e-015	-1.22507e-014	4.74214e-015	7.12459e-015	-2.58242e-016	-8.5874e-015	-1.32797e-014	-1.52575e-014	-1.43754e-014	-2.78367e-014	-2.30772e-014	-1.60721e-014	-1.84409e-014
-2.17392e-015	-1.33697e-014	-1.37283e-014	8.74999e-015	8.95686e-015	8.7164e-015	6.48122e-015	2.27313e-015	-2.61597e-015	-6.89536e-015	-8.15438e-015	-1.24837e-014	-6.22373e-015	-1.21605e-014	4.44423e-015	7.11253e-015	-2.954e-016	-8.82733e-015	-1.34441e-014	-1.54694e-014	-1.43882e-014	-2.78656e-014	-2.30248e-014	-1.60591e-014	-1.84176e-014
-2.30834e-015	-1.3895e-014	-1.37909e-014	8.51305e-015	8.6947e-015	8.73123e-015	6.28319e-015	2.42323e-015	-2.71544e-015	-7.07219e-015	-8.30336e-015	-1.27315e-014	-6.15975e-015	-1.20723e-014	4.16013e-015	7.08184e-015	-3.33378e-016	-9.05827e-015	-1.36141e-014	-1.56625e-014	-1.43932e-014	-2.78838e-014	-2.29613e-014	-1.60524e-014	-1.83849e-014
-2.42408e-015	-1.44235e-014	-1.38487e-014	8.26913e-015	8.40716e-015	8.73969e-015	6.06985e-015	2.56669e-015	-2.80794e-015	-7.25471e-015	-8.45873e-015	-1.29559e-014	-6.1075e-015	-1.19869e-014	3.89129e-015	7.03158e-015	-3.71499e-016	-9.27837e-015	-1.37901e-014	-1.58359e-014	-1.43904e-014	-2.78912e-014	-2.28871e-014	-1.6052e-014	-1.83434e-014
-2.52118e-015	-1.49516e-014	-1.39024e-014	8.02067e-015	8.09761e-015	8.74215e-015	5.84241e-015	2.70197e-015	-2.89304e-015	-7.44006e-015	-8.61897e-015	-1.31532e-014	-6.0656e-015	-1.19042e-014	3.63887e-015	6.96031e-015	-4.09432e-016	-9.48766e-015	-1.3973e-014	-1.5988e-014	-1.43803e-014	-2.78891e-014	-2.28041e-014	-1.60578e-014	-1.82938e-014
-2.59919e-015	-1.54759e-014	-1.39523e-014	7.77029e-015	7.76913e-015	8.73934e-015	5.60182e-015	2.8283e-015	-2.97072e-015	-7.62513e-015	-8.78246e-015	-1.33206e-014	-6.03302e-015	-1.18249e-014	3.4039e-015	6.86665e-015	-4.4712e-016	-9.68513e-015	-1.41627e-014	-1.6118e-014	-1.43631e-014	-2.78778e-014	-2.27127e-014	-1.60695e-014	-1.82365e-014
-2.65776e-015	-1.59929e-014	-1.39985e-014	7.51955e-015	7.42493e-015	8.73259e-015	5.35034e-015	2.94469e-015	-3.04134e-015	-7.80735e-015	-8.9474e-015	-1.34558e-014	-6.00869e-015	-1.17497e-014	3.1876e-015	6.75078e-015	-4.84743e-016	-9.87049e-015	-1.43592e-014	-1.62262e-014	-1.43382e-014	-2.7857e-014	-2.26139e-014	-1.6087e-014	-1.81717e-014
-2.69694e-015	-1.64992e-014	-1.40413e-014	7.27056e-015	7.0688e-015	8.72199e-015	5.0894e-015	3.05103e-015	-3.10546e-015	-7.98372e-015	-9.11136e-015	-1.3556e-014	-5.99145e-015	-1.16779e-014	2.99052e-015	6.61133e-015	-5.22553e-016	-1.00426e-014	-1.4562e-014	-1.63133e-014	-1.4306e-014	-2.78263e-014	-2.25081e-014	-1.61098e-014	-1.81006e-014
-2.71621e-015	-1.69908e-014	-1.4081e-014	7.02537e-015	6.70381e-015	8.70829e-015	4.82115e-015	3.14674e-015	-3.16324e-015	-8.15096e-015	-9.2725e-015	-1.36196e-014	-5.98014e-015	-1.16093e-014	2.81339e-015	6.44829e-015	-5.60451e-016	-1.02007e-014	-1.47704e-014	-1.63796e-014	-1.42665e-014	-2.77858e-014	-2.23964e-014	-1.61375e-014	-1.80236e-014
-2.71647e-015	-1.74648e-014	-1.41178e-014	6.78617e-015	6.33437e-015	8.69188e-015	4.54756e-015	3.23201e-015	-3.2155e-015	-8.30544e-015	-9.42907e-015	-1.36456e-014	-5.97398e-015	-1.15437e-014	2.65666e-015	6.26192e-015	-5.98029e-016	-1.03447e-014	-1.49842e-014	-1.64264e-014	-1.42194e-014	-2.77363e-014	-2.22785e-014	-1.61691e-014	-1.79401e-014
-2.69798e-015	-1.79173e-014	-1.41517e-014	6.55479e-015	5.96399e-015	8.67322e-015	4.27046e-015	3.30657e-015	-3.26292e-015	-8.44381e-015	-9.57924e-015	-1.36319e-014	-5.97207e-015	-1.14804e-014	2.52017e-015	6.05203e-015	-6.35007e-016	-1.04745e-014	-1.52016e-014	-1.64545e-014	-1.41635e-014	-2.76777e-014	-2.21547e-014	-1.62034e-014	-1.78506e-014
-2.66125e-015	-1.83448e-014	-1.41829e-014	6.33294e-015	5.5957e-015	8.65263e-015	3.99203e-015	3.36979e-015	-3.30649e-015	-8.56347e-015	-9.72072e-015	-1.35768e-014	-5.97291e-015	-1.14189e-014	2.40295e-015	5.81855e-015	-6.71849e-016	-1.05894e-014	-1.54218e-014	-1.64644e-014	-1.40982e-014	-2.76091e-014	-2.20251e-014	-1.62388e-014	-1.77557e-014
-2.60681e-015	-1.87442e-014	-1.4211e-014	6.12262e-015	5.23338e-015	8.63048e-015	3.71456e-015	3.42182e-015	-3.34698e-015	-8.66137e-015	-9.85132e-015	-1.34799e-014	-5.97564e-015	-1.13582e-014	2.3039e-015	5.56265e-015	-7.0941e-016	-1.06891e-014	-1.56438e-014	-1.64578e-014	-1.4024e-014	-2.75307e-014	-2.18892e-014	-1.62747e-014	-1.76558e-014
-2.53526e-015	-1.91125e-014	-1.42358e-014	5.92483e-015	4.88017e-015	8.6063e-015	3.43979e-015	3.46278e-015	-3.38481e-015	-8.73477e-015	-9.9689e-015	-1.33411e-014	-5.97864e-015	-1.12975e-014	2.22208e-015	5.28518e-015	-7.47438e-016	-1.07731e-014	-1.58656e-014	-1.6436e-014	-1.39398e-014	-2.74421e-014	-2.17468e-014	-1.6309e-014	-1.75508e-014
-2.44704e-015	-1.94467e-014	-1.42569e-014	5.74056e-015	4.53862e-015	8.58084e-015	3.1703e-015	3.49307e-015	-3.42043e-015	-8.7812e-015	-1.00716e-014	-1.31598e-014	-5.98125e-015	-1.12354e-014	2.15662e-015	4.98679e-015	-7.86183e-016	-1.08415e-014	-1.60853e-014	-1.64005e-014	-1.3845e-014	-2.73429e-014	-2.15975e-014	-1.63398e-014	-1.74406e-014
-2.3427e-015	-1.97443e-014	-1.42738e-014	5.57077e-015	4.21134e-015	8.55424e-015	2.90761e-015	3.51363e-015	-3.45456e-015	-8.79831e-015	-1.01581e-014	-1.29363e-014	-5.98254e-015	-1.11706e-014	2.10666e-015	4.66854e-015	-8.26004e-016	-1.08943e-014	-1.63018e-014	-1.63536e-014	-1.37389e-014	-2.72325e-014	-2.14408e-014	-1.63655e-014	-1.73257e-014
-2.22294e-015	-2.00029e-014	-1.42862e-014	5.41603e-015	3.90077e-015	8.52655e-015	2.65357e-015	3.5251e-015	-3.48755e-015	-8.78413e-015	-1.02264e-014	-1.26716e-014	-5.98127e-015	-1.11027e-014	2.07002e-015	4.3324e-015	-8.67501e-016	-1.09316e-014	-1.65125e-014	-1.62968e-014	-1.36208e-014	-2.71105e-014	-2.12766e-014	-1.6384e-014	-1.72061e-014
-2.08825e-015	-2.02206e-014	-1.42934e-014	5.27645e-015	3.6092e-015	8.49803e-015	2.40989e-015	3.52824e-015	-3.52056e-015	-8.73678e-015	-1.02756e-014	-1.23667e-014	-5.97649e-015	-1.10304e-014	2.04521e-015	3.98019e-015	-9.12181e-016	-1.09528e-014	-1.67158e-014	-1.62323e-014	-1.34901e-014	-2.69764e-014	-2.11034e-014	-1.63934e-014	-1.70814e-014
-1.9394e-015	-2.03951e-014	-1.42951e-014	5.15264e-015	3.33821e-015	8.46853e-015	2.1782e-015	3.52417e-015	-3.55484e-015	-8.65494e-015	-1.03036e-014	-1.20235e-014	-5.96682e-015	-1.09528e-014	2.03018e-015	3.61341e-015	-9.60637e-016	-1.09575e-014	-1.69097e-014	-1.61623e-014	-1.3346e-014	-2.68303e-014	-2.09204e-014	-1.63921e-014	-1.69511e-014
-1.77704e-015	-2.05256e-014	-1.4291e-014	5.04449e-015	3.08917e-015	8.43763e-015	1.95962e-015	3.51428e-015	-3.59069e-015	-8.53739e-015	-1.03095e-014	-1.16441e-014	-5.95192e-015	-1.08691e-014	2.02328e-015	3.23361e-015	-1.01368e-015	-1.09461e-014	-1.70927e-014	-1.60891e-014	-1.31878e-014	-2.6672e-014	-2.07275e-014	-1.63782e-014	-1.68155e-014
-1.60286e-015	-2.06117e-014	-1.42801e-014	4.95197e-015	2.86296e-015	8.4051e-015	1.75634e-015	3.50018e-015	-3.6291e-015	-8.38366e-015	-1.02928e-014	-1.12303e-014	-5.93195e-015	-1.0778e-014	2.02268e-015	2.84314e-015	-1.07179e-015	-1.09182e-014	-1.72623e-014	-1.60144e-014	-1.30147e-014	-2.65008e-014	-2.05233e-014	-1.63494e-014	-1.66747e-014
-1.41751e-015	-2.06527e-014	-1.4262e-014	4.8742e-015	2.66016e-015	8.37102e-015	1.56945e-015	3.48255e-015	-3.67011e-015	-8.19301e-015	-1.02526e-014	-1.07849e-014	-5.90572e-015	-1.06788e-014	2.02641e-015	2.4441e-015	-1.1361e-015	-1.08744e-014	-1.7416e-014	-1.59408e-014	-1.28263e-014	-2.63162e-014	-2.03072e-014	-1.6304e-014	-1.65285e-014
-1.22142e-015	-2.06484e-014	-1.42362e-014	4.81036e-015	2.48108e-015	8.33507e-015	1.39954e-015	3.46227e-015	-3.71452e-015	-7.9656e-015	-1.01887e-014	-1.03108e-014	-5.87222e-015	-1.05709e-014	2.03136e-015	2.03865e-015	-1.20746e-015	-1.0815e-014	-1.75519e-014	-1.58703e-014	-1.26226e-014	-2.61179e-014	-2.00782e-014	-1.62397e-014	-1.63765e-014
-1.01592e-015	-2.06001e-014	-1.42019e-014	4.75928e-015	2.32608e-015	8.29797e-015	1.24783e-015	3.44135e-015	-3.76293e-015	-7.70228e-015	-1.01006e-014	-9.81095e-015	-5.83129e-015	-1.04538e-014	2.03576e-015	1.62946e-015	-1.28682e-015	-1.074e-014	-1.76683e-014	-1.5805e-014	-1.24025e-014	-2.59053e-014	-1.98359e-014	-1.61554e-014	-1.62194e-014
-8.02583e-016	-2.05078e-014	-1.41587e-014	4.7193e-015	2.19449e-015	8.25924e-015	1.11454e-015	3.42131e-015	-3.81564e-015	-7.40356e-015	-9.98871e-015	-9.28865e-015	-5.78327e-015	-1.0327e-014	2.03749e-015	1.21877e-015	-1.37569e-015	-1.06494e-014	-1.77634e-014	-1.57469e-014	-1.2166e-014	-2.56782e-014	-1.95798e-014	-1.60493e-014	-1.60573e-014
-5.82869e-016	-2.03728e-014	-1.41066e-014	4.68878e-015	2.08567e-015	8.21879e-015	9.99953e-016	3.40292e-015	-3.8729e-015	-7.07078e-015	-9.85358e-015	-8.74716e-015	-5.72792e-015	-1.01902e-014	2.03476e-015	8.08787e-016	-1.47472e-015	-1.05436e-014	-1.78349e-014	-1.56971e-014	-1.1913e-014	-2.54366e-014	-1.93098e-014	-1.59207e-014	-1.58903e-014
-3.58175e-016	-2.01969e-014	-1.40447e-014	4.66587e-015	1.99838e-015	8.17693e-015	9.04247e-016	3.38824e-015	-3.9346e-015	-6.70585e-015	-9.69559e-015	-8.19037e-015	-5.66533e-015	-1.00432e-014	2.02539e-015	4.0186e-016	-1.58425e-015	-1.04234e-014	-1.78809e-014	-1.56572e-014	-1.16435e-014	-2.51807e-014	-1.9025e-014	-1.57688e-014	-1.57184e-014
[truncated: 1,326 more rows]
