# Supplementary material for: Prominent gamma band activity during visual motion perception in early-stage Alzheimer’s disease
Source: PLoS One. 2022 Apr 18;17(4):e0266693. doi: 10.1371/journal.pone.0266693 (PMC9015152; doi:10.1371/journal.pone.0266693)
Supplement: S1 File — (ZIP) [file pone.0266693.s001.zip › PloseOneé╠âfü[â^âVü[âgùp/Old13 L hemisphere.txt]

-1.80587e-015	-7.47665e-015	4.87997e-015	1.34644e-014	5.32947e-015	9.8811e-015	2.24885e-016	3.03402e-015	3.31149e-015	5.05823e-015	-5.28816e-015	3.53559e-015	-2.59813e-015	-1.05697e-015	-3.31501e-015	7.09997e-015	7.30068e-016	8.3733e-016	-4.43461e-015	-1.57903e-014	2.47766e-015	-4.94518e-015	7.86335e-015	-1.55214e-015	-2.78925e-015
-1.62967e-015	-7.29489e-015	4.6186e-015	1.28759e-014	5.32708e-015	9.98412e-015	6.61118e-016	3.50372e-015	3.92569e-015	5.57895e-015	-4.64335e-015	2.80201e-015	-2.10278e-015	-4.62467e-016	-3.06645e-015	6.74522e-015	9.05916e-016	1.26117e-015	-4.43653e-015	-1.55552e-014	2.88021e-015	-4.64142e-015	7.62929e-015	-1.66814e-015	-2.51565e-015
-1.44361e-015	-7.12602e-015	4.36827e-015	1.22802e-014	5.3367e-015	1.0094e-014	1.10021e-015	3.99302e-015	4.54089e-015	6.10439e-015	-3.98729e-015	2.07465e-015	-1.58395e-015	1.49286e-016	-2.80797e-015	6.40489e-015	1.0872e-015	1.68193e-015	-4.42647e-015	-1.52872e-014	3.2986e-015	-4.34059e-015	7.39882e-015	-1.78883e-015	-2.23462e-015
-1.24772e-015	-6.97031e-015	4.13084e-015	1.16804e-014	5.35804e-015	1.02088e-014	1.53947e-015	4.50044e-015	5.15448e-015	6.6321e-015	-3.32348e-015	1.3586e-015	-1.04379e-015	7.74887e-016	-2.5404e-015	6.08084e-015	1.27254e-015	2.09783e-015	-4.40438e-015	-1.49864e-014	3.73141e-015	-4.04573e-015	7.17303e-015	-1.91311e-015	-1.94808e-015
-1.04256e-015	-6.82793e-015	3.90796e-015	1.10789e-014	5.3903e-015	1.03273e-014	1.97585e-015	5.02324e-015	5.76407e-015	7.15932e-015	-2.6553e-015	6.59218e-016	-4.84613e-016	1.41072e-015	-2.26486e-015	5.77456e-015	1.46014e-015	2.50708e-015	-4.36965e-015	-1.46533e-014	4.17667e-015	-3.75922e-015	6.95297e-015	-2.04028e-015	-1.65788e-015
-8.28279e-016	-6.69837e-015	3.70113e-015	1.04789e-014	5.43289e-015	1.04482e-014	2.40676e-015	5.55889e-015	6.3671e-015	7.68347e-015	-1.98685e-015	-1.80055e-017	9.13383e-017	2.05305e-015	-1.9818e-015	5.4874e-015	1.64864e-015	2.90778e-015	-4.32236e-015	-1.42882e-014	4.63213e-015	-3.48344e-015	6.73903e-015	-2.16969e-015	-1.36581e-015
-6.05142e-016	-6.58119e-015	3.51211e-015	9.88346e-015	5.48501e-015	1.05699e-014	2.82933e-015	6.1048e-015	6.96109e-015	8.20223e-015	-1.32193e-015	-6.67502e-016	6.81592e-016	2.69817e-015	-1.69211e-015	5.2203e-015	1.83665e-015	3.29833e-015	-4.26257e-015	-1.38919e-014	5.09594e-015	-3.22077e-015	6.53158e-015	-2.30088e-015	-1.07431e-015
-3.73222e-016	-6.4753e-015	3.34168e-015	9.29558e-015	5.54582e-015	1.06901e-014	3.24053e-015	6.65798e-015	7.54413e-015	8.71301e-015	-6.63948e-016	-1.2841e-015	1.28322e-015	3.34201e-015	-1.3967e-015	4.97382e-015	2.02249e-015	3.67688e-015	-4.19057e-015	-1.34662e-014	5.56566e-015	-2.97317e-015	6.33104e-015	-2.43269e-015	-7.85465e-016
-1.33023e-016	-6.37978e-015	3.19058e-015	8.71762e-015	5.61395e-015	1.08072e-014	3.63779e-015	7.21537e-015	8.11392e-015	9.21335e-015	-1.65819e-017	-1.86272e-015	1.89352e-015	3.98046e-015	-1.0967e-015	4.74828e-015	2.20491e-015	4.04216e-015	-4.10657e-015	-1.30126e-014	6.03844e-015	-2.74246e-015	6.13803e-015	-2.56394e-015	-5.01591e-016
1.145e-016	-6.29371e-015	3.05957e-015	8.15226e-015	5.68763e-015	1.09193e-014	4.01899e-015	7.77347e-015	8.66818e-015	9.70072e-015	6.16836e-016	-2.39854e-015	2.50948e-015	4.60994e-015	-7.93033e-016	4.54398e-015	2.38276e-015	4.39316e-015	-4.01104e-015	-1.25332e-014	6.51239e-015	-2.53069e-015	5.95253e-015	-2.69389e-015	-2.25226e-016
3.68643e-016	-6.21564e-015	2.94974e-015	7.60211e-015	5.76552e-015	1.10243e-014	4.38185e-015	8.32917e-015	9.20534e-015	1.01724e-014	1.23332e-015	-2.88675e-015	3.12831e-015	5.2263e-015	-4.86912e-016	4.36055e-015	2.55433e-015	4.72887e-015	-3.9047e-015	-1.20308e-014	6.98527e-015	-2.33942e-015	5.77485e-015	-2.82101e-015	4.11024e-017
6.28674e-016	-6.14385e-015	2.8615e-015	7.06931e-015	5.84661e-015	1.11203e-014	4.72413e-015	8.87872e-015	9.72333e-015	1.06258e-014	1.82983e-015	-3.32352e-015	3.74689e-015	5.82606e-015	-1.79034e-016	4.19711e-015	2.71921e-015	5.04835e-015	-3.78809e-015	-1.15078e-014	7.45436e-015	-2.17005e-015	5.60492e-015	-2.94415e-015	2.95316e-016
8.9381e-016	-6.07645e-015	2.79526e-015	6.55577e-015	5.92936e-015	1.12053e-014	5.04397e-015	9.41843e-015	1.02205e-014	1.10587e-014	2.40296e-015	-3.70495e-015	4.36237e-015	6.40523e-015	1.2988e-016	4.05295e-015	2.87568e-015	5.35101e-015	-3.66193e-015	-1.09678e-014	7.917e-015	-2.02397e-015	5.44258e-015	-3.06201e-015	5.3559e-016
1.16346e-015	-6.01172e-015	2.7511e-015	6.06339e-015	6.01238e-015	1.12774e-014	5.33954e-015	9.94454e-015	1.06951e-014	1.14689e-014	2.94989e-015	-4.02733e-015	4.97177e-015	6.96081e-015	4.38901e-016	3.92673e-015	3.0225e-015	5.63634e-015	-3.52699e-015	-1.0414e-014	8.37075e-015	-1.90192e-015	5.28754e-015	-3.17325e-015	7.5996e-016
1.43657e-015	-5.94767e-015	2.72907e-015	5.59401e-015	6.09395e-015	1.13351e-014	5.6097e-015	1.04532e-014	1.11457e-014	1.18541e-014	3.46856e-015	-4.28754e-015	5.57222e-015	7.48949e-015	7.46641e-016	3.81711e-015	3.15941e-015	5.90391e-015	-3.38365e-015	-9.84989e-015	8.81314e-015	-1.80503e-015	5.1395e-015	-3.27623e-015	9.65864e-016
1.71173e-015	-5.88202e-015	2.72898e-015	5.14914e-015	6.17247e-015	1.13768e-014	5.85293e-015	1.09407e-014	1.1571e-014	1.22125e-014	3.95619e-015	-4.48294e-015	6.16095e-015	7.98838e-015	1.05225e-015	3.72294e-015	3.28588e-015	6.15362e-015	-3.23283e-015	-9.27929e-015	9.24177e-015	-1.73376e-015	4.99835e-015	-3.36938e-015	1.15177e-015
1.98775e-015	-5.81244e-015	2.75055e-015	4.73032e-015	6.24632e-015	1.1401e-014	6.06867e-015	1.14031e-014	1.19695e-014	1.2542e-014	4.41064e-015	-4.61173e-015	6.73505e-015	8.45457e-015	1.35485e-015	3.64189e-015	3.40127e-015	6.38544e-015	-3.07586e-015	-8.70593e-015	9.65458e-015	-1.68806e-015	4.86419e-015	-3.45157e-015	1.31613e-015
2.26371e-015	-5.73707e-015	2.79364e-015	4.33814e-015	6.31434e-015	1.14064e-014	6.25667e-015	1.18368e-014	1.23403e-014	1.2841e-014	4.83028e-015	-4.67304e-015	7.29182e-015	8.88573e-015	1.65395e-015	3.5722e-015	3.50497e-015	6.59934e-015	-2.91305e-015	-8.13374e-015	1.00489e-014	-1.66842e-015	4.73625e-015	-3.52132e-015	1.45742e-015
2.53856e-015	-5.65363e-015	2.85733e-015	3.97338e-015	6.37542e-015	1.13916e-014	6.41676e-015	1.22387e-014	1.26822e-014	1.31084e-014	5.21379e-015	-4.66606e-015	7.82915e-015	9.28024e-015	1.94864e-015	3.5117e-015	3.59627e-015	6.79572e-015	-2.74547e-015	-7.56722e-015	1.04219e-014	-1.67405e-015	4.61379e-015	-3.57709e-015	1.57433e-015
2.81019e-015	-5.56031e-015	2.94089e-015	3.6364e-015	6.42818e-015	1.13553e-014	6.54928e-015	1.26051e-014	1.29944e-014	1.33423e-014	5.55968e-015	-4.59044e-015	8.34454e-015	9.63639e-015	2.23824e-015	3.45814e-015	3.67547e-015	6.97489e-015	-2.57391e-015	-7.01074e-015	1.07718e-014	-1.7047e-015	4.49657e-015	-3.61763e-015	1.66568e-015
3.07744e-015	-5.45542e-015	3.04372e-015	3.32783e-015	6.47165e-015	1.12974e-014	6.65419e-015	1.29334e-014	1.3276e-014	1.35411e-014	5.86646e-015	-4.44623e-015	8.83596e-015	9.95318e-015	2.52188e-015	3.40915e-015	3.7427e-015	7.13735e-015	-2.39912e-015	-6.46831e-015	1.10969e-014	-1.75918e-015	4.38421e-015	-3.64176e-015	1.73015e-015
3.33905e-015	-5.33731e-015	3.1647e-015	3.04766e-015	6.50485e-015	1.12171e-014	6.73265e-015	1.32209e-014	1.35267e-014	1.37033e-014	6.13361e-015	-4.235e-015	9.30177e-015	1.02296e-014	2.79902e-015	3.36292e-015	3.79858e-015	7.28352e-015	-2.22172e-015	-5.94419e-015	1.1395e-014	-1.83591e-015	4.27605e-015	-3.64842e-015	1.76739e-015
3.59352e-015	-5.20431e-015	3.30216e-015	2.7961e-015	6.52738e-015	1.11148e-014	6.78565e-015	1.34653e-014	1.37462e-014	1.3829e-014	6.36112e-015	-3.95875e-015	9.74014e-015	1.04655e-014	3.06874e-015	3.31755e-015	3.84342e-015	7.41384e-015	-2.04224e-015	-5.44237e-015	1.16644e-014	-1.93361e-015	4.17165e-015	-3.63637e-015	1.77727e-015
3.83979e-015	-5.0549e-015	3.45468e-015	2.5727e-015	6.53825e-015	1.09904e-014	6.81473e-015	1.36648e-014	1.39344e-014	1.39176e-014	6.54879e-015	-3.61963e-015	1.01494e-014	1.06609e-014	3.33081e-015	3.27097e-015	3.87747e-015	7.52893e-015	-1.86098e-015	-4.96651e-015	1.19033e-014	-2.05075e-015	4.07093e-015	-3.60446e-015	1.75971e-015
4.07629e-015	-4.88795e-015	3.62083e-015	2.37722e-015	6.53729e-015	1.08446e-014	6.82201e-015	1.38176e-014	1.40913e-014	1.39681e-014	6.69718e-015	-3.22091e-015	1.05286e-014	1.08162e-014	3.58422e-015	3.22145e-015	3.90158e-015	7.62959e-015	-1.67842e-015	-4.52008e-015	1.21105e-014	-2.18552e-015	3.97329e-015	-3.55218e-015	1.7151e-015
4.301e-015	-4.70285e-015	3.79904e-015	2.20869e-015	6.52416e-015	1.06785e-014	6.8093e-015	1.39223e-014	1.42168e-014	1.39804e-014	6.80697e-015	-2.76589e-015	1.08768e-014	1.09325e-014	3.82845e-015	3.16771e-015	3.91661e-015	7.71648e-015	-1.49482e-015	-4.10601e-015	1.22852e-014	-2.33593e-015	3.87851e-015	-3.47888e-015	1.64408e-015
4.51275e-015	-4.49884e-015	3.98787e-015	2.06627e-015	6.49903e-015	1.04932e-014	6.77849e-015	1.3978e-014	1.43105e-014	1.39552e-014	6.87885e-015	-2.25882e-015	1.11933e-014	1.10115e-014	4.06307e-015	3.10893e-015	3.92376e-015	7.79012e-015	-1.30982e-015	-3.72726e-015	1.24262e-014	-2.50025e-015	3.78654e-015	-3.38358e-015	1.54784e-015
4.71051e-015	-4.27565e-015	4.18548e-015	1.94891e-015	6.46193e-015	1.02899e-014	6.73228e-015	1.39849e-014	1.4373e-014	1.38926e-014	6.91398e-015	-1.70424e-015	1.14775e-014	1.10547e-014	4.28812e-015	3.04334e-015	3.92406e-015	7.85099e-015	-1.12391e-015	-3.38649e-015	1.25325e-014	-2.67591e-015	3.69672e-015	-3.26571e-015	1.42755e-015
4.89258e-015	-4.03333e-015	4.39017e-015	1.85569e-015	6.41348e-015	1.00702e-014	6.67294e-015	1.39433e-014	1.44052e-014	1.37934e-014	6.91328e-015	-1.10709e-015	1.1729e-014	1.1064e-014	4.50368e-015	2.97019e-015	3.91885e-015	7.89972e-015	-9.37151e-016	-3.08602e-015	1.26035e-014	-2.86063e-015	3.60866e-015	-3.12526e-015	1.28443e-015
5.05757e-015	-3.77174e-015	4.60018e-015	1.78534e-015	6.3544e-015	9.83604e-015	6.60293e-015	1.38534e-014	1.44076e-014	1.36583e-014	6.87882e-015	-4.73592e-016	1.1948e-014	1.10419e-014	4.70946e-015	2.88891e-015	3.90916e-015	7.93683e-015	-7.49194e-016	-2.82778e-015	1.26386e-014	-3.05188e-015	3.52243e-015	-2.96243e-015	1.1202e-015
5.20396e-015	-3.49168e-015	4.81382e-015	1.73621e-015	6.28522e-015	9.58931e-015	6.52502e-015	1.37162e-014	1.43804e-014	1.34888e-014	6.81213e-015	1.90467e-016	1.21343e-014	1.09911e-014	4.90514e-015	2.79866e-015	3.89656e-015	7.96276e-015	-5.59908e-016	-2.61269e-015	1.26375e-014	-3.24769e-015	3.43803e-015	-2.77724e-015	9.37042e-016
5.33076e-015	-3.19412e-015	5.0288e-015	1.70668e-015	6.20679e-015	9.33238e-015	6.442e-015	1.35332e-014	1.43246e-014	1.32861e-014	6.71483e-015	8.78774e-016	1.22881e-014	1.09146e-014	5.09053e-015	2.69989e-015	3.88215e-015	7.97789e-015	-3.68812e-016	-2.44187e-015	1.26003e-014	-3.44581e-015	3.35527e-015	-2.56997e-015	7.37018e-016
5.43633e-015	-2.88018e-015	5.24303e-015	1.69523e-015	6.11973e-015	9.06823e-015	6.3563e-015	1.3306e-014	1.42416e-014	1.30518e-014	6.58969e-015	1.58463e-015	1.24099e-014	1.08155e-014	5.26558e-015	2.59294e-015	3.8677e-015	7.98259e-015	-1.75199e-016	-2.31551e-015	1.25267e-014	-3.64375e-015	3.27393e-015	-2.34091e-015	5.22599e-016
5.51992e-015	-2.55174e-015	5.45507e-015	1.70067e-015	6.0253e-015	8.79945e-015	6.27044e-015	1.30369e-014	1.41321e-014	1.27877e-014	6.43885e-015	2.30118e-015	1.25004e-014	1.06971e-014	5.43022e-015	2.47839e-015	3.85416e-015	7.97706e-015	2.17168e-017	-2.23306e-015	1.24169e-014	-3.83944e-015	3.19411e-015	-2.09147e-015	2.96708e-016
5.58078e-015	-2.21065e-015	5.6629e-015	1.72167e-015	5.92492e-015	8.529e-015	6.18716e-015	1.2729e-014	1.39976e-014	1.24962e-014	6.26468e-015	3.02154e-015	1.25606e-014	1.05625e-014	5.58424e-015	2.35735e-015	3.84254e-015	7.96156e-015	2.22089e-016	-2.1937e-015	1.22717e-014	-4.03103e-015	3.11597e-015	-1.82234e-015	6.21738e-017
5.61768e-015	-1.85945e-015	5.8645e-015	1.75619e-015	5.81941e-015	8.25972e-015	6.10884e-015	1.23855e-014	1.38394e-014	1.21799e-014	6.06974e-015	3.73866e-015	1.25916e-014	1.04156e-014	5.72769e-015	2.23055e-015	3.83454e-015	7.93604e-015	4.26456e-016	-2.1966e-015	1.20918e-014	-4.21685e-015	3.03975e-015	-1.53429e-015	-1.78033e-016
5.62992e-015	-1.50009e-015	6.05815e-015	1.80253e-015	5.71019e-015	7.99452e-015	6.03775e-015	1.20101e-014	1.3659e-014	1.18413e-014	5.85661e-015	4.44601e-015	1.25943e-014	1.02599e-014	5.86081e-015	2.09942e-015	3.8313e-015	7.90071e-015	6.36051e-016	-2.24054e-015	1.18779e-014	-4.39495e-015	2.96546e-015	-1.22846e-015	-4.20979e-016
5.61693e-015	-1.13513e-015	6.24233e-015	1.8592e-015	5.59861e-015	7.73617e-015	5.97583e-015	1.16069e-014	1.34581e-014	1.1483e-014	5.62779e-015	5.13701e-015	1.25695e-014	1.0099e-014	5.98355e-015	1.9658e-015	3.83402e-015	7.85544e-015	8.51921e-016	-2.32314e-015	1.16314e-014	-4.56407e-015	2.89404e-015	-9.06804e-016	-6.63612e-016
5.57797e-015	-7.6737e-016	6.41492e-015	1.92457e-015	5.48603e-015	7.48762e-015	5.92421e-015	1.11795e-014	1.3239e-014	1.11086e-014	5.38589e-015	5.8047e-015	1.25189e-014	9.93559e-015	6.09647e-015	1.83109e-015	3.84369e-015	7.80054e-015	1.0741e-015	-2.44207e-015	1.13533e-014	-4.7232e-015	2.82589e-015	-5.71111e-016	-9.03207e-016
5.51307e-015	-3.99733e-016	6.57427e-015	1.99694e-015	5.37311e-015	7.25224e-015	5.88489e-015	1.07322e-014	1.30039e-014	1.07213e-014	5.13381e-015	6.44277e-015	1.24433e-014	9.77315e-015	6.19983e-015	1.69742e-015	3.86105e-015	7.73585e-015	1.30337e-015	-2.59419e-015	1.1045e-014	-4.8715e-015	2.76129e-015	-2.22813e-016	-1.13625e-015
5.42172e-015	-3.53102e-017	6.71902e-015	2.07538e-015	5.26131e-015	7.03286e-015	5.85937e-015	1.02695e-014	1.27543e-014	1.03247e-014	4.87427e-015	7.04515e-015	1.23441e-014	9.61496e-015	6.29351e-015	1.56692e-015	3.88692e-015	7.66157e-015	1.54027e-015	-2.77604e-015	1.07082e-014	-5.00772e-015	2.70038e-015	1.35916e-016	-1.35961e-015
5.30393e-015	3.22967e-016	6.84808e-015	2.15845e-015	5.15181e-015	6.83223e-015	5.84831e-015	9.7961e-015	1.24925e-014	9.92187e-015	4.60952e-015	7.60651e-015	1.22228e-014	9.46399e-015	6.37761e-015	1.44135e-015	3.92188e-015	7.57763e-015	1.78475e-015	-2.98389e-015	1.03448e-014	-5.13124e-015	2.64346e-015	5.02919e-016	-1.57041e-015
5.15997e-015	6.72267e-016	6.96013e-015	2.24509e-015	5.04582e-015	6.65293e-015	5.85263e-015	9.31671e-015	1.22209e-014	9.51646e-015	4.34266e-015	8.12168e-015	1.20811e-014	9.32297e-015	6.45226e-015	1.3227e-015	3.96659e-015	7.484e-015	2.0368e-015	-3.21399e-015	9.9565e-015	-5.24208e-015	2.59108e-015	8.76311e-016	-1.76604e-015
4.99026e-015	1.00992e-015	7.05392e-015	2.3338e-015	4.94448e-015	6.49773e-015	5.87253e-015	8.836e-015	1.19414e-014	9.11238e-015	4.07632e-015	8.58609e-015	1.192e-014	9.19402e-015	6.51765e-015	1.21308e-015	4.02126e-015	7.38057e-015	2.2965e-015	-3.46192e-015	9.54549e-015	-5.34029e-015	2.54375e-015	1.25395e-015	-1.94346e-015
4.7957e-015	1.33309e-015	7.12837e-015	2.42352e-015	4.8481e-015	6.36857e-015	5.90745e-015	8.35869e-015	1.16563e-014	8.71315e-015	3.81251e-015	8.995e-015	1.1741e-014	9.07944e-015	6.57415e-015	1.11436e-015	4.08584e-015	7.26731e-015	2.56384e-015	-3.72331e-015	9.11409e-015	-5.42601e-015	2.50249e-015	1.63348e-015	-2.10028e-015
4.57683e-015	1.63939e-015	7.18236e-015	2.51308e-015	4.7575e-015	6.26739e-015	5.95711e-015	7.88897e-015	1.13675e-014	8.3226e-015	3.55329e-015	9.34513e-015	1.15457e-014	8.98131e-015	6.62194e-015	1.02865e-015	4.1604e-015	7.14462e-015	2.83871e-015	-3.9937e-015	8.66459e-015	-5.50005e-015	2.46729e-015	2.01232e-015	-2.23412e-015
4.33476e-015	1.92609e-015	7.2158e-015	2.60152e-015	4.67335e-015	6.19601e-015	6.02067e-015	7.43134e-015	1.10781e-014	7.94481e-015	3.30089e-015	9.63336e-015	1.13362e-014	8.9007e-015	6.66097e-015	9.57575e-016	4.2448e-015	7.01244e-015	3.1208e-015	-4.26872e-015	8.20044e-015	-5.56329e-015	2.43818e-015	2.38832e-015	-2.34314e-015
4.07042e-015	2.19083e-015	7.22795e-015	2.68824e-015	4.59633e-015	6.1556e-015	6.09701e-015	6.98995e-015	1.07909e-014	7.58354e-015	3.05778e-015	9.85741e-015	1.11135e-014	8.83861e-015	6.69167e-015	9.0277e-016	4.33862e-015	6.87113e-015	3.40945e-015	-4.5438e-015	7.72405e-015	-5.61633e-015	2.41575e-015	2.75931e-015	-2.4256e-015
3.7848e-015	2.43171e-015	7.218e-015	2.77247e-015	4.52637e-015	6.14728e-015	6.18458e-015	6.56827e-015	1.05085e-014	7.24265e-015	2.82556e-015	1.00153e-014	1.08791e-014	8.79601e-015	6.71443e-015	8.65324e-016	4.44125e-015	6.72088e-015	3.70332e-015	-4.81442e-015	7.23824e-015	-5.66042e-015	2.40031e-015	3.12286e-015	-2.47969e-015
3.47929e-015	2.6468e-015	7.1865e-015	2.85337e-015	4.46376e-015	6.17166e-015	6.28198e-015	6.16956e-015	1.02328e-014	6.92535e-015	2.60584e-015	1.01059e-014	1.06343e-014	8.77293e-015	6.72905e-015	8.46131e-016	4.55222e-015	6.56255e-015	4.00142e-015	-5.07639e-015	6.74573e-015	-5.69692e-015	2.39192e-015	3.47707e-015	-2.50435e-015
3.15579e-015	2.83448e-015	7.13351e-015	2.93035e-015	4.40851e-015	6.22902e-015	6.38762e-015	5.79689e-015	9.96571e-015	6.63465e-015	2.40036e-015	1.0129e-014	1.03806e-014	8.76885e-015	6.73573e-015	8.46239e-016	4.67052e-015	6.39671e-015	4.30222e-015	-5.32523e-015	6.24993e-015	-5.72748e-015	2.39088e-015	3.81971e-015	-2.49948e-015
2.81554e-015	2.99317e-015	7.05897e-015	3.00318e-015	4.36055e-015	6.31887e-015	6.49923e-015	5.4535e-015	9.70934e-015	6.3739e-015	2.21091e-015	1.00846e-014	1.01191e-014	8.7835e-015	6.73454e-015	8.66191e-016	4.7951e-015	6.22409e-015	4.60409e-015	-5.55641e-015	5.75395e-015	-5.75374e-015	2.39745e-015	4.1487e-015	-2.46456e-015
2.46015e-015	3.1221e-015	6.96351e-015	3.07121e-015	4.32004e-015	6.44061e-015	6.6147e-015	5.14161e-015	9.46563e-015	6.14574e-015	2.03864e-015	9.97411e-015	9.85114e-015	8.81607e-015	6.72557e-015	9.0604e-016	4.92477e-015	6.04536e-015	4.90469e-015	-5.76658e-015	5.26132e-015	-5.77738e-015	2.41105e-015	4.46243e-015	-2.39989e-015
2.09188e-015	3.22111e-015	6.84796e-015	3.1341e-015	4.2862e-015	6.59406e-015	6.73201e-015	4.86282e-015	9.23629e-015	5.95245e-015	1.88469e-015	9.79928e-015	9.57814e-015	8.86517e-015	6.70899e-015	9.65695e-016	5.05801e-015	5.86152e-015	5.20227e-015	-5.95234e-015	4.77519e-015	-5.79983e-015	2.43116e-015	4.75936e-015	-2.30599e-015
1.71304e-015	3.28927e-015	6.71324e-015	3.19162e-015	4.25848e-015	6.7784e-015	6.84857e-015	4.61864e-015	9.0235e-015	5.7964e-015	1.74979e-015	9.56272e-015	9.3013e-015	8.92925e-015	6.68516e-015	1.04441e-015	5.19338e-015	5.67392e-015	5.49482e-015	-6.11023e-015	4.29922e-015	-5.82278e-015	2.45765e-015	5.03778e-015	-2.18368e-015
1.3259e-015	3.32659e-015	6.56015e-015	3.24388e-015	4.23614e-015	6.99207e-015	6.96174e-015	4.40981e-015	8.82858e-015	5.67941e-015	1.63486e-015	9.26727e-015	9.02169e-015	9.00637e-015	6.65422e-015	1.14147e-015	5.32982e-015	5.48346e-015	5.77988e-015	-6.23799e-015	3.83638e-015	-5.84843e-015	2.4901e-015	5.29619e-015	-2.0337e-015
9.32619e-016	3.33344e-015	6.38992e-015	3.29087e-015	4.21885e-015	7.23298e-015	7.06916e-015	4.23639e-015	8.65282e-015	5.60324e-015	1.54037e-015	8.91665e-015	8.74049e-015	9.09405e-015	6.61612e-015	1.25507e-015	5.46578e-015	5.29128e-015	6.05439e-015	-6.33296e-015	3.38974e-015	-5.87807e-015	2.52829e-015	5.53331e-015	-1.85754e-015
5.35275e-016	3.31088e-015	6.20422e-015	3.33261e-015	4.20558e-015	7.49905e-015	7.16815e-015	4.09832e-015	8.49745e-015	5.56847e-015	1.46665e-015	8.51485e-015	8.45859e-015	9.18967e-015	6.57075e-015	1.38397e-015	5.60008e-015	5.09891e-015	6.31553e-015	-6.39326e-015	2.96308e-015	-5.91308e-015	2.57193e-015	5.74806e-015	-1.65664e-015
1.36364e-016	3.25969e-015	6.00443e-015	3.36897e-015	4.19579e-015	7.78831e-015	7.25618e-015	3.99469e-015	8.36327e-015	5.57582e-015	1.41367e-015	8.0665e-015	8.17704e-015	9.29069e-015	6.51848e-015	1.52619e-015	5.73071e-015	4.90784e-015	6.56029e-015	-6.41793e-015	2.55946e-015	-5.95501e-015	2.61983e-015	5.93983e-015	-1.43301e-015
-2.61961e-016	3.18088e-015	5.79207e-015	3.40022e-015	4.18887e-015	8.09832e-015	7.33146e-015	3.92428e-015	8.25073e-015	5.62588e-015	1.38125e-015	7.57599e-015	7.89667e-015	9.39474e-015	6.45952e-015	1.67943e-015	5.85637e-015	4.7195e-015	6.78569e-015	-6.40615e-015	2.18186e-015	-6.00557e-015	2.67151e-015	6.10778e-015	-1.1893e-015
-6.57128e-016	3.07635e-015	5.56898e-015	3.42617e-015	4.18399e-015	8.42586e-015	7.39177e-015	3.8854e-015	8.16065e-015	5.7182e-015	1.369e-015	7.04908e-015	7.61844e-015	9.49875e-015	6.39423e-015	1.8414e-015	5.97542e-015	4.5353e-015	6.98851e-015	-6.35806e-015	1.83353e-015	-6.06608e-015	2.7261e-015	6.25116e-015	-9.28561e-016
-1.04645e-015	2.94744e-015	5.33718e-015	3.44738e-015	4.18011e-015	8.76828e-015	7.43531e-015	3.87541e-015	8.09329e-015	5.85164e-015	1.37612e-015	6.49162e-015	7.34338e-015	9.59939e-015	6.32306e-015	2.00969e-015	6.08615e-015	4.35718e-015	7.16631e-015	-6.27383e-015	1.51732e-015	-6.1372e-015	2.78278e-015	6.37011e-015	-6.53358e-016
-1.42838e-015	2.79598e-015	5.09892e-015	3.46374e-015	4.17606e-015	9.12231e-015	7.46039e-015	3.8916e-015	8.04892e-015	6.02512e-015	1.40212e-015	5.9095e-015	7.07241e-015	9.69348e-015	6.24629e-015	2.18136e-015	6.18722e-015	4.18649e-015	7.31614e-015	-6.15413e-015	1.23604e-015	-6.21998e-015	2.84073e-015	6.46476e-015	-3.66884e-016
-1.80051e-015	2.62427e-015	4.85629e-015	3.47573e-015	4.17159e-015	9.48423e-015	7.46527e-015	3.93088e-015	8.02709e-015	6.2372e-015	1.44603e-015	5.30826e-015	6.80626e-015	9.77802e-015	6.16373e-015	2.35305e-015	6.27703e-015	4.02493e-015	7.43512e-015	-6.00012e-015	9.92396e-016	-6.31495e-015	2.89919e-015	6.53526e-015	-7.2342e-017
-2.16086e-015	2.43426e-015	4.61068e-015	3.48362e-015	4.16601e-015	9.85082e-015	7.44861e-015	3.98976e-015	8.0273e-015	6.48555e-015	1.50713e-015	4.69413e-015	6.54574e-015	9.85015e-015	6.07548e-015	2.52243e-015	6.35422e-015	3.87378e-015	7.52029e-015	-5.81291e-015	7.88678e-016	-6.42252e-015	2.9568e-015	6.58139e-015	2.27115e-016
-2.50823e-015	2.22798e-015	4.3643e-015	3.48781e-015	4.15874e-015	1.02185e-014	7.40978e-015	4.06447e-015	8.04905e-015	6.76739e-015	1.58354e-015	4.07381e-015	6.29152e-015	9.90701e-015	5.98184e-015	2.68651e-015	6.4174e-015	3.73458e-015	7.56941e-015	-5.59477e-015	6.27065e-016	-6.543e-015	3.01226e-015	6.60355e-015	5.27582e-016
-2.84039e-015	2.0077e-015	4.11894e-015	3.48876e-015	4.14921e-015	1.05837e-014	7.34869e-015	4.15135e-015	8.09137e-015	7.07998e-015	1.67376e-015	3.45336e-015	6.04433e-015	9.94565e-015	5.88354e-015	2.84252e-015	6.46507e-015	3.60817e-015	7.58024e-015	-5.34824e-015	5.09208e-016	-6.67611e-015	3.06438e-015	6.60253e-015	8.25322e-016
-3.15578e-015	1.77596e-015	3.87683e-015	3.48668e-015	4.13669e-015	1.09424e-014	7.2649e-015	4.24597e-015	8.15301e-015	7.41985e-015	1.77594e-015	2.83881e-015	5.80429e-015	9.96332e-015	5.78108e-015	2.98798e-015	6.49549e-015	3.49563e-015	7.55102e-015	-5.07645e-015	4.3662e-016	-6.82125e-015	3.1121e-015	6.57883e-015	1.11706e-015
-3.45288e-015	1.53496e-015	3.63985e-015	3.48237e-015	4.12132e-015	1.12914e-014	7.15848e-015	4.34365e-015	8.23203e-015	7.78327e-015	1.88815e-015	2.23595e-015	5.57135e-015	9.95724e-015	5.67476e-015	3.11994e-015	6.50828e-015	3.39798e-015	7.48061e-015	-4.78232e-015	4.10204e-016	-6.97799e-015	3.15448e-015	6.53368e-015	1.39976e-015
-3.73068e-015	1.28656e-015	3.40966e-015	3.4764e-015	4.10333e-015	1.16276e-014	7.02975e-015	4.43989e-015	8.32704e-015	8.16653e-015	2.00812e-015	1.64999e-015	5.34607e-015	9.92477e-015	5.56497e-015	3.23587e-015	6.50318e-015	3.31603e-015	7.36723e-015	-4.46942e-015	4.30459e-016	-7.14521e-015	3.19057e-015	6.46774e-015	1.66998e-015
-3.98784e-015	1.03269e-015	3.18798e-015	3.46939e-015	4.08273e-015	1.19475e-014	6.87995e-015	4.52982e-015	8.43623e-015	8.5653e-015	2.13351e-015	1.08623e-015	5.129e-015	9.86432e-015	5.45228e-015	3.33355e-015	6.47862e-015	3.25067e-015	7.21023e-015	-4.14141e-015	4.97774e-016	-7.32173e-015	3.21959e-015	6.38221e-015	1.92442e-015
-4.22367e-015	7.75361e-016	2.97603e-015	3.46158e-015	4.0596e-015	1.22477e-014	6.71047e-015	4.60932e-015	8.55787e-015	8.97474e-015	2.26186e-015	5.49093e-016	4.92027e-015	9.77447e-015	5.33733e-015	3.41111e-015	6.43411e-015	3.20235e-015	7.00932e-015	-3.80251e-015	6.12528e-016	-7.50648e-015	3.2402e-015	6.27813e-015	2.16064e-015
-4.43776e-015	5.16565e-016	2.77525e-015	3.45347e-015	4.03428e-015	1.25257e-014	6.52253e-015	4.67426e-015	8.68959e-015	9.38991e-015	2.39085e-015	4.33321e-017	4.71944e-015	9.65409e-015	5.22071e-015	3.46691e-015	6.36882e-015	3.17161e-015	6.76464e-015	-3.45684e-015	7.74289e-016	-7.69841e-015	3.25189e-015	6.15722e-015	2.37553e-015
-4.62984e-015	2.57595e-016	2.58679e-015	3.44569e-015	4.00709e-015	1.27786e-014	6.31765e-015	4.7207e-015	8.82953e-015	9.80586e-015	2.5178e-015	-4.26867e-016	4.52659e-015	9.50204e-015	5.10285e-015	3.49969e-015	6.2827e-015	3.15812e-015	6.47707e-015	-3.10814e-015	9.8242e-016	-7.89571e-015	3.25372e-015	6.02054e-015	2.5663e-015
-4.80015e-015	-1.34101e-019	2.4115e-015	3.43856e-015	3.97869e-015	1.30039e-014	6.09819e-015	4.74447e-015	8.97525e-015	1.02172e-014	2.64002e-015	-8.58232e-016	4.34142e-015	9.31734e-015	4.98431e-015	3.50846e-015	6.17579e-015	3.16163e-015	6.1479e-015	-2.76081e-015	1.23558e-015	-8.09635e-015	3.2445e-015	5.86989e-015	2.73153e-015
-4.9488e-015	-2.55172e-016	2.24989e-015	3.4327e-015	3.94995e-015	1.31991e-014	5.86629e-015	4.74208e-015	9.12436e-015	1.06196e-014	2.75475e-015	-1.24769e-015	4.16357e-015	9.09959e-015	4.86604e-015	3.49267e-015	6.04846e-015	3.18183e-015	5.77815e-015	-2.4188e-015	1.53216e-015	-8.2983e-015	3.22374e-015	5.70645e-015	2.86898e-015
-5.07564e-015	-5.06316e-016	2.10217e-015	3.42849e-015	3.92197e-015	1.3362e-014	5.62448e-015	4.71016e-015	9.27443e-015	1.10079e-014	2.8595e-015	-1.59234e-015	3.99268e-015	8.84867e-015	4.74908e-015	3.45223e-015	5.90026e-015	3.21823e-015	5.36966e-015	-2.08651e-015	1.87023e-015	-8.50002e-015	3.19124e-015	5.53134e-015	2.97716e-015
-5.18137e-015	-7.52933e-016	1.96817e-015	3.42688e-015	3.89585e-015	1.34915e-014	5.37606e-015	4.64607e-015	9.42328e-015	1.13765e-014	2.95172e-015	-1.89066e-015	3.82822e-015	8.56565e-015	4.63398e-015	3.38757e-015	5.73175e-015	3.26984e-015	4.92523e-015	-1.76763e-015	2.24703e-015	-8.70019e-015	3.14633e-015	5.34641e-015	3.05501e-015
-5.26721e-015	-9.94995e-016	1.84756e-015	3.42831e-015	3.87265e-015	1.35858e-014	5.1238e-015	4.54697e-015	9.56881e-015	1.17205e-014	3.02872e-015	-2.14143e-015	3.66996e-015	8.25147e-015	4.52149e-015	3.29973e-015	5.54392e-015	3.33603e-015	4.4479e-015	-1.46582e-015	2.66011e-015	-8.89627e-015	3.08857e-015	5.15313e-015	3.10171e-015
-5.33378e-015	-1.23221e-015	1.74066e-015	3.43304e-015	3.85354e-015	1.36438e-014	4.87071e-015	4.41108e-015	9.70874e-015	1.20355e-014	3.08797e-015	-2.34364e-015	3.51735e-015	7.9073e-015	4.41247e-015	3.18968e-015	5.33714e-015	3.41523e-015	3.94128e-015	-1.18466e-015	3.1062e-015	-9.08639e-015	3.01793e-015	4.95258e-015	3.11689e-015
-5.38219e-015	-1.46449e-015	1.64677e-015	3.44143e-015	3.83976e-015	1.36645e-014	4.6197e-015	4.23689e-015	9.84136e-015	1.23168e-014	3.12681e-015	-2.49687e-015	3.36968e-015	7.53469e-015	4.30783e-015	3.05899e-015	5.11216e-015	3.506e-015	3.40861e-015	-9.27549e-016	3.5818e-015	-9.26861e-015	2.93396e-015	4.74655e-015	3.10047e-015
-5.41402e-015	-1.69155e-015	1.56439e-015	3.45407e-015	3.83248e-015	1.36476e-014	4.37386e-015	4.02331e-015	9.96451e-015	1.25605e-014	3.14339e-015	-2.60129e-015	3.22614e-015	7.13561e-015	4.20877e-015	2.90926e-015	4.87033e-015	3.60713e-015	2.85442e-015	-6.97119e-016	4.08329e-015	-9.441e-015	2.83654e-015	4.5366e-015	3.05284e-015
-5.43075e-015	-1.91372e-015	1.49286e-015	3.47135e-015	3.83305e-015	1.35927e-014	4.13616e-015	3.77071e-015	1.00765e-014	1.27632e-014	3.13555e-015	-2.65717e-015	3.08666e-015	6.7123e-015	4.11608e-015	2.74305e-015	4.61246e-015	3.7172e-015	2.28297e-015	-4.96425e-016	4.60642e-015	-9.60146e-015	2.72557e-015	4.3243e-015	2.97507e-015
-5.43417e-015	-2.13115e-015	1.43109e-015	3.49372e-015	3.8428e-015	1.34995e-014	3.90965e-015	3.47909e-015	1.01758e-014	1.29214e-014	3.10139e-015	-2.66615e-015	2.95033e-015	6.26743e-015	4.03057e-015	2.56298e-015	4.33995e-015	3.83396e-015	1.69894e-015	-3.27514e-016	5.1467e-015	-9.74837e-015	2.60128e-015	4.11108e-015	2.86819e-015
-5.42604e-015	-2.34474e-015	1.37681e-015	3.5214e-015	3.86267e-015	1.33681e-014	3.6966e-015	3.14918e-015	1.02608e-014	1.30318e-014	3.03919e-015	-2.63002e-015	2.81649e-015	5.80352e-015	3.95305e-015	2.37155e-015	4.05422e-015	3.95548e-015	1.10723e-015	-1.92319e-016	5.69938e-015	-9.87982e-015	2.46372e-015	3.89831e-015	2.73401e-015
-5.40836e-015	-2.55461e-015	1.32837e-015	3.55455e-015	3.8937e-015	1.31999e-014	3.49981e-015	2.78223e-015	1.033e-014	1.3092e-014	2.94711e-015	-2.55119e-015	2.68467e-015	5.3234e-015	3.88416e-015	2.17223e-015	3.75675e-015	4.07953e-015	5.12814e-016	-9.20858e-017	6.25952e-015	-9.99443e-015	2.31359e-015	3.68734e-015	2.57423e-015
-5.38345e-015	-2.76167e-015	1.28411e-015	3.59325e-015	3.93701e-015	1.29959e-014	3.32182e-015	2.38004e-015	1.03825e-014	1.30998e-014	2.82446e-015	-2.43225e-015	2.55369e-015	4.8306e-015	3.82501e-015	1.96792e-015	3.44924e-015	4.20415e-015	-7.87291e-017	-2.75983e-017	6.82224e-015	-1.0091e-014	2.15124e-015	3.47929e-015	2.39115e-015
-5.35337e-015	-2.96649e-015	1.24207e-015	3.63749e-015	3.99366e-015	1.27568e-014	3.16427e-015	1.94567e-015	1.04175e-014	1.30545e-014	2.67017e-015	-2.27595e-015	2.42273e-015	4.32847e-015	3.77672e-015	1.76226e-015	3.13347e-015	4.32751e-015	-6.62651e-016	6.38767e-020	7.3819e-015	-1.01687e-014	1.97789e-015	3.27525e-015	2.18783e-015
-5.32007e-015	-3.16966e-015	1.1999e-015	3.68756e-015	4.06422e-015	1.24844e-014	3.02924e-015	1.48214e-015	1.04343e-014	1.29547e-014	2.48392e-015	-2.0855e-015	2.29081e-015	3.82041e-015	3.7398e-015	1.55862e-015	2.8114e-015	4.44716e-015	-1.2335e-015	-9.42542e-018	7.93321e-015	-1.02266e-014	1.79369e-015	3.07654e-015	1.96673e-015
-5.28569e-015	-3.37169e-015	1.15568e-015	3.74321e-015	4.14952e-015	1.21803e-014	2.91824e-015	9.93043e-016	1.04325e-014	1.28006e-014	2.26526e-015	-1.86461e-015	2.15764e-015	3.30952e-015	3.71486e-015	1.36056e-015	2.48496e-015	4.56107e-015	-1.78598e-015	-5.53377e-017	8.47143e-015	-1.02641e-014	1.59925e-015	2.88459e-015	1.73038e-015
-5.25218e-015	-3.57283e-015	1.10734e-015	3.80419e-015	4.2503e-015	1.18463e-014	2.83232e-015	4.82462e-016	1.04121e-014	1.2593e-014	2.01381e-015	-1.61682e-015	2.0223e-015	2.79959e-015	3.70266e-015	1.17138e-015	2.15586e-015	4.66744e-015	-2.31566e-015	-1.37066e-016	8.99161e-015	-1.02811e-014	1.39551e-015	2.70079e-015	1.4821e-015
-5.22158e-015	-3.77386e-015	1.05297e-015	3.87061e-015	4.36668e-015	1.14845e-014	2.77283e-015	-4.57496e-017	1.03734e-014	1.23332e-014	1.73016e-015	-1.34604e-015	1.88407e-015	2.29468e-015	3.70394e-015	9.9384e-016	1.82662e-015	4.76476e-015	-2.81771e-015	-2.53501e-016	9.48862e-015	-1.02776e-014	1.18316e-015	2.52583e-015	1.22535e-015
-5.19616e-015	-3.97504e-015	9.90421e-016	3.94222e-015	4.49876e-015	1.10976e-014	2.74054e-015	-5.87287e-016	1.03167e-014	1.20228e-014	1.41508e-015	-1.05594e-015	1.74298e-015	1.79811e-015	3.71944e-015	8.313e-016	1.49902e-015	4.85111e-015	-3.28806e-015	-4.03176e-016	9.95757e-015	-1.02532e-014	9.63008e-016	2.36053e-015	9.63241e-016
-5.17785e-015	-4.1761e-015	9.18044e-016	4.01862e-015	4.64635e-015	1.06882e-014	2.73541e-015	-1.13677e-015	1.02418e-014	1.16642e-014	1.06942e-015	-7.5028e-016	1.59888e-015	1.31345e-015	3.74874e-015	6.86448e-016	1.17539e-015	4.92481e-015	-3.72233e-015	-5.84542e-016	1.03944e-014	-1.02081e-014	7.3612e-016	2.20616e-015	6.99115e-016
-5.16826e-015	-4.37714e-015	8.33978e-016	4.09883e-015	4.80898e-015	1.02588e-014	2.75739e-015	-1.68876e-015	1.01493e-014	1.12597e-014	6.94914e-016	-4.33158e-016	1.45203e-015	8.43871e-016	3.79187e-015	5.61923e-016	8.57846e-016	4.98465e-015	-4.11648e-015	-7.96027e-016	1.07948e-014	-1.01429e-014	5.03709e-016	2.06345e-015	4.36529e-016
-5.16937e-015	-4.5779e-015	7.36694e-016	4.18259e-015	4.98598e-015	9.81195e-015	2.80546e-015	-2.23846e-015	1.00402e-014	1.08124e-014	2.93584e-016	-1.08684e-016	1.30201e-015	3.92734e-016	3.84963e-015	4.59954e-016	5.48229e-016	5.02935e-015	-4.46713e-015	-1.03515e-015	1.11548e-014	-1.00586e-014	2.66796e-016	1.9333e-015	1.79009e-016
-5.18269e-015	-4.77794e-015	6.24975e-016	4.26918e-015	5.17632e-015	9.35036e-015	2.87898e-015	-2.7801e-015	9.91559e-015	1.03261e-014	-1.31831e-016	2.19926e-016	1.14924e-015	-3.69734e-017	3.92182e-015	3.82398e-016	2.48502e-016	5.05772e-015	-4.77164e-015	-1.29944e-015	1.14716e-014	-9.95562e-015	2.60575e-017	1.81663e-015	-7.0168e-017
-5.20921e-015	-4.97651e-015	4.97841e-016	4.35787e-015	5.37872e-015	8.87733e-015	2.97666e-015	-3.30815e-015	9.77648e-015	9.80556e-015	-5.78964e-016	5.49502e-016	9.94014e-016	-4.42019e-016	4.00802e-015	3.30815e-016	-3.94552e-017	5.06928e-015	-5.0273e-015	-1.58574e-015	1.17421e-014	-9.83468e-015	-2.17381e-016	1.71436e-015	-3.07611e-016
-5.24979e-015	-5.173e-015	3.54945e-016	4.44782e-015	5.59178e-015	8.39605e-015	3.09732e-015	-3.81724e-015	9.62421e-015	9.25514e-015	-1.04524e-015	8.7625e-016	8.36822e-016	-8.19777e-016	4.10785e-015	3.06285e-016	-3.13405e-016	5.06349e-015	-5.23222e-015	-1.89132e-015	1.19637e-014	-9.69715e-015	-4.61931e-016	1.62726e-015	-5.30465e-016
-5.30526e-015	-5.36616e-015	1.9563e-016	4.5382e-015	5.81396e-015	7.90976e-015	3.23889e-015	-4.30185e-015	9.45984e-015	8.67988e-015	-1.52699e-015	1.19718e-015	6.78658e-016	-1.16745e-015	4.22119e-015	3.09379e-016	-5.71342e-016	5.04011e-015	-5.38587e-015	-2.21331e-015	1.21345e-014	-9.5447e-015	-7.06859e-016	1.55601e-015	-7.35955e-016
-5.37604e-015	-5.55481e-015	1.99647e-017	4.62808e-015	6.04336e-015	7.42146e-015	3.3996e-015	-4.75692e-015	9.28509e-015	8.08531e-015	-2.02097e-015	1.50995e-015	5.20172e-016	-1.48293e-015	4.34716e-015	3.39909e-016	-8.11582e-016	4.99925e-015	-5.48743e-015	-2.54836e-015	1.22528e-014	-9.37837e-015	-9.51108e-016	1.50103e-015	-9.20985e-016
-5.46243e-015	-5.73689e-015	-1.71911e-016	4.71641e-015	6.27766e-015	6.93423e-015	3.57697e-015	-5.17724e-015	9.10141e-015	7.4767e-015	-2.52362e-015	1.81218e-015	3.62397e-016	-1.76438e-015	4.48483e-015	3.9772e-016	-1.03278e-015	4.94087e-015	-5.53694e-015	-2.89326e-015	1.23178e-014	-9.19981e-015	-1.19358e-015	1.46328e-015	-1.08343e-015
-5.56432e-015	-5.91116e-015	-3.79359e-016	4.80239e-015	6.51503e-015	6.45107e-015	3.76834e-015	-5.55822e-015	8.91028e-015	6.85984e-015	-3.03062e-015	2.1016e-015	2.06741e-016	-2.00985e-015	4.63343e-015	4.81946e-016	-1.23377e-015	4.86547e-015	-5.53516e-015	-3.24563e-015	1.23289e-014	-9.01017e-015	-1.433e-015	1.44281e-015	-1.22135e-015
-5.68191e-015	-6.07549e-015	-6.00956e-016	4.88537e-015	6.75323e-015	5.97528e-015	3.97105e-015	-5.89554e-015	8.71293e-015	6.24105e-015	-3.5376e-015	2.37664e-015	5.45898e-017	-2.2181e-015	4.7919e-015	5.91036e-016	-1.41258e-015	4.77352e-015	-5.48271e-015	-3.60202e-015	1.22864e-014	-8.81081e-015	-1.66809e-015	1.44023e-015	-1.33285e-015
-5.81491e-015	-6.22803e-015	-8.3584e-016	4.96395e-015	6.98992e-015	5.51033e-015	4.18252e-015	-6.18513e-015	8.51081e-015	5.62617e-015	-4.04042e-015	2.63582e-015	-9.26329e-017	-2.38788e-015	4.95921e-015	7.23371e-016	-1.56824e-015	4.66588e-015	-5.38167e-015	-3.95911e-015	1.21908e-014	-8.6035e-015	-1.89841e-015	1.4557e-015	-1.41648e-015
-5.96254e-015	-6.36665e-015	-1.08247e-015	5.03678e-015	7.22275e-015	5.05933e-015	4.39995e-015	-6.42354e-015	8.3053e-015	5.02133e-015	-4.53493e-015	2.87759e-015	-2.33272e-016	-2.51833e-015	5.13384e-015	8.76626e-016	-1.69987e-015	4.54322e-015	-5.23439e-015	-4.3143e-015	1.20438e-014	-8.38965e-015	-2.12264e-015	1.48969e-015	-1.47135e-015
-6.1235e-015	-6.48908e-015	-1.3386e-015	5.10294e-015	7.44857e-015	4.62531e-015	4.62043e-015	-6.60787e-015	8.09761e-015	4.43272e-015	-5.01665e-015	3.10141e-015	-3.66236e-016	-2.60887e-015	5.31421e-015	1.04827e-015	-1.80681e-015	4.40694e-015	-5.04299e-015	-4.66435e-015	1.18477e-014	-8.16991e-015	-2.33962e-015	1.54194e-015	-1.49641e-015
-6.29664e-015	-6.59306e-015	-1.60202e-015	5.1614e-015	7.66463e-015	4.21085e-015	4.84139e-015	-6.73567e-015	7.88941e-015	3.86614e-015	-5.48147e-015	3.30706e-015	-4.89948e-016	-2.65949e-015	5.49847e-015	1.23541e-015	-1.88801e-015	4.25878e-015	-4.81112e-015	-5.00663e-015	1.16053e-014	-7.94597e-015	-2.54851e-015	1.61246e-015	-1.49136e-015
-6.48077e-015	-6.676e-015	-1.87036e-015	5.21162e-015	7.86858e-015	3.81876e-015	5.05993e-015	-6.80455e-015	7.6821e-015	3.32687e-015	-5.92472e-015	3.49508e-015	-6.0224e-016	-2.66969e-015	5.68495e-015	1.43449e-015	-1.94298e-015	4.09996e-015	-4.54218e-015	-5.33847e-015	1.13197e-014	-7.71913e-015	-2.74772e-015	1.70108e-015	-1.45616e-015
-6.67399e-015	-6.73502e-015	-2.14046e-015	5.25261e-015	8.0575e-015	3.45194e-015	5.27371e-015	-6.81315e-015	7.47699e-015	2.82052e-015	-6.34192e-015	3.6657e-015	-7.01337e-016	-2.63987e-015	5.87186e-015	1.64201e-015	-1.97178e-015	3.93249e-015	-4.23982e-015	-5.65782e-015	1.09946e-014	-7.49016e-015	-2.9362e-015	1.80792e-015	-1.39138e-015
-6.87475e-015	-6.76832e-015	-2.40934e-015	5.28312e-015	8.22918e-015	3.11318e-015	5.48018e-015	-6.76072e-015	7.27537e-015	2.35236e-015	-6.72905e-015	3.82014e-015	-7.85514e-016	-2.57045e-015	6.05727e-015	1.85407e-015	-1.97427e-015	3.75812e-015	-3.90795e-015	-5.9623e-015	1.06349e-014	-7.25993e-015	-3.11271e-015	1.93248e-015	-1.29758e-015
-7.08094e-015	-6.77381e-015	-2.67369e-015	5.30247e-015	8.38091e-015	2.8049e-015	5.67674e-015	-6.64715e-015	7.07818e-015	1.927e-015	-7.0824e-015	3.95977e-015	-8.53679e-016	-2.46185e-015	6.23913e-015	2.06694e-015	-1.95105e-015	3.57883e-015	-3.55082e-015	-6.24995e-015	1.02453e-014	-7.02921e-015	-3.27632e-015	2.07418e-015	-1.17552e-015
-7.29057e-015	-6.74962e-015	-2.92992e-015	5.31044e-015	8.5103e-015	2.52931e-015	5.86142e-015	-6.47273e-015	6.88668e-015	1.54885e-015	-7.39786e-015	4.08544e-015	-9.04562e-016	-2.31519e-015	6.41497e-015	2.27685e-015	-1.90241e-015	3.39696e-015	-3.17296e-015	-6.51912e-015	9.8306e-015	-6.79823e-015	-3.42615e-015	2.23273e-015	-1.02663e-015
-7.50153e-015	-6.69406e-015	-3.17499e-015	5.30663e-015	8.61523e-015	2.28813e-015	6.0322e-015	-6.2387e-015	6.70179e-015	1.22201e-015	-7.67193e-015	4.19894e-015	-9.36469e-016	-2.13153e-015	6.58306e-015	2.47957e-015	-1.82871e-015	3.21431e-015	-2.77912e-015	-6.76855e-015	9.3957e-015	-6.56736e-015	-3.56075e-015	2.40704e-015	-8.52738e-016
-7.71163e-015	-6.60561e-015	-3.40544e-015	5.28993e-015	8.69396e-015	2.08306e-015	6.18726e-015	-5.94629e-015	6.52423e-015	9.49592e-016	-7.90202e-015	4.30239e-015	-9.48382e-016	-1.91258e-015	6.7409e-015	2.6714e-015	-1.73068e-015	3.03269e-015	-2.37386e-015	-6.99741e-015	8.94673e-015	-6.3368e-015	-3.67882e-015	2.59619e-015	-6.55886e-016
-7.91864e-015	-6.48346e-015	-3.61792e-015	5.26008e-015	8.74489e-015	1.91575e-015	6.32544e-015	-5.59778e-015	6.35457e-015	7.34507e-016	-8.08525e-015	4.39708e-015	-9.39811e-016	-1.66016e-015	6.88624e-015	2.84847e-015	-1.60909e-015	2.85404e-015	-1.96196e-015	-7.20477e-015	8.48995e-015	-6.10638e-015	-3.77911e-015	2.79931e-015	-4.37575e-016
-8.12064e-015	-6.32679e-015	-3.80938e-015	5.21711e-015	8.76583e-015	1.78756e-015	6.44539e-015	-5.19574e-015	6.19358e-015	5.79093e-016	-8.21927e-015	4.48476e-015	-9.09956e-016	-1.37593e-015	7.01726e-015	3.0071e-015	-1.46512e-015	2.68082e-015	-1.54796e-015	-7.38975e-015	8.03132e-015	-5.87578e-015	-3.86057e-015	3.01511e-015	-2.00312e-016
-8.31541e-015	-6.13475e-015	-3.9768e-015	5.16057e-015	8.75564e-015	1.69945e-015	6.54588e-015	-4.74341e-015	6.04163e-015	4.84992e-016	-8.30223e-015	4.56769e-015	-8.5863e-016	-1.06126e-015	7.13162e-015	3.14361e-015	-1.30046e-015	2.51454e-015	-1.13608e-015	-7.55204e-015	7.5765e-015	-5.6447e-015	-3.92244e-015	3.24283e-015	5.34245e-017
-8.50045e-015	-5.90722e-015	-4.11733e-015	5.09055e-015	8.7133e-015	1.65209e-015	6.62624e-015	-4.24442e-015	5.89953e-015	4.52881e-016	-8.33303e-015	4.64845e-015	-7.85518e-016	-7.18244e-016	7.22742e-015	3.25506e-015	-1.11659e-015	2.35711e-015	-7.30527e-016	-7.6914e-015	7.13142e-015	-5.41243e-015	-3.96377e-015	3.48108e-015	3.2108e-016
-8.67372e-015	-5.64434e-015	-4.22832e-015	5.00714e-015	8.63826e-015	1.64604e-015	6.68651e-015	-3.70294e-015	5.76778e-015	4.8308e-016	-8.31044e-015	4.7298e-015	-6.91262e-016	-3.49375e-016	7.30295e-015	3.33827e-015	-9.15385e-016	2.21023e-015	-3.35293e-016	-7.80771e-015	6.70208e-015	-5.17822e-015	-3.98353e-015	3.72832e-015	5.99988e-016
-8.83313e-015	-5.34628e-015	-4.3077e-015	4.91057e-015	8.5305e-015	1.68101e-015	6.72651e-015	-3.12335e-015	5.64683e-015	5.75663e-016	-8.23427e-015	4.81326e-015	-5.76281e-016	4.31064e-017	7.35635e-015	3.39126e-015	-6.98513e-016	2.07533e-015	4.56604e-017	-7.90135e-015	6.29405e-015	-4.94146e-015	-3.98064e-015	3.9834e-015	8.8725e-016
-8.97722e-015	-5.01396e-015	-4.35352e-015	4.80164e-015	8.38981e-015	1.7565e-015	6.74611e-015	-2.51061e-015	5.53707e-015	7.29894e-016	-8.10466e-015	4.90018e-015	-4.4156e-016	4.5664e-016	7.38573e-015	3.41199e-015	-4.68245e-016	1.95378e-015	4.0912e-016	-7.9731e-015	5.91305e-015	-4.70145e-015	-3.95399e-015	4.24473e-015	1.1801e-015
-9.10393e-015	-4.64883e-015	-4.36448e-015	4.6809e-015	8.21641e-015	1.8722e-015	6.74592e-015	-1.87024e-015	5.43884e-015	9.44599e-016	-7.92218e-015	4.99321e-015	-2.88682e-016	8.89283e-016	7.39001e-015	3.39812e-015	-2.27128e-016	1.84714e-015	7.52115e-016	-8.02367e-015	5.56437e-015	-4.45752e-015	-3.90315e-015	4.51072e-015	1.47586e-015
-9.21151e-015	-4.25281e-015	-4.33954e-015	4.54881e-015	8.01119e-015	2.02712e-015	6.72636e-015	-1.2068e-015	5.35263e-015	1.21801e-015	-7.68766e-015	5.09413e-015	-1.18657e-016	1.33853e-015	7.36806e-015	3.34844e-015	2.29304e-017	1.75643e-015	1.07194e-015	-8.05405e-015	5.25287e-015	-4.20855e-015	-3.82744e-015	4.77969e-015	1.77186e-015
-9.29845e-015	-3.82793e-015	-4.27829e-015	4.40607e-015	7.77521e-015	2.2197e-015	6.68822e-015	-5.25938e-016	5.27881e-015	1.54756e-015	-7.40274e-015	5.20414e-015	6.66541e-017	1.80184e-015	7.31826e-015	3.26257e-015	2.79371e-016	1.68258e-015	1.36683e-015	-8.06497e-015	4.9827e-015	-3.9533e-015	-3.72585e-015	5.05003e-015	2.06517e-015
-9.36418e-015	-3.37647e-015	-4.18053e-015	4.25366e-015	7.5097e-015	2.44846e-015	6.63233e-015	1.66588e-016	5.21791e-015	1.93034e-015	-7.06932e-015	5.32489e-015	2.65088e-016	2.27699e-015	7.23984e-015	3.14056e-015	5.39516e-016	1.62634e-015	1.63461e-015	-8.05763e-015	4.75757e-015	-3.69028e-015	-3.5975e-015	5.31999e-015	2.3535e-015
-9.40801e-015	-2.90084e-015	-4.04654e-015	4.09188e-015	7.21627e-015	2.71134e-015	6.55974e-015	8.65102e-016	5.17074e-015	2.36315e-015	-6.69003e-015	5.45779e-015	4.7408e-016	2.76171e-015	7.13251e-015	2.98273e-015	8.01008e-016	1.58826e-015	1.87423e-015	-8.03307e-015	4.58147e-015	-3.41868e-015	-3.44226e-015	5.58809e-015	2.6345e-015
-9.42898e-015	-2.40414e-015	-3.87731e-015	3.92197e-015	6.89689e-015	3.00649e-015	6.47199e-015	1.56407e-015	5.13828e-015	2.84299e-015	-6.26761e-015	5.60325e-015	6.91038e-016	3.25381e-015	6.99642e-015	2.79039e-015	1.06115e-015	1.56896e-015	2.08467e-015	-7.99274e-015	4.4578e-015	-3.13701e-015	-3.25956e-015	5.8527e-015	2.906e-015
-9.42685e-015	-1.88966e-015	-3.67456e-015	3.74456e-015	6.55402e-015	3.3311e-015	6.37017e-015	2.25871e-015	5.12121e-015	3.36599e-015	-5.80495e-015	5.76143e-015	9.14059e-016	3.75193e-015	6.83106e-015	2.56418e-015	1.31691e-015	1.56916e-015	2.26634e-015	-7.93777e-015	4.38845e-015	-2.84445e-015	-3.04927e-015	6.11194e-015	3.16643e-015
-9.40129e-015	-1.36104e-015	-3.44029e-015	3.56091e-015	6.19019e-015	3.68137e-015	6.2561e-015	2.94413e-015	5.11959e-015	3.92799e-015	-5.30541e-015	5.93333e-015	1.13927e-015	4.25335e-015	6.63725e-015	2.30622e-015	1.56608e-015	1.58784e-015	2.41936e-015	-7.86938e-015	4.37555e-015	-2.54005e-015	-2.8112e-015	6.36452e-015	3.41338e-015
-9.35216e-015	-8.21693e-016	-3.17693e-015	3.37248e-015	5.80799e-015	4.05454e-015	6.13113e-015	3.61527e-015	5.13358e-015	4.52395e-015	-4.77308e-015	6.11952e-015	1.36325e-015	4.75529e-015	6.41566e-015	2.01885e-015	1.80621e-015	1.62587e-015	2.54394e-015	-7.78922e-015	4.42064e-015	-2.22311e-015	-2.5452e-015	6.6096e-015	3.64561e-015
-9.27971e-015	-2.75366e-016	-2.88727e-015	3.18077e-015	5.411e-015	4.44748e-015	5.99684e-015	4.26671e-015	5.16391e-015	5.14904e-015	-4.2122e-015	6.31965e-015	1.58332e-015	5.25598e-015	6.16725e-015	1.70433e-015	2.03442e-015	1.68246e-015	2.64119e-015	-7.69966e-015	4.52339e-015	-1.8931e-015	-2.25142e-015	6.84624e-015	3.86208e-015
-9.18427e-015	2.73186e-016	-2.57495e-015	2.98695e-015	5.00225e-015	4.8565e-015	5.85422e-015	4.89384e-015	5.21081e-015	5.79841e-015	-3.62743e-015	6.53368e-015	1.79608e-015	5.75373e-015	5.89327e-015	1.3665e-015	2.24904e-015	1.75768e-015	2.71168e-015	-7.60164e-015	4.68343e-015	-1.5492e-015	-1.92976e-015	7.07265e-015	4.06152e-015
-9.0672e-015	8.20014e-016	-2.24327e-015	2.79177e-015	4.58509e-015	5.27746e-015	5.70472e-015	5.49227e-015	5.27516e-015	6.46713e-015	-3.02376e-015	6.76013e-015	1.99814e-015	6.24648e-015	5.59496e-015	1.00906e-015	2.44774e-015	1.85051e-015	2.75672e-015	-7.49631e-015	4.89981e-015	-1.19084e-015	-1.58043e-015	7.28853e-015	4.24307e-015
-8.92989e-015	1.36152e-015	-1.89637e-015	2.59632e-015	4.16271e-015	5.70628e-015	5.54928e-015	6.05754e-015	5.35812e-015	7.15047e-015	-2.40492e-015	6.99849e-015	2.1863e-015	6.73279e-015	5.27366e-015	6.35133e-016	2.62795e-015	1.95986e-015	2.77751e-015	-7.38574e-015	5.17139e-015	-8.17343e-016	-1.20425e-015	7.49269e-015	4.4066e-015
-8.77341e-015	1.89372e-015	-1.53868e-015	2.40176e-015	3.7382e-015	6.13913e-015	5.38924e-015	6.58612e-015	5.4599e-015	7.84388e-015	-1.77568e-015	7.24826e-015	2.35715e-015	7.21095e-015	4.93148e-015	2.49478e-016	2.78809e-015	2.08482e-015	2.77585e-015	-7.27165e-015	5.49666e-015	-4.28917e-016	-8.01679e-016	7.68412e-015	4.55191e-015
-8.59952e-015	2.41227e-015	-1.17462e-015	2.20922e-015	3.31505e-015	6.57082e-015	5.226e-015	7.07503e-015	5.58095e-015	8.5422e-015	-1.14013e-015	7.50772e-015	2.50726e-015	7.67927e-015	4.57072e-015	-1.43908e-016	2.926e-015	2.22488e-015	2.7539e-015	-7.15497e-015	5.87262e-015	-2.62356e-017	-3.73839e-016	7.86193e-015	4.6798e-015
-8.41032e-015	2.91298e-015	-8.08404e-016	2.02001e-015	2.89665e-015	6.99713e-015	5.06044e-015	7.52191e-015	5.72138e-015	9.24028e-015	-5.03274e-016	7.77571e-015	2.6338e-015	8.13633e-015	4.19345e-015	-5.41114e-016	3.04083e-015	2.37848e-015	2.71418e-015	-7.03716e-015	6.29605e-015	3.90424e-016	7.78684e-017	8.02592e-015	4.79005e-015
-8.20734e-015	3.3923e-015	-4.45515e-016	1.83479e-015	2.48626e-015	7.4139e-015	4.8936e-015	7.9243e-015	5.88157e-015	9.93321e-015	1.29724e-016	8.05048e-015	2.73459e-015	8.58102e-015	3.80248e-015	-9.37457e-016	3.13092e-015	2.54429e-015	2.65873e-015	-6.91988e-015	6.76336e-015	8.1984e-016	5.51967e-016	8.17612e-015	4.88278e-015
-7.99283e-015	3.84667e-015	-9.0956e-017	1.65427e-015	2.08675e-015	7.81659e-015	4.72584e-015	8.27976e-015	6.06112e-015	1.06175e-014	7.53879e-016	8.33047e-015	2.80755e-015	9.01189e-015	3.4007e-015	-1.32903e-015	3.19568e-015	2.72093e-015	2.58991e-015	-6.80381e-015	7.26991e-015	1.26174e-015	1.04674e-015	8.31295e-015	4.95885e-015
-7.76856e-015	4.27276e-015	2.50528e-016	1.47948e-015	1.70147e-015	8.20069e-015	4.55831e-015	8.5871e-015	6.26054e-015	1.12887e-014	1.36454e-015	8.61352e-015	2.85069e-015	9.4281e-015	2.99102e-015	-1.71157e-015	3.23413e-015	2.90723e-015	2.50949e-015	-6.69077e-015	7.81072e-015	1.71446e-015	1.56055e-015	8.4368e-015	5.01903e-015
-7.53665e-015	4.66735e-015	5.74168e-016	1.31092e-015	1.33363e-015	8.56162e-015	4.39127e-015	8.8458e-015	6.48e-015	1.1943e-014	1.95778e-015	8.89759e-015	2.86193e-015	9.82836e-015	2.57664e-015	-2.08051e-015	3.24603e-015	3.10124e-015	2.41942e-015	-6.58131e-015	8.37989e-015	2.17652e-015	2.09165e-015	8.54766e-015	5.06465e-015
-7.29971e-015	5.02771e-015	8.75617e-016	1.14909e-015	9.856e-016	8.89451e-015	4.22481e-015	9.05566e-015	6.71936e-015	1.25764e-014	2.5301e-015	9.18014e-015	2.84053e-015	1.0212e-014	2.16007e-015	-2.43118e-015	3.23171e-015	3.30103e-015	2.32195e-015	-6.47625e-015	8.97197e-015	2.64627e-015	2.63752e-015	8.64591e-015	5.09702e-015
-7.05977e-015	5.35171e-015	1.15071e-015	9.94378e-016	6.59863e-016	9.19605e-015	4.05928e-015	9.21708e-015	6.97791e-015	1.31859e-014	3.078e-015	9.45943e-015	2.78585e-015	1.05777e-014	1.74463e-015	-2.7604e-015	3.19062e-015	3.50441e-015	2.21817e-015	-6.37668e-015	9.58156e-015	3.12186e-015	3.19559e-015	8.73207e-015	5.11725e-015
-6.81938e-015	5.63758e-015	1.39535e-015	8.46821e-016	3.58325e-016	9.46311e-015	3.89472e-015	9.33045e-015	7.25513e-015	1.37682e-014	3.59814e-015	9.73357e-015	2.69797e-015	1.09252e-014	1.33411e-015	-3.06513e-015	3.12299e-015	3.71004e-015	2.10977e-015	-6.28401e-015	1.02025e-014	3.60153e-015	3.76371e-015	8.80691e-015	5.12697e-015
-6.58044e-015	5.88386e-015	1.60586e-015	7.07673e-016	8.27268e-017	9.69198e-015	3.73097e-015	9.39667e-015	7.55017e-015	1.43207e-014	4.08764e-015	9.99966e-015	2.57703e-015	1.12542e-014	9.31219e-016	-3.34217e-015	3.02938e-015	3.91606e-015	1.99848e-015	-6.19924e-015	1.08289e-014	4.0829e-015	4.33917e-015	8.87105e-015	5.1282e-015
-6.34485e-015	6.0892e-015	1.7791e-015	5.76927e-016	-1.65604e-016	9.87947e-015	3.56748e-015	9.4173e-015	7.86258e-015	1.48412e-014	4.54378e-015	1.02553e-014	2.42335e-015	1.15643e-014	5.38952e-016	-3.58893e-015	2.91032e-015	4.12137e-015	1.88596e-015	-6.12272e-015	1.14541e-014	4.56309e-015	4.91846e-015	8.92521e-015	5.12242e-015
-6.11472e-015	6.25276e-015	1.9121e-015	4.54919e-016	-3.84905e-016	1.00226e-014	3.40398e-015	9.39412e-015	8.19097e-015	1.53277e-014	4.96436e-015	1.04983e-014	2.23798e-015	1.18549e-014	1.60603e-016	-3.80251e-015	2.76684e-015	4.32389e-015	1.77371e-015	-6.05494e-015	1.20718e-014	5.03986e-015	5.4992e-015	8.97054e-015	5.11107e-015
-5.89212e-015	6.37466e-015	2.0031e-015	3.41574e-016	-5.74236e-016	1.01196e-014	3.24072e-015	9.32902e-015	8.53439e-015	1.57788e-014	5.34742e-015	1.0727e-014	2.02245e-015	1.21262e-014	-2.00945e-016	-3.98099e-015	2.60077e-015	4.52131e-015	1.6617e-015	-5.99638e-015	1.26764e-014	5.51025e-015	6.078e-015	9.00839e-015	5.09544e-015
-5.67927e-015	6.45535e-015	2.0505e-015	2.36345e-016	-7.33098e-016	1.01683e-014	3.07695e-015	9.2244e-015	8.89124e-015	1.6193e-014	5.69167e-015	1.09401e-014	1.77877e-015	1.23779e-014	-5.42798e-016	-4.12331e-015	2.41463e-015	4.71215e-015	1.55078e-015	-5.94675e-015	1.32619e-014	5.97169e-015	6.65206e-015	9.0397e-015	5.07677e-015
-5.47779e-015	6.49567e-015	2.05384e-015	1.39468e-016	-8.61548e-016	1.01673e-014	2.91262e-015	9.08287e-015	9.25992e-015	1.65697e-014	5.99613e-015	1.11362e-014	1.50913e-015	1.26097e-014	-8.62611e-016	-4.22776e-015	2.21049e-015	4.89475e-015	1.44127e-015	-5.90679e-015	1.38226e-014	6.42118e-015	7.21801e-015	9.06567e-015	5.0573e-015
-5.28889e-015	6.49656e-015	2.01273e-015	5.08152e-017	-9.59279e-016	1.01161e-014	2.74729e-015	8.90721e-015	9.63829e-015	1.69083e-014	6.26002e-015	1.13145e-014	1.21662e-015	1.28215e-014	-1.15894e-015	-4.29361e-015	1.99075e-015	5.06749e-015	1.33345e-015	-5.87731e-015	1.43528e-014	6.85629e-015	7.77251e-015	9.08752e-015	5.03807e-015
-5.11346e-015	6.45925e-015	1.92684e-015	-2.96115e-017	-1.02707e-015	1.00145e-014	2.58061e-015	8.70019e-015	1.00244e-014	1.72082e-014	6.48359e-015	1.14737e-014	9.04669e-016	1.30129e-014	-1.42959e-015	-4.32102e-015	1.75781e-015	5.2287e-015	1.22749e-015	-5.85837e-015	1.48478e-014	7.27446e-015	8.31246e-015	9.10601e-015	5.02037e-015
-4.95207e-015	6.38599e-015	1.7969e-015	-1.02511e-016	-1.0655e-015	9.86169e-015	2.41215e-015	8.46528e-015	1.04163e-014	1.74691e-014	6.66693e-015	1.16123e-014	5.76598e-016	1.31845e-014	-1.67247e-015	-4.31017e-015	1.51442e-015	5.37746e-015	1.12256e-015	-5.84959e-015	1.53027e-014	7.67315e-015	8.8349e-015	9.1224e-015	5.00538e-015
-4.80543e-015	6.27922e-015	1.62426e-015	-1.68098e-016	-1.0756e-015	9.6591e-015	2.24183e-015	8.20545e-015	1.08118e-014	1.76913e-014	6.81071e-015	1.17302e-014	2.3588e-016	1.33364e-014	-1.88637e-015	-4.26223e-015	1.26364e-015	5.51203e-015	1.01849e-015	-5.85037e-015	1.57133e-014	8.04958e-015	9.33662e-015	9.13733e-015	4.9948e-015
-4.67369e-015	6.14116e-015	1.41102e-015	-2.26624e-016	-1.05843e-015	9.40801e-015	2.06978e-015	7.92344e-015	1.12079e-014	1.78748e-014	6.91543e-015	1.18276e-014	-1.13763e-016	1.34689e-014	-2.07031e-015	-4.17828e-015	1.00839e-015	5.63066e-015	9.14817e-016	-5.86075e-015	1.60756e-014	8.40168e-015	9.81457e-015	9.15145e-015	4.98947e-015
-4.55727e-015	5.97485e-015	1.15991e-015	-2.78438e-016	-1.01565e-015	9.10998e-015	1.89558e-015	7.62203e-015	1.16018e-014	1.802e-014	6.98238e-015	1.19045e-014	-4.68165e-016	1.35824e-014	-2.22353e-015	-4.05985e-015	7.51934e-016	5.73189e-015	8.10694e-016	-5.88086e-015	1.63866e-014	8.72698e-015	1.02659e-014	9.16559e-015	4.99002e-015
-4.45584e-015	5.78377e-015	8.74543e-016	-3.23783e-016	-9.49153e-016	8.76807e-015	1.71913e-015	7.30352e-015	1.19909e-014	1.81279e-014	7.01298e-015	1.19613e-014	-8.23473e-016	1.36774e-014	-2.34555e-015	-3.90897e-015	4.9762e-016	5.81557e-015	7.05055e-016	-5.91013e-015	1.66429e-014	9.02308e-015	1.06872e-014	9.18102e-015	4.99707e-015
-4.36931e-015	5.57117e-015	5.5797e-016	-3.63534e-016	-8.61266e-016	8.38475e-015	1.54065e-015	6.9715e-015	1.23727e-014	1.81996e-014	7.00915e-015	1.19981e-014	-1.17505e-015	1.37538e-014	-2.43625e-015	-3.7275e-015	2.48411e-016	5.88091e-015	5.97396e-016	-5.94864e-015	1.68422e-014	9.28876e-015	1.10765e-014	9.19806e-015	5.01112e-015
-4.29737e-015	5.34058e-015	2.14181e-016	-3.97636e-016	-7.53999e-016	7.96259e-015	1.36068e-015	6.62902e-015	1.2744e-014	1.82353e-014	6.97267e-015	1.20157e-014	-1.51932e-015	1.38123e-014	-2.49571e-015	-3.51793e-015	7.65535e-018	5.92663e-015	4.86878e-016	-5.99519e-015	1.69836e-014	9.52266e-015	1.14304e-014	9.21688e-015	5.03264e-015
-4.23957e-015	5.09593e-015	-1.5211e-016	-4.25815e-016	-6.29879e-016	7.50491e-015	1.17939e-015	6.27885e-015	1.3101e-014	1.82364e-014	6.90587e-015	1.20149e-014	-1.85211e-015	1.38534e-014	-2.52478e-015	-3.2832e-015	-2.21682e-016	5.95169e-015	3.72548e-016	-6.04882e-015	1.70653e-014	9.72342e-015	1.17471e-014	9.23772e-015	5.06107e-015
-4.19457e-015	4.84101e-015	-5.35529e-016	-4.48483e-016	-4.91168e-016	7.01518e-015	9.97646e-016	5.92274e-015	1.34416e-014	1.82042e-014	6.81109e-015	1.19968e-014	-2.16947e-015	1.38777e-014	-2.52433e-015	-3.02624e-015	-4.36315e-016	5.95543e-015	2.53516e-016	-6.1088e-015	1.70864e-014	9.88953e-015	1.20254e-014	9.26081e-015	5.09604e-015
-4.16176e-015	4.5791e-015	-9.31286e-016	-4.66393e-016	-3.40455e-016	6.49774e-015	8.157e-016	5.56338e-015	1.37629e-014	1.81397e-014	6.69081e-015	1.19627e-014	-2.46779e-015	1.38855e-014	-2.49539e-015	-2.75016e-015	-6.33231e-016	5.93735e-015	1.29935e-016	-6.17457e-015	1.70471e-014	1.002e-014	1.22634e-014	9.28561e-015	5.13774e-015
-4.14043e-015	4.31396e-015	-1.33442e-015	-4.79209e-016	-1.80244e-016	5.95832e-015	6.34633e-016	5.20321e-015	1.40625e-014	1.80438e-014	6.54695e-015	1.1914e-014	-2.74395e-015	1.38774e-014	-2.43951e-015	-2.45777e-015	-8.09109e-016	5.89733e-015	1.17781e-018	-6.24543e-015	1.69475e-014	1.01141e-014	1.24588e-014	9.31217e-015	5.18597e-015
-4.12852e-015	4.0498e-015	-1.7394e-015	-4.87197e-016	-1.29147e-017	5.40178e-015	4.55335e-016	4.84368e-015	1.43379e-014	1.79177e-014	6.3824e-015	1.1852e-014	-2.99561e-015	1.38547e-014	-2.35829e-015	-2.15184e-015	-9.62187e-016	5.83553e-015	-1.33215e-016	-6.31983e-015	1.67891e-014	1.01715e-014	1.26104e-014	9.34023e-015	5.24036e-015
-4.12454e-015	3.79032e-015	-2.14027e-015	-4.90553e-016	1.58982e-016	4.83328e-015	2.78912e-016	4.48625e-015	1.45866e-014	1.77632e-014	6.20026e-015	1.17791e-014	-3.21939e-015	1.38176e-014	-2.25303e-015	-1.83571e-015	-1.0904e-015	5.75183e-015	-2.73688e-016	-6.39676e-015	1.65739e-014	1.0192e-014	1.27166e-014	9.36958e-015	5.30001e-015
-4.12727e-015	3.53945e-015	-2.53186e-015	-4.88728e-016	3.32643e-016	4.25685e-015	1.06628e-016	4.13196e-015	1.48068e-014	1.75814e-014	6.00254e-015	1.16975e-014	-3.41336e-015	1.37666e-014	-2.12633e-015	-1.51269e-015	-1.191e-015	5.6465e-015	-4.20132e-016	-6.47516e-015	1.63036e-014	1.01765e-014	1.27774e-014	9.39941e-015	5.36488e-015
-4.13539e-015	3.3e-015	-2.90862e-015	-4.82138e-016	5.06453e-016	3.6774e-015	-6.02724e-017	3.78218e-015	1.49961e-014	1.73735e-014	5.7921e-015	1.16094e-014	-3.57559e-015	1.37024e-014	-1.98012e-015	-1.1857e-015	-1.26202e-015	5.52017e-015	-5.72488e-016	-6.55424e-015	1.59807e-014	1.01259e-014	1.27924e-014	9.42841e-015	5.43378e-015
-4.14745e-015	3.07492e-015	-3.26519e-015	-4.70332e-016	6.77963e-016	3.09979e-015	-2.2022e-016	3.4376e-015	1.51532e-014	1.71398e-014	5.5715e-015	1.15159e-014	-3.70426e-015	1.36255e-014	-1.81702e-015	-8.57859e-016	-1.30198e-015	5.37266e-015	-7.30761e-016	-6.63238e-015	1.5608e-014	1.00419e-014	1.2761e-014	9.45591e-015	5.50598e-015
-4.16183e-015	2.86739e-015	-3.59661e-015	-4.5347e-016	8.44882e-016	2.52892e-015	-3.72426e-016	3.09958e-015	1.52769e-014	1.6881e-014	5.34239e-015	1.14189e-014	-3.79929e-015	1.35363e-014	-1.63966e-015	-5.31857e-016	-1.30998e-015	5.20512e-015	-8.94215e-016	-6.70794e-015	1.51884e-014	9.9245e-015	1.26836e-014	9.48112e-015	5.58071e-015
-4.17718e-015	2.67984e-015	-3.89865e-015	-4.31391e-016	1.00554e-015	1.96955e-015	-5.15586e-016	2.76862e-015	1.53657e-014	1.65985e-014	5.10694e-015	1.13207e-014	-3.86121e-015	1.34357e-014	-1.45109e-015	-2.10983e-016	-1.28431e-015	5.01811e-015	-1.06239e-015	-6.78007e-015	1.47254e-014	9.77512e-015	1.25615e-014	9.50287e-015	5.65704e-015
-4.19166e-015	2.5147e-015	-4.16744e-015	-4.0318e-016	1.15782e-015	1.42712e-015	-6.48874e-016	2.44472e-015	1.54189e-014	1.62933e-014	4.86695e-015	1.12233e-014	-3.88991e-015	1.33237e-014	-1.25374e-015	1.0313e-016	-1.22446e-015	4.81262e-015	-1.23428e-015	-6.8475e-015	1.42231e-014	9.59571e-015	1.23954e-014	9.52016e-015	5.73385e-015
-4.20345e-015	2.37458e-015	-4.39827e-015	-3.69507e-016	1.30016e-015	9.05926e-016	-7.71053e-016	2.12823e-015	1.54361e-014	1.5967e-014	4.62432e-015	1.11279e-014	-3.8859e-015	1.32009e-014	-1.04965e-015	4.08214e-016	-1.13101e-015	4.59039e-015	-1.40898e-015	-6.90883e-015	1.36857e-014	9.38857e-015	1.21861e-014	9.53162e-015	5.80997e-015
-4.21147e-015	2.26089e-015	-4.58783e-015	-3.30074e-016	1.43136e-015	4.10033e-016	-8.81416e-016	1.8186e-015	1.54174e-014	1.56202e-014	4.38055e-015	1.10373e-014	-3.85057e-015	1.30675e-014	-8.41759e-016	7.02072e-016	-1.00436e-015	4.35269e-015	-1.58571e-015	-6.96309e-015	1.31172e-014	9.15572e-015	1.19361e-014	9.53559e-015	5.88433e-015
-4.21443e-015	2.17525e-015	-4.73333e-015	-2.84227e-016	1.54969e-015	-5.69269e-017	-9.78454e-016	1.51622e-015	1.53626e-014	1.52536e-014	4.13735e-015	1.09531e-014	-3.78585e-015	1.29243e-014	-6.32313e-016	9.82582e-016	-8.45106e-016	4.10074e-015	-1.76256e-015	-7.00859e-015	1.2521e-014	8.89945e-015	1.16469e-014	9.53154e-015	5.95592e-015
-4.21179e-015	2.1189e-015	-4.83203e-015	-2.31847e-016	1.65496e-015	-4.91402e-016	-1.06145e-015	1.22065e-015	1.52719e-014	1.48684e-014	3.8959e-015	1.08764e-014	-3.69414e-015	1.2772e-014	-4.24028e-016	1.24845e-015	-6.54767e-016	3.83568e-015	-1.93787e-015	-7.04402e-015	1.19019e-014	8.62196e-015	1.13204e-014	9.51799e-015	6.02465e-015
-4.2026e-015	2.09283e-015	-4.88245e-015	-1.73067e-016	1.74674e-015	-8.91199e-016	-1.1298e-015	9.31291e-016	1.51463e-014	1.44662e-014	3.657e-015	1.08084e-014	-3.57742e-015	1.26113e-014	-2.19111e-016	1.499e-015	-4.342e-016	3.55965e-015	-2.11024e-015	-7.06914e-015	1.12644e-014	8.32517e-015	1.09594e-014	9.49384e-015	6.09002e-015
-4.18619e-015	2.09746e-015	-4.88406e-015	-1.07562e-016	1.82386e-015	-1.25433e-015	-1.18265e-015	6.47506e-016	1.49871e-014	1.40476e-014	3.42228e-015	1.07495e-014	-3.4388e-015	1.24423e-014	-1.95066e-017	1.73286e-015	-1.86081e-016	3.27422e-015	-2.27774e-015	-7.08265e-015	1.06133e-014	8.01202e-015	1.05659e-014	9.45874e-015	6.15101e-015
-4.16217e-015	2.13243e-015	-4.83549e-015	-3.51994e-017	1.88615e-015	-1.57778e-015	-1.2202e-015	3.68726e-016	1.47953e-014	1.36135e-014	3.19211e-015	1.07004e-014	-3.28093e-015	1.22658e-014	1.73076e-016	1.94903e-015	8.71687e-017	2.98164e-015	-2.43885e-015	-7.08315e-015	9.95264e-015	7.68599e-015	1.01429e-014	9.41195e-015	6.20756e-015
-4.13064e-015	2.19716e-015	-4.73714e-015	4.41735e-017	1.93327e-015	-1.85925e-015	-1.24266e-015	9.50381e-017	1.4573e-014	1.3165e-014	2.96684e-015	1.06616e-014	-3.10746e-015	1.20815e-014	3.57249e-016	2.14767e-015	3.82835e-016	2.684e-015	-2.59261e-015	-7.07017e-015	9.28605e-015	7.34958e-015	9.69352e-015	9.35262e-015	6.25903e-015
-4.09172e-015	2.29106e-015	-4.58959e-015	1.30143e-016	1.96535e-015	-2.09938e-015	-1.25015e-015	-1.7426e-016	1.43224e-014	1.27032e-014	2.74679e-015	1.06335e-014	-2.92182e-015	1.18897e-014	5.31383e-016	2.32885e-015	6.9792e-016	2.38303e-015	-2.73752e-015	-7.04382e-015	8.61773e-015	7.00537e-015	9.22092e-015	9.27947e-015	6.30468e-015
-4.04531e-015	2.413e-015	-4.3943e-015	2.22939e-016	1.98219e-015	-2.29742e-015	-1.24254e-015	-4.39275e-016	1.40455e-014	1.22297e-014	2.53192e-015	1.06155e-014	-2.72777e-015	1.16906e-014	6.93623e-016	2.49258e-015	1.02894e-015	2.08032e-015	-2.87218e-015	-7.00378e-015	7.95124e-015	6.65593e-015	8.72816e-015	9.192e-015	6.34488e-015
-3.99115e-015	2.56218e-015	-4.15268e-015	3.22743e-016	1.98451e-015	-2.45328e-015	-1.22042e-015	-7.00289e-016	1.37452e-014	1.17456e-014	2.32251e-015	1.06073e-014	-2.52914e-015	1.14847e-014	8.43128e-016	2.63842e-015	1.37233e-015	1.77754e-015	-2.99487e-015	-6.94979e-015	7.28965e-015	6.30367e-015	8.21912e-015	9.09073e-015	6.37973e-015
-3.9301e-015	2.73684e-015	-3.86677e-015	4.29171e-016	1.97246e-015	-2.5676e-015	-1.18467e-015	-9.58116e-016	1.34235e-014	1.12527e-014	2.11863e-015	1.06084e-014	-2.32955e-015	1.12717e-014	9.79387e-016	2.76675e-015	1.72372e-015	1.47651e-015	-3.10494e-015	-6.88134e-015	6.63645e-015	5.95108e-015	7.69702e-015	8.9753e-015	6.40853e-015
-3.86361e-015	2.93471e-015	-3.53967e-015	5.41826e-016	1.94654e-015	-2.64167e-015	-1.13619e-015	-1.21246e-015	1.30826e-014	1.07521e-014	1.92048e-015	1.06182e-014	-2.13288e-015	1.1052e-014	1.1022e-015	2.87792e-015	2.0789e-015	1.1792e-015	-3.20257e-015	-6.79898e-015	5.9955e-015	5.59996e-015	7.16474e-015	8.84539e-015	6.43163e-015
-3.7922e-015	3.15355e-015	-3.17468e-015	6.60497e-016	1.90725e-015	-2.67693e-015	-1.07582e-015	-1.46288e-015	1.27259e-014	1.02464e-014	1.72767e-015	1.06353e-014	-1.94252e-015	1.08255e-014	1.21119e-015	2.97298e-015	2.43366e-015	8.87148e-016	-3.28684e-015	-6.70282e-015	5.36888e-015	5.25264e-015	6.62631e-015	8.70113e-015	6.44905e-015
-3.71647e-015	3.39157e-015	-2.77544e-015	7.84464e-016	1.85576e-015	-2.67499e-015	-1.00473e-015	-1.70914e-015	1.23559e-014	9.73767e-015	1.53975e-015	1.06574e-014	-1.76153e-015	1.05927e-014	1.30589e-015	3.05277e-015	2.78404e-015	6.02028e-016	-3.35726e-015	-6.59355e-015	4.75914e-015	4.91105e-015	6.08533e-015	8.54283e-015	6.46114e-015
-3.63739e-015	3.64612e-015	-2.34556e-015	9.13094e-016	1.79282e-015	-2.63841e-015	-9.24756e-016	-1.95111e-015	1.19755e-014	9.22798e-015	1.35619e-015	1.06829e-014	-1.59289e-015	1.03545e-014	1.38649e-015	3.1181e-015	3.12566e-015	3.25746e-016	-3.41338e-015	-6.47234e-015	4.1686e-015	4.57642e-015	5.54453e-015	8.37103e-015	6.46852e-015
-3.55651e-015	3.91441e-015	-1.88957e-015	1.0452e-015	1.71922e-015	-2.57029e-015	-8.37277e-016	-2.18895e-015	1.15874e-014	8.71913e-015	1.17654e-015	1.07105e-014	-1.43933e-015	1.01111e-014	1.45377e-015	3.16948e-015	3.45301e-015	5.96617e-017	-3.45552e-015	-6.33992e-015	3.59837e-015	4.2507e-015	5.0074e-015	8.1871e-015	6.47175e-015
-3.47506e-015	4.19427e-015	-1.41224e-015	1.18035e-015	1.63549e-015	-2.47364e-015	-7.4394e-016	-2.42137e-015	1.11943e-014	8.21302e-015	1.00003e-015	1.07382e-014	-1.30329e-015	9.86238e-015	1.50806e-015	3.20781e-015	3.76239e-015	-1.94598e-016	-3.48432e-015	-6.19737e-015	3.04973e-015	3.93492e-015	4.47774e-015	7.99156e-015	6.47089e-015
-3.39491e-015	4.4831e-015	-9.17561e-016	1.31707e-015	1.54246e-015	-2.35187e-015	-6.46618e-016	-2.64795e-015	1.0799e-014	7.71196e-015	8.26326e-016	1.07635e-014	-1.18622e-015	9.60909e-015	1.54977e-015	3.23363e-015	4.04956e-015	-4.35858e-016	-3.50036e-015	-6.04651e-015	2.52423e-015	3.62961e-015	3.95845e-015	7.78577e-015	6.4669e-015
-3.31703e-015	4.7777e-015	-4.10402e-016	1.4545e-015	1.44081e-015	-2.2084e-015	-5.47367e-016	-2.86875e-015	1.04035e-014	7.21825e-015	6.5565e-016	1.07837e-014	-1.09053e-015	9.35148e-015	1.57961e-015	3.24743e-015	4.31043e-015	-6.63105e-016	-3.50563e-015	-5.8887e-015	2.02185e-015	3.33581e-015	3.45221e-015	7.57091e-015	6.46019e-015
-3.24253e-015	5.0757e-015	1.04099e-016	1.59174e-015	1.3309e-015	-2.04755e-015	-4.48651e-016	-3.08213e-015	1.00103e-014	6.73398e-015	4.87351e-016	1.07959e-014	-1.01712e-015	9.08991e-015	1.59835e-015	3.24978e-015	4.54118e-015	-8.76162e-016	-3.50198e-015	-5.72579e-015	1.54288e-015	3.05421e-015	2.96208e-015	7.34821e-015	6.4515e-015
-3.17344e-015	5.37414e-015	6.21601e-016	1.72758e-015	1.21343e-015	-1.87305e-015	-3.52065e-016	-3.28729e-015	9.6217e-015	6.26176e-015	3.2132e-016	1.07978e-014	-9.66765e-016	8.82467e-015	1.60681e-015	3.24115e-015	4.73816e-015	-1.07385e-015	-3.49043e-015	-5.55865e-015	1.08744e-015	2.78461e-015	2.49014e-015	7.11939e-015	6.44075e-015
-3.11094e-015	5.67033e-015	1.13745e-015	1.86049e-015	1.08895e-015	-1.68871e-015	-2.59692e-016	-3.4834e-015	9.23949e-015	5.80358e-015	1.57291e-016	1.07861e-014	-9.39572e-016	8.55631e-015	1.60702e-015	3.22185e-015	4.89835e-015	-1.25586e-015	-3.47303e-015	-5.38988e-015	6.561e-016	2.52628e-015	2.03877e-015	6.88541e-015	6.4288e-015
-3.05612e-015	5.96194e-015	1.64698e-015	1.98946e-015	9.58189e-016	-1.49798e-015	-1.73457e-016	-3.66917e-015	8.86574e-015	5.3618e-015	-5.12192e-018	1.07584e-014	-9.35118e-016	8.28519e-015	1.59983e-015	3.19201e-015	5.01902e-015	-1.4229e-015	-3.45211e-015	-5.22163e-015	2.47677e-016	2.27944e-015	1.60976e-015	6.64802e-015	6.41594e-015
-3.00984e-015	6.247e-015	2.14654e-015	2.11315e-015	8.2168e-016	-1.30507e-015	-9.50708e-017	-3.8437e-015	8.50174e-015	4.93774e-015	-1.6552e-016	1.07119e-014	-9.52826e-016	8.01223e-015	1.58601e-015	3.15177e-015	5.09765e-015	-1.57512e-015	-3.42986e-015	-5.05616e-015	-1.38141e-016	2.04365e-015	1.20494e-015	6.40894e-015	6.40264e-015
-2.97274e-015	6.52341e-015	2.63203e-015	2.23017e-015	6.79801e-016	-1.11339e-015	-2.59631e-017	-4.00543e-015	8.14861e-015	4.53355e-015	-3.23537e-016	1.0645e-014	-9.91806e-016	7.73803e-015	1.56693e-015	3.10176e-015	5.13169e-015	-1.71193e-015	-3.4083e-015	-4.8955e-015	-5.01482e-016	1.81815e-015	8.25267e-016	6.16978e-015	6.38916e-015
-2.94582e-015	6.78894e-015	3.09979e-015	2.33968e-015	5.33029e-016	-9.26531e-016	3.25303e-017	-4.15427e-015	7.80709e-015	4.15168e-015	-4.79167e-016	1.05554e-014	-1.04996e-015	7.46287e-015	1.54376e-015	3.04165e-015	5.11995e-015	-1.83358e-015	-3.3899e-015	-4.74155e-015	-8.43792e-016	1.6019e-015	4.71767e-016	5.93214e-015	6.37602e-015
-2.93026e-015	7.04138e-015	3.54595e-015	2.44123e-015	3.81701e-016	-7.47522e-016	7.89431e-017	-4.28899e-015	7.47842e-015	3.79371e-015	-6.31648e-016	1.04409e-014	-1.1259e-015	7.18771e-015	1.51723e-015	2.97167e-015	5.06168e-015	-1.94125e-015	-3.37775e-015	-4.59615e-015	-1.16591e-015	1.39364e-015	1.45328e-016	5.69753e-015	6.36358e-015
-2.92637e-015	7.27856e-015	3.96786e-015	2.53299e-015	2.26339e-016	-5.79125e-016	1.11391e-016	-4.40887e-015	7.16288e-015	3.46106e-015	-7.80809e-016	1.0299e-014	-1.21727e-015	6.91374e-015	1.48774e-015	2.8917e-015	4.95629e-015	-2.03616e-015	-3.37395e-015	-4.4617e-015	-1.46877e-015	1.19175e-015	-1.5311e-016	5.46744e-015	6.35154e-015
-2.93478e-015	7.49886e-015	4.36298e-015	2.61371e-015	6.74785e-017	-4.24237e-016	1.29681e-016	-4.51328e-015	6.86086e-015	3.15519e-015	-9.26595e-016	1.01278e-014	-1.32073e-015	6.64213e-015	1.45599e-015	2.8009e-015	4.80305e-015	-2.11876e-015	-3.38108e-015	-4.34072e-015	-1.75315e-015	9.95283e-016	-4.23478e-016	5.24353e-015	6.34022e-015
-2.9559e-015	7.70161e-015	4.72955e-015	2.6824e-015	-9.48313e-017	-2.85236e-016	1.32765e-016	-4.60129e-015	6.57253e-015	2.87654e-015	-1.06822e-015	9.92531e-015	-1.43359e-015	6.37428e-015	1.42286e-015	2.69868e-015	4.60268e-015	-2.1902e-015	-3.40145e-015	-4.23527e-015	-2.02063e-015	8.02796e-016	-6.65926e-016	5.02752e-015	6.33008e-015
-2.98982e-015	7.88581e-015	5.06567e-015	2.7377e-015	-2.6034e-016	-1.6387e-016	1.19907e-016	-4.67274e-015	6.29772e-015	2.62614e-015	-1.20489e-015	9.69033e-015	-1.55274e-015	6.1114e-015	1.38841e-015	2.58467e-015	4.35665e-015	-2.25145e-015	-3.43814e-015	-4.14707e-015	-2.27274e-015	6.12192e-016	-8.80815e-016	4.82042e-015	6.32076e-015
-3.03625e-015	8.05071e-015	5.37007e-015	2.77883e-015	-4.28708e-016	-6.15093e-017	9.13002e-017	-4.72757e-015	6.03535e-015	2.40511e-015	-1.33659e-015	9.4223e-015	-1.67472e-015	5.85466e-015	1.35316e-015	2.45879e-015	4.06622e-015	-2.3036e-015	-3.49362e-015	-4.07747e-015	-2.50999e-015	4.21865e-016	-1.06902e-015	4.62366e-015	6.31224e-015
-3.09437e-015	8.19622e-015	5.64226e-015	2.80528e-015	-5.99822e-016	2.06213e-017	4.64917e-017	-4.76519e-015	5.78513e-015	2.21414e-015	-1.46245e-015	9.12095e-015	-1.79701e-015	5.60496e-015	1.31697e-015	2.31992e-015	3.73366e-015	-2.34847e-015	-3.56934e-015	-4.02812e-015	-2.73401e-015	2.30565e-016	-1.23141e-015	4.43806e-015	6.30423e-015
-3.16325e-015	8.32255e-015	5.8823e-015	2.81653e-015	-7.7327e-016	8.18371e-017	-1.43476e-017	-4.78563e-015	5.54698e-015	2.05264e-015	-1.58165e-015	8.78583e-015	-1.91564e-015	5.36362e-015	1.27946e-015	2.16738e-015	3.36206e-015	-2.38709e-015	-3.66587e-015	-4.00066e-015	-2.94534e-015	3.72414e-017	-1.36895e-015	4.26472e-015	6.29604e-015
-3.24244e-015	8.42953e-015	6.09071e-015	2.81176e-015	-9.48944e-016	1.22454e-016	-9.0592e-017	-4.78866e-015	5.31978e-015	1.92005e-015	-1.69378e-015	8.4164e-015	-2.02669e-015	5.13211e-015	1.24104e-015	2.00088e-015	2.95392e-015	-2.4214e-015	-3.78464e-015	-3.99601e-015	-3.14485e-015	-1.60557e-016	-1.48335e-015	4.10428e-015	6.2871e-015
-3.33104e-015	8.51722e-015	6.2679e-015	2.79086e-015	-1.12616e-015	1.42151e-016	-1.81477e-016	-4.77429e-015	5.10189e-015	1.81554e-015	-1.79796e-015	8.01347e-015	-2.12655e-015	4.91162e-015	1.20148e-015	1.82e-015	2.51219e-015	-2.45299e-015	-3.92614e-015	-4.0147e-015	-3.33368e-015	-3.64493e-016	-1.57612e-015	3.9569e-015	6.27645e-015
-3.42785e-015	8.58587e-015	6.41467e-015	2.75372e-015	-1.30481e-015	1.41666e-016	-2.86004e-016	-4.74319e-015	4.89209e-015	1.73829e-015	-1.89369e-015	7.57797e-015	-2.21254e-015	4.7042e-015	1.16034e-015	1.62432e-015	2.0408e-015	-2.48324e-015	-4.09097e-015	-4.05739e-015	-3.51244e-015	-5.75543e-016	-1.64861e-015	3.82341e-015	6.26325e-015
-3.53165e-015	8.63661e-015	6.53256e-015	2.70052e-015	-1.48405e-015	1.22365e-016	-4.02397e-016	-4.69613e-015	4.69021e-015	1.68739e-015	-1.97998e-015	7.11141e-015	-2.28211e-015	4.5109e-015	1.11676e-015	1.4131e-015	1.54404e-015	-2.51285e-015	-4.27955e-015	-4.12416e-015	-3.68139e-015	-7.95072e-016	-1.70293e-015	3.704e-015	6.24701e-015
-3.64084e-015	8.67009e-015	6.62313e-015	2.63148e-015	-1.66345e-015	8.53061e-017	-5.29237e-016	-4.63431e-015	4.49482e-015	1.66061e-015	-2.0562e-015	6.61544e-015	-2.33219e-015	4.33364e-015	1.06973e-015	1.18635e-015	1.02721e-015	-2.54333e-015	-4.49115e-015	-4.21573e-015	-3.84099e-015	-1.02384e-015	-1.74128e-015	3.59854e-015	6.22713e-015
-3.75398e-015	8.6879e-015	6.68835e-015	2.54705e-015	-1.84188e-015	3.20361e-017	-6.65456e-016	-4.5584e-015	4.30469e-015	1.65615e-015	-2.12182e-015	6.09231e-015	-2.3601e-015	4.17378e-015	1.01833e-015	9.4393e-016	4.94703e-016	-2.57593e-015	-4.72449e-015	-4.3315e-015	-3.99161e-015	-1.26265e-015	-1.76597e-015	3.50744e-015	6.20306e-015
-3.86945e-015	8.69171e-015	6.73088e-015	2.44744e-015	-2.01866e-015	-3.55392e-017	-8.09112e-016	-4.46949e-015	4.11891e-015	1.67226e-015	-2.17641e-015	5.54428e-015	-2.36362e-015	4.03206e-015	9.61968e-016	6.86718e-016	-4.86041e-017	-2.612e-015	-4.9786e-015	-4.47125e-015	-4.13352e-015	-1.51246e-015	-1.77951e-015	3.43036e-015	6.17343e-015
-3.9848e-015	8.68253e-015	6.75287e-015	2.33345e-015	-2.19331e-015	-1.14732e-016	-9.58183e-016	-4.36921e-015	3.93652e-015	1.70646e-015	-2.21945e-015	4.97466e-015	-2.34108e-015	3.91018e-015	8.99522e-016	4.14643e-016	-5.98293e-016	-2.65224e-015	-5.25121e-015	-4.63435e-015	-4.26636e-015	-1.77357e-015	-1.78399e-015	3.36687e-015	6.13826e-015
-4.09844e-015	8.66207e-015	6.75727e-015	2.20605e-015	-2.3647e-015	-2.02852e-016	-1.11043e-015	-4.25857e-015	3.75639e-015	1.75584e-015	-2.25051e-015	4.38677e-015	-2.29123e-015	3.80939e-015	8.30449e-016	1.2859e-016	-1.14923e-015	-2.69727e-015	-5.53995e-015	-4.81957e-015	-4.39038e-015	-2.04618e-015	-1.78137e-015	3.31603e-015	6.09668e-015
-4.20891e-015	8.63279e-015	6.74683e-015	2.06671e-015	-2.53167e-015	-2.97767e-016	-1.26413e-015	-4.13867e-015	3.57761e-015	1.81761e-015	-2.26895e-015	3.78433e-015	-2.2132e-015	3.73121e-015	7.53765e-016	-1.70447e-016	-1.69681e-015	-2.74806e-015	-5.84248e-015	-5.02523e-015	-4.50585e-015	-2.33047e-015	-1.77462e-015	3.27736e-015	6.04787e-015
-4.31397e-015	8.59724e-015	6.72462e-015	1.91654e-015	-2.69308e-015	-3.96508e-016	-1.41745e-015	-4.01072e-015	3.3995e-015	1.88814e-015	-2.27489e-015	3.17099e-015	-2.10575e-015	3.67661e-015	6.68126e-016	-4.81739e-016	-2.23555e-015	-2.80518e-015	-6.15552e-015	-5.25017e-015	-4.61232e-015	-2.62546e-015	-1.76633e-015	3.25012e-015	5.99122e-015
-4.41211e-015	8.55707e-015	6.69343e-015	1.75688e-015	-2.84802e-015	-4.96399e-016	-1.56797e-015	-3.8766e-015	3.22133e-015	1.96431e-015	-2.26835e-015	2.54981e-015	-1.96797e-015	3.64607e-015	5.72181e-016	-8.03919e-016	-2.76143e-015	-2.86859e-015	-6.47553e-015	-5.49247e-015	-4.70895e-015	-2.93027e-015	-1.7584e-015	3.23343e-015	5.92581e-015
-4.50133e-015	8.51451e-015	6.65565e-015	1.58897e-015	-2.9959e-015	-5.94441e-016	-1.71402e-015	-3.73719e-015	3.04256e-015	2.04327e-015	-2.24981e-015	1.92448e-015	-1.80053e-015	3.64036e-015	4.65281e-016	-1.13606e-015	-3.26971e-015	-2.93836e-015	-6.79903e-015	-5.74946e-015	-4.79461e-015	-3.2445e-015	-1.75323e-015	3.22645e-015	5.85114e-015
-4.58005e-015	8.47146e-015	6.61514e-015	1.41449e-015	-3.13569e-015	-6.87576e-016	-1.8542e-015	-3.59394e-015	2.86347e-015	2.12242e-015	-2.22006e-015	1.29931e-015	-1.60441e-015	3.66027e-015	3.47022e-016	-1.47678e-015	-3.75669e-015	-3.01453e-015	-7.1222e-015	-6.01933e-015	-4.86867e-015	-3.56705e-015	-1.75317e-015	3.22819e-015	5.76647e-015
-4.64665e-015	8.42966e-015	6.57456e-015	1.23473e-015	-3.26614e-015	-7.72524e-016	-1.98712e-015	-3.44818e-015	2.68375e-015	2.19778e-015	-2.17926e-015	6.78971e-016	-1.38036e-015	3.70673e-015	2.16329e-016	-1.82426e-015	-4.2184e-015	-3.09637e-015	-7.44032e-015	-6.30015e-015	-4.93108e-015	-3.89645e-015	-1.7596e-015	3.23716e-015	5.67193e-015
-4.69982e-015	8.39214e-015	6.53671e-015	1.05184e-015	-3.38603e-015	-8.47056e-016	-2.11048e-015	-3.3011e-015	2.50341e-015	2.26597e-015	-2.12689e-015	6.77518e-017	-1.12976e-015	3.77979e-015	7.23628e-017	-2.17693e-015	-4.65088e-015	-3.18373e-015	-7.74844e-015	-6.58935e-015	-4.98079e-015	-4.23149e-015	-1.77386e-015	3.25228e-015	5.5671e-015
-4.73841e-015	8.36052e-015	6.50409e-015	8.67387e-016	-3.49426e-015	-9.08243e-016	-2.22277e-015	-3.15358e-015	2.32333e-015	2.32493e-015	-2.06322e-015	-5.29189e-016	-8.54898e-016	3.8799e-015	-8.48984e-017	-2.53278e-015	-5.05107e-015	-3.27596e-015	-8.04214e-015	-6.88419e-015	-5.01632e-015	-4.57011e-015	-1.79807e-015	3.2724e-015	5.45186e-015
-4.76072e-015	8.33702e-015	6.4791e-015	6.82612e-016	-3.58967e-015	-9.54128e-016	-2.32264e-015	-3.00659e-015	2.14364e-015	2.37228e-015	-1.98901e-015	-1.10748e-015	-5.58008e-016	4.0065e-015	-2.55559e-016	-2.88893e-015	-5.41626e-015	-3.37202e-015	-8.31719e-015	-7.18214e-015	-5.03696e-015	-4.91064e-015	-1.83277e-015	3.29651e-015	5.32583e-015
-4.76627e-015	8.32355e-015	6.46343e-015	4.99605e-016	-3.67119e-015	-9.83177e-016	-2.40878e-015	-2.86094e-015	1.96535e-015	2.40552e-015	-1.90513e-015	-1.66319e-015	-2.40537e-016	4.15949e-015	-4.39428e-016	-3.24387e-015	-5.74395e-015	-3.4704e-015	-8.56822e-015	-7.48032e-015	-5.04253e-015	-5.25063e-015	-1.87936e-015	3.32332e-015	5.18911e-015
-4.75355e-015	8.32188e-015	6.45907e-015	3.19783e-016	-3.738e-015	-9.93296e-016	-2.48034e-015	-2.71727e-015	1.7892e-015	2.42237e-015	-1.81207e-015	-2.19218e-015	9.4843e-017	4.3382e-015	-6.36256e-016	-3.59536e-015	-6.03287e-015	-3.56974e-015	-8.79116e-015	-7.77604e-015	-5.0324e-015	-5.58772e-015	-1.93922e-015	3.35169e-015	5.04179e-015
-4.72159e-015	8.33386e-015	6.46745e-015	1.44699e-016	-3.78976e-015	-9.82143e-016	-2.53646e-015	-2.57587e-015	1.616e-015	2.42108e-015	-1.71054e-015	-2.69046e-015	4.44998e-016	4.54198e-015	-8.45104e-016	-3.94095e-015	-6.28159e-015	-3.669e-015	-8.98174e-015	-8.06569e-015	-5.00543e-015	-5.9193e-015	-2.01322e-015	3.38082e-015	4.88488e-015
-4.6703e-015	8.36106e-015	6.49047e-015	-2.42756e-017	-3.82562e-015	-9.48655e-016	-2.57661e-015	-2.43674e-015	1.44702e-015	2.40046e-015	-1.60085e-015	-3.15378e-015	8.06876e-016	4.76996e-015	-1.06563e-015	-4.27862e-015	-6.48987e-015	-3.7663e-015	-9.13596e-015	-8.34715e-015	-4.96101e-015	-6.24345e-015	-2.10177e-015	3.40959e-015	4.71921e-015
-4.5996e-015	8.40417e-015	6.52873e-015	-1.85587e-016	-3.84522e-015	-8.92479e-016	-2.60058e-015	-2.29941e-015	1.28399e-015	2.35879e-015	-1.48442e-015	-3.57933e-015	1.17818e-015	5.02078e-015	-1.2972e-015	-4.60578e-015	-6.65771e-015	-3.86045e-015	-9.24997e-015	-8.61735e-015	-4.89862e-015	-6.55693e-015	-2.20537e-015	3.43686e-015	4.54462e-015
-4.50938e-015	8.46436e-015	6.5826e-015	-3.38274e-016	-3.8482e-015	-8.13228e-016	-2.60809e-015	-2.16393e-015	1.12812e-015	2.29559e-015	-1.36176e-015	-3.96363e-015	1.55545e-015	5.2932e-015	-1.53827e-015	-4.92016e-015	-6.78538e-015	-3.94984e-015	-9.32031e-015	-8.87365e-015	-4.81836e-015	-6.85761e-015	-2.32391e-015	3.46193e-015	4.3615e-015
-4.39858e-015	8.54274e-015	6.65199e-015	-4.81271e-016	-3.83448e-015	-7.10276e-016	-2.5992e-015	-2.0296e-015	9.80482e-016	2.21038e-015	-1.2335e-015	-4.30312e-015	1.93553e-015	5.58501e-015	-1.78767e-015	-5.21906e-015	-6.87376e-015	-4.0329e-015	-9.34406e-015	-9.11383e-015	-4.71919e-015	-7.14273e-015	-2.45692e-015	3.48375e-015	4.17102e-015
-4.26802e-015	8.63992e-015	6.73722e-015	-6.13408e-016	-3.80462e-015	-5.83954e-016	-2.57398e-015	-1.89619e-015	8.42698e-016	2.10367e-015	-1.1007e-015	-4.59559e-015	2.31464e-015	5.89466e-015	-2.04403e-015	-5.50069e-015	-6.92365e-015	-4.10738e-015	-9.31851e-015	-9.33563e-015	-4.60142e-015	-7.40945e-015	-2.60312e-015	3.50165e-015	3.97416e-015
-4.11834e-015	8.75607e-015	6.83753e-015	-7.33541e-016	-3.75873e-015	-4.347e-016	-2.53328e-015	-1.7629e-015	7.16508e-016	1.97633e-015	-9.64138e-016	-4.83869e-015	2.68993e-015	6.22062e-015	-2.30548e-015	-5.7624e-015	-6.93734e-015	-4.17157e-015	-9.24193e-015	-9.53653e-015	-4.46509e-015	-7.65598e-015	-2.76216e-015	3.51507e-015	3.77176e-015
-3.95012e-015	8.89145e-015	6.95248e-015	-8.41647e-016	-3.69751e-015	-2.64242e-016	-2.47779e-015	-1.62842e-015	6.02825e-016	1.82962e-015	-8.2479e-016	-5.03046e-015	3.05862e-015	6.56026e-015	-2.57054e-015	-6.00201e-015	-6.91666e-015	-4.22431e-015	-9.11305e-015	-9.71372e-015	-4.30984e-015	-7.88015e-015	-2.93362e-015	3.5233e-015	3.56456e-015
-3.76395e-015	9.04609e-015	7.08113e-015	-9.37573e-016	-3.62195e-015	-7.38558e-017	-2.40894e-015	-1.49119e-015	5.03211e-016	1.66462e-015	-6.8245e-016	-5.17004e-015	3.4183e-015	6.91114e-015	-2.83744e-015	-6.2181e-015	-6.86456e-015	-4.26438e-015	-8.9316e-015	-9.86603e-015	-4.13608e-015	-8.07912e-015	-3.11664e-015	3.52613e-015	3.35385e-015
-3.56051e-015	9.21957e-015	7.22232e-015	-1.02094e-015	-3.53344e-015	1.34753e-016	-2.32782e-015	-1.34985e-015	4.18798e-016	1.48284e-015	-5.38073e-016	-5.25616e-015	3.76649e-015	7.27086e-015	-3.10377e-015	-6.40929e-015	-6.78442e-015	-4.28992e-015	-8.69731e-015	-9.99196e-015	-3.9437e-015	-8.25062e-015	-3.30979e-015	3.52291e-015	3.14109e-015
-3.34056e-015	9.41107e-015	7.37453e-015	-1.09165e-015	-3.43316e-015	3.59741e-016	-2.23589e-015	-1.2033e-015	3.5103e-016	1.28672e-015	-3.91785e-016	-5.28838e-015	4.10084e-015	7.63731e-015	-3.36764e-015	-6.57486e-015	-6.67948e-015	-4.29964e-015	-8.41082e-015	-1.00905e-014	-3.73294e-015	-8.39195e-015	-3.51108e-015	3.51305e-015	2.92758e-015
-3.10553e-015	9.62021e-015	7.53589e-015	-1.15004e-015	-3.32231e-015	5.9928e-016	-2.13402e-015	-1.05019e-015	3.00826e-016	1.07964e-015	-2.44136e-016	-5.26684e-015	4.41953e-015	8.00739e-015	-3.62753e-015	-6.71302e-015	-6.55267e-015	-4.29278e-015	-8.07321e-015	-1.01608e-014	-3.50478e-015	-8.50191e-015	-3.71814e-015	3.49661e-015	2.71435e-015
-2.85667e-015	9.84624e-015	7.70477e-015	-1.19694e-015	-3.2022e-015	8.50971e-016	-2.02399e-015	-8.89224e-016	2.68922e-016	8.64122e-016	-9.55985e-017	-5.19152e-015	4.72085e-015	8.37851e-015	-3.88078e-015	-6.82313e-015	-6.40793e-015	-4.268e-015	-7.68664e-015	-1.02021e-014	-3.26039e-015	-8.57919e-015	-3.92966e-015	3.47392e-015	2.50254e-015
-2.59525e-015	1.00873e-014	7.87986e-015	-1.23266e-015	-3.07512e-015	1.11273e-015	-1.90734e-015	-7.18977e-016	2.56e-016	6.43175e-016	5.41784e-017	-5.06277e-015	5.00324e-015	8.74776e-015	-4.12553e-015	-6.9052e-015	-6.24976e-015	-4.2243e-015	-7.25305e-015	-1.02136e-014	-3.00072e-015	-8.62248e-015	-4.1433e-015	3.44482e-015	2.29295e-015
-2.32266e-015	1.03414e-014	8.05852e-015	-1.25753e-015	-2.94368e-015	1.38198e-015	-1.78559e-015	-5.37488e-016	2.6353e-016	4.20991e-016	2.04603e-016	-4.88152e-015	5.2659e-015	9.11235e-015	-4.3593e-015	-6.95843e-015	-6.08183e-015	-4.16126e-015	-6.77507e-015	-1.01951e-014	-2.72614e-015	-8.631e-015	-4.3573e-015	3.40939e-015	2.08657e-015
-2.0406e-015	1.06067e-014	8.23794e-015	-1.2734e-015	-2.80959e-015	1.65548e-015	-1.66009e-015	-3.4296e-016	2.91984e-016	2.00521e-016	3.5574e-016	-4.64971e-015	5.50797e-015	9.46952e-015	-4.58047e-015	-6.9834e-015	-5.90779e-015	-4.07842e-015	-6.2564e-015	-1.01465e-014	-2.43781e-015	-8.60377e-015	-4.56941e-015	3.36789e-015	1.88474e-015
-1.75066e-015	1.08815e-014	8.41611e-015	-1.28086e-015	-2.67508e-015	1.9303e-015	-1.53278e-015	-1.35168e-016	3.41267e-016	-1.47982e-017	5.07877e-016	-4.36951e-015	5.72922e-015	9.81671e-015	-4.78771e-015	-6.9808e-015	-5.73167e-015	-3.97586e-015	-5.70107e-015	-1.00677e-014	-2.13696e-015	-8.54062e-015	-4.77726e-015	3.31998e-015	1.68814e-015
-1.45391e-015	1.11635e-014	8.59095e-015	-1.28111e-015	-2.54247e-015	2.20329e-015	-1.40481e-015	8.73624e-017	4.11729e-016	-2.20342e-016	6.60683e-016	-4.04329e-015	5.92944e-015	1.01511e-014	-4.97907e-015	-6.95111e-015	-5.5575e-015	-3.85391e-015	-5.11339e-015	-9.95928e-015	-1.82525e-015	-8.44113e-015	-4.97877e-015	3.26582e-015	1.49842e-015
-1.15213e-015	1.14501e-014	8.75986e-015	-1.27616e-015	-2.41415e-015	2.47137e-015	-1.27725e-015	3.25032e-016	5.02659e-016	-4.124e-016	8.14205e-016	-3.67373e-015	6.10895e-015	1.047e-014	-5.15339e-015	-6.895e-015	-5.38844e-015	-3.71327e-015	-4.49822e-015	-9.82177e-015	-1.50359e-015	-8.30536e-015	-5.1719e-015	3.20582e-015	1.31655e-015
-8.47503e-016	1.17383e-014	8.92092e-015	-1.26699e-015	-2.29331e-015	2.73141e-015	-1.15228e-015	5.78465e-016	6.13991e-016	-5.87452e-016	9.68853e-016	-3.264e-015	6.26827e-015	1.07706e-014	-5.30947e-015	-6.81361e-015	-5.22866e-015	-3.5536e-015	-3.86131e-015	-9.65623e-015	-1.17339e-015	-8.13412e-015	-5.35446e-015	3.14029e-015	1.14361e-015
-5.41599e-016	1.2025e-014	9.07152e-015	-1.25548e-015	-2.18181e-015	2.98034e-015	-1.03168e-015	8.47828e-016	7.45152e-016	-7.41999e-016	1.12506e-015	-2.81793e-015	6.40813e-015	1.10511e-014	-5.4464e-015	-6.70857e-015	-5.08136e-015	-3.37625e-015	-3.20812e-015	-9.46388e-015	-8.36556e-016	-7.92748e-015	-5.52425e-015	3.06956e-015	9.80168e-016
-2.35872e-016	1.23076e-014	9.20962e-015	-1.24375e-015	-2.08244e-015	3.21612e-015	-9.16312e-016	1.13288e-015	8.95563e-016	-8.72322e-016	1.28268e-015	-2.33904e-015	6.52919e-015	1.13093e-014	-5.56357e-015	-6.58166e-015	-4.94895e-015	-3.1823e-015	-2.54493e-015	-9.24623e-015	-4.95033e-016	-7.68681e-015	-5.67974e-015	2.99426e-015	8.26566e-016
6.84123e-017	1.25833e-014	9.33286e-015	-1.2335e-015	-1.99696e-015	3.43555e-015	-8.07243e-016	1.43295e-015	1.0646e-015	-9.75111e-016	1.4424e-015	-1.83126e-015	6.63261e-015	1.15433e-014	-5.66024e-015	-6.4349e-015	-4.83375e-015	-2.97313e-015	-1.87719e-015	-9.00429e-015	-1.50329e-016	-7.41331e-015	-5.81877e-015	2.91482e-015	6.83341e-016
3.69502e-016	1.2849e-014	9.43928e-015	-1.22616e-015	-1.92717e-015	3.63624e-015	-7.05647e-016	1.74766e-015	1.25047e-015	-1.04742e-015	1.60463e-015	-1.29785e-015	6.7197e-015	1.17514e-014	-5.73651e-015	-6.27058e-015	-4.73838e-015	-2.74995e-015	-1.21108e-015	-8.73935e-015	1.96014e-016	-7.10883e-015	-5.93968e-015	2.83097e-015	5.50932e-016
6.65927e-016	1.31015e-014	9.52711e-015	-1.2231e-015	-1.87526e-015	3.81643e-015	-6.12453e-016	2.07539e-015	1.45197e-015	-1.08719e-015	1.76943e-015	-7.44269e-016	6.7919e-015	1.19316e-014	-5.79255e-015	-6.09105e-015	-4.6647e-015	-2.5143e-015	-5.52511e-016	-8.45292e-015	5.42345e-016	-6.7748e-015	-6.04122e-015	2.74334e-015	4.30131e-016
9.56039e-016	1.33381e-014	9.59532e-015	-1.22598e-015	-1.84338e-015	3.97408e-015	-5.28717e-016	2.41441e-015	1.6675e-015	-1.09256e-015	1.93751e-015	-1.73783e-016	6.85051e-015	1.20832e-014	-5.82841e-015	-5.89865e-015	-4.61392e-015	-2.2682e-015	9.29669e-017	-8.14719e-015	8.86565e-016	-6.41255e-015	-6.12206e-015	2.65205e-015	3.21345e-016
1.23862e-015	1.35556e-014	9.64267e-015	-1.23626e-015	-1.83261e-015	4.10696e-015	-4.54648e-016	2.76359e-015	1.89505e-015	-1.06225e-015	2.10919e-015	4.08634e-016	6.8972e-015	1.22055e-014	-5.84481e-015	-5.69623e-015	-4.58653e-015	-2.01317e-015	7.19079e-016	-7.82419e-015	1.22734e-015	-6.02518e-015	-6.18081e-015	2.5581e-015	2.24767e-016
1.51209e-015	1.37508e-014	9.66813e-015	-1.25569e-015	-1.8442e-015	4.21377e-015	-3.90831e-016	3.12039e-015	2.13307e-015	-9.94988e-016	2.2848e-015	9.98293e-016	6.93311e-015	1.22977e-014	-5.84277e-015	-5.48668e-015	-4.58358e-015	-1.75064e-015	1.32134e-015	-7.4857e-015	1.56281e-015	-5.61479e-015	-6.21628e-015	2.4617e-015	1.4051e-016
1.77505e-015	1.39213e-014	9.67053e-015	-1.28556e-015	-1.87884e-015	4.294e-015	-3.37234e-016	3.48249e-015	2.37973e-015	-8.90512e-016	2.46435e-015	1.5909e-015	6.96027e-015	1.23596e-014	-5.82274e-015	-5.27226e-015	-4.60474e-015	-1.48273e-015	1.8944e-015	-7.13352e-015	1.8916e-015	-5.18399e-015	-6.22773e-015	2.36328e-015	6.86548e-017
2.02635e-015	1.40639e-014	9.64976e-015	-1.32656e-015	-1.93676e-015	4.34722e-015	-2.94209e-016	3.84805e-015	2.63268e-015	-7.48459e-016	2.64751e-015	2.18236e-015	6.98039e-015	1.23918e-014	-5.78587e-015	-5.05516e-015	-4.65003e-015	-1.21119e-015	2.43334e-015	-6.76969e-015	2.21277e-015	-4.73562e-015	-6.21494e-015	2.26265e-015	8.64748e-018
2.26549e-015	1.41764e-014	9.60486e-015	-1.37937e-015	-2.01776e-015	4.37285e-015	-2.61399e-016	4.21429e-015	2.89028e-015	-5.69372e-016	2.83472e-015	2.76828e-015	6.99487e-015	1.23948e-014	-5.73429e-015	-4.83857e-015	-4.71902e-015	-9.38248e-016	2.93396e-015	-6.3964e-015	2.52475e-015	-4.27233e-015	-6.17774e-015	2.16066e-015	-3.91384e-017
2.49127e-015	1.42565e-014	9.53524e-015	-1.44508e-015	-2.12217e-015	4.37078e-015	-2.38657e-016	4.57827e-015	3.15049e-015	-3.54203e-016	3.0257e-015	3.34419e-015	7.00506e-015	1.23687e-014	-5.66969e-015	-4.6252e-015	-4.81014e-015	-6.65701e-016	3.39243e-015	-6.01563e-015	2.82578e-015	-3.79656e-015	-6.11561e-015	2.05742e-015	-7.52772e-017
2.70215e-015	1.43014e-014	9.44105e-015	-1.52406e-015	-2.24979e-015	4.34154e-015	-2.25163e-016	4.93691e-015	3.4113e-015	-1.04407e-016	3.22067e-015	3.9063e-015	7.01233e-015	1.23148e-014	-5.59344e-015	-4.41699e-015	-4.92144e-015	-3.95313e-016	3.80563e-015	-5.62887e-015	3.11489e-015	-3.31137e-015	-6.02873e-015	1.95255e-015	-1.007e-016
2.89747e-015	1.43094e-014	9.32255e-015	-1.6162e-015	-2.39977e-015	4.28554e-015	-2.20342e-016	5.2873e-015	3.67101e-015	1.77313e-016	3.4197e-015	4.45116e-015	7.01796e-015	1.22338e-014	-5.50787e-015	-4.21659e-015	-5.0517e-015	-1.28997e-016	4.17034e-015	-5.23855e-015	3.391e-015	-2.81958e-015	-5.91741e-015	1.847e-015	-1.15867e-016
3.07623e-015	1.42792e-014	9.18026e-015	-1.72159e-015	-2.56994e-015	4.20355e-015	-2.24087e-016	5.6258e-015	3.92724e-015	4.88086e-016	3.62257e-015	4.97442e-015	7.02243e-015	1.21273e-014	-5.41493e-015	-4.02635e-015	-5.19777e-015	1.31138e-016	4.48454e-015	-4.84619e-015	3.65265e-015	-2.32386e-015	-5.78247e-015	1.74096e-015	-1.21452e-016
3.23789e-015	1.42094e-014	9.01516e-015	-1.84074e-015	-2.75893e-015	4.09694e-015	-2.35498e-016	5.94887e-015	4.17785e-015	8.24622e-016	3.82823e-015	5.47267e-015	7.02701e-015	1.19966e-014	-5.31649e-015	-3.84781e-015	-5.35756e-015	3.83802e-016	4.7468e-015	-4.45393e-015	3.89832e-015	-1.82716e-015	-5.62527e-015	1.63444e-015	-1.17737e-016
3.38187e-015	1.40987e-014	8.82737e-015	-1.97309e-015	-2.96488e-015	3.96715e-015	-2.54407e-016	6.25371e-015	4.42094e-015	1.18305e-015	4.03597e-015	5.94281e-015	7.03223e-015	1.18437e-014	-5.21448e-015	-3.68303e-015	-5.52859e-015	6.27393e-016	4.95648e-015	-4.06314e-015	4.12708e-015	-1.33217e-015	-5.44706e-015	1.52751e-015	-1.0547e-016
3.50751e-015	1.39466e-014	8.6178e-015	-2.11782e-015	-3.18598e-015	3.81606e-015	-2.79839e-016	6.53696e-015	4.65407e-015	1.55905e-015	4.24579e-015	6.38218e-015	7.038e-015	1.16705e-014	-5.11126e-015	-3.53366e-015	-5.70717e-015	8.60187e-016	5.11379e-015	-3.67531e-015	4.33772e-015	-8.42219e-016	-5.2488e-015	1.42079e-015	-8.57517e-017
3.61395e-015	1.37524e-014	8.38753e-015	-2.27442e-015	-3.41965e-015	3.64539e-015	-3.11486e-016	6.79509e-015	4.87583e-015	1.94872e-015	4.45658e-015	6.78808e-015	7.04453e-015	1.14792e-014	-5.00868e-015	-3.40073e-015	-5.89011e-015	1.08127e-015	5.21937e-015	-3.29159e-015	4.52963e-015	-3.59743e-016	-5.03187e-015	1.31443e-015	-5.88942e-017
3.70078e-015	1.35164e-014	8.13798e-015	-2.44137e-015	-3.66334e-015	3.45691e-015	-3.48428e-016	7.02473e-015	5.0839e-015	2.34674e-015	4.66659e-015	7.15794e-015	7.05127e-015	1.12718e-014	-4.90897e-015	-3.28553e-015	-6.0748e-015	1.28921e-015	5.27326e-015	-2.91316e-015	4.70225e-015	1.12678e-016	-4.79779e-015	1.20835e-015	-2.56846e-017
3.7682e-015	1.32381e-014	7.87068e-015	-2.61757e-015	-3.91401e-015	3.25206e-015	-3.89761e-016	7.22286e-015	5.27691e-015	2.74818e-015	4.87447e-015	7.48895e-015	7.05764e-015	1.105e-014	-4.81328e-015	-3.18884e-015	-6.25856e-015	1.48294e-015	5.27793e-015	-2.54139e-015	4.85368e-015	5.72086e-016	-4.54876e-015	1.10279e-015	1.27116e-017
3.8156e-015	1.29177e-014	7.58713e-015	-2.80172e-015	-4.1682e-015	3.03308e-015	-4.34707e-016	7.3869e-015	5.45366e-015	3.1486e-015	5.07942e-015	7.7789e-015	7.06308e-015	1.08165e-014	-4.72337e-015	-3.1114e-015	-6.43848e-015	1.6618e-015	5.23557e-015	-2.17784e-015	4.98255e-015	1.01682e-015	-4.28662e-015	9.97874e-016	5.53299e-017
3.84181e-015	1.25561e-014	7.2889e-015	-2.99228e-015	-4.42297e-015	2.8017e-015	-4.8248e-016	7.51405e-015	5.61237e-015	3.54198e-015	5.27977e-015	8.02627e-015	7.06646e-015	1.05736e-014	-4.64069e-015	-3.05352e-015	-6.61076e-015	1.82522e-015	5.14877e-015	-1.82303e-015	5.08867e-015	1.44434e-015	-4.01316e-015	8.93361e-016	1.01661e-016
3.84687e-015	1.21543e-014	6.97772e-015	-3.18701e-015	-4.6749e-015	2.56049e-015	-5.32953e-016	7.6022e-015	5.7515e-015	3.92294e-015	5.47347e-015	8.23011e-015	7.06673e-015	1.03233e-014	-4.56673e-015	-3.01549e-015	-6.77243e-015	1.97293e-015	5.02052e-015	-1.47828e-015	5.17178e-015	1.85269e-015	-3.73018e-015	7.89236e-016	1.49924e-016
3.83066e-015	1.17136e-014	6.65521e-015	-3.38412e-015	-4.92078e-015	2.31137e-015	-5.85125e-016	7.65022e-015	5.87028e-015	4.28594e-015	5.65853e-015	8.38936e-015	7.06315e-015	1.00678e-014	-4.50216e-015	-2.99733e-015	-6.92008e-015	2.10481e-015	4.85457e-015	-1.14469e-015	5.23131e-015	2.24049e-015	-3.4397e-015	6.8505e-016	1.9971e-016
3.79295e-015	1.12357e-014	6.32271e-015	-3.58142e-015	-5.1569e-015	2.0572e-015	-6.38591e-016	7.65667e-015	5.96751e-015	4.62697e-015	5.83355e-015	8.50317e-015	7.05477e-015	9.80916e-015	-4.44835e-015	-2.99812e-015	-7.05171e-015	2.22056e-015	4.65495e-015	-8.22641e-016	5.26608e-015	2.60642e-015	-3.14386e-015	5.80723e-016	2.50039e-016
3.73409e-015	1.07228e-014	5.98203e-015	-3.77677e-015	-5.38053e-015	1.79964e-015	-6.92225e-016	7.62145e-015	6.04266e-015	4.94104e-015	5.99632e-015	8.57155e-015	7.03947e-015	9.54929e-015	-4.40527e-015	-3.01766e-015	-7.16499e-015	2.3199e-015	4.42585e-015	-5.12506e-016	5.27556e-015	2.94861e-015	-2.8444e-015	4.76254e-016	2.99999e-016
3.65369e-015	1.01771e-014	5.63468e-015	-3.96774e-015	-5.58843e-015	1.54101e-015	-7.45389e-016	7.54359e-015	6.09558e-015	5.22259e-015	6.14563e-015	8.59411e-015	7.01557e-015	9.28944e-015	-4.37388e-015	-3.0548e-015	-7.25742e-015	2.40316e-015	4.17122e-015	-2.14568e-016	5.26e-015	3.26545e-015	-2.54338e-015	3.71739e-016	3.49054e-016
3.55161e-015	9.60095e-015	5.28201e-015	-4.15226e-015	-5.77786e-015	1.2835e-015	-7.97576e-016	7.4232e-015	6.12533e-015	5.46695e-015	6.2796e-015	8.57074e-015	6.98171e-015	9.03119e-015	-4.35439e-015	-3.10819e-015	-7.32766e-015	2.47056e-015	3.89581e-015	7.06459e-017	5.21876e-015	3.55584e-015	-2.24257e-015	2.66672e-016	3.96062e-016
3.42824e-015	8.99682e-015	4.9259e-015	-4.32824e-015	-5.94575e-015	1.02909e-015	-8.48926e-016	7.26053e-015	6.13058e-015	5.67063e-015	6.39617e-015	8.50173e-015	6.9363e-015	8.77643e-015	-4.34654e-015	-3.17639e-015	-7.37363e-015	2.52231e-015	3.60454e-015	3.42928e-016	5.15145e-015	3.8189e-015	-1.94378e-015	1.60773e-016	4.41012e-016
3.28422e-015	8.36746e-015	4.56754e-015	-4.49411e-015	-6.0896e-015	7.79364e-016	-8.98711e-016	7.05726e-015	6.11135e-015	5.82991e-015	6.4931e-015	8.38776e-015	6.87801e-015	8.52593e-015	-4.3492e-015	-3.25867e-015	-7.39368e-015	2.55876e-015	3.30133e-015	6.02055e-016	5.05794e-015	4.05412e-015	-1.64938e-015	5.39639e-017	4.82846e-016
3.11977e-015	7.71595e-015	4.2081e-015	-4.64765e-015	-6.2068e-015	5.35527e-016	-9.46941e-016	6.81486e-015	6.06819e-015	5.94183e-015	6.56812e-015	8.22986e-015	6.80547e-015	8.28046e-015	-4.36148e-015	-3.35305e-015	-7.38695e-015	2.58056e-015	2.99123e-015	8.47811e-016	4.938e-015	4.26113e-015	-1.36099e-015	-5.43269e-017	5.20346e-016
2.93479e-015	7.04613e-015	3.84849e-015	-4.78658e-015	-6.29527e-015	2.98595e-016	-9.93744e-016	6.53517e-015	6.00089e-015	6.00383e-015	6.62024e-015	8.02865e-015	6.71704e-015	8.04081e-015	-4.38215e-015	-3.45759e-015	-7.35359e-015	2.58816e-015	2.67904e-015	1.08002e-015	4.79091e-015	4.4399e-015	-1.0795e-015	-1.64779e-016	5.52885e-016
2.72973e-015	6.36107e-015	3.48992e-015	-4.90983e-015	-6.35326e-015	6.93956e-017	-1.03879e-015	6.21973e-015	5.90913e-015	6.01415e-015	6.64723e-015	7.78581e-015	6.61121e-015	7.80699e-015	-4.41033e-015	-3.57115e-015	-7.29306e-015	2.58231e-015	2.36859e-015	1.29896e-015	4.6167e-015	4.58958e-015	-8.06616e-016	-2.7762e-016	5.79862e-016
2.50544e-015	5.66362e-015	3.13317e-015	-5.01597e-015	-6.37959e-015	-1.50817e-016	-1.08188e-015	5.87129e-015	5.7934e-015	5.97115e-015	6.647e-015	7.50313e-015	6.48695e-015	7.57903e-015	-4.44446e-015	-3.69182e-015	-7.20554e-015	2.56367e-015	2.06374e-015	1.50413e-015	4.41578e-015	4.71003e-015	-5.44229e-016	-3.931e-016	6.00183e-016
2.26196e-015	4.9576e-015	2.77869e-015	-5.10322e-015	-6.37367e-015	-3.60892e-016	-1.1228e-015	5.49227e-015	5.65422e-015	5.87379e-015	6.61842e-015	7.18196e-015	6.34289e-015	7.35682e-015	-4.48258e-015	-3.81739e-015	-7.091e-015	2.5327e-015	1.76849e-015	1.69587e-015	4.18764e-015	4.80218e-015	-2.93479e-016	-5.11408e-016	6.13444e-016
2.00049e-015	4.24619e-015	2.4274e-015	-5.17042e-015	-6.33464e-015	-5.60914e-016	-1.16211e-015	5.08627e-015	5.49114e-015	5.72199e-015	6.55987e-015	6.82395e-015	6.17777e-015	7.13956e-015	-4.52288e-015	-3.9464e-015	-6.95009e-015	2.48993e-015	1.48642e-015	1.87491e-015	3.93209e-015	4.86602e-015	-5.55528e-017	-6.33494e-016	6.19298e-016
1.72206e-015	3.53242e-015	2.07961e-015	-5.21659e-015	-6.26227e-015	-7.50409e-016	-1.19941e-015	4.65731e-015	5.30453e-015	5.5165e-015	6.46994e-015	6.43087e-015	5.99037e-015	6.92634e-015	-4.5636e-015	-4.07676e-015	-6.78492e-015	2.43597e-015	1.22008e-015	2.04113e-015	3.64973e-015	4.90183e-015	1.68924e-016	-7.60383e-016	6.1739e-016
1.42732e-015	2.81899e-015	1.73538e-015	-5.24152e-015	-6.15714e-015	-9.29169e-016	-1.23504e-015	4.2089e-015	5.09449e-015	5.2583e-015	6.34739e-015	6.00457e-015	5.78098e-015	6.71644e-015	-4.60292e-015	-4.20746e-015	-6.59622e-015	2.37118e-015	9.72129e-016	2.19425e-015	3.34134e-015	4.90991e-015	3.79676e-016	-8.91817e-016	6.07337e-016
1.11697e-015	2.10979e-015	1.39502e-015	-5.24506e-015	-6.01988e-015	-1.09739e-015	-1.26949e-015	3.745e-015	4.8618e-015	4.94918e-015	6.19139e-015	5.54707e-015	5.54876e-015	6.50865e-015	-4.63879e-015	-4.33646e-015	-6.38569e-015	2.29641e-015	7.4513e-016	2.33422e-015	3.00714e-015	4.8915e-015	5.7571e-016	-1.02831e-015	5.88515e-016
7.91947e-016	1.40837e-015	1.05902e-015	-5.22679e-015	-5.85133e-015	-1.25549e-015	-1.30264e-015	3.2698e-015	4.60691e-015	4.59071e-015	6.00107e-015	5.06086e-015	5.29339e-015	6.3012e-015	-4.6692e-015	-4.46166e-015	-6.15493e-015	2.21218e-015	5.41236e-016	2.46166e-015	2.64761e-015	4.84743e-015	7.57217e-016	-1.1711e-015	5.60902e-016
4.52885e-016	7.17601e-016	7.27161e-016	-5.18687e-015	-5.65266e-015	-1.40359e-015	-1.33501e-015	2.78688e-015	4.33095e-015	4.18667e-015	5.77594e-015	4.54814e-015	5.01476e-015	6.09227e-015	-4.69151e-015	-4.58239e-015	-5.9055e-015	2.11926e-015	3.61349e-016	2.57648e-015	2.26338e-015	4.77836e-015	9.24258e-016	-1.32068e-015	5.24071e-016
1.02046e-016	4.02842e-017	3.98991e-016	-5.12602e-015	-5.42643e-015	-1.5419e-015	-1.36623e-015	2.30002e-015	4.03504e-015	3.74046e-015	5.51638e-015	4.01155e-015	4.71285e-015	5.88016e-015	-4.70364e-015	-4.69688e-015	-5.63992e-015	2.01773e-015	2.06861e-016	2.67884e-015	1.85581e-015	4.68506e-015	1.07648e-015	-1.47768e-015	4.78321e-016
-2.59855e-016	-6.2126e-016	7.44142e-017	-5.04423e-015	-5.1745e-015	-1.67083e-015	-1.39629e-015	1.8134e-015	3.7195e-015	3.25601e-015	5.22274e-015	3.45367e-015	4.388e-015	5.66376e-015	-4.7039e-015	-4.80349e-015	-5.36098e-015	1.90847e-015	7.77814e-017	2.76903e-015	1.42585e-015	4.5694e-015	1.21334e-015	-1.64263e-015	4.23313e-016
-6.31373e-016	-1.26413e-015	-2.46267e-016	-4.94249e-015	-4.89973e-015	-1.79115e-015	-1.42541e-015	1.33073e-015	3.38504e-015	2.73735e-015	4.89475e-015	2.87742e-015	4.04091e-015	5.44109e-015	-4.69043e-015	-4.90145e-015	-5.07093e-015	1.79159e-015	-2.64106e-017	2.84728e-015	9.74339e-016	4.43296e-015	1.33532e-015	-1.81623e-015	3.59256e-016
-1.0112e-015	-1.88618e-015	-5.63272e-016	-4.82164e-015	-4.6045e-015	-1.90345e-015	-1.4532e-015	8.55754e-016	3.0326e-015	2.18904e-015	4.53358e-015	2.28554e-015	3.6728e-015	5.2105e-015	-4.66178e-015	-4.98966e-015	-4.77189e-015	1.66762e-015	-1.06414e-016	2.91394e-015	5.02212e-016	4.2771e-015	1.44356e-015	-1.999e-015	2.85694e-016
-1.39788e-015	-2.48488e-015	-8.77413e-016	-4.68341e-015	-4.29184e-015	-2.00777e-015	-1.47987e-015	3.92203e-016	2.66334e-015	1.61606e-015	4.14063e-015	1.68068e-015	3.28438e-015	4.96996e-015	-4.61644e-015	-5.06727e-015	-4.46668e-015	1.53682e-015	-1.63374e-016	2.96943e-015	1.14146e-017	4.10329e-015	1.53873e-015	-2.19171e-015	2.03568e-016
-1.78952e-015	-3.05815e-015	-1.18923e-015	-4.52933e-015	-3.96554e-015	-2.10467e-015	-1.50572e-015	-5.64351e-017	2.27845e-015	1.02365e-015	3.71628e-015	1.06482e-015	2.87698e-015	4.71775e-015	-4.55316e-015	-5.13378e-015	-4.1581e-015	1.3994e-015	-1.981e-016	3.01437e-015	-4.95826e-016	3.9135e-015	1.6219e-015	-2.39493e-015	1.13579e-016
-2.18467e-015	-3.60413e-015	-1.49909e-015	-4.36128e-015	-3.62914e-015	-2.19447e-015	-1.53071e-015	-4.87015e-016	1.87869e-015	4.17812e-016	3.26192e-015	4.41401e-016	2.45215e-015	4.45289e-015	-4.47114e-015	-5.18849e-015	-3.84799e-015	1.25582e-015	-2.1217e-016	3.04859e-015	-1.01758e-015	3.7091e-015	1.69348e-015	-2.609e-015	1.61439e-017
-2.58156e-015	-4.12143e-015	-1.80659e-015	-4.18127e-015	-3.28558e-015	-2.27779e-015	-1.5549e-015	-8.96601e-016	1.46589e-015	-1.95995e-016	2.77921e-015	-1.87126e-016	2.01209e-015	4.17359e-015	-4.36984e-015	-5.23131e-015	-3.53852e-015	1.10589e-015	-2.07295e-016	3.0719e-015	-1.55107e-015	3.4914e-015	1.75389e-015	-2.83426e-015	-8.80761e-017
-2.97913e-015	-4.60863e-015	-2.11225e-015	-3.99111e-015	-2.93839e-015	-2.35547e-015	-1.57827e-015	-1.28252e-015	1.04184e-015	-8.12332e-016	2.27062e-015	-8.17453e-016	1.55861e-015	3.87852e-015	-4.24846e-015	-5.26163e-015	-3.23215e-015	9.50098e-016	-1.85371e-016	3.08466e-015	-2.09467e-015	3.26314e-015	1.80455e-015	-3.07095e-015	-1.9879e-016
-3.37598e-015	-5.06455e-015	-2.41686e-015	-3.79301e-015	-2.59124e-015	-2.42778e-015	-1.60137e-015	-1.6429e-015	6.07762e-016	-1.42515e-015	1.73816e-015	-1.44724e-015	1.09346e-015	3.56701e-015	-4.10678e-015	-5.27932e-015	-2.93117e-015	7.88641e-016	-1.49722e-016	3.08742e-015	-2.64569e-015	3.02639e-015	1.84662e-015	-3.31934e-015	-3.15373e-016
-3.77027e-015	-5.48823e-015	-2.72e-015	-3.58935e-015	-2.24732e-015	-2.49466e-015	-1.62372e-015	-1.97659e-015	1.64459e-016	-2.02947e-015	1.18383e-015	-2.07393e-015	6.19186e-016	3.23797e-015	-3.94494e-015	-5.28469e-015	-2.63723e-015	6.22316e-016	-1.0232e-016	3.08014e-015	-3.20204e-015	2.78317e-015	1.88083e-015	-3.57914e-015	-4.37082e-016
-4.16049e-015	-5.87882e-015	-3.02176e-015	-3.3823e-015	-1.91009e-015	-2.55651e-015	-1.64471e-015	-2.2826e-015	-2.87001e-016	-2.6199e-015	6.10555e-016	-2.69529e-015	1.38279e-016	2.89062e-015	-3.76332e-015	-5.27768e-015	-2.35249e-015	4.51458e-016	-4.59504e-017	3.06323e-015	-3.76076e-015	2.53546e-015	1.90838e-015	-3.85091e-015	-5.63641e-016
-4.54591e-015	-6.23661e-015	-3.32235e-015	-3.17394e-015	-1.58299e-015	-2.61335e-015	-1.6647e-015	-2.55952e-015	-7.4477e-016	-3.19086e-015	2.16524e-017	-3.30949e-015	-3.47365e-016	2.52478e-015	-3.56308e-015	-5.2583e-015	-2.07857e-015	2.76555e-016	1.67219e-017	3.03776e-015	-4.31871e-015	2.28534e-015	1.93108e-015	-4.134e-015	-6.94143e-016
-4.92486e-015	-6.56143e-015	-3.62168e-015	-2.96679e-015	-1.26831e-015	-2.66506e-015	-1.68332e-015	-2.80623e-015	-1.20699e-015	-3.73758e-015	-5.79903e-016	-3.91362e-015	-8.35186e-016	2.14093e-015	-3.3451e-015	-5.22689e-015	-1.81749e-015	9.76639e-017	8.24722e-017	3.00335e-015	-4.87259e-015	2.03497e-015	1.94924e-015	-4.42792e-015	-8.28164e-016
-5.29547e-015	-6.85262e-015	-3.91963e-015	-2.76312e-015	-9.69202e-016	-2.71055e-015	-1.69987e-015	-3.02309e-015	-1.67214e-015	-4.25531e-015	-1.19082e-015	-4.50544e-015	-1.32229e-015	1.7394e-015	-3.11107e-015	-5.18366e-015	-1.57036e-015	-8.47601e-017	1.48828e-016	2.96039e-015	-5.41952e-015	1.78695e-015	1.96379e-015	-4.73192e-015	-9.6487e-016
-5.65647e-015	-7.11058e-015	-4.21554e-015	-2.56465e-015	-6.885e-016	-2.74914e-015	-1.71423e-015	-3.21056e-015	-2.13813e-015	-4.73898e-015	-1.80744e-015	-5.08235e-015	-1.80602e-015	1.32095e-015	-2.86226e-015	-5.1289e-015	-1.33832e-015	-2.69462e-016	2.1316e-016	2.90979e-015	-5.95658e-015	1.54323e-015	1.9759e-015	-5.0456e-015	-1.10312e-015
-6.00609e-015	-7.33587e-015	-4.50958e-015	-2.37302e-015	-4.28408e-016	-2.7806e-015	-1.72612e-015	-3.3692e-015	-2.60298e-015	-5.1847e-015	-2.42585e-015	-5.64201e-015	-2.28416e-015	8.86885e-016	-2.6007e-015	-5.06292e-015	-1.12193e-015	-4.56284e-016	2.73318e-016	2.85121e-015	-6.48107e-015	1.30557e-015	1.98601e-015	-5.36825e-015	-1.24141e-015
-6.34337e-015	-7.52874e-015	-4.80127e-015	-2.19006e-015	-1.90518e-016	-2.80481e-015	-1.73528e-015	-3.50025e-015	-3.06454e-015	-5.58921e-015	-3.04225e-015	-6.18159e-015	-2.75388e-015	4.38514e-016	-2.32826e-015	-4.98662e-015	-9.21318e-016	-6.44337e-016	3.26824e-016	2.78516e-015	-6.98994e-015	1.07699e-015	1.99534e-015	-5.6987e-015	-1.37876e-015
-6.66721e-015	-7.68935e-015	-5.08942e-015	-2.01748e-015	2.32589e-017	-2.82041e-015	-1.74186e-015	-3.60446e-015	-3.5205e-015	-5.95013e-015	-3.65324e-015	-6.69916e-015	-3.21306e-015	-2.25742e-017	-2.04766e-015	-4.90036e-015	-7.3626e-016	-8.32546e-016	3.72025e-016	2.71277e-015	-7.47937e-015	8.60213e-016	2.00497e-015	-6.03639e-015	-1.51411e-015
-6.97587e-015	-7.81867e-015	-5.37391e-015	-1.85636e-015	2.11706e-016	-2.82543e-015	-1.74562e-015	-3.68322e-015	-3.96882e-015	-6.2646e-015	-4.25511e-015	-7.19287e-015	-3.65941e-015	-4.94385e-016	-1.7614e-015	-4.8047e-015	-5.67329e-016	-1.01983e-015	4.06833e-016	2.63409e-015	-7.94597e-015	6.57418e-016	2.01492e-015	-6.37966e-015	-1.64656e-015
-7.2687e-015	-7.91775e-015	-5.65396e-015	-1.70801e-015	3.74236e-016	-2.81866e-015	-1.74595e-015	-3.73774e-015	-4.40743e-015	-6.52982e-015	-4.84383e-015	-7.66157e-015	-4.09045e-015	-9.74115e-016	-1.47194e-015	-4.7e-015	-4.14445e-016	-1.20483e-015	4.29495e-016	2.54912e-015	-8.38687e-015	4.69882e-016	2.02605e-015	-6.72709e-015	-1.77522e-015
-7.54429e-015	-7.9868e-015	-5.92889e-015	-1.57363e-015	5.10527e-016	-2.79944e-015	-1.74254e-015	-3.77025e-015	-4.83352e-015	-6.74443e-015	-5.41602e-015	-8.10318e-015	-4.50381e-015	-1.45914e-015	-1.1814e-015	-4.58703e-015	-2.77286e-016	-1.38642e-015	4.38383e-016	2.45773e-015	-8.79889e-015	2.99646e-016	2.03876e-015	-7.07734e-015	-1.90006e-015
-7.80141e-015	-8.0273e-015	-6.19779e-015	-1.45321e-015	6.19948e-016	-2.76618e-015	-1.73483e-015	-3.7828e-015	-5.24444e-015	-6.90777e-015	-5.96797e-015	-8.51605e-015	-4.89709e-015	-1.9464e-015	-8.92362e-016	-4.46647e-015	-1.54605e-016	-1.56326e-015	4.32961e-016	2.36052e-015	-9.17931e-015	1.48605e-016	2.05341e-015	-7.42865e-015	-2.01985e-015
-8.04025e-015	-8.04053e-015	-6.45948e-015	-1.3474e-015	7.02585e-016	-2.71761e-015	-1.72282e-015	-3.77749e-015	-5.6372e-015	-7.0188e-015	-6.4959e-015	-8.89852e-015	-5.26837e-015	-2.43321e-015	-6.07524e-016	-4.33867e-015	-4.53339e-017	-1.73391e-015	4.13027e-016	2.25813e-015	-9.52513e-015	1.85171e-017	2.07089e-015	-7.77892e-015	-2.13424e-015
-8.26029e-015	-8.02724e-015	-6.71281e-015	-1.25627e-015	7.59165e-016	-2.65271e-015	-1.70647e-015	-3.756e-015	-6.00939e-015	-7.0777e-015	-6.99644e-015	-9.2497e-015	-5.61603e-015	-2.91622e-015	-3.30039e-016	-4.20425e-015	5.11314e-017	-1.89676e-015	3.78005e-016	2.15105e-015	-9.83376e-015	-8.82738e-017	2.09165e-015	-8.12592e-015	-2.24277e-015
-8.4605e-015	-7.98858e-015	-6.95746e-015	-1.17974e-015	7.906e-016	-2.56996e-015	-1.68586e-015	-3.72072e-015	-6.35822e-015	-7.08491e-015	-7.46574e-015	-9.56811e-015	-5.93806e-015	-3.39132e-015	-6.26076e-017	-4.0629e-015	1.36188e-016	-2.05044e-015	3.272e-016	2.04011e-015	-1.01027e-014	-1.70548e-016	2.11535e-015	-8.46832e-015	-2.34448e-015
-8.64115e-015	-7.92596e-015	-7.19233e-015	-1.11709e-015	7.98008e-016	-2.46789e-015	-1.66054e-015	-3.67383e-015	-6.6813e-015	-7.04159e-015	-7.90161e-015	-9.85254e-015	-6.2322e-015	-3.855e-015	1.91848e-016	-3.91518e-015	2.10575e-016	-2.19353e-015	2.60804e-016	1.9256e-015	-1.03294e-014	-2.27395e-016	2.14174e-015	-8.80395e-015	-2.43946e-015
-8.80129e-015	-7.84062e-015	-7.41659e-015	-1.06729e-015	7.82984e-016	-2.3463e-015	-1.63003e-015	-3.61698e-015	-6.9758e-015	-6.94916e-015	-8.30082e-015	-1.01024e-014	-6.49699e-015	-4.30402e-015	4.3126e-016	-3.76136e-015	2.75583e-016	-2.32511e-015	1.7942e-016	1.8086e-015	-1.0512e-014	-2.56683e-016	2.17082e-015	-9.13029e-015	-2.52768e-015
-8.94121e-015	-7.73335e-015	-7.62878e-015	-1.02965e-015	7.4729e-016	-2.20424e-015	-1.59501e-015	-3.55211e-015	-7.2395e-015	-6.80981e-015	-8.66143e-015	-1.03166e-014	-6.73131e-015	-4.73476e-015	6.53411e-016	-3.60142e-015	3.3203e-016	-2.44376e-015	8.43762e-017	1.68894e-015	-1.06492e-014	-2.5738e-016	2.20277e-015	-9.44564e-015	-2.60857e-015
-9.06054e-015	-7.60578e-015	-7.82831e-015	-1.00254e-015	6.9307e-016	-2.04111e-015	-1.55527e-015	-3.48129e-015	-7.47046e-015	-6.626e-015	-8.98074e-015	-1.0495e-014	-6.93474e-015	-5.14423e-015	8.55986e-016	-3.4357e-015	3.822e-016	-2.54788e-015	-2.28528e-017	1.56729e-015	-1.07401e-014	-2.29082e-016	2.23728e-015	-9.74737e-015	-2.68211e-015
-9.15888e-015	-7.45935e-015	-8.01435e-015	-9.84606e-016	6.22121e-016	-1.85561e-015	-1.51087e-015	-3.40676e-015	-7.66638e-015	-6.4e-015	-9.25721e-015	-1.06378e-014	-7.10651e-015	-5.52949e-015	1.03676e-015	-3.26437e-015	4.286e-016	-2.63663e-015	-1.41688e-016	1.44438e-015	-1.07841e-014	-1.71195e-016	2.27404e-015	-1.00331e-014	-2.74882e-015
-9.23608e-015	-7.29545e-015	-8.18635e-015	-9.74019e-016	5.36934e-016	-1.64768e-015	-1.46147e-015	-3.33072e-015	-7.82513e-015	-6.13472e-015	-9.4893e-015	-1.07447e-014	-7.24567e-015	-5.88707e-015	1.19464e-015	-3.08762e-015	4.71849e-016	-2.70835e-015	-2.70244e-016	1.3209e-015	-1.07802e-014	-8.3365e-017	2.31274e-015	-1.03005e-014	-2.80881e-015
-9.29265e-015	-7.11535e-015	-8.34392e-015	-9.68973e-016	4.39876e-016	-1.41721e-015	-1.4065e-015	-3.25439e-015	-7.94436e-015	-5.83344e-015	-9.67531e-015	-1.08155e-014	-7.35214e-015	-6.21368e-015	1.32844e-015	-2.90556e-015	5.13336e-016	-2.76188e-015	-4.07103e-016	1.19721e-015	-1.07276e-014	3.41614e-017	2.35235e-015	-1.05479e-014	-2.86191e-015
-9.32864e-015	-6.91989e-015	-8.48636e-015	-9.675e-016	3.33901e-016	-1.16363e-015	-1.34615e-015	-3.17824e-015	-8.02303e-015	-5.49979e-015	-9.81417e-015	-1.08501e-014	-7.42569e-015	-6.50635e-015	1.4368e-015	-2.71834e-015	5.54525e-016	-2.79572e-015	-5.5045e-016	1.0735e-015	-1.06263e-014	1.80935e-016	2.39268e-015	-1.07728e-014	-2.90915e-015
-9.34435e-015	-6.71037e-015	-8.61325e-015	-9.6697e-016	2.2142e-016	-8.8705e-016	-1.28076e-015	-3.10322e-015	-8.05934e-015	-5.13742e-015	-9.90536e-015	-1.08491e-014	-7.46637e-015	-6.76296e-015	1.51876e-015	-2.52557e-015	5.97323e-016	-2.80928e-015	-6.98042e-016	9.50838e-016	-1.04767e-014	3.56932e-016	2.43303e-015	-1.09733e-014	-2.95116e-015
-9.34055e-015	-6.48782e-015	-8.72429e-015	-9.65438e-016	1.05072e-016	-5.87385e-016	-1.21003e-015	-3.02992e-015	-8.0524e-015	-4.75051e-015	-9.94876e-015	-1.0813e-014	-7.47471e-015	-6.98151e-015	1.57386e-015	-2.3273e-015	6.43132e-016	-2.8018e-015	-8.47462e-016	8.29505e-016	-1.02802e-014	5.61964e-016	2.47256e-015	-1.11469e-014	-2.98794e-015
-9.31715e-015	-6.25385e-015	-8.81954e-015	-9.60533e-016	-1.21918e-017	-2.65907e-016	-1.13376e-015	-2.95911e-015	-8.00094e-015	-4.34224e-015	-9.94402e-015	-1.07418e-014	-7.45127e-015	-7.15996e-015	1.6024e-015	-2.1234e-015	6.93825e-016	-2.77247e-015	-9.96808e-016	7.10406e-016	-1.00381e-014	7.94874e-016	2.51063e-015	-1.12925e-014	-3.02068e-015
-9.27352e-015	-6.0096e-015	-8.89942e-015	-9.49568e-016	-1.27739e-016	7.58658e-017	-1.05206e-015	-2.89161e-015	-7.90419e-015	-3.91661e-015	-9.89122e-015	-1.06354e-014	-7.39675e-015	-7.29747e-015	1.6047e-015	-1.91367e-015	7.49854e-016	-2.72056e-015	-1.14457e-015	5.93631e-016	-9.75145e-015	1.05434e-015	2.54673e-015	-1.14086e-014	-3.0502e-015
-9.21038e-015	-5.75608e-015	-8.96405e-015	-9.29615e-016	-2.38904e-016	4.38221e-016	-9.64299e-016	-2.82694e-015	-7.76162e-015	-3.47843e-015	-9.79088e-015	-1.04945e-014	-7.31223e-015	-7.39232e-015	1.58105e-015	-1.69868e-015	8.12102e-016	-2.646e-015	-1.28874e-015	4.79575e-016	-9.42247e-015	1.33773e-015	2.57992e-015	-1.14935e-014	-3.07757e-015
-9.12884e-015	-5.49542e-015	-9.01378e-015	-8.98562e-016	-3.43738e-016	8.19165e-016	-8.70085e-016	-2.76532e-015	-7.57291e-015	-3.03175e-015	-9.64435e-015	-1.03203e-014	-7.19879e-015	-7.4435e-015	1.53286e-015	-1.47809e-015	8.82162e-016	-2.5484e-015	-1.42683e-015	3.69124e-016	-9.05337e-015	1.64397e-015	2.60969e-015	-1.15454e-014	-3.10361e-015
-9.0283e-015	-5.22889e-015	-9.04859e-015	-8.54269e-016	-4.39695e-016	1.2167e-015	-7.69615e-016	-2.70586e-015	-7.3384e-015	-2.58067e-015	-9.45292e-015	-1.01133e-014	-7.05726e-015	-7.45091e-015	1.46145e-015	-1.25178e-015	9.6016e-016	-2.42802e-015	-1.55639e-015	2.6274e-016	-8.64694e-015	1.97106e-015	2.63559e-015	-1.15635e-014	-3.12962e-015
-8.909e-015	-4.95787e-015	-9.06899e-015	-7.94815e-016	-5.24439e-016	1.62912e-015	-6.62654e-016	-2.64787e-015	-7.05819e-015	-2.12899e-015	-9.21832e-015	-9.87474e-015	-6.88919e-015	-7.41462e-015	1.36817e-015	-1.02009e-015	1.04669e-015	-2.28572e-015	-1.67616e-015	1.60425e-016	-8.20585e-015	2.31628e-015	2.65637e-015	-1.15472e-014	-3.15665e-015
-8.77166e-015	-4.68316e-015	-9.07634e-015	-7.17776e-016	-5.9595e-016	2.0542e-015	-5.49075e-016	-2.59099e-015	-6.73297e-015	-1.68017e-015	-8.94188e-015	-9.60552e-015	-6.69635e-015	-7.33514e-015	1.25542e-015	-7.83689e-016	1.14202e-015	-2.12137e-015	-1.78438e-015	6.32907e-017	-7.73295e-015	2.67719e-015	2.67105e-015	-1.14954e-014	-3.18527e-015
-8.61648e-015	-4.40589e-015	-9.0708e-015	-6.21369e-016	-6.5266e-016	2.48984e-015	-4.28456e-016	-2.53369e-015	-6.36332e-015	-1.2375e-015	-8.62546e-015	-9.3056e-015	-6.47973e-015	-7.21324e-015	1.1249e-015	-5.42544e-016	1.246e-015	-1.93615e-015	-1.87995e-015	-2.86038e-017	-7.23189e-015	3.05125e-015	2.67903e-015	-1.14078e-014	-3.21641e-015
-8.4437e-015	-4.12712e-015	-9.05298e-015	-5.04013e-016	-6.93055e-016	2.93305e-015	-3.0015e-016	-2.47478e-015	-5.95144e-015	-8.04569e-016	-8.2715e-015	-8.97663e-015	-6.24197e-015	-7.05008e-015	9.79496e-016	-2.97111e-016	1.35863e-015	-1.73133e-015	-1.96132e-015	-1.14789e-016	-6.70586e-015	3.43551e-015	2.67962e-015	-1.12839e-014	-3.25068e-015
-8.25381e-015	-3.84806e-015	-9.02513e-015	-3.63843e-016	-7.16206e-016	3.38098e-015	-1.6421e-016	-2.41305e-015	-5.49911e-015	-3.84783e-016	-7.88194e-015	-8.61968e-015	-5.98449e-015	-6.84765e-015	8.21388e-016	-4.78615e-017	1.47987e-015	-1.50787e-015	-2.02752e-015	-1.94942e-016	-6.15854e-015	3.82732e-015	2.6718e-015	-1.11245e-014	-3.28869e-015
-8.04737e-015	-3.57001e-015	-8.98807e-015	-2.00154e-016	-7.2132e-016	3.83177e-015	-2.03637e-017	-2.34749e-015	-5.00822e-015	1.88333e-017	-7.45992e-015	-8.23542e-015	-5.70899e-015	-6.60865e-015	6.52955e-016	2.04996e-016	1.60901e-015	-1.26742e-015	-2.07798e-015	-2.68629e-016	-5.59417e-015	4.2235e-015	2.65546e-015	-1.09296e-014	-3.33203e-015
-7.82528e-015	-3.29462e-015	-8.94243e-015	-1.22043e-017	-7.0706e-016	4.28231e-015	1.31945e-016	-2.27683e-015	-4.48098e-015	4.03885e-016	-7.00795e-015	-7.82518e-015	-5.41834e-015	-6.33483e-015	4.77452e-016	4.60251e-016	1.7456e-015	-1.01172e-015	-2.11179e-015	-3.34938e-016	-5.01682e-015	4.62051e-015	2.62991e-015	-1.07e-014	-3.3809e-015
-7.58807e-015	-3.02309e-015	-8.88932e-015	2.01058e-016	-6.7287e-016	4.72974e-015	2.92507e-016	-2.19919e-015	-3.92004e-015	7.68353e-016	-6.52897e-015	-7.39012e-015	-5.11471e-015	-6.02891e-015	2.98208e-016	7.18073e-016	1.88821e-015	-7.42105e-016	-2.12913e-015	-3.94066e-016	-4.4314e-015	5.01463e-015	2.5954e-015	-1.0437e-014	-3.43527e-015
-7.33609e-015	-2.75621e-015	-8.83034e-015	4.40009e-016	-6.18479e-016	5.1712e-015	4.61998e-016	-2.11301e-015	-3.32828e-015	1.10995e-015	-6.02557e-015	-6.93188e-015	-4.80046e-015	-5.6942e-015	1.18002e-016	9.77549e-016	2.03632e-015	-4.61106e-016	-2.12963e-015	-4.45971e-016	-3.84179e-015	5.40259e-015	2.55106e-015	-1.01411e-014	-3.49615e-015
-7.07005e-015	-2.49525e-015	-8.76606e-015	7.04263e-016	-5.4343e-016	5.6038e-015	6.40577e-016	-2.01705e-015	-2.709e-015	1.42717e-015	-5.50116e-015	-6.45178e-015	-4.47802e-015	-5.33409e-015	-6.01411e-017	1.23806e-015	2.18915e-015	-1.70303e-016	-2.11276e-015	-4.89669e-016	-3.25124e-015	5.78064e-015	2.4963e-015	-9.81365e-015	-3.56408e-015
-6.79072e-015	-2.24174e-015	-8.69755e-015	9.93461e-016	-4.47606e-016	6.02472e-015	8.28752e-016	-1.90966e-015	-2.06543e-015	1.71932e-015	-4.95925e-015	-5.95091e-015	-4.1501e-015	-4.95144e-015	-2.32979e-016	1.49811e-015	2.34509e-015	1.28374e-016	-2.07929e-015	-5.25145e-016	-2.66432e-015	6.14511e-015	2.43133e-015	-9.45626e-015	-3.63892e-015
-6.49896e-015	-1.99706e-015	-8.6259e-015	1.30732e-015	-3.31307e-016	6.43045e-015	1.02726e-015	-1.79021e-015	-1.4008e-015	1.98567e-015	-4.40289e-015	-5.43073e-015	-3.81885e-015	-4.54961e-015	-3.97172e-016	1.75664e-015	2.50313e-015	4.33134e-016	-2.02939e-015	-5.52044e-016	-2.08522e-015	6.4922e-015	2.35587e-015	-9.07086e-015	-3.72014e-015
-6.19581e-015	-1.76242e-015	-8.5519e-015	1.64459e-015	-1.95106e-016	6.81871e-015	1.23678e-015	-1.65758e-015	-7.18491e-016	2.22557e-015	-3.83499e-015	-4.89234e-015	-3.48609e-015	-4.13233e-015	-5.49617e-016	2.01336e-015	2.66128e-015	7.41378e-016	-1.96408e-015	-5.69788e-016	-1.51724e-015	6.81908e-015	2.26952e-015	-8.65975e-015	-3.80783e-015
-5.88185e-015	-1.53867e-015	-8.47635e-015	2.00387e-015	-3.95732e-017	7.18695e-015	1.45716e-015	-1.51012e-015	-2.29809e-017	2.43944e-015	-3.25903e-015	-4.33661e-015	-3.15398e-015	-3.70292e-015	-6.88127e-016	2.26681e-015	2.81855e-015	1.05068e-015	-1.88411e-015	-5.78155e-016	-9.63537e-016	7.12283e-015	2.17236e-015	-8.22447e-015	-3.90139e-015
-5.55805e-015	-1.3268e-015	-8.39982e-015	2.3828e-015	1.34564e-016	7.53272e-015	1.68854e-015	-1.34682e-015	6.82005e-016	2.62711e-015	-2.67768e-015	-3.76539e-015	-2.82431e-015	-3.2653e-015	-8.09938e-016	2.51565e-015	2.97325e-015	1.35927e-015	-1.7898e-015	-5.77317e-016	-4.27973e-016	7.40011e-015	2.06515e-015	-7.76775e-015	-4.00015e-015
-5.22567e-015	-1.12783e-015	-8.32279e-015	2.77982e-015	3.26425e-016	7.85275e-015	1.93055e-015	-1.1678e-015	1.39294e-015	2.78863e-015	-2.09343e-015	-3.18071e-015	-2.49972e-015	-2.82312e-015	-9.11774e-016	2.75894e-015	3.12349e-015	1.66513e-015	-1.68156e-015	-5.6703e-016	8.6406e-017	7.6476e-015	1.94837e-015	-7.29215e-015	-4.10341e-015
-4.8858e-015	-9.43146e-016	-8.24578e-015	3.19241e-015	5.34789e-016	8.1448e-015	2.18368e-015	-9.72022e-016	2.10603e-015	2.92509e-015	-1.50857e-015	-2.58414e-015	-2.18204e-015	-2.38011e-015	-9.9123e-016	2.99604e-015	3.26811e-015	1.9662e-015	-1.561e-015	-5.4717e-016	5.77341e-016	7.86315e-015	1.82176e-015	-6.79993e-015	-4.2101e-015
-4.53916e-015	-7.7391e-016	-8.16915e-015	3.61811e-015	7.5814e-016	8.40792e-015	2.44773e-015	-7.58968e-016	2.81766e-015	3.03809e-015	-9.26002e-016	-1.97667e-015	-1.87311e-015	-1.9395e-015	-1.04641e-015	3.22583e-015	3.40565e-015	2.26073e-015	-1.42874e-015	-5.17425e-016	1.04249e-015	8.04459e-015	1.68599e-015	-6.29339e-015	-4.31895e-015
-4.18708e-015	-6.2101e-016	-8.09279e-015	4.05416e-015	9.9558e-016	8.64083e-015	2.72293e-015	-5.28467e-016	3.52374e-015	3.12886e-015	-3.48708e-016	-1.35982e-015	-1.57448e-015	-1.50437e-015	-1.07548e-015	3.44743e-015	3.53503e-015	2.54736e-015	-1.28566e-015	-4.77683e-016	1.47996e-015	8.18979e-015	1.54216e-015	-5.77496e-015	-4.4289e-015
-3.83046e-015	-4.85108e-016	-8.01674e-015	4.49752e-015	1.24598e-015	8.84252e-015	3.0093e-015	-2.80034e-016	4.2207e-015	3.19905e-015	2.21285e-016	-7.35246e-016	-1.28719e-015	-1.07762e-015	-1.07675e-015	3.65992e-015	3.65497e-015	2.82426e-015	-1.13355e-015	-4.27973e-016	1.88783e-015	8.29666e-015	1.39042e-015	-5.24712e-015	-4.53825e-015
-3.4705e-015	-3.66451e-016	-7.94037e-015	4.94498e-015	1.50782e-015	9.01129e-015	3.30656e-015	-1.42872e-017	4.90513e-015	3.25075e-015	7.8166e-016	-1.04405e-016	-1.01236e-015	-6.61917e-016	-1.04879e-015	3.86258e-015	3.76434e-015	3.09031e-015	-9.73338e-016	-3.68351e-016	2.26451e-015	8.36428e-015	1.23125e-015	-4.71291e-015	-4.6453e-015
-3.10885e-015	-2.65218e-016	-7.86362e-015	5.39306e-015	1.77934e-015	9.14633e-015	3.61436e-015	2.68809e-016	5.57346e-015	3.28627e-015	1.33044e-015	5.30872e-016	-7.50923e-016	-2.6039e-016	-9.90785e-016	4.0548e-015	3.86165e-015	3.34417e-015	-8.06219e-016	-2.98999e-016	2.60913e-015	8.39138e-015	1.06575e-015	-4.17425e-015	-4.74892e-015
-2.74671e-015	-1.8277e-016	-7.78612e-015	5.83873e-015	2.05961e-015	9.24726e-015	3.93241e-015	5.68959e-016	6.22264e-015	3.30778e-015	1.86604e-015	1.16828e-015	-5.03346e-016	1.24886e-016	-9.01767e-016	4.23601e-015	3.94588e-015	3.58499e-015	-6.33249e-016	-2.20647e-016	2.92053e-015	8.37752e-015	8.94878e-016	-3.63405e-015	-4.84776e-015
-2.3855e-015	-1.1939e-016	-7.70665e-015	6.27862e-015	2.34751e-015	9.31439e-015	4.26006e-015	8.85316e-016	6.84976e-015	3.31873e-015	2.38696e-015	1.80604e-015	-2.70402e-016	4.91942e-016	-7.80962e-016	4.40574e-015	4.01663e-015	3.8118e-015	-4.54832e-016	-1.32643e-016	3.19811e-015	8.3225e-015	7.20295e-016	-3.0949e-015	-4.93987e-015
-2.02742e-015	-7.48447e-017	-7.62503e-015	6.70882e-015	2.64185e-015	9.34841e-015	4.59714e-015	1.21698e-015	7.45206e-015	3.32187e-015	2.89158e-015	2.4422e-015	-5.25067e-017	8.38974e-016	-6.27905e-016	4.56408e-015	4.07314e-015	4.02411e-015	-2.72307e-016	-3.52285e-017	3.44214e-015	8.22622e-015	5.42896e-016	-2.55937e-015	-5.02341e-015
-1.67395e-015	-4.93958e-017	-7.54054e-015	7.12549e-015	2.94173e-015	9.3497e-015	4.94242e-015	1.56315e-015	8.02714e-015	3.31945e-015	3.37872e-015	3.07449e-015	1.50393e-016	1.16472e-015	-4.43242e-016	4.71057e-015	4.11513e-015	4.22151e-015	-8.65333e-017	7.08526e-017	3.65351e-015	8.08914e-015	3.63873e-016	-2.02949e-015	-5.0971e-015
-1.3261e-015	-4.30755e-017	-7.45143e-015	7.52559e-015	3.24524e-015	9.3197e-015	5.29474e-015	1.92185e-015	8.57234e-015	3.31473e-015	3.84763e-015	3.70088e-015	3.38103e-016	1.46801e-015	-2.27329e-016	4.84551e-015	4.14223e-015	4.40398e-015	1.02315e-016	1.85395e-016	3.83284e-015	7.91281e-015	1.84708e-016	-1.50765e-015	-5.15903e-015
-9.8542e-016	-5.50925e-017	-7.35686e-015	7.90607e-015	3.55103e-015	9.25926e-015	5.65348e-015	2.29169e-015	9.08613e-015	3.31097e-015	4.2969e-015	4.31909e-015	5.10906e-016	1.74787e-015	1.89549e-017	4.96914e-015	4.15547e-015	4.57231e-015	2.9302e-016	3.08217e-016	3.98133e-015	7.69801e-015	6.79456e-018	-9.96044e-016	-5.20803e-015
-6.53585e-016	-8.52425e-017	-7.25585e-015	8.26375e-015	3.85845e-015	9.16962e-015	6.01798e-015	2.67181e-015	9.56731e-015	3.31068e-015	4.72691e-015	4.92734e-015	6.69753e-016	2.00389e-015	2.94756e-016	5.0819e-015	4.15528e-015	4.72678e-015	4.85562e-016	4.39121e-016	4.10036e-015	7.44641e-015	-1.6801e-016	-4.96475e-016	-5.24286e-015
-3.31964e-016	-1.32675e-016	-7.14649e-015	8.59546e-015	4.16606e-015	9.05194e-015	6.38722e-015	3.06021e-015	1.00148e-014	3.31696e-015	5.13703e-015	5.5235e-015	8.15278e-016	2.23596e-015	5.98406e-016	5.1842e-015	4.14211e-015	4.86812e-015	6.80189e-016	5.77559e-016	4.19185e-015	7.16031e-015	-3.385e-016	-1.04532e-017	-5.2627e-015
-2.22725e-017	-1.96707e-016	-7.02762e-015	8.89832e-015	4.47317e-015	8.90841e-015	6.75991e-015	3.45423e-015	1.04275e-014	3.33312e-015	5.52654e-015	6.10582e-015	9.4839e-016	2.44409e-015	9.28435e-016	5.27639e-015	4.11698e-015	4.99727e-015	8.77126e-016	7.23227e-016	4.25843e-015	6.84186e-015	-5.03404e-016	4.60198e-016	-5.26617e-015
2.74539e-016	-2.76926e-016	-6.89779e-015	9.16972e-015	4.77881e-015	8.74138e-015	7.13461e-015	3.85204e-015	1.08046e-014	3.36159e-015	5.8949e-015	6.67183e-015	1.06975e-015	2.62895e-015	1.28324e-015	5.35994e-015	4.08064e-015	5.11476e-015	1.07612e-015	8.75784e-016	4.30277e-015	6.49402e-015	-6.61123e-016	9.13979e-016	-5.25277e-015
5.57032e-016	-3.72544e-016	-6.75606e-015	9.40837e-015	5.08228e-015	8.55278e-015	7.5097e-015	4.25166e-015	1.1146e-014	3.40523e-015	6.24239e-015	7.21873e-015	1.17993e-015	2.79044e-015	1.66024e-015	5.43662e-015	4.03491e-015	5.22248e-015	1.27679e-015	1.03434e-015	4.32678e-015	6.12022e-015	-8.10433e-016	1.35003e-015	-5.22213e-015
8.23466e-016	-4.82539e-016	-6.60108e-015	9.61241e-015	5.38271e-015	8.34458e-015	7.88327e-015	4.6508e-015	1.14517e-014	3.46647e-015	6.56905e-015	7.74398e-015	1.28059e-015	2.9294e-015	2.05736e-015	5.50724e-015	3.98207e-015	5.32153e-015	1.47895e-015	1.19785e-015	4.33291e-015	5.72306e-015	-9.49584e-016	1.76688e-015	-5.17394e-015
1.07313e-015	-6.05546e-016	-6.43206e-015	9.7798e-015	5.67931e-015	8.11946e-015	8.25362e-015	5.04741e-015	1.17218e-014	3.5472e-015	6.87465e-015	8.24576e-015	1.37308e-015	3.04642e-015	2.47204e-015	5.57328e-015	3.92412e-015	5.41294e-015	1.6835e-015	1.36524e-015	4.32407e-015	5.30596e-015	-1.07719e-015	2.16393e-015	-5.10796e-015
1.30514e-015	-7.41151e-016	-6.24794e-015	9.90934e-015	5.97156e-015	7.88013e-015	8.6194e-015	5.43877e-015	1.19564e-014	3.64943e-015	7.15941e-015	8.72129e-015	1.45806e-015	3.14236e-015	2.90153e-015	5.6364e-015	3.8626e-015	5.49834e-015	1.89059e-015	1.53544e-015	4.30391e-015	4.87293e-015	-1.19189e-015	2.54078e-015	-5.02381e-015
1.51861e-015	-8.88287e-016	-6.04813e-015	1.00007e-014	6.25796e-015	7.62927e-015	8.97905e-015	5.82265e-015	1.21563e-014	3.77526e-015	7.42392e-015	9.16773e-015	1.53675e-015	3.21851e-015	3.34352e-015	5.69863e-015	3.8003e-015	5.58003e-015	2.1005e-015	1.70816e-015	4.27571e-015	4.42762e-015	-1.29245e-015	2.89613e-015	-4.92242e-015
1.71252e-015	-1.04551e-015	-5.83248e-015	1.00529e-014	6.53783e-015	7.36899e-015	9.33069e-015	6.19664e-015	1.23224e-014	3.92559e-015	7.66796e-015	9.58319e-015	1.61043e-015	3.27677e-015	3.79462e-015	5.76132e-015	3.73969e-015	5.65882e-015	2.31337e-015	1.88242e-015	4.24188e-015	3.97394e-015	-1.37828e-015	3.23031e-015	-4.80478e-015
1.88655e-015	-1.21139e-015	-5.60082e-015	1.00659e-014	6.81088e-015	7.10224e-015	9.67246e-015	6.55814e-015	1.24556e-014	4.1008e-015	7.89131e-015	9.9657e-015	1.68109e-015	3.31839e-015	4.25211e-015	5.82642e-015	3.68348e-015	5.73626e-015	2.5291e-015	2.05724e-015	4.20547e-015	3.51564e-015	-1.44897e-015	3.54324e-015	-4.67172e-015
2.04087e-015	-1.38436e-015	-5.35303e-015	1.00399e-014	7.07636e-015	6.83149e-015	1.0003e-014	6.90425e-015	1.2557e-014	4.30162e-015	8.0949e-015	1.03138e-014	1.74941e-015	3.34428e-015	4.71333e-015	5.89568e-015	3.63452e-015	5.81365e-015	2.74793e-015	2.23173e-015	4.16925e-015	3.05688e-015	-1.50329e-015	3.83465e-015	-4.52436e-015
2.17516e-015	-1.56266e-015	-5.08913e-015	9.97614e-015	7.3336e-015	6.55862e-015	1.03204e-014	7.23286e-015	1.26277e-014	4.52831e-015	8.27884e-015	1.0625e-014	1.81634e-015	3.35585e-015	5.1752e-015	5.9715e-015	3.59554e-015	5.89194e-015	2.96915e-015	2.40467e-015	4.13601e-015	2.60133e-015	-1.54028e-015	4.10514e-015	-4.36459e-015
2.2894e-015	-1.74475e-015	-4.80933e-015	9.87566e-015	7.5816e-015	6.28567e-015	1.06227e-014	7.5412e-015	1.2669e-014	4.78077e-015	8.44293e-015	1.0897e-014	1.88244e-015	3.35414e-015	5.63475e-015	6.05554e-015	3.56906e-015	5.97237e-015	3.19347e-015	2.57417e-015	4.10848e-015	2.15197e-015	-1.55975e-015	4.35497e-015	-4.19433e-015
2.38403e-015	-1.92961e-015	-4.51464e-015	9.73955e-015	7.81937e-015	6.01491e-015	1.09084e-014	7.82647e-015	1.26823e-014	5.05847e-015	8.58771e-015	1.11292e-014	1.94836e-015	3.34084e-015	6.08927e-015	6.1492e-015	3.55717e-015	6.05611e-015	3.42079e-015	2.73925e-015	4.08871e-015	1.71233e-015	-1.56172e-015	4.58425e-015	-4.01526e-015
2.45967e-015	-2.11581e-015	-4.20573e-015	9.56931e-015	8.04631e-015	5.74863e-015	1.11753e-014	8.08697e-015	1.2669e-014	5.36024e-015	8.7136e-015	1.13199e-014	2.01522e-015	3.31705e-015	6.53581e-015	6.25408e-015	3.56281e-015	6.14394e-015	3.65014e-015	2.8984e-015	4.0791e-015	1.28627e-015	-1.54662e-015	4.79366e-015	-3.82945e-015
2.51706e-015	-2.30198e-015	-3.88404e-015	9.36749e-015	8.2616e-015	5.48836e-015	1.1422e-014	8.3204e-015	1.26304e-014	5.68437e-015	8.82077e-015	1.14674e-014	2.08352e-015	3.28358e-015	6.97085e-015	6.3716e-015	3.58777e-015	6.23596e-015	3.88131e-015	3.05059e-015	4.08123e-015	8.77204e-016	-1.51425e-015	4.98368e-015	-3.63934e-015
2.55625e-015	-2.48675e-015	-3.55079e-015	9.13647e-015	8.46408e-015	5.23568e-015	1.16466e-014	8.52416e-015	1.25674e-014	6.02885e-015	8.90933e-015	1.15711e-014	2.1535e-015	3.24126e-015	7.39184e-015	6.50323e-015	3.63459e-015	6.33231e-015	4.11318e-015	3.19433e-015	4.09642e-015	4.88189e-016	-1.46425e-015	5.15481e-015	-3.44739e-015
2.57844e-015	-2.66884e-015	-3.20734e-015	8.87823e-015	8.65335e-015	4.99164e-015	1.18469e-014	8.69593e-015	1.24824e-014	6.39113e-015	8.97919e-015	1.16302e-014	2.22564e-015	3.19084e-015	7.79677e-015	6.65034e-015	3.7056e-015	6.43314e-015	4.34512e-015	3.32828e-015	4.12618e-015	1.21633e-016	-1.39788e-015	5.30805e-015	-3.25612e-015
2.58505e-015	-2.84694e-015	-2.85546e-015	8.59599e-015	8.82872e-015	4.75854e-015	1.20215e-014	8.83385e-015	1.23767e-014	6.76914e-015	9.03099e-015	1.16446e-014	2.29983e-015	3.13326e-015	8.18378e-015	6.81414e-015	3.80204e-015	6.53809e-015	4.57615e-015	3.45101e-015	4.17193e-015	-2.19903e-016	-1.31541e-015	5.44465e-015	-3.06874e-015
2.57783e-015	-3.02001e-015	-2.49711e-015	8.29276e-015	8.98969e-015	4.53701e-015	1.21687e-014	8.93651e-015	1.22516e-014	7.15999e-015	9.06431e-015	1.16142e-014	2.37619e-015	3.0695e-015	8.55023e-015	6.99524e-015	3.92484e-015	6.64742e-015	4.80472e-015	3.56148e-015	4.23422e-015	-5.34546e-016	-1.21799e-015	5.5649e-015	-2.88794e-015
2.55852e-015	-3.1869e-015	-2.13497e-015	7.97124e-015	9.13531e-015	4.32705e-015	1.22875e-014	9.00245e-015	1.21079e-014	7.56095e-015	9.07947e-015	1.15392e-014	2.45385e-015	3.00025e-015	8.89424e-015	7.19436e-015	4.07506e-015	6.75967e-015	5.02961e-015	3.65814e-015	4.31348e-015	-8.20778e-016	-1.10679e-015	5.66959e-015	-2.71587e-015
2.52879e-015	-3.34627e-015	-1.77145e-015	7.63517e-015	9.26422e-015	4.12895e-015	1.23769e-014	9.03005e-015	1.19462e-014	7.9682e-015	9.07638e-015	1.14207e-014	2.53237e-015	2.9251e-015	9.2136e-015	7.41142e-015	4.25331e-015	6.87434e-015	5.24845e-015	3.73982e-015	4.41036e-015	-1.07743e-015	-9.82849e-016	5.75989e-015	-2.55521e-015
2.49016e-015	-3.49793e-015	-1.40862e-015	7.28801e-015	9.37646e-015	3.94362e-015	1.24358e-014	9.01809e-015	1.17678e-014	8.37717e-015	9.05493e-015	1.12599e-014	2.61146e-015	2.84467e-015	9.50691e-015	7.64598e-015	4.45998e-015	6.98998e-015	5.46055e-015	3.80446e-015	4.52392e-015	-1.3036e-015	-8.47721e-016	5.83687e-015	-2.40829e-015
2.445e-015	-3.64099e-015	-1.04943e-015	6.93271e-015	9.47132e-015	3.77083e-015	1.24627e-014	8.96562e-015	1.15733e-014	8.78375e-015	9.01471e-015	1.10579e-014	2.6894e-015	2.75925e-015	9.77299e-015	7.89828e-015	4.69509e-015	7.10521e-015	5.66311e-015	3.85142e-015	4.65291e-015	-1.49876e-015	-7.02462e-016	5.90104e-015	-2.27732e-015
2.39507e-015	-3.77539e-015	-6.96267e-016	6.57266e-015	9.54789e-015	3.61063e-015	1.24571e-014	8.8714e-015	1.1364e-014	9.18388e-015	8.95546e-015	1.0816e-014	2.76516e-015	2.6686e-015	1.00109e-014	8.16728e-015	4.95727e-015	7.21866e-015	5.85394e-015	3.88008e-015	4.79628e-015	-1.66319e-015	-5.49325e-016	5.95341e-015	-2.16494e-015
2.34251e-015	-3.89986e-015	-3.51474e-016	6.21083e-015	9.60507e-015	3.46302e-015	1.24179e-014	8.73439e-015	1.11404e-014	9.57352e-015	8.87765e-015	1.05361e-014	2.83738e-015	2.57254e-015	1.02196e-014	8.45153e-015	5.24501e-015	7.32787e-015	6.03035e-015	3.88904e-015	4.95261e-015	-1.79696e-015	-3.90425e-016	5.9944e-015	-2.07289e-015
2.28986e-015	-4.01329e-015	-1.79151e-017	5.8509e-015	9.64188e-015	3.32763e-015	1.23444e-014	8.55461e-015	1.09029e-014	9.9485e-015	8.78125e-015	1.02205e-014	2.90465e-015	2.47139e-015	1.03978e-014	8.75043e-015	5.55729e-015	7.43046e-015	6.18994e-015	3.87723e-015	5.12089e-015	-1.9006e-015	-2.27561e-016	6.02495e-015	-2.00238e-015
2.23953e-015	-4.11646e-015	3.01835e-016	5.49597e-015	9.6578e-015	3.20261e-015	1.22367e-014	8.33234e-015	1.06516e-014	1.0304e-014	8.66633e-015	9.87159e-015	2.96531e-015	2.36422e-015	1.0545e-014	9.06159e-015	5.89165e-015	7.52458e-015	6.33076e-015	3.84401e-015	5.29928e-015	-1.97572e-015	-6.30109e-017	6.04503e-015	-1.95496e-015
2.19381e-015	-4.20952e-015	6.05809e-016	5.14907e-015	9.65254e-015	3.08744e-015	1.20941e-014	8.06797e-015	1.03864e-014	1.06353e-014	8.53275e-015	9.49288e-015	3.01805e-015	2.25062e-015	1.06609e-014	9.38267e-015	6.24554e-015	7.60771e-015	6.45016e-015	3.78812e-015	5.48539e-015	-2.02394e-015	1.00923e-016	6.05594e-015	-1.93191e-015
2.15462e-015	-4.29205e-015	8.91415e-016	4.81293e-015	9.62551e-015	2.98171e-015	1.19163e-014	7.76162e-015	1.0108e-014	1.09382e-014	8.38055e-015	9.08671e-015	3.06084e-015	2.13028e-015	1.07452e-014	9.71118e-015	6.61652e-015	7.67766e-015	6.54553e-015	3.70891e-015	5.67702e-015	-2.04678e-015	2.62129e-016	6.05841e-015	-1.93437e-015
2.12376e-015	-4.3643e-015	1.15606e-015	4.48979e-015	9.57546e-015	2.88404e-015	1.17035e-014	7.4143e-015	9.81574e-015	1.12091e-014	8.20922e-015	8.65675e-015	3.09176e-015	2.00278e-015	1.0798e-014	1.00445e-014	7.00123e-015	7.7317e-015	6.61476e-015	3.60652e-015	5.87151e-015	-2.04599e-015	4.18441e-016	6.05277e-015	-1.96243e-015
2.10328e-015	-4.42679e-015	1.39767e-015	4.18152e-015	9.50244e-015	2.79372e-015	1.14562e-014	7.02745e-015	9.51052e-015	1.14437e-014	8.01852e-015	8.20674e-015	3.10914e-015	1.86782e-015	1.08198e-014	1.038e-014	7.39576e-015	7.76758e-015	6.65521e-015	3.48019e-015	6.06587e-015	-2.02435e-015	5.67663e-016	6.03892e-015	-2.01607e-015
2.09466e-015	-4.4803e-015	1.61493e-015	3.88995e-015	9.40656e-015	2.70925e-015	1.11745e-014	6.60267e-015	9.19202e-015	1.16388e-014	7.80906e-015	7.74031e-015	3.11168e-015	1.72511e-015	1.08112e-014	1.07145e-014	7.79652e-015	7.78277e-015	6.66491e-015	3.33014e-015	6.25674e-015	-1.98488e-015	7.07505e-016	6.01766e-015	-2.09493e-015
2.09945e-015	-4.52462e-015	1.80616e-015	3.61697e-015	9.28785e-015	2.62896e-015	1.0859e-014	6.1422e-015	8.86019e-015	1.17904e-014	7.58158e-015	7.26118e-015	3.09781e-015	1.57465e-015	1.07726e-014	1.1045e-014	8.19938e-015	7.77499e-015	6.64214e-015	3.15693e-015	6.44101e-015	-1.92999e-015	8.35651e-016	5.98945e-015	-2.19873e-015
2.11911e-015	-4.56008e-015	1.97023e-015	3.36401e-015	9.14636e-015	2.55183e-015	1.05107e-014	5.64827e-015	8.51483e-015	1.18959e-014	7.33649e-015	6.77328e-015	3.06609e-015	1.41565e-015	1.07056e-014	1.1368e-014	8.59917e-015	7.74217e-015	6.58504e-015	2.96045e-015	6.61575e-015	-1.86268e-015	9.50032e-016	5.95456e-015	-2.32631e-015
2.15484e-015	-4.58744e-015	2.10626e-015	3.13124e-015	8.98207e-015	2.47657e-015	1.01301e-014	5.12333e-015	8.15657e-015	1.19527e-014	7.07441e-015	6.28107e-015	3.01547e-015	1.2486e-015	1.06109e-014	1.16794e-014	8.99127e-015	7.68236e-015	6.49222e-015	2.74092e-015	6.77726e-015	-1.78541e-015	1.04909e-015	5.91355e-015	-2.47648e-015
2.208e-015	-4.60683e-015	2.21375e-015	2.91989e-015	8.79557e-015	2.40187e-015	9.71875e-015	4.57027e-015	7.78572e-015	1.19579e-014	6.796e-015	5.78831e-015	2.94451e-015	1.07358e-015	1.04896e-014	1.19756e-014	9.37059e-015	7.59334e-015	6.36271e-015	2.49934e-015	6.92282e-015	-1.70115e-015	1.13111e-015	5.86719e-015	-2.64705e-015
2.27943e-015	-4.61845e-015	2.29247e-015	2.73032e-015	8.58718e-015	2.32641e-015	9.27823e-015	3.99271e-015	7.40232e-015	1.19097e-014	6.50167e-015	5.29876e-015	2.85196e-015	8.90708e-016	1.03435e-014	1.22527e-014	9.73136e-015	7.47433e-015	6.1952e-015	2.2367e-015	7.04966e-015	-1.61375e-015	1.19372e-015	5.8151e-015	-2.83551e-015
2.36991e-015	-4.62315e-015	2.34252e-015	2.56263e-015	8.35772e-015	2.24913e-015	8.81031e-015	3.39322e-015	7.00622e-015	1.18067e-014	6.19193e-015	4.81678e-015	2.73733e-015	7.00219e-016	1.01742e-014	1.25073e-014	1.00684e-014	7.32431e-015	5.98945e-015	1.95436e-015	7.15473e-015	-1.52618e-015	1.23571e-015	5.75732e-015	-3.03953e-015
2.4799e-015	-4.62143e-015	2.36464e-015	2.41659e-015	8.10841e-015	2.1689e-015	8.31675e-015	2.77572e-015	6.59816e-015	1.16481e-014	5.86791e-015	4.34645e-015	2.6e-015	5.02444e-016	9.98354e-015	1.27358e-014	1.03771e-014	7.14215e-015	5.74486e-015	1.65354e-015	7.23506e-015	-1.44158e-015	1.25543e-015	5.69394e-015	-3.25689e-015
2.60902e-015	-4.61379e-015	2.35984e-015	2.29159e-015	7.84007e-015	2.08463e-015	7.79935e-015	2.14484e-015	6.17845e-015	1.14336e-014	5.53075e-015	3.89149e-015	2.43965e-015	2.97632e-016	9.77311e-015	1.29345e-014	1.06526e-014	6.92711e-015	5.46159e-015	1.33582e-015	7.28907e-015	-1.3624e-015	1.25268e-015	5.62558e-015	-3.48466e-015
2.75689e-015	-4.60073e-015	2.32939e-015	2.18697e-015	7.5539e-015	1.9958e-015	7.26051e-015	1.50469e-015	5.74779e-015	1.11632e-014	5.18153e-015	3.45547e-015	2.25587e-015	8.65962e-017	9.54472e-015	1.31006e-014	1.08901e-014	6.67881e-015	5.14081e-015	1.0027e-015	7.31458e-015	-1.29109e-015	1.22651e-015	5.55228e-015	-3.7194e-015
2.92342e-015	-4.58274e-015	2.27503e-015	2.10139e-015	7.25141e-015	1.90182e-015	6.70299e-015	8.59123e-016	5.30739e-015	1.08381e-014	4.82172e-015	3.04119e-015	2.04942e-015	-1.29948e-016	9.30007e-015	1.3231e-014	1.10856e-014	6.3979e-015	4.78372e-015	6.55651e-016	7.30909e-015	-1.22973e-015	1.17608e-015	5.47416e-015	-3.95758e-015
3.10809e-015	-4.55986e-015	2.19837e-015	2.03349e-015	6.93423e-015	1.80196e-015	6.12872e-015	2.12341e-016	4.8586e-015	1.04596e-014	4.45261e-015	2.65123e-015	1.82156e-015	-3.515e-016	9.04168e-015	1.33226e-014	1.1235e-014	6.08483e-015	4.39184e-015	2.97174e-016	7.27099e-015	-1.18117e-015	1.10151e-015	5.39124e-015	-4.19561e-015
3.30957e-015	-4.53246e-015	2.10157e-015	1.98115e-015	6.60379e-015	1.6954e-015	5.54066e-015	-4.30125e-016	4.40286e-015	1.00286e-014	4.07563e-015	2.28836e-015	1.57282e-015	-5.76826e-016	8.77172e-015	1.3373e-014	1.13344e-014	5.74089e-015	3.96646e-015	-7.01387e-017	7.19863e-015	-1.14718e-015	1.00314e-015	5.30433e-015	-4.42984e-015
3.52692e-015	-4.50044e-015	1.98722e-015	1.94328e-015	6.26198e-015	1.58147e-015	4.94136e-015	-1.06389e-015	3.94125e-015	9.54729e-015	3.6924e-015	1.95517e-015	1.30457e-015	-8.04845e-016	8.49193e-015	1.33802e-014	1.13806e-014	5.36692e-015	3.51025e-015	-4.43671e-016	7.09124e-015	-1.12938e-015	8.8115e-016	5.21367e-015	-4.6561e-015
3.75933e-015	-4.46379e-015	1.85833e-015	1.91849e-015	5.91092e-015	1.45992e-015	4.33382e-015	-1.68496e-015	3.47511e-015	9.01844e-015	3.30416e-015	1.65344e-015	1.01846e-015	-1.0342e-015	8.20458e-015	1.33424e-014	1.13702e-014	4.96441e-015	3.02586e-015	-8.21136e-016	6.94832e-015	-1.12905e-015	7.36017e-016	5.11929e-015	-4.87045e-015
4.00449e-015	-4.42257e-015	1.71762e-015	1.90465e-015	5.55227e-015	1.33099e-015	3.72031e-015	-2.28879e-015	3.00634e-015	8.44502e-015	2.91277e-015	1.38436e-015	7.16078e-016	-1.26334e-015	7.91208e-015	1.32581e-014	1.13018e-014	4.53571e-015	2.51651e-015	-1.20094e-015	6.76932e-015	-1.14709e-015	5.685e-016	5.02106e-015	-5.06964e-015
4.26091e-015	-4.37591e-015	1.56823e-015	1.90002e-015	5.18842e-015	1.19501e-015	3.10431e-015	-2.87185e-015	2.53669e-015	7.83027e-015	2.51995e-015	1.14947e-015	3.99323e-016	-1.49094e-015	7.61642e-015	1.31262e-014	1.11738e-014	4.08373e-015	1.98559e-015	-1.57959e-015	6.55384e-015	-1.18471e-015	3.79469e-016	4.91945e-015	-5.25016e-015
4.52637e-015	-4.32359e-015	1.41309e-015	1.9023e-015	4.8211e-015	1.05178e-015	2.4885e-015	-3.4301e-015	2.06793e-015	7.17804e-015	2.12764e-015	9.49227e-016	7.108e-017	-1.71567e-015	7.31943e-015	1.29472e-014	1.09842e-014	3.61135e-015	1.43701e-015	-1.95451e-015	6.30272e-015	-1.24203e-015	1.70596e-016	4.81535e-015	-5.40758e-015
4.79927e-015	-4.26534e-015	1.25548e-015	1.9094e-015	4.45236e-015	9.01143e-016	1.8757e-015	-3.95962e-015	1.60215e-015	6.49264e-015	1.73723e-015	7.83749e-016	-2.66292e-016	-1.9358e-015	7.02276e-015	1.27212e-014	1.07323e-014	3.12108e-015	8.74863e-016	-2.32223e-015	6.01729e-015	-1.31923e-015	-5.64706e-017	4.70962e-015	-5.53811e-015
5.07673e-015	-4.20034e-015	1.09917e-015	1.91935e-015	4.08457e-015	7.43074e-016	1.26888e-015	-4.45615e-015	1.14113e-015	5.77886e-015	1.35075e-015	6.5256e-016	-6.09843e-016	-2.14973e-015	6.72882e-015	1.24484e-014	1.04183e-014	2.61587e-015	3.03146e-016	-2.67974e-015	5.69847e-015	-1.416e-015	-2.99402e-016	4.6027e-015	-5.63954e-015
5.35659e-015	-4.12832e-015	9.47656e-016	1.93024e-015	3.71974e-015	5.77814e-016	6.71253e-016	-4.91627e-015	6.87295e-016	5.04135e-015	9.70205e-016	5.55088e-016	-9.56242e-016	-2.35658e-015	6.43893e-015	1.21299e-014	1.00425e-014	2.09932e-015	-2.73876e-016	-3.02443e-015	5.34765e-015	-1.53192e-015	-5.55635e-016	4.49516e-015	-5.70912e-015
5.63606e-015	-4.049e-015	8.03912e-016	1.9399e-015	3.35962e-015	4.06114e-016	8.55536e-017	-5.33731e-015	2.42958e-016	4.28493e-015	5.97154e-016	4.89455e-016	-1.302e-015	-2.55456e-015	6.15483e-015	1.17667e-014	9.60611e-015	1.57479e-015	-8.50866e-016	-3.35401e-015	4.96686e-015	-1.66629e-015	-8.23417e-016	4.38697e-015	-5.74393e-015
5.91234e-015	-3.96228e-015	6.71218e-016	1.94667e-015	3.00618e-015	2.29222e-016	-4.85685e-016	-5.71622e-015	-1.90376e-016	3.5146e-015	2.32697e-016	4.54039e-016	-1.644e-015	-2.74181e-015	5.8784e-015	1.1361e-014	9.11122e-015	1.046e-015	-1.42287e-015	-3.66584e-015	4.55874e-015	-1.81807e-015	-1.10099e-015	4.27909e-015	-5.74182e-015
6.1832e-015	-3.86703e-015	5.53174e-016	1.94872e-015	2.66158e-015	4.8307e-017	-1.03972e-015	-6.05063e-015	-6.10006e-016	2.73514e-015	-1.21304e-016	4.4643e-016	-1.97934e-015	-2.91688e-015	5.61091e-015	1.09154e-014	8.56064e-015	5.16858e-016	-1.98581e-015	-3.95692e-015	4.12549e-015	-1.98554e-015	-1.3852e-015	4.17236e-015	-5.70146e-015
6.44601e-015	-3.76288e-015	4.52257e-016	1.94479e-015	2.327e-015	-1.36741e-016	-1.57406e-015	-6.33897e-015	-1.01385e-015	1.95248e-015	-4.62818e-016	4.64079e-016	-2.30447e-015	-3.07815e-015	5.35386e-015	1.04325e-014	7.95776e-015	-8.97256e-018	-2.53525e-015	-4.22438e-015	3.67056e-015	-2.16735e-015	-1.67387e-015	4.06744e-015	-5.62111e-015
6.69791e-015	-3.64837e-015	3.712e-016	1.93371e-015	2.0039e-015	-3.25732e-016	-2.08633e-015	-6.58052e-015	-1.39927e-015	1.17205e-015	-7.91608e-016	5.04869e-016	-2.61603e-015	-3.22472e-015	5.10776e-015	9.91559e-015	7.30619e-015	-5.28082e-016	-3.06703e-015	-4.46646e-015	3.19669e-015	-2.36174e-015	-1.96349e-015	3.96507e-015	-5.49917e-015
6.93602e-015	-3.52329e-015	3.12256e-016	1.91396e-015	1.69433e-015	-5.18273e-016	-2.57437e-015	-6.77454e-015	-1.76439e-015	3.98418e-016	-1.1056e-015	5.66212e-016	-2.91077e-015	-3.3554e-015	4.8735e-015	9.36865e-015	6.61031e-015	-1.03672e-015	-3.57686e-015	-4.68162e-015	2.70687e-015	-2.56617e-015	-2.25084e-015	3.86573e-015	-5.33507e-015
7.15789e-015	-3.38664e-015	2.78036e-016	1.88448e-015	1.39896e-015	-7.13883e-016	-3.03598e-015	-6.9202e-015	-2.10753e-015	-3.64095e-016	-1.40347e-015	6.43305e-016	-3.18544e-015	-3.4697e-015	4.65177e-015	8.79526e-015	5.87519e-015	-1.53199e-015	-4.0601e-015	-4.8675e-015	2.20422e-015	-2.77872e-015	-2.5337e-015	3.77025e-015	-5.12912e-015
7.3612e-015	-3.23779e-015	2.70267e-016	1.84455e-015	1.11945e-015	-9.12276e-016	-3.46973e-015	-7.01727e-015	-2.42734e-015	-1.11077e-015	-1.68474e-015	7.32264e-016	-3.43688e-015	-3.56655e-015	4.44306e-015	8.19956e-015	5.10584e-015	-2.0105e-015	-4.51211e-015	-5.02174e-015	1.6918e-015	-2.9979e-015	-2.80915e-015	3.67945e-015	-4.8812e-015
7.5438e-015	-3.07678e-015	2.90265e-016	1.79367e-015	8.56666e-016	-1.11303e-015	-3.87424e-015	-7.06672e-015	-2.72254e-015	-1.837e-015	-1.94924e-015	8.29615e-016	-3.66249e-015	-3.64548e-015	4.24721e-015	7.58584e-015	4.30817e-015	-2.46923e-015	-4.92967e-015	-5.14276e-015	1.17376e-015	-3.22139e-015	-3.07394e-015	3.59398e-015	-4.59159e-015
7.70415e-015	-2.90305e-015	3.38592e-016	1.73203e-015	6.11222e-016	-1.31474e-015	-4.24894e-015	-7.06946e-015	-2.99225e-015	-2.5389e-015	-2.19627e-015	9.31455e-016	-3.85937e-015	-3.70616e-015	4.06435e-015	6.95902e-015	3.48829e-015	-2.90597e-015	-5.30962e-015	-5.22958e-015	6.54108e-016	-3.44661e-015	-3.32481e-015	3.51419e-015	-4.26123e-015
7.84061e-015	-2.71589e-015	4.16596e-016	1.65926e-015	3.83111e-016	-1.51709e-015	-4.59304e-015	-7.02747e-015	-3.23523e-015	-3.21194e-015	-2.42546e-015	1.03369e-015	-4.02541e-015	-3.74854e-015	3.89515e-015	6.32386e-015	2.65211e-015	-3.31749e-015	-5.6494e-015	-5.28197e-015	1.36577e-016	-3.67143e-015	-3.55924e-015	3.44079e-015	-3.89167e-015
7.95124e-015	-2.51482e-015	5.24417e-016	1.57575e-015	1.72639e-016	-1.7197e-015	-4.9058e-015	-6.94325e-015	-3.45119e-015	-3.85269e-015	-2.63649e-015	1.13277e-015	-4.15841e-015	-3.77321e-015	3.73916e-015	5.68454e-015	1.80637e-015	-3.70164e-015	-5.94711e-015	-5.29948e-015	-3.75215e-016	-3.89357e-015	-3.77492e-015	3.37416e-015	-3.48498e-015
8.03434e-015	-2.29963e-015	6.61687e-016	1.48158e-015	-2.07021e-017	-1.92246e-015	-5.18673e-015	-6.81966e-015	-3.63992e-015	-4.45833e-015	-2.82922e-015	1.22494e-015	-4.25707e-015	-3.77965e-015	3.59599e-015	5.04592e-015	9.57889e-016	-4.05748e-015	-6.20034e-015	-5.28181e-015	-8.78146e-016	-4.1107e-015	-3.96954e-015	3.31542e-015	-3.04334e-015
8.08884e-015	-2.07027e-015	8.27814e-016	1.37669e-015	-1.97051e-016	-2.12478e-015	-5.43618e-015	-6.66009e-015	-3.80142e-015	-5.0255e-015	-3.00403e-015	1.30646e-015	-4.32018e-015	-3.76861e-015	3.46478e-015	4.41248e-015	1.12401e-016	-4.38338e-015	-6.40723e-015	-5.22906e-015	-1.36854e-015	-4.32078e-015	-4.14115e-015	3.26444e-015	-2.56958e-015
8.11367e-015	-1.82705e-015	1.02171e-015	1.26144e-015	-3.56628e-016	-2.32743e-015	-5.65446e-015	-6.4679e-015	-3.93614e-015	-5.55224e-015	-3.16154e-015	1.37355e-015	-4.34614e-015	-3.74061e-015	3.34452e-015	3.78872e-015	-7.23345e-016	-4.67813e-015	-6.56684e-015	-5.14182e-015	-1.84263e-015	-4.52242e-015	-4.2872e-015	3.22159e-015	-2.0666e-015
8.10813e-015	-1.57039e-015	1.24194e-015	1.13642e-015	-5.00589e-016	-2.53045e-015	-5.84229e-015	-6.24753e-015	-4.04532e-015	-6.03691e-015	-3.30144e-015	1.42202e-015	-4.33423e-015	-3.69678e-015	3.23398e-015	3.17878e-015	-1.54267e-015	-4.94128e-015	-6.67818e-015	-5.02112e-015	-2.29707e-015	-4.7138e-015	-4.40568e-015	3.18764e-015	-1.53752e-015
8.07159e-015	-1.3006e-015	1.48698e-015	1.00287e-015	-6.29925e-016	-2.73309e-015	-6.00144e-015	-6.00302e-015	-4.12997e-015	-6.47827e-015	-3.42469e-015	1.44851e-015	-4.28361e-015	-3.6385e-015	3.132e-015	2.5866e-015	-2.3397e-015	-5.1728e-015	-6.74135e-015	-4.86771e-015	-2.72947e-015	-4.89308e-015	-4.49505e-015	3.16269e-015	-9.86e-016
8.00341e-015	-1.01877e-015	1.75504e-015	8.61461e-016	-7.46172e-016	-2.93511e-015	-6.13382e-015	-5.73878e-015	-4.19071e-015	-6.87565e-015	-3.53212e-015	1.45052e-015	-4.19537e-015	-3.56702e-015	3.03757e-015	2.01615e-015	-3.10782e-015	-5.37254e-015	-6.75753e-015	-4.68333e-015	-3.13742e-015	-5.05891e-015	-4.554e-015	3.14684e-015	-4.15778e-016
7.90354e-015	-7.25529e-016	2.04355e-015	7.12829e-016	-8.50888e-016	-3.13748e-015	-6.24024e-015	-5.45955e-015	-4.22938e-015	-7.22872e-015	-3.62457e-015	1.4265e-015	-4.06999e-015	-3.48364e-015	2.94949e-015	1.47061e-015	-3.84189e-015	-5.54088e-015	-6.72809e-015	-4.47038e-015	-3.51836e-015	-5.21105e-015	-4.58191e-015	3.13977e-015	1.69213e-016
7.77315e-015	-4.22017e-016	2.34974e-015	5.58014e-016	-9.45372e-016	-3.34047e-015	-6.32219e-015	-5.17e-015	-4.24813e-015	-7.53708e-015	-3.70313e-015	1.37336e-015	-3.90863e-015	-3.39028e-015	2.86548e-015	9.52755e-016	-4.53705e-015	-5.67916e-015	-6.65438e-015	-4.23116e-015	-3.87044e-015	-5.34836e-015	-4.57818e-015	3.14117e-015	7.65498e-016
7.61296e-015	-1.0905e-016	2.67116e-015	3.98003e-016	-1.03102e-015	-3.54379e-015	-6.38185e-015	-4.87515e-015	-4.24875e-015	-7.80085e-015	-3.76882e-015	1.28969e-015	-3.71256e-015	-3.28874e-015	2.78405e-015	4.65278e-016	-5.18802e-015	-5.7887e-015	-6.53857e-015	-3.9683e-015	-4.19232e-015	-5.47081e-015	-4.54165e-015	3.15142e-015	1.36879e-015
7.42318e-015	2.12019e-016	3.00511e-015	2.34084e-016	-1.10964e-015	-3.74762e-015	-6.42142e-015	-4.58002e-015	-4.23364e-015	-8.02062e-015	-3.82287e-015	1.17459e-015	-3.48336e-015	-3.18059e-015	2.704e-015	9.86033e-018	-5.79032e-015	-5.87129e-015	-6.38361e-015	-3.68427e-015	-4.482e-015	-5.57739e-015	-4.47269e-015	3.16985e-015	1.97455e-015
7.20459e-015	5.39267e-016	3.34823e-015	6.7464e-017	-1.18329e-015	-3.95258e-015	-6.44348e-015	-4.2885e-015	-4.20603e-015	-8.19768e-015	-3.86646e-015	1.0272e-015	-3.22324e-015	-3.06785e-015	2.62411e-015	-4.1132e-016	-6.34022e-015	-5.9278e-015	-6.19308e-015	-3.38163e-015	-4.73775e-015	-5.66793e-015	-4.37194e-015	3.19543e-015	2.57885e-015
6.95977e-015	8.71028e-016	3.69673e-015	-1.00727e-016	-1.25372e-015	-4.15857e-015	-6.45016e-015	-4.00526e-015	-4.16862e-015	-8.33272e-015	-3.90079e-015	8.47452e-016	-2.93512e-015	-2.95278e-015	2.54214e-015	-7.97019e-016	-6.83458e-015	-5.96079e-015	-5.96965e-015	-3.06469e-015	-4.95908e-015	-5.74283e-015	-4.23918e-015	3.22784e-015	3.17769e-015
6.69038e-015	1.20539e-015	4.04753e-015	-2.70588e-016	-1.32325e-015	-4.36609e-015	-6.444e-015	-3.73503e-015	-4.12399e-015	-8.42743e-015	-3.92706e-015	6.35271e-016	-2.6219e-015	-2.83688e-015	2.45611e-015	-1.14676e-015	-7.27074e-015	-5.97323e-015	-5.7171e-015	-2.7362e-015	-5.14564e-015	-5.80208e-015	-4.07513e-015	3.26659e-015	3.76679e-015
6.39792e-015	1.54007e-015	4.39697e-015	-4.40956e-016	-1.3936e-015	-4.57499e-015	-6.42787e-015	-3.48201e-015	-4.07524e-015	-8.48339e-015	-3.94712e-015	3.91456e-016	-2.28672e-015	-2.72215e-015	2.36388e-015	-1.46028e-015	-7.64592e-015	-5.96737e-015	-5.43908e-015	-2.39985e-015	-5.29717e-015	-5.84677e-015	-3.88115e-015	3.31076e-015	4.34255e-015
6.08422e-015	1.87311e-015	4.74149e-015	-6.11376e-016	-1.46633e-015	-4.78548e-015	-6.40425e-015	-3.25008e-015	-4.0259e-015	-8.50344e-015	-3.96235e-015	1.1819e-016	-1.93272e-015	-2.61074e-015	2.26428e-015	-1.73775e-015	-7.95984e-015	-5.94519e-015	-5.14007e-015	-2.05952e-015	-5.41435e-015	-5.87765e-015	-3.65818e-015	3.35986e-015	4.90073e-015
5.75128e-015	2.20234e-015	5.07714e-015	-7.81314e-016	-1.54317e-015	-4.99778e-015	-6.37557e-015	-3.04215e-015	-3.97923e-015	-8.4897e-015	-3.97382e-015	-1.83515e-016	-1.5634e-015	-2.50506e-015	2.1553e-015	-1.98032e-015	-8.21176e-015	-5.90934e-015	-4.82464e-015	-1.71876e-015	-5.49782e-015	-5.89541e-015	-3.40743e-015	3.41264e-015	5.43822e-015
5.40079e-015	2.52571e-015	5.40112e-015	-9.49761e-016	-1.62594e-015	-5.2125e-015	-6.34459e-015	-2.86115e-015	-3.93814e-015	-8.44429e-015	-3.98262e-015	-5.11385e-016	-1.1831e-015	-2.40653e-015	2.03527e-015	-2.18925e-015	-8.40123e-015	-5.86185e-015	-4.49739e-015	-1.38115e-015	-5.5478e-015	-5.90147e-015	-3.13068e-015	3.4686e-015	5.95184e-015
5.03539e-015	2.84048e-015	5.70996e-015	-1.1167e-015	-1.71626e-015	-5.42924e-015	-6.31388e-015	-2.71037e-015	-3.9053e-015	-8.36992e-015	-3.98971e-015	-8.6283e-016	-7.96043e-016	-2.31709e-015	1.90337e-015	-2.36609e-015	-8.52867e-015	-5.80537e-015	-4.16307e-015	-1.05011e-015	-5.5661e-015	-5.8969e-015	-2.83018e-015	3.52653e-015	6.43833e-015
4.65799e-015	3.14495e-015	6.00077e-015	-1.28184e-015	-1.81575e-015	-5.64838e-015	-6.28595e-015	-2.59163e-015	-3.88404e-015	-8.26933e-015	-3.99663e-015	-1.23519e-015	-4.06036e-016	-2.23914e-015	1.7584e-015	-2.51255e-015	-8.59549e-015	-5.74268e-015	-3.82662e-015	-7.29496e-016	-5.55402e-015	-5.88307e-015	-2.50861e-015	3.58477e-015	6.89483e-015
4.27056e-015	3.43657e-015	6.271e-015	-1.44498e-015	-1.92575e-015	-5.86966e-015	-6.26241e-015	-2.50606e-015	-3.87704e-015	-8.14511e-015	-4.00392e-015	-1.62489e-015	-1.76426e-017	-2.17411e-015	1.59937e-015	-2.63158e-015	-8.60392e-015	-5.6759e-015	-3.49177e-015	-4.22829e-016	-5.51345e-015	-5.86144e-015	-2.16859e-015	3.64293e-015	7.31841e-015
3.87615e-015	3.71303e-015	6.51775e-015	-1.60666e-015	-2.04704e-015	-6.0931e-015	-6.24526e-015	-2.45393e-015	-3.88699e-015	-8.00003e-015	-4.01233e-015	-2.02778e-015	3.6558e-016	-2.12299e-015	1.42548e-015	-2.72601e-015	-8.55589e-015	-5.6074e-015	-3.16327e-015	-1.33322e-016	-5.4459e-015	-5.83302e-015	-1.8123e-015	3.69981e-015	7.70771e-015
3.4775e-015	3.97231e-015	6.73825e-015	-1.76678e-015	-2.18044e-015	-6.31779e-015	-6.23652e-015	-2.43564e-015	-3.91656e-015	-7.837e-015	-4.02287e-015	-2.44028e-015	7.3949e-016	-2.08719e-015	1.23629e-015	-2.79903e-015	-8.4531e-015	-5.53976e-015	-2.84548e-015	1.3615e-016	-5.35428e-015	-5.79921e-015	-1.44247e-015	3.75414e-015	8.06076e-015
3.07712e-015	4.21266e-015	6.93121e-015	-1.92505e-015	-2.32695e-015	-6.54326e-015	-6.23782e-015	-2.45165e-015	-3.96723e-015	-7.65906e-015	-4.03602e-015	-2.85899e-015	1.09998e-015	-2.06742e-015	1.03062e-015	-2.85417e-015	-8.29895e-015	-5.47512e-015	-2.54253e-015	3.82998e-016	-5.24061e-015	-5.76159e-015	-1.06197e-015	3.80451e-015	8.37578e-015
2.67748e-015	4.43223e-015	7.09492e-015	-2.08166e-015	-2.48714e-015	-6.76938e-015	-6.24936e-015	-2.50086e-015	-4.04086e-015	-7.469e-015	-4.05256e-015	-3.27884e-015	1.44301e-015	-2.06452e-015	8.08256e-016	-2.89393e-015	-8.09761e-015	-5.41466e-015	-2.25776e-015	6.04728e-016	-5.10657e-015	-5.72147e-015	-6.74067e-016	3.84943e-015	8.65169e-015
2.28112e-015	4.62875e-015	7.22825e-015	-2.23665e-015	-2.66058e-015	-6.99522e-015	-6.27198e-015	-2.58186e-015	-4.13899e-015	-7.26882e-015	-4.07232e-015	-3.69549e-015	1.76503e-015	-2.07939e-015	5.69838e-016	-2.92203e-015	-7.85236e-015	-5.35983e-015	-1.99464e-015	7.98611e-016	-4.95521e-015	-5.68014e-015	-2.81651e-016	3.88826e-015	8.88781e-015
1.89086e-015	4.8005e-015	7.32961e-015	-2.38956e-015	-2.84728e-015	-7.21969e-015	-6.30622e-015	-2.69264e-015	-4.26268e-015	-7.06136e-015	-4.09542e-015	-4.10568e-015	2.06229e-015	-2.11269e-015	3.15609e-016	-2.94143e-015	-7.56696e-015	-5.31213e-015	-1.75681e-015	9.63304e-016	-4.78867e-015	-5.63856e-015	1.1223e-016	3.91983e-015	9.084e-015
1.50858e-015	4.94525e-015	7.39849e-015	-2.54124e-015	-3.0464e-015	-7.44212e-015	-6.35259e-015	-2.83162e-015	-4.41286e-015	-6.84967e-015	-4.12234e-015	-4.50527e-015	2.33138e-015	-2.16465e-015	4.5593e-017	-2.95613e-015	-7.24616e-015	-5.27218e-015	-1.54625e-015	1.09726e-015	-4.60895e-015	-5.59776e-015	5.04642e-016	3.94267e-015	9.2401e-015
1.13585e-015	5.06185e-015	7.43494e-015	-2.69169e-015	-3.25724e-015	-7.66124e-015	-6.41072e-015	-2.99572e-015	-4.58929e-015	-6.63522e-015	-4.15324e-015	-4.88965e-015	2.57022e-015	-2.23481e-015	-2.39521e-016	-2.96977e-015	-6.89523e-015	-5.24087e-015	-1.36576e-015	1.19899e-015	-4.41893e-015	-5.55815e-015	8.92506e-016	3.9564e-015	9.35661e-015
7.7484e-016	5.1495e-015	7.43886e-015	-2.84143e-015	-3.47904e-015	-7.87569e-015	-6.47999e-015	-3.18174e-015	-4.79196e-015	-6.42064e-015	-4.1878e-015	-5.2553e-015	2.77589e-015	-2.32244e-015	-5.39359e-016	-2.98602e-015	-6.51823e-015	-5.21838e-015	-1.21718e-015	1.26821e-015	-4.22073e-015	-5.51998e-015	1.2734e-015	3.96016e-015	9.43415e-015
4.27413e-016	5.20749e-015	7.41058e-015	-2.99071e-015	-3.71051e-015	-8.0848e-015	-6.55962e-015	-3.38651e-015	-5.02094e-015	-6.20748e-015	-4.2255e-015	-5.59933e-015	2.94655e-015	-2.42717e-015	-8.52662e-016	-3.00761e-015	-6.11946e-015	-5.20407e-015	-1.10172e-015	1.30482e-015	-4.01653e-015	-5.48372e-015	1.64411e-015	3.95346e-015	9.47385e-015
9.53768e-017	5.23518e-015	7.35071e-015	-3.13947e-015	-3.94982e-015	-8.28651e-015	-6.64828e-015	-3.60655e-015	-5.27599e-015	-5.99748e-015	-4.26607e-015	-5.91834e-015	3.08077e-015	-2.54857e-015	-1.17761e-015	-3.03769e-015	-5.70399e-015	-5.19731e-015	-1.0208e-015	1.3086e-015	-3.80858e-015	-5.44986e-015	2.00168e-015	3.93585e-015	9.47738e-015
-2.19475e-016	5.23223e-015	7.26042e-015	-3.2875e-015	-4.19506e-015	-8.4798e-015	-6.74469e-015	-3.83759e-015	-5.55558e-015	-5.79175e-015	-4.3089e-015	-6.20902e-015	3.17623e-015	-2.68558e-015	-1.51296e-015	-3.07955e-015	-5.27645e-015	-5.19789e-015	-9.74677e-016	1.27959e-015	-3.59912e-015	-5.41811e-015	2.34386e-015	3.90659e-015	9.44579e-015
-5.15469e-016	5.19891e-015	7.14136e-015	-3.43498e-015	-4.44464e-015	-8.66291e-015	-6.84746e-015	-4.07507e-015	-5.85756e-015	-5.59181e-015	-4.35339e-015	-6.46912e-015	3.23231e-015	-2.83685e-015	-1.85725e-015	-3.13604e-015	-4.8412e-015	-5.20477e-015	-9.62993e-016	1.21868e-015	-3.38972e-015	-5.38788e-015	2.66814e-015	3.86513e-015	9.381e-015
-7.91876e-016	5.1357e-015	6.99584e-015	-3.58149e-015	-4.69664e-015	-8.8339e-015	-6.95464e-015	-4.31412e-015	-6.17998e-015	-5.39926e-015	-4.39862e-015	-6.69742e-015	3.24907e-015	-3.00078e-015	-2.20838e-015	-3.20883e-015	-4.40295e-015	-5.21719e-015	-9.85117e-016	1.12778e-015	-3.18262e-015	-5.35882e-015	2.97189e-015	3.81117e-015	9.28533e-015
-1.04781e-015	5.04248e-015	6.82534e-015	-3.72637e-015	-4.94835e-015	-8.99165e-015	-7.06411e-015	-4.55027e-015	-6.52046e-015	-5.21519e-015	-4.4431e-015	-6.89229e-015	3.2269e-015	-3.17608e-015	-2.56415e-015	-3.29984e-015	-3.96525e-015	-5.23419e-015	-1.03955e-015	1.00914e-015	-2.97926e-015	-5.33085e-015	3.25328e-015	3.74464e-015	9.16043e-015
-1.28287e-015	4.91955e-015	6.63175e-015	-3.86948e-015	-5.19718e-015	-9.13471e-015	-7.17314e-015	-4.77955e-015	-6.87673e-015	-5.04016e-015	-4.48609e-015	-7.05245e-015	3.16609e-015	-3.36083e-015	-2.92252e-015	-3.41022e-015	-3.53173e-015	-5.25441e-015	-1.1248e-015	8.65059e-016	-2.78019e-015	-5.30288e-015	3.5107e-015	3.66593e-015	9.00874e-015
-1.49674e-015	4.76797e-015	6.41729e-015	-4.01018e-015	-5.44079e-015	-9.26034e-015	-7.27875e-015	-4.99766e-015	-7.2453e-015	-4.87476e-015	-4.52678e-015	-7.17777e-015	3.06758e-015	-3.55321e-015	-3.28167e-015	-3.54149e-015	-3.10584e-015	-5.2763e-015	-1.23952e-015	6.97878e-016	-2.58673e-015	-5.27368e-015	3.74322e-015	3.57566e-015	8.83396e-015
-1.68834e-015	4.58897e-015	6.18455e-015	-4.14731e-015	-5.67673e-015	-9.367e-015	-7.37868e-015	-5.20052e-015	-7.6226e-015	-4.71987e-015	-4.56474e-015	-7.26819e-015	2.93271e-015	-3.75124e-015	-3.63953e-015	-3.69327e-015	-2.69094e-015	-5.29829e-015	-1.3809e-015	5.09917e-016	-2.40004e-015	-5.2419e-015	3.94935e-015	3.47399e-015	8.63787e-015
-1.85755e-015	4.38423e-015	5.93589e-015	-4.28029e-015	-5.90199e-015	-9.45364e-015	-7.47046e-015	-5.38412e-015	-8.0056e-015	-4.57573e-015	-4.59854e-015	-7.32359e-015	2.76369e-015	-3.95301e-015	-3.9938e-015	-3.86625e-015	-2.29024e-015	-5.31876e-015	-1.54594e-015	3.0486e-016	-2.22155e-015	-5.20608e-015	4.12745e-015	3.36127e-015	8.42367e-015
-2.005e-015	4.15532e-015	5.67441e-015	-4.40815e-015	-6.11408e-015	-9.51934e-015	-7.55108e-015	-5.54578e-015	-8.39089e-015	-4.44214e-015	-4.62731e-015	-7.34474e-015	2.5622e-015	-4.15677e-015	-4.34202e-015	-4.05963e-015	-1.90591e-015	-5.33621e-015	-1.73174e-015	8.60951e-017	-2.05192e-015	-5.16468e-015	4.27675e-015	3.23824e-015	8.19405e-015
-2.13066e-015	3.90422e-015	5.40283e-015	-4.52972e-015	-6.31011e-015	-9.56195e-015	-7.61834e-015	-5.68248e-015	-8.7748e-015	-4.31916e-015	-4.65001e-015	-7.33336e-015	2.33099e-015	-4.3604e-015	-4.68211e-015	-4.27273e-015	-1.54069e-015	-5.34925e-015	-1.93539e-015	-1.42885e-016	-1.89167e-015	-5.11643e-015	4.39728e-015	3.10588e-015	7.95217e-015
-2.23465e-015	3.63295e-015	5.12408e-015	-4.64339e-015	-6.48771e-015	-9.57959e-015	-7.66934e-015	-5.79157e-015	-9.15328e-015	-4.20672e-015	-4.66522e-015	-7.29159e-015	2.07286e-015	-4.56179e-015	-5.01189e-015	-4.50485e-015	-1.19595e-015	-5.35634e-015	-2.15309e-015	-3.78265e-016	-1.74201e-015	-5.05901e-015	4.4881e-015	2.96494e-015	7.70087e-015
-2.31755e-015	3.34386e-015	4.84046e-015	-4.74729e-015	-6.64459e-015	-9.57075e-015	-7.70158e-015	-5.87008e-015	-9.52293e-015	-4.10497e-015	-4.67189e-015	-7.22149e-015	1.791e-015	-4.7585e-015	-5.3293e-015	-4.75391e-015	-8.73043e-016	-5.35626e-015	-2.38165e-015	-6.15281e-016	-1.60343e-015	-4.99113e-015	4.54901e-015	2.8163e-015	7.44332e-015
-2.38025e-015	3.03934e-015	4.55468e-015	-4.84016e-015	-6.77797e-015	-9.53441e-015	-7.71316e-015	-5.91623e-015	-9.88045e-015	-4.01418e-015	-4.66996e-015	-7.12539e-015	1.48901e-015	-4.94873e-015	-5.63262e-015	-5.01838e-015	-5.73068e-016	-5.34827e-015	-2.61694e-015	-8.50463e-016	-1.47545e-015	-4.91125e-015	4.58059e-015	2.66114e-015	7.18218e-015
-2.42354e-015	2.72159e-015	4.26929e-015	-4.92112e-015	-6.88589e-015	-9.46996e-015	-7.70239e-015	-5.92889e-015	-1.02217e-014	-3.9339e-015	-4.65845e-015	-7.00654e-015	1.17097e-015	-5.131e-015	-5.92013e-015	-5.29583e-015	-2.96972e-016	-5.3312e-015	-2.85533e-015	-1.07949e-015	-1.35798e-015	-4.81716e-015	4.58357e-015	2.5007e-015	6.92012e-015
-2.44825e-015	2.39311e-015	3.98598e-015	-4.98855e-015	-6.96658e-015	-9.37689e-015	-7.66749e-015	-5.90712e-015	-1.05436e-014	-3.86407e-015	-4.63772e-015	-6.86888e-015	8.4034e-016	-5.30288e-015	-6.19003e-015	-5.5838e-015	-4.50823e-017	-5.30404e-015	-3.0933e-015	-1.29809e-015	-1.25115e-015	-4.70755e-015	4.55839e-015	2.33614e-015	6.65935e-015
-2.45539e-015	2.05605e-015	3.70735e-015	-5.04056e-015	-7.01879e-015	-9.25417e-015	-7.60683e-015	-5.85125e-015	-1.08423e-014	-3.80382e-015	-4.60797e-015	-6.71585e-015	5.0123e-016	-5.46327e-015	-6.44063e-015	-5.87996e-015	1.81806e-016	-5.26676e-015	-3.32674e-015	-1.50316e-015	-1.15449e-015	-4.58117e-015	4.50637e-015	2.16875e-015	6.40301e-015
-2.44635e-015	1.71288e-015	3.43511e-015	-5.07596e-015	-7.04091e-015	-9.1005e-015	-7.51959e-015	-5.76234e-015	-1.11152e-014	-3.75327e-015	-4.56876e-015	-6.55138e-015	1.57343e-016	-5.61074e-015	-6.67096e-015	-6.18165e-015	3.8502e-016	-5.21903e-015	-3.55229e-015	-1.69065e-015	-1.0686e-015	-4.43639e-015	4.42898e-015	1.99999e-015	6.15304e-015
-2.42243e-015	1.36704e-015	3.17192e-015	-5.093e-015	-7.03259e-015	-8.91689e-015	-7.40516e-015	-5.64121e-015	-1.13595e-014	-3.71261e-015	-4.52019e-015	-6.38006e-015	-1.87158e-016	-5.7444e-015	-6.87988e-015	-6.48607e-015	5.65346e-016	-5.16067e-015	-3.76643e-015	-1.85652e-015	-9.93284e-016	-4.27191e-015	4.32838e-015	1.83112e-015	5.91144e-015
-2.3847e-015	1.02051e-015	2.91876e-015	-5.09053e-015	-6.99298e-015	-8.70361e-015	-7.2631e-015	-5.48948e-015	-1.15724e-014	-3.68074e-015	-4.46183e-015	-6.20573e-015	-5.28466e-016	-5.86291e-015	-7.06665e-015	-6.79063e-015	7.23308e-016	-5.09171e-015	-3.9659e-015	-1.99694e-015	-9.27468e-016	-4.08678e-015	4.20574e-015	1.66298e-015	5.68104e-015
-2.33425e-015	6.7535e-016	2.67677e-015	-5.06805e-015	-6.92153e-015	-8.4607e-015	-7.0936e-015	-5.30931e-015	-1.1752e-014	-3.65745e-015	-4.3941e-015	-6.03278e-015	-8.62802e-016	-5.96543e-015	-7.23036e-015	-7.09158e-015	8.59516e-016	-5.01319e-015	-4.14812e-015	-2.1097e-015	-8.70822e-016	-3.87998e-015	4.06364e-015	1.49703e-015	5.46327e-015
-2.27229e-015	3.3383e-016	2.44705e-015	-5.02413e-015	-6.81775e-015	-8.18886e-015	-6.89675e-015	-5.10297e-015	-1.18962e-014	-3.64264e-015	-4.31725e-015	-5.86525e-015	-1.18642e-015	-6.05112e-015	-7.3702e-015	-7.38645e-015	9.74891e-016	-4.92559e-015	-4.30949e-015	-2.19147e-015	-8.23864e-016	-3.65022e-015	3.90449e-015	1.33484e-015	5.2602e-015
-2.19993e-015	-1.64476e-018	2.23075e-015	-4.95763e-015	-6.68221e-015	-7.88879e-015	-6.67339e-015	-4.87352e-015	-1.20031e-014	-3.63549e-015	-4.23132e-015	-5.7072e-015	-1.4963e-015	-6.11988e-015	-7.4856e-015	-7.67251e-015	1.07082e-015	-4.83e-015	-4.44794e-015	-2.23992e-015	-7.86507e-016	-3.39711e-015	3.73029e-015	1.17723e-015	5.0732e-015
-2.11795e-015	-3.28697e-016	2.02895e-015	-4.8679e-015	-6.5159e-015	-7.56125e-015	-6.42418e-015	-4.62498e-015	-1.20711e-014	-3.63609e-015	-4.13717e-015	-5.56251e-015	-1.789e-015	-6.17117e-015	-7.57649e-015	-7.94702e-015	1.14827e-015	-4.72789e-015	-4.56053e-015	-2.25275e-015	-7.57606e-016	-3.12022e-015	3.54319e-015	1.02545e-015	4.90374e-015
-2.02808e-015	-6.45025e-016	1.84175e-015	-4.75439e-015	-6.32006e-015	-7.20785e-015	-6.15099e-015	-4.361e-015	-1.20993e-014	-3.64397e-015	-4.03548e-015	-5.43481e-015	-2.06207e-015	-6.20471e-015	-7.64343e-015	-8.20729e-015	1.2086e-015	-4.62015e-015	-4.64519e-015	-2.2284e-015	-7.36855e-016	-2.81956e-015	3.34629e-015	8.80302e-016	4.75326e-015
-1.93077e-015	-9.49342e-016	1.66938e-015	-4.61745e-015	-6.09546e-015	-6.83008e-015	-5.85568e-015	-4.08503e-015	-1.20871e-014	-3.65858e-015	-3.92774e-015	-5.32808e-015	-2.31232e-015	-6.22109e-015	-7.68665e-015	-8.45081e-015	1.25335e-015	-4.508e-015	-4.6997e-015	-2.16422e-015	-7.2433e-016	-2.49517e-015	3.14188e-015	7.42756e-016	4.62241e-015
-1.8266e-015	-1.23956e-015	1.51175e-015	-4.45724e-015	-5.84412e-015	-6.4302e-015	-5.54016e-015	-3.80173e-015	-1.20345e-014	-3.67961e-015	-3.81515e-015	-5.24566e-015	-2.53767e-015	-6.22058e-015	-7.70672e-015	-8.67576e-015	1.28434e-015	-4.39258e-015	-4.72322e-015	-2.05979e-015	-7.19728e-016	-2.14754e-015	2.93275e-015	6.13629e-016	4.51187e-015
-1.71631e-015	-1.51414e-015	1.36843e-015	-4.27344e-015	-5.56773e-015	-6.00987e-015	-5.2072e-015	-3.51555e-015	-1.19414e-014	-3.70661e-015	-3.69839e-015	-5.18936e-015	-2.73593e-015	-6.20413e-015	-7.70429e-015	-8.8796e-015	1.30275e-015	-4.27608e-015	-4.71458e-015	-1.91451e-015	-7.22335e-016	-1.77724e-015	2.72175e-015	4.93258e-016	4.42236e-015
-1.60098e-015	-1.77183e-015	1.23945e-015	-4.0673e-015	-5.26931e-015	-5.57184e-015	-4.85927e-015	-3.2313e-015	-1.18089e-014	-3.7388e-015	-3.57878e-015	-5.16092e-015	-2.9057e-015	-6.17237e-015	-7.68013e-015	-9.06125e-015	1.30974e-015	-4.15992e-015	-4.67347e-015	-1.72788e-015	-7.32023e-016	-1.3842e-015	2.51188e-015	3.82945e-016	4.35408e-015
-1.48151e-015	-2.01177e-015	1.12407e-015	-3.8403e-015	-4.95098e-015	-5.11848e-015	-4.49911e-015	-2.95339e-015	-1.16381e-014	-3.77573e-015	-3.45765e-015	-5.16192e-015	-3.04567e-015	-6.1256e-015	-7.63541e-015	-9.21905e-015	1.30632e-015	-4.04558e-015	-4.5999e-015	-1.50046e-015	-7.48784e-016	-9.69884e-016	2.30604e-015	2.82746e-016	4.30733e-015
-1.35868e-015	-2.23345e-015	1.02154e-015	-3.59346e-015	-4.6154e-015	-4.65341e-015	-4.12991e-015	-2.68623e-015	-1.14304e-014	-3.81642e-015	-3.33621e-015	-5.19382e-015	-3.15513e-015	-6.06476e-015	-7.57125e-015	-9.35148e-015	1.29399e-015	-3.93542e-015	-4.49369e-015	-1.23158e-015	-7.7206e-016	-5.36002e-016	2.10693e-015	1.92412e-016	4.28221e-015
-1.23283e-015	-2.43599e-015	9.31107e-016	-3.32885e-015	-4.26584e-015	-4.17926e-015	-3.75546e-015	-2.43348e-015	-1.11872e-014	-3.86028e-015	-3.21527e-015	-5.25817e-015	-3.23329e-015	-5.99092e-015	-7.48899e-015	-9.45766e-015	1.27418e-015	-3.83139e-015	-4.35585e-015	-9.22483e-016	-8.01549e-016	-8.35143e-017	1.917e-015	1.12063e-016	4.27887e-015
-1.10437e-015	-2.61933e-015	8.51724e-016	-3.04842e-015	-3.90601e-015	-3.69872e-015	-3.37891e-015	-2.1992e-015	-1.09104e-014	-3.90671e-015	-3.09619e-015	-5.35481e-015	-3.2805e-015	-5.90564e-015	-7.38951e-015	-9.53801e-015	1.24746e-015	-3.73425e-015	-4.18758e-015	-5.74591e-016	-8.3684e-016	3.85935e-016	1.73885e-015	4.15816e-017	4.29682e-015
-9.73394e-016	-2.78248e-015	7.82297e-016	-2.75447e-015	-3.53925e-015	-3.21556e-015	-3.00415e-015	-1.98756e-015	-1.06025e-014	-3.95502e-015	-2.97997e-015	-5.48323e-015	-3.29745e-015	-5.81028e-015	-7.27461e-015	-9.5928e-015	1.21461e-015	-3.64562e-015	-3.99008e-015	-1.8972e-016	-8.77485e-016	8.71274e-016	1.57488e-015	-1.94311e-017	4.33567e-015
-8.39874e-016	-2.92507e-015	7.21847e-016	-2.44961e-015	-3.16917e-015	-2.73282e-015	-2.63442e-015	-1.80312e-015	-1.02656e-014	-4.00412e-015	-2.8682e-015	-5.64268e-015	-3.28475e-015	-5.70588e-015	-7.14592e-015	-9.6225e-015	1.1772e-015	-3.56681e-015	-3.76468e-015	2.29871e-016	-9.23183e-016	1.37067e-015	1.42828e-015	-7.07081e-017	4.39457e-015
-7.04465e-016	-3.04713e-015	6.69048e-016	-2.137e-015	-2.79868e-015	-2.25384e-015	-2.27298e-015	-1.64862e-015	-9.90228e-015	-4.05328e-015	-2.76193e-015	-5.83218e-015	-3.2438e-015	-5.5939e-015	-7.00433e-015	-9.62747e-015	1.13653e-015	-3.49859e-015	-3.51302e-015	6.81206e-016	-9.73323e-016	1.8819e-015	1.30093e-015	-1.12324e-016	4.47249e-015
-5.67255e-016	-3.14893e-015	6.22826e-016	-1.81958e-015	-2.43175e-015	-1.78185e-015	-1.92319e-015	-1.52662e-015	-9.51579e-015	-4.10144e-015	-2.66259e-015	-6.04924e-015	-3.1767e-015	-5.47616e-015	-6.85149e-015	-9.60954e-015	1.09291e-015	-3.44195e-015	-3.23682e-015	1.1615e-015	-1.02778e-015	2.40334e-015	1.19459e-015	-1.45e-016	4.56904e-015
-4.28056e-016	-3.23133e-015	5.81787e-016	-1.49994e-015	-2.07241e-015	-1.32062e-015	-1.58844e-015	-1.43956e-015	-9.10941e-015	-4.14807e-015	-2.57152e-015	-6.29109e-015	-3.08543e-015	-5.35383e-015	-6.68861e-015	-9.57004e-015	1.04639e-015	-3.39749e-015	-2.93809e-015	1.66837e-015	-1.08569e-015	2.93217e-015	1.11078e-015	-1.69275e-016	4.68334e-015
-2.87053e-016	-3.29464e-015	5.44896e-016	-1.18192e-015	-1.72433e-015	-8.73522e-016	-1.27133e-015	-1.38941e-015	-8.6856e-015	-4.19275e-015	-2.48957e-015	-6.55532e-015	-2.9723e-015	-5.22791e-015	-6.51724e-015	-9.51042e-015	9.9746e-016	-3.36483e-015	-2.61934e-015	2.19884e-015	-1.14597e-015	3.46651e-015	1.05153e-015	-1.86026e-016	4.81448e-015
-1.44296e-016	-3.33956e-015	5.11225e-016	-8.68779e-016	-1.39079e-015	-4.43672e-016	-9.75204e-016	-1.37832e-015	-8.24778e-015	-4.2347e-015	-2.41747e-015	-6.83943e-015	-2.83958e-015	-5.09977e-015	-6.33969e-015	-9.43254e-015	9.47129e-016	-3.34426e-015	-2.28327e-015	2.74945e-015	-1.20743e-015	4.00429e-015	1.0183e-015	-1.96088e-016	4.96136e-015
5.61488e-019	-3.36667e-015	4.79947e-016	-5.64178e-016	-1.07488e-015	-3.4328e-017	-7.02403e-016	-1.40588e-015	-7.79974e-015	-4.27315e-015	-2.35669e-015	-7.13985e-015	-2.69062e-015	-4.97058e-015	-6.1567e-015	-9.33845e-015	8.95398e-016	-3.33547e-015	-1.93266e-015	3.31613e-015	-1.26954e-015	4.54355e-015	1.01275e-015	-2.00061e-016	5.12319e-015
1.47312e-016	-3.37673e-015	4.4981e-016	-2.72048e-016	-7.79228e-016	3.51108e-016	-4.55008e-016	-1.47219e-015	-7.34506e-015	-4.3072e-015	-2.30809e-015	-7.45345e-015	-2.52836e-015	-4.84142e-015	-5.9697e-015	-9.23015e-015	8.42806e-016	-3.33833e-015	-1.56968e-015	3.89541e-015	-1.33192e-015	5.08163e-015	1.03573e-015	-1.99058e-016	5.29895e-015
2.95692e-016	-3.37015e-015	4.20028e-016	4.6839e-018	-5.07158e-016	7.09189e-016	-2.35204e-016	-1.57733e-015	-6.88706e-015	-4.3361e-015	-2.27201e-015	-7.77624e-015	-2.35604e-015	-4.71366e-015	-5.77969e-015	-9.1104e-015	7.89862e-016	-3.35139e-015	-1.19686e-015	4.484e-015	-1.39309e-015	5.61644e-015	1.08789e-015	-1.93746e-016	5.48764e-015
4.45806e-016	-3.34896e-015	3.89986e-016	2.62395e-016	-2.60916e-016	1.03762e-015	-4.44904e-017	-1.7212e-015	-6.42898e-015	-4.35951e-015	-2.24928e-015	-8.10414e-015	-2.17727e-015	-4.58822e-015	-5.58747e-015	-8.98199e-015	7.36943e-016	-3.37382e-015	-8.17262e-016	5.07745e-015	-1.45197e-015	6.14676e-015	1.16973e-015	-1.84698e-016	5.68812e-015
5.97636e-016	-3.31376e-015	3.59605e-016	4.9723e-016	-4.30299e-017	1.33423e-015	1.16112e-016	-1.90237e-015	-5.97375e-015	-4.37637e-015	-2.24072e-015	-8.43275e-015	-1.99502e-015	-4.46526e-015	-5.39443e-015	-8.84729e-015	6.84594e-016	-3.40382e-015	-4.33822e-016	5.67186e-015	-1.50811e-015	6.67012e-015	1.28099e-015	-1.72543e-016	5.89871e-015
7.50824e-016	-3.26529e-015	3.28422e-016	7.06733e-016	1.44425e-016	1.59609e-015	2.45998e-016	-2.1189e-015	-5.52454e-015	-4.38579e-015	-2.24629e-015	-8.75733e-015	-1.81265e-015	-4.34537e-015	-5.20164e-015	-8.70866e-015	6.32779e-016	-3.4401e-015	-4.91506e-017	6.26421e-015	-1.55989e-015	7.18471e-015	1.42157e-015	-1.58083e-016	6.11828e-015
9.05154e-016	-3.20504e-015	2.96505e-016	8.88137e-016	3.00228e-016	1.8216e-015	3.44999e-016	-2.36863e-015	-5.08466e-015	-4.38699e-015	-2.26575e-015	-9.07327e-015	-1.63362e-015	-4.22927e-015	-5.00996e-015	-8.56926e-015	5.82117e-016	-3.48069e-015	3.34739e-016	6.85103e-015	-1.60593e-015	7.68843e-015	1.59129e-015	-1.42393e-016	6.3453e-015
1.06034e-015	-3.13372e-015	2.63227e-016	1.03896e-015	4.22695e-016	2.00932e-015	4.12843e-016	-2.64876e-015	-4.65709e-015	-4.3799e-015	-2.29952e-015	-9.37736e-015	-1.46152e-015	-4.11754e-015	-4.82032e-015	-8.43145e-015	5.32808e-016	-3.52365e-015	7.16222e-016	7.42872e-015	-1.64468e-015	8.17981e-015	1.78978e-015	-1.25842e-016	6.5788e-015
1.21594e-015	-3.05172e-015	2.28992e-016	1.1567e-015	5.10743e-016	2.15795e-015	4.50303e-016	-2.95571e-015	-4.24416e-015	-4.36431e-015	-2.34708e-015	-9.66547e-015	-1.29938e-015	-4.00973e-015	-4.63332e-015	-8.29743e-015	4.85064e-016	-3.56693e-015	1.09231e-015	7.9932e-015	-1.67533e-015	8.65746e-015	2.01553e-015	-1.09356e-016	6.81784e-015
1.37163e-015	-2.96054e-015	1.94395e-016	1.24016e-015	5.64035e-016	2.26633e-015	4.58383e-016	-3.28601e-015	-3.84884e-015	-4.34032e-015	-2.40825e-015	-9.93423e-015	-1.15063e-015	-3.90606e-015	-4.4497e-015	-8.17014e-015	4.39652e-016	-3.6081e-015	1.4606e-015	8.54122e-015	-1.69644e-015	9.12008e-015	2.26773e-015	-9.32484e-017	7.06143e-015
1.52663e-015	-2.86117e-015	1.59772e-016	1.28774e-015	5.82741e-016	2.33375e-015	4.39088e-016	-3.6359e-015	-3.47373e-015	-4.30778e-015	-2.48279e-015	-1.018e-014	-1.01827e-015	-3.80651e-015	-4.27003e-015	-8.05149e-015	3.97178e-016	-3.64471e-015	1.82004e-015	9.07002e-015	-1.70741e-015	9.56671e-015	2.54519e-015	-7.78384e-017	7.30843e-015
1.68009e-015	-2.7544e-015	1.25742e-016	1.29845e-015	5.66545e-016	2.35941e-015	3.93858e-016	-4.00188e-015	-3.12079e-015	-4.26654e-015	-2.56989e-015	-1.03991e-014	-9.04559e-016	-3.71055e-015	-4.09454e-015	-7.943e-015	3.58939e-016	-3.67422e-015	2.16921e-015	9.57691e-015	-1.70677e-015	9.99587e-015	2.84642e-015	-6.29711e-017	7.55775e-015
1.83147e-015	-2.64143e-015	9.28653e-017	1.27134e-015	5.16068e-016	2.34396e-015	3.24638e-016	-4.37933e-015	-2.79238e-015	-4.21655e-015	-2.6697e-015	-1.05888e-014	-8.11972e-016	-3.61758e-015	-3.92335e-015	-7.84586e-015	3.25074e-016	-3.69373e-015	2.50596e-015	1.00591e-014	-1.69276e-015	1.04064e-014	3.16963e-015	-4.89941e-017	7.808e-015
1.98001e-015	-2.5229e-015	6.20391e-017	1.2067e-015	4.32844e-016	2.28821e-015	2.34213e-016	-4.76341e-015	-2.49019e-015	-4.15786e-015	-2.78099e-015	-1.07466e-014	-7.42235e-016	-3.52703e-015	-3.7579e-015	-7.76196e-015	2.9639e-016	-3.70113e-015	2.82952e-015	1.05145e-014	-1.66395e-015	1.07976e-014	3.51286e-015	-3.51936e-017	8.0586e-015
2.12475e-015	-2.39934e-015	3.37814e-017	1.10471e-015	3.18098e-016	2.19262e-015	1.25084e-016	-5.14992e-015	-2.21588e-015	-4.09089e-015	-2.90366e-015	-1.08703e-014	-6.97186e-016	-3.43812e-015	-3.59816e-015	-7.693e-015	2.73959e-016	-3.69351e-015	3.13932e-015	1.09408e-014	-1.61981e-015	1.11686e-014	3.87409e-015	-2.16921e-017	8.30823e-015
2.26441e-015	-2.27154e-015	9.32766e-018	9.66342e-016	1.73789e-016	2.05859e-015	4.78098e-019	-5.53451e-015	-1.97072e-015	-4.01586e-015	-3.03734e-015	-1.09575e-014	-6.7781e-016	-3.35045e-015	-3.4442e-015	-7.63939e-015	2.59348e-016	-3.66929e-015	3.43417e-015	1.13366e-014	-1.55915e-015	1.15187e-014	4.2512e-015	-8.64689e-018	8.55558e-015
2.39826e-015	-2.14016e-015	-1.05389e-017	7.93139e-016	1.45684e-018	1.88792e-015	-1.36679e-016	-5.91286e-015	-1.756e-015	-3.93371e-015	-3.18097e-015	-1.10076e-014	-6.85786e-016	-3.26375e-015	-3.29618e-015	-7.60158e-015	2.53077e-016	-3.62646e-015	3.71302e-015	1.17e-014	-1.48157e-015	1.18471e-014	4.64184e-015	5.00644e-018	8.8e-015
2.52536e-015	-2.00523e-015	-2.44248e-017	5.86997e-016	-1.95962e-016	1.6825e-015	-2.83473e-016	-6.28116e-015	-1.57304e-015	-3.84513e-015	-3.33383e-015	-1.10204e-014	-7.21725e-016	-3.17724e-015	-3.15459e-015	-7.57947e-015	2.56495e-016	-3.56379e-015	3.97585e-015	1.203e-014	-1.3863e-015	1.21532e-014	5.0436e-015	1.99766e-017	9.04014e-015
2.6446e-015	-1.8672e-015	-3.10997e-017	3.49458e-016	-4.15941e-016	1.44517e-015	-4.36607e-016	-6.63519e-015	-1.42261e-015	-3.7511e-015	-3.49494e-015	-1.09955e-014	-7.85495e-016	-3.09037e-015	-3.01964e-015	-7.57246e-015	2.7118e-016	-3.47951e-015	4.22238e-015	1.23258e-014	-1.27331e-015	1.24365e-014	5.45346e-015	3.70788e-017	9.27515e-015
2.75468e-015	-1.72639e-015	-3.00004e-017	8.32129e-017	-6.56231e-016	1.179e-015	-5.93125e-016	-6.97066e-015	-1.306e-015	-3.65317e-015	-3.66348e-015	-1.0933e-014	-8.76661e-016	-3.00317e-015	-2.89115e-015	-7.58078e-015	2.98086e-016	-3.37247e-015	4.45299e-015	1.25873e-014	-1.14245e-015	1.26968e-014	5.86874e-015	5.6963e-017	9.50396e-015
2.85456e-015	-1.58281e-015	-2.00916e-017	-2.08774e-016	-9.13666e-016	8.86776e-016	-7.49967e-016	-7.2845e-015	-1.22394e-015	-3.55286e-015	-3.83811e-015	-1.08332e-014	-9.95307e-016	-2.91435e-015	-2.76914e-015	-7.60357e-015	3.37938e-016	-3.24191e-015	4.66793e-015	1.28141e-014	-9.94186e-016	1.29336e-014	6.28743e-015	8.04296e-017	9.72607e-015
2.94311e-015	-1.43735e-015	-5.43417e-019	-5.23599e-016	-1.18449e-015	5.72473e-016	-9.04088e-016	-7.5733e-015	-1.17701e-015	-3.45106e-015	-4.01777e-015	-1.06978e-014	-1.14041e-015	-2.82314e-015	-2.65431e-015	-7.63996e-015	3.91554e-016	-3.08724e-015	4.86756e-015	1.30063e-014	-8.28396e-016	1.31465e-014	6.70678e-015	1.08398e-016	9.94051e-015
3.01961e-015	-1.29013e-015	2.96158e-017	-8.57588e-016	-1.46526e-015	2.38655e-016	-1.05192e-015	-7.83492e-015	-1.16587e-015	-3.34905e-015	-4.20221e-015	-1.05283e-014	-1.31101e-015	-2.72897e-015	-2.54721e-015	-7.68852e-015	4.59595e-016	-2.90888e-015	5.05201e-015	1.31639e-014	-6.46166e-016	1.33352e-014	7.1238e-015	1.4212e-016	1.01463e-014
3.08314e-015	-1.14163e-015	7.08771e-017	-1.20623e-015	-1.75292e-015	-1.10988e-016	-1.19055e-015	-8.06705e-015	-1.19023e-015	-3.2484e-015	-4.39077e-015	-1.03267e-014	-1.50551e-015	-2.63233e-015	-2.44758e-015	-7.74795e-015	5.42694e-016	-2.70695e-015	5.22206e-015	1.32875e-014	-4.4884e-016	1.34995e-014	7.5355e-015	1.8328e-016	1.0342e-014
3.13252e-015	-9.91986e-016	1.2444e-016	-1.56618e-015	-2.04406e-015	-4.71873e-016	-1.31772e-015	-8.2676e-015	-1.24924e-015	-3.15029e-015	-4.58234e-015	-1.0096e-014	-1.7222e-015	-2.53252e-015	-2.3556e-015	-7.81625e-015	6.41527e-016	-2.48179e-015	5.37808e-015	1.33777e-014	-2.3729e-016	1.36395e-014	7.93936e-015	2.32713e-016	1.05266e-014
3.16715e-015	-8.41548e-016	1.9075e-016	-1.93308e-015	-2.33538e-015	-8.40614e-016	-1.43089e-015	-8.43548e-015	-1.34315e-015	-3.05646e-015	-4.77598e-015	-9.83921e-015	-1.95865e-015	-2.42916e-015	-2.27175e-015	-7.89136e-015	7.57079e-016	-2.23436e-015	5.5214e-015	1.34362e-014	-1.26482e-017	1.3755e-014	8.33307e-015	2.91344e-016	1.07e-014
3.18614e-015	-6.90285e-016	2.70126e-016	-2.30265e-015	-2.62338e-015	-1.21282e-015	-1.52773e-015	-8.5703e-015	-1.47184e-015	-2.96792e-015	-4.97079e-015	-9.5596e-015	-2.21223e-015	-2.32238e-015	-2.19605e-015	-7.9712e-015	8.89713e-016	-1.96568e-015	5.65245e-015	1.34639e-014	2.23465e-016	1.38459e-014	8.71457e-015	3.60435e-016	1.08605e-014
3.18939e-015	-5.38727e-016	3.63306e-016	-2.67065e-015	-2.90457e-015	-1.58399e-015	-1.60607e-015	-8.67068e-015	-1.63477e-015	-2.88606e-015	-5.16614e-015	-9.26026e-015	-2.48012e-015	-2.21158e-015	-2.12844e-015	-8.05405e-015	1.04018e-015	-1.67767e-015	5.77198e-015	1.34621e-014	4.69711e-016	1.39121e-014	9.08125e-015	4.41035e-016	1.10077e-014
3.17656e-015	-3.8699e-016	4.70213e-016	-3.0333e-015	-3.17622e-015	-1.94905e-015	-1.66431e-015	-8.737e-015	-1.83152e-015	-2.81179e-015	-5.36118e-015	-8.94482e-015	-2.75916e-015	-2.09679e-015	-2.06919e-015	-8.1373e-015	1.20802e-015	-1.37281e-015	5.88052e-015	1.34324e-014	7.23909e-016	1.39539e-014	9.43095e-015	5.34287e-016	1.114e-014
3.14727e-015	-2.35002e-016	5.91043e-016	-3.38605e-015	-3.43543e-015	-2.30396e-015	-1.70071e-015	-8.76881e-015	-2.06125e-015	-2.74669e-015	-5.55522e-015	-8.61627e-015	-3.04644e-015	-1.97868e-015	-2.0182e-015	-8.21887e-015	1.39357e-015	-1.05393e-015	5.97904e-015	1.33763e-014	9.8407e-016	1.39717e-014	9.7617e-015	6.40877e-016	1.12567e-014
3.10115e-015	-8.32246e-017	7.25617e-016	-3.72491e-015	-3.67915e-015	-2.64501e-015	-1.715e-015	-8.76753e-015	-2.32271e-015	-2.69281e-015	-5.74727e-015	-8.27892e-015	-3.33928e-015	-1.85767e-015	-1.97594e-015	-8.29602e-015	1.59639e-015	-7.2306e-016	6.06811e-015	1.32959e-014	1.24876e-015	1.39645e-014	1.00713e-014	7.62374e-016	1.13572e-014
3.03848e-015	6.78006e-017	8.73445e-016	-4.0463e-015	-3.90512e-015	-2.96809e-015	-1.70622e-015	-8.73396e-015	-2.61536e-015	-2.65115e-015	-5.93654e-015	-7.9369e-015	-3.6344e-015	-1.73493e-015	-1.94278e-015	-8.36643e-015	1.81595e-015	-3.83208e-016	6.14859e-015	1.31921e-014	1.51491e-015	1.39328e-014	1.03581e-014	8.99585e-016	1.14408e-014
2.95936e-015	2.17737e-016	1.03421e-015	-4.34658e-015	-4.111e-015	-3.2692e-015	-1.67448e-015	-8.66995e-015	-2.93794e-015	-2.62275e-015	-6.12229e-015	-7.59393e-015	-3.92838e-015	-1.61099e-015	-1.91873e-015	-8.42828e-015	2.05194e-015	-3.72408e-017	6.2213e-015	1.30675e-014	1.78047e-015	1.38774e-014	1.06205e-014	1.05263e-015	1.15074e-014
2.86488e-015	3.65987e-016	1.20714e-015	-4.62259e-015	-4.29485e-015	-3.54459e-015	-1.6198e-015	-8.57717e-015	-3.28879e-015	-2.60834e-015	-6.30438e-015	-7.25342e-015	-4.21727e-015	-1.48627e-015	-1.90365e-015	-8.47909e-015	2.3041e-015	3.11622e-016	6.2867e-015	1.29244e-014	2.04289e-015	1.37982e-014	1.08565e-014	1.22235e-015	1.15562e-014
2.75668e-015	5.11987e-016	1.39141e-015	-4.87163e-015	-4.45506e-015	-3.7902e-015	-1.54266e-015	-8.45775e-015	-3.66617e-015	-2.60801e-015	-6.48191e-015	-6.91889e-015	-4.49772e-015	-1.36122e-015	-1.89747e-015	-8.51618e-015	2.57117e-015	6.6036e-016	6.34579e-015	1.27648e-014	2.30006e-015	1.36958e-014	1.10654e-014	1.40865e-015	1.15861e-014
2.63514e-015	6.55656e-016	1.58552e-015	-5.09044e-015	-4.59034e-015	-4.00315e-015	-1.44402e-015	-8.3139e-015	-4.06844e-015	-2.62232e-015	-6.65382e-015	-6.59375e-015	-4.76696e-015	-1.23667e-015	-1.89981e-015	-8.53754e-015	2.85098e-015	1.00559e-015	6.39945e-015	1.25909e-014	2.54906e-015	1.35711e-014	1.12468e-014	1.6119e-015	1.15968e-014
2.50123e-015	7.96719e-016	1.7883e-015	-5.27729e-015	-4.6995e-015	-4.18022e-015	-1.32496e-015	-8.1487e-015	-4.49343e-015	-2.65128e-015	-6.81961e-015	-6.28083e-015	-5.02206e-015	-1.11383e-015	-1.91042e-015	-8.54109e-015	3.14208e-015	1.34433e-015	6.44786e-015	1.24043e-014	2.78745e-015	1.34243e-014	1.13995e-014	1.832e-015	1.15876e-014
2.35636e-015	9.33998e-016	1.99933e-015	-5.43032e-015	-4.78192e-015	-4.31899e-015	-1.18661e-015	-7.965e-015	-4.9386e-015	-2.69538e-015	-6.97899e-015	-5.98241e-015	-5.25924e-015	-9.93868e-016	-1.9286e-015	-8.5257e-015	3.4433e-015	1.67365e-015	6.49162e-015	1.22064e-014	3.01327e-015	1.32562e-014	1.15228e-014	2.06895e-015	1.15579e-014
2.20235e-015	1.06725e-015	2.21701e-015	-5.54762e-015	-4.83718e-015	-4.41678e-015	-1.03049e-015	-7.76617e-015	-5.40175e-015	-2.75389e-015	-7.13093e-015	-5.70066e-015	-5.47636e-015	-8.77434e-016	-1.95362e-015	-8.4897e-015	3.75296e-015	1.99035e-015	6.53131e-015	1.19992e-014	3.22416e-015	1.30679e-014	1.16166e-014	2.32227e-015	1.15079e-014
2.04113e-015	1.19603e-015	2.43952e-015	-5.62885e-015	-4.865e-015	-4.4723e-015	-8.58958e-016	-7.55457e-015	-5.88038e-015	-2.82612e-015	-7.27478e-015	-5.4381e-015	-5.67092e-015	-7.65896e-016	-1.98503e-015	-8.43235e-015	4.06954e-015	2.29173e-015	6.56748e-015	1.17851e-014	3.41797e-015	1.28602e-014	1.1681e-014	2.59156e-015	1.14369e-014
1.87475e-015	1.31976e-015	2.66525e-015	-5.67397e-015	-4.86589e-015	-4.48388e-015	-6.73561e-016	-7.33254e-015	-6.37215e-015	-2.91127e-015	-7.40996e-015	-5.19678e-015	-5.84082e-015	-6.60175e-016	-2.02226e-015	-8.35245e-015	4.39081e-015	2.57486e-015	6.60032e-015	1.15655e-014	3.59339e-015	1.26341e-014	1.17162e-014	2.87544e-015	1.13449e-014
1.70537e-015	1.43766e-015	2.89262e-015	-5.68316e-015	-4.84006e-015	-4.45014e-015	-4.76891e-016	-7.10299e-015	-6.87447e-015	-3.00858e-015	-7.5362e-015	-4.9784e-015	-5.98376e-015	-5.60864e-016	-2.06473e-015	-8.24979e-015	4.71496e-015	2.83724e-015	6.6299e-015	1.13415e-014	3.7493e-015	1.2391e-014	1.17228e-014	3.17375e-015	1.12318e-014
1.5347e-015	1.54932e-015	3.12039e-015	-5.65723e-015	-4.78817e-015	-4.37047e-015	-2.71824e-016	-6.86956e-015	-7.38409e-015	-3.11669e-015	-7.65252e-015	-4.78453e-015	-6.09793e-015	-4.68994e-016	-2.11201e-015	-8.12349e-015	5.03986e-015	3.07718e-015	6.65653e-015	1.11148e-014	3.88464e-015	1.21325e-014	1.17017e-014	3.4856e-015	1.10979e-014
1.36488e-015	1.65456e-015	3.34701e-015	-5.59677e-015	-4.71138e-015	-4.24487e-015	-6.03292e-017	-6.6352e-015	-7.89824e-015	-3.23419e-015	-7.75836e-015	-4.61558e-015	-6.18211e-015	-3.85264e-016	-2.16273e-015	-7.97311e-015	5.36318e-015	3.29312e-015	6.68075e-015	1.08873e-014	3.99821e-015	1.18602e-014	1.16532e-014	3.80944e-015	1.09438e-014
1.19776e-015	1.75285e-015	3.57115e-015	-5.50322e-015	-4.61065e-015	-4.07315e-015	1.55125e-016	-6.40204e-015	-8.41392e-015	-3.35919e-015	-7.85326e-015	-4.47148e-015	-6.23545e-015	-3.10148e-016	-2.21571e-015	-7.79963e-015	5.68367e-015	3.48352e-015	6.70322e-015	1.06604e-014	4.0895e-015	1.1576e-014	1.15785e-014	4.14404e-015	1.077e-014
1.03615e-015	1.84377e-015	3.79117e-015	-5.37797e-015	-4.4875e-015	-3.85569e-015	3.72338e-016	-6.17214e-015	-8.92721e-015	-3.49007e-015	-7.93594e-015	-4.3517e-015	-6.25694e-015	-2.44377e-016	-2.26968e-015	-7.60338e-015	5.99891e-015	3.64718e-015	6.72461e-015	1.04351e-014	4.15896e-015	1.12816e-014	1.14785e-014	4.48749e-015	1.05771e-014
8.82505e-016	1.92683e-015	4.00558e-015	-5.22297e-015	-4.34369e-015	-3.59335e-015	5.88965e-016	-5.94769e-015	-9.43509e-015	-3.62403e-015	-8.00524e-015	-4.25599e-015	-6.24606e-015	-1.87687e-016	-2.32313e-015	-7.38445e-015	6.30611e-015	3.78403e-015	6.74504e-015	1.02129e-014	4.20614e-015	1.09791e-014	1.13545e-014	4.83839e-015	1.03656e-014
7.39511e-016	2.00279e-015	4.21295e-015	-5.04063e-015	-4.18142e-015	-3.28778e-015	8.02654e-016	-5.73069e-015	-9.9339e-015	-3.75863e-015	-8.06048e-015	-4.1831e-015	-6.20248e-015	-1.40456e-016	-2.37462e-015	-7.14364e-015	6.60384e-015	3.89343e-015	6.76462e-015	9.99384e-015	4.23119e-015	1.06704e-014	1.12085e-014	5.19471e-015	1.01365e-014
6.08911e-016	2.07115e-015	4.41218e-015	-4.83347e-015	-4.0023e-015	-2.94088e-015	1.01154e-015	-5.52285e-015	-1.04197e-014	-3.89151e-015	-8.10074e-015	-4.13216e-015	-6.12641e-015	-1.02743e-016	-2.42272e-015	-6.88239e-015	6.89055e-015	3.97591e-015	6.7838e-015	9.77886e-015	4.23504e-015	1.03579e-014	1.10429e-014	5.55453e-015	9.8902e-015
4.92328e-016	2.13144e-015	4.60149e-015	-4.60448e-015	-3.80851e-015	-2.55458e-015	1.21303e-015	-5.32509e-015	-1.08887e-014	-4.02012e-015	-8.12474e-015	-4.1017e-015	-6.01874e-015	-7.44035e-017	-2.46619e-015	-6.60164e-015	7.16416e-015	4.03187e-015	6.80337e-015	9.56893e-015	4.21938e-015	1.00439e-014	1.08601e-014	5.91563e-015	9.62853e-015
3.91741e-016	2.18412e-015	4.77993e-015	-4.35629e-015	-3.60216e-015	-2.13108e-015	1.40588e-015	-5.13823e-015	-1.13369e-014	-4.1416e-015	-8.13214e-015	-4.09042e-015	-5.88033e-015	-5.5421e-017	-2.50303e-015	-6.30263e-015	7.42291e-015	4.0627e-015	6.82424e-015	9.36535e-015	4.18588e-015	9.73113e-015	1.06617e-014	6.27654e-015	9.35331e-015
3.08991e-016	2.22898e-015	4.94701e-015	-4.09176e-015	-3.38529e-015	-1.67268e-015	1.58871e-015	-4.96314e-015	-1.17605e-014	-4.25305e-015	-8.1218e-015	-4.09587e-015	-5.71201e-015	-4.49559e-017	-2.53219e-015	-5.98745e-015	7.66626e-015	4.06937e-015	6.84593e-015	9.16778e-015	4.13621e-015	9.42201e-015	1.04503e-014	6.63581e-015	9.06619e-015
2.45737e-016	2.26584e-015	5.102e-015	-3.81452e-015	-3.15983e-015	-1.18277e-015	1.75987e-015	-4.8002e-015	-1.21559e-014	-4.35233e-015	-8.09318e-015	-4.11635e-015	-5.51589e-015	-4.2502e-017	-2.55224e-015	-5.65814e-015	7.89306e-015	4.05326e-015	6.86831e-015	8.97617e-015	4.07221e-015	9.11834e-015	1.02284e-014	6.99106e-015	8.76915e-015
2.02668e-016	2.2955e-015	5.2443e-015	-3.52757e-015	-2.92776e-015	-6.65012e-016	1.91838e-015	-4.64938e-015	-1.25195e-014	-4.43729e-015	-8.04583e-015	-4.14946e-015	-5.29348e-015	-4.72353e-017	-2.56167e-015	-5.31605e-015	8.10206e-015	4.01635e-015	6.89205e-015	8.79103e-015	3.99585e-015	8.82253e-015	9.99834e-015	7.34021e-015	8.4632e-015
1.81043e-016	2.31824e-015	5.37379e-015	-3.23433e-015	-2.69076e-015	-1.23193e-016	2.063e-015	-4.5101e-015	-1.28484e-014	-4.50476e-015	-7.97857e-015	-4.19255e-015	-5.04644e-015	-5.84454e-017	-2.55877e-015	-4.96305e-015	8.2922e-015	3.96085e-015	6.91752e-015	8.61336e-015	3.90953e-015	8.53749e-015	9.76314e-015	7.68147e-015	8.15013e-015
1.81567e-016	2.33439e-015	5.49012e-015	-2.93789e-015	-2.45086e-015	4.40032e-016	2.19333e-015	-4.38234e-015	-1.31393e-014	-4.55255e-015	-7.89134e-015	-4.24276e-015	-4.77703e-015	-7.49383e-017	-2.54135e-015	-4.60143e-015	8.46279e-015	3.88941e-015	6.94546e-015	8.44298e-015	3.81595e-015	8.26574e-015	9.52496e-015	8.0132e-015	7.83176e-015
2.04685e-016	2.34423e-015	5.59344e-015	-2.6408e-015	-2.20987e-015	1.02056e-015	2.30919e-015	-4.26645e-015	-1.33897e-014	-4.57848e-015	-7.78375e-015	-4.29918e-015	-4.48799e-015	-9.53409e-017	-2.50839e-015	-4.23315e-015	8.61369e-015	3.80484e-015	6.97615e-015	8.28008e-015	3.71779e-015	8.00948e-015	9.28644e-015	8.33329e-015	7.51033e-015
2.5008e-016	2.3483e-015	5.68386e-015	-2.34616e-015	-1.96978e-015	1.6147e-015	2.4102e-015	-4.16163e-015	-1.35963e-014	-4.58033e-015	-7.65534e-015	-4.35966e-015	-4.18154e-015	-1.18748e-016	-2.45868e-015	-3.86078e-015	8.74479e-015	3.70968e-015	7.01011e-015	8.12477e-015	3.61786e-015	7.77087e-015	9.05068e-015	8.64037e-015	7.18836e-015
3.17669e-016	2.34728e-015	5.76144e-015	-2.05672e-015	-1.73153e-015	2.2188e-015	2.49672e-015	-4.06642e-015	-1.37571e-014	-4.55598e-015	-7.50561e-015	-4.4217e-015	-3.86e-015	-1.43493e-016	-2.39124e-015	-3.48693e-015	8.85539e-015	3.60645e-015	7.04777e-015	7.977e-015	3.519e-015	7.55227e-015	8.81993e-015	8.93315e-015	6.86796e-015
4.07075e-016	2.34219e-015	5.82651e-015	-1.77501e-015	-1.49644e-015	2.82909e-015	2.56949e-015	-3.97986e-015	-1.38697e-014	-4.50316e-015	-7.33455e-015	-4.4836e-015	-3.52613e-015	-1.68743e-016	-2.30558e-015	-3.11322e-015	8.94622e-015	3.49786e-015	7.08946e-015	7.83691e-015	3.42428e-015	7.35612e-015	8.59725e-015	9.21038e-015	6.55109e-015
5.17745e-016	2.33435e-015	5.88006e-015	-1.50237e-015	-1.26587e-015	3.44154e-015	2.62904e-015	-3.90106e-015	-1.39324e-014	-4.42003e-015	-7.14158e-015	-4.5434e-015	-3.18264e-015	-1.92863e-016	-2.20116e-015	-2.74143e-015	9.01769e-015	3.38678e-015	7.13502e-015	7.70451e-015	3.33592e-015	7.18364e-015	8.38561e-015	9.47044e-015	6.24046e-015
6.49127e-016	2.32377e-015	5.92253e-015	-1.24058e-015	-1.0406e-015	4.05194e-015	2.67646e-015	-3.82836e-015	-1.39438e-014	-4.30544e-015	-6.92624e-015	-4.5987e-015	-2.83257e-015	-2.13862e-016	-2.07761e-015	-2.37359e-015	9.06997e-015	3.27616e-015	7.18459e-015	7.57944e-015	3.25621e-015	7.03615e-015	8.18684e-015	9.71247e-015	5.93868e-015
7.99886e-016	2.31159e-015	5.95468e-015	-9.91767e-016	-8.21179e-016	4.65632e-015	2.71285e-015	-3.7603e-015	-1.39027e-014	-4.15933e-015	-6.68868e-015	-4.64786e-015	-2.47851e-015	-2.30399e-016	-1.93401e-015	-2.01128e-015	9.10398e-015	3.16894e-015	7.23871e-015	7.46153e-015	3.18768e-015	6.91519e-015	8.00361e-015	9.9363e-015	5.64777e-015
9.68437e-016	2.29865e-015	5.97825e-015	-7.57529e-016	-6.08616e-016	5.25161e-015	2.73902e-015	-3.69576e-015	-1.38081e-014	-3.98173e-015	-6.42976e-015	-4.68951e-015	-2.12331e-015	-2.41096e-016	-1.77024e-015	-1.6567e-015	9.1212e-015	3.0671e-015	7.29789e-015	7.3516e-015	3.13255e-015	6.82238e-015	7.83858e-015	1.01403e-014	5.37021e-015
1.15348e-015	2.28589e-015	5.99337e-015	-5.38297e-016	-4.03384e-016	5.83478e-015	2.75682e-015	-3.63361e-015	-1.366e-014	-3.77239e-015	-6.15016e-015	-4.72257e-015	-1.77008e-015	-2.44956e-016	-1.58668e-015	-1.31186e-015	9.12193e-015	2.9729e-015	7.36214e-015	7.24941e-015	3.09347e-015	6.75858e-015	7.69374e-015	1.03244e-014	5.10783e-015
1.35276e-015	2.27403e-015	6.00164e-015	-3.34707e-016	-2.05322e-016	6.40289e-015	2.76736e-015	-3.57221e-015	-1.34588e-014	-3.53106e-015	-5.84974e-015	-4.74619e-015	-1.42122e-015	-2.40642e-016	-1.38405e-015	-9.77952e-016	9.10725e-015	2.88889e-015	7.43153e-015	7.15438e-015	3.07207e-015	6.72387e-015	7.57101e-015	1.04879e-014	4.86307e-015
1.56429e-015	2.2637e-015	6.00385e-015	-1.47421e-016	-1.42633e-017	6.95254e-015	2.77172e-015	-3.51096e-015	-1.32051e-014	-3.25834e-015	-5.52955e-015	-4.76006e-015	-1.07928e-015	-2.26991e-016	-1.16244e-015	-6.56487e-016	9.07795e-015	2.81667e-015	7.50524e-015	7.06639e-015	3.06936e-015	6.71864e-015	7.4717e-015	1.06307e-014	4.63752e-015
1.78605e-015	2.2559e-015	6.00153e-015	2.35227e-017	1.69629e-016	7.48125e-015	2.77192e-015	-3.44845e-015	-1.29e-014	-2.95533e-015	-5.1906e-015	-4.76415e-015	-7.46527e-016	-2.02617e-016	-9.22792e-016	-3.48965e-016	9.03581e-015	2.75718e-015	7.58319e-015	6.98509e-015	3.08621e-015	6.74248e-015	7.39756e-015	1.07522e-014	4.43272e-015
2.01533e-015	2.25113e-015	5.99571e-015	1.77882e-016	3.46449e-016	7.98692e-015	2.76939e-015	-3.38344e-015	-1.25454e-014	-2.62318e-015	-4.83391e-015	-4.75793e-015	-4.2571e-016	-1.66912e-016	-6.66083e-016	-5.68525e-017	8.98221e-015	2.7118e-015	7.66523e-015	6.91049e-015	3.12364e-015	6.79474e-015	7.35021e-015	1.08527e-014	4.25027e-015
2.24885e-015	2.24984e-015	5.98753e-015	3.16121e-016	5.15913e-016	8.46741e-015	2.76607e-015	-3.31477e-015	-1.21432e-014	-2.26434e-015	-4.46099e-015	-4.74215e-015	-1.19131e-016	-1.19173e-016	-3.93312e-016	2.19285e-016	8.91814e-015	2.68096e-015	7.75109e-015	6.84282e-015	3.18141e-015	6.87521e-015	7.33037e-015	1.09329e-014	4.09135e-015
2.48465e-015	2.25357e-015	5.97783e-015	4.38654e-016	6.78932e-016	8.92047e-015	2.76346e-015	-3.24234e-015	-1.16958e-014	-1.88057e-015	-4.07313e-015	-4.71708e-015	1.71582e-016	-5.86823e-017	-1.05582e-016	4.79219e-016	8.84546e-015	2.66545e-015	7.8399e-015	6.78152e-015	3.26011e-015	6.98255e-015	7.33833e-015	1.09928e-014	3.95751e-015
2.71963e-015	2.26286e-015	5.96757e-015	5.46532e-016	8.35408e-016	9.34505e-015	2.76272e-015	-3.16536e-015	-1.12065e-014	-1.47427e-015	-3.67194e-015	-4.68375e-015	4.45829e-016	1.49218e-017	1.95151e-016	7.22074e-016	8.76463e-015	2.66515e-015	7.93041e-015	6.7265e-015	3.35926e-015	7.11515e-015	7.37461e-015	1.10327e-014	3.8498e-015
2.95104e-015	2.27769e-015	5.95773e-015	6.40348e-016	9.86357e-016	9.73901e-015	2.76514e-015	-3.08339e-015	-1.06787e-014	-1.04866e-015	-3.25884e-015	-4.64342e-015	7.02088e-016	1.01691e-016	5.07501e-016	9.47385e-016	8.67646e-015	2.67899e-015	8.02152e-015	6.67827e-015	3.47822e-015	7.2722e-015	7.43935e-015	1.10534e-014	3.7694e-015
3.17593e-015	2.29852e-015	5.94965e-015	7.2114e-016	1.13268e-015	1.01019e-014	2.7717e-015	-2.99559e-015	-1.01159e-014	-6.0694e-016	-2.83607e-015	-4.59694e-015	9.39308e-016	2.01663e-016	8.2941e-016	1.15447e-015	8.58194e-015	2.70667e-015	8.11244e-015	6.63652e-015	3.61529e-015	7.4514e-015	7.53272e-015	1.1055e-014	3.71706e-015
3.39213e-015	2.32486e-015	5.94317e-015	7.90178e-016	1.27504e-015	1.04326e-014	2.78355e-015	-2.90192e-015	-9.52209e-015	-1.52797e-016	-2.40512e-015	-4.54622e-015	1.15697e-015	3.13966e-016	1.15921e-015	1.34299e-015	8.48221e-015	2.74703e-015	8.20186e-015	6.60066e-015	3.76907e-015	7.65019e-015	7.65414e-015	1.10386e-014	3.69245e-015
3.59772e-015	2.35706e-015	5.93907e-015	8.48102e-016	1.41316e-015	1.07311e-014	2.80171e-015	-2.80339e-015	-8.90187e-015	3.09898e-016	-1.96843e-015	-4.49255e-015	1.35418e-015	4.38642e-016	1.4941e-015	1.51302e-015	8.37849e-015	2.79837e-015	8.28837e-015	6.57068e-015	3.93764e-015	7.86595e-015	7.80272e-015	1.10056e-014	3.69549e-015
3.79e-015	2.39523e-015	5.9376e-015	8.96156e-016	1.54786e-015	1.09974e-014	2.82715e-015	-2.70036e-015	-8.25983e-015	7.77467e-016	-1.52879e-015	-4.43752e-015	1.53027e-015	5.74888e-016	1.83229e-015	1.66442e-015	8.2715e-015	2.85926e-015	8.37106e-015	6.54657e-015	4.11904e-015	8.09571e-015	7.97752e-015	1.09565e-014	3.72612e-015
3.96637e-015	2.43861e-015	5.93885e-015	9.35835e-016	1.67949e-015	1.12314e-014	2.86102e-015	-2.5931e-015	-7.60008e-015	1.24618e-015	-1.08743e-015	-4.38234e-015	1.68525e-015	7.21793e-016	2.1716e-015	1.79728e-015	8.16107e-015	2.92776e-015	8.44761e-015	6.52848e-015	4.31097e-015	8.33662e-015	8.17682e-015	1.0892e-014	3.78326e-015
4.12517e-015	2.48731e-015	5.9427e-015	9.68016e-016	1.8087e-015	1.14339e-014	2.90346e-015	-2.48126e-015	-6.92791e-015	1.71238e-015	-6.46862e-016	-4.32915e-015	1.81978e-015	8.7846e-016	2.50951e-015	1.9118e-015	8.04834e-015	3.002e-015	8.51643e-015	6.51685e-015	4.51049e-015	8.58575e-015	8.39895e-015	1.08128e-014	3.86612e-015
4.26476e-015	2.54158e-015	5.94911e-015	9.94516e-016	1.93578e-015	1.16059e-014	2.95497e-015	-2.36584e-015	-6.24845e-015	2.17182e-015	-2.0965e-016	-4.27966e-015	1.93413e-015	1.04355e-015	2.84397e-015	2.00923e-015	7.93415e-015	3.07966e-015	8.57574e-015	6.51168e-015	4.71478e-015	8.84065e-015	8.64239e-015	1.07201e-014	3.97397e-015
4.38355e-015	2.60096e-015	5.9576e-015	1.01605e-015	2.06105e-015	1.17488e-014	3.01613e-015	-2.247e-015	-5.56701e-015	2.62059e-015	2.22359e-016	-4.23527e-015	2.02891e-015	1.21583e-015	3.17291e-015	2.09032e-015	7.81919e-015	3.15823e-015	8.62376e-015	6.51294e-015	4.92093e-015	9.09829e-015	8.90494e-015	1.06151e-014	4.10542e-015
4.48092e-015	2.66455e-015	5.9676e-015	1.03285e-015	2.18486e-015	1.18635e-014	3.08709e-015	-2.1259e-015	-4.88888e-015	3.05518e-015	6.47647e-016	-4.19756e-015	2.10476e-015	1.39395e-015	3.49448e-015	2.15566e-015	7.70403e-015	3.2352e-015	8.65925e-015	6.52057e-015	5.12578e-015	9.35526e-015	9.18431e-015	1.04985e-014	4.25909e-015
4.5563e-015	2.7312e-015	5.97837e-015	1.0471e-015	2.30722e-015	1.19508e-014	3.16733e-015	-2.00365e-015	-4.21834e-015	3.4717e-015	1.06357e-015	-4.1678e-015	2.16253e-015	1.57601e-015	3.80638e-015	2.20618e-015	7.58869e-015	3.30797e-015	8.67992e-015	6.53473e-015	5.32656e-015	9.60858e-015	9.47738e-015	1.03716e-014	4.43378e-015
4.60866e-015	2.80056e-015	5.9893e-015	1.05961e-015	2.42812e-015	1.20133e-014	3.25673e-015	-1.88058e-015	-3.56044e-015	3.86631e-015	1.46768e-015	-4.14706e-015	2.20352e-015	1.76063e-015	4.10665e-015	2.24174e-015	7.47267e-015	3.37395e-015	8.68365e-015	6.55483e-015	5.51996e-015	9.85448e-015	9.78156e-015	1.02351e-014	4.62722e-015
4.63723e-015	2.87094e-015	5.99951e-015	1.07083e-015	2.54723e-015	1.20518e-014	3.35491e-015	-1.75723e-015	-2.92019e-015	4.23563e-015	1.85767e-015	-4.13731e-015	2.22875e-015	1.94635e-015	4.39403e-015	2.26328e-015	7.3567e-015	3.43059e-015	8.66935e-015	6.58115e-015	5.70302e-015	1.00901e-014	1.00941e-014	1.00901e-014	4.83702e-015
4.64252e-015	2.94142e-015	6.00804e-015	1.08123e-015	2.6645e-015	1.20678e-014	3.46098e-015	-1.63386e-015	-2.30187e-015	4.57674e-015	2.23167e-015	-4.13987e-015	2.24026e-015	2.13135e-015	4.66713e-015	2.27239e-015	7.24055e-015	3.47566e-015	8.63615e-015	6.6137e-015	5.87211e-015	1.03132e-014	1.04119e-014	9.93723e-015	5.06037e-015
4.62452e-015	3.01087e-015	6.01394e-015	1.09095e-015	2.77977e-015	1.20631e-014	3.57476e-015	-1.51051e-015	-1.70987e-015	4.88721e-015	2.588e-015	-4.15631e-015	2.23971e-015	2.31398e-015	4.92461e-015	2.26988e-015	7.12405e-015	3.50627e-015	8.58262e-015	6.65245e-015	6.02469e-015	1.05205e-014	1.0732e-014	9.77712e-015	5.29518e-015
4.58368e-015	3.07843e-015	6.01555e-015	1.10043e-015	2.893e-015	1.20397e-014	3.6956e-015	-1.38829e-015	-1.14721e-015	5.16478e-015	2.92512e-015	-4.18653e-015	2.2284e-015	2.49236e-015	5.16523e-015	2.2562e-015	7.00695e-015	3.52093e-015	8.50707e-015	6.69759e-015	6.1581e-015	1.07094e-014	1.1051e-014	9.61041e-015	5.53916e-015
4.52082e-015	3.14308e-015	6.01196e-015	1.10982e-015	3.00415e-015	1.20002e-014	3.82299e-015	-1.26765e-015	-6.1711e-016	5.40751e-015	3.2416e-015	-4.23071e-015	2.20811e-015	2.66549e-015	5.38769e-015	2.23231e-015	6.88943e-015	3.51702e-015	8.40863e-015	6.74921e-015	6.26992e-015	1.08778e-014	1.13656e-014	9.43776e-015	5.7898e-015
4.43748e-015	3.20408e-015	6.00168e-015	1.11904e-015	3.11279e-015	1.19461e-014	3.95659e-015	-1.14803e-015	-1.23737e-016	5.61337e-015	3.5361e-015	-4.28933e-015	2.1797e-015	2.83164e-015	5.59216e-015	2.19866e-015	6.77172e-015	3.4929e-015	8.28702e-015	6.80762e-015	6.35858e-015	1.10238e-014	1.16725e-014	9.25968e-015	6.04453e-015
4.33472e-015	3.26089e-015	5.98285e-015	1.12868e-015	3.21858e-015	1.1879e-014	4.09632e-015	-1.02944e-015	3.3011e-016	5.78115e-015	3.80786e-015	-4.36209e-015	2.14556e-015	2.98942e-015	5.77805e-015	2.15657e-015	6.65456e-015	3.44754e-015	8.1415e-015	6.87256e-015	6.42192e-015	1.11456e-014	1.19686e-014	9.07612e-015	6.30073e-015
4.21406e-015	3.31237e-015	5.95432e-015	1.13821e-015	3.32063e-015	1.18009e-014	4.24103e-015	-9.11831e-016	7.42449e-016	5.90996e-015	4.05566e-015	-4.44801e-015	2.10755e-015	3.13689e-015	5.94431e-015	2.10724e-015	6.53758e-015	3.38012e-015	7.97191e-015	6.94428e-015	6.45825e-015	1.12419e-014	1.22515e-014	8.88799e-015	6.55488e-015
4.07681e-015	3.35739e-015	5.91521e-015	1.14749e-015	3.4192e-015	1.17132e-014	4.39015e-015	-7.95049e-016	1.11124e-015	5.99977e-015	4.2788e-015	-4.54706e-015	2.06725e-015	3.27316e-015	6.09074e-015	2.05109e-015	6.4213e-015	3.28941e-015	7.77778e-015	7.02296e-015	6.46594e-015	1.13118e-014	1.25179e-014	8.69604e-015	6.80449e-015
3.9244e-015	3.39488e-015	5.86428e-015	1.15657e-015	3.51359e-015	1.16177e-014	4.54301e-015	-6.79378e-016	1.43546e-015	6.05068e-015	4.47665e-015	-4.6587e-015	2.02606e-015	3.39702e-015	6.21796e-015	1.98951e-015	6.30515e-015	3.17532e-015	7.55935e-015	7.10845e-015	6.44388e-015	1.13542e-014	1.27649e-014	8.4997e-015	7.04698e-015
3.75852e-015	3.42457e-015	5.80034e-015	1.16493e-015	3.60341e-015	1.15159e-014	4.69921e-015	-5.6457e-016	1.71453e-015	6.06316e-015	4.64896e-015	-4.78221e-015	1.98559e-015	3.50757e-015	6.3265e-015	1.92316e-015	6.18913e-015	3.03801e-015	7.31655e-015	7.20118e-015	6.39206e-015	1.13685e-014	1.29896e-014	8.30011e-015	7.27944e-015
3.58106e-015	3.44566e-015	5.72271e-015	1.17246e-015	3.68861e-015	1.14091e-014	4.85781e-015	-4.50094e-016	1.94755e-015	6.03848e-015	4.79582e-015	-4.91699e-015	1.94661e-015	3.60376e-015	6.41666e-015	1.85307e-015	6.07373e-015	2.87817e-015	7.051e-015	7.30186e-015	6.31073e-015	1.13552e-014	1.31894e-014	8.09708e-015	7.49928e-015
3.39464e-015	3.45672e-015	5.63065e-015	1.17896e-015	3.76896e-015	1.12989e-014	5.01899e-015	-3.35028e-016	2.13449e-015	5.97841e-015	4.91674e-015	-5.06169e-015	1.91029e-015	3.68549e-015	6.48908e-015	1.77935e-015	5.95874e-015	2.69642e-015	6.76392e-015	7.4098e-015	6.19991e-015	1.13147e-014	1.33619e-014	7.89041e-015	7.70424e-015
3.20142e-015	3.45726e-015	5.52329e-015	1.18453e-015	3.8443e-015	1.11858e-014	5.18292e-015	-2.18451e-016	2.27585e-015	5.88478e-015	5.0117e-015	-5.21525e-015	1.87827e-015	3.75175e-015	6.5445e-015	1.70321e-015	5.84493e-015	2.49382e-015	6.45657e-015	7.52485e-015	6.0602e-015	1.12467e-014	1.35049e-014	7.68094e-015	7.89233e-015
3.00315e-015	3.44674e-015	5.40062e-015	1.18888e-015	3.91419e-015	1.10706e-014	5.3494e-015	-9.9257e-017	2.37262e-015	5.75972e-015	5.08192e-015	-5.37626e-015	1.8515e-015	3.80252e-015	6.5836e-015	1.62536e-015	5.73249e-015	2.2719e-015	6.13025e-015	7.64733e-015	5.89325e-015	1.11525e-014	1.36165e-014	7.4682e-015	8.06103e-015
2.80188e-015	3.42511e-015	5.26231e-015	1.19189e-015	3.97857e-015	1.09539e-014	5.51781e-015	2.35833e-017	2.42628e-015	5.60676e-015	5.128e-015	-5.54287e-015	1.83039e-015	3.8379e-015	6.60757e-015	1.54627e-015	5.6222e-015	2.03242e-015	5.78667e-015	7.77726e-015	5.70038e-015	1.10337e-014	1.36947e-014	7.25282e-015	8.20871e-015
2.59937e-015	3.39202e-015	5.10871e-015	1.19383e-015	4.03765e-015	1.0836e-014	5.68835e-015	1.50827e-016	2.43895e-015	5.42919e-015	5.15079e-015	-5.71376e-015	1.81553e-015	3.85758e-015	6.61816e-015	1.46597e-015	5.51444e-015	1.77778e-015	5.42862e-015	7.91468e-015	5.48311e-015	1.0892e-014	1.37386e-014	7.0345e-015	8.334e-015
2.39768e-015	3.34697e-015	4.93988e-015	1.19466e-015	4.09148e-015	1.07172e-014	5.86115e-015	2.82987e-016	2.41262e-015	5.23014e-015	5.1518e-015	-5.88749e-015	1.80687e-015	3.86191e-015	6.61612e-015	1.3855e-015	5.40942e-015	1.51031e-015	5.05931e-015	8.0595e-015	5.24346e-015	1.07295e-014	1.37473e-014	6.81334e-015	8.43541e-015
2.19798e-015	3.28976e-015	4.75598e-015	1.19463e-015	4.1404e-015	1.05975e-014	6.03631e-015	4.20858e-016	2.34987e-015	5.01319e-015	5.13208e-015	-6.06277e-015	1.80396e-015	3.85089e-015	6.60299e-015	1.3056e-015	5.30876e-015	1.23264e-015	4.68079e-015	8.21157e-015	4.98363e-015	1.05489e-014	1.37199e-014	6.58944e-015	8.51199e-015
2.00194e-015	3.22024e-015	4.55786e-015	1.19466e-015	4.18468e-015	1.04771e-014	6.21391e-015	5.65138e-016	2.25371e-015	4.78229e-015	5.09322e-015	-6.23769e-015	1.80701e-015	3.82496e-015	6.58069e-015	1.22689e-015	5.21311e-015	9.47246e-016	4.29615e-015	8.37072e-015	4.70622e-015	1.03528e-014	1.3656e-014	6.36332e-015	8.56278e-015
1.81123e-015	3.13897e-015	4.34604e-015	1.19545e-015	4.225e-015	1.03566e-014	6.39457e-015	7.16721e-016	2.12697e-015	4.54154e-015	5.03656e-015	-6.41027e-015	1.81585e-015	3.78525e-015	6.55055e-015	1.14998e-015	5.12308e-015	6.57332e-016	3.90863e-015	8.53718e-015	4.41417e-015	1.01442e-014	1.35557e-014	6.13552e-015	8.58726e-015
1.62739e-015	3.04584e-015	4.12182e-015	1.19714e-015	4.26201e-015	1.02361e-014	6.57945e-015	8.76917e-016	1.97302e-015	4.29429e-015	4.9636e-015	-6.57843e-015	1.83018e-015	3.73248e-015	6.51353e-015	1.07507e-015	5.0395e-015	3.65688e-016	3.52142e-015	8.71039e-015	4.10996e-015	9.92608e-015	1.34184e-014	5.90642e-015	8.58534e-015
1.45131e-015	2.94141e-015	3.88677e-015	1.20062e-015	4.29613e-015	1.01146e-014	6.7678e-015	1.04607e-015	1.79489e-015	4.04415e-015	4.87626e-015	-6.74094e-015	1.84984e-015	3.66765e-015	6.47144e-015	1.00279e-015	4.96328e-015	7.52755e-017	3.13751e-015	8.88992e-015	3.79688e-015	9.70194e-015	1.32441e-014	5.67585e-015	8.55635e-015
1.28376e-015	2.8264e-015	3.64202e-015	1.20689e-015	4.32786e-015	9.9924e-015	6.96056e-015	1.22444e-015	1.59599e-015	3.79551e-015	4.7764e-015	-6.8964e-015	1.87405e-015	3.59133e-015	6.42532e-015	9.33806e-016	4.89489e-015	-2.10086e-016	2.76052e-015	9.07481e-015	3.47814e-015	9.47494e-015	1.30336e-014	5.44442e-015	8.50026e-015
1.12545e-015	2.70073e-015	3.38875e-015	1.21725e-015	4.35834e-015	9.86894e-015	7.15819e-015	1.4132e-015	1.37971e-015	3.55223e-015	4.66573e-015	-7.04401e-015	1.90178e-015	3.50433e-015	6.37631e-015	8.68322e-016	4.83507e-015	-4.87164e-016	2.3941e-015	9.26477e-015	3.15615e-015	9.24859e-015	1.27874e-014	5.21252e-015	8.41768e-015
9.77315e-016	2.56454e-015	3.12915e-015	1.23264e-015	4.38882e-015	9.74423e-015	7.36072e-015	1.61259e-015	1.14992e-015	3.31824e-015	4.54577e-015	-7.18213e-015	1.93119e-015	3.40775e-015	6.32621e-015	8.06706e-016	4.78428e-015	-7.53027e-016	2.04126e-015	9.45986e-015	2.83349e-015	9.02621e-015	1.25069e-014	4.98023e-015	8.30962e-015
8.39179e-016	2.41883e-015	2.86486e-015	1.25447e-015	4.41962e-015	9.61841e-015	7.56916e-015	1.82256e-015	9.1035e-016	3.09732e-015	4.41852e-015	-7.3099e-015	1.96103e-015	3.30254e-015	6.276e-015	7.50037e-016	4.74281e-015	-1.00484e-015	1.70524e-015	9.65979e-015	2.51321e-015	8.81147e-015	1.21941e-014	4.74787e-015	8.17719e-015
7.10997e-016	2.264e-015	2.59742e-015	1.2842e-015	4.45208e-015	9.49044e-015	7.78344e-015	2.04301e-015	6.64524e-016	2.89175e-015	4.28591e-015	-7.42643e-015	1.98995e-015	3.18987e-015	6.22649e-015	6.98446e-016	4.71129e-015	-1.23928e-015	1.38952e-015	9.8636e-015	2.19858e-015	8.60764e-015	1.18505e-014	4.5158e-015	8.02119e-015
5.92692e-016	2.10028e-015	2.32941e-015	1.32282e-015	4.48686e-015	9.36073e-015	8.00348e-015	2.27281e-015	4.15718e-016	2.70458e-015	4.14967e-015	-7.53048e-015	2.01706e-015	3.07068e-015	6.17876e-015	6.524e-016	4.68982e-015	-1.45336e-015	1.09726e-015	1.00704e-014	1.89163e-015	8.41771e-015	1.1478e-014	4.28483e-015	7.84288e-015
4.84178e-016	1.92884e-015	2.06278e-015	1.37228e-015	4.52478e-015	9.22916e-015	8.22949e-015	2.51201e-015	1.66982e-016	2.53888e-015	4.01136e-015	-7.62159e-015	2.04105e-015	2.9462e-015	6.13418e-015	6.11953e-016	4.67901e-015	-1.64425e-015	8.30664e-016	1.02797e-014	1.59471e-015	8.2446e-015	1.10786e-014	4.05558e-015	7.64396e-015
3.85359e-016	1.74965e-015	1.79963e-015	1.43374e-015	4.56697e-015	9.09573e-015	8.46231e-015	2.76034e-015	-7.79921e-017	2.39652e-015	3.87342e-015	-7.69901e-015	2.06036e-015	2.81712e-015	6.09343e-015	5.78455e-016	4.67921e-015	-1.80972e-015	5.93312e-016	1.04908e-014	1.31023e-015	8.09148e-015	1.06542e-014	3.82821e-015	7.42624e-015
2.95314e-016	1.56305e-015	1.5421e-015	1.50836e-015	4.61463e-015	8.95986e-015	8.70155e-015	3.0167e-015	-3.15776e-016	2.27923e-015	3.73739e-015	-7.76179e-015	2.07374e-015	2.68435e-015	6.05645e-015	5.52124e-016	4.69051e-015	-1.94785e-015	3.87819e-016	1.07029e-014	1.04042e-015	7.961e-015	1.02068e-014	3.60342e-015	7.19172e-015
2.13177e-016	1.37043e-015	1.29181e-015	1.59776e-015	4.66831e-015	8.82177e-015	8.9468e-015	3.27949e-015	-5.43403e-016	2.18898e-015	3.60452e-015	-7.80947e-015	2.0795e-015	2.54889e-015	6.02386e-015	5.32957e-016	4.71276e-015	-2.05651e-015	2.16742e-016	1.09149e-014	7.87113e-016	7.85591e-015	9.73852e-015	3.38216e-015	6.94236e-015
1.38767e-016	1.17199e-015	1.05056e-015	1.70317e-015	4.72854e-015	8.68185e-015	9.19813e-015	3.54778e-015	-7.58319e-016	2.12673e-015	3.47595e-015	-7.84231e-015	2.07664e-015	2.41151e-015	5.9961e-015	5.2167e-016	4.74612e-015	-2.13505e-015	8.17594e-017	1.11263e-014	5.51489e-016	7.77972e-015	9.25169e-015	3.16504e-015	6.67963e-015
7.08534e-017	9.68434e-016	8.19826e-016	1.82594e-015	4.79635e-015	8.54018e-015	9.45459e-015	3.82029e-015	-9.58023e-016	2.09308e-015	3.35324e-015	-7.85976e-015	2.06363e-015	2.27255e-015	5.9735e-015	5.19259e-016	4.79049e-015	-2.18196e-015	-1.6253e-017	1.13362e-014	3.34407e-016	7.73432e-015	8.74907e-015	2.95257e-015	6.40636e-015
8.45909e-018	7.60304e-016	6.02153e-016	1.96651e-015	4.87212e-015	8.39762e-015	9.71504e-015	4.09568e-015	-1.14024e-015	2.08766e-015	3.23786e-015	-7.86193e-015	2.03954e-015	2.1327e-015	5.95616e-015	5.25773e-016	4.84579e-015	-2.19655e-015	-7.62243e-017	1.15436e-014	1.37101e-016	7.7204e-015	8.23286e-015	2.74502e-015	6.12509e-015
-4.91263e-017	5.48275e-016	3.98246e-016	2.12586e-015	4.95596e-015	8.25503e-015	9.97853e-015	4.37226e-015	-1.30321e-015	2.11017e-015	3.13105e-015	-7.84895e-015	2.00346e-015	1.993e-015	5.9445e-015	5.41032e-016	4.91132e-015	-2.1783e-015	-9.64754e-017	1.17472e-014	-3.93181e-017	7.73982e-015	7.70512e-015	2.54329e-015	5.83833e-015
-1.027e-016	3.32648e-016	2.08824e-016	2.30446e-015	5.0482e-015	8.11354e-015	1.02445e-014	4.6479e-015	-1.44498e-015	2.16033e-015	3.03384e-015	-7.8208e-015	1.9545e-015	1.85397e-015	5.93852e-015	5.65459e-016	4.98533e-015	-2.12667e-015	-7.61973e-017	1.19464e-014	-1.94183e-016	7.79363e-015	7.16877e-015	2.34868e-015	5.54852e-015
-1.5305e-016	1.13252e-016	3.48839e-017	2.50289e-015	5.14862e-015	7.97458e-015	1.05115e-014	4.92124e-015	-1.56387e-015	2.23728e-015	2.94733e-015	-7.77812e-015	1.8918e-015	1.71597e-015	5.93813e-015	5.99961e-016	5.06729e-015	-2.04143e-015	-1.53669e-017	1.2141e-014	-3.26833e-016	7.88238e-015	6.62574e-015	2.16071e-015	5.25778e-015
-2.01162e-016	-1.09316e-016	-1.22982e-016	2.72108e-015	5.2575e-015	7.83863e-015	1.07787e-014	5.19074e-015	-1.65842e-015	2.33903e-015	2.87185e-015	-7.72119e-015	1.81468e-015	1.57963e-015	5.94295e-015	6.44802e-016	5.1571e-015	-1.92297e-015	8.5823e-017	1.23299e-014	-4.37722e-016	8.00617e-015	6.07856e-015	1.98036e-015	4.96809e-015
-2.48108e-016	-3.34616e-016	-2.64288e-016	2.95881e-015	5.3747e-015	7.70739e-015	1.10445e-014	5.45457e-015	-1.7279e-015	2.46367e-015	2.80804e-015	-7.65011e-015	1.72374e-015	1.44555e-015	5.9528e-015	6.99991e-016	5.25442e-015	-1.77201e-015	2.26325e-016	1.25123e-014	-5.27034e-016	8.16474e-015	5.52905e-015	1.80864e-015	4.68197e-015
-2.94463e-016	-5.62306e-016	-3.88824e-016	3.21552e-015	5.49943e-015	7.58195e-015	1.13077e-014	5.71075e-015	-1.7711e-015	2.60981e-015	2.75704e-015	-7.56534e-015	1.61902e-015	1.31415e-015	5.96722e-015	7.65931e-016	5.3586e-015	-1.58994e-015	4.05334e-016	1.26881e-014	-5.94688e-016	8.35786e-015	4.97956e-015	1.64621e-015	4.40194e-015
-3.41487e-016	-7.92013e-016	-4.96086e-016	3.49095e-015	5.63092e-015	7.46351e-015	1.1566e-014	5.95798e-015	-1.78752e-015	2.77564e-015	2.7199e-015	-7.46747e-015	1.5004e-015	1.18631e-015	5.98605e-015	8.43208e-016	5.46803e-015	-1.37795e-015	6.21527e-016	1.28567e-014	-6.41225e-016	8.58466e-015	4.43271e-015	1.49369e-015	4.13007e-015
-3.89685e-016	-1.0241e-015	-5.86564e-016	3.78418e-015	5.76826e-015	7.35436e-015	1.18182e-014	6.19506e-015	-1.77709e-015	2.95885e-015	2.69604e-015	-7.35671e-015	1.36816e-015	1.06238e-015	6.00907e-015	9.31671e-016	5.58188e-015	-1.13709e-015	8.74137e-016	1.30173e-014	-6.67388e-016	8.84313e-015	3.89021e-015	1.35164e-015	3.86839e-015
-4.39576e-016	-1.25789e-015	-6.61095e-016	4.09371e-015	5.91019e-015	7.25591e-015	1.20627e-014	6.42031e-015	-1.7394e-015	3.15645e-015	2.68576e-015	-7.23324e-015	1.22332e-015	9.42641e-016	6.0358e-015	1.03161e-015	5.69891e-015	-8.68912e-016	1.16144e-015	1.31701e-014	-6.73867e-016	9.13201e-015	3.3541e-015	1.22e-015	3.61867e-015
-4.91398e-016	-1.49276e-015	-7.20477e-016	4.41748e-015	6.05582e-015	7.17024e-015	1.22977e-014	6.63254e-015	-1.67383e-015	3.36574e-015	2.68933e-015	-7.09743e-015	1.06707e-015	8.2759e-016	6.06632e-015	1.1434e-015	5.81815e-015	-5.75008e-016	1.48056e-015	1.33147e-014	-6.61392e-016	9.44969e-015	2.82587e-015	1.09957e-015	3.38299e-015
-5.45418e-016	-1.72887e-015	-7.66336e-016	4.75449e-015	6.20445e-015	7.09971e-015	1.25211e-014	6.83036e-015	-1.58025e-015	3.58434e-015	2.70695e-015	-6.9493e-015	9.0071e-016	7.17463e-016	6.0999e-015	1.26642e-015	5.93875e-015	-2.58005e-016	1.82937e-015	1.34512e-014	-6.30284e-016	9.7944e-015	2.30732e-015	9.90682e-016	3.1634e-015
-6.02219e-016	-1.96629e-015	-7.99287e-016	5.10306e-015	6.35457e-015	7.04567e-015	1.27317e-014	7.01284e-015	-1.45874e-015	3.80976e-015	2.73825e-015	-6.78915e-015	7.25851e-016	6.12798e-016	6.13667e-015	1.40059e-015	6.06082e-015	8.0249e-017	2.20534e-015	1.35795e-014	-5.81281e-016	1.01633e-014	1.80059e-015	8.93465e-016	2.96117e-015
-6.61391e-016	-2.20494e-015	-8.20917e-016	5.46075e-015	6.50498e-015	7.00974e-015	1.29273e-014	7.1789e-015	-1.30928e-015	4.03898e-015	2.78308e-015	-6.61771e-015	5.446e-016	5.1374e-016	6.17687e-015	1.54651e-015	6.18376e-015	4.37614e-016	2.60597e-015	1.36993e-014	-5.15606e-016	1.0553e-014	1.30656e-015	8.08473e-016	2.77773e-015
-7.2307e-016	-2.44398e-015	-8.32647e-016	5.82528e-015	6.65467e-015	6.99488e-015	1.31061e-014	7.32786e-015	-1.13221e-015	4.27003e-015	2.8419e-015	-6.4352e-015	3.5899e-016	4.21032e-016	6.22084e-015	1.7034e-015	6.30676e-015	8.12127e-016	3.02872e-015	1.38116e-014	-4.34149e-016	1.09612e-014	8.26844e-016	7.36355e-016	2.61365e-015
-7.87325e-016	-2.683e-015	-8.36132e-016	6.1942e-015	6.80243e-015	7.0021e-015	1.3267e-014	7.45959e-015	-9.27441e-016	4.501e-015	2.914e-015	-6.24116e-015	1.71041e-016	3.34894e-016	6.26824e-015	1.87128e-015	6.42932e-015	1.20149e-015	3.47027e-015	1.39169e-014	-3.3705e-016	1.13839e-014	3.62903e-016	6.76911e-016	2.46953e-015
-8.5357e-016	-2.92179e-015	-8.33815e-016	6.56438e-015	6.94655e-015	7.03286e-015	1.34085e-014	7.57439e-015	-6.95791e-016	4.73002e-015	2.99901e-015	-6.0358e-015	-1.71982e-017	2.56207e-016	6.31877e-015	2.04976e-015	6.55123e-015	1.6035e-015	3.92784e-015	1.40155e-014	-2.24957e-016	1.18179e-014	-8.4424e-017	6.30378e-016	2.34673e-015
-9.21686e-016	-3.16002e-015	-8.2766e-016	6.93295e-015	7.0855e-015	7.08844e-015	1.35291e-014	7.67185e-015	-4.37907e-016	4.95546e-015	3.09655e-015	-5.81857e-015	-2.03176e-016	1.85585e-016	6.37212e-015	2.238e-015	6.67174e-015	2.01658e-015	4.39771e-015	1.41088e-014	-9.81919e-017	1.22602e-014	-5.13831e-016	5.96317e-016	2.24563e-015
-9.91657e-016	-3.39732e-015	-8.19173e-016	7.29751e-015	7.21809e-015	7.17086e-015	1.36283e-014	7.7519e-015	-1.54215e-016	5.17519e-015	3.20545e-015	-5.58918e-015	-3.83795e-016	1.24119e-016	6.42848e-015	2.43545e-015	6.7916e-015	2.43826e-015	4.87809e-015	1.41971e-014	4.25305e-017	1.2707e-014	-9.24349e-016	5.75127e-016	2.16662e-015
-1.06237e-015	-3.63328e-015	-8.10783e-016	7.65481e-015	7.34337e-015	7.28085e-015	1.37048e-014	7.81527e-015	1.54778e-016	5.38826e-015	3.32518e-015	-5.34762e-015	-5.56564e-016	7.20727e-017	6.48779e-015	2.6416e-015	6.91066e-015	2.86642e-015	5.36597e-015	1.4282e-014	1.9674e-016	1.3154e-014	-1.31495e-015	5.66662e-016	2.1092e-015
-1.13336e-015	-3.86738e-015	-8.04662e-016	8.00237e-015	7.4595e-015	7.41974e-015	1.3758e-014	7.86313e-015	4.88922e-016	5.59354e-015	3.45488e-015	-5.09366e-015	-7.18683e-016	3.05129e-017	6.54999e-015	2.85565e-015	7.0284e-015	3.29972e-015	5.85835e-015	1.43645e-014	3.6409e-016	1.35969e-014	-1.68475e-015	5.706e-016	2.07347e-015
-1.20426e-015	-4.0987e-015	-8.02516e-016	8.33713e-015	7.56553e-015	7.58865e-015	1.37874e-014	7.89586e-015	8.474e-016	5.79081e-015	3.59361e-015	-4.82762e-015	-8.67918e-016	2.13075e-019	6.61526e-015	3.07668e-015	7.14544e-015	3.73591e-015	6.3523e-015	1.44447e-014	5.44782e-016	1.40324e-014	-2.03313e-015	5.86089e-016	2.05981e-015
-1.27452e-015	-4.32664e-015	-8.06956e-016	8.65673e-015	7.66041e-015	7.78797e-015	1.37925e-014	7.91479e-015	1.22916e-015	5.97935e-015	3.74092e-015	-4.54938e-015	-1.0015e-015	-1.82222e-017	6.68336e-015	3.30424e-015	7.26267e-015	4.1731e-015	6.84549e-015	1.45238e-014	7.39327e-016	1.44567e-014	-2.35907e-015	6.12847e-016	2.06796e-015
-1.34356e-015	-4.55051e-015	-8.19928e-016	8.95857e-015	7.74323e-015	8.01705e-015	1.37736e-014	7.92132e-015	1.63386e-015	6.15953e-015	3.89543e-015	-4.25962e-015	-1.1166e-015	-2.4175e-017	6.75409e-015	3.53684e-015	7.38045e-015	4.60967e-015	7.33558e-015	1.46031e-014	9.47589e-016	1.48664e-014	-2.66249e-015	6.5063e-016	2.09659e-015
-1.41036e-015	-4.76965e-015	-8.42826e-016	9.24035e-015	7.81321e-015	8.27644e-015	1.37306e-014	7.91683e-015	2.06088e-015	6.33148e-015	4.0566e-015	-3.95795e-015	-1.21067e-015	-1.6433e-017	6.82746e-015	3.77346e-015	7.49924e-015	5.04421e-015	7.81992e-015	1.46834e-014	1.16974e-015	1.52579e-014	-2.9425e-015	6.99459e-016	2.1448e-015
-1.47398e-015	-4.98263e-015	-8.77079e-016	9.49955e-015	7.86972e-015	8.56639e-015	1.36641e-014	7.90309e-015	2.50959e-015	6.49627e-015	4.22373e-015	-3.64511e-015	-1.2812e-015	5.73966e-018	6.90275e-015	4.01275e-015	7.62017e-015	5.47564e-015	8.29672e-015	1.47657e-014	1.40613e-015	1.56281e-014	-3.19852e-015	7.58518e-016	2.21159e-015
-1.53384e-015	-5.18887e-015	-9.23886e-016	9.73389e-015	7.9123e-015	8.88553e-015	1.35748e-014	7.88245e-015	2.97866e-015	6.65507e-015	4.39561e-015	-3.3208e-015	-1.32591e-015	4.31014e-017	6.98021e-015	4.25338e-015	7.74358e-015	5.90241e-015	8.76377e-015	1.48519e-014	1.65695e-015	1.59737e-014	-3.42938e-015	8.26877e-016	2.29586e-015
-1.58971e-015	-5.38752e-015	-9.84621e-016	9.94155e-015	7.94057e-015	9.23359e-015	1.3463e-014	7.85642e-015	3.46701e-015	6.80934e-015	4.57104e-015	-2.98428e-015	-1.34325e-015	9.65394e-017	7.05978e-015	4.49446e-015	7.87052e-015	6.32354e-015	9.21966e-015	1.49426e-014	1.92158e-015	1.62918e-014	-3.63506e-015	9.03537e-016	2.39636e-015
-1.64117e-015	-5.57796e-015	-1.06009e-015	1.01215e-014	7.95427e-015	9.60887e-015	1.33301e-014	7.82742e-015	3.97381e-015	6.96081e-015	4.74914e-015	-2.63531e-015	-1.3308e-015	1.66474e-016	7.14082e-015	4.73402e-015	8.00221e-015	6.73806e-015	9.66332e-015	1.50387e-014	2.20048e-015	1.65796e-014	-3.81547e-015	9.87672e-016	2.51155e-015
-1.68748e-015	-5.75874e-015	-1.15116e-015	1.02723e-014	7.95449e-015	1.00096e-014	1.3177e-014	7.79755e-015	4.49761e-015	7.11137e-015	4.92947e-015	-2.2744e-015	-1.28725e-015	2.54053e-016	7.22279e-015	4.97025e-015	8.13939e-015	7.14546e-015	1.00936e-014	1.51411e-014	2.49454e-015	1.68351e-014	-3.97014e-015	1.07861e-015	2.6394e-015
-1.72813e-015	-5.92852e-015	-1.25829e-015	1.03931e-014	7.94155e-015	1.04345e-014	1.30055e-014	7.7686e-015	5.03727e-015	7.26277e-015	5.11064e-015	-1.90285e-015	-1.21141e-015	3.59416e-016	7.30549e-015	5.20211e-015	8.28259e-015	7.54517e-015	1.05104e-014	1.52501e-014	2.80332e-015	1.70558e-014	-4.09885e-015	1.17528e-015	2.77867e-015
-1.7632e-015	-6.08674e-015	-1.38177e-015	1.04828e-014	7.91585e-015	1.08812e-014	1.28166e-014	7.74272e-015	5.59125e-015	7.41683e-015	5.29161e-015	-1.5209e-015	-1.10289e-015	4.83273e-016	7.38797e-015	5.42781e-015	8.43249e-015	7.93635e-015	1.0913e-014	1.53662e-014	3.12624e-015	1.72399e-014	-4.20111e-015	1.27698e-015	2.92747e-015
-1.79262e-015	-6.23231e-015	-1.52135e-015	1.05416e-014	7.87853e-015	1.13474e-014	1.26126e-014	7.72234e-015	6.15801e-015	7.57539e-015	5.47136e-015	-1.12881e-015	-9.61028e-016	6.25994e-016	7.46952e-015	5.64597e-015	8.59038e-015	8.31851e-015	1.13008e-014	1.54902e-014	3.46373e-015	1.73864e-014	-4.27682e-015	1.3829e-015	3.08423e-015
-1.81594e-015	-6.36415e-015	-1.67626e-015	1.05696e-014	7.82997e-015	1.18298e-014	1.23959e-014	7.709e-015	6.73541e-015	7.74006e-015	5.64837e-015	-7.27468e-016	-7.8551e-016	7.87558e-016	7.54968e-015	5.85502e-015	8.75582e-015	8.69115e-015	1.16733e-014	1.56221e-014	3.81536e-015	1.74938e-014	-4.32659e-015	1.49108e-015	3.24728e-015
-1.83278e-015	-6.4816e-015	-1.84571e-015	1.0567e-014	7.7713e-015	1.23257e-014	1.21685e-014	7.70373e-015	7.3218e-015	7.91312e-015	5.82137e-015	-3.17326e-016	-5.76764e-016	9.68114e-016	7.62728e-015	6.05328e-015	8.93008e-015	9.05416e-015	1.20305e-014	1.5762e-014	4.18043e-015	1.75613e-014	-4.35057e-015	1.60021e-015	3.41452e-015
-1.84331e-015	-6.58407e-015	-2.02909e-015	1.05348e-014	7.70363e-015	1.28317e-014	1.19315e-014	7.70934e-015	7.91515e-015	8.09637e-015	5.98978e-015	1.00668e-016	-3.35511e-016	1.16726e-015	7.70153e-015	6.23883e-015	9.1134e-015	9.407e-015	1.2372e-014	1.59092e-014	4.55788e-015	1.75887e-014	-4.34927e-015	1.70901e-015	3.58364e-015
-1.84797e-015	-6.67135e-015	-2.2249e-015	1.04742e-014	7.62834e-015	1.33442e-014	1.16873e-014	7.72767e-015	8.51305e-015	8.2915e-015	6.15261e-015	5.24784e-016	-6.27059e-017	1.38433e-015	7.77153e-015	6.41034e-015	9.30524e-015	9.74941e-015	1.26977e-014	1.60631e-014	4.94756e-015	1.75765e-014	-4.32257e-015	1.81648e-015	3.75281e-015
-1.84738e-015	-6.74341e-015	-2.43168e-015	1.03864e-014	7.54665e-015	1.38596e-014	1.14377e-014	7.76024e-015	9.11323e-015	8.49972e-015	6.30838e-015	9.54117e-016	2.39616e-016	1.6191e-015	7.83609e-015	6.56623e-015	9.50566e-015	1.0081e-014	1.30085e-014	1.62228e-014	5.348e-015	1.75247e-014	-4.27127e-015	1.92093e-015	3.91969e-015
-1.84246e-015	-6.7996e-015	-2.64796e-015	1.0273e-014	7.46022e-015	1.43742e-014	1.11851e-014	7.80792e-015	9.7138e-015	8.72206e-015	6.45634e-015	1.38709e-015	5.69471e-016	1.8708e-015	7.89449e-015	6.70483e-015	9.7151e-015	1.04014e-014	1.33037e-014	1.63871e-014	5.7577e-015	1.74336e-014	-4.19608e-015	2.02092e-015	4.0824e-015
-1.8334e-015	-6.8391e-015	-2.87158e-015	1.01357e-014	7.37064e-015	1.4884e-014	1.09312e-014	7.87166e-015	1.03126e-014	8.96016e-015	6.5957e-015	1.82146e-015	9.25354e-016	2.13814e-015	7.94561e-015	6.8251e-015	9.93271e-015	1.07105e-014	1.35838e-014	1.65554e-014	6.17516e-015	1.73039e-014	-4.09806e-015	2.11513e-015	4.23954e-015
-1.82099e-015	-6.86193e-015	-3.10054e-015	9.97631e-015	7.27903e-015	1.53853e-014	1.06782e-014	7.95349e-015	1.09075e-014	9.21377e-015	6.72612e-015	2.25597e-015	1.30457e-015	2.42008e-015	7.98798e-015	6.92616e-015	1.0158e-014	1.10077e-014	1.38486e-014	1.67262e-014	6.59806e-015	1.71369e-014	-3.97776e-015	2.20282e-015	4.38922e-015
-1.80581e-015	-6.86828e-015	-3.33305e-015	9.79786e-015	7.18651e-015	1.58744e-014	1.04274e-014	8.05412e-015	1.14953e-014	9.48257e-015	6.84673e-015	2.68888e-015	1.70462e-015	2.71512e-015	8.02056e-015	7.00719e-015	1.03907e-014	1.1292e-014	1.40978e-014	1.68983e-014	7.0245e-015	1.69348e-014	-3.83597e-015	2.28242e-015	4.52983e-015
-1.78849e-015	-6.85791e-015	-3.5668e-015	9.60323e-015	7.09492e-015	1.63472e-014	1.01806e-014	8.17314e-015	1.20733e-014	9.76685e-015	6.95692e-015	3.11846e-015	2.12207e-015	3.0221e-015	8.04264e-015	7.06683e-015	1.06295e-014	1.15634e-014	1.43317e-014	1.70697e-014	7.45227e-015	1.66993e-014	-3.67409e-015	2.35256e-015	4.65976e-015
-1.77007e-015	-6.83114e-015	-3.79953e-015	9.39477e-015	7.00539e-015	1.68006e-014	9.93912e-015	8.31159e-015	1.26385e-014	1.00665e-014	7.05655e-015	3.54302e-015	2.55343e-015	3.33914e-015	8.05383e-015	7.10432e-015	1.08741e-014	1.18221e-014	1.45504e-014	1.72381e-014	7.87807e-015	1.64324e-014	-3.49374e-015	2.41132e-015	4.77713e-015
-1.75125e-015	-6.78859e-015	-4.0292e-015	9.17588e-015	6.91949e-015	1.72304e-014	9.70486e-015	8.46956e-015	1.31883e-014	1.03803e-014	7.1449e-015	3.9611e-015	2.99558e-015	3.66452e-015	8.05312e-015	7.1188e-015	1.11234e-014	1.20673e-014	1.47542e-014	1.74016e-014	8.29893e-015	1.61365e-014	-3.29639e-015	2.45699e-015	4.88067e-015
-1.73323e-015	-6.73067e-015	-4.25362e-015	8.94942e-015	6.83813e-015	1.76326e-014	9.47876e-015	8.64684e-015	1.37197e-014	1.07067e-014	7.22236e-015	4.37065e-015	3.44515e-015	3.9965e-015	8.03898e-015	7.11051e-015	1.13759e-014	1.22978e-014	1.49417e-014	1.75583e-014	8.7121e-015	1.58141e-014	-3.08398e-015	2.48922e-015	4.96959e-015
-1.71644e-015	-6.65875e-015	-4.47062e-015	8.71817e-015	6.76239e-015	1.80042e-014	9.26148e-015	8.84322e-015	1.42307e-014	1.10443e-014	7.28871e-015	4.7694e-015	3.89803e-015	4.33291e-015	8.01054e-015	7.07957e-015	1.16298e-014	1.25136e-014	1.51132e-014	1.77059e-014	9.11397e-015	1.54676e-014	-2.85797e-015	2.50766e-015	5.04246e-015
-1.70213e-015	-6.57318e-015	-4.67812e-015	8.48498e-015	6.69408e-015	1.83419e-014	9.05442e-015	9.05863e-015	1.47188e-014	1.13905e-014	7.34401e-015	5.15584e-015	4.35024e-015	4.67136e-015	7.96793e-015	7.02573e-015	1.18837e-014	1.27133e-014	1.5268e-014	1.78421e-014	9.50106e-015	1.50996e-014	-2.62019e-015	2.51128e-015	5.09805e-015
-1.69082e-015	-6.47507e-015	-4.87427e-015	8.25298e-015	6.63352e-015	1.86428e-014	8.85805e-015	9.29277e-015	1.51815e-014	1.17432e-014	7.38835e-015	5.52847e-015	4.79784e-015	5.009e-015	7.91016e-015	6.9493e-015	1.21358e-014	1.28963e-014	1.54057e-014	1.79646e-014	9.86991e-015	1.47128e-014	-2.37274e-015	2.49872e-015	5.13583e-015
-1.68425e-015	-6.36609e-015	-5.05718e-015	8.02477e-015	6.58132e-015	1.89041e-014	8.67272e-015	9.54455e-015	1.56168e-014	1.21001e-014	7.42219e-015	5.88476e-015	5.2372e-015	5.34344e-015	7.83688e-015	6.85029e-015	1.23842e-014	1.30616e-014	1.55256e-014	1.80709e-014	1.02173e-014	1.431e-014	-2.11806e-015	2.46844e-015	5.15486e-015
-1.68317e-015	-6.24828e-015	-5.2251e-015	7.80259e-015	6.5381e-015	1.91238e-014	8.49855e-015	9.81371e-015	1.60217e-014	1.24576e-014	7.44573e-015	6.22262e-015	5.664e-015	5.67312e-015	7.74817e-015	6.7294e-015	1.26273e-014	1.32084e-014	1.5627e-014	1.8159e-014	1.05395e-014	1.38943e-014	-1.85893e-015	2.42023e-015	5.15469e-015
-1.68836e-015	-6.12307e-015	-5.37656e-015	7.58878e-015	6.50425e-015	1.93005e-014	8.33567e-015	1.00998e-014	1.63951e-014	1.28129e-014	7.45955e-015	6.53987e-015	6.07436e-015	5.99506e-015	7.64392e-015	6.58713e-015	1.28643e-014	1.3336e-014	1.57085e-014	1.82264e-014	1.08326e-014	1.34692e-014	-1.59774e-015	2.35393e-015	5.13498e-015
-1.70028e-015	-5.9927e-015	-5.51067e-015	7.38604e-015	6.47939e-015	1.94316e-014	8.18416e-015	1.04015e-014	1.67355e-014	1.31623e-014	7.46441e-015	6.83458e-015	6.46505e-015	6.30718e-015	7.52463e-015	6.42488e-015	1.30933e-014	1.34434e-014	1.57678e-014	1.82712e-014	1.10935e-014	1.30373e-014	-1.33694e-015	2.26941e-015	5.09524e-015
-1.71946e-015	-5.85789e-015	-5.62641e-015	7.19607e-015	6.46416e-015	1.9516e-014	8.04337e-015	1.07173e-014	1.70418e-014	1.35024e-014	7.46068e-015	7.10563e-015	6.83256e-015	6.60724e-015	7.39075e-015	6.24363e-015	1.33129e-014	1.35297e-014	1.5803e-014	1.82917e-014	1.13187e-014	1.26006e-014	-1.07847e-015	2.16619e-015	5.03596e-015
-1.74695e-015	-5.72017e-015	-5.72338e-015	7.0209e-015	6.45868e-015	1.95524e-014	7.9128e-015	1.1046e-014	1.7313e-014	1.38301e-014	7.45001e-015	7.35205e-015	7.17403e-015	6.89296e-015	7.24301e-015	6.04545e-015	1.35214e-014	1.35941e-014	1.5813e-014	1.82862e-014	1.15048e-014	1.2162e-014	-8.24752e-016	2.04425e-015	4.95674e-015
-1.78331e-015	-5.58167e-015	-5.80094e-015	6.86171e-015	6.46236e-015	1.95412e-014	7.79202e-015	1.13873e-014	1.75482e-014	1.41418e-014	7.43355e-015	7.57202e-015	7.48625e-015	7.16161e-015	7.08197e-015	5.83176e-015	1.37178e-014	1.36363e-014	1.57969e-014	1.82534e-014	1.16486e-014	1.17239e-014	-5.78409e-016	1.90398e-015	4.85742e-015
-1.82907e-015	-5.44414e-015	-5.85878e-015	6.71982e-015	6.47564e-015	1.94824e-014	7.68065e-015	1.17398e-014	1.77471e-014	1.44336e-014	7.41261e-015	7.76432e-015	7.76679e-015	7.41141e-015	6.90884e-015	5.60401e-015	1.39004e-014	1.36554e-014	1.5753e-014	1.81924e-014	1.17469e-014	1.12884e-014	-3.42242e-016	1.74568e-015	4.73871e-015
-1.88458e-015	-5.30965e-015	-5.89686e-015	6.59653e-015	6.49784e-015	1.93765e-014	7.57779e-015	1.21026e-014	1.79096e-014	1.47026e-014	7.38794e-015	7.92837e-015	8.01295e-015	7.64115e-015	6.72543e-015	5.36444e-015	1.40684e-014	1.36506e-014	1.56796e-014	1.81026e-014	1.17977e-014	1.08571e-014	-1.18298e-016	1.56989e-015	4.60157e-015
-1.94956e-015	-5.18019e-015	-5.91602e-015	6.49258e-015	6.52828e-015	1.92246e-014	7.48219e-015	1.24752e-014	1.80362e-014	1.4945e-014	7.36038e-015	8.06358e-015	8.2228e-015	7.8493e-015	6.53341e-015	5.1156e-015	1.42209e-014	1.36212e-014	1.55755e-014	1.79834e-014	1.1799e-014	1.04317e-014	9.10549e-017	1.37731e-015	4.44687e-015
-2.02379e-015	-5.05749e-015	-5.91685e-015	6.40883e-015	6.5663e-015	1.90285e-014	7.39329e-015	1.28558e-014	1.81281e-014	1.51585e-014	7.3312e-015	8.16921e-015	8.39465e-015	8.03383e-015	6.33437e-015	4.85982e-015	1.43573e-014	1.35673e-014	1.54385e-014	1.78347e-014	1.17486e-014	1.00134e-014	2.83409e-016	1.16874e-015	4.2753e-015
-2.10763e-015	-4.94312e-015	-5.90053e-015	6.34536e-015	6.6111e-015	1.87902e-014	7.31063e-015	1.32436e-014	1.81861e-014	1.53406e-014	7.30222e-015	8.24456e-015	8.52775e-015	8.19368e-015	6.13065e-015	4.59914e-015	1.44776e-014	1.34886e-014	1.52668e-014	1.76569e-014	1.16454e-014	9.60377e-015	4.56185e-016	9.45002e-016	4.08783e-015
-2.20118e-015	-4.83907e-015	-5.86794e-015	6.30146e-015	6.66185e-015	1.85115e-014	7.23344e-015	1.36371e-014	1.82116e-014	1.54888e-014	7.27447e-015	8.28904e-015	8.62119e-015	8.32841e-015	5.92431e-015	4.33654e-015	1.45819e-014	1.33844e-014	1.50599e-014	1.74502e-014	1.14883e-014	9.20388e-015	6.0762e-016	7.08168e-016	3.88615e-015
-2.30396e-015	-4.74659e-015	-5.82034e-015	6.27622e-015	6.71761e-015	1.81951e-014	7.16039e-015	1.40347e-014	1.8206e-014	1.56021e-014	7.24878e-015	8.30332e-015	8.67433e-015	8.43665e-015	5.71758e-015	4.07453e-015	1.46701e-014	1.3255e-014	1.48168e-014	1.7216e-014	1.12771e-014	8.81474e-015	7.36168e-016	4.58834e-016	3.67069e-015
-2.41534e-015	-4.6675e-015	-5.75941e-015	6.26915e-015	6.77739e-015	1.78438e-014	7.09051e-015	1.44352e-014	1.81715e-014	1.56783e-014	7.22686e-015	8.28694e-015	8.68775e-015	8.51829e-015	5.51286e-015	3.81513e-015	1.47421e-014	1.31003e-014	1.45364e-014	1.69555e-014	1.10119e-014	8.43715e-015	8.40473e-016	1.98316e-016	3.4426e-015
-2.53493e-015	-4.60306e-015	-5.68658e-015	6.27832e-015	6.84009e-015	1.74614e-014	7.02341e-015	1.48374e-014	1.81095e-014	1.57174e-014	7.21062e-015	8.23958e-015	8.66236e-015	8.57344e-015	5.3126e-015	3.56066e-015	1.47987e-014	1.2921e-014	1.42182e-014	1.66703e-014	1.06938e-014	8.07175e-015	9.19485e-016	-7.08633e-017	3.2032e-015
-2.66206e-015	-4.55435e-015	-5.60411e-015	6.3029e-015	6.90486e-015	1.70519e-014	6.95777e-015	1.52404e-014	1.80228e-014	1.57187e-014	7.2011e-015	8.16179e-015	8.59916e-015	8.602e-015	5.11907e-015	3.31393e-015	1.48409e-014	1.27175e-014	1.38622e-014	1.63629e-014	1.03232e-014	7.7181e-015	9.71764e-016	-3.47712e-016	2.9538e-015
-2.79614e-015	-4.52272e-015	-5.51342e-015	6.34095e-015	6.97066e-015	1.66191e-014	6.89294e-015	1.56425e-014	1.79149e-014	1.56819e-014	7.19896e-015	8.0549e-015	8.49877e-015	8.6044e-015	4.93488e-015	3.0774e-015	1.48702e-014	1.24906e-014	1.34683e-014	1.60357e-014	9.90193e-015	7.37631e-015	9.96724e-016	-6.29841e-016	2.696e-015
-2.93677e-015	-4.50884e-015	-5.41716e-015	6.39102e-015	7.03655e-015	1.6167e-014	6.82905e-015	1.6043e-014	1.7789e-014	1.5608e-014	7.2056e-015	7.9204e-015	8.36296e-015	8.58153e-015	4.76297e-015	2.85364e-015	1.48872e-014	1.22414e-014	1.30367e-014	1.5691e-014	9.43213e-015	7.04593e-015	9.9342e-016	-9.15736e-016	2.43121e-015
-3.08245e-015	-4.51307e-015	-5.31696e-015	6.45122e-015	7.10207e-015	1.57001e-014	6.76615e-015	1.64408e-014	1.76475e-014	1.5498e-014	7.22188e-015	7.75876e-015	8.19353e-015	8.53455e-015	4.60552e-015	2.6444e-015	1.48932e-014	1.1971e-014	1.25687e-014	1.53315e-014	8.91632e-015	6.72681e-015	9.61378e-016	-1.20369e-015	2.16087e-015
-3.23154e-015	-4.53557e-015	-5.2148e-015	6.51908e-015	7.16664e-015	1.52234e-014	6.70365e-015	1.68343e-014	1.74935e-014	1.53541e-014	7.2486e-015	7.5712e-015	7.99307e-015	8.46441e-015	4.46473e-015	2.45168e-015	1.48898e-014	1.16807e-014	1.20654e-014	1.49604e-014	8.35727e-015	6.41725e-015	9.01185e-016	-1.49132e-015	1.8865e-015
-3.38363e-015	-4.57608e-015	-5.11278e-015	6.59307e-015	7.2303e-015	1.47415e-014	6.64173e-015	1.72226e-014	1.7331e-014	1.51789e-014	7.28611e-015	7.35909e-015	7.76431e-015	8.37287e-015	4.34342e-015	2.27716e-015	1.48797e-014	1.1372e-014	1.15277e-014	1.45809e-014	7.75839e-015	6.11715e-015	8.12887e-016	-1.77672e-015	1.60955e-015
-3.53775e-015	-4.6343e-015	-5.01276e-015	6.67116e-015	7.29256e-015	1.42591e-014	6.5805e-015	1.76045e-014	1.71637e-014	1.49747e-014	7.3349e-015	7.12395e-015	7.51044e-015	8.26124e-015	4.24462e-015	2.12303e-015	1.48644e-014	1.10478e-014	1.0958e-014	1.41973e-014	7.12378e-015	5.82568e-015	6.97042e-016	-2.05831e-015	1.33185e-015
-3.6919e-015	-4.71001e-015	-4.91622e-015	6.75094e-015	7.35316e-015	1.37813e-014	6.52015e-015	1.79791e-014	1.69936e-014	1.47452e-014	7.39523e-015	6.86768e-015	7.23427e-015	8.13144e-015	4.16965e-015	1.99061e-015	1.48457e-014	1.07091e-014	1.03589e-014	1.3813e-014	6.45773e-015	5.54187e-015	5.55056e-016	-2.33398e-015	1.05495e-015
-3.84476e-015	-4.80318e-015	-4.82495e-015	6.82947e-015	7.41133e-015	1.33127e-014	6.46119e-015	1.83454e-014	1.68246e-014	1.44941e-014	7.46743e-015	6.59209e-015	6.9389e-015	7.98633e-015	4.12017e-015	1.88098e-015	1.48258e-014	1.03574e-014	9.73322e-015	1.34319e-014	5.76488e-015	5.26488e-015	3.88075e-016	-2.60145e-015	7.79966e-016
-3.99547e-015	-4.91347e-015	-4.74078e-015	6.90543e-015	7.46723e-015	1.2858e-014	6.40389e-015	1.87022e-014	1.666e-014	1.42253e-014	7.55105e-015	6.29941e-015	6.62741e-015	7.82784e-015	4.09725e-015	1.79507e-015	1.48064e-014	9.99491e-015	9.08395e-015	1.30571e-014	5.04995e-015	4.99321e-015	1.97742e-016	-2.8591e-015	5.0797e-016
-4.14292e-015	-5.03936e-015	-4.6652e-015	6.97646e-015	7.52101e-015	1.24212e-014	6.34886e-015	1.90483e-014	1.65023e-014	1.39429e-014	7.64604e-015	5.9917e-015	6.30353e-015	7.65817e-015	4.10269e-015	1.73354e-015	1.47892e-014	9.62456e-015	8.41456e-015	1.26926e-014	4.31804e-015	4.72589e-015	-1.43279e-017	-3.10535e-015	2.39796e-016
-4.2864e-015	-5.17994e-015	-4.59966e-015	7.04025e-015	7.57242e-015	1.2007e-014	6.29734e-015	1.93828e-014	1.6354e-014	1.36514e-014	7.75178e-015	5.67093e-015	5.97057e-015	7.4794e-015	4.13749e-015	1.69666e-015	1.47755e-014	9.24836e-015	7.72875e-015	1.23419e-014	3.57438e-015	4.46227e-015	-2.46293e-016	-3.33858e-015	-2.25838e-017
-4.42409e-015	-5.33358e-015	-4.54444e-015	7.09457e-015	7.62211e-015	1.16191e-014	6.24992e-015	1.97042e-014	1.62179e-014	1.33561e-014	7.86783e-015	5.33916e-015	5.63158e-015	7.29418e-015	4.20291e-015	1.68511e-015	1.47678e-014	8.86901e-015	7.03129e-015	1.20089e-014	2.8247e-015	4.20106e-015	-4.96076e-016	-3.55678e-015	-2.78348e-016
-4.55494e-015	-5.49898e-015	-4.50022e-015	7.13739e-015	7.67035e-015	1.12616e-014	6.20715e-015	2.0011e-014	1.60966e-014	1.30617e-014	7.99336e-015	4.99808e-015	5.29042e-015	7.10545e-015	4.29972e-015	1.69858e-015	1.47678e-014	8.4891e-015	6.3265e-015	1.16966e-014	2.07465e-015	3.94187e-015	-7.60922e-016	-3.75885e-015	-5.26458e-016
-4.67746e-015	-5.67432e-015	-4.46743e-015	7.16709e-015	7.71744e-015	1.09372e-014	6.17032e-015	2.0302e-014	1.59913e-014	1.27731e-014	8.12744e-015	4.64923e-015	4.95025e-015	6.91517e-015	4.42822e-015	1.73696e-015	1.47769e-014	8.11111e-015	5.61837e-015	1.14087e-014	1.33008e-015	3.68332e-015	-1.0386e-015	-3.94366e-015	-7.66261e-016
-4.79068e-015	-5.85844e-015	-4.44626e-015	7.18241e-015	7.7645e-015	1.0649e-014	6.14003e-015	2.05764e-014	1.59037e-014	1.24947e-014	8.26924e-015	4.29529e-015	4.61423e-015	6.72614e-015	4.58877e-015	1.7991e-015	1.47958e-014	7.73767e-015	4.91205e-015	1.11473e-014	5.96007e-016	3.42447e-015	-1.32638e-015	-4.10991e-015	-9.96577e-016
-4.89304e-015	-6.04959e-015	-4.43692e-015	7.18183e-015	7.81184e-015	1.04001e-014	6.11733e-015	2.08333e-014	1.58344e-014	1.22311e-014	8.41728e-015	3.9392e-015	4.28575e-015	6.5411e-015	4.78039e-015	1.88392e-015	1.48256e-014	7.37084e-015	4.21187e-015	1.09148e-014	-1.22294e-016	3.16515e-015	-1.62201e-015	-4.25627e-015	-1.21655e-015
-4.98345e-015	-6.24602e-015	-4.43955e-015	7.16415e-015	7.85961e-015	1.01924e-014	6.10266e-015	2.10708e-014	1.5784e-014	1.19864e-014	8.56949e-015	3.58349e-015	3.96782e-015	6.36231e-015	5.00251e-015	1.98991e-015	1.4868e-014	7.01257e-015	3.5227e-015	1.0713e-014	-8.19775e-016	2.9051e-015	-1.92305e-015	-4.38249e-015	-1.42587e-015
-5.06161e-015	-6.44569e-015	-4.45332e-015	7.12857e-015	7.90836e-015	1.0027e-014	6.09701e-015	2.12868e-014	1.57529e-014	1.17641e-014	8.72425e-015	3.22947e-015	3.66291e-015	6.19172e-015	5.25368e-015	2.11547e-015	1.49225e-014	6.6654e-015	2.84989e-015	1.05446e-014	-1.49126e-015	2.644e-015	-2.22633e-015	-4.48886e-015	-1.62432e-015
-5.1267e-015	-6.64684e-015	-4.47692e-015	7.07452e-015	7.95806e-015	9.90469e-015	6.10138e-015	2.14807e-014	1.57411e-014	1.15678e-014	8.87975e-015	2.87894e-015	3.37321e-015	6.03153e-015	5.53239e-015	2.2595e-015	1.49893e-014	6.33204e-015	2.19794e-015	1.04107e-014	-2.13183e-015	2.38228e-015	-2.52929e-015	-4.57542e-015	-1.81139e-015
-5.17791e-015	-6.84771e-015	-4.50959e-015	7.00129e-015	8.01004e-015	9.82604e-015	6.11588e-015	2.16513e-014	1.57482e-014	1.14008e-014	9.0346e-015	2.53414e-015	3.10085e-015	5.88344e-015	5.83716e-015	2.42012e-015	1.50685e-014	6.01386e-015	1.57108e-015	1.03121e-014	-2.73744e-015	2.12018e-015	-2.82935e-015	-4.64151e-015	-1.9872e-015
-5.21425e-015	-7.04646e-015	-4.55012e-015	6.9094e-015	8.06447e-015	9.79133e-015	6.14125e-015	2.17973e-014	1.57733e-014	1.12659e-014	9.18691e-015	2.19682e-015	2.84744e-015	5.74864e-015	6.1657e-015	2.59558e-015	1.51604e-014	5.7127e-015	9.74442e-016	1.02495e-014	-3.30383e-015	1.85824e-015	-3.12425e-015	-4.68744e-015	-2.15135e-015
-5.23529e-015	-7.24152e-015	-4.59713e-015	6.79912e-015	8.12207e-015	9.79998e-015	6.1776e-015	2.19174e-014	1.58148e-014	1.11648e-014	9.33463e-015	1.86886e-015	2.61452e-015	5.62846e-015	6.51568e-015	2.78337e-015	1.52645e-014	5.43057e-015	4.11997e-016	1.02233e-014	-3.82722e-015	1.59711e-015	-3.41166e-015	-4.71396e-015	-2.30372e-015
-5.24129e-015	-7.43131e-015	-4.64904e-015	6.67118e-015	8.18295e-015	9.85112e-015	6.22533e-015	2.20112e-014	1.5871e-014	1.10991e-014	9.47561e-015	1.5522e-015	2.40355e-015	5.5243e-015	6.88479e-015	2.98116e-015	1.53803e-014	5.16894e-015	-1.1207e-016	1.02327e-014	-4.30447e-015	1.33781e-015	-3.68956e-015	-4.72173e-015	-2.44432e-015
-5.23175e-015	-7.61435e-015	-4.70437e-015	6.52583e-015	8.24756e-015	9.94299e-015	6.28478e-015	2.20768e-014	1.59404e-014	1.10695e-014	9.60758e-015	1.24821e-015	2.21511e-015	5.43744e-015	7.26944e-015	3.18655e-015	1.55067e-014	4.92915e-015	-5.9454e-016	1.02767e-014	-4.73212e-015	1.08174e-015	-3.95562e-015	-4.71188e-015	-2.57384e-015
-5.20713e-015	-7.78931e-015	-4.76111e-015	6.36407e-015	8.31601e-015	1.0073e-014	6.35588e-015	2.21131e-014	1.60198e-014	1.10764e-014	9.72889e-015	9.58578e-016	2.04977e-015	5.36803e-015	7.66734e-015	3.39764e-015	1.56423e-014	4.71233e-015	-1.0317e-015	1.03542e-014	-5.10779e-015	8.29618e-016	-4.20789e-015	-4.68517e-015	-2.69217e-015
-5.16757e-015	-7.95478e-015	-4.81772e-015	6.18754e-015	8.38855e-015	1.02389e-014	6.43796e-015	2.21196e-014	1.61066e-014	1.1119e-014	9.8379e-015	6.84396e-016	1.90815e-015	5.3163e-015	8.07561e-015	3.61189e-015	1.57861e-014	4.51972e-015	-1.42082e-015	1.0463e-014	-5.42975e-015	5.83294e-016	-4.44532e-015	-4.64285e-015	-2.79971e-015
-5.11293e-015	-8.10953e-015	-4.87279e-015	5.99787e-015	8.46528e-015	1.04375e-014	6.53119e-015	2.20964e-014	1.61986e-014	1.11962e-014	9.93266e-015	4.26706e-016	1.78975e-015	5.28231e-015	8.49072e-015	3.82706e-015	1.59365e-014	4.35205e-015	-1.75971e-015	1.06006e-014	-5.69673e-015	3.44365e-016	-4.66638e-015	-4.58624e-015	-2.89755e-015
-5.04329e-015	-8.25252e-015	-4.92389e-015	5.79651e-015	8.54567e-015	1.06656e-014	6.63473e-015	2.20433e-014	1.6293e-014	1.13065e-014	1.00115e-014	1.86914e-016	1.6946e-015	5.26576e-015	8.90933e-015	4.04039e-015	1.60916e-014	4.20989e-015	-2.04664e-015	1.07651e-014	-5.90785e-015	1.15092e-016	-4.87019e-015	-4.51673e-015	-2.98574e-015
-4.95955e-015	-8.3824e-015	-4.96876e-015	5.58536e-015	8.62925e-015	1.092e-014	6.74716e-015	2.19603e-014	1.6387e-014	1.14471e-014	1.00734e-014	-3.43032e-017	1.62291e-015	5.26643e-015	9.32823e-015	4.25049e-015	1.62496e-014	4.09335e-015	-2.27991e-015	1.09536e-014	-6.06258e-015	-1.03106e-016	-5.05598e-015	-4.43591e-015	-3.06487e-015
-4.86258e-015	-8.49883e-015	-5.00618e-015	5.36624e-015	8.71603e-015	1.11958e-014	6.8675e-015	2.18465e-014	1.64773e-014	1.16152e-014	1.01175e-014	-2.36304e-016	1.57392e-015	5.28306e-015	9.74401e-015	4.45507e-015	1.64096e-014	4.00228e-015	-2.45886e-015	1.11634e-014	-6.16086e-015	-3.08968e-016	-5.22347e-015	-4.3457e-015	-3.13583e-015
-4.75335e-015	-8.60101e-015	-5.03451e-015	5.14113e-015	8.80593e-015	1.14887e-014	6.9947e-015	2.17019e-014	1.65605e-014	1.18079e-014	1.01429e-014	-4.19095e-016	1.54689e-015	5.31483e-015	1.01529e-014	4.65207e-015	1.65696e-014	3.93658e-015	-2.58285e-015	1.13908e-014	-6.20296e-015	-5.00647e-016	-5.37302e-015	-4.24771e-015	-3.19918e-015
-4.63293e-015	-8.68911e-015	-5.05261e-015	4.9126e-015	8.89791e-015	1.17943e-014	7.12767e-015	2.15275e-014	1.66332e-014	1.20208e-014	1.01482e-014	-5.82202e-016	1.54098e-015	5.36075e-015	1.05515e-014	4.83953e-015	1.67273e-014	3.89565e-015	-2.65224e-015	1.16318e-014	-6.18944e-015	-6.75966e-016	-5.50437e-015	-4.14314e-015	-3.25451e-015
-4.50219e-015	-8.76284e-015	-5.05933e-015	4.68302e-015	8.9914e-015	1.21077e-014	7.26519e-015	2.13241e-014	1.66932e-014	1.22498e-014	1.01329e-014	-7.26053e-016	1.55451e-015	5.41901e-015	1.09365e-014	5.01654e-015	1.68807e-014	3.87935e-015	-2.66753e-015	1.18822e-014	-6.12222e-015	-8.33437e-016	-5.61774e-015	-4.03411e-015	-3.30387e-015
-4.36231e-015	-8.82198e-015	-5.05313e-015	4.4547e-015	9.08572e-015	1.24239e-014	7.40575e-015	2.10925e-014	1.67375e-014	1.24904e-014	1.00968e-014	-8.50109e-016	1.58633e-015	5.48769e-015	1.13048e-014	5.18117e-015	1.70278e-014	3.88651e-015	-2.6295e-015	1.21395e-014	-6.00395e-015	-9.71757e-016	-5.71482e-015	-3.92306e-015	-3.34824e-015
-4.21508e-015	-8.86677e-015	-5.03316e-015	4.22991e-015	9.18006e-015	1.27378e-014	7.54786e-015	2.0833e-014	1.67635e-014	1.27374e-014	1.00394e-014	-9.54386e-016	1.63422e-015	5.56486e-015	1.16537e-014	5.33246e-015	1.71674e-014	3.91676e-015	-2.54003e-015	1.24001e-014	-5.83645e-015	-1.08933e-015	-5.79656e-015	-3.81122e-015	-3.38847e-015
-4.06213e-015	-8.8974e-015	-4.99849e-015	4.01162e-015	9.27357e-015	1.30448e-014	7.68935e-015	2.05468e-014	1.67683e-014	1.29857e-014	9.96111e-015	-1.03922e-015	1.69664e-015	5.64872e-015	1.19806e-014	5.46996e-015	1.72978e-014	3.96927e-015	-2.40191e-015	1.26595e-014	-5.62218e-015	-1.18545e-015	-5.8637e-015	-3.70045e-015	-3.42535e-015
-3.90484e-015	-8.91532e-015	-4.94843e-015	3.80247e-015	9.36489e-015	1.3341e-014	7.82875e-015	2.02352e-014	1.67504e-014	1.32303e-014	9.8624e-015	-1.10558e-015	1.77187e-015	5.73755e-015	1.22821e-014	5.59274e-015	1.74175e-014	4.04283e-015	-2.21734e-015	1.2914e-014	-5.36458e-015	-1.25837e-015	-5.91852e-015	-3.59248e-015	-3.45913e-015
-3.74489e-015	-8.92076e-015	-4.88289e-015	3.60493e-015	9.45305e-015	1.36216e-014	7.96485e-015	1.99002e-014	1.67076e-014	1.34655e-014	9.7438e-015	-1.15409e-015	1.8583e-015	5.82929e-015	1.25559e-014	5.70107e-015	1.7525e-014	4.13629e-015	-1.98959e-015	1.31609e-014	-5.06634e-015	-1.30753e-015	-5.96268e-015	-3.48911e-015	-3.49008e-015
-3.58402e-015	-8.91433e-015	-4.80186e-015	3.42128e-015	9.53759e-015	1.38817e-014	8.09605e-015	1.95435e-014	1.66381e-014	1.36858e-014	9.60618e-015	-1.18518e-015	1.95394e-015	5.92177e-015	1.28004e-014	5.79501e-015	1.76194e-014	4.24815e-015	-1.72165e-015	1.33962e-014	-4.73068e-015	-1.33273e-015	-5.99761e-015	-3.39198e-015	-3.51887e-015
-3.42369e-015	-8.89698e-015	-4.70525e-015	3.25326e-015	9.6172e-015	1.41172e-014	8.22041e-015	1.91677e-014	1.65414e-014	1.38869e-014	9.45098e-015	-1.2e-015	2.05672e-015	6.01239e-015	1.3014e-014	5.87498e-015	1.77003e-014	4.3768e-015	-1.41693e-015	1.36168e-014	-4.3621e-015	-1.33331e-015	-6.02531e-015	-3.30199e-015	-3.54611e-015
-3.26635e-015	-8.87018e-015	-4.59393e-015	3.10334e-015	9.691e-015	1.43245e-014	8.33593e-015	1.87751e-014	1.64162e-014	1.40633e-014	9.27897e-015	-1.19981e-015	2.16441e-015	6.09929e-015	1.3195e-014	5.94154e-015	1.77668e-014	4.52084e-015	-1.07972e-015	1.382e-014	-3.96419e-015	-1.3094e-015	-6.04759e-015	-3.22053e-015	-3.57238e-015
-3.11387e-015	-8.83534e-015	-4.46903e-015	2.97326e-015	9.75761e-015	1.44999e-014	8.44201e-015	1.83673e-014	1.62627e-014	1.421e-014	9.09076e-015	-1.18581e-015	2.27498e-015	6.18027e-015	1.33422e-014	5.9953e-015	1.78178e-014	4.67859e-015	-7.13806e-016	1.40026e-014	-3.54074e-015	-1.26164e-015	-6.06665e-015	-3.14897e-015	-3.59832e-015
-2.9684e-015	-8.79334e-015	-4.33193e-015	2.86487e-015	9.81594e-015	1.46411e-014	8.53775e-015	1.79469e-014	1.60804e-014	1.43227e-014	8.88885e-015	-1.15937e-015	2.38654e-015	6.25288e-015	1.34548e-014	6.03762e-015	1.78542e-014	4.84775e-015	-3.24427e-016	1.4163e-014	-3.09559e-015	-1.19088e-015	-6.08462e-015	-3.08806e-015	-3.62477e-015
-2.83217e-015	-8.7453e-015	-4.18345e-015	2.77983e-015	9.86467e-015	1.47445e-014	8.62159e-015	1.75169e-014	1.58699e-014	1.43974e-014	8.67473e-015	-1.12211e-015	2.49742e-015	6.31477e-015	1.35324e-014	6.0696e-015	1.78763e-014	5.02712e-015	8.4304e-017	1.42992e-014	-2.63335e-015	-1.09811e-015	-6.10318e-015	-3.03898e-015	-3.65216e-015
-2.70667e-015	-8.69273e-015	-4.02581e-015	2.71955e-015	9.90311e-015	1.48079e-014	8.69221e-015	1.70794e-014	1.56321e-014	1.4431e-014	8.45028e-015	-1.07565e-015	2.60573e-015	6.36417e-015	1.35743e-014	6.09212e-015	1.78846e-014	5.21502e-015	5.0734e-016	1.44102e-014	-2.15862e-015	-9.84443e-016	-6.12562e-015	-3.00277e-015	-3.68043e-015
-2.59387e-015	-8.63733e-015	-3.86044e-015	2.68517e-015	9.9308e-015	1.48305e-014	8.7488e-015	1.6637e-014	1.5368e-014	1.44209e-014	8.21722e-015	-1.02191e-015	2.71011e-015	6.39952e-015	1.35812e-014	6.10681e-015	1.78787e-014	5.40979e-015	9.39961e-016	1.44937e-014	-1.67539e-015	-8.51549e-016	-6.153e-015	-2.97994e-015	-3.70997e-015
-2.49551e-015	-8.58081e-015	-3.68931e-015	2.6774e-015	9.9473e-015	1.48119e-014	8.7912e-015	1.61929e-014	1.50789e-014	1.43646e-014	7.9783e-015	-9.62105e-016	2.80833e-015	6.41955e-015	1.35539e-014	6.11528e-015	1.78587e-014	5.60975e-015	1.37801e-015	1.45496e-014	-1.18805e-015	-7.01184e-016	-6.18686e-015	-2.97069e-015	-3.74106e-015
-2.41348e-015	-8.52454e-015	-3.51471e-015	2.69708e-015	9.95177e-015	1.47512e-014	8.81916e-015	1.57493e-014	1.47672e-014	1.42607e-014	7.73571e-015	-8.97384e-016	2.89832e-015	6.4224e-015	1.34931e-014	6.11927e-015	1.78258e-014	5.81284e-015	1.81689e-015	1.45776e-014	-7.00651e-016	-5.35429e-016	-6.22893e-015	-2.97535e-015	-3.77379e-015
-2.34944e-015	-8.46987e-015	-3.3384e-015	2.7446e-015	9.94362e-015	1.46484e-014	8.83242e-015	1.53089e-014	1.44357e-014	1.4108e-014	7.49121e-015	-8.29483e-016	2.97872e-015	6.40692e-015	1.33999e-014	6.12087e-015	1.77807e-014	6.01727e-015	2.25262e-015	1.45777e-014	-2.16623e-016	-3.56201e-016	-6.28098e-015	-2.9942e-015	-3.80854e-015
-2.30506e-015	-8.41784e-015	-3.16324e-015	2.82053e-015	9.92263e-015	1.45042e-014	8.83113e-015	1.48747e-014	1.40871e-014	1.39059e-014	7.24668e-015	-7.59732e-016	3.04758e-015	6.37211e-015	1.32754e-014	6.12177e-015	1.77251e-014	6.22186e-015	2.68169e-015	1.4551e-014	2.60517e-016	-1.65783e-016	-6.34406e-015	-3.02768e-015	-3.84541e-015
-2.28084e-015	-8.36995e-015	-2.99105e-015	2.92444e-015	9.88863e-015	1.43199e-014	8.81612e-015	1.44497e-014	1.37241e-014	1.36556e-014	7.00436e-015	-6.89768e-016	3.10362e-015	6.31742e-015	1.31218e-014	6.12391e-015	1.76598e-014	6.42522e-015	3.10096e-015	1.44992e-014	7.26866e-016	3.21841e-017	-6.41975e-015	-3.07575e-015	-3.88377e-015
-2.27801e-015	-8.32648e-015	-2.82443e-015	3.05499e-015	9.84116e-015	1.40974e-014	8.78777e-015	1.4036e-014	1.33496e-014	1.33574e-014	6.76598e-015	-6.21376e-016	3.14573e-015	6.24243e-015	1.29405e-014	6.12907e-015	1.75863e-014	6.62657e-015	3.50634e-015	1.44227e-014	1.17931e-015	2.34419e-016	-6.50858e-015	-3.13858e-015	-3.92384e-015
-2.29803e-015	-8.28845e-015	-2.66603e-015	3.21226e-015	9.78081e-015	1.38389e-014	8.74658e-015	1.36355e-014	1.29672e-014	1.30137e-014	6.53351e-015	-5.56375e-016	3.17315e-015	6.14636e-015	1.27342e-014	6.13911e-015	1.75062e-014	6.82449e-015	3.89466e-015	1.43234e-014	1.61487e-015	4.37767e-016	-6.61048e-015	-3.21608e-015	-3.96554e-015
-2.3423e-015	-8.25781e-015	-2.51789e-015	3.39509e-015	9.70758e-015	1.35468e-014	8.69374e-015	1.32508e-014	1.25803e-014	1.26266e-014	6.30845e-015	-4.95945e-016	3.18433e-015	6.0293e-015	1.25049e-014	6.15535e-015	1.74203e-014	7.01764e-015	4.26284e-015	1.42033e-014	2.03084e-015	6.39697e-016	-6.72577e-015	-3.30714e-015	-4.00902e-015
-2.41175e-015	-8.2353e-015	-2.38218e-015	3.60134e-015	9.62215e-015	1.32244e-014	8.63056e-015	1.28837e-014	1.21921e-014	1.21996e-014	6.0923e-015	-4.41125e-016	3.17851e-015	5.89176e-015	1.22553e-014	6.17943e-015	1.73301e-014	7.20485e-015	4.60829e-015	1.40646e-014	2.42376e-015	8.36869e-016	-6.85421e-015	-3.41207e-015	-4.05379e-015
-2.50653e-015	-8.2219e-015	-2.26131e-015	3.83003e-015	9.52475e-015	1.28748e-014	8.55888e-015	1.25357e-014	1.18062e-014	1.17365e-014	5.88668e-015	-3.93414e-016	3.15434e-015	5.73421e-015	1.19885e-014	6.21289e-015	1.72366e-014	7.38497e-015	4.9292e-015	1.39099e-014	2.79118e-015	1.02617e-015	-6.99524e-015	-3.53062e-015	-4.09993e-015
-2.62617e-015	-8.21797e-015	-2.15736e-015	4.07872e-015	9.41587e-015	1.25016e-014	8.47958e-015	1.22087e-014	1.14264e-014	1.12417e-014	5.6926e-015	-3.54147e-016	3.11131e-015	5.55702e-015	1.17066e-014	6.25723e-015	1.71412e-014	7.55676e-015	5.22354e-015	1.37421e-014	3.13137e-015	1.20511e-015	-7.14837e-015	-3.66217e-015	-4.14687e-015
-2.7713e-015	-8.22462e-015	-2.07244e-015	4.34545e-015	9.29578e-015	1.21091e-014	8.39466e-015	1.19042e-014	1.10565e-014	1.07196e-014	5.51101e-015	-3.23986e-016	3.04864e-015	5.36103e-015	1.14133e-014	6.31273e-015	1.7045e-014	7.71969e-015	5.48942e-015	1.35637e-014	3.44204e-015	1.37024e-015	-7.31232e-015	-3.80635e-015	-4.1947e-015
-2.94135e-015	-8.24162e-015	-2.00779e-015	4.62777e-015	9.16518e-015	1.17014e-014	8.30535e-015	1.16231e-014	1.06991e-014	1.01746e-014	5.34276e-015	-3.04219e-016	2.96595e-015	5.14738e-015	1.11109e-014	6.38034e-015	1.69491e-014	7.87253e-015	5.72589e-015	1.33779e-014	3.72121e-015	1.51865e-015	-7.48621e-015	-3.96271e-015	-4.2431e-015
-3.13631e-015	-8.26956e-015	-1.96485e-015	4.92322e-015	9.02503e-015	1.12829e-014	8.21352e-015	1.13653e-014	1.03578e-014	9.61225e-015	5.18785e-015	-2.9521e-016	2.86277e-015	4.91745e-015	1.08025e-014	6.46e-015	1.68541e-014	8.01446e-015	5.93212e-015	1.3188e-014	3.96751e-015	1.64802e-015	-7.66844e-015	-4.13067e-015	-4.29218e-015
-3.35586e-015	-8.30867e-015	-1.94494e-015	5.2294e-015	8.87622e-015	1.08581e-014	8.12118e-015	1.11318e-014	1.00354e-014	9.03766e-015	5.04658e-015	-2.98032e-016	2.73871e-015	4.6724e-015	1.04914e-014	6.55243e-015	1.67609e-014	8.14469e-015	6.10776e-015	1.29962e-014	4.17939e-015	1.75599e-015	-7.85817e-015	-4.30937e-015	-4.34185e-015
-3.59907e-015	-8.35899e-015	-1.9492e-015	5.54277e-015	8.72008e-015	1.04317e-014	8.02992e-015	1.09227e-014	9.73516e-015	8.457e-015	4.91923e-015	-3.12883e-016	2.59309e-015	4.41338e-015	1.01805e-014	6.65776e-015	1.66701e-014	8.26271e-015	6.25292e-015	1.28049e-014	4.35512e-015	1.841e-015	-8.05361e-015	-4.49848e-015	-4.39166e-015
-3.86466e-015	-8.42039e-015	-1.97811e-015	5.86028e-015	8.5574e-015	1.00082e-014	7.94155e-015	1.07383e-014	9.45871e-015	7.87522e-015	4.8046e-015	-3.39777e-016	2.42569e-015	4.14165e-015	9.87216e-015	6.77533e-015	1.65813e-014	8.36813e-015	6.36787e-015	1.2618e-014	4.49394e-015	1.90109e-015	-8.25279e-015	-4.69781e-015	-4.4417e-015
-4.15128e-015	-8.49213e-015	-2.03151e-015	6.17902e-015	8.3887e-015	9.5926e-015	7.85788e-015	1.05785e-014	9.20833e-015	7.29813e-015	4.70245e-015	-3.78903e-016	2.23675e-015	3.85958e-015	9.5692e-015	6.90493e-015	1.64944e-014	8.46055e-015	6.45287e-015	1.24374e-014	4.59596e-015	1.93529e-015	-8.4532e-015	-4.90777e-015	-4.49202e-015
-4.45738e-015	-8.57436e-015	-2.10959e-015	6.49575e-015	8.21551e-015	9.18894e-015	7.77998e-015	1.04427e-014	8.98543e-015	6.73178e-015	4.61177e-015	-4.30645e-016	2.02644e-015	3.56848e-015	9.27408e-015	7.04568e-015	1.64097e-014	8.53958e-015	6.50805e-015	1.22653e-014	4.66095e-015	1.94296e-015	-8.65295e-015	-5.12797e-015	-4.54244e-015
-4.78072e-015	-8.66668e-015	-2.21166e-015	6.8071e-015	8.03866e-015	8.80131e-015	7.70965e-015	1.03305e-014	8.79116e-015	6.18057e-015	4.53112e-015	-4.94555e-016	1.79489e-015	3.26998e-015	8.98989e-015	7.19659e-015	1.63265e-014	8.60445e-015	6.53397e-015	1.21036e-014	4.68799e-015	1.92344e-015	-8.85012e-015	-5.35791e-015	-4.59336e-015
-5.1195e-015	-8.76874e-015	-2.33755e-015	7.10972e-015	7.85897e-015	8.43336e-015	7.64801e-015	1.02412e-014	8.62659e-015	5.64963e-015	4.45901e-015	-5.71217e-016	1.54279e-015	2.9661e-015	8.71866e-015	7.35694e-015	1.62445e-014	8.65453e-015	6.53178e-015	1.19537e-014	4.67611e-015	1.87691e-015	-9.04227e-015	-5.59749e-015	-4.64471e-015
-5.47135e-015	-8.87947e-015	-2.48631e-015	7.40102e-015	7.67723e-015	8.0885e-015	7.59613e-015	1.01731e-014	8.49179e-015	5.14421e-015	4.39421e-015	-6.60001e-016	1.27057e-015	2.65813e-015	8.46229e-015	7.52473e-015	1.61632e-014	8.68935e-015	6.50321e-015	1.18175e-014	4.62608e-015	1.80437e-015	-9.22726e-015	-5.8469e-015	-4.69722e-015
-5.83378e-015	-8.99923e-015	-2.65708e-015	7.67764e-015	7.49457e-015	7.77031e-015	7.55474e-015	1.01243e-014	8.38668e-015	4.66797e-015	4.33456e-015	-7.60471e-016	9.78972e-016	2.34765e-015	8.22342e-015	7.69803e-015	1.60811e-014	8.70862e-015	6.44972e-015	1.16959e-014	4.53849e-015	1.70637e-015	-9.40313e-015	-6.10574e-015	-4.751e-015
-6.20416e-015	-9.12673e-015	-2.84743e-015	7.9363e-015	7.31198e-015	7.48198e-015	7.5249e-015	1.00932e-014	8.31088e-015	4.22486e-015	4.2784e-015	-8.72456e-016	6.68837e-016	2.03691e-015	8.00317e-015	7.87476e-015	1.59975e-014	8.71222e-015	6.37279e-015	1.1589e-014	4.41309e-015	1.5831e-015	-9.56838e-015	-6.37381e-015	-4.80704e-015
-6.58063e-015	-9.26136e-015	-3.05564e-015	8.17439e-015	7.12944e-015	7.22583e-015	7.50731e-015	1.00778e-014	8.26309e-015	3.81855e-015	4.22415e-015	-9.95116e-016	3.41456e-016	1.72733e-015	7.8024e-015	8.05281e-015	1.59111e-014	8.69967e-015	6.27348e-015	1.14981e-014	4.25052e-015	1.43623e-015	-9.72152e-015	-6.65139e-015	-4.86543e-015
-6.96007e-015	-9.40257e-015	-3.27982e-015	8.38925e-015	6.94829e-015	7.00397e-015	7.50239e-015	1.00767e-014	8.24214e-015	3.45225e-015	4.16967e-015	-1.12765e-015	-1.85881e-018	1.42032e-015	7.6222e-015	8.23004e-015	1.58206e-014	8.67098e-015	6.15369e-015	1.14229e-014	4.0519e-015	1.26754e-015	-9.86074e-015	-6.93873e-015	-4.92702e-015
-7.33935e-015	-9.5492e-015	-3.51821e-015	8.57856e-015	6.7687e-015	6.81829e-015	7.50949e-015	1.00893e-014	8.24622e-015	3.1278e-015	4.11337e-015	-1.26968e-015	-3.59994e-016	1.11761e-015	7.46388e-015	8.40405e-015	1.57241e-014	8.6254e-015	6.0151e-015	1.13628e-014	3.81813e-015	1.07938e-015	-9.98456e-015	-7.23605e-015	-4.99223e-015
-7.71513e-015	-9.70024e-015	-3.76843e-015	8.73896e-015	6.59111e-015	6.67001e-015	7.52892e-015	1.01138e-014	8.27376e-015	2.8471e-015	4.05377e-015	-1.42052e-015	-7.31258e-016	8.21059e-016	7.32851e-015	8.57242e-015	1.56197e-014	8.56248e-015	5.85905e-015	1.13166e-014	3.55003e-015	8.74091e-016	-1.00923e-014	-7.54369e-015	-5.06138e-015
-8.08424e-015	-9.85512e-015	-4.02768e-015	8.8698e-015	6.41581e-015	6.56007e-015	7.56092e-015	1.01483e-014	8.32212e-015	2.61148e-015	3.98836e-015	-1.57963e-015	-1.11408e-015	5.31201e-016	7.2164e-015	8.73244e-015	1.55061e-014	8.48208e-015	5.687e-015	1.12832e-014	3.2491e-015	6.55023e-016	-1.01824e-014	-7.86164e-015	-5.13476e-015
-8.44425e-015	-1.00137e-014	-4.29358e-015	8.96936e-015	6.24349e-015	6.48865e-015	7.60539e-015	1.0191e-014	8.38851e-015	2.42054e-015	3.91547e-015	-1.74577e-015	-1.50641e-015	2.49173e-016	7.12717e-015	8.88235e-015	1.53819e-014	8.38413e-015	5.50033e-015	1.12613e-014	2.91655e-015	4.25053e-016	-1.02542e-014	-8.18983e-015	-5.2133e-015
-8.79179e-015	-1.0175e-014	-4.56343e-015	9.03633e-015	6.07377e-015	6.45481e-015	7.66051e-015	1.02399e-014	8.47003e-015	2.2749e-015	3.83341e-015	-1.91791e-015	-1.90625e-015	-2.37847e-017	7.06126e-015	9.02e-015	1.52461e-014	8.26849e-015	5.30103e-015	1.12495e-014	2.55377e-015	1.87708e-016	-1.03074e-014	-8.52824e-015	-5.29701e-015
-9.12389e-015	-1.03379e-014	-4.83436e-015	9.06909e-015	5.90637e-015	6.45813e-015	7.72573e-015	1.02935e-014	8.5637e-015	2.17419e-015	3.7404e-015	-2.0955e-015	-2.31155e-015	-2.8718e-016	7.01826e-015	9.14292e-015	1.50968e-014	8.13596e-015	5.08994e-015	1.1246e-014	2.16242e-015	-5.41979e-017	-1.03417e-014	-8.87699e-015	-5.38664e-015
-9.43812e-015	-1.05012e-014	-5.10313e-015	9.06713e-015	5.74167e-015	6.4983e-015	7.79987e-015	1.03502e-014	8.66661e-015	2.11684e-015	3.63549e-015	-2.27814e-015	-2.71977e-015	-5.40361e-016	6.99689e-015	9.24898e-015	1.49331e-014	7.98639e-015	4.86898e-015	1.12486e-014	1.74474e-015	-2.96904e-016	-1.03578e-014	-9.2358e-015	-5.4827e-015
-9.73154e-015	-1.06645e-014	-5.36737e-015	9.02982e-015	5.57941e-015	6.57353e-015	7.88154e-015	1.04085e-014	8.77508e-015	2.10038e-015	3.51684e-015	-2.46513e-015	-3.12828e-015	-7.82794e-016	6.99683e-015	9.33569e-015	1.47532e-014	7.82042e-015	4.63959e-015	1.12541e-014	1.30203e-015	-5.37145e-016	-1.03567e-014	-9.6043e-015	-5.58546e-015
-1.00018e-014	-1.08269e-014	-5.62401e-015	8.95729e-015	5.41979e-015	6.68187e-015	7.96952e-015	1.0467e-014	8.88583e-015	2.12211e-015	3.38271e-015	-2.65579e-015	-3.53455e-015	-1.01453e-015	7.01655e-015	9.40108e-015	1.45563e-014	7.63755e-015	4.40242e-015	1.12606e-014	8.36713e-016	-7.71732e-016	-1.0339e-014	-9.98255e-015	-5.69563e-015
-1.02465e-014	-1.09882e-014	-5.87048e-015	8.85e-015	5.26186e-015	6.82119e-015	8.06151e-015	1.05242e-014	8.99539e-015	2.17931e-015	3.23254e-015	-2.84988e-015	-3.93665e-015	-1.23527e-015	7.05477e-015	9.44356e-015	1.43415e-014	7.43835e-015	4.15857e-015	1.12647e-014	3.50908e-016	-9.97708e-016	-1.03058e-014	-1.037e-014	-5.81324e-015
-1.04632e-014	-1.11477e-014	-6.10407e-015	8.7085e-015	5.10504e-015	6.98888e-015	8.15563e-015	1.05786e-014	9.09971e-015	2.26905e-015	3.06579e-015	-3.04786e-015	-4.33193e-015	-1.44504e-015	7.10986e-015	9.46189e-015	1.41084e-014	7.22256e-015	3.9095e-015	1.12638e-014	-1.53114e-016	-1.21196e-015	-1.02582e-014	-1.07661e-014	-5.93852e-015
-1.06501e-014	-1.13047e-014	-6.3223e-015	8.53353e-015	4.94923e-015	7.18219e-015	8.25013e-015	1.06296e-014	9.19593e-015	2.38752e-015	2.88207e-015	-3.24909e-015	-4.71791e-015	-1.6443e-015	7.18023e-015	9.45497e-015	1.38564e-014	6.99092e-015	3.65565e-015	1.12547e-014	-6.7393e-016	-1.41169e-015	-1.01979e-014	-1.11701e-014	-6.07142e-015
-1.08055e-014	-1.14589e-014	-6.52287e-015	8.32629e-015	4.79373e-015	7.39778e-015	8.34266e-015	1.06759e-014	9.27986e-015	2.53006e-015	2.6813e-015	-3.4532e-015	-5.09113e-015	-1.8339e-015	7.26421e-015	9.42133e-015	1.35857e-014	6.74408e-015	3.39776e-015	1.12345e-014	-1.20901e-015	-1.59428e-015	-1.01266e-014	-1.15816e-014	-6.21204e-015
-1.09278e-014	-1.16102e-014	-6.7037e-015	8.08853e-015	4.63828e-015	7.63151e-015	8.43096e-015	1.07161e-014	9.34902e-015	2.6919e-015	2.46398e-015	-3.66007e-015	-5.44938e-015	-2.01369e-015	7.35973e-015	9.36012e-015	1.32951e-014	6.48259e-015	3.13736e-015	1.12007e-014	-1.75646e-015	-1.75757e-015	-1.00464e-014	-1.20003e-014	-6.3602e-015
-1.10158e-014	-1.17585e-014	-6.86284e-015	7.82247e-015	4.4826e-015	7.88063e-015	8.513e-015	1.07501e-014	9.40015e-015	2.86862e-015	2.23019e-015	-3.87039e-015	-5.79014e-015	-2.18429e-015	7.46371e-015	9.27067e-015	1.29846e-014	6.20702e-015	2.87482e-015	1.11499e-014	-2.31378e-015	-1.90019e-015	-9.95943e-015	-1.24254e-014	-6.51606e-015
-1.10688e-014	-1.19037e-014	-6.99885e-015	7.52964e-015	4.32627e-015	8.14083e-015	8.58736e-015	1.07768e-014	9.43061e-015	3.05588e-015	1.98096e-015	-4.08425e-015	-6.11124e-015	-2.34638e-015	7.57406e-015	9.15239e-015	1.26548e-014	5.91772e-015	2.61122e-015	1.10798e-014	-2.87876e-015	-2.02095e-015	-9.86819e-015	-1.28559e-014	-6.67908e-015
-1.10868e-014	-1.20457e-014	-7.11069e-015	7.21348e-015	4.16843e-015	8.40872e-015	8.65205e-015	1.07956e-014	9.43808e-015	3.24842e-015	1.71748e-015	-4.30189e-015	-6.41037e-015	-2.50112e-015	7.68875e-015	9.00534e-015	1.2306e-014	5.6156e-015	2.34708e-015	1.09878e-014	-3.44873e-015	-2.11868e-015	-9.77513e-015	-1.32903e-014	-6.84885e-015
-1.10696e-014	-1.21837e-014	-7.19751e-015	6.87628e-015	4.00845e-015	8.68045e-015	8.70475e-015	1.08065e-014	9.42095e-015	3.44171e-015	1.44039e-015	-4.52359e-015	-6.68532e-015	-2.6491e-015	7.80543e-015	8.83009e-015	1.19386e-014	5.30231e-015	2.08234e-015	1.08717e-014	-4.02093e-015	-2.19313e-015	-9.68305e-015	-1.37273e-014	-7.02513e-015
-1.10172e-014	-1.23181e-014	-7.25847e-015	6.52093e-015	3.84584e-015	8.95131e-015	8.74346e-015	1.08095e-014	9.37711e-015	3.63101e-015	1.15131e-015	-4.75002e-015	-6.93369e-015	-2.7912e-015	7.92158e-015	8.62687e-015	1.1554e-014	4.9787e-015	1.81826e-015	1.07294e-014	-4.59304e-015	-2.24395e-015	-9.59435e-015	-1.41658e-014	-7.2072e-015
-1.093e-014	-1.24484e-014	-7.29322e-015	6.1503e-015	3.68053e-015	9.21812e-015	8.76676e-015	1.08042e-014	9.30506e-015	3.81165e-015	8.51832e-016	-4.98179e-015	-7.1529e-015	-2.928e-015	8.03507e-015	8.3964e-015	1.11533e-014	4.64634e-015	1.5558e-015	1.05595e-014	-5.16277e-015	-2.27158e-015	-9.51175e-015	-1.46043e-014	-7.39474e-015
-1.08087e-014	-1.25752e-014	-7.30147e-015	5.76783e-015	3.51203e-015	9.47794e-015	8.7741e-015	1.07908e-014	9.20345e-015	3.97967e-015	5.4362e-016	-5.21911e-015	-7.34145e-015	-3.06069e-015	8.14392e-015	8.14007e-015	1.07384e-014	4.30596e-015	1.29532e-015	1.03603e-014	-5.72781e-015	-2.27732e-015	-9.43794e-015	-1.50411e-014	-7.58675e-015
-1.06544e-014	-1.26988e-014	-7.28388e-015	5.3768e-015	3.33961e-015	9.72736e-015	8.76407e-015	1.07691e-014	9.072e-015	4.13127e-015	2.28856e-016	-5.46237e-015	-7.49839e-015	-3.18997e-015	8.24607e-015	7.85941e-015	1.03105e-014	3.95833e-015	1.03733e-015	1.01307e-014	-6.28562e-015	-2.2623e-015	-9.37548e-015	-1.54743e-014	-7.78283e-015
-1.04689e-014	-1.28197e-014	-7.24102e-015	4.98049e-015	3.16281e-015	9.96341e-015	8.73566e-015	1.07397e-014	8.9106e-015	4.2624e-015	-8.98617e-017	-5.71226e-015	-7.62173e-015	-3.31715e-015	8.33926e-015	7.55578e-015	9.87166e-015	3.60404e-015	7.82977e-016	9.86951e-015	-6.83384e-015	-2.22789e-015	-9.32655e-015	-1.59027e-014	-7.98188e-015
-1.02543e-014	-1.29378e-014	-7.1737e-015	4.58241e-015	2.98228e-015	1.01829e-014	8.68801e-015	1.07027e-014	8.71956e-015	4.36898e-015	-4.10999e-016	-5.96999e-015	-7.71075e-015	-3.44308e-015	8.42137e-015	7.23121e-015	9.42326e-015	3.24543e-015	5.33425e-016	9.57661e-015	-7.36973e-015	-2.17718e-015	-9.29335e-015	-1.63243e-014	-8.18282e-015
-1.00125e-014	-1.30537e-014	-7.083e-015	4.18586e-015	2.79789e-015	1.03835e-014	8.62086e-015	1.06584e-014	8.49944e-015	4.44851e-015	-7.32072e-016	-6.23608e-015	-7.76448e-015	-3.56926e-015	8.48999e-015	6.88761e-015	8.96699e-015	2.88379e-015	2.88865e-016	9.25158e-015	-7.89172e-015	-2.11268e-015	-9.27783e-015	-1.67371e-014	-8.38437e-015
-9.74605e-015	-1.31671e-014	-6.97047e-015	3.79416e-015	2.60976e-015	1.05627e-014	8.53359e-015	1.06071e-014	8.2519e-015	4.49845e-015	-1.05037e-015	-6.5109e-015	-7.78276e-015	-3.69657e-015	8.54374e-015	6.52683e-015	8.50571e-015	2.52077e-015	5.07045e-017	8.89516e-015	-8.39752e-015	-2.03709e-015	-9.28215e-015	-1.71393e-014	-8.5852e-015
-9.45761e-015	-1.32787e-014	-6.83786e-015	3.411e-015	2.41744e-015	1.07179e-014	8.42625e-015	1.05495e-014	7.97903e-015	4.51648e-015	-1.36356e-015	-6.79446e-015	-7.7648e-015	-3.8254e-015	8.58054e-015	6.15148e-015	8.04197e-015	2.15747e-015	-1.7974e-016	8.50822e-015	-8.8854e-015	-1.95359e-015	-9.30824e-015	-1.75291e-014	-8.78418e-015
-9.14925e-015	-1.33894e-014	-6.68681e-015	3.0397e-015	2.22087e-015	1.08483e-014	8.299e-015	1.04863e-014	7.68255e-015	4.50164e-015	-1.66911e-015	-7.08696e-015	-7.71069e-015	-3.95613e-015	8.5991e-015	5.76437e-015	7.57804e-015	1.79528e-015	-4.01995e-016	8.09141e-015	-9.35317e-015	-1.86657e-015	-9.35731e-015	-1.79051e-014	-8.98046e-015
-8.82413e-015	-1.34993e-014	-6.51993e-015	2.68295e-015	2.02058e-015	1.09529e-014	8.15236e-015	1.04173e-014	7.36492e-015	4.45229e-015	-1.96485e-015	-7.38948e-015	-7.62175e-015	-4.0895e-015	8.59822e-015	5.36744e-015	7.11536e-015	1.43571e-015	-6.15018e-016	7.64662e-015	-9.79929e-015	-1.77932e-015	-9.42994e-015	-1.82654e-014	-9.17313e-015
-8.4856e-015	-1.36084e-014	-6.33993e-015	2.34349e-015	1.81706e-015	1.10308e-014	7.98702e-015	1.03433e-014	7.02904e-015	4.3682e-015	-2.2486e-015	-7.70183e-015	-7.49947e-015	-4.22596e-015	8.57712e-015	4.96365e-015	6.65612e-015	1.07982e-015	-8.1826e-016	7.17543e-015	-1.02229e-014	-1.69584e-015	-9.52693e-015	-1.86085e-014	-9.36119e-015
-8.13733e-015	-1.37179e-014	-6.14866e-015	2.02384e-015	1.6105e-015	1.10801e-014	7.804e-015	1.02649e-014	6.67812e-015	4.2485e-015	-2.51833e-015	-8.02317e-015	-7.34427e-015	-4.36561e-015	8.53482e-015	4.55533e-015	6.20272e-015	7.29407e-016	-1.01029e-015	6.67958e-015	-1.0623e-014	-1.62005e-015	-9.64831e-015	-1.89329e-014	-9.54343e-015
-7.78238e-015	-1.3828e-014	-5.94861e-015	1.72659e-015	1.40155e-015	1.11009e-014	7.60421e-015	1.01824e-014	6.31572e-015	4.09458e-015	-2.77123e-015	-8.35309e-015	-7.1578e-015	-4.50921e-015	8.47063e-015	4.14485e-015	5.75709e-015	3.85788e-016	-1.19058e-015	6.16079e-015	-1.09983e-014	-1.55669e-015	-9.79445e-015	-1.92369e-014	-9.71935e-015
-7.42436e-015	-1.3939e-014	-5.74298e-015	1.4536e-015	1.19091e-015	1.10924e-014	7.38871e-015	1.00967e-014	5.94555e-015	3.90752e-015	-3.00506e-015	-8.69148e-015	-6.94141e-015	-4.65701e-015	8.38389e-015	3.73437e-015	5.32107e-015	5.03055e-017	-1.35746e-015	5.62221e-015	-1.13481e-014	-1.50944e-015	-9.96528e-015	-1.95193e-014	-9.88852e-015
-7.06654e-015	-1.40508e-014	-5.53455e-015	1.20651e-015	9.78969e-016	1.10557e-014	7.15952e-015	1.00084e-014	5.57155e-015	3.6883e-015	-3.21811e-015	-9.03748e-015	-6.69714e-015	-4.80882e-015	8.27434e-015	3.32698e-015	4.89728e-015	-2.76133e-016	-1.51005e-015	5.0666e-015	-1.16712e-014	-1.48225e-015	-1.01602e-014	-1.9779e-014	-1.00505e-014
-6.71284e-015	-1.41642e-014	-5.32566e-015	9.86364e-016	7.6666e-016	1.09919e-014	6.91836e-015	9.91864e-015	5.19805e-015	3.43881e-015	-3.40865e-015	-9.39008e-015	-6.42794e-015	-4.96456e-015	8.14241e-015	2.92504e-015	4.48776e-015	-5.92692e-016	-1.64849e-015	4.49628e-015	-1.19672e-014	-1.47784e-015	-1.03784e-014	-2.00149e-014	-1.02051e-014
-6.36697e-015	-1.42797e-014	-5.11878e-015	7.94192e-016	5.54754e-016	1.09019e-014	6.66665e-015	9.82713e-015	4.82876e-015	3.16126e-015	-3.57514e-015	-9.74809e-015	-6.13613e-015	-5.12448e-015	7.98794e-015	2.53081e-015	4.09387e-015	-8.97859e-016	-1.77177e-015	3.91399e-015	-1.22358e-014	-1.49976e-015	-1.06183e-014	-2.02256e-014	-1.03514e-014
-6.03195e-015	-1.43976e-014	-4.91706e-015	6.30919e-016	3.44004e-016	1.07867e-014	6.40634e-015	9.73409e-015	4.46751e-015	2.85847e-015	-3.71651e-015	-1.01104e-014	-5.82497e-015	-5.28822e-015	7.8122e-015	2.14626e-015	3.71673e-015	-1.19082e-015	-1.87941e-015	3.32344e-015	-1.2477e-014	-1.55193e-015	-1.08788e-014	-2.04108e-014	-1.04896e-014
-5.71127e-015	-1.45185e-014	-4.72284e-015	4.97078e-016	1.35165e-016	1.06482e-014	6.13921e-015	9.64065e-015	4.11796e-015	2.53317e-015	-3.83267e-015	-1.04756e-014	-5.49705e-015	-5.45536e-015	7.61536e-015	1.77312e-015	3.35785e-015	-1.47086e-015	-1.97071e-015	2.72826e-015	-1.26911e-014	-1.63628e-015	-1.1158e-014	-2.057e-014	-1.06204e-014
-5.40859e-015	-1.46427e-014	-4.53845e-015	3.928e-016	-7.07536e-017	1.04889e-014	5.86783e-015	9.54758e-015	3.78456e-015	2.18868e-015	-3.92234e-015	-1.08407e-014	-5.15463e-015	-5.62597e-015	7.39853e-015	1.4135e-015	3.01849e-015	-1.73709e-015	-2.04544e-015	2.13142e-015	-1.28779e-014	-1.75475e-015	-1.14542e-014	-2.07033e-014	-1.07433e-014
-5.12612e-015	-1.47699e-014	-4.3661e-015	3.17649e-016	-2.73222e-016	1.03105e-014	5.59464e-015	9.45539e-015	3.47132e-015	1.82906e-015	-3.98517e-015	-1.12046e-014	-4.80132e-015	-5.79917e-015	7.16312e-015	1.0696e-015	2.69946e-015	-1.98868e-015	-2.10346e-015	1.53611e-015	-1.30387e-014	-1.90925e-015	-1.1765e-014	-2.08104e-014	-1.08592e-014
-4.86636e-015	-1.48996e-014	-4.20859e-015	2.70947e-016	-4.71396e-016	1.01149e-014	5.32154e-015	9.36467e-015	3.18191e-015	1.4579e-015	-4.02084e-015	-1.15645e-014	-4.44036e-015	-5.97443e-015	6.91035e-015	7.42494e-016	2.4016e-015	-2.22532e-015	-2.14463e-015	9.44856e-016	-1.31739e-014	-2.10186e-015	-1.20879e-014	-2.08922e-014	-1.0969e-014
-4.63216e-015	-1.5032e-014	-4.06808e-015	2.51656e-016	-6.6443e-016	9.9035e-015	5.05091e-015	9.27607e-015	2.91995e-015	1.07901e-015	-4.02913e-015	-1.19186e-014	-4.07563e-015	-6.15097e-015	6.64156e-015	4.32974e-016	2.12597e-015	-2.4462e-015	-2.16906e-015	3.60451e-016	-1.32844e-014	-2.3335e-015	-1.24202e-014	-2.09493e-014	-1.10741e-014
-4.42614e-015	-1.51681e-014	-3.94677e-015	2.58458e-016	-8.51578e-016	9.67955e-015	4.78435e-015	9.18969e-015	2.68904e-015	6.96891e-016	-4.01026e-015	-1.22641e-014	-3.71071e-015	-6.32864e-015	6.35831e-015	1.42395e-016	1.87254e-015	-2.65144e-015	-2.17636e-015	-2.13953e-016	-1.33713e-014	-2.60381e-015	-1.27589e-014	-2.09821e-014	-1.11751e-014
-4.25027e-015	-1.53074e-014	-3.846e-015	2.90959e-016	-1.03233e-015	9.44527e-015	4.52383e-015	9.10633e-015	2.49205e-015	3.15226e-016	-3.96488e-015	-1.2598e-014	-3.3495e-015	-6.50654e-015	6.06318e-015	-1.27996e-016	1.64142e-015	-2.84043e-015	-2.16683e-015	-7.75058e-016	-1.34359e-014	-2.91274e-015	-1.31018e-014	-2.09915e-014	-1.12735e-014
-4.10638e-015	-1.54494e-014	-3.7673e-015	3.47629e-016	-1.20545e-015	9.20366e-015	4.27146e-015	9.02579e-015	2.33172e-015	-6.21221e-017	-3.89347e-015	-1.29174e-014	-2.99482e-015	-6.68358e-015	5.75784e-015	-3.78362e-016	1.43276e-015	-3.01329e-015	-2.14246e-015	-1.32062e-015	-1.34797e-014	-3.25985e-015	-1.34458e-014	-2.09786e-014	-1.13703e-014
-3.99541e-015	-1.55948e-014	-3.71209e-015	4.25319e-016	-1.37045e-015	8.95704e-015	4.02858e-015	8.94812e-015	2.20994e-015	-4.31324e-016	-3.7974e-015	-1.32203e-014	-2.65084e-015	-6.85902e-015	5.4439e-015	-6.08255e-016	1.24607e-015	-3.16996e-015	-2.10527e-015	-1.84872e-015	-1.35044e-014	-3.64403e-015	-1.3788e-014	-2.09449e-014	-1.14673e-014
-3.91877e-015	-1.57432e-014	-3.68166e-015	5.22002e-016	-1.52661e-015	8.70791e-015	3.79718e-015	8.87355e-015	2.1283e-015	-7.88502e-016	-3.67827e-015	-1.35041e-014	-2.32059e-015	-7.03227e-015	5.12339e-015	-8.17092e-016	1.08109e-015	-3.31066e-015	-2.05597e-015	-2.35756e-015	-1.3511e-014	-4.06406e-015	-1.41262e-014	-2.08916e-014	-1.15669e-014
-3.87725e-015	-1.58952e-014	-3.67625e-015	6.34866e-016	-1.67381e-015	8.45859e-015	3.57857e-015	8.80272e-015	2.08833e-015	-1.12907e-015	-3.53692e-015	-1.37658e-014	-2.007e-015	-7.2028e-015	4.799e-015	-1.00537e-015	9.37374e-016	-3.43607e-015	-1.99515e-015	-2.84503e-015	-1.35017e-014	-4.51736e-015	-1.44576e-014	-2.08205e-014	-1.16703e-014
-3.87148e-015	-1.60507e-014	-3.69631e-015	7.61583e-016	-1.81186e-015	8.21218e-015	3.37383e-015	8.73609e-015	2.09058e-015	-1.44936e-015	-3.37539e-015	-1.40022e-014	-1.71366e-015	-7.36999e-015	4.47321e-015	-1.17359e-015	8.13706e-016	-3.54621e-015	-1.9249e-015	-3.30985e-015	-1.3478e-014	-5.00125e-015	-1.47795e-014	-2.07335e-014	-1.17795e-014
-3.90138e-015	-1.62098e-014	-3.74212e-015	8.99783e-016	-1.94012e-015	7.97111e-015	3.18408e-015	8.67306e-015	2.13527e-015	-1.74704e-015	-3.19595e-015	-1.42124e-014	-1.44419e-015	-7.53348e-015	4.14774e-015	-1.32192e-015	7.0958e-016	-3.64125e-015	-1.84693e-015	-3.75051e-015	-1.34419e-014	-5.5131e-015	-1.50899e-014	-2.06325e-014	-1.1896e-014
-3.96689e-015	-1.63724e-014	-3.8137e-015	1.04665e-015	-2.05845e-015	7.73713e-015	3.01031e-015	8.61432e-015	2.2221e-015	-2.01939e-015	-3.00079e-015	-1.43932e-014	-1.20043e-015	-7.6926e-015	3.82449e-015	-1.45199e-015	6.23972e-016	-3.72215e-015	-1.76355e-015	-4.16651e-015	-1.33953e-014	-6.04955e-015	-1.53865e-014	-2.05202e-014	-1.20213e-014
-4.06782e-015	-1.65377e-014	-3.9112e-015	1.19935e-015	-2.16668e-015	7.51254e-015	2.85302e-015	8.55943e-015	2.35006e-015	-2.26375e-015	-2.79217e-015	-1.45426e-014	-9.84724e-016	-7.84673e-015	3.50574e-015	-1.5654e-015	5.5602e-016	-3.79006e-015	-1.67739e-015	-4.55701e-015	-1.33405e-014	-6.60627e-015	-1.56676e-014	-2.03986e-014	-1.21576e-014
-4.2038e-015	-1.67053e-014	-4.0341e-015	1.35469e-015	-2.26464e-015	7.29935e-015	2.71248e-015	8.50828e-015	2.51764e-015	-2.478e-015	-2.5722e-015	-1.46588e-014	-7.99264e-016	-7.99648e-015	3.19293e-015	-1.66272e-015	5.04597e-016	-3.84528e-015	-1.59051e-015	-4.92173e-015	-1.32788e-014	-7.17867e-015	-1.59314e-014	-2.02697e-014	-1.23075e-014
-4.3736e-015	-1.68751e-014	-4.18187e-015	1.51063e-015	-2.35228e-015	7.0991e-015	2.58881e-015	8.46134e-015	2.72307e-015	-2.66055e-015	-2.34333e-015	-1.47404e-014	-6.46034e-016	-8.14129e-015	2.88761e-015	-1.74488e-015	4.68676e-016	-3.88899e-015	-1.50559e-015	-5.26079e-015	-1.32121e-014	-7.76303e-015	-1.61762e-014	-2.01366e-014	-1.24727e-014
-4.57514e-015	-1.70472e-014	-4.35366e-015	1.66454e-015	-2.42939e-015	6.91267e-015	2.48179e-015	8.41917e-015	2.9633e-015	-2.80973e-015	-2.10795e-015	-1.47858e-014	-5.26613e-016	-8.28036e-015	2.59144e-015	-1.81352e-015	4.46963e-016	-3.9215e-015	-1.42544e-015	-5.57445e-015	-1.31422e-014	-8.35515e-015	-1.64009e-014	-2.00018e-014	-1.26545e-014
-4.80664e-015	-1.72212e-014	-4.54828e-015	1.81362e-015	-2.49631e-015	6.74163e-015	2.39044e-015	8.38162e-015	3.2349e-015	-2.92469e-015	-1.86867e-015	-1.47945e-014	-4.42338e-016	-8.41366e-015	2.30561e-015	-1.87007e-015	4.37251e-016	-3.94378e-015	-1.35279e-015	-5.86305e-015	-1.30705e-014	-8.95078e-015	-1.66047e-014	-1.98673e-014	-1.28547e-014
-5.06626e-015	-1.73971e-014	-4.76391e-015	1.95543e-015	-2.5538e-015	6.58684e-015	2.31409e-015	8.34794e-015	3.53499e-015	-3.00528e-015	-1.6287e-015	-1.47661e-014	-3.94013e-016	-8.5415e-015	2.03183e-015	-1.91648e-015	4.38928e-016	-3.95738e-015	-1.29028e-015	-6.12734e-015	-1.29992e-014	-9.54518e-015	-1.67864e-014	-1.97361e-014	-1.30744e-014
-5.35195e-015	-1.75748e-014	-4.99964e-015	2.08767e-015	-2.60175e-015	6.44856e-015	2.25204e-015	8.31782e-015	3.85977e-015	-3.05123e-015	-1.39121e-015	-1.47e-014	-3.82405e-016	-8.66456e-015	1.7711e-015	-1.95474e-015	4.49517e-016	-3.96302e-015	-1.24066e-015	-6.36821e-015	-1.29297e-014	-1.01336e-014	-1.6946e-014	-1.96104e-014	-1.33148e-014
-5.6615e-015	-1.77537e-014	-5.25412e-015	2.20854e-015	-2.64018e-015	6.32764e-015	2.20308e-015	8.29023e-015	4.2048e-015	-3.06279e-015	-1.15842e-015	-1.45959e-014	-4.07876e-016	-8.78247e-015	1.52392e-015	-1.98677e-015	4.67822e-016	-3.96127e-015	-1.20622e-015	-6.58683e-015	-1.28634e-014	-1.07122e-014	-1.70837e-014	-1.9493e-014	-1.35762e-014
-5.99233e-015	-1.79338e-014	-5.52631e-015	2.31565e-015	-2.66968e-015	6.22425e-015	2.16557e-015	8.26433e-015	4.56562e-015	-3.04087e-015	-9.327e-016	-1.44552e-014	-4.70482e-016	-8.8957e-015	1.29103e-015	-2.01413e-015	4.92019e-016	-3.95406e-015	-1.18974e-015	-6.78492e-015	-1.2802e-014	-1.1277e-014	-1.72007e-014	-1.93864e-014	-1.38592e-014
-6.34207e-015	-1.81147e-014	-5.81387e-015	2.40693e-015	-2.69048e-015	6.1388e-015	2.13746e-015	8.23937e-015	4.93716e-015	-2.98663e-015	-7.17348e-016	-1.4279e-014	-5.70078e-016	-9.00478e-015	1.07287e-015	-2.03834e-015	5.20479e-016	-3.94235e-015	-1.19383e-015	-6.96482e-015	-1.27467e-014	-1.1824e-014	-1.72976e-014	-1.92928e-014	-1.41649e-014
-6.70851e-015	-1.8296e-014	-6.11522e-015	2.48051e-015	-2.70344e-015	6.07116e-015	2.1172e-015	8.21509e-015	5.3143e-015	-2.90173e-015	-5.1501e-016	-1.4069e-014	-7.06421e-016	-9.10992e-015	8.69219e-016	-2.06232e-015	5.51663e-016	-3.92717e-015	-1.22101e-015	-7.12833e-015	-1.26987e-014	-1.23498e-014	-1.73755e-014	-1.92148e-014	-1.44937e-014
-7.08877e-015	-1.84774e-014	-6.42883e-015	2.53543e-015	-2.70955e-015	6.02064e-015	2.10352e-015	8.19039e-015	5.69101e-015	-2.78827e-015	-3.28029e-016	-1.38279e-014	-8.78351e-016	-9.21165e-015	6.80445e-016	-2.08782e-015	5.83923e-016	-3.90998e-015	-1.27296e-015	-7.27708e-015	-1.26595e-014	-1.28513e-014	-1.74355e-014	-1.91538e-014	-1.48449e-014
-7.48012e-015	-1.86575e-014	-6.75307e-015	2.57065e-015	-2.70893e-015	5.98631e-015	2.09413e-015	8.16351e-015	6.06253e-015	-2.64881e-015	-1.58892e-016	-1.35584e-014	-1.0845e-015	-9.31142e-015	5.06388e-016	-2.11569e-015	6.15829e-016	-3.89201e-015	-1.35137e-015	-7.41336e-015	-1.26292e-014	-1.33256e-014	-1.74795e-014	-1.9112e-014	-1.52182e-014
-7.88041e-015	-1.88361e-014	-7.08602e-015	2.58577e-015	-2.70239e-015	5.96721e-015	2.08644e-015	8.13431e-015	6.42351e-015	-2.48605e-015	-9.83858e-018	-1.32634e-014	-1.32296e-015	-9.41002e-015	3.4675e-016	-2.1477e-015	6.45806e-016	-3.87417e-015	-1.45779e-015	-7.53926e-015	-1.2609e-014	-1.37702e-014	-1.75095e-014	-1.90908e-014	-1.56125e-014
-8.28694e-015	-1.90133e-014	-7.42621e-015	2.57982e-015	-2.69033e-015	5.96245e-015	2.07865e-015	8.10166e-015	6.76801e-015	-2.30284e-015	1.17295e-016	-1.29466e-014	-1.59187e-015	-9.50797e-015	2.01098e-016	-2.18515e-015	6.71931e-016	-3.85831e-015	-1.59421e-015	-7.65664e-015	-1.25997e-014	-1.41834e-014	-1.75277e-014	-1.9092e-014	-1.60262e-014
-8.69704e-015	-1.91889e-014	-7.77161e-015	2.55267e-015	-2.67341e-015	5.97163e-015	2.06894e-015	8.0645e-015	7.09146e-015	-2.10247e-015	2.21058e-016	-1.26117e-014	-1.88961e-015	-9.60638e-015	6.83002e-017	-2.2302e-015	6.92613e-016	-3.84528e-015	-1.7619e-015	-7.76814e-015	-1.26021e-014	-1.45638e-014	-1.75367e-014	-1.91169e-014	-1.64582e-014
-9.10767e-015	-1.93624e-014	-8.12119e-015	2.50456e-015	-2.65157e-015	5.99307e-015	2.05527e-015	8.02136e-015	7.38867e-015	-1.88811e-015	2.9969e-016	-1.22629e-014	-2.21282e-015	-9.70655e-015	-5.2334e-017	-2.28464e-015	7.06269e-016	-3.83574e-015	-1.96197e-015	-7.87611e-015	-1.26162e-014	-1.49101e-014	-1.75389e-014	-1.9167e-014	-1.69067e-014
-9.51634e-015	-1.95332e-014	-8.47296e-015	2.43558e-015	-2.62551e-015	6.0257e-015	2.03559e-015	7.97084e-015	7.65445e-015	-1.66321e-015	3.5186e-016	-1.1904e-014	-2.55929e-015	-9.80878e-015	-1.62464e-016	-2.34944e-015	7.11483e-016	-3.83079e-015	-2.19461e-015	-7.98279e-015	-1.26422e-014	-1.52218e-014	-1.75371e-014	-1.92429e-014	-1.73697e-014
-9.92126e-015	-1.97007e-014	-8.82517e-015	2.34625e-015	-2.59575e-015	6.06871e-015	2.00802e-015	7.91206e-015	7.88453e-015	-1.43167e-015	3.75484e-016	-1.15399e-014	-2.92698e-015	-9.91422e-015	-2.63187e-016	-2.42592e-015	7.06827e-016	-3.83114e-015	-2.45982e-015	-8.09039e-015	-1.26807e-014	-1.54993e-014	-1.75336e-014	-1.93452e-014	-1.78449e-014
-1.03199e-014	-1.98647e-014	-9.17662e-015	2.23761e-015	-2.56314e-015	6.12017e-015	1.97068e-015	7.84388e-015	8.07531e-015	-1.19761e-015	3.70359e-016	-1.11755e-014	-3.3125e-015	-1.00239e-014	-3.55693e-016	-2.51467e-015	6.90468e-016	-3.83802e-015	-2.7581e-015	-8.20118e-015	-1.27316e-014	-1.57428e-014	-1.75313e-014	-1.94746e-014	-1.83302e-014
-1.07103e-014	-2.00245e-014	-9.52634e-015	2.11038e-015	-2.52831e-015	6.17877e-015	1.92135e-015	7.76507e-015	8.22266e-015	-9.64867e-016	3.358e-016	-1.08161e-014	-3.71299e-015	-1.01384e-014	-4.41814e-016	-2.61694e-015	6.61294e-016	-3.85247e-015	-3.08896e-015	-8.31594e-015	-1.27947e-014	-1.59529e-014	-1.75334e-014	-1.96312e-014	-1.88226e-014
-1.10899e-014	-2.01794e-014	-9.87321e-015	1.96588e-015	-2.49182e-015	6.24323e-015	1.85896e-015	7.67431e-015	8.32371e-015	-7.3743e-016	2.70888e-016	-1.04668e-014	-4.12535e-015	-1.02591e-014	-5.22823e-016	-2.73312e-015	6.17681e-016	-3.87529e-015	-3.45105e-015	-8.43637e-015	-1.28703e-014	-1.61302e-014	-1.75421e-014	-1.98147e-014	-1.93186e-014
-1.14571e-014	-2.03289e-014	-1.02168e-014	1.80568e-015	-2.45396e-015	6.31199e-015	1.78248e-015	7.57068e-015	8.37562e-015	-5.18511e-016	1.761e-016	-1.01325e-014	-4.54631e-015	-1.03871e-014	-6.00425e-016	-2.86352e-015	5.58497e-016	-3.90703e-015	-3.84288e-015	-8.56408e-015	-1.29578e-014	-1.62762e-014	-1.75601e-014	-2.00249e-014	-1.98151e-014
-1.18097e-014	-2.04721e-014	-1.05556e-014	1.63041e-015	-2.41541e-015	6.38405e-015	1.691e-015	7.45301e-015	8.37567e-015	-3.12071e-016	5.22117e-017	-9.81856e-015	-4.97295e-015	-1.05227e-014	-6.76217e-016	-3.00845e-015	4.83233e-016	-3.94892e-015	-4.26343e-015	-8.70058e-015	-1.30562e-014	-1.63932e-014	-1.75895e-014	-2.02609e-014	-2.03088e-014
-1.21465e-014	-2.0609e-014	-1.08887e-014	1.44262e-015	-2.37673e-015	6.45831e-015	1.58295e-015	7.32044e-015	8.32318e-015	-1.2176e-016	-1.01258e-016	-9.53026e-015	-5.40217e-015	-1.06661e-014	-7.51953e-016	-3.16764e-015	3.90411e-016	-4.00174e-015	-4.71123e-015	-8.84691e-015	-1.31649e-014	-1.64834e-014	-1.76331e-014	-2.05214e-014	-2.07958e-014
-1.24665e-014	-2.07393e-014	-1.12156e-014	1.24437e-015	-2.3382e-015	6.53391e-015	1.45808e-015	7.17189e-015	8.21708e-015	4.90589e-017	-2.83996e-016	-9.27232e-015	-5.83096e-015	-1.08184e-014	-8.28749e-016	-3.34153e-015	2.78301e-016	-4.06555e-015	-5.1837e-015	-9.0044e-015	-1.32836e-014	-1.65498e-014	-1.76927e-014	-2.08057e-014	-2.12724e-014
-1.27687e-014	-2.08632e-014	-1.1536e-014	1.03788e-015	-2.30021e-015	6.60941e-015	1.31534e-015	7.0071e-015	8.05655e-015	1.97511e-016	-4.94727e-016	-9.05021e-015	-6.25597e-015	-1.09799e-014	-9.08078e-016	-3.5296e-015	1.45976e-016	-4.1408e-015	-5.67845e-015	-9.17413e-015	-1.3411e-014	-1.65952e-014	-1.77702e-014	-2.11129e-014	-2.17358e-014
-1.30525e-014	-2.09799e-014	-1.18487e-014	8.25301e-016	-2.26299e-015	6.68402e-015	1.15476e-015	6.82579e-015	7.84207e-015	3.21287e-016	-7.32073e-016	-8.86869e-015	-6.67363e-015	-1.11508e-014	-9.91713e-016	-3.73127e-015	-7.20457e-018	-4.22824e-015	-6.19252e-015	-9.35667e-015	-1.3547e-014	-1.66219e-014	-1.78678e-014	-2.14416e-014	-2.2183e-014
-1.3317e-014	-2.10893e-014	-1.21533e-014	6.08626e-016	-2.22738e-015	6.75698e-015	9.76245e-016	6.62807e-015	7.57508e-015	4.17882e-016	-9.94613e-016	-8.73121e-015	-7.08081e-015	-1.13315e-014	-1.08046e-015	-3.94568e-015	-1.82345e-016	-4.32831e-015	-6.7233e-015	-9.55188e-015	-1.36905e-014	-1.66331e-014	-1.79861e-014	-2.17899e-014	-2.261e-014
-1.35618e-014	-2.11907e-014	-1.245e-014	3.89854e-016	-2.19395e-015	6.82852e-015	7.8052e-016	6.41364e-015	7.25782e-015	4.85305e-016	-1.28049e-015	-8.64064e-015	-7.47496e-015	-1.15219e-014	-1.17541e-015	-4.17258e-015	-3.80148e-016	-4.44104e-015	-7.26767e-015	-9.75998e-015	-1.38403e-014	-1.66314e-014	-1.81262e-014	-2.21558e-014	-2.3014e-014
-1.3787e-014	-2.12839e-014	-1.27386e-014	1.71115e-016	-2.16248e-015	6.89832e-015	5.68306e-016	6.18239e-015	6.89295e-015	5.22014e-016	-1.58743e-015	-8.60053e-015	-7.85366e-015	-1.17211e-014	-1.2775e-015	-4.41137e-015	-6.01258e-016	-4.56681e-015	-7.82224e-015	-9.9808e-015	-1.39952e-014	-1.66197e-014	-1.82892e-014	-2.25374e-014	-2.33915e-014
-1.39918e-014	-2.13687e-014	-1.30196e-014	-4.50284e-017	-2.13352e-015	6.96603e-015	3.40574e-016	5.93553e-015	6.48334e-015	5.26289e-016	-1.91294e-015	-8.61399e-015	-8.2143e-015	-1.19288e-014	-1.38719e-015	-4.66148e-015	-8.45863e-016	-4.70558e-015	-8.38357e-015	-1.02137e-014	-1.41542e-014	-1.66001e-014	-1.84748e-014	-2.29328e-014	-2.37399e-014
-1.4176e-014	-2.14453e-014	-1.32929e-014	-2.56584e-016	-2.10703e-015	7.03143e-015	9.92457e-017	5.67411e-015	6.03217e-015	4.97138e-016	-2.25489e-015	-8.68195e-015	-8.554e-015	-1.21446e-014	-1.50526e-015	-4.92189e-015	-1.11391e-015	-4.85729e-015	-8.94821e-015	-1.04581e-014	-1.4317e-014	-1.65762e-014	-1.8683e-014	-2.33392e-014	-2.40562e-014
-1.43398e-014	-2.15132e-014	-1.35584e-014	-4.61873e-016	-2.08358e-015	7.0946e-015	-1.54669e-016	5.39989e-015	5.54373e-015	4.33076e-016	-2.61052e-015	-8.80633e-015	-8.87042e-015	-1.23678e-014	-1.63215e-015	-5.1911e-015	-1.40605e-015	-5.02158e-015	-9.51243e-015	-1.07133e-014	-1.4482e-014	-1.65504e-014	-1.89126e-014	-2.3754e-014	-2.43385e-014
-1.44837e-014	-2.15722e-014	-1.38162e-014	-6.58879e-016	-2.06339e-015	7.15562e-015	-4.19524e-016	5.1138e-015	5.02314e-015	3.33678e-016	-2.9769e-015	-8.98774e-015	-9.16128e-015	-1.25974e-014	-1.76811e-015	-5.46743e-015	-1.72199e-015	-5.19843e-015	-1.00726e-014	-1.09788e-014	-1.46481e-014	-1.65249e-014	-1.91628e-014	-2.41745e-014	-2.45853e-014
-1.46081e-014	-2.16227e-014	-1.40666e-014	-8.4589e-016	-2.04694e-015	7.21446e-015	-6.93316e-016	4.81713e-015	4.4758e-015	1.9913e-016	-3.35111e-015	-9.22613e-015	-9.42498e-015	-1.28329e-014	-1.91258e-015	-5.74965e-015	-2.06182e-015	-5.38762e-015	-1.06254e-014	-1.12536e-014	-1.48146e-014	-1.65017e-014	-1.94324e-014	-2.45983e-014	-2.47947e-014
-1.47139e-014	-2.16644e-014	-1.43097e-014	-1.0211e-015	-2.03504e-015	7.27224e-015	-9.74071e-016	4.51181e-015	3.90718e-015	2.9783e-017	-3.72987e-015	-9.52072e-015	-9.66032e-015	-1.30725e-014	-2.06497e-015	-6.03641e-015	-2.42596e-015	-5.58815e-015	-1.11686e-014	-1.1536e-014	-1.49801e-014	-1.64831e-014	-1.97203e-014	-2.50221e-014	-2.49654e-014
-1.4802e-014	-2.16978e-014	-1.45461e-014	-1.18293e-015	-2.02769e-015	7.32929e-015	-1.25991e-015	4.20003e-015	3.32324e-015	-1.73264e-016	-4.10979e-015	-9.87058e-015	-9.86618e-015	-1.33154e-014	-2.22502e-015	-6.32614e-015	-2.81425e-015	-5.79997e-015	-1.16982e-014	-1.18246e-014	-1.51438e-014	-1.64702e-014	-2.00247e-014	-2.54435e-014	-2.50965e-014
-1.48725e-014	-2.17231e-014	-1.47757e-014	-1.32993e-015	-2.02494e-015	7.38621e-015	-1.54825e-015	3.88426e-015	2.72938e-015	-4.07709e-016	-4.48846e-015	-1.02738e-014	-1.00415e-014	-1.356e-014	-2.39222e-015	-6.61751e-015	-3.22658e-015	-6.02265e-015	-1.22107e-014	-1.21186e-014	-1.53045e-014	-1.64644e-014	-2.03439e-014	-2.58599e-014	-2.51879e-014
-1.49256e-014	-2.17403e-014	-1.49986e-014	-1.46047e-015	-2.02714e-015	7.44383e-015	-1.83599e-015	3.56752e-015	2.13196e-015	-6.72432e-016	-4.86282e-015	-1.0728e-014	-1.01854e-014	-1.38051e-014	-2.56647e-015	-6.90887e-015	-3.66198e-015	-6.25531e-015	-1.27042e-014	-1.24158e-014	-1.54611e-014	-1.64671e-014	-2.06751e-014	-2.62682e-014	-2.52392e-014
-1.49618e-014	-2.17507e-014	-1.52149e-014	-1.57369e-015	-2.03481e-015	7.50259e-015	-2.1208e-015	3.25202e-015	1.53709e-015	-9.66003e-016	-5.22924e-015	-1.12298e-014	-1.02974e-014	-1.40494e-014	-2.74675e-015	-7.19873e-015	-4.11963e-015	-6.49659e-015	-1.31764e-014	-1.27148e-014	-1.56125e-014	-1.64789e-014	-2.10156e-014	-2.66665e-014	-2.52513e-014
-1.49825e-014	-2.17544e-014	-1.54247e-014	-1.6692e-015	-2.04859e-015	7.56292e-015	-2.40071e-015	2.94101e-015	9.51329e-016	-1.28556e-015	-5.58435e-015	-1.17757e-014	-1.03773e-014	-1.42908e-014	-2.932e-015	-7.48587e-015	-4.59851e-015	-6.74573e-015	-1.36249e-014	-1.30138e-014	-1.57578e-014	-1.65003e-014	-2.13632e-014	-2.70517e-014	-2.5225e-014
-1.49891e-014	-2.17525e-014	-1.56279e-014	-1.74594e-015	-2.06896e-015	7.62586e-015	-2.67299e-015	2.63811e-015	3.81563e-016	-1.6279e-015	-5.9254e-015	-1.23613e-014	-1.0425e-014	-1.45277e-014	-3.12009e-015	-7.76871e-015	-5.09788e-015	-7.00164e-015	-1.40474e-014	-1.33109e-014	-1.58959e-014	-1.6531e-014	-2.17147e-014	-2.74219e-014	-2.51611e-014
-1.49825e-014	-2.17462e-014	-1.58249e-014	-1.80358e-015	-2.09599e-015	7.69185e-015	-2.93488e-015	2.34667e-015	-1.67156e-016	-1.99018e-015	-6.24912e-015	-1.29818e-014	-1.04411e-014	-1.47588e-014	-3.31045e-015	-8.04557e-015	-5.61695e-015	-7.26359e-015	-1.44417e-014	-1.36049e-014	-1.60259e-014	-1.65707e-014	-2.20668e-014	-2.77746e-014	-2.5061e-014
-1.49641e-014	-2.17365e-014	-1.60158e-014	-1.84149e-015	-2.12983e-015	7.76146e-015	-3.18464e-015	2.06981e-015	-6.88977e-016	-2.36956e-015	-6.55269e-015	-1.36314e-014	-1.04264e-014	-1.49821e-014	-3.50181e-015	-8.31517e-015	-6.15368e-015	-7.53032e-015	-1.48066e-014	-1.38942e-014	-1.6147e-014	-1.66186e-014	-2.2416e-014	-2.81075e-014	-2.49272e-014
-1.49353e-014	-2.1724e-014	-1.62005e-014	-1.85956e-015	-2.1707e-015	7.83466e-015	-3.41978e-015	1.81065e-015	-1.17808e-015	-2.76272e-015	-6.83312e-015	-1.43041e-014	-1.03815e-014	-1.51961e-014	-3.6926e-015	-8.57588e-015	-6.70662e-015	-7.8006e-015	-1.51407e-014	-1.41769e-014	-1.62586e-014	-1.66741e-014	-2.27594e-014	-2.84182e-014	-2.47619e-014
-1.48966e-014	-2.17097e-014	-1.6379e-014	-1.85747e-015	-2.21887e-015	7.91253e-015	-3.6371e-015	1.57242e-015	-1.62903e-015	-3.16558e-015	-7.08809e-015	-1.49942e-014	-1.03074e-014	-1.53989e-014	-3.88084e-015	-8.82601e-015	-7.27401e-015	-8.07326e-015	-1.5443e-014	-1.4451e-014	-1.63601e-014	-1.67354e-014	-2.30937e-014	-2.87048e-014	-2.45677e-014
-1.48489e-014	-2.16946e-014	-1.6551e-014	-1.8358e-015	-2.27444e-015	7.99555e-015	-3.83431e-015	1.3586e-015	-2.03738e-015	-3.57508e-015	-7.3155e-015	-1.56951e-014	-1.02054e-014	-1.55886e-014	-4.06501e-015	-9.06484e-015	-7.85339e-015	-8.34704e-015	-1.57133e-014	-1.47157e-014	-1.64507e-014	-1.68019e-014	-2.3416e-014	-2.89653e-014	-2.43475e-014
-1.47928e-014	-2.16796e-014	-1.67162e-014	-1.79496e-015	-2.33756e-015	8.08366e-015	-4.01093e-015	1.17264e-015	-2.39928e-015	-3.98766e-015	-7.51345e-015	-1.64006e-014	-1.00769e-014	-1.57636e-014	-4.24395e-015	-9.29127e-015	-8.44232e-015	-8.62057e-015	-1.59518e-014	-1.49693e-014	-1.65297e-014	-1.6872e-014	-2.37237e-014	-2.91982e-014	-2.41048e-014
-1.47296e-014	-2.16655e-014	-1.68741e-014	-1.73468e-015	-2.4081e-015	8.1773e-015	-4.16466e-015	1.01663e-015	-2.71116e-015	-4.39947e-015	-7.68043e-015	-1.71038e-014	-9.92385e-015	-1.59227e-014	-4.4162e-015	-9.50369e-015	-9.0383e-015	-8.89249e-015	-1.61583e-014	-1.52114e-014	-1.65963e-014	-1.69447e-014	-2.40141e-014	-2.94025e-014	-2.38432e-014
-1.46599e-014	-2.16536e-014	-1.70248e-014	-1.65553e-015	-2.48577e-015	8.27596e-015	-4.29433e-015	8.9397e-016	-2.97043e-015	-4.80673e-015	-7.8149e-015	-1.77978e-014	-9.74842e-015	-1.60648e-014	-4.58085e-015	-9.70125e-015	-9.63905e-015	-9.16153e-015	-1.63332e-014	-1.54416e-014	-1.66506e-014	-1.70184e-014	-2.42844e-014	-2.95769e-014	-2.3566e-014
-1.45846e-014	-2.16462e-014	-1.71677e-014	-1.55875e-015	-2.57023e-015	8.37954e-015	-4.39915e-015	8.07195e-016	-3.17458e-015	-5.20603e-015	-7.91567e-015	-1.84757e-014	-9.55351e-015	-1.61888e-014	-4.73609e-015	-9.88322e-015	-1.02411e-014	-9.42629e-015	-1.64779e-014	-1.56581e-014	-1.66922e-014	-1.70913e-014	-2.4532e-014	-2.97204e-014	-2.32769e-014
-1.45049e-014	-2.16448e-014	-1.73025e-014	-1.44505e-015	-2.66197e-015	8.48801e-015	-4.47823e-015	7.58596e-016	-3.32162e-015	-5.59363e-015	-7.98195e-015	-1.91314e-014	-9.34146e-015	-1.62935e-014	-4.88069e-015	-1.00482e-014	-1.08416e-014	-9.68582e-015	-1.65932e-014	-1.58593e-014	-1.67213e-014	-1.71619e-014	-2.47549e-014	-2.98327e-014	-2.29796e-014
-1.44219e-014	-2.16501e-014	-1.74291e-014	-1.31508e-015	-2.76058e-015	8.59987e-015	-4.53099e-015	7.50019e-016	-3.41107e-015	-5.96603e-015	-8.01394e-015	-1.97589e-014	-9.11498e-015	-1.63782e-014	-5.01342e-015	-1.01957e-014	-1.14376e-014	-9.93858e-015	-1.66805e-014	-1.6045e-014	-1.67375e-014	-1.72292e-014	-2.49513e-014	-2.99133e-014	-2.26781e-014
-1.43366e-014	-2.16637e-014	-1.7547e-014	-1.17053e-015	-2.86593e-015	8.71455e-015	-4.55748e-015	7.82628e-016	-3.44287e-015	-6.32017e-015	-8.0118e-015	-2.03514e-014	-8.8767e-015	-1.64421e-014	-5.13365e-015	-1.03247e-014	-1.20261e-014	-1.01831e-014	-1.67416e-014	-1.62149e-014	-1.6741e-014	-1.7292e-014	-2.51199e-014	-2.99622e-014	-2.23767e-014
-1.42496e-014	-2.16871e-014	-1.76561e-014	-1.01262e-015	-2.97771e-015	8.83103e-015	-4.55779e-015	8.57939e-016	-3.41808e-015	-6.65309e-015	-7.97607e-015	-2.09032e-014	-8.62948e-015	-1.6485e-014	-5.2407e-015	-1.04354e-014	-1.26036e-014	-1.04181e-014	-1.67783e-014	-1.63681e-014	-1.67323e-014	-1.735e-014	-2.52596e-014	-2.9979e-014	-2.20792e-014
-1.41615e-014	-2.17218e-014	-1.77558e-014	-8.42269e-016	-3.09535e-015	8.94883e-015	-4.53203e-015	9.77016e-016	-3.33764e-015	-6.96283e-015	-7.90746e-015	-2.14089e-014	-8.37616e-015	-1.6507e-014	-5.33397e-015	-1.05267e-014	-1.31662e-014	-1.06428e-014	-1.67924e-014	-1.6505e-014	-1.67114e-014	-1.7402e-014	-2.53698e-014	-2.99649e-014	-2.17886e-014
-1.40732e-014	-2.17686e-014	-1.78461e-014	-6.60936e-016	-3.21802e-015	9.06682e-015	-4.4812e-015	1.14002e-015	-3.20312e-015	-7.24652e-015	-7.80726e-015	-2.1864e-014	-8.11937e-015	-1.65079e-014	-5.41301e-015	-1.05984e-014	-1.3711e-014	-1.08563e-014	-1.67859e-014	-1.6626e-014	-1.66783e-014	-1.74473e-014	-2.54503e-014	-2.99206e-014	-2.15086e-014
-1.39855e-014	-2.18281e-014	-1.79272e-014	-4.70181e-016	-3.34497e-015	9.18359e-015	-4.4063e-015	1.34686e-015	-3.01734e-015	-7.50162e-015	-7.67718e-015	-2.22641e-014	-7.86295e-015	-1.64884e-014	-5.47766e-015	-1.065e-014	-1.42343e-014	-1.10578e-014	-1.67606e-014	-1.6731e-014	-1.66338e-014	-1.74855e-014	-2.55012e-014	-2.98467e-014	-2.12428e-014
-1.38986e-014	-2.1901e-014	-1.79986e-014	-2.71385e-016	-3.4757e-015	9.29738e-015	-4.30861e-015	1.59722e-015	-2.78336e-015	-7.72668e-015	-7.51972e-015	-2.26054e-014	-7.6102e-015	-1.64488e-014	-5.52872e-015	-1.06821e-014	-1.47326e-014	-1.12469e-014	-1.67193e-014	-1.68207e-014	-1.65783e-014	-1.75153e-014	-2.55228e-014	-2.97442e-014	-2.09944e-014
-1.3814e-014	-2.19876e-014	-1.80601e-014	-6.62358e-017	-3.60919e-015	9.40647e-015	-4.18931e-015	1.89007e-015	-2.50487e-015	-7.92054e-015	-7.33732e-015	-2.28848e-014	-7.36452e-015	-1.63896e-014	-5.56605e-015	-1.06945e-014	-1.52024e-014	-1.14232e-014	-1.66646e-014	-1.68956e-014	-1.65134e-014	-1.75371e-014	-2.5516e-014	-2.96146e-014	-2.07654e-014
-1.37316e-014	-2.20892e-014	-1.81111e-014	1.43271e-016	-3.74477e-015	9.50925e-015	-4.05052e-015	2.22305e-015	-2.18613e-015	-8.08247e-015	-7.13219e-015	-2.30998e-014	-7.12877e-015	-1.63122e-014	-5.59005e-015	-1.06872e-014	-1.56403e-014	-1.15867e-014	-1.65987e-014	-1.69564e-014	-1.64397e-014	-1.75519e-014	-2.5482e-014	-2.94601e-014	-2.05589e-014
-1.36527e-014	-2.22059e-014	-1.81523e-014	3.55414e-016	-3.88156e-015	9.60395e-015	-3.89471e-015	2.59379e-015	-1.83244e-015	-8.21204e-015	-6.90766e-015	-2.32495e-014	-6.90672e-015	-1.62176e-014	-5.60125e-015	-1.06606e-014	-1.60435e-014	-1.17369e-014	-1.65237e-014	-1.70046e-014	-1.63574e-014	-1.75601e-014	-2.54223e-014	-2.92825e-014	-2.03775e-014
-1.35781e-014	-2.2338e-014	-1.81841e-014	5.68402e-016	-4.01879e-015	9.68932e-015	-3.72367e-015	2.99958e-015	-1.44852e-015	-8.3089e-015	-6.6669e-015	-2.33333e-014	-6.70077e-015	-1.61071e-014	-5.59999e-015	-1.06152e-014	-1.6409e-014	-1.18736e-014	-1.64421e-014	-1.70403e-014	-1.62677e-014	-1.7563e-014	-2.53386e-014	-2.90833e-014	-2.02224e-014
-1.35086e-014	-2.24864e-014	-1.82067e-014	7.80482e-016	-4.15604e-015	9.76411e-015	-3.54022e-015	3.43752e-015	-1.04068e-015	-8.37384e-015	-6.41358e-015	-2.33513e-014	-6.514e-015	-1.59828e-014	-5.5878e-015	-1.05512e-014	-1.67338e-014	-1.19969e-014	-1.63566e-014	-1.70649e-014	-1.61714e-014	-1.75616e-014	-2.52339e-014	-2.88658e-014	-2.00951e-014
-1.34448e-014	-2.26509e-014	-1.82198e-014	9.89682e-016	-4.29164e-015	9.82605e-015	-3.34731e-015	3.90393e-015	-6.14976e-016	-8.40739e-015	-6.15152e-015	-2.33048e-014	-6.34959e-015	-1.58465e-014	-5.56604e-015	-1.0469e-014	-1.70151e-014	-1.21068e-014	-1.62688e-014	-1.708e-014	-1.60701e-014	-1.75574e-014	-2.51106e-014	-2.86321e-014	-1.9997e-014
-1.33872e-014	-2.28314e-014	-1.82241e-014	1.19456e-015	-4.42488e-015	9.87414e-015	-3.14753e-015	4.39503e-015	-1.7707e-016	-8.41053e-015	-5.88459e-015	-2.31948e-014	-6.21005e-015	-1.56997e-014	-5.53605e-015	-1.03689e-014	-1.72501e-014	-1.22038e-014	-1.6181e-014	-1.70872e-014	-1.59653e-014	-1.75521e-014	-2.49715e-014	-2.83845e-014	-1.99288e-014
-1.33369e-014	-2.30281e-014	-1.82199e-014	1.39345e-015	-4.55502e-015	9.9069e-015	-2.94353e-015	4.90712e-015	2.67621e-016	-8.38441e-015	-5.61669e-015	-2.30238e-014	-6.09755e-015	-1.55449e-014	-5.49952e-015	-1.02522e-014	-1.74364e-014	-1.22892e-014	-1.60949e-014	-1.70872e-014	-1.5858e-014	-1.75474e-014	-2.48201e-014	-2.81252e-014	-1.98907e-014
-1.32947e-014	-2.32403e-014	-1.82074e-014	1.58473e-015	-4.6811e-015	9.92275e-015	-2.73861e-015	5.43574e-015	7.12291e-016	-8.33047e-015	-5.35095e-015	-2.27951e-014	-6.01472e-015	-1.53844e-014	-5.45778e-015	-1.01193e-014	-1.7573e-014	-1.23634e-014	-1.60122e-014	-1.70816e-014	-1.57495e-014	-1.75453e-014	-2.46593e-014	-2.7857e-014	-1.98828e-014
-1.32613e-014	-2.34678e-014	-1.81877e-014	1.76717e-015	-4.80244e-015	9.92112e-015	-2.5356e-015	5.97707e-015	1.15061e-015	-8.25052e-015	-5.09191e-015	-2.25119e-014	-5.96372e-015	-1.52201e-014	-5.41277e-015	-9.9708e-015	-1.76585e-014	-1.24268e-014	-1.59342e-014	-1.70719e-014	-1.56412e-014	-1.7548e-014	-2.4492e-014	-2.75828e-014	-1.99046e-014
-1.32372e-014	-2.37098e-014	-1.81614e-014	1.93934e-015	-4.91798e-015	9.90116e-015	-2.33675e-015	6.52528e-015	1.57659e-015	-8.14727e-015	-4.84352e-015	-2.21787e-014	-5.94638e-015	-1.5055e-014	-5.36616e-015	-9.80788e-015	-1.7692e-014	-1.24806e-014	-1.58624e-014	-1.70592e-014	-1.55342e-014	-1.75572e-014	-2.43218e-014	-2.73058e-014	-1.99555e-014
-1.32224e-014	-2.3965e-014	-1.81299e-014	2.09939e-015	-5.02661e-015	9.86234e-015	-2.1446e-015	7.07561e-015	1.98503e-015	-8.02306e-015	-4.60952e-015	-2.18e-014	-5.96422e-015	-1.4891e-014	-5.31912e-015	-9.63154e-015	-1.76728e-014	-1.25256e-014	-1.57979e-014	-1.70451e-014	-1.54297e-014	-1.75755e-014	-2.41524e-014	-2.70284e-014	-2.00342e-014
-1.32177e-014	-2.42326e-014	-1.80943e-014	2.24633e-015	-5.12676e-015	9.80497e-015	-1.96211e-015	7.62224e-015	2.37068e-015	-7.88076e-015	-4.39403e-015	-2.13811e-014	-6.01858e-015	-1.47307e-014	-5.27313e-015	-9.44265e-015	-1.76001e-014	-1.2563e-014	-1.57411e-014	-1.70316e-014	-1.53287e-014	-1.76046e-014	-2.39869e-014	-2.67531e-014	-2.01385e-014
-1.32238e-014	-2.45118e-014	-1.80549e-014	2.37909e-015	-5.21778e-015	9.72858e-015	-1.79159e-015	8.16028e-015	2.72856e-015	-7.72335e-015	-4.20071e-015	-2.09279e-014	-6.10999e-015	-1.45758e-014	-5.22925e-015	-9.24223e-015	-1.74737e-014	-1.25938e-014	-1.5693e-014	-1.70201e-014	-1.52319e-014	-1.76467e-014	-2.38291e-014	-2.64829e-014	-2.02668e-014
-1.32412e-014	-2.48009e-014	-1.80131e-014	2.49636e-015	-5.29948e-015	9.63333e-015	-1.63493e-015	8.68409e-015	3.05343e-015	-7.55398e-015	-4.03293e-015	-2.04463e-014	-6.23927e-015	-1.44292e-014	-5.18887e-015	-9.03071e-015	-1.72943e-014	-1.26194e-014	-1.56533e-014	-1.70126e-014	-1.51403e-014	-1.77047e-014	-2.36826e-014	-2.62199e-014	-2.04175e-014
-1.32703e-014	-2.50981e-014	-1.79697e-014	2.59748e-015	-5.37096e-015	9.52036e-015	-1.49375e-015	9.18862e-015	3.34107e-015	-7.37578e-015	-3.89367e-015	-1.99429e-014	-6.40689e-015	-1.4293e-014	-5.15307e-015	-8.80973e-015	-1.70631e-014	-1.26411e-014	-1.56216e-014	-1.70091e-014	-1.50554e-014	-1.778e-014	-2.35501e-014	-2.59665e-014	-2.05884e-014
-1.33119e-014	-2.54024e-014	-1.79264e-014	2.68146e-015	-5.43123e-015	9.38982e-015	-1.3698e-015	9.66869e-015	3.58798e-015	-7.19226e-015	-3.78602e-015	-1.94241e-014	-6.61258e-015	-1.41692e-014	-5.12312e-015	-8.58074e-015	-1.67818e-014	-1.26606e-014	-1.55981e-014	-1.70111e-014	-1.49777e-014	-1.78747e-014	-2.3434e-014	-2.57253e-014	-2.07776e-014
-1.33666e-014	-2.57117e-014	-1.78849e-014	2.74764e-015	-5.48023e-015	9.24258e-015	-1.26526e-015	1.01198e-014	3.79002e-015	-7.00689e-015	-3.7125e-015	-1.88964e-014	-6.85632e-015	-1.40604e-014	-5.10036e-015	-8.34492e-015	-1.64515e-014	-1.26787e-014	-1.55828e-014	-1.70193e-014	-1.49083e-014	-1.79902e-014	-2.33378e-014	-2.54985e-014	-2.09823e-014
-1.34345e-014	-2.60248e-014	-1.78462e-014	2.79489e-015	-5.51756e-015	9.0801e-015	-1.1814e-015	1.05368e-014	3.94428e-015	-6.82264e-015	-3.67566e-015	-1.83655e-014	-7.13804e-015	-1.39689e-014	-5.08573e-015	-8.1033e-015	-1.60754e-014	-1.26965e-014	-1.55747e-014	-1.70346e-014	-1.48483e-014	-1.81271e-014	-2.32645e-014	-2.52882e-014	-2.11993e-014
-1.35158e-014	-2.63399e-014	-1.7811e-014	2.82261e-015	-5.54343e-015	8.90465e-015	-1.11977e-015	1.09141e-014	4.04836e-015	-6.64212e-015	-3.67789e-015	-1.7838e-014	-7.45621e-015	-1.38963e-014	-5.07995e-015	-7.85737e-015	-1.56564e-014	-1.27151e-014	-1.55733e-014	-1.70582e-014	-1.47981e-014	-1.82865e-014	-2.32162e-014	-2.50959e-014	-2.14264e-014
-1.36102e-014	-2.6656e-014	-1.77804e-014	2.83092e-015	-5.55771e-015	8.71745e-015	-1.081e-015	1.12478e-014	4.10087e-015	-6.46869e-015	-3.72046e-015	-1.73196e-014	-7.8095e-015	-1.3844e-014	-5.08374e-015	-7.60878e-015	-1.51972e-014	-1.27359e-014	-1.5578e-014	-1.70905e-014	-1.47581e-014	-1.84694e-014	-2.31945e-014	-2.49235e-014	-2.16611e-014
-1.3718e-014	-2.69707e-014	-1.77561e-014	2.81974e-015	-5.56045e-015	8.52077e-015	-1.06543e-015	1.15348e-014	4.10116e-015	-6.30558e-015	-3.80399e-015	-1.68167e-014	-8.1965e-015	-1.3813e-014	-5.0974e-015	-7.35822e-015	-1.47026e-014	-1.27602e-014	-1.5588e-014	-1.71321e-014	-1.47285e-014	-1.86762e-014	-2.32006e-014	-2.47723e-014	-2.19003e-014
-1.38398e-014	-2.72821e-014	-1.77393e-014	2.7892e-015	-5.5522e-015	8.31745e-015	-1.07345e-015	1.17717e-014	4.04874e-015	-6.15558e-015	-3.92975e-015	-1.63351e-014	-8.61557e-015	-1.38045e-014	-5.12121e-015	-7.10675e-015	-1.41763e-014	-1.27891e-014	-1.56022e-014	-1.71845e-014	-1.47093e-014	-1.89068e-014	-2.32352e-014	-2.46438e-014	-2.21409e-014
-1.39757e-014	-2.75894e-014	-1.77313e-014	2.73972e-015	-5.53267e-015	8.10994e-015	-1.10517e-015	1.19558e-014	3.94421e-015	-6.02164e-015	-4.09781e-015	-1.588e-014	-9.06427e-015	-1.382e-014	-5.15536e-015	-6.85578e-015	-1.3622e-014	-1.28236e-014	-1.56194e-014	-1.72483e-014	-1.46999e-014	-1.91606e-014	-2.3299e-014	-2.45387e-014	-2.238e-014
-1.41257e-014	-2.78912e-014	-1.77335e-014	2.67126e-015	-5.50241e-015	7.90033e-015	-1.15975e-015	1.20844e-014	3.78887e-015	-5.90572e-015	-4.30782e-015	-1.54569e-014	-9.54048e-015	-1.38597e-014	-5.19933e-015	-6.60664e-015	-1.30446e-014	-1.28645e-014	-1.56386e-014	-1.73234e-014	-1.4701e-014	-1.94367e-014	-2.33927e-014	-2.4457e-014	-2.26156e-014
-1.429e-014	-2.81859e-014	-1.77469e-014	2.58466e-015	-5.46169e-015	7.69164e-015	-1.23669e-015	1.21556e-014	3.58422e-015	-5.8099e-015	-4.55902e-015	-1.50703e-014	-1.00416e-014	-1.39231e-014	-5.25229e-015	-6.36025e-015	-1.24487e-014	-1.29121e-014	-1.56585e-014	-1.74091e-014	-1.47119e-014	-1.97338e-014	-2.35165e-014	-2.43992e-014	-2.28459e-014
-1.44679e-014	-2.84716e-014	-1.7772e-014	2.4806e-015	-5.41135e-015	7.48717e-015	-1.33529e-015	1.21682e-014	3.33198e-015	-5.73614e-015	-4.85044e-015	-1.47239e-014	-1.05643e-014	-1.40102e-014	-5.31401e-015	-6.1178e-015	-1.18396e-014	-1.29668e-014	-1.56781e-014	-1.75061e-014	-1.47318e-014	-2.00508e-014	-2.36696e-014	-2.43652e-014	-2.30682e-014
-1.46595e-014	-2.87464e-014	-1.78098e-014	2.35958e-015	-5.3518e-015	7.28865e-015	-1.45494e-015	1.21213e-014	3.03486e-015	-5.68576e-015	-5.18053e-015	-1.4421e-014	-1.11054e-014	-1.41212e-014	-5.38334e-015	-5.88091e-015	-1.12234e-014	-1.30291e-014	-1.56969e-014	-1.76137e-014	-1.47602e-014	-2.03868e-014	-2.38505e-014	-2.43547e-014	-2.32808e-014
-1.48642e-014	-2.9009e-014	-1.78611e-014	2.22279e-015	-5.2833e-015	7.09964e-015	-1.59526e-015	1.20142e-014	2.69573e-015	-5.65967e-015	-5.54727e-015	-1.4164e-014	-1.16626e-014	-1.42557e-014	-5.45863e-015	-5.65063e-015	-1.06051e-014	-1.30994e-014	-1.57134e-014	-1.77316e-014	-1.4797e-014	-2.07396e-014	-2.40586e-014	-2.43671e-014	-2.34822e-014
-1.50818e-014	-2.92579e-014	-1.79267e-014	2.07168e-015	-5.20713e-015	6.92213e-015	-1.75447e-015	1.1848e-014	2.31849e-015	-5.65856e-015	-5.94794e-015	-1.39542e-014	-1.22319e-014	-1.44129e-014	-5.53909e-015	-5.42843e-015	-9.98967e-015	-1.31775e-014	-1.57262e-014	-1.78594e-014	-1.48411e-014	-2.11068e-014	-2.42916e-014	-2.44019e-014	-2.36705e-014
-1.53115e-014	-2.9492e-014	-1.80069e-014	1.90726e-015	-5.12383e-015	6.75836e-015	-1.93102e-015	1.16234e-014	1.90672e-015	-5.68267e-015	-6.37955e-015	-1.3793e-014	-1.281e-014	-1.45916e-014	-5.62342e-015	-5.21537e-015	-9.38321e-015	-1.32631e-014	-1.57347e-014	-1.79965e-014	-1.48911e-014	-2.14858e-014	-2.45474e-014	-2.4458e-014	-2.38451e-014
-1.55524e-014	-2.97102e-014	-1.81027e-014	1.73105e-015	-5.03437e-015	6.61126e-015	-2.12299e-015	1.13421e-014	1.46424e-015	-5.73251e-015	-6.8394e-015	-1.36816e-014	-1.3393e-014	-1.47908e-014	-5.70981e-015	-5.01199e-015	-8.79094e-015	-1.3356e-014	-1.5737e-014	-1.81425e-014	-1.49464e-014	-2.18732e-014	-2.48232e-014	-2.45344e-014	-2.40043e-014
-1.5805e-014	-2.9912e-014	-1.82144e-014	1.54431e-015	-4.93943e-015	6.48322e-015	-2.32922e-015	1.1006e-014	9.9582e-016	-5.80817e-015	-7.32423e-015	-1.36197e-014	-1.39775e-014	-1.5009e-014	-5.79636e-015	-4.81949e-015	-8.21847e-015	-1.3456e-014	-1.57322e-014	-1.82961e-014	-1.50063e-014	-2.22664e-014	-2.51164e-014	-2.46293e-014	-2.41467e-014
-1.60685e-014	-3.00969e-014	-1.83418e-014	1.34929e-015	-4.83947e-015	6.37633e-015	-2.54772e-015	1.06176e-014	5.06273e-016	-5.90877e-015	-7.82998e-015	-1.36061e-014	-1.45601e-014	-1.52443e-014	-5.88187e-015	-4.63835e-015	-7.67067e-015	-1.35622e-014	-1.57202e-014	-1.84566e-014	-1.50692e-014	-2.26626e-014	-2.54233e-014	-2.47412e-014	-2.42714e-014
-1.63417e-014	-3.0264e-014	-1.84849e-014	1.14734e-015	-4.7356e-015	6.29199e-015	-2.77703e-015	1.01795e-014	-2.91317e-019	-6.03354e-015	-8.35348e-015	-1.36396e-014	-1.5137e-014	-1.54948e-014	-5.96409e-015	-4.46885e-015	-7.15237e-015	-1.36738e-014	-1.57009e-014	-1.86233e-014	-1.51341e-014	-2.30585e-014	-2.57412e-014	-2.48688e-014	-2.43781e-014
-1.66234e-014	-3.04128e-014	-1.86435e-014	9.40256e-016	-4.62848e-015	6.23152e-015	-3.01488e-015	9.69512e-015	-5.18473e-016	-6.18149e-015	-8.89032e-015	-1.37183e-014	-1.5705e-014	-1.57585e-014	-6.04154e-015	-4.31179e-015	-6.66806e-015	-1.379e-014	-1.56731e-014	-1.87945e-014	-1.51999e-014	-2.34509e-014	-2.60666e-014	-2.50098e-014	-2.44666e-014
-1.69126e-014	-3.05429e-014	-1.88177e-014	7.30045e-016	-4.51945e-015	6.19569e-015	-3.25983e-015	9.16866e-015	-1.0436e-015	-6.35091e-015	-9.4361e-015	-1.38394e-014	-1.62609e-014	-1.60329e-014	-6.11233e-015	-4.16815e-015	-6.22189e-015	-1.39102e-014	-1.5637e-014	-1.89695e-014	-1.52653e-014	-2.38364e-014	-2.63958e-014	-2.51621e-014	-2.45373e-014
-1.72092e-014	-3.06544e-014	-1.90067e-014	5.18798e-016	-4.40936e-015	6.18454e-015	-3.5104e-015	8.6041e-015	-1.5708e-015	-6.53945e-015	-9.98667e-015	-1.40002e-014	-1.68015e-014	-1.63155e-014	-6.17459e-015	-4.03838e-015	-5.81847e-015	-1.40328e-014	-1.55925e-014	-1.91469e-014	-1.53293e-014	-2.42121e-014	-2.67251e-014	-2.53237e-014	-2.45903e-014
-1.7512e-014	-3.07473e-014	-1.92092e-014	3.08366e-016	-4.29875e-015	6.19779e-015	-3.7652e-015	8.00607e-015	-2.09572e-015	-6.74546e-015	-1.05381e-014	-1.41969e-014	-1.73238e-014	-1.66038e-014	-6.2262e-015	-3.92302e-015	-5.46103e-015	-1.41569e-014	-1.55395e-014	-1.93257e-014	-1.53906e-014	-2.45751e-014	-2.70511e-014	-2.5492e-014	-2.46259e-014
-1.78204e-014	-3.08211e-014	-1.94247e-014	1.01126e-016	-4.18857e-015	6.23541e-015	-4.02263e-015	7.37879e-015	-2.61385e-015	-6.96724e-015	-1.10862e-014	-1.44257e-014	-1.7825e-014	-1.68953e-014	-6.26548e-015	-3.82247e-015	-5.15217e-015	-1.42809e-014	-1.54787e-014	-1.95051e-014	-1.54481e-014	-2.49231e-014	-2.73696e-014	-2.56645e-014	-2.46447e-014
-1.81327e-014	-3.08759e-014	-1.96523e-014	-1.01852e-016	-4.07898e-015	6.29654e-015	-4.28147e-015	6.72683e-015	-3.12072e-015	-7.20187e-015	-1.16272e-014	-1.46829e-014	-1.83026e-014	-1.71877e-014	-6.29081e-015	-3.73652e-015	-4.89469e-015	-1.44039e-014	-1.54103e-014	-1.9684e-014	-1.55002e-014	-2.52533e-014	-2.76773e-014	-2.58385e-014	-2.46467e-014
-1.84476e-014	-3.09119e-014	-1.98909e-014	-2.98858e-016	-3.97183e-015	6.37997e-015	-4.54052e-015	6.05599e-015	-3.61132e-015	-7.44761e-015	-1.21565e-014	-1.49635e-014	-1.8754e-014	-1.74783e-014	-6.30063e-015	-3.66507e-015	-4.69061e-015	-1.45245e-014	-1.53346e-014	-1.9861e-014	-1.55454e-014	-2.55629e-014	-2.79704e-014	-2.60118e-014	-2.46325e-014
-1.87641e-014	-3.09291e-014	-2.01396e-014	-4.87732e-016	-3.86754e-015	6.48514e-015	-4.79864e-015	5.37115e-015	-4.0826e-015	-7.70214e-015	-1.26708e-014	-1.52634e-014	-1.91762e-014	-1.77646e-014	-6.29402e-015	-3.60803e-015	-4.54066e-015	-1.46416e-014	-1.52536e-014	-2.00351e-014	-1.55828e-014	-2.5849e-014	-2.82451e-014	-2.61821e-014	-2.4603e-014
-1.90815e-014	-3.09282e-014	-2.0397e-014	-6.66808e-016	-3.76643e-015	6.60981e-015	-5.05467e-015	4.67639e-015	-4.53074e-015	-7.96286e-015	-1.3166e-014	-1.55772e-014	-1.95679e-014	-1.80436e-014	-6.26953e-015	-3.56514e-015	-4.44493e-015	-1.47539e-014	-1.51678e-014	-2.02058e-014	-1.56116e-014	-2.61098e-014	-2.84978e-014	-2.6347e-014	-2.45593e-014
-1.93985e-014	-3.09093e-014	-2.06612e-014	-8.34558e-016	-3.66884e-015	6.75165e-015	-5.30756e-015	3.97753e-015	-4.95346e-015	-8.22663e-015	-1.36383e-014	-1.58997e-014	-1.99273e-014	-1.8313e-014	-6.22575e-015	-3.5359e-015	-4.40341e-015	-1.486e-014	-1.50784e-014	-2.03717e-014	-1.5631e-014	-2.63437e-014	-2.8726e-014	-2.65043e-014	-2.45025e-014
-1.97141e-014	-3.08729e-014	-2.09309e-014	-9.89467e-016	-3.57506e-015	6.90722e-015	-5.55681e-015	3.27951e-015	-5.34829e-015	-8.49059e-015	-1.40854e-014	-1.62261e-014	-2.02529e-014	-1.85702e-014	-6.16161e-015	-3.51991e-015	-4.41583e-015	-1.49594e-014	-1.49862e-014	-2.05316e-014	-1.56398e-014	-2.65488e-014	-2.89267e-014	-2.66519e-014	-2.44331e-014
-2.0027e-014	-3.08191e-014	-2.12044e-014	-1.13023e-015	-3.48542e-015	7.07376e-015	-5.80157e-015	2.58695e-015	-5.71282e-015	-8.75227e-015	-1.4504e-014	-1.65523e-014	-2.05434e-014	-1.88129e-014	-6.07649e-015	-3.51604e-015	-4.48054e-015	-1.50513e-014	-1.48934e-014	-2.06854e-014	-1.56383e-014	-2.67245e-014	-2.90972e-014	-2.67872e-014	-2.43521e-014
-2.0336e-014	-3.07492e-014	-2.14798e-014	-1.25527e-015	-3.40031e-015	7.24826e-015	-6.04171e-015	1.90462e-015	-6.0451e-015	-9.00917e-015	-1.48917e-014	-1.68745e-014	-2.07986e-014	-1.90392e-014	-5.96992e-015	-3.52359e-015	-4.59617e-015	-1.51341e-014	-1.48007e-014	-2.08323e-014	-1.56259e-014	-2.68698e-014	-2.92357e-014	-2.69081e-014	-2.42607e-014
-2.06394e-014	-3.06632e-014	-2.17556e-014	-1.36342e-015	-3.31941e-015	7.42712e-015	-6.27661e-015	1.23676e-015	-6.34388e-015	-9.25907e-015	-1.52458e-014	-1.71874e-014	-2.10177e-014	-1.92472e-014	-5.84197e-015	-3.54189e-015	-4.76033e-015	-1.52075e-014	-1.47095e-014	-2.09718e-014	-1.56027e-014	-2.69845e-014	-2.93401e-014	-2.70125e-014	-2.41598e-014
-2.09356e-014	-3.05619e-014	-2.20299e-014	-1.45385e-015	-3.24294e-015	7.6062e-015	-6.50633e-015	5.87475e-016	-6.60848e-015	-9.49967e-015	-1.55654e-014	-1.74859e-014	-2.12007e-014	-1.94353e-014	-5.69241e-015	-3.57037e-015	-4.9701e-015	-1.5271e-014	-1.46213e-014	-2.11035e-014	-1.55687e-014	-2.70681e-014	-2.94086e-014	-2.70993e-014	-2.405e-014
-2.12242e-014	-3.04459e-014	-2.2301e-014	-1.52618e-015	-3.1709e-015	7.78138e-015	-6.73124e-015	-3.98205e-017	-6.83842e-015	-9.72887e-015	-1.5849e-014	-1.77667e-014	-2.13478e-014	-1.96024e-014	-5.52145e-015	-3.60759e-015	-5.22223e-015	-1.53244e-014	-1.45372e-014	-2.12271e-014	-1.55237e-014	-2.71212e-014	-2.94401e-014	-2.71679e-014	-2.39324e-014
-2.1504e-014	-3.03156e-014	-2.25673e-014	-1.58037e-015	-3.10313e-015	7.94884e-015	-6.95149e-015	-6.41431e-016	-7.03386e-015	-9.94516e-015	-1.60957e-014	-1.80273e-014	-2.14598e-014	-1.97465e-014	-5.32918e-015	-3.65264e-015	-5.5123e-015	-1.53674e-014	-1.44588e-014	-2.13417e-014	-1.54682e-014	-2.71438e-014	-2.94342e-014	-2.72162e-014	-2.38075e-014
-2.17742e-014	-3.01719e-014	-2.28268e-014	-1.61637e-015	-3.03957e-015	8.1047e-015	-7.16702e-015	-1.21363e-015	-7.19534e-015	-1.01465e-014	-1.63048e-014	-1.82653e-014	-2.15368e-014	-1.98671e-014	-5.11663e-015	-3.70444e-015	-5.83564e-015	-1.54001e-014	-1.43872e-014	-2.1448e-014	-1.54032e-014	-2.71358e-014	-2.93912e-014	-2.72433e-014	-2.36756e-014
-2.20334e-014	-3.00155e-014	-2.30778e-014	-1.63362e-015	-2.98011e-015	8.24506e-015	-7.37764e-015	-1.75442e-015	-7.3236e-015	-1.03322e-014	-1.64759e-014	-1.84782e-014	-2.15797e-014	-1.99633e-014	-4.88482e-015	-3.76118e-015	-6.18801e-015	-1.54221e-014	-1.43248e-014	-2.1546e-014	-1.53287e-014	-2.70984e-014	-2.93107e-014	-2.72476e-014	-2.35373e-014
-2.22804e-014	-2.98465e-014	-2.33185e-014	-1.63295e-015	-2.9241e-015	8.36579e-015	-7.58381e-015	-2.26162e-015	-7.42034e-015	-1.05009e-014	-1.66095e-014	-1.86639e-014	-2.15894e-014	-2.00343e-014	-4.6344e-015	-3.82184e-015	-6.56453e-015	-1.54345e-014	-1.42734e-014	-2.1635e-014	-1.52454e-014	-2.70333e-014	-2.91928e-014	-2.72287e-014	-2.3393e-014
-2.25144e-014	-2.96659e-014	-2.3548e-014	-1.6148e-015	-2.87162e-015	8.46326e-015	-7.78588e-015	-2.7329e-015	-7.48742e-015	-1.06508e-014	-1.67064e-014	-1.88205e-014	-2.15673e-014	-2.00794e-014	-4.36681e-015	-3.88483e-015	-6.9596e-015	-1.54373e-014	-1.42335e-014	-2.17154e-014	-1.51542e-014	-2.69418e-014	-2.90383e-014	-2.71861e-014	-2.32433e-014
-2.27342e-014	-2.94746e-014	-2.37641e-014	-1.57966e-015	-2.8221e-015	8.53418e-015	-7.98433e-015	-3.16633e-015	-7.52664e-015	-1.07819e-014	-1.67671e-014	-1.89473e-014	-2.15151e-014	-2.00989e-014	-4.08328e-015	-3.94853e-015	-7.36718e-015	-1.54307e-014	-1.42059e-014	-2.17875e-014	-1.50559e-014	-2.68253e-014	-2.88484e-014	-2.71198e-014	-2.30885e-014
-2.29389e-014	-2.92729e-014	-2.39655e-014	-1.52913e-015	-2.77469e-015	8.57487e-015	-8.17931e-015	-3.56151e-015	-7.54037e-015	-1.08939e-014	-1.67927e-014	-1.90438e-014	-2.14351e-014	-2.00932e-014	-3.78511e-015	-4.01198e-015	-7.78245e-015	-1.5416e-014	-1.41923e-014	-2.18513e-014	-1.49521e-014	-2.66852e-014	-2.86251e-014	-2.70292e-014	-2.29284e-014
-2.3128e-014	-2.90617e-014	-2.4151e-014	-1.46428e-015	-2.72937e-015	8.58178e-015	-8.37116e-015	-3.91718e-015	-7.53134e-015	-1.09866e-014	-1.67853e-014	-1.91099e-014	-2.13295e-014	-2.00618e-014	-3.47379e-015	-4.07401e-015	-8.19948e-015	-1.53945e-014	-1.41935e-014	-2.1907e-014	-1.48441e-014	-2.65232e-014	-2.83698e-014	-2.69144e-014	-2.27628e-014
-2.33005e-014	-2.88416e-014	-2.43194e-014	-1.38605e-015	-2.68564e-015	8.55235e-015	-8.56039e-015	-4.23316e-015	-7.50207e-015	-1.10605e-014	-1.67474e-014	-1.91451e-014	-2.12004e-014	-2.0005e-014	-3.15186e-015	-4.13335e-015	-8.61236e-015	-1.5367e-014	-1.42092e-014	-2.19552e-014	-1.47326e-014	-2.63417e-014	-2.80851e-014	-2.67755e-014	-2.25919e-014
-2.34557e-014	-2.86133e-014	-2.44693e-014	-1.29624e-015	-2.64326e-015	8.48468e-015	-8.747e-015	-4.50986e-015	-7.45519e-015	-1.11156e-014	-1.66806e-014	-1.91508e-014	-2.10498e-014	-1.99243e-014	-2.82136e-015	-4.18907e-015	-9.01594e-015	-1.53346e-014	-1.42402e-014	-2.19957e-014	-1.46191e-014	-2.61424e-014	-2.77737e-014	-2.66132e-014	-2.24158e-014
-2.35933e-014	-2.83774e-014	-2.46002e-014	-1.19685e-015	-2.60185e-015	8.3765e-015	-8.93092e-015	-4.74734e-015	-7.39409e-015	-1.11529e-014	-1.65874e-014	-1.9128e-014	-2.08797e-014	-1.98203e-014	-2.48382e-015	-4.23976e-015	-9.40529e-015	-1.52987e-014	-1.42864e-014	-2.20287e-014	-1.45051e-014	-2.59272e-014	-2.74382e-014	-2.64278e-014	-2.22343e-014
-2.37129e-014	-2.81349e-014	-2.47112e-014	-1.08985e-015	-2.56113e-015	8.22653e-015	-9.11206e-015	-4.94655e-015	-7.32191e-015	-1.1173e-014	-1.6471e-014	-1.90789e-014	-2.06921e-014	-1.96936e-014	-2.14151e-015	-4.28457e-015	-9.77488e-015	-1.52608e-014	-1.43479e-014	-2.20548e-014	-1.43926e-014	-2.56977e-014	-2.70811e-014	-2.62195e-014	-2.20466e-014
-2.38137e-014	-2.78864e-014	-2.48014e-014	-9.77767e-016	-2.52103e-015	8.03393e-015	-9.29059e-015	-5.10909e-015	-7.24192e-015	-1.11769e-014	-1.63339e-014	-1.90052e-014	-2.04895e-014	-1.95462e-014	-1.79714e-015	-4.32212e-015	-1.01197e-014	-1.52225e-014	-1.44253e-014	-2.20743e-014	-1.42824e-014	-2.5456e-014	-2.67052e-014	-2.599e-014	-2.1852e-014
-2.38949e-014	-2.76332e-014	-2.48702e-014	-8.6215e-016	-2.48141e-015	7.79788e-015	-9.46675e-015	-5.23638e-015	-7.15703e-015	-1.11656e-014	-1.61787e-014	-1.89096e-014	-2.02748e-014	-1.93796e-014	-1.45293e-015	-4.35181e-015	-1.04361e-014	-1.5185e-014	-1.45183e-014	-2.20869e-014	-1.41761e-014	-2.52035e-014	-2.63136e-014	-2.57401e-014	-2.16503e-014
-2.3956e-014	-2.73757e-014	-2.49174e-014	-7.45598e-016	-2.4419e-015	7.51857e-015	-9.63946e-015	-5.32952e-015	-7.07107e-015	-1.11393e-014	-1.60082e-014	-1.87955e-014	-2.00502e-014	-1.91954e-014	-1.11092e-015	-4.3732e-015	-1.072e-014	-1.51504e-014	-1.46268e-014	-2.2092e-014	-1.40749e-014	-2.49411e-014	-2.59098e-014	-2.54702e-014	-2.14415e-014
-2.39968e-014	-2.71148e-014	-2.49431e-014	-6.30364e-016	-2.40276e-015	7.19621e-015	-9.80889e-015	-5.39052e-015	-6.98685e-015	-1.11006e-014	-1.58257e-014	-1.86654e-014	-1.98181e-014	-1.89955e-014	-7.73843e-016	-4.38578e-015	-1.09675e-014	-1.51198e-014	-1.47498e-014	-2.20901e-014	-1.39806e-014	-2.46711e-014	-2.5497e-014	-2.51821e-014	-2.12251e-014
-2.40172e-014	-2.6852e-014	-2.49474e-014	-5.19214e-016	-2.36388e-015	6.83185e-015	-9.97444e-015	-5.42253e-015	-6.90727e-015	-1.10514e-014	-1.56343e-014	-1.85218e-014	-1.95811e-014	-1.87821e-014	-4.4412e-016	-4.38953e-015	-1.11762e-014	-1.50948e-014	-1.48863e-014	-2.20817e-014	-1.38945e-014	-2.4395e-014	-2.50787e-014	-2.48766e-014	-2.10005e-014
-2.40171e-014	-2.65877e-014	-2.49314e-014	-4.14102e-016	-2.32538e-015	6.42675e-015	-1.01354e-014	-5.42711e-015	-6.83488e-015	-1.09924e-014	-1.54367e-014	-1.83679e-014	-1.93414e-014	-1.85568e-014	-1.24096e-016	-4.38361e-015	-1.13441e-014	-1.50769e-014	-1.50354e-014	-2.20663e-014	-1.38178e-014	-2.41133e-014	-2.4658e-014	-2.45552e-014	-2.0768e-014
-2.39965e-014	-2.63231e-014	-2.48947e-014	-3.17264e-016	-2.28784e-015	5.98252e-015	-1.02909e-014	-5.40689e-015	-6.77339e-015	-1.09261e-014	-1.52362e-014	-1.82061e-014	-1.91015e-014	-1.83214e-014	1.83554e-016	-4.3688e-015	-1.1469e-014	-1.50676e-014	-1.51957e-014	-2.20441e-014	-1.37516e-014	-2.38268e-014	-2.42382e-014	-2.42196e-014	-2.05272e-014
-2.39551e-014	-2.60595e-014	-2.48382e-014	-2.31558e-016	-2.25091e-015	5.50176e-015	-1.04406e-014	-5.36437e-015	-6.72545e-015	-1.08541e-014	-1.50356e-014	-1.80399e-014	-1.88634e-014	-1.80785e-014	4.76725e-016	-4.34514e-015	-1.15506e-014	-1.50684e-014	-1.53657e-014	-2.20148e-014	-1.36971e-014	-2.35374e-014	-2.38222e-014	-2.38712e-014	-2.02775e-014
-2.38931e-014	-2.57975e-014	-2.47632e-014	-1.5901e-016	-2.21462e-015	4.98713e-015	-1.0584e-014	-5.30264e-015	-6.69279e-015	-1.07778e-014	-1.48384e-014	-1.78726e-014	-1.86291e-014	-1.78302e-014	7.53031e-016	-4.31323e-015	-1.15882e-014	-1.50811e-014	-1.55445e-014	-2.19782e-014	-1.36559e-014	-2.32459e-014	-2.34131e-014	-2.35108e-014	-2.0019e-014
-2.38111e-014	-2.55379e-014	-2.46705e-014	-1.02087e-016	-2.17895e-015	4.44198e-015	-1.07203e-014	-5.22497e-015	-6.67708e-015	-1.06994e-014	-1.46469e-014	-1.77067e-014	-1.84009e-014	-1.7579e-014	1.01077e-015	-4.27406e-015	-1.15819e-014	-1.51064e-014	-1.57307e-014	-2.19334e-014	-1.36287e-014	-2.29535e-014	-2.3014e-014	-2.31406e-014	-1.97512e-014
-2.37101e-014	-2.52819e-014	-2.45614e-014	-6.27806e-017	-2.14432e-015	3.8696e-015	-1.0849e-014	-5.13346e-015	-6.68081e-015	-1.06201e-014	-1.44635e-014	-1.75459e-014	-1.81805e-014	-1.7327e-014	1.2479e-015	-4.22816e-015	-1.15332e-014	-1.51454e-014	-1.59227e-014	-2.18797e-014	-1.36169e-014	-2.26607e-014	-2.26273e-014	-2.27616e-014	-1.94742e-014
-2.35902e-014	-2.50306e-014	-2.44374e-014	-4.25497e-017	-2.11108e-015	3.27339e-015	-1.09689e-014	-5.02967e-015	-6.70575e-015	-1.05415e-014	-1.42905e-014	-1.73933e-014	-1.79691e-014	-1.70759e-014	1.46259e-015	-4.17684e-015	-1.14436e-014	-1.51994e-014	-1.61191e-014	-2.18165e-014	-1.36211e-014	-2.23673e-014	-2.22552e-014	-2.2375e-014	-1.91881e-014
-2.34523e-014	-2.47858e-014	-2.43003e-014	-4.28689e-017	-2.07935e-015	2.65758e-015	-1.10795e-014	-4.91664e-015	-6.75254e-015	-1.0465e-014	-1.41301e-014	-1.72516e-014	-1.77687e-014	-1.68279e-014	1.65272e-015	-4.12122e-015	-1.13158e-014	-1.5269e-014	-1.63185e-014	-2.17438e-014	-1.36416e-014	-2.20745e-014	-2.19e-014	-2.19819e-014	-1.88932e-014
-2.32976e-014	-2.45482e-014	-2.41511e-014	-6.57089e-017	-2.04981e-015	2.02579e-015	-1.11804e-014	-4.79653e-015	-6.82212e-015	-1.03922e-014	-1.39843e-014	-1.71237e-014	-1.7581e-014	-1.65851e-014	1.8173e-015	-4.06297e-015	-1.11525e-014	-1.53544e-014	-1.6519e-014	-2.16609e-014	-1.36786e-014	-2.17829e-014	-2.15639e-014	-2.15843e-014	-1.85904e-014
-2.31272e-014	-2.43185e-014	-2.39918e-014	-1.12159e-016	-2.02332e-015	1.38277e-015	-1.12703e-014	-4.67114e-015	-6.91511e-015	-1.03241e-014	-1.38549e-014	-1.70111e-014	-1.74074e-014	-1.63497e-014	1.95527e-015	-4.00359e-015	-1.09572e-014	-1.54563e-014	-1.67188e-014	-2.1567e-014	-1.37325e-014	-2.14927e-014	-2.12487e-014	-2.11835e-014	-1.82792e-014
-2.2941e-014	-2.40976e-014	-2.38241e-014	-1.84069e-016	-2.00025e-015	7.32875e-016	-1.13489e-014	-4.54235e-015	-7.03183e-015	-1.02615e-014	-1.37433e-014	-1.69157e-014	-1.72489e-014	-1.61234e-014	2.06524e-015	-3.9445e-015	-1.07331e-014	-1.55751e-014	-1.69154e-014	-2.14618e-014	-1.38037e-014	-2.12042e-014	-2.09556e-014	-2.07803e-014	-1.796e-014
-2.27399e-014	-2.38863e-014	-2.36497e-014	-2.82796e-016	-1.98097e-015	8.07299e-017	-1.14165e-014	-4.41222e-015	-7.17212e-015	-1.02053e-014	-1.36507e-014	-1.68396e-014	-1.71068e-014	-1.59079e-014	2.14621e-015	-3.88803e-015	-1.04849e-014	-1.57112e-014	-1.71075e-014	-2.13441e-014	-1.38924e-014	-2.09172e-014	-2.0685e-014	-2.03758e-014	-1.76339e-014
-2.25254e-014	-2.36855e-014	-2.3471e-014	-4.08897e-016	-1.96662e-015	-5.69738e-016	-1.14723e-014	-4.28269e-015	-7.33581e-015	-1.01565e-014	-1.35773e-014	-1.67843e-014	-1.69826e-014	-1.57046e-014	2.19746e-015	-3.8358e-015	-1.02171e-014	-1.58642e-014	-1.72942e-014	-2.12132e-014	-1.39984e-014	-2.06327e-014	-2.04377e-014	-1.99714e-014	-1.73018e-014
-2.22988e-014	-2.34965e-014	-2.329e-014	-5.62867e-016	-1.95704e-015	-1.21406e-015	-1.15165e-014	-4.15476e-015	-7.52225e-015	-1.01157e-014	-1.35243e-014	-1.67505e-014	-1.68768e-014	-1.5515e-014	2.21917e-015	-3.78988e-015	-9.93498e-015	-1.60339e-014	-1.74739e-014	-2.10695e-014	-1.41218e-014	-2.03516e-014	-2.02143e-014	-1.95679e-014	-1.69642e-014
-2.2061e-014	-2.332e-014	-2.3109e-014	-7.44661e-016	-1.95312e-015	-1.84773e-015	-1.1549e-014	-4.0294e-015	-7.73116e-015	-1.00835e-014	-1.34924e-014	-1.67392e-014	-1.67905e-014	-1.53405e-014	2.2105e-015	-3.75291e-015	-9.6436e-015	-1.62205e-014	-1.76457e-014	-2.09126e-014	-1.42622e-014	-2.00744e-014	-2.00156e-014	-1.91666e-014	-1.6622e-014
-2.18138e-014	-2.31567e-014	-2.29301e-014	-9.54311e-016	-1.95573e-015	-2.46786e-015	-1.15702e-014	-3.90834e-015	-7.96192e-015	-1.00603e-014	-1.3482e-014	-1.67502e-014	-1.67244e-014	-1.51823e-014	2.17102e-015	-3.72697e-015	-9.34819e-015	-1.64243e-014	-1.7808e-014	-2.07423e-014	-1.44188e-014	-1.98019e-014	-1.98419e-014	-1.87683e-014	-1.62765e-014
-2.1559e-014	-2.30069e-014	-2.2755e-014	-1.19204e-015	-1.96533e-015	-3.07112e-015	-1.15799e-014	-3.79291e-015	-8.21332e-015	-1.00465e-014	-1.34929e-014	-1.67837e-014	-1.66788e-014	-1.50418e-014	2.10113e-015	-3.71387e-015	-9.0548e-015	-1.66443e-014	-1.79597e-014	-2.05583e-014	-1.45909e-014	-1.95349e-014	-1.96925e-014	-1.8375e-014	-1.59284e-014
-2.12973e-014	-2.28707e-014	-2.25852e-014	-1.45687e-015	-1.98273e-015	-3.65396e-015	-1.15793e-014	-3.6838e-015	-8.48327e-015	-1.00423e-014	-1.35246e-014	-1.68403e-014	-1.66541e-014	-1.49197e-014	2.0009e-015	-3.71534e-015	-8.76992e-015	-1.68795e-014	-1.80996e-014	-2.03606e-014	-1.47779e-014	-1.92741e-014	-1.9567e-014	-1.79875e-014	-1.55792e-014
-2.10301e-014	-2.27481e-014	-2.24229e-014	-1.74841e-015	-2.00805e-015	-4.21332e-015	-1.15696e-014	-3.58112e-015	-8.77043e-015	-1.00473e-014	-1.35767e-014	-1.69201e-014	-1.66506e-014	-1.48164e-014	1.87064e-015	-3.73389e-015	-8.49938e-015	-1.71293e-014	-1.82269e-014	-2.01497e-014	-1.49795e-014	-1.90203e-014	-1.94648e-014	-1.76065e-014	-1.52295e-014
-2.0759e-014	-2.26392e-014	-2.22697e-014	-2.06554e-015	-2.04163e-015	-4.74648e-015	-1.15516e-014	-3.4853e-015	-9.07303e-015	-1.00614e-014	-1.36484e-014	-1.70215e-014	-1.66686e-014	-1.47325e-014	1.71053e-015	-3.77123e-015	-8.24885e-015	-1.73933e-014	-1.83408e-014	-1.99258e-014	-1.51951e-014	-1.87744e-014	-1.9385e-014	-1.72329e-014	-1.48803e-014
-2.04857e-014	-2.25438e-014	-2.21272e-014	-2.40676e-015	-2.08419e-015	-5.25104e-015	-1.15266e-014	-3.39589e-015	-9.38967e-015	-1.0084e-014	-1.37381e-014	-1.71441e-014	-1.67082e-014	-1.46689e-014	1.52138e-015	-3.82923e-015	-8.02317e-015	-1.76704e-014	-1.84414e-014	-1.96895e-014	-1.54243e-014	-1.85379e-014	-1.93269e-014	-1.68681e-014	-1.45329e-014
-2.02125e-014	-2.2462e-014	-2.19967e-014	-2.77093e-015	-2.13632e-015	-5.72486e-015	-1.14958e-014	-3.31332e-015	-9.71894e-015	-1.01153e-014	-1.38453e-014	-1.72877e-014	-1.67694e-014	-1.46255e-014	1.30454e-015	-3.90953e-015	-7.82723e-015	-1.79596e-014	-1.85282e-014	-1.94421e-014	-1.56656e-014	-1.83121e-014	-1.92893e-014	-1.65131e-014	-1.41886e-014
-1.99404e-014	-2.23942e-014	-2.18794e-014	-3.15711e-015	-2.19793e-015	-6.16662e-015	-1.14602e-014	-3.23867e-015	-1.00582e-014	-1.01549e-014	-1.39695e-014	-1.7451e-014	-1.68523e-014	-1.46023e-014	1.06162e-015	-4.01354e-015	-7.66573e-015	-1.82605e-014	-1.86015e-014	-1.91849e-014	-1.59179e-014	-1.80986e-014	-1.92712e-014	-1.61692e-014	-1.3849e-014
-1.96712e-014	-2.23396e-014	-2.17767e-014	-3.56344e-015	-2.26937e-015	-6.57532e-015	-1.14217e-014	-3.17185e-015	-1.04055e-014	-1.02024e-014	-1.41094e-014	-1.76317e-014	-1.69563e-014	-1.45993e-014	7.94351e-016	-4.14235e-015	-7.54342e-015	-1.85725e-014	-1.86613e-014	-1.89188e-014	-1.61807e-014	-1.78993e-014	-1.92709e-014	-1.5837e-014	-1.35152e-014
-1.94064e-014	-2.22971e-014	-2.16894e-014	-3.98756e-015	-2.35103e-015	-6.94991e-015	-1.13822e-014	-3.11215e-015	-1.07593e-014	-1.02571e-014	-1.42636e-014	-1.78286e-014	-1.70815e-014	-1.46156e-014	5.04588e-016	-4.29717e-015	-7.46405e-015	-1.88945e-014	-1.87081e-014	-1.86455e-014	-1.64525e-014	-1.77153e-014	-1.92868e-014	-1.55174e-014	-1.31887e-014
-1.91477e-014	-2.22661e-014	-2.16187e-014	-4.42729e-015	-2.44297e-015	-7.29042e-015	-1.13436e-014	-3.05854e-015	-1.11171e-014	-1.03188e-014	-1.44308e-014	-1.80409e-014	-1.72272e-014	-1.46514e-014	1.93371e-016	-4.4784e-015	-7.43085e-015	-1.92258e-014	-1.87424e-014	-1.83669e-014	-1.67328e-014	-1.75473e-014	-1.93171e-014	-1.52106e-014	-1.28713e-014
-1.88964e-014	-2.22462e-014	-2.15647e-014	-4.88038e-015	-2.54545e-015	-7.59635e-015	-1.13081e-014	-3.01126e-015	-1.14767e-014	-1.03874e-014	-1.46096e-014	-1.8267e-014	-1.73927e-014	-1.47066e-014	-1.37659e-016	-4.68696e-015	-7.44659e-015	-1.95653e-014	-1.87652e-014	-1.8084e-014	-1.70209e-014	-1.73965e-014	-1.93602e-014	-1.49176e-014	-1.25637e-014
-1.86543e-014	-2.22357e-014	-2.15276e-014	-5.34487e-015	-2.6582e-015	-7.86815e-015	-1.12781e-014	-2.97007e-015	-1.18365e-014	-1.04623e-014	-1.47984e-014	-1.85053e-014	-1.75769e-014	-1.478e-014	-4.86326e-016	-4.92218e-015	-7.51373e-015	-1.99123e-014	-1.87768e-014	-1.77992e-014	-1.73152e-014	-1.72656e-014	-1.94144e-014	-1.46394e-014	-1.22669e-014
-1.84222e-014	-2.22335e-014	-2.15082e-014	-5.81865e-015	-2.78073e-015	-8.10716e-015	-1.12557e-014	-2.93506e-015	-1.21952e-014	-1.05431e-014	-1.49954e-014	-1.87544e-014	-1.77794e-014	-1.48709e-014	-8.50447e-016	-5.18442e-015	-7.63381e-015	-2.0266e-014	-1.87787e-014	-1.75149e-014	-1.76143e-014	-1.71556e-014	-1.94781e-014	-1.43766e-014	-1.19822e-014
-1.82011e-014	-2.22379e-014	-2.1506e-014	-6.29963e-015	-2.9131e-015	-8.31387e-015	-1.1243e-014	-2.90609e-015	-1.2551e-014	-1.0629e-014	-1.51989e-014	-1.90131e-014	-1.7999e-014	-1.49781e-014	-1.22789e-015	-5.47373e-015	-7.8078e-015	-2.06257e-014	-1.87727e-014	-1.72337e-014	-1.79181e-014	-1.7068e-014	-1.95495e-014	-1.41299e-014	-1.17108e-014
-1.79927e-014	-2.22483e-014	-2.15209e-014	-6.78501e-015	-3.05528e-015	-8.4901e-015	-1.1242e-014	-2.883e-015	-1.29027e-014	-1.072e-014	-1.5408e-014	-1.92796e-014	-1.82345e-014	-1.51011e-014	-1.61648e-015	-5.78937e-015	-8.03627e-015	-2.09907e-014	-1.87594e-014	-1.69585e-014	-1.82251e-014	-1.70039e-014	-1.96276e-014	-1.39001e-014	-1.14531e-014
-1.77984e-014	-2.22633e-014	-2.15529e-014	-7.27237e-015	-3.20712e-015	-8.63772e-015	-1.12548e-014	-2.86596e-015	-1.32486e-014	-1.0816e-014	-1.56211e-014	-1.95524e-014	-1.8485e-014	-1.5239e-014	-2.01364e-015	-6.13014e-015	-8.31877e-015	-2.13605e-014	-1.874e-014	-1.66916e-014	-1.85346e-014	-1.69643e-014	-1.97104e-014	-1.36881e-014	-1.12102e-014
-1.76195e-014	-2.22815e-014	-2.16009e-014	-7.7597e-015	-3.3683e-015	-8.75863e-015	-1.12833e-014	-2.85519e-015	-1.35878e-014	-1.09167e-014	-1.58368e-014	-1.98311e-014	-1.87496e-014	-1.53908e-014	-2.41709e-015	-6.49526e-015	-8.65436e-015	-2.17354e-014	-1.87161e-014	-1.64351e-014	-1.88461e-014	-1.69502e-014	-1.97968e-014	-1.34944e-014	-1.09833e-014
-1.74573e-014	-2.23017e-014	-2.16641e-014	-8.24496e-015	-3.53841e-015	-8.85514e-015	-1.13299e-014	-2.85097e-015	-1.39193e-014	-1.10226e-014	-1.60543e-014	-2.01142e-014	-1.9027e-014	-1.55555e-014	-2.82431e-015	-6.88353e-015	-9.04159e-015	-2.21144e-014	-1.86892e-014	-1.61923e-014	-1.91591e-014	-1.69623e-014	-1.98854e-014	-1.33193e-014	-1.07734e-014
-1.73127e-014	-2.23224e-014	-2.17417e-014	-8.72549e-015	-3.71715e-015	-8.9291e-015	-1.13969e-014	-2.85399e-015	-1.42428e-014	-1.11337e-014	-1.62721e-014	-2.04011e-014	-1.93162e-014	-1.57315e-014	-3.23339e-015	-7.29234e-015	-9.47847e-015	-2.24967e-014	-1.86617e-014	-1.59664e-014	-1.94726e-014	-1.70018e-014	-1.99749e-014	-1.31635e-014	-1.0581e-014
-1.71866e-014	-2.23431e-014	-2.18323e-014	-9.19962e-015	-3.90403e-015	-8.9831e-015	-1.14853e-014	-2.86525e-015	-1.45574e-014	-1.12504e-014	-1.64893e-014	-2.06911e-014	-1.96158e-014	-1.59173e-014	-3.64271e-015	-7.72036e-015	-9.96273e-015	-2.28821e-014	-1.8635e-014	-1.576e-014	-1.97861e-014	-1.70688e-014	-2.00637e-014	-1.3028e-014	-1.0406e-014
-1.70799e-014	-2.23624e-014	-2.1935e-014	-9.66583e-015	-4.09821e-015	-9.02022e-015	-1.15963e-014	-2.88552e-015	-1.48637e-014	-1.13731e-014	-1.6705e-014	-2.09832e-014	-1.99249e-014	-1.61122e-014	-4.04968e-015	-8.16485e-015	-1.049e-014	-2.32707e-014	-1.86111e-014	-1.55757e-014	-2.00992e-014	-1.71639e-014	-2.01506e-014	-1.29136e-014	-1.02486e-014
-1.69926e-014	-2.23787e-014	-2.20481e-014	-1.0122e-014	-4.29929e-015	-9.04347e-015	-1.17311e-014	-2.91556e-015	-1.51615e-014	-1.15027e-014	-1.69183e-014	-2.12764e-014	-2.02421e-014	-1.63152e-014	-4.45166e-015	-8.62282e-015	-1.10568e-014	-2.36617e-014	-1.85914e-014	-1.54157e-014	-2.04119e-014	-1.72865e-014	-2.02344e-014	-1.2821e-014	-1.0109e-014
-1.69251e-014	-2.23905e-014	-2.21698e-014	-1.05664e-014	-4.50681e-015	-9.05548e-015	-1.18912e-014	-2.95665e-015	-1.54512e-014	-1.16397e-014	-1.71281e-014	-2.15708e-014	-2.05665e-014	-1.65256e-014	-4.84634e-015	-9.09178e-015	-1.16591e-014	-2.40551e-014	-1.85778e-014	-1.52829e-014	-2.0724e-014	-1.74359e-014	-2.03142e-014	-1.27502e-014	-9.98665e-015
-1.68785e-014	-2.2397e-014	-2.22986e-014	-1.09973e-014	-4.71995e-015	-9.05863e-015	-1.20775e-014	-3.00949e-015	-1.57339e-014	-1.17849e-014	-1.73349e-014	-2.18662e-014	-2.08966e-014	-1.6743e-014	-5.23225e-015	-9.56971e-015	-1.22916e-014	-2.44512e-014	-1.85721e-014	-1.51794e-014	-2.10341e-014	-1.76111e-014	-2.03888e-014	-1.27015e-014	-9.88111e-015
-1.6853e-014	-2.23977e-014	-2.24332e-014	-1.14138e-014	-4.93802e-015	-9.05568e-015	-1.22899e-014	-3.07598e-015	-1.60102e-014	-1.19402e-014	-1.75387e-014	-2.21628e-014	-2.12308e-014	-1.69661e-014	-5.6076e-015	-1.00536e-014	-1.29502e-014	-2.48491e-014	-1.85755e-014	-1.51067e-014	-2.13424e-014	-1.78108e-014	-2.04573e-014	-1.26754e-014	-9.79243e-015
-1.68486e-014	-2.23919e-014	-2.25715e-014	-1.18139e-014	-5.16055e-015	-9.04871e-015	-1.25284e-014	-3.1572e-015	-1.62808e-014	-1.21065e-014	-1.77388e-014	-2.24599e-014	-2.1568e-014	-1.71945e-014	-5.97126e-015	-1.054e-014	-1.36296e-014	-2.52497e-014	-1.859e-014	-1.50665e-014	-2.16481e-014	-1.8034e-014	-2.05191e-014	-1.26717e-014	-9.72044e-015
-1.68654e-014	-2.23792e-014	-2.27123e-014	-1.21967e-014	-5.38711e-015	-9.04036e-015	-1.27933e-014	-3.25457e-015	-1.65468e-014	-1.22839e-014	-1.79349e-014	-2.27572e-014	-2.19067e-014	-1.74273e-014	-6.32128e-015	-1.1026e-014	-1.4324e-014	-2.56524e-014	-1.86158e-014	-1.50607e-014	-2.19512e-014	-1.82794e-014	-2.05736e-014	-1.26904e-014	-9.66459e-015
-1.69031e-014	-2.23595e-014	-2.28541e-014	-1.25613e-014	-5.6167e-015	-9.03327e-015	-1.30848e-014	-3.37024e-015	-1.68105e-014	-1.24737e-014	-1.81279e-014	-2.30546e-014	-2.22458e-014	-1.76638e-014	-6.657e-015	-1.15086e-014	-1.50275e-014	-2.60576e-014	-1.86553e-014	-1.509e-014	-2.22526e-014	-1.85449e-014	-2.06206e-014	-1.27317e-014	-9.62388e-015
-1.69609e-014	-2.23331e-014	-2.2995e-014	-1.29067e-014	-5.84884e-015	-9.02884e-015	-1.34017e-014	-3.50554e-015	-1.70735e-014	-1.26773e-014	-1.83183e-014	-2.33524e-014	-2.25836e-014	-1.79038e-014	-6.97681e-015	-1.19851e-014	-1.57345e-014	-2.64646e-014	-1.87098e-014	-1.51555e-014	-2.2552e-014	-1.88279e-014	-2.0659e-014	-1.27954e-014	-9.5973e-015
-1.70386e-014	-2.23005e-014	-2.31341e-014	-1.32329e-014	-6.08292e-015	-9.02932e-015	-1.3743e-014	-3.66159e-015	-1.73372e-014	-1.28963e-014	-1.85063e-014	-2.36508e-014	-2.29186e-014	-1.8147e-014	-7.27998e-015	-1.24524e-014	-1.64398e-014	-2.68734e-014	-1.87801e-014	-1.52573e-014	-2.28497e-014	-1.91262e-014	-2.06884e-014	-1.28811e-014	-9.58442e-015
-1.71358e-014	-2.22621e-014	-2.32706e-014	-1.35395e-014	-6.31912e-015	-9.03659e-015	-1.41077e-014	-3.83989e-015	-1.76037e-014	-1.31317e-014	-1.86929e-014	-2.39495e-014	-2.325e-014	-1.83928e-014	-7.5658e-015	-1.29078e-014	-1.71377e-014	-2.72835e-014	-1.88673e-014	-1.53952e-014	-2.31458e-014	-1.94367e-014	-2.07086e-014	-1.29879e-014	-9.58404e-015
-1.72519e-014	-2.22186e-014	-2.34027e-014	-1.3826e-014	-6.55683e-015	-9.05174e-015	-1.44945e-014	-4.04166e-015	-1.78748e-014	-1.33845e-014	-1.88788e-014	-2.42489e-014	-2.35763e-014	-1.86415e-014	-7.83428e-015	-1.33481e-014	-1.7823e-014	-2.76947e-014	-1.89722e-014	-1.55687e-014	-2.34407e-014	-1.97563e-014	-2.07196e-014	-1.31154e-014	-9.59467e-015
-1.73868e-014	-2.21705e-014	-2.35287e-014	-1.40922e-014	-6.79463e-015	-9.07651e-015	-1.49012e-014	-4.26841e-015	-1.81522e-014	-1.36561e-014	-1.90647e-014	-2.4549e-014	-2.38967e-014	-1.88931e-014	-8.08517e-015	-1.37711e-014	-1.84904e-014	-2.81062e-014	-1.90944e-014	-1.57762e-014	-2.37347e-014	-2.00818e-014	-2.07212e-014	-1.32633e-014	-9.61532e-015
-1.75388e-014	-2.21192e-014	-2.36471e-014	-1.43378e-014	-7.03246e-015	-9.11238e-015	-1.53258e-014	-4.52104e-015	-1.84377e-014	-1.39476e-014	-1.92515e-014	-2.48497e-014	-2.42109e-014	-1.91479e-014	-8.31815e-015	-1.41741e-014	-1.91354e-014	-2.85176e-014	-1.92341e-014	-1.60163e-014	-2.40272e-014	-2.04103e-014	-2.07137e-014	-1.34308e-014	-9.64419e-015
-1.77074e-014	-2.20652e-014	-2.37573e-014	-1.45638e-014	-7.27017e-015	-9.16029e-015	-1.57658e-014	-4.80041e-015	-1.87338e-014	-1.42602e-014	-1.94402e-014	-2.51507e-014	-2.45172e-014	-1.94062e-014	-8.5339e-015	-1.45547e-014	-1.9753e-014	-2.89278e-014	-1.93916e-014	-1.62877e-014	-2.43182e-014	-2.0739e-014	-2.06968e-014	-1.36171e-014	-9.67996e-015
-1.78915e-014	-2.20095e-014	-2.3859e-014	-1.47701e-014	-7.50694e-015	-9.22008e-015	-1.62186e-014	-5.10765e-015	-1.90422e-014	-1.45947e-014	-1.96319e-014	-2.54528e-014	-2.48142e-014	-1.96683e-014	-8.73244e-015	-1.49111e-014	-2.03388e-014	-2.93356e-014	-1.95672e-014	-1.6588e-014	-2.46076e-014	-2.10647e-014	-2.06699e-014	-1.38212e-014	-9.7206e-015
-1.80901e-014	-2.19543e-014	-2.39518e-014	-1.49569e-014	-7.74223e-015	-9.29236e-015	-1.66815e-014	-5.44283e-015	-1.93648e-014	-1.4952e-014	-1.98277e-014	-2.5756e-014	-2.5102e-014	-1.99349e-014	-8.91499e-015	-1.52417e-014	-2.08888e-014	-2.97408e-014	-1.97607e-014	-1.69148e-014	-2.48956e-014	-2.13842e-014	-2.06334e-014	-1.4042e-014	-9.7648e-015
-1.83023e-014	-2.19012e-014	-2.40353e-014	-1.5124e-014	-7.9753e-015	-9.37783e-015	-1.71521e-014	-5.80658e-015	-1.97028e-014	-1.5332e-014	-2.00297e-014	-2.60601e-014	-2.53798e-014	-2.02062e-014	-9.08204e-015	-1.55449e-014	-2.1399e-014	-3.01425e-014	-1.99717e-014	-1.72643e-014	-2.51826e-014	-2.16939e-014	-2.05876e-014	-1.42785e-014	-9.81054e-015
-1.85269e-014	-2.18521e-014	-2.41097e-014	-1.5272e-014	-8.20608e-015	-9.47642e-015	-1.76266e-014	-6.19934e-015	-2.00579e-014	-1.57351e-014	-2.02384e-014	-2.6365e-014	-2.56473e-014	-2.04829e-014	-9.23386e-015	-1.58194e-014	-2.18662e-014	-3.05394e-014	-2.01988e-014	-1.76337e-014	-2.54678e-014	-2.19909e-014	-2.05325e-014	-1.4529e-014	-9.85667e-015
-1.87615e-014	-2.18084e-014	-2.41753e-014	-1.54021e-014	-8.43426e-015	-9.58818e-015	-1.81021e-014	-6.62098e-015	-2.04311e-014	-1.6161e-014	-2.04549e-014	-2.66712e-014	-2.59042e-014	-2.07657e-014	-9.37232e-015	-1.6064e-014	-2.22881e-014	-3.09298e-014	-2.04414e-014	-1.80193e-014	-2.57506e-014	-2.22727e-014	-2.04681e-014	-1.47923e-014	-9.90111e-015
-1.90057e-014	-2.17725e-014	-2.42327e-014	-1.55149e-014	-8.65907e-015	-9.71267e-015	-1.85756e-014	-7.07038e-015	-2.08234e-014	-1.66101e-014	-2.06807e-014	-2.69783e-014	-2.61503e-014	-2.10553e-014	-9.49825e-015	-1.62785e-014	-2.26627e-014	-3.13126e-014	-2.06984e-014	-1.84171e-014	-2.60311e-014	-2.25363e-014	-2.03942e-014	-1.5067e-014	-9.94245e-015
-1.92578e-014	-2.17463e-014	-2.4282e-014	-1.5611e-014	-8.88047e-015	-9.84927e-015	-1.90442e-014	-7.54609e-015	-2.12356e-014	-1.70827e-014	-2.09169e-014	-2.72863e-014	-2.63852e-014	-2.13518e-014	-9.61332e-015	-1.64626e-014	-2.29877e-014	-3.1686e-014	-2.09681e-014	-1.88229e-014	-2.63096e-014	-2.27796e-014	-2.03108e-014	-1.53516e-014	-9.9786e-015
-1.95171e-014	-2.17315e-014	-2.43242e-014	-1.56909e-014	-9.09781e-015	-9.99686e-015	-1.95042e-014	-8.04714e-015	-2.16679e-014	-1.75783e-014	-2.11647e-014	-2.75941e-014	-2.66096e-014	-2.1656e-014	-9.71875e-015	-1.6616e-014	-2.32622e-014	-3.2049e-014	-2.12491e-014	-1.92317e-014	-2.65856e-014	-2.30004e-014	-2.02181e-014	-1.56446e-014	-1.00082e-014
-1.9782e-014	-2.17295e-014	-2.43602e-014	-1.57549e-014	-9.31106e-015	-1.01543e-014	-1.99524e-014	-8.57179e-015	-2.21207e-014	-1.80966e-014	-2.1425e-014	-2.79011e-014	-2.68229e-014	-2.19692e-014	-9.81585e-015	-1.67393e-014	-2.34856e-014	-3.23998e-014	-2.15403e-014	-1.96397e-014	-2.68595e-014	-2.31968e-014	-2.01172e-014	-1.59446e-014	-1.00298e-014
-2.0051e-014	-2.17424e-014	-2.43911e-014	-1.58036e-014	-9.5194e-015	-1.03209e-014	-2.03854e-014	-9.11804e-015	-2.25931e-014	-1.86363e-014	-2.16982e-014	-2.82068e-014	-2.70251e-014	-2.22917e-014	-9.90642e-015	-1.68329e-014	-2.36578e-014	-3.27365e-014	-2.18394e-014	-2.0043e-014	-2.71313e-014	-2.33669e-014	-2.00082e-014	-1.62501e-014	-1.00416e-014
-2.03228e-014	-2.17713e-014	-2.44182e-014	-1.58379e-014	-9.72253e-015	-1.04951e-014	-2.08001e-014	-9.68302e-015	-2.30848e-014	-1.91964e-014	-2.19856e-014	-2.85101e-014	-2.72169e-014	-2.26246e-014	-9.99247e-015	-1.68979e-014	-2.3779e-014	-3.30569e-014	-2.21445e-014	-2.04366e-014	-2.74006e-014	-2.35091e-014	-1.98914e-014	-1.65594e-014	-1.00418e-014
-2.05956e-014	-2.18178e-014	-2.44428e-014	-1.58579e-014	-9.91979e-015	-1.06753e-014	-2.1194e-014	-1.02632e-014	-2.35947e-014	-1.97755e-014	-2.22875e-014	-2.88105e-014	-2.73984e-014	-2.29682e-014	-1.00753e-014	-1.69355e-014	-2.38497e-014	-3.33591e-014	-2.24536e-014	-2.08158e-014	-2.76669e-014	-2.36217e-014	-1.97668e-014	-1.68715e-014	-1.00297e-014
-2.08682e-014	-2.18834e-014	-2.44666e-014	-1.58641e-014	-1.01104e-014	-1.08607e-014	-2.15639e-014	-1.08559e-014	-2.41221e-014	-2.03714e-014	-2.26044e-014	-2.91067e-014	-2.75701e-014	-2.33225e-014	-1.01563e-014	-1.69465e-014	-2.38711e-014	-3.36416e-014	-2.27649e-014	-2.1176e-014	-2.79295e-014	-2.37042e-014	-1.96349e-014	-1.71843e-014	-1.00036e-014
-2.11388e-014	-2.19691e-014	-2.44906e-014	-1.58568e-014	-1.0294e-014	-1.10494e-014	-2.19069e-014	-1.14579e-014	-2.46652e-014	-2.09829e-014	-2.29364e-014	-2.9399e-014	-2.77325e-014	-2.3688e-014	-1.02368e-014	-1.69322e-014	-2.38448e-014	-3.39026e-014	-2.30762e-014	-2.15123e-014	-2.81881e-014	-2.37567e-014	-1.94964e-014	-1.74967e-014	-9.96303e-015
-2.14063e-014	-2.20759e-014	-2.45165e-014	-1.58364e-014	-1.04704e-014	-1.12398e-014	-2.22205e-014	-1.2066e-014	-2.5222e-014	-2.1608e-014	-2.32832e-014	-2.96868e-014	-2.78862e-014	-2.40648e-014	-1.03183e-014	-1.68943e-014	-2.3772e-014	-3.41403e-014	-2.33853e-014	-2.18215e-014	-2.84425e-014	-2.37786e-014	-1.9352e-014	-1.78072e-014	-9.90698e-015
-2.16695e-014	-2.22042e-014	-2.45457e-014	-1.58026e-014	-1.0639e-014	-1.14303e-014	-2.25027e-014	-1.26761e-014	-2.57902e-014	-2.22436e-014	-2.36452e-014	-2.9969e-014	-2.80316e-014	-2.44534e-014	-1.04025e-014	-1.68347e-014	-2.36547e-014	-3.4353e-014	-2.36895e-014	-2.20991e-014	-2.86918e-014	-2.37694e-014	-1.92018e-014	-1.8115e-014	-9.83513e-015
-2.19266e-014	-2.23547e-014	-2.45805e-014	-1.5756e-014	-1.07994e-014	-1.1619e-014	-2.27521e-014	-1.32843e-014	-2.63671e-014	-2.28878e-014	-2.4022e-014	-3.02446e-014	-2.81695e-014	-2.48538e-014	-1.04899e-014	-1.67553e-014	-2.3496e-014	-3.45393e-014	-2.3986e-014	-2.23412e-014	-2.89354e-014	-2.37303e-014	-1.90462e-014	-1.84188e-014	-9.74687e-015
-2.21765e-014	-2.25272e-014	-2.4622e-014	-1.56967e-014	-1.09509e-014	-1.18043e-014	-2.29665e-014	-1.3887e-014	-2.695e-014	-2.35382e-014	-2.44129e-014	-3.05136e-014	-2.83019e-014	-2.52654e-014	-1.05816e-014	-1.66584e-014	-2.32986e-014	-3.46974e-014	-2.42732e-014	-2.25452e-014	-2.91727e-014	-2.36632e-014	-1.88862e-014	-1.87175e-014	-9.64273e-015
-2.24188e-014	-2.27219e-014	-2.4672e-014	-1.56249e-014	-1.10934e-014	-1.19849e-014	-2.31445e-014	-1.44807e-014	-2.75366e-014	-2.41924e-014	-2.48171e-014	-3.07758e-014	-2.84291e-014	-2.56875e-014	-1.06785e-014	-1.65464e-014	-2.30645e-014	-3.48261e-014	-2.45488e-014	-2.27073e-014	-2.94029e-014	-2.35689e-014	-1.87224e-014	-1.90104e-014	-9.52235e-015
-2.26525e-014	-2.29391e-014	-2.47321e-014	-1.55398e-014	-1.12252e-014	-1.21594e-014	-2.32845e-014	-1.50605e-014	-2.81233e-014	-2.48477e-014	-2.52341e-014	-3.10299e-014	-2.8552e-014	-2.61203e-014	-1.07818e-014	-1.64205e-014	-2.27972e-014	-3.49241e-014	-2.48103e-014	-2.28257e-014	-2.96257e-014	-2.3449e-014	-1.85554e-014	-1.92968e-014	-9.38589e-015
-2.28764e-014	-2.31777e-014	-2.48036e-014	-1.54415e-014	-1.13462e-014	-1.23261e-014	-2.3386e-014	-1.56215e-014	-2.87067e-014	-2.55014e-014	-2.5662e-014	-3.12755e-014	-2.86716e-014	-2.65627e-014	-1.08917e-014	-1.62831e-014	-2.24996e-014	-3.49903e-014	-2.50559e-014	-2.28977e-014	-2.98408e-014	-2.33054e-014	-1.8386e-014	-1.95759e-014	-9.23367e-015
-2.30895e-014	-2.34369e-014	-2.48879e-014	-1.53301e-014	-1.1456e-014	-1.24835e-014	-2.34487e-014	-1.61598e-014	-2.92827e-014	-2.61509e-014	-2.60992e-014	-3.15112e-014	-2.87888e-014	-2.70135e-014	-1.10077e-014	-1.61364e-014	-2.21746e-014	-3.50247e-014	-2.52831e-014	-2.29218e-014	-3.00471e-014	-2.31397e-014	-1.82151e-014	-1.98473e-014	-9.06603e-015
-2.32907e-014	-2.37151e-014	-2.49866e-014	-1.52044e-014	-1.15542e-014	-1.26299e-014	-2.34716e-014	-1.66719e-014	-2.98481e-014	-2.67934e-014	-2.65447e-014	-3.17372e-014	-2.89042e-014	-2.74715e-014	-1.11296e-014	-1.59825e-014	-2.18253e-014	-3.50262e-014	-2.54895e-014	-2.28967e-014	-3.02443e-014	-2.29541e-014	-1.80431e-014	-2.01108e-014	-8.88366e-015
-2.34797e-014	-2.40117e-014	-2.51006e-014	-1.5064e-014	-1.16395e-014	-1.27644e-014	-2.34548e-014	-1.71539e-014	-3.03991e-014	-2.74266e-014	-2.69965e-014	-3.19531e-014	-2.90182e-014	-2.7936e-014	-1.12574e-014	-1.58228e-014	-2.14541e-014	-3.4994e-014	-2.5674e-014	-2.28215e-014	-3.04319e-014	-2.27507e-014	-1.78708e-014	-2.0366e-014	-8.68772e-015
-2.36556e-014	-2.43251e-014	-2.52312e-014	-1.4909e-014	-1.17118e-014	-1.2886e-014	-2.33995e-014	-1.76015e-014	-3.09322e-014	-2.80472e-014	-2.74527e-014	-3.21582e-014	-2.9132e-014	-2.84056e-014	-1.139e-014	-1.56588e-014	-2.10643e-014	-3.49287e-014	-2.58344e-014	-2.26955e-014	-3.0609e-014	-2.25312e-014	-1.76987e-014	-2.06132e-014	-8.47925e-015
-2.38188e-014	-2.46531e-014	-2.53781e-014	-1.47389e-014	-1.17703e-014	-1.29936e-014	-2.33052e-014	-1.80119e-014	-3.14434e-014	-2.86521e-014	-2.79112e-014	-3.23527e-014	-2.92467e-014	-2.88788e-014	-1.1526e-014	-1.54917e-014	-2.06589e-014	-3.48297e-014	-2.59691e-014	-2.25191e-014	-3.07758e-014	-2.22983e-014	-1.75277e-014	-2.08522e-014	-8.25964e-015
-2.39694e-014	-2.49938e-014	-2.55418e-014	-1.45531e-014	-1.18142e-014	-1.30854e-014	-2.31731e-014	-1.8382e-014	-3.19288e-014	-2.92395e-014	-2.83699e-014	-3.25369e-014	-2.93628e-014	-2.93539e-014	-1.16649e-014	-1.5323e-014	-2.02402e-014	-3.46976e-014	-2.60772e-014	-2.22928e-014	-3.0932e-014	-2.20541e-014	-1.73592e-014	-2.10832e-014	-8.03038e-015
-2.4107e-014	-2.53456e-014	-2.57225e-014	-1.43514e-014	-1.18432e-014	-1.31605e-014	-2.30043e-014	-1.87095e-014	-3.2385e-014	-2.98073e-014	-2.88268e-014	-3.27111e-014	-2.94814e-014	-2.98296e-014	-1.18051e-014	-1.51539e-014	-1.98109e-014	-3.4533e-014	-2.61574e-014	-2.20178e-014	-3.10777e-014	-2.1801e-014	-1.71946e-014	-2.13065e-014	-7.79262e-015
-2.42318e-014	-2.57061e-014	-2.59193e-014	-1.41329e-014	-1.18564e-014	-1.32181e-014	-2.28002e-014	-1.8992e-014	-3.28089e-014	-3.03545e-014	-2.92794e-014	-3.28754e-014	-2.96027e-014	-3.03043e-014	-1.19453e-014	-1.49855e-014	-1.93742e-014	-3.43367e-014	-2.62089e-014	-2.16946e-014	-3.12124e-014	-2.15413e-014	-1.70341e-014	-2.15225e-014	-7.54836e-015
-2.43441e-014	-2.60732e-014	-2.61322e-014	-1.38973e-014	-1.18537e-014	-1.32583e-014	-2.25626e-014	-1.92277e-014	-3.31978e-014	-3.08786e-014	-2.97256e-014	-3.30293e-014	-2.97273e-014	-3.0776e-014	-1.20842e-014	-1.48181e-014	-1.89328e-014	-3.41102e-014	-2.62308e-014	-2.13254e-014	-3.13359e-014	-2.12773e-014	-1.68786e-014	-2.17322e-014	-7.29946e-015
-2.44439e-014	-2.64444e-014	-2.63601e-014	-1.36447e-014	-1.18346e-014	-1.32806e-014	-2.22933e-014	-1.94154e-014	-3.35499e-014	-3.13778e-014	-3.01628e-014	-3.31738e-014	-2.9856e-014	-3.1243e-014	-1.22199e-014	-1.46522e-014	-1.84885e-014	-3.38552e-014	-2.62226e-014	-2.0913e-014	-3.14483e-014	-2.10102e-014	-1.67291e-014	-2.19364e-014	-7.0482e-015
-2.45315e-014	-2.6817e-014	-2.6602e-014	-1.3375e-014	-1.17987e-014	-1.32849e-014	-2.19945e-014	-1.95556e-014	-3.3863e-014	-3.18504e-014	-3.0589e-014	-3.33093e-014	-2.99894e-014	-3.17032e-014	-1.23502e-014	-1.44882e-014	-1.80431e-014	-3.35737e-014	-2.6185e-014	-2.04598e-014	-3.1551e-014	-2.07417e-014	-1.65863e-014	-2.21362e-014	-6.79607e-015
-2.46076e-014	-2.71895e-014	-2.68564e-014	-1.30882e-014	-1.17453e-014	-1.32718e-014	-2.16685e-014	-1.96483e-014	-3.41352e-014	-3.22958e-014	-3.10026e-014	-3.34362e-014	-3.01276e-014	-3.21551e-014	-1.24729e-014	-1.43258e-014	-1.75983e-014	-3.32675e-014	-2.61187e-014	-1.99687e-014	-3.16436e-014	-2.0473e-014	-1.6451e-014	-2.23322e-014	-6.54542e-015
-2.46724e-014	-2.75598e-014	-2.71218e-014	-1.2784e-014	-1.16743e-014	-1.32424e-014	-2.13183e-014	-1.96947e-014	-3.43647e-014	-3.2713e-014	-3.14011e-014	-3.35551e-014	-3.0271e-014	-3.2597e-014	-1.25861e-014	-1.41654e-014	-1.71563e-014	-3.29392e-014	-2.60231e-014	-1.94429e-014	-3.1727e-014	-2.02053e-014	-1.63244e-014	-2.25256e-014	-6.29851e-015
-2.47267e-014	-2.79259e-014	-2.73959e-014	-1.24623e-014	-1.15857e-014	-1.31969e-014	-2.09462e-014	-1.96955e-014	-3.45511e-014	-3.31022e-014	-3.17832e-014	-3.3667e-014	-3.04199e-014	-3.30274e-014	-1.2688e-014	-1.40064e-014	-1.67187e-014	-3.25917e-014	-2.58992e-014	-1.88859e-014	-3.18018e-014	-1.99399e-014	-1.62073e-014	-2.27177e-014	-6.0573e-015
-2.47714e-014	-2.82859e-014	-2.76768e-014	-1.21245e-014	-1.14791e-014	-1.31361e-014	-2.05553e-014	-1.96529e-014	-3.46942e-014	-3.34633e-014	-3.21466e-014	-3.37732e-014	-3.0575e-014	-3.34445e-014	-1.27762e-014	-1.38485e-014	-1.62868e-014	-3.22272e-014	-2.57471e-014	-1.83014e-014	-3.18686e-014	-1.96771e-014	-1.61004e-014	-2.29095e-014	-5.82332e-015
-2.48078e-014	-2.86379e-014	-2.79622e-014	-1.17705e-014	-1.13543e-014	-1.30602e-014	-2.0149e-014	-1.95699e-014	-3.47945e-014	-3.37962e-014	-3.24898e-014	-3.38747e-014	-3.07362e-014	-3.38465e-014	-1.28485e-014	-1.36908e-014	-1.5862e-014	-3.18488e-014	-2.55682e-014	-1.7693e-014	-3.19281e-014	-1.94176e-014	-1.6004e-014	-2.31022e-014	-5.59865e-015
-2.48373e-014	-2.89803e-014	-2.82496e-014	-1.14011e-014	-1.12115e-014	-1.29707e-014	-1.97299e-014	-1.94492e-014	-3.48529e-014	-3.41014e-014	-3.28121e-014	-3.39724e-014	-3.09038e-014	-3.42322e-014	-1.29025e-014	-1.35324e-014	-1.54455e-014	-3.14591e-014	-2.5364e-014	-1.70651e-014	-3.19813e-014	-1.91617e-014	-1.5919e-014	-2.32962e-014	-5.38525e-015
-2.48604e-014	-2.9311e-014	-2.85357e-014	-1.10174e-014	-1.10507e-014	-1.287e-014	-1.93013e-014	-1.92942e-014	-3.4871e-014	-3.43799e-014	-3.3112e-014	-3.40675e-014	-3.10778e-014	-3.46002e-014	-1.29361e-014	-1.33729e-014	-1.50388e-014	-3.10615e-014	-2.51357e-014	-1.64216e-014	-3.20293e-014	-1.89089e-014	-1.58454e-014	-2.34933e-014	-5.18452e-015
-2.48783e-014	-2.96284e-014	-2.88179e-014	-1.0621e-014	-1.08722e-014	-1.27594e-014	-1.88665e-014	-1.91087e-014	-3.48509e-014	-3.46329e-014	-3.33894e-014	-3.4161e-014	-3.12576e-014	-3.49492e-014	-1.29473e-014	-1.32112e-014	-1.46421e-014	-3.06591e-014	-2.48847e-014	-1.57663e-014	-3.20734e-014	-1.86595e-014	-1.57839e-014	-2.36947e-014	-4.99819e-015
-2.48924e-014	-2.99316e-014	-2.9093e-014	-1.02129e-014	-1.06769e-014	-1.264e-014	-1.84281e-014	-1.88973e-014	-3.4796e-014	-3.48613e-014	-3.36442e-014	-3.42531e-014	-3.14434e-014	-3.52784e-014	-1.29343e-014	-1.3046e-014	-1.42562e-014	-3.02553e-014	-2.46135e-014	-1.5104e-014	-3.21151e-014	-1.84128e-014	-1.57345e-014	-2.39013e-014	-4.82778e-015
-2.49037e-014	-3.02205e-014	-2.93579e-014	-9.79459e-015	-1.04651e-014	-1.25142e-014	-1.7989e-014	-1.86651e-014	-3.47091e-014	-3.50659e-014	-3.38757e-014	-3.4345e-014	-3.16353e-014	-3.55869e-014	-1.28956e-014	-1.28761e-014	-1.38821e-014	-2.9853e-014	-2.43241e-014	-1.44387e-014	-3.21556e-014	-1.8168e-014	-1.56977e-014	-2.41141e-014	-4.67456e-015
-2.49132e-014	-3.04946e-014	-2.96092e-014	-9.3684e-015	-1.02381e-014	-1.23834e-014	-1.75524e-014	-1.84169e-014	-3.45933e-014	-3.52489e-014	-3.40844e-014	-3.44378e-014	-3.18325e-014	-3.58744e-014	-1.28301e-014	-1.27004e-014	-1.35202e-014	-2.94564e-014	-2.40188e-014	-1.37742e-014	-3.21958e-014	-1.79242e-014	-1.56733e-014	-2.43341e-014	-4.53939e-015
-2.49222e-014	-3.07532e-014	-2.98441e-014	-8.9363e-015	-9.99615e-015	-1.22498e-014	-1.71208e-014	-1.81581e-014	-3.4453e-014	-3.54124e-014	-3.42708e-014	-3.45326e-014	-3.20346e-014	-3.61404e-014	-1.27366e-014	-1.25179e-014	-1.31712e-014	-2.90687e-014	-2.36994e-014	-1.3114e-014	-3.22361e-014	-1.76808e-014	-1.56609e-014	-2.45618e-014	-4.42247e-015
-2.4931e-014	-3.09964e-014	-3.00592e-014	-8.5002e-015	-9.73978e-015	-1.21151e-014	-1.66978e-014	-1.78946e-014	-3.42921e-014	-3.55581e-014	-3.44357e-014	-3.4631e-014	-3.22415e-014	-3.63848e-014	-1.26147e-014	-1.23276e-014	-1.28366e-014	-2.8693e-014	-2.33688e-014	-1.24614e-014	-3.22785e-014	-1.7437e-014	-1.566e-014	-2.47979e-014	-4.32449e-015
-2.49406e-014	-3.12244e-014	-3.02516e-014	-8.06245e-015	-9.47019e-015	-1.19815e-014	-1.62865e-014	-1.76322e-014	-3.41153e-014	-3.56879e-014	-3.45802e-014	-3.47338e-014	-3.24528e-014	-3.66072e-014	-1.24632e-014	-1.21287e-014	-1.25159e-014	-2.83321e-014	-2.30292e-014	-1.18201e-014	-3.23245e-014	-1.71914e-014	-1.56701e-014	-2.50429e-014	-4.24565e-015
-2.49526e-014	-3.14378e-014	-3.04178e-014	-7.62584e-015	-9.18863e-015	-1.18516e-014	-1.58892e-014	-1.73764e-014	-3.39275e-014	-3.5804e-014	-3.47054e-014	-3.48415e-014	-3.26675e-014	-3.68078e-014	-1.22825e-014	-1.19199e-014	-1.22091e-014	-2.79888e-014	-2.26827e-014	-1.11935e-014	-3.23748e-014	-1.69427e-014	-1.56909e-014	-2.52969e-014	-4.18541e-015
-2.49676e-014	-3.16378e-014	-3.0555e-014	-7.19251e-015	-8.89645e-015	-1.17273e-014	-1.55086e-014	-1.71327e-014	-3.37342e-014	-3.59087e-014	-3.4813e-014	-3.49547e-014	-3.28856e-014	-3.69868e-014	-1.2073e-014	-1.17011e-014	-1.19169e-014	-2.76667e-014	-2.23318e-014	-1.05848e-014	-3.24308e-014	-1.66905e-014	-1.57214e-014	-2.55607e-014	-4.1439e-015
-2.49865e-014	-3.18252e-014	-3.06609e-014	-6.76571e-015	-8.59485e-015	-1.16105e-014	-1.51467e-014	-1.69076e-014	-3.35401e-014	-3.60044e-014	-3.49047e-014	-3.50749e-014	-3.3107e-014	-3.71449e-014	-1.18351e-014	-1.14718e-014	-1.16398e-014	-2.73681e-014	-2.19792e-014	-9.99636e-015	-3.24933e-014	-1.64335e-014	-1.57603e-014	-2.58342e-014	-4.12041e-015
-2.50093e-014	-3.20003e-014	-3.07333e-014	-6.34791e-015	-8.28516e-015	-1.1503e-014	-1.48058e-014	-1.67065e-014	-3.33509e-014	-3.6093e-014	-3.49828e-014	-3.52029e-014	-3.33316e-014	-3.72823e-014	-1.15692e-014	-1.12311e-014	-1.13785e-014	-2.70958e-014	-2.16278e-014	-9.43008e-015	-3.25636e-014	-1.617e-014	-1.5807e-014	-2.61171e-014	-4.11378e-015
-2.50369e-014	-3.21652e-014	-3.077e-014	-5.94182e-015	-7.96891e-015	-1.14078e-014	-1.44884e-014	-1.65342e-014	-3.31721e-014	-3.61767e-014	-3.50495e-014	-3.53383e-014	-3.35588e-014	-3.73996e-014	-1.12768e-014	-1.0979e-014	-1.11328e-014	-2.6852e-014	-2.12796e-014	-8.88798e-015	-3.26428e-014	-1.58994e-014	-1.58596e-014	-2.64089e-014	-4.12271e-015
-2.50693e-014	-3.23207e-014	-3.07687e-014	-5.54998e-015	-7.64736e-015	-1.13263e-014	-1.41959e-014	-1.6395e-014	-3.30091e-014	-3.62571e-014	-3.51071e-014	-3.54821e-014	-3.37875e-014	-3.7498e-014	-1.09594e-014	-1.07162e-014	-1.09039e-014	-2.6638e-014	-2.09369e-014	-8.37215e-015	-3.27314e-014	-1.56212e-014	-1.59174e-014	-2.67088e-014	-4.14612e-015
-2.51066e-014	-3.24683e-014	-3.07282e-014	-5.17535e-015	-7.32192e-015	-1.12607e-014	-1.39298e-014	-1.62932e-014	-3.28672e-014	-3.63362e-014	-3.51576e-014	-3.5635e-014	-3.40171e-014	-3.75781e-014	-1.06189e-014	-1.04431e-014	-1.06922e-014	-2.64553e-014	-2.0601e-014	-7.8837e-015	-3.28299e-014	-1.53342e-014	-1.59793e-014	-2.70165e-014	-4.18213e-015
-2.51495e-014	-3.26094e-014	-3.06473e-014	-4.82081e-015	-6.99443e-015	-1.12121e-014	-1.3691e-014	-1.62327e-014	-3.27511e-014	-3.64167e-014	-3.52039e-014	-3.57972e-014	-3.42471e-014	-3.76411e-014	-1.02574e-014	-1.01601e-014	-1.04977e-014	-2.6305e-014	-2.02738e-014	-7.42374e-015	-3.29385e-014	-1.50379e-014	-1.60434e-014	-2.7331e-014	-4.22922e-015
-2.51979e-014	-3.27457e-014	-3.05246e-014	-4.48918e-015	-6.66647e-015	-1.1182e-014	-1.34807e-014	-1.62168e-014	-3.26658e-014	-3.64998e-014	-3.5248e-014	-3.59692e-014	-3.44772e-014	-3.76885e-014	-9.87692e-015	-9.86756e-015	-1.03206e-014	-2.61882e-014	-1.99576e-014	-6.99356e-015	-3.30574e-014	-1.47313e-014	-1.61077e-014	-2.76514e-014	-4.28514e-015
-2.52517e-014	-3.28794e-014	-3.03598e-014	-4.18281e-015	-6.33945e-015	-1.11712e-014	-1.32999e-014	-1.62483e-014	-3.26159e-014	-3.65871e-014	-3.52926e-014	-3.61504e-014	-3.47062e-014	-3.77223e-014	-9.48046e-015	-9.56699e-015	-1.01608e-014	-2.61054e-014	-1.9654e-014	-6.59386e-015	-3.31872e-014	-1.4414e-014	-1.61707e-014	-2.79759e-014	-4.34705e-015
-2.53099e-014	-3.30115e-014	-3.01534e-014	-3.90388e-015	-6.01489e-015	-1.11808e-014	-1.31492e-014	-1.63296e-014	-3.26064e-014	-3.66799e-014	-3.53405e-014	-3.63411e-014	-3.49336e-014	-3.77438e-014	-9.07093e-015	-9.25974e-015	-1.00182e-014	-2.60568e-014	-1.93651e-014	-6.22458e-015	-3.33275e-014	-1.40873e-014	-1.6231e-014	-2.83034e-014	-4.41267e-015
-2.53724e-014	-3.31436e-014	-2.99052e-014	-3.65424e-015	-5.694e-015	-1.1211e-014	-1.30289e-014	-1.64627e-014	-3.26409e-014	-3.67795e-014	-3.53944e-014	-3.65416e-014	-3.51586e-014	-3.77537e-014	-8.65219e-015	-8.94653e-015	-9.89361e-015	-2.60424e-014	-1.9092e-014	-5.88554e-015	-3.34777e-014	-1.37509e-014	-1.62859e-014	-2.86321e-014	-4.47981e-015
-2.54389e-014	-3.32771e-014	-2.96156e-014	-3.43653e-015	-5.37861e-015	-1.12619e-014	-1.29392e-014	-1.66485e-014	-3.27226e-014	-3.68864e-014	-3.54563e-014	-3.67507e-014	-3.53798e-014	-3.77541e-014	-8.22701e-015	-8.62889e-015	-9.78693e-015	-2.60614e-014	-1.88359e-014	-5.57661e-015	-3.36372e-014	-1.34047e-014	-1.6334e-014	-2.89604e-014	-4.54584e-015
-2.55087e-014	-3.34131e-014	-2.92862e-014	-3.25241e-015	-5.07038e-015	-1.13339e-014	-1.28795e-014	-1.6887e-014	-3.28539e-014	-3.70017e-014	-3.55291e-014	-3.69684e-014	-3.55963e-014	-3.77461e-014	-7.79922e-015	-8.30806e-015	-9.69787e-015	-2.61128e-014	-1.85975e-014	-5.29754e-015	-3.38056e-014	-1.30492e-014	-1.63734e-014	-2.92861e-014	-4.60816e-015
-2.55812e-014	-3.35528e-014	-2.8918e-014	-3.103e-015	-4.77046e-015	-1.14267e-014	-1.28499e-014	-1.7178e-014	-3.30372e-014	-3.7126e-014	-3.56144e-014	-3.71941e-014	-3.58076e-014	-3.77313e-014	-7.37228e-015	-7.98637e-015	-9.62618e-015	-2.61952e-014	-1.83772e-014	-5.0476e-015	-3.39816e-014	-1.26858e-014	-1.64022e-014	-2.96075e-014	-4.66388e-015
-2.56551e-014	-3.3697e-014	-2.85134e-014	-2.98928e-015	-4.47971e-015	-1.15403e-014	-1.28496e-014	-1.75199e-014	-3.32741e-014	-3.72589e-014	-3.5714e-014	-3.74277e-014	-3.60132e-014	-3.77106e-014	-6.95017e-015	-7.66576e-015	-9.57122e-015	-2.63066e-014	-1.81754e-014	-4.82544e-015	-3.41648e-014	-1.23156e-014	-1.64181e-014	-2.99231e-014	-4.71035e-015
-2.57295e-014	-3.38465e-014	-2.80747e-014	-2.91196e-015	-4.19914e-015	-1.16729e-014	-1.28776e-014	-1.79111e-014	-3.35648e-014	-3.74e-014	-3.58292e-014	-3.76686e-014	-3.62118e-014	-3.76855e-014	-6.53602e-015	-7.3484e-015	-9.53307e-015	-2.64449e-014	-1.7992e-014	-4.62978e-015	-3.43537e-014	-1.19396e-014	-1.64193e-014	-3.02301e-014	-4.74492e-015
-2.58032e-014	-3.40013e-014	-2.76044e-014	-2.87014e-015	-3.93022e-015	-1.18238e-014	-1.29328e-014	-1.83486e-014	-3.39095e-014	-3.75492e-014	-3.59614e-014	-3.7916e-014	-3.64029e-014	-3.76568e-014	-6.13362e-015	-7.03584e-015	-9.51093e-015	-2.66078e-014	-1.78268e-014	-4.45917e-015	-3.45466e-014	-1.15594e-014	-1.64045e-014	-3.05268e-014	-4.76517e-015
-2.58758e-014	-3.41617e-014	-2.71054e-014	-2.86357e-015	-3.67326e-015	-1.19915e-014	-1.30138e-014	-1.88294e-014	-3.43077e-014	-3.77063e-014	-3.61112e-014	-3.81685e-014	-3.65855e-014	-3.76256e-014	-5.74631e-015	-6.7308e-015	-9.50401e-015	-2.67922e-014	-1.76803e-014	-4.31207e-015	-3.47422e-014	-1.11765e-014	-1.63718e-014	-3.08109e-014	-4.76863e-015
-2.59459e-014	-3.43284e-014	-2.65814e-014	-2.8924e-015	-3.42895e-015	-1.2174e-014	-1.31193e-014	-1.93499e-014	-3.47582e-014	-3.78704e-014	-3.6279e-014	-3.84255e-014	-3.67586e-014	-3.75927e-014	-5.37737e-015	-6.4352e-015	-9.51189e-015	-2.69951e-014	-1.75528e-014	-4.18719e-015	-3.49386e-014	-1.07926e-014	-1.63199e-014	-3.10803e-014	-4.75309e-015
-2.60129e-014	-3.45005e-014	-2.60357e-014	-2.95555e-015	-3.19778e-015	-1.2369e-014	-1.32474e-014	-1.99048e-014	-3.52592e-014	-3.80403e-014	-3.64653e-014	-3.86859e-014	-3.69208e-014	-3.75589e-014	-5.02938e-015	-6.1506e-015	-9.53359e-015	-2.72137e-014	-1.74428e-014	-4.08355e-015	-3.51334e-014	-1.04097e-014	-1.62477e-014	-3.13321e-014	-4.71674e-015
-2.60752e-014	-3.46785e-014	-2.54721e-014	-3.0515e-015	-2.98068e-015	-1.25736e-014	-1.33967e-014	-2.04896e-014	-3.58078e-014	-3.82141e-014	-3.66695e-014	-3.89488e-014	-3.70715e-014	-3.75253e-014	-4.70531e-015	-5.87906e-015	-9.56738e-015	-2.74448e-014	-1.73493e-014	-3.99966e-015	-3.53251e-014	-1.00293e-014	-1.61537e-014	-3.15643e-014	-4.65741e-015
-2.61319e-014	-3.48615e-014	-2.48946e-014	-3.17828e-015	-2.77749e-015	-1.27851e-014	-1.35652e-014	-2.10983e-014	-3.6401e-014	-3.83906e-014	-3.68914e-014	-3.92131e-014	-3.721e-014	-3.74925e-014	-4.40769e-015	-5.62291e-015	-9.61255e-015	-2.7685e-014	-1.72716e-014	-3.93344e-015	-3.5511e-014	-9.6533e-015	-1.60365e-014	-3.1775e-014	-4.57383e-015
-2.6182e-014	-3.50486e-014	-2.4307e-014	-3.33349e-015	-2.58792e-015	-1.3001e-014	-1.37507e-014	-2.17256e-014	-3.70348e-014	-3.85688e-014	-3.71305e-014	-3.94785e-014	-3.73357e-014	-3.74613e-014	-4.13887e-015	-5.38353e-015	-9.66751e-015	-2.79304e-014	-1.72086e-014	-3.88272e-015	-3.56894e-014	-9.2841e-015	-1.58953e-014	-3.19623e-014	-4.46467e-015
-2.62241e-014	-3.52389e-014	-2.3713e-014	-3.51435e-015	-2.41195e-015	-1.32186e-014	-1.39504e-014	-2.23648e-014	-3.77048e-014	-3.87474e-014	-3.73855e-014	-3.97435e-014	-3.74476e-014	-3.74319e-014	-3.9009e-015	-5.16299e-015	-9.73046e-015	-2.81778e-014	-1.71594e-014	-3.84673e-015	-3.58582e-014	-8.92338e-015	-1.57295e-014	-3.21243e-014	-4.32819e-015
-2.62575e-014	-3.54306e-014	-2.3117e-014	-3.7176e-015	-2.24938e-015	-1.34348e-014	-1.41619e-014	-2.30098e-014	-3.84064e-014	-3.89249e-014	-3.76552e-014	-4.00068e-014	-3.75447e-014	-3.74046e-014	-3.69475e-015	-4.96274e-015	-9.79936e-015	-2.84234e-014	-1.71237e-014	-3.82371e-015	-3.60154e-014	-8.57201e-015	-1.55386e-014	-3.22593e-014	-4.16401e-015
-2.62812e-014	-3.56218e-014	-2.25232e-014	-3.94046e-015	-2.09955e-015	-1.36457e-014	-1.43833e-014	-2.36547e-014	-3.91347e-014	-3.90998e-014	-3.79375e-014	-4.02671e-014	-3.76262e-014	-3.73794e-014	-3.52229e-015	-4.78388e-015	-9.87321e-015	-2.86634e-014	-1.71003e-014	-3.8117e-015	-3.61594e-014	-8.23128e-015	-1.53225e-014	-3.23654e-014	-3.9721e-015
-2.62948e-014	-3.58112e-014	-2.19352e-014	-4.17891e-015	-1.96126e-015	-1.38485e-014	-1.46123e-014	-2.42925e-014	-3.98839e-014	-3.92706e-014	-3.82302e-014	-4.05242e-014	-3.76915e-014	-3.73568e-014	-3.38421e-015	-4.62668e-015	-9.94979e-015	-2.88943e-014	-1.70873e-014	-3.8094e-015	-3.62881e-014	-7.90291e-015	-1.50816e-014	-3.24415e-014	-3.75232e-015
-2.62968e-014	-3.5997e-014	-2.13571e-014	-4.42892e-015	-1.8338e-015	-1.40401e-014	-1.48462e-014	-2.49168e-014	-4.06483e-014	-3.9435e-014	-3.85312e-014	-4.07768e-014	-3.77393e-014	-3.7336e-014	-3.28101e-015	-4.49197e-015	-1.00268e-014	-2.91119e-014	-1.70832e-014	-3.81498e-015	-3.63993e-014	-7.58818e-015	-1.48159e-014	-3.24868e-014	-3.50455e-015
-2.62872e-014	-3.61771e-014	-2.07925e-014	-4.68598e-015	-1.71639e-015	-1.4217e-014	-1.50833e-014	-2.55215e-014	-4.14221e-014	-3.95916e-014	-3.88383e-014	-4.10241e-014	-3.77689e-014	-3.73167e-014	-3.21337e-015	-4.38029e-015	-1.01034e-014	-2.93132e-014	-1.70866e-014	-3.82683e-015	-3.64907e-014	-7.28782e-015	-1.45261e-014	-3.25002e-014	-3.22972e-015
-2.62651e-014	-3.63498e-014	-2.02451e-014	-4.94593e-015	-1.60798e-015	-1.43759e-014	-1.53209e-014	-2.61002e-014	-4.21989e-014	-3.97388e-014	-3.91489e-014	-4.12657e-014	-3.77799e-014	-3.72989e-014	-3.18077e-015	-4.29215e-015	-1.01774e-014	-2.94949e-014	-1.70963e-014	-3.84357e-015	-3.65611e-014	-7.00244e-015	-1.42127e-014	-3.24811e-014	-2.92861e-015
-2.62297e-014	-3.65133e-014	-1.97177e-014	-5.20455e-015	-1.50782e-015	-1.45145e-014	-1.55568e-014	-2.66468e-014	-4.29718e-014	-3.98752e-014	-3.94603e-014	-4.15007e-014	-3.77718e-014	-3.72823e-014	-3.18229e-015	-4.22745e-015	-1.02473e-014	-2.96541e-014	-1.71107e-014	-3.86348e-015	-3.6609e-014	-6.73232e-015	-1.38764e-014	-3.24293e-014	-2.60229e-015
-2.61801e-014	-3.66651e-014	-1.92135e-014	-5.45751e-015	-1.41433e-015	-1.46304e-014	-1.57885e-014	-2.71562e-014	-4.37341e-014	-3.99993e-014	-3.97696e-014	-4.17277e-014	-3.77444e-014	-3.72663e-014	-3.21688e-015	-4.18575e-015	-1.03112e-014	-2.97873e-014	-1.71286e-014	-3.88504e-015	-3.66328e-014	-6.4778e-015	-1.35185e-014	-3.23443e-014	-2.25164e-015
-2.61165e-014	-3.6803e-014	-1.87354e-014	-5.70037e-015	-1.32693e-015	-1.47211e-014	-1.60135e-014	-2.76237e-014	-4.44794e-014	-4.01104e-014	-4.00738e-014	-4.19463e-014	-3.76975e-014	-3.72502e-014	-3.28281e-015	-4.16623e-015	-1.03668e-014	-2.98925e-014	-1.71487e-014	-3.9072e-015	-3.66311e-014	-6.23895e-015	-1.31405e-014	-3.22256e-014	-1.87838e-015
-2.60386e-014	-3.69248e-014	-1.82857e-014	-5.92913e-015	-1.24413e-015	-1.4784e-014	-1.62309e-014	-2.80446e-014	-4.52017e-014	-4.02068e-014	-4.037e-014	-4.21556e-014	-3.76311e-014	-3.72336e-014	-3.37775e-015	-4.16831e-015	-1.04124e-014	-2.99675e-014	-1.71696e-014	-3.92942e-015	-3.66026e-014	-6.01488e-015	-1.27443e-014	-3.20737e-014	-1.48491e-015
-2.5947e-014	-3.70289e-014	-1.78661e-014	-6.13969e-015	-1.16484e-015	-1.48178e-014	-1.64381e-014	-2.84148e-014	-4.58944e-014	-4.02876e-014	-4.06556e-014	-4.2355e-014	-3.7545e-014	-3.72154e-014	-3.49995e-015	-4.19117e-015	-1.04461e-014	-3.00103e-014	-1.71898e-014	-3.9505e-015	-3.65469e-014	-5.80455e-015	-1.23315e-014	-3.18894e-014	-1.07383e-015
-2.58417e-014	-3.71136e-014	-1.74782e-014	-6.32824e-015	-1.08811e-015	-1.48214e-014	-1.66328e-014	-2.87309e-014	-4.65524e-014	-4.03518e-014	-4.09274e-014	-4.25435e-014	-3.74393e-014	-3.71951e-014	-3.64678e-015	-4.23332e-015	-1.04663e-014	-3.00196e-014	-1.72081e-014	-3.96974e-015	-3.64632e-014	-5.60681e-015	-1.19031e-014	-3.1673e-014	-6.46667e-016
-2.57229e-014	-3.71764e-014	-1.71232e-014	-6.4912e-015	-1.01279e-015	-1.47937e-014	-1.68141e-014	-2.89902e-014	-4.71695e-014	-4.03987e-014	-4.11831e-014	-4.27208e-014	-3.73144e-014	-3.71725e-014	-3.81579e-015	-4.29282e-015	-1.04723e-014	-2.99947e-014	-1.7223e-014	-3.98596e-015	-3.63511e-014	-5.42069e-015	-1.14613e-014	-3.14251e-014	-2.06327e-016
-2.55909e-014	-3.72162e-014	-1.68014e-014	-6.62526e-015	-9.37449e-016	-1.47343e-014	-1.69805e-014	-2.91903e-014	-4.77406e-014	-4.04279e-014	-4.14205e-014	-4.28867e-014	-3.71703e-014	-3.71471e-014	-4.00362e-015	-4.36838e-015	-1.04625e-014	-2.99352e-014	-1.72334e-014	-3.99794e-015	-3.62103e-014	-5.24449e-015	-1.10083e-014	-3.11471e-014	2.4435e-016
-2.54455e-014	-3.72319e-014	-1.6513e-014	-6.72741e-015	-8.61077e-016	-1.46433e-014	-1.713e-014	-2.9329e-014	-4.82614e-014	-4.04395e-014	-4.16375e-014	-4.30415e-014	-3.70075e-014	-3.71183e-014	-4.20709e-015	-4.45825e-015	-1.04358e-014	-2.98408e-014	-1.72386e-014	-4.00499e-015	-3.60408e-014	-5.07659e-015	-1.05462e-014	-3.08404e-014	7.02576e-016
-2.52877e-014	-3.72224e-014	-1.62576e-014	-6.79528e-015	-7.82956e-016	-1.45206e-014	-1.72616e-014	-2.94057e-014	-4.87274e-014	-4.04341e-014	-4.18314e-014	-4.31852e-014	-3.68265e-014	-3.70851e-014	-4.42294e-015	-4.56058e-015	-1.03914e-014	-2.97117e-014	-1.72375e-014	-4.00692e-015	-3.58432e-014	-4.91537e-015	-1.00774e-014	-3.05064e-014	1.16509e-015
-2.51171e-014	-3.71868e-014	-1.60352e-014	-6.82725e-015	-7.02143e-016	-1.4367e-014	-1.73743e-014	-2.94205e-014	-4.91348e-014	-4.04112e-014	-4.20006e-014	-4.33177e-014	-3.66275e-014	-3.70469e-014	-4.64817e-015	-4.67348e-015	-1.03293e-014	-2.9548e-014	-1.72297e-014	-4.00326e-015	-3.56185e-014	-4.75859e-015	-9.60388e-015	-3.01474e-014	1.62944e-015
-2.49343e-014	-3.71241e-014	-1.58441e-014	-6.82211e-015	-6.17733e-016	-1.41834e-014	-1.74666e-014	-2.9374e-014	-4.94808e-014	-4.03704e-014	-4.21437e-014	-4.34383e-014	-3.64117e-014	-3.70036e-014	-4.87907e-015	-4.79431e-015	-1.02488e-014	-2.93515e-014	-1.7214e-014	-3.99382e-015	-3.53678e-014	-4.60393e-015	-9.12741e-015	-2.97659e-014	2.09243e-015
-2.474e-014	-3.7034e-014	-1.56825e-014	-6.77899e-015	-5.2878e-016	-1.39713e-014	-1.75384e-014	-2.92666e-014	-4.97629e-014	-4.03128e-014	-4.22598e-014	-4.35475e-014	-3.61805e-014	-3.69541e-014	-5.11192e-015	-4.92072e-015	-1.01498e-014	-2.9123e-014	-1.71896e-014	-3.97799e-015	-3.50923e-014	-4.44868e-015	-8.65049e-015	-2.93636e-014	2.55152e-015
-2.45342e-014	-3.69161e-014	-1.55482e-014	-6.69708e-015	-4.34922e-016	-1.37333e-014	-1.75899e-014	-2.91006e-014	-4.99795e-014	-4.02393e-014	-4.2348e-014	-4.36448e-014	-3.59345e-014	-3.68981e-014	-5.34292e-015	-5.05032e-015	-1.0032e-014	-2.88646e-014	-1.71565e-014	-3.95609e-015	-3.47932e-014	-4.29054e-015	-8.17528e-015	-2.89428e-014	3.00409e-015
-2.43172e-014	-3.67708e-014	-1.54391e-014	-6.57662e-015	-3.35618e-016	-1.34714e-014	-1.76209e-014	-2.88784e-014	-5.01299e-014	-4.0151e-014	-4.24078e-014	-4.37307e-014	-3.56748e-014	-3.68352e-014	-5.56883e-015	-5.18139e-015	-9.89569e-015	-2.85791e-014	-1.71139e-014	-3.92749e-015	-3.44711e-014	-4.12668e-015	-7.70425e-015	-2.8506e-014	3.44731e-015
-2.40892e-014	-3.65983e-014	-1.53528e-014	-6.41847e-015	-2.3125e-016	-1.31892e-014	-1.76313e-014	-2.86028e-014	-5.02131e-014	-4.0049e-014	-4.24394e-014	-4.38059e-014	-3.54028e-014	-3.67657e-014	-5.78631e-015	-5.31232e-015	-9.74199e-015	-2.82687e-014	-1.70604e-014	-3.89155e-015	-3.4128e-014	-3.95364e-015	-7.23923e-015	-2.80556e-014	3.87934e-015
-2.38509e-014	-3.63994e-014	-1.52866e-014	-6.22369e-015	-1.21748e-016	-1.28901e-014	-1.7621e-014	-2.82774e-014	-5.02295e-014	-3.99336e-014	-4.24433e-014	-4.38703e-014	-3.51198e-014	-3.66901e-014	-5.99231e-015	-5.44127e-015	-9.57244e-015	-2.79359e-014	-1.69956e-014	-3.84825e-015	-3.37658e-014	-3.76906e-015	-6.7812e-015	-2.75941e-014	4.29804e-015
-2.36021e-014	-3.61747e-014	-1.52368e-014	-5.99441e-015	-7.73915e-018	-1.25774e-014	-1.759e-014	-2.79059e-014	-5.01801e-014	-3.98069e-014	-4.24201e-014	-4.39238e-014	-3.48274e-014	-3.66076e-014	-6.18401e-015	-5.56572e-015	-9.3872e-015	-2.75843e-014	-1.69191e-014	-3.7978e-015	-3.33863e-014	-3.57077e-015	-6.3316e-015	-2.7124e-014	4.70105e-015
-2.33439e-014	-3.59256e-014	-1.52001e-014	-5.73299e-015	1.09977e-016	-1.2255e-014	-1.75391e-014	-2.74929e-014	-5.00663e-014	-3.96707e-014	-4.23705e-014	-4.3967e-014	-3.45271e-014	-3.65174e-014	-6.35885e-015	-5.68374e-015	-9.18758e-015	-2.72175e-014	-1.68309e-014	-3.74105e-015	-3.29916e-014	-3.35697e-015	-5.8926e-015	-2.66471e-014	5.08644e-015
-2.30766e-014	-3.56541e-014	-1.51729e-014	-5.44245e-015	2.30936e-016	-1.19269e-014	-1.7469e-014	-2.70439e-014	-4.98908e-014	-3.95259e-014	-4.2296e-014	-4.40002e-014	-3.42211e-014	-3.64202e-014	-6.51363e-015	-5.79389e-015	-8.97541e-015	-2.68386e-014	-1.67304e-014	-3.67819e-015	-3.25834e-014	-3.1264e-015	-5.46491e-015	-2.61659e-014	5.45276e-015
-2.28009e-014	-3.53618e-014	-1.51517e-014	-5.12579e-015	3.54295e-016	-1.15973e-014	-1.73808e-014	-2.65634e-014	-4.96565e-014	-3.93739e-014	-4.21982e-014	-4.40239e-014	-3.39107e-014	-3.63158e-014	-6.64651e-015	-5.8946e-015	-8.75275e-015	-2.64515e-014	-1.66174e-014	-3.60911e-015	-3.2164e-014	-2.877e-015	-5.04901e-015	-2.56831e-014	5.7988e-015
-2.25179e-014	-3.50496e-014	-1.51324e-014	-4.7869e-015	4.79943e-016	-1.12704e-014	-1.72761e-014	-2.60569e-014	-4.93666e-014	-3.92162e-014	-4.20787e-014	-4.40386e-014	-3.3597e-014	-3.62042e-014	-6.75654e-015	-5.98489e-015	-8.52121e-015	-2.60606e-014	-1.64915e-014	-3.53448e-015	-3.17355e-014	-2.60743e-015	-4.6458e-015	-2.52011e-014	6.12307e-015
-2.22269e-014	-3.47199e-014	-1.51116e-014	-4.43033e-015	6.05912e-016	-1.09513e-014	-1.71566e-014	-2.55302e-014	-4.90248e-014	-3.90545e-014	-4.19403e-014	-4.40436e-014	-3.32819e-014	-3.60861e-014	-6.84239e-015	-6.06338e-015	-8.28242e-015	-2.56696e-014	-1.63527e-014	-3.45462e-015	-3.13005e-014	-2.31689e-015	-4.25528e-015	-2.47218e-014	6.42533e-015
-2.19285e-014	-3.43745e-014	-1.50855e-014	-4.06077e-015	7.30481e-016	-1.06437e-014	-1.7023e-014	-2.49886e-014	-4.86357e-014	-3.88905e-014	-4.17853e-014	-4.40397e-014	-3.29671e-014	-3.59615e-014	-6.90258e-015	-6.12947e-015	-8.03877e-015	-2.52825e-014	-1.62007e-014	-3.36988e-015	-3.08608e-014	-2.00404e-015	-3.87775e-015	-2.42472e-014	6.70512e-015
-2.16236e-014	-3.40158e-014	-1.50507e-014	-3.68323e-015	8.52697e-016	-1.03526e-014	-1.68765e-014	-2.44382e-014	-4.82038e-014	-3.87251e-014	-4.16151e-014	-4.40278e-014	-3.26548e-014	-3.583e-014	-6.93637e-015	-6.18294e-015	-7.79255e-015	-2.4904e-014	-1.60353e-014	-3.28103e-015	-3.04185e-014	-1.6685e-015	-3.51334e-015	-2.37798e-014	6.96249e-015
-2.13123e-014	-3.36465e-014	-1.5004e-014	-3.30215e-015	9.7054e-016	-1.0082e-014	-1.67188e-014	-2.38847e-014	-4.77345e-014	-3.85597e-014	-4.14322e-014	-4.40083e-014	-3.23461e-014	-3.5692e-014	-6.9429e-015	-6.22337e-015	-7.5463e-015	-2.45377e-014	-1.58564e-014	-3.18919e-015	-2.99763e-014	-1.30979e-015	-3.16113e-015	-2.3321e-014	7.19787e-015
-2.09947e-014	-3.32692e-014	-1.49425e-014	-2.92298e-015	1.08302e-015	-9.83684e-015	-1.6552e-014	-2.33329e-014	-4.72332e-014	-3.83957e-014	-4.12399e-014	-4.39804e-014	-3.20421e-014	-3.55479e-014	-6.92295e-015	-6.25087e-015	-7.30246e-015	-2.41873e-014	-1.56641e-014	-3.09457e-015	-2.9536e-014	-9.28462e-016	-2.82057e-015	-2.28719e-014	7.41194e-015
-2.06712e-014	-3.28861e-014	-1.48627e-014	-2.55151e-015	1.18834e-015	-9.6211e-015	-1.63785e-014	-2.27873e-014	-4.67054e-014	-3.82347e-014	-4.10405e-014	-4.39444e-014	-3.17443e-014	-3.53982e-014	-6.87626e-015	-6.26582e-015	-7.0634e-015	-2.38566e-014	-1.54586e-014	-2.9985e-015	-2.90992e-014	-5.25095e-016	-2.49073e-015	-2.2434e-014	7.60529e-015
-2.03425e-014	-3.24993e-014	-1.47622e-014	-2.19264e-015	1.28433e-015	-9.4391e-015	-1.62004e-014	-2.22538e-014	-4.61563e-014	-3.80783e-014	-4.08366e-014	-4.39007e-014	-3.14543e-014	-3.52428e-014	-6.80348e-015	-6.26854e-015	-6.83141e-015	-2.35494e-014	-1.52398e-014	-2.90175e-015	-2.8668e-014	-1.00574e-016	-2.17004e-015	-2.20084e-014	7.77874e-015
-2.0009e-014	-3.21117e-014	-1.46384e-014	-1.85142e-015	1.36949e-015	-9.29461e-015	-1.60192e-014	-2.17368e-014	-4.55921e-014	-3.79276e-014	-4.0631e-014	-4.38492e-014	-3.11732e-014	-3.50823e-014	-6.7059e-015	-6.25949e-015	-6.6089e-015	-2.32689e-014	-1.50079e-014	-2.80525e-015	-2.82441e-014	3.44035e-016	-1.85652e-015	-2.15953e-014	7.93376e-015
-1.9671e-014	-3.17251e-014	-1.44897e-014	-1.53272e-015	1.44246e-015	-9.19017e-015	-1.58369e-014	-2.12404e-014	-4.50189e-014	-3.77837e-014	-4.04258e-014	-4.37898e-014	-3.09024e-014	-3.49167e-014	-6.58493e-015	-6.23899e-015	-6.39812e-015	-2.30177e-014	-1.47633e-014	-2.70998e-015	-2.7829e-014	8.06497e-016	-1.54909e-015	-2.11952e-014	8.07224e-015
-1.93299e-014	-3.13421e-014	-1.43145e-014	-1.24153e-015	1.5016e-015	-9.12916e-015	-1.56554e-014	-2.07687e-014	-4.44421e-014	-3.76476e-014	-4.02232e-014	-4.3722e-014	-3.06426e-014	-3.47457e-014	-6.44257e-015	-6.20829e-015	-6.20132e-015	-2.27988e-014	-1.45063e-014	-2.6176e-015	-2.74245e-014	1.28484e-015	-1.24639e-015	-2.08084e-014	8.19614e-015
-1.89866e-014	-3.09649e-014	-1.41118e-014	-9.82108e-016	1.54523e-015	-9.11359e-015	-1.5477e-014	-2.03253e-014	-4.38677e-014	-3.7519e-014	-4.00255e-014	-4.36454e-014	-3.03949e-014	-3.45703e-014	-6.28061e-015	-6.16884e-015	-6.02055e-015	-2.26146e-014	-1.42366e-014	-2.52933e-015	-2.70323e-014	1.77714e-015	-9.46392e-016	-2.04354e-014	8.30715e-015
-1.86414e-014	-3.05953e-014	-1.38807e-014	-7.5797e-016	1.57231e-015	-9.14544e-015	-1.53035e-014	-1.99132e-014	-4.33008e-014	-3.73989e-014	-3.98345e-014	-4.356e-014	-3.01601e-014	-3.43901e-014	-6.10158e-015	-6.12168e-015	-5.85785e-015	-2.24664e-014	-1.39553e-014	-2.44509e-015	-2.66533e-014	2.28128e-015	-6.46825e-016	-2.0076e-014	8.40725e-015
-1.82947e-014	-3.02353e-014	-1.36207e-014	-5.73054e-016	1.58134e-015	-9.22653e-015	-1.51368e-014	-1.95355e-014	-4.27469e-014	-3.72885e-014	-3.96522e-014	-4.34648e-014	-2.99385e-014	-3.42056e-014	-5.90778e-015	-6.06812e-015	-5.71517e-015	-2.23556e-014	-1.3663e-014	-2.3665e-015	-2.62878e-014	2.7943e-015	-3.45657e-016	-1.973e-014	8.49901e-015
-1.79475e-014	-2.98867e-014	-1.33319e-014	-4.30913e-016	1.57133e-015	-9.3577e-015	-1.49788e-014	-1.91942e-014	-4.22105e-014	-3.71872e-014	-3.94802e-014	-4.33597e-014	-2.97302e-014	-3.40169e-014	-5.70185e-015	-6.00976e-015	-5.59428e-015	-2.22832e-014	-1.336e-014	-2.29423e-015	-2.59366e-014	3.31307e-015	-4.09137e-017	-1.93968e-014	8.58498e-015
-1.76019e-014	-2.95509e-014	-1.30151e-014	-3.3423e-016	1.54096e-015	-9.53891e-015	-1.48317e-014	-1.88903e-014	-4.16955e-014	-3.7095e-014	-3.93198e-014	-4.32446e-014	-2.95352e-014	-3.38239e-014	-5.48592e-015	-5.94788e-015	-5.49671e-015	-2.22497e-014	-1.3047e-014	-2.2295e-015	-2.56003e-014	3.83462e-015	2.69733e-016	-1.90761e-014	8.66763e-015
-1.72585e-014	-2.92294e-014	-1.26714e-014	-2.84809e-016	1.48999e-015	-9.771e-015	-1.46972e-014	-1.86247e-014	-4.12072e-014	-3.70118e-014	-3.91715e-014	-4.31186e-014	-2.93536e-014	-3.36271e-014	-5.26325e-015	-5.88435e-015	-5.4238e-015	-2.22551e-014	-1.27249e-014	-2.17302e-015	-2.52796e-014	4.35553e-015	5.89127e-016	-1.87667e-014	8.74916e-015
-1.69185e-014	-2.89234e-014	-1.23021e-014	-2.83661e-016	1.41806e-015	-1.00532e-014	-1.45772e-014	-1.83981e-014	-4.07493e-014	-3.69373e-014	-3.90359e-014	-4.29812e-014	-2.91844e-014	-3.3426e-014	-5.03684e-015	-5.82058e-015	-5.37681e-015	-2.2299e-014	-1.23947e-014	-2.12605e-015	-2.49747e-014	4.87306e-015	9.19121e-016	-1.8467e-014	8.83164e-015
-1.65834e-014	-2.86335e-014	-1.19093e-014	-3.31829e-016	1.32518e-015	-1.03842e-014	-1.44731e-014	-1.8211e-014	-4.03244e-014	-3.68711e-014	-3.89133e-014	-4.28311e-014	-2.9028e-014	-3.32213e-014	-4.8101e-015	-5.75838e-015	-5.3567e-015	-2.23805e-014	-1.20573e-014	-2.08922e-015	-2.46854e-014	5.38357e-015	1.26164e-015	-1.81757e-014	8.91766e-015
-1.62551e-014	-2.83606e-014	-1.14953e-014	-4.29179e-016	1.21103e-015	-1.07625e-014	-1.43852e-014	-1.80628e-014	-3.99355e-014	-3.68122e-014	-3.88042e-014	-4.26678e-014	-2.88834e-014	-3.3013e-014	-4.58561e-015	-5.69884e-015	-5.364e-015	-2.2498e-014	-1.17134e-014	-2.06318e-015	-2.4412e-014	5.88405e-015	1.61828e-015	-1.78914e-014	9.00962e-015
-1.59349e-014	-2.81047e-014	-1.10625e-014	-5.75084e-016	1.07546e-015	-1.11851e-014	-1.43147e-014	-1.7953e-014	-3.95849e-014	-3.67591e-014	-3.87079e-014	-4.24908e-014	-2.87497e-014	-3.2801e-014	-4.36619e-015	-5.64374e-015	-5.39888e-015	-2.26495e-014	-1.13638e-014	-2.04843e-015	-2.4154e-014	6.37184e-015	1.99095e-015	-1.76123e-014	9.10954e-015
-1.56242e-014	-2.78654e-014	-1.06136e-014	-7.68602e-016	9.19278e-016	-1.16494e-014	-1.42631e-014	-1.78806e-014	-3.92743e-014	-3.67105e-014	-3.86237e-014	-4.23e-014	-2.86257e-014	-3.25854e-014	-4.1549e-015	-5.59448e-015	-5.46103e-015	-2.2833e-014	-1.10095e-014	-2.0449e-015	-2.3911e-014	6.84429e-015	2.3816e-015	-1.73371e-014	9.21992e-015
-1.53246e-014	-2.76425e-014	-1.01518e-014	-1.00786e-015	7.43361e-016	-1.21521e-014	-1.42305e-014	-1.78447e-014	-3.90048e-014	-3.6665e-014	-3.85511e-014	-4.20948e-014	-2.85105e-014	-3.23662e-014	-3.95439e-015	-5.55183e-015	-5.5499e-015	-2.30458e-014	-1.06515e-014	-2.05326e-015	-2.36824e-014	7.29839e-015	2.7915e-015	-1.70641e-014	9.34246e-015
-1.50376e-014	-2.74361e-014	-9.68066e-015	-1.29023e-015	5.48539e-016	-1.26898e-014	-1.42172e-014	-1.78433e-014	-3.87768e-014	-3.66212e-014	-3.84885e-014	-4.1874e-014	-2.84035e-014	-3.21439e-014	-3.76748e-015	-5.51723e-015	-5.66524e-015	-2.32854e-014	-1.02909e-014	-2.0739e-015	-2.3468e-014	7.73194e-015	3.22247e-015	-1.67915e-014	9.47911e-015
-1.47647e-014	-2.7246e-014	-9.20404e-015	-1.61311e-015	3.3545e-016	-1.32584e-014	-1.42238e-014	-1.78743e-014	-3.85903e-014	-3.65779e-014	-3.84343e-014	-4.16371e-014	-2.83034e-014	-3.19183e-014	-3.59643e-015	-5.4915e-015	-5.80633e-015	-2.35478e-014	-9.92895e-015	-2.10661e-015	-2.32663e-014	8.14344e-015	3.67571e-015	-1.65177e-014	9.63126e-015
-1.4508e-014	-2.70717e-014	-8.7253e-015	-1.97283e-015	1.05913e-016	-1.38537e-014	-1.42508e-014	-1.79355e-014	-3.84446e-014	-3.65337e-014	-3.83871e-014	-4.13837e-014	-2.82092e-014	-3.16896e-014	-3.44291e-015	-5.47561e-015	-5.9725e-015	-2.38297e-014	-9.56675e-015	-2.15084e-015	-2.30767e-014	8.53122e-015	4.1517e-015	-1.6241e-014	9.80073e-015
-1.4269e-014	-2.69117e-014	-8.24822e-015	-2.36513e-015	-1.38691e-016	-1.44713e-014	-1.42978e-014	-1.80243e-014	-3.83389e-014	-3.64862e-014	-3.83455e-014	-4.11134e-014	-2.81192e-014	-3.14576e-014	-3.30901e-015	-5.47054e-015	-6.16261e-015	-2.41269e-014	-9.20485e-015	-2.20565e-015	-2.28978e-014	8.89359e-015	4.65025e-015	-1.59596e-014	9.98884e-015
-1.40493e-014	-2.67651e-014	-7.77682e-015	-2.7858e-015	-3.96811e-016	-1.51059e-014	-1.43647e-014	-1.81379e-014	-3.82716e-014	-3.64337e-014	-3.83073e-014	-4.08255e-014	-2.80318e-014	-3.12226e-014	-3.19657e-015	-5.47636e-015	-6.37553e-015	-2.44353e-014	-8.84527e-015	-2.27038e-015	-2.27284e-014	9.23008e-015	5.17115e-015	-1.56717e-014	1.01961e-014
-1.38506e-014	-2.6631e-014	-7.31531e-015	-3.23051e-015	-6.66708e-016	-1.57525e-014	-1.44505e-014	-1.82741e-014	-3.82404e-014	-3.63747e-014	-3.82708e-014	-4.05202e-014	-2.7946e-014	-3.0985e-014	-3.10751e-015	-5.4941e-015	-6.61022e-015	-2.47506e-014	-8.48878e-015	-2.34457e-015	-2.25677e-014	9.53968e-015	5.71458e-015	-1.53766e-014	1.04232e-014
-1.36741e-014	-2.65078e-014	-6.86727e-015	-3.69389e-015	-9.46724e-016	-1.64049e-014	-1.45543e-014	-1.84299e-014	-3.82429e-014	-3.63078e-014	-3.82336e-014	-4.01972e-014	-2.78601e-014	-3.07453e-014	-3.04289e-015	-5.52381e-015	-6.86468e-015	-2.50679e-014	-8.1365e-015	-2.42768e-015	-2.24145e-014	9.82303e-015	6.28015e-015	-1.50729e-014	1.06714e-014
-1.35211e-014	-2.63936e-014	-6.43623e-015	-4.17078e-015	-1.2347e-015	-1.70582e-014	-1.4675e-014	-1.86031e-014	-3.8276e-014	-3.62307e-014	-3.81939e-014	-3.98562e-014	-2.77723e-014	-3.05037e-014	-3.0033e-015	-5.56572e-015	-7.13709e-015	-2.53831e-014	-7.78949e-015	-2.51816e-015	-2.22674e-014	1.00807e-014	6.86699e-015	-1.47595e-014	1.09404e-014
-1.33929e-014	-2.62868e-014	-6.02619e-015	-4.65613e-015	-1.52841e-015	-1.77072e-014	-1.48113e-014	-1.87906e-014	-3.83373e-014	-3.6141e-014	-3.81496e-014	-3.94973e-014	-2.76816e-014	-3.02613e-014	-2.9893e-015	-5.61957e-015	-7.42575e-015	-2.56915e-014	-7.44775e-015	-2.61459e-015	-2.2125e-014	1.03129e-014	7.47409e-015	-1.44354e-014	1.12302e-014
-1.32906e-014	-2.61856e-014	-5.64036e-015	-5.1444e-015	-1.82531e-015	-1.83463e-014	-1.4962e-014	-1.89893e-014	-3.84228e-014	-3.60372e-014	-3.80996e-014	-3.91203e-014	-2.75874e-014	-3.00184e-014	-3.00228e-015	-5.68597e-015	-7.7292e-015	-2.59887e-014	-7.11268e-015	-2.71568e-015	-2.1985e-014	1.05213e-014	8.10017e-015	-1.40997e-014	1.1541e-014
-1.32156e-014	-2.60879e-014	-5.28175e-015	-5.63029e-015	-2.12303e-015	-1.89705e-014	-1.51246e-014	-1.91966e-014	-3.85277e-014	-3.59178e-014	-3.80425e-014	-3.87258e-014	-2.74888e-014	-2.97748e-014	-3.04267e-015	-5.76453e-015	-8.04523e-015	-2.62707e-014	-6.78503e-015	-2.82006e-015	-2.18464e-014	1.07081e-014	8.74359e-015	-1.37513e-014	1.18722e-014
-1.31684e-014	-2.59926e-014	-4.95307e-015	-6.1085e-015	-2.41975e-015	-1.95751e-014	-1.52973e-014	-1.94108e-014	-3.86473e-014	-3.57809e-014	-3.79759e-014	-3.8314e-014	-2.73853e-014	-2.95313e-014	-3.10997e-015	-5.85471e-015	-8.37219e-015	-2.65333e-014	-6.46495e-015	-2.92613e-015	-2.17078e-014	1.08749e-014	9.40265e-015	-1.33902e-014	1.22231e-014
-1.31493e-014	-2.58972e-014	-4.65713e-015	-6.57407e-015	-2.71312e-015	-2.01545e-014	-1.54786e-014	-1.96297e-014	-3.87779e-014	-3.56249e-014	-3.78984e-014	-3.78861e-014	-2.72759e-014	-2.92888e-014	-3.20367e-015	-5.95571e-015	-8.70796e-015	-2.67718e-014	-6.15242e-015	-3.03234e-015	-2.15674e-014	1.10237e-014	1.00754e-014	-1.30164e-014	1.25925e-014
-1.31588e-014	-2.57997e-014	-4.39628e-015	-7.02216e-015	-3.00133e-015	-2.0704e-014	-1.56658e-014	-1.98513e-014	-3.89151e-014	-3.54489e-014	-3.78091e-014	-3.74418e-014	-2.71589e-014	-2.9048e-014	-3.32312e-015	-6.06732e-015	-9.05025e-015	-2.69828e-014	-5.84818e-015	-3.13642e-015	-2.14239e-014	1.11573e-014	1.07595e-014	-1.26297e-014	1.29799e-014
-1.31969e-014	-2.56992e-014	-4.17185e-015	-7.44846e-015	-3.28284e-015	-2.12193e-014	-1.58568e-014	-2.00736e-014	-3.90548e-014	-3.52515e-014	-3.77066e-014	-3.69818e-014	-2.70344e-014	-2.88096e-014	-3.46753e-015	-6.18922e-015	-9.39663e-015	-2.71628e-014	-5.55227e-015	-3.23679e-015	-2.12755e-014	1.12787e-014	1.1452e-014	-1.22311e-014	1.3385e-014
-1.32638e-014	-2.55939e-014	-3.98511e-015	-7.84865e-015	-3.55561e-015	-2.16968e-014	-1.60502e-014	-2.02955e-014	-3.91925e-014	-3.50315e-014	-3.75902e-014	-3.65073e-014	-2.69019e-014	-2.85739e-014	-3.63605e-015	-6.321e-015	-9.74561e-015	-2.73083e-014	-5.26458e-015	-3.33166e-015	-2.11209e-014	1.13913e-014	1.21503e-014	-1.18207e-014	1.38059e-014
-1.33586e-014	-2.54824e-014	-3.83713e-015	-8.21868e-015	-3.81809e-015	-2.21321e-014	-1.62434e-014	-2.05157e-014	-3.93231e-014	-3.47885e-014	-3.74592e-014	-3.60188e-014	-2.67615e-014	-2.83419e-014	-3.82735e-015	-6.46146e-015	-1.00949e-014	-2.74168e-014	-4.98482e-015	-3.41951e-015	-2.0959e-014	1.14989e-014	1.28513e-014	-1.13993e-014	1.42412e-014
-1.3481e-014	-2.5363e-014	-3.72871e-015	-8.55545e-015	-4.06871e-015	-2.25214e-014	-1.64339e-014	-2.07326e-014	-3.94419e-014	-3.45223e-014	-3.73136e-014	-3.55174e-014	-2.66134e-014	-2.81144e-014	-4.04057e-015	-6.6101e-015	-1.04425e-014	-2.74859e-014	-4.71293e-015	-3.49785e-015	-2.07887e-014	1.16051e-014	1.35524e-014	-1.09676e-014	1.46892e-014
-1.36301e-014	-2.52343e-014	-3.66015e-015	-8.85639e-015	-4.30615e-015	-2.2862e-014	-1.66199e-014	-2.09459e-014	-3.95453e-014	-3.42324e-014	-3.71528e-014	-3.50035e-014	-2.64583e-014	-2.78922e-014	-4.2741e-015	-6.76648e-015	-1.07869e-014	-2.75133e-014	-4.4489e-015	-3.56513e-015	-2.0608e-014	1.17134e-014	1.4251e-014	-1.0527e-014	1.51482e-014
-1.38052e-014	-2.50952e-014	-3.63068e-015	-9.11872e-015	-4.52958e-015	-2.31519e-014	-1.67992e-014	-2.11543e-014	-3.96293e-014	-3.39183e-014	-3.69764e-014	-3.44781e-014	-2.62961e-014	-2.76753e-014	-4.52632e-015	-6.9297e-015	-1.11267e-014	-2.74975e-014	-4.19187e-015	-3.61972e-015	-2.0416e-014	1.18281e-014	1.49443e-014	-1.00788e-014	1.56165e-014
-1.40048e-014	-2.49452e-014	-3.63957e-015	-9.34077e-015	-4.73793e-015	-2.33889e-014	-1.69697e-014	-2.13576e-014	-3.96902e-014	-3.35804e-014	-3.67847e-014	-3.39426e-014	-2.61276e-014	-2.74648e-014	-4.79558e-015	-7.09897e-015	-1.14599e-014	-2.74374e-014	-3.94131e-015	-3.66024e-015	-2.02111e-014	1.1953e-014	1.56293e-014	-9.62482e-015	1.60925e-014
-1.42264e-014	-2.4783e-014	-3.6863e-015	-9.52109e-015	-4.93006e-015	-2.35714e-014	-1.7129e-014	-2.15555e-014	-3.97248e-014	-3.32187e-014	-3.65783e-014	-3.33981e-014	-2.59542e-014	-2.72613e-014	-5.07997e-015	-7.27408e-015	-1.17854e-014	-2.73325e-014	-3.69646e-015	-3.6852e-015	-1.9993e-014	1.20914e-014	1.63029e-014	-9.16563e-015	1.65753e-014
-1.44686e-014	-2.46085e-014	-3.76924e-015	-9.65945e-015	-5.10556e-015	-2.36987e-014	-1.72753e-014	-2.17486e-014	-3.97297e-014	-3.28343e-014	-3.63581e-014	-3.28457e-014	-2.57773e-014	-2.70655e-014	-5.37713e-015	-7.4542e-015	-1.21018e-014	-2.71822e-014	-3.45607e-015	-3.69401e-015	-1.97605e-014	1.22469e-014	1.6963e-014	-8.703e-015	1.70635e-014
-1.47297e-014	-2.44212e-014	-3.88665e-015	-9.75616e-015	-5.26455e-015	-2.377e-014	-1.74074e-014	-2.19365e-014	-3.97021e-014	-3.24288e-014	-3.61251e-014	-3.22869e-014	-2.55977e-014	-2.68773e-014	-5.68503e-015	-7.63862e-015	-1.24078e-014	-2.69871e-014	-3.21898e-015	-3.68611e-015	-1.95126e-014	1.24228e-014	1.76069e-014	-8.23863e-015	1.75557e-014
-1.50074e-014	-2.42208e-014	-4.03622e-015	-9.81187e-015	-5.40732e-015	-2.37848e-014	-1.75229e-014	-2.212e-014	-3.96403e-014	-3.20033e-014	-3.58806e-014	-3.17227e-014	-2.54171e-014	-2.66975e-014	-6.00177e-015	-7.82734e-015	-1.27026e-014	-2.67482e-014	-2.98373e-015	-3.66056e-015	-1.92489e-014	1.26216e-014	1.82323e-014	-7.77461e-015	1.805e-014
-1.52994e-014	-2.40078e-014	-4.21561e-015	-9.82725e-015	-5.53462e-015	-2.37438e-014	-1.76203e-014	-2.22993e-014	-3.95422e-014	-3.15597e-014	-3.56263e-014	-3.11546e-014	-2.5237e-014	-2.65266e-014	-6.32507e-015	-8.0198e-015	-1.29852e-014	-2.64669e-014	-2.74916e-015	-3.61652e-015	-1.89688e-014	1.28465e-014	1.88376e-014	-7.31301e-015	1.85452e-014
-1.56033e-014	-2.37828e-014	-4.42237e-015	-9.80352e-015	-5.6466e-015	-2.3648e-014	-1.76983e-014	-2.24749e-014	-3.94062e-014	-3.11004e-014	-3.53638e-014	-3.05839e-014	-2.5059e-014	-2.63644e-014	-6.65336e-015	-8.21596e-015	-1.32555e-014	-2.61448e-014	-2.51473e-015	-3.55326e-015	-1.86714e-014	1.30996e-014	1.94208e-014	-6.85639e-015	1.90396e-014
-1.59164e-014	-2.35457e-014	-4.6541e-015	-9.7427e-015	-5.74411e-015	-2.3499e-014	-1.77563e-014	-2.26475e-014	-3.9232e-014	-3.06281e-014	-3.50947e-014	-3.00121e-014	-2.48855e-014	-2.62118e-014	-6.98477e-015	-8.41559e-015	-1.35124e-014	-2.57842e-014	-2.27969e-015	-3.47088e-015	-1.83566e-014	1.33825e-014	1.99794e-014	-6.40715e-015	1.95322e-014
-1.62357e-014	-2.32974e-014	-4.90787e-015	-9.6476e-015	-5.82776e-015	-2.32985e-014	-1.77935e-014	-2.28171e-014	-3.9019e-014	-3.01445e-014	-3.48212e-014	-2.94394e-014	-2.47188e-014	-2.60691e-014	-7.31708e-015	-8.61787e-015	-1.37554e-014	-2.53878e-014	-2.04279e-015	-3.37007e-015	-1.80241e-014	1.36968e-014	2.0512e-014	-5.96676e-015	2.00217e-014
-1.65589e-014	-2.30391e-014	-5.17979e-015	-9.52107e-015	-5.89894e-015	-2.30481e-014	-1.78103e-014	-2.29853e-014	-3.87671e-014	-2.9652e-014	-3.45449e-014	-2.88667e-014	-2.45607e-014	-2.59364e-014	-7.64843e-015	-8.82298e-015	-1.39843e-014	-2.49577e-014	-1.80327e-015	-3.25157e-015	-1.76738e-014	1.40436e-014	2.10172e-014	-5.53728e-015	2.05073e-014
-1.68826e-014	-2.2772e-014	-5.46683e-015	-9.36574e-015	-5.95879e-015	-2.27507e-014	-1.78063e-014	-2.31526e-014	-3.8477e-014	-2.9154e-014	-3.42674e-014	-2.82949e-014	-2.44128e-014	-2.58137e-014	-7.97722e-015	-9.03085e-015	-1.41985e-014	-2.44974e-014	-1.56022e-015	-3.11597e-015	-1.73059e-014	1.44238e-014	2.1494e-014	-5.12108e-015	2.09879e-014
-1.72043e-014	-2.24975e-014	-5.76616e-015	-9.18531e-015	-6.00795e-015	-2.24084e-014	-1.77814e-014	-2.33196e-014	-3.81493e-014	-2.86534e-014	-3.39904e-014	-2.77258e-014	-2.42778e-014	-2.57015e-014	-8.30144e-015	-9.24103e-015	-1.43981e-014	-2.40107e-014	-1.31328e-015	-2.96406e-015	-1.6921e-014	1.48376e-014	2.19417e-014	-4.72006e-015	2.14624e-014
-1.75216e-014	-2.22166e-014	-6.07466e-015	-8.98312e-015	-6.04868e-015	-2.20247e-014	-1.77366e-014	-2.34866e-014	-3.7786e-014	-2.8154e-014	-3.37163e-014	-2.71602e-014	-2.41575e-014	-2.55996e-014	-8.61973e-015	-9.45348e-015	-1.45836e-014	-2.35015e-014	-1.06158e-015	-2.79783e-015	-1.65196e-014	1.52837e-014	2.23604e-014	-4.33577e-015	2.19304e-014
-1.78317e-014	-2.19312e-014	-6.38863e-015	-8.76301e-015	-6.08238e-015	-2.1603e-014	-1.76719e-014	-2.36542e-014	-3.73888e-014	-2.76587e-014	-3.34472e-014	-2.65989e-014	-2.40542e-014	-2.55079e-014	-8.93063e-015	-9.6681e-015	-1.47545e-014	-2.29743e-014	-8.04992e-016	-2.61921e-015	-1.61023e-014	1.57617e-014	2.27489e-014	-3.97003e-015	2.23914e-014
-1.81318e-014	-2.16436e-014	-6.70543e-015	-8.52885e-015	-6.11035e-015	-2.11467e-014	-1.7588e-014	-2.38227e-014	-3.69597e-014	-2.71711e-014	-3.31846e-014	-2.60426e-014	-2.39706e-014	-2.54261e-014	-9.23289e-015	-9.88537e-015	-1.49111e-014	-2.24333e-014	-5.43213e-016	-2.42997e-015	-1.56706e-014	1.62703e-014	2.31075e-014	-3.62416e-015	2.2845e-014
-1.84196e-014	-2.1356e-014	-7.02184e-015	-8.28453e-015	-6.13393e-015	-2.066e-014	-1.74867e-014	-2.39927e-014	-3.65025e-014	-2.66945e-014	-3.29304e-014	-2.54924e-014	-2.39082e-014	-2.53538e-014	-9.525e-015	-1.01047e-014	-1.50538e-014	-2.18828e-014	-2.76291e-016	-2.2316e-015	-1.52251e-014	1.68068e-014	2.34362e-014	-3.29964e-015	2.32902e-014
-1.86927e-014	-2.10703e-014	-7.33504e-015	-8.03371e-015	-6.15485e-015	-2.01469e-014	-1.73698e-014	-2.41644e-014	-3.60203e-014	-2.6233e-014	-3.26868e-014	-2.49491e-014	-2.38687e-014	-2.52907e-014	-9.80589e-015	-1.03265e-014	-1.51831e-014	-2.13271e-014	-5.20251e-018	-2.02699e-015	-1.47672e-014	1.73684e-014	2.37354e-014	-2.9977e-015	2.37271e-014
-1.89492e-014	-2.07882e-014	-7.64341e-015	-7.78072e-015	-6.17476e-015	-1.96125e-014	-1.72391e-014	-2.4338e-014	-3.55162e-014	-2.57898e-014	-3.24554e-014	-2.44135e-014	-2.38541e-014	-2.5237e-014	-1.00747e-014	-1.05511e-014	-1.52999e-014	-2.0771e-014	2.69095e-016	-1.81873e-015	-1.42979e-014	1.7952e-014	2.4006e-014	-2.71969e-015	2.41555e-014
-1.91871e-014	-2.05122e-014	-7.94423e-015	-7.52941e-015	-6.19478e-015	-1.90608e-014	-1.70972e-014	-2.45139e-014	-3.49939e-014	-2.53682e-014	-3.22373e-014	-2.3887e-014	-2.38663e-014	-2.51922e-014	-1.03305e-014	-1.07782e-014	-1.54042e-014	-2.02188e-014	5.45925e-016	-1.60973e-015	-1.38194e-014	1.8554e-014	2.42487e-014	-2.46607e-015	2.45749e-014
-1.94049e-014	-2.0244e-014	-8.23587e-015	-7.28308e-015	-6.21617e-015	-1.84961e-014	-1.69461e-014	-2.46914e-014	-3.44572e-014	-2.49717e-014	-3.20337e-014	-2.33696e-014	-2.39063e-014	-2.5156e-014	-1.05728e-014	-1.1008e-014	-1.54964e-014	-1.9675e-014	8.24434e-016	-1.40236e-015	-1.33332e-014	1.91706e-014	2.44647e-014	-2.23751e-015	2.49859e-014
-1.96011e-014	-1.99859e-014	-8.5164e-015	-7.04484e-015	-6.24101e-015	-1.79229e-014	-1.67875e-014	-2.48701e-014	-3.39108e-014	-2.4603e-014	-3.18454e-014	-2.28623e-014	-2.39751e-014	-2.51283e-014	-1.08008e-014	-1.12403e-014	-1.55768e-014	-1.91439e-014	1.103e-015	-1.19966e-015	-1.28418e-014	1.97978e-014	2.46554e-014	-2.03481e-015	2.53875e-014
-1.97739e-014	-1.97399e-014	-8.78505e-015	-6.81776e-015	-6.27024e-015	-1.73455e-014	-1.66242e-014	-2.50493e-014	-3.33598e-014	-2.42651e-014	-3.16736e-014	-2.23664e-014	-2.40731e-014	-2.51088e-014	-1.10139e-014	-1.1475e-014	-1.5646e-014	-1.86293e-014	1.38038e-015	-1.00458e-015	-1.23476e-014	2.04317e-014	2.48226e-014	-1.85821e-015	2.57798e-014
-1.9923e-014	-1.95084e-014	-9.04007e-015	-6.6046e-015	-6.30418e-015	-1.67679e-014	-1.64589e-014	-2.52281e-014	-3.28081e-014	-2.39612e-014	-3.15188e-014	-2.1882e-014	-2.42006e-014	-2.5097e-014	-1.12115e-014	-1.17119e-014	-1.57048e-014	-1.81353e-014	1.65494e-015	-8.1948e-016	-1.18531e-014	2.10678e-014	2.49674e-014	-1.70735e-015	2.61641e-014
-2.00475e-014	-1.92933e-014	-9.28039e-015	-6.4076e-015	-6.34368e-015	-1.61943e-014	-1.62934e-014	-2.54053e-014	-3.22599e-014	-2.36931e-014	-3.13808e-014	-2.14092e-014	-2.43579e-014	-2.50923e-014	-1.13939e-014	-1.19506e-014	-1.57538e-014	-1.76656e-014	1.92474e-015	-6.47469e-016	-1.13606e-014	2.17003e-014	2.50919e-014	-1.58159e-015	2.65407e-014
-2.01464e-014	-1.90962e-014	-9.50575e-015	-6.2294e-015	-6.38977e-015	-1.56283e-014	-1.61306e-014	-2.55797e-014	-3.17201e-014	-2.34626e-014	-3.12596e-014	-2.09498e-014	-2.45453e-014	-2.50942e-014	-1.15605e-014	-1.21907e-014	-1.5793e-014	-1.72234e-014	2.18664e-015	-4.91345e-016	-1.08727e-014	2.23248e-014	2.51978e-014	-1.48096e-015	2.69092e-014
-2.02193e-014	-1.89185e-014	-9.71622e-015	-6.07179e-015	-6.44295e-015	-1.50738e-014	-1.59725e-014	-2.57497e-014	-3.11934e-014	-2.32718e-014	-3.11549e-014	-2.05048e-014	-2.47628e-014	-2.51023e-014	-1.17119e-014	-1.24322e-014	-1.58231e-014	-1.68119e-014	2.43898e-015	-3.53337e-016	-1.0392e-014	2.29367e-014	2.52867e-014	-1.40476e-015	2.72702e-014
-2.02664e-014	-1.8762e-014	-9.91172e-015	-5.93588e-015	-6.50397e-015	-1.45344e-014	-1.58216e-014	-2.59144e-014	-3.06836e-014	-2.31216e-014	-3.10662e-014	-2.0074e-014	-2.50094e-014	-2.51164e-014	-1.1848e-014	-1.26746e-014	-1.58449e-014	-1.64334e-014	2.67923e-015	-2.35818e-016	-9.92066e-015	2.35311e-014	2.53603e-014	-1.35182e-015	2.76233e-014
-2.02882e-014	-1.86279e-014	-1.00923e-014	-5.82254e-015	-6.57268e-015	-1.4013e-014	-1.56804e-014	-2.60724e-014	-3.01944e-014	-2.30119e-014	-3.09934e-014	-1.96585e-014	-2.52838e-014	-2.5136e-014	-1.19687e-014	-1.29176e-014	-1.58588e-014	-1.60902e-014	2.90488e-015	-1.41254e-016	-9.46139e-015	2.41026e-014	2.54204e-014	-1.32161e-015	2.79686e-014
-2.02847e-014	-1.85168e-014	-1.0258e-014	-5.73217e-015	-6.64894e-015	-1.35132e-014	-1.55509e-014	-2.62221e-014	-2.97296e-014	-2.29434e-014	-3.09355e-014	-1.92592e-014	-2.55838e-014	-2.51596e-014	-1.20746e-014	-1.31611e-014	-1.58646e-014	-1.57841e-014	3.11381e-015	-7.18041e-017	-9.01641e-015	2.46462e-014	2.54681e-014	-1.31223e-015	2.8306e-014
-2.02564e-014	-1.84298e-014	-1.04098e-014	-5.66481e-015	-6.73297e-015	-1.30375e-014	-1.54354e-014	-2.63614e-014	-2.92926e-014	-2.29155e-014	-3.08916e-014	-1.88773e-014	-2.59075e-014	-2.51867e-014	-1.21667e-014	-1.34046e-014	-1.58627e-014	-1.5516e-014	3.30385e-015	-2.94297e-017	-8.58848e-015	2.51577e-014	2.55052e-014	-1.32246e-015	2.86357e-014
-2.02034e-014	-1.8368e-014	-1.05493e-014	-5.62107e-015	-6.82403e-015	-1.25886e-014	-1.5336e-014	-2.64892e-014	-2.88866e-014	-2.29274e-014	-3.08606e-014	-1.85128e-014	-2.62533e-014	-2.5218e-014	-1.2245e-014	-1.36474e-014	-1.58535e-014	-1.5287e-014	3.4724e-015	-1.58436e-017	-8.17988e-015	2.56326e-014	2.55334e-014	-1.35052e-015	2.89575e-014
-2.01269e-014	-1.83314e-014	-1.06771e-014	-5.601e-015	-6.92297e-015	-1.21685e-014	-1.52539e-014	-2.66032e-014	-2.85136e-014	-2.29783e-014	-3.08411e-014	-1.81662e-014	-2.66189e-014	-2.52526e-014	-1.23108e-014	-1.38885e-014	-1.58371e-014	-1.50975e-014	3.6169e-015	-3.18047e-017	-7.79256e-015	2.60672e-014	2.55541e-014	-1.39511e-015	2.92717e-014
-2.00278e-014	-1.83197e-014	-1.0794e-014	-5.60387e-015	-7.02927e-015	-1.17783e-014	-1.51907e-014	-2.67025e-014	-2.81764e-014	-2.30665e-014	-3.0832e-014	-1.78388e-014	-2.70008e-014	-2.529e-014	-1.2365e-014	-1.41272e-014	-1.58136e-014	-1.49473e-014	3.73464e-015	-7.89243e-017	-7.42834e-015	2.64586e-014	2.55687e-014	-1.45423e-015	2.95779e-014
-1.99079e-014	-1.83331e-014	-1.09016e-014	-5.62854e-015	-7.14261e-015	-1.14196e-014	-1.51474e-014	-2.67853e-014	-2.78771e-014	-2.31897e-014	-3.08315e-014	-1.75312e-014	-2.73961e-014	-2.53293e-014	-1.24086e-014	-1.43631e-014	-1.57832e-014	-1.48362e-014	3.82347e-015	-1.57837e-016	-7.08924e-015	2.68039e-014	2.55791e-014	-1.52568e-015	2.98756e-014
-1.97687e-014	-1.83705e-014	-1.1001e-014	-5.67429e-015	-7.26196e-015	-1.10936e-014	-1.51245e-014	-2.68494e-014	-2.76174e-014	-2.33449e-014	-3.08375e-014	-1.72438e-014	-2.78013e-014	-2.53706e-014	-1.24426e-014	-1.45954e-014	-1.57462e-014	-1.47634e-014	3.88163e-015	-2.68283e-016	-6.77684e-015	2.70997e-014	2.55859e-014	-1.60729e-015	3.01642e-014
-1.96116e-014	-1.84308e-014	-1.1094e-014	-5.73993e-015	-7.38651e-015	-1.0802e-014	-1.51227e-014	-2.68931e-014	-2.7398e-014	-2.3529e-014	-3.08493e-014	-1.69774e-014	-2.82131e-014	-2.54132e-014	-1.24673e-014	-1.48239e-014	-1.5703e-014	-1.47276e-014	3.90722e-015	-4.09967e-016	-6.49175e-015	2.73441e-014	2.55905e-014	-1.69707e-015	3.04432e-014
-1.94389e-014	-1.8513e-014	-1.11816e-014	-5.82414e-015	-7.51521e-015	-1.05443e-014	-1.51422e-014	-2.69154e-014	-2.72189e-014	-2.37387e-014	-3.08649e-014	-1.6733e-014	-2.86282e-014	-2.54566e-014	-1.24839e-014	-1.50476e-014	-1.56528e-014	-1.47269e-014	3.89776e-015	-5.83574e-016	-6.23558e-015	2.75352e-014	2.55939e-014	-1.79277e-015	3.0713e-014
-1.92524e-014	-1.8616e-014	-1.12651e-014	-5.92503e-015	-7.64746e-015	-1.03202e-014	-1.51828e-014	-2.69146e-014	-2.70802e-014	-2.39699e-014	-3.08825e-014	-1.65118e-014	-2.90428e-014	-2.55e-014	-1.24935e-014	-1.52662e-014	-1.55966e-014	-1.47584e-014	3.85284e-015	-7.87863e-016	-6.00906e-015	2.76721e-014	2.55973e-014	-1.89195e-015	3.09726e-014
-1.9053e-014	-1.87375e-014	-1.1346e-014	-6.04113e-015	-7.7824e-015	-1.01297e-014	-1.52442e-014	-2.68898e-014	-2.69801e-014	-2.42183e-014	-3.08996e-014	-1.63135e-014	-2.94525e-014	-2.55427e-014	-1.24975e-014	-1.54792e-014	-1.55347e-014	-1.48196e-014	3.77102e-015	-1.02173e-015	-5.81287e-015	2.77542e-014	2.56014e-014	-1.99246e-015	3.12215e-014
-1.88427e-014	-1.88758e-014	-1.14248e-014	-6.17077e-015	-7.91932e-015	-9.97268e-015	-1.53253e-014	-2.68399e-014	-2.69181e-014	-2.44793e-014	-3.09155e-014	-1.61369e-014	-2.98531e-014	-2.55841e-014	-1.24971e-014	-1.56866e-014	-1.54666e-014	-1.49083e-014	3.65108e-015	-1.28358e-015	-5.64697e-015	2.77828e-014	2.56066e-014	-2.09212e-015	3.1459e-014
-1.86239e-014	-1.90286e-014	-1.15024e-014	-6.31263e-015	-8.05766e-015	-9.84877e-015	-1.54258e-014	-2.67648e-014	-2.68923e-014	-2.47492e-014	-3.09281e-014	-1.59834e-014	-3.02404e-014	-2.5624e-014	-1.24934e-014	-1.58879e-014	-1.53932e-014	-1.50214e-014	3.49275e-015	-1.57247e-015	-5.51114e-015	2.77578e-014	2.5614e-014	-2.18884e-015	3.16841e-014
-1.83987e-014	-1.91924e-014	-1.15798e-014	-6.46595e-015	-8.19683e-015	-9.75655e-015	-1.55446e-014	-2.66628e-014	-2.69006e-014	-2.50228e-014	-3.09365e-014	-1.5853e-014	-3.06108e-014	-2.56612e-014	-1.24879e-014	-1.60828e-014	-1.53143e-014	-1.51557e-014	3.29599e-015	-1.88569e-015	-5.40501e-015	2.768e-014	2.56238e-014	-2.28056e-015	3.18961e-014
-1.81692e-014	-1.93653e-014	-1.16572e-014	-6.62906e-015	-8.33579e-015	-9.69475e-015	-1.56798e-014	-2.6533e-014	-2.69403e-014	-2.52949e-014	-3.09387e-014	-1.57464e-014	-3.09601e-014	-2.56948e-014	-1.24816e-014	-1.62705e-014	-1.52301e-014	-1.53085e-014	3.06123e-015	-2.22086e-015	-5.32804e-015	2.75522e-014	2.56361e-014	-2.36538e-015	3.20943e-014
-1.79373e-014	-1.95443e-014	-1.17354e-014	-6.80021e-015	-8.47412e-015	-9.66138e-015	-1.58297e-014	-2.63759e-014	-2.70079e-014	-2.55603e-014	-3.09325e-014	-1.56631e-014	-3.12841e-014	-2.57239e-014	-1.24762e-014	-1.64513e-014	-1.51409e-014	-1.54751e-014	2.78924e-015	-2.57622e-015	-5.27868e-015	2.73761e-014	2.5651e-014	-2.44118e-015	3.2278e-014
-1.77051e-014	-1.97266e-014	-1.18145e-014	-6.9786e-015	-8.61111e-015	-9.65471e-015	-1.59923e-014	-2.61917e-014	-2.70999e-014	-2.58138e-014	-3.09167e-014	-1.56022e-014	-3.15787e-014	-2.57476e-014	-1.24725e-014	-1.66249e-014	-1.50478e-014	-1.56531e-014	2.48103e-015	-2.94819e-015	-5.25567e-015	2.71542e-014	2.56688e-014	-2.5065e-015	3.24465e-014
-1.74745e-014	-1.9909e-014	-1.18951e-014	-7.16379e-015	-8.74672e-015	-9.67245e-015	-1.61652e-014	-2.59795e-014	-2.72126e-014	-2.60502e-014	-3.08907e-014	-1.55631e-014	-3.18407e-014	-2.5765e-014	-1.24722e-014	-1.67917e-014	-1.49507e-014	-1.58383e-014	2.13865e-015	-3.33446e-015	-5.25721e-015	2.68906e-014	2.56898e-014	-2.55958e-015	3.25992e-014
-1.72473e-014	-2.00884e-014	-1.19763e-014	-7.35426e-015	-8.88004e-015	-9.71275e-015	-1.63468e-014	-2.57405e-014	-2.73419e-014	-2.62645e-014	-3.08528e-014	-1.55455e-014	-3.20669e-014	-2.57743e-014	-1.24763e-014	-1.69514e-014	-1.48498e-014	-1.60274e-014	1.76335e-015	-3.73264e-015	-5.28073e-015	2.65886e-014	2.57139e-014	-2.59875e-015	3.27354e-014
-1.70251e-014	-2.02606e-014	-1.20575e-014	-7.54973e-015	-9.01105e-015	-9.7735e-015	-1.65345e-014	-2.54757e-014	-2.74838e-014	-2.64527e-014	-3.08021e-014	-1.55482e-014	-3.22543e-014	-2.57752e-014	-1.24857e-014	-1.71047e-014	-1.47464e-014	-1.62167e-014	1.35693e-015	-4.13933e-015	-5.32426e-015	2.62526e-014	2.57414e-014	-2.62255e-015	3.28546e-014
-1.68098e-014	-2.04227e-014	-1.21383e-014	-7.74996e-015	-9.14032e-015	-9.85302e-015	-1.67262e-014	-2.51858e-014	-2.76337e-014	-2.66104e-014	-3.07381e-014	-1.55701e-014	-3.24006e-014	-2.57664e-014	-1.25023e-014	-1.72519e-014	-1.46408e-014	-1.6403e-014	9.22012e-016	-4.55145e-015	-5.38545e-015	2.58867e-014	2.57721e-014	-2.62964e-015	3.29563e-014
-1.66028e-014	-2.05713e-014	-1.22178e-014	-7.95419e-015	-9.26808e-015	-9.94907e-015	-1.69197e-014	-2.4872e-014	-2.77869e-014	-2.67338e-014	-3.066e-014	-1.5609e-014	-3.25034e-014	-2.57466e-014	-1.25278e-014	-1.73937e-014	-1.45337e-014	-1.65831e-014	4.62127e-016	-4.96598e-015	-5.46099e-015	2.54957e-014	2.58057e-014	-2.61919e-015	3.30401e-014
-1.64061e-014	-2.07034e-014	-1.22948e-014	-8.16232e-015	-9.39503e-015	-1.00594e-014	-1.71129e-014	-2.45361e-014	-2.79384e-014	-2.68188e-014	-3.05672e-014	-1.56635e-014	-3.25607e-014	-2.57148e-014	-1.25627e-014	-1.75309e-014	-1.44266e-014	-1.67534e-014	-1.99565e-017	-5.37949e-015	-5.54809e-015	2.50842e-014	2.58418e-014	-2.59024e-015	3.31063e-014
-1.6221e-014	-2.08151e-014	-1.23683e-014	-8.37474e-015	-9.5213e-015	-1.01823e-014	-1.73041e-014	-2.41795e-014	-2.80836e-014	-2.68626e-014	-3.04598e-014	-1.57313e-014	-3.2571e-014	-2.56691e-014	-1.26077e-014	-1.76639e-014	-1.43207e-014	-1.69113e-014	-5.21141e-016	-5.78905e-015	-5.64351e-015	2.46569e-014	2.58805e-014	-2.54233e-015	3.31541e-014
-1.60489e-014	-2.09033e-014	-1.24371e-014	-8.59085e-015	-9.64758e-015	-1.03159e-014	-1.74909e-014	-2.38045e-014	-2.82181e-014	-2.6862e-014	-3.0338e-014	-1.58107e-014	-3.25324e-014	-2.56081e-014	-1.26645e-014	-1.77934e-014	-1.4217e-014	-1.70549e-014	-1.03806e-015	-6.1919e-015	-5.74492e-015	2.42192e-014	2.59218e-014	-2.4746e-015	3.31838e-014
-1.58913e-014	-2.09649e-014	-1.24996e-014	-8.81125e-015	-9.77487e-015	-1.04574e-014	-1.76715e-014	-2.34128e-014	-2.8337e-014	-2.68149e-014	-3.02012e-014	-1.58995e-014	-3.24448e-014	-2.55307e-014	-1.27341e-014	-1.79201e-014	-1.4116e-014	-1.71821e-014	-1.5673e-015	-6.58491e-015	-5.84874e-015	2.37755e-014	2.5966e-014	-2.38722e-015	3.31962e-014
-1.5749e-014	-2.0998e-014	-1.2554e-014	-9.03621e-015	-9.90343e-015	-1.06051e-014	-1.78438e-014	-2.30061e-014	-2.84359e-014	-2.67188e-014	-3.00496e-014	-1.59953e-014	-3.23084e-014	-2.54359e-014	-1.28168e-014	-1.80449e-014	-1.40196e-014	-1.72906e-014	-2.10557e-015	-6.96492e-015	-5.95113e-015	2.33311e-014	2.60126e-014	-2.28017e-015	3.31913e-014
[truncated: 1,323 more rows]
