# Supplementary material for: Prominent gamma band activity during visual motion perception in early-stage Alzheimer’s disease
Source: PLoS One. 2022 Apr 18;17(4):e0266693. doi: 10.1371/journal.pone.0266693 (PMC9015152; doi:10.1371/journal.pone.0266693)
Supplement: S1 File — (ZIP) [file pone.0266693.s001.zip › PloseOneé╠âfü[â^âVü[âgùp/Old13 R hemisphere.txt]

-2.27921e-014	-3.28002e-014	1.4186e-014	8.36598e-016	3.11647e-015	8.33671e-015	1.69158e-014	1.19496e-015	-3.69424e-016	-2.41772e-015	-3.38857e-015	-1.72409e-014	-8.17548e-015	-4.05548e-016	-5.55279e-015	6.02629e-015	6.12608e-015	2.1255e-014	8.0238e-015	8.05889e-015	1.82296e-014	-2.43033e-016	-2.25222e-016	-3.04888e-015	4.31385e-015
-2.23735e-014	-3.22726e-014	1.3484e-014	6.53214e-016	3.00752e-015	8.17712e-015	1.61845e-014	1.12374e-015	-6.94259e-016	-2.25948e-015	-3.43342e-015	-1.71596e-014	-8.23689e-015	-5.83538e-016	-5.30988e-015	5.56328e-015	5.61722e-015	2.04157e-014	8.05361e-015	7.70502e-015	1.76665e-014	-3.88756e-016	-3.69475e-016	-3.02928e-015	3.90195e-015
-2.1974e-014	-3.17412e-014	1.27817e-014	4.72336e-016	2.90788e-015	8.01693e-015	1.5454e-014	1.08263e-015	-1.03638e-015	-2.11592e-015	-3.47906e-015	-1.70931e-014	-8.29509e-015	-7.61385e-016	-5.06983e-015	5.11714e-015	5.10485e-015	1.95757e-014	8.09934e-015	7.33717e-015	1.70727e-014	-5.28656e-016	-5.22327e-016	-3.01941e-015	3.50532e-015
-2.15968e-014	-3.12082e-014	1.20821e-014	2.95654e-016	2.8182e-015	7.85768e-015	1.47276e-014	1.07313e-015	-1.39415e-015	-1.9881e-015	-3.52583e-015	-1.70423e-014	-8.34915e-015	-9.37758e-016	-4.83266e-015	4.69237e-015	4.59166e-015	1.87412e-014	8.16157e-015	6.95782e-015	1.64503e-014	-6.61282e-016	-6.82745e-016	-3.01948e-015	3.12727e-015
-2.1245e-014	-3.06762e-014	1.1389e-014	1.25127e-016	2.73967e-015	7.70099e-015	1.40089e-014	1.09713e-015	-1.76544e-015	-1.87715e-015	-3.57414e-015	-1.70078e-014	-8.39821e-015	-1.11169e-015	-4.59817e-015	4.29372e-015	4.08073e-015	1.79181e-014	8.24094e-015	6.56916e-015	1.58013e-014	-7.85112e-016	-8.49775e-016	-3.02999e-015	2.77032e-015
-2.09215e-014	-3.01479e-014	1.0706e-014	-3.74401e-017	2.67279e-015	7.54816e-015	1.3301e-014	1.15544e-015	-2.1486e-015	-1.78364e-015	-3.62425e-015	-1.69905e-014	-8.44184e-015	-1.28245e-015	-4.36656e-015	3.92569e-015	3.57465e-015	1.71126e-014	8.33755e-015	6.17361e-015	1.51282e-014	-8.98614e-016	-1.0224e-015	-3.05163e-015	2.43702e-015
-2.06289e-014	-2.96255e-014	1.00365e-014	-1.90606e-016	2.61846e-015	7.40037e-015	1.26075e-014	1.24917e-015	-2.54112e-015	-1.7082e-015	-3.67657e-015	-1.69904e-014	-8.47983e-015	-1.44911e-015	-4.13749e-015	3.59264e-015	3.07633e-015	1.6331e-014	8.4511e-015	5.77384e-015	1.44338e-014	-1.00014e-015	-1.19949e-015	-3.08446e-015	2.12967e-015
-2.0369e-014	-2.91113e-014	9.38319e-015	-3.32414e-016	2.57687e-015	7.2587e-015	1.19313e-014	1.37795e-015	-2.94074e-015	-1.65099e-015	-3.73159e-015	-1.70076e-014	-8.5116e-015	-1.61053e-015	-3.91021e-015	3.29853e-015	2.58893e-015	1.55791e-014	8.58164e-015	5.37267e-015	1.3721e-014	-1.08824e-015	-1.37929e-015	-3.12885e-015	1.85008e-015
-2.01436e-014	-2.86078e-014	8.74938e-015	-4.61366e-016	2.54831e-015	7.12401e-015	1.12747e-014	1.54173e-015	-3.34487e-015	-1.61236e-015	-3.78985e-015	-1.70419e-014	-8.53692e-015	-1.7657e-015	-3.6843e-015	3.04703e-015	2.11536e-015	1.48622e-014	8.72964e-015	4.97223e-015	1.29928e-014	-1.16201e-015	-1.56011e-015	-3.1847e-015	1.60026e-015
-1.99547e-014	-2.81168e-014	8.13771e-015	-5.76143e-016	2.53279e-015	6.99736e-015	1.06405e-014	1.74012e-015	-3.75092e-015	-1.59225e-015	-3.85213e-015	-1.7093e-014	-8.55584e-015	-1.9139e-015	-3.45939e-015	2.84105e-015	1.65893e-015	1.41855e-014	8.89456e-015	4.57543e-015	1.22529e-014	-1.22013e-015	-1.74045e-015	-3.25194e-015	1.38149e-015
-1.98033e-014	-2.76399e-014	7.55022e-015	-6.75397e-016	2.53054e-015	6.87943e-015	1.00319e-014	1.97244e-015	-4.15592e-015	-1.59041e-015	-3.91897e-015	-1.71601e-014	-8.56797e-015	-2.0544e-015	-3.23514e-015	2.68336e-015	1.22172e-015	1.35539e-014	9.07627e-015	4.18502e-015	1.15046e-014	-1.26102e-015	-1.91859e-015	-3.33066e-015	1.19415e-015
-1.96905e-014	-2.71787e-014	6.98934e-015	-7.57691e-016	2.54144e-015	6.77073e-015	9.45145e-015	2.23739e-015	-4.55726e-015	-1.60597e-015	-3.99098e-015	-1.72426e-014	-8.57353e-015	-2.18591e-015	-3.01071e-015	2.57593e-015	8.0593e-016	1.29715e-014	9.27364e-015	3.80358e-015	1.07517e-014	-1.28362e-015	-2.09266e-015	-3.42001e-015	1.03877e-015
-1.96159e-014	-2.67349e-014	6.45699e-015	-8.21922e-016	2.56454e-015	6.6717e-015	8.90075e-015	2.53263e-015	-4.95254e-015	-1.63832e-015	-4.06858e-015	-1.73395e-014	-8.57301e-015	-2.30809e-015	-2.78565e-015	2.51987e-015	4.14266e-016	1.24422e-014	9.48575e-015	3.43412e-015	9.9985e-015	-1.28705e-015	-2.26082e-015	-3.5194e-015	9.15149e-016
-1.95797e-014	-2.63101e-014	5.95458e-015	-8.67617e-016	2.59943e-015	6.5824e-015	8.38188e-015	2.85598e-015	-5.33885e-015	-1.6864e-015	-4.15229e-015	-1.74495e-014	-8.56664e-015	-2.41997e-015	-2.55937e-015	2.5161e-015	4.92133e-017	1.19691e-014	9.71154e-015	3.0791e-015	9.24909e-015	-1.27024e-015	-2.42114e-015	-3.62769e-015	8.2343e-016
-1.95815e-014	-2.59058e-014	5.48367e-015	-8.93997e-016	2.64592e-015	6.50298e-015	7.89645e-015	3.20493e-015	-5.71395e-015	-1.74905e-015	-4.24306e-015	-1.75711e-014	-8.55442e-015	-2.52059e-015	-2.33133e-015	2.56491e-015	-2.87471e-016	1.15548e-014	9.95028e-015	2.74103e-015	8.50691e-015	-1.23261e-015	-2.57159e-015	-3.74382e-015	7.63348e-016
-1.96211e-014	-2.55224e-014	5.04512e-015	-9.00388e-016	2.70316e-015	6.43326e-015	7.4454e-015	3.57657e-015	-6.07513e-015	-1.82516e-015	-4.341e-015	-1.77027e-014	-8.53698e-015	-2.60925e-015	-2.10099e-015	2.66605e-015	-5.94396e-016	1.12014e-014	1.02012e-014	2.42221e-015	7.7761e-015	-1.17342e-015	-2.71044e-015	-3.8668e-015	7.33894e-016
-1.96967e-014	-2.51606e-014	4.6398e-015	-8.86752e-016	2.77055e-015	6.37295e-015	7.02985e-015	3.96766e-015	-6.41953e-015	-1.91292e-015	-4.44679e-015	-1.78426e-014	-8.51554e-015	-2.68557e-015	-1.86831e-015	2.81888e-015	-8.69633e-016	1.09109e-014	1.04624e-014	2.125e-015	7.06075e-015	-1.09243e-015	-2.83602e-015	-3.9951e-015	7.34062e-016
-1.98062e-014	-2.48208e-014	4.26747e-015	-8.52519e-016	2.84685e-015	6.32205e-015	6.65092e-015	4.37409e-015	-6.74505e-015	-2.01093e-015	-4.5609e-015	-1.79888e-014	-8.49142e-015	-2.74937e-015	-1.63271e-015	3.02123e-015	-1.11181e-015	1.0684e-014	1.07327e-014	1.8518e-015	6.36512e-015	-9.89377e-016	-2.94661e-015	-4.127e-015	7.62158e-016
-1.99475e-014	-2.45033e-014	3.92821e-015	-7.9742e-016	2.93103e-015	6.27997e-015	6.30875e-015	4.79209e-015	-7.04979e-015	-2.11757e-015	-4.68345e-015	-1.81396e-014	-8.46574e-015	-2.80017e-015	-1.39342e-015	3.27109e-015	-1.31997e-015	1.05206e-014	1.10103e-014	1.60466e-015	5.69293e-015	-8.64927e-016	-3.0406e-015	-4.26078e-015	8.16839e-016
-2.01184e-014	-2.4208e-014	3.62191e-015	-7.22168e-016	3.02228e-015	6.24595e-015	6.00353e-015	5.21731e-015	-7.33189e-015	-2.2308e-015	-4.81515e-015	-1.82929e-014	-8.43928e-015	-2.83725e-015	-1.15021e-015	3.56603e-015	-1.49312e-015	1.04201e-014	1.1294e-014	1.38552e-015	5.04757e-015	-7.19256e-016	-3.11644e-015	-4.3949e-015	8.95943e-016
-2.03161e-014	-2.39353e-014	3.34835e-015	-6.26906e-016	3.11961e-015	6.21884e-015	5.73514e-015	5.64557e-015	-7.58971e-015	-2.34864e-015	-4.95631e-015	-1.84464e-014	-8.41273e-015	-2.86044e-015	-9.02764e-016	3.90289e-015	-1.63105e-015	1.03817e-014	1.15818e-014	1.1956e-015	4.43283e-015	-5.5285e-016	-3.17253e-015	-4.52729e-015	9.97011e-016
-2.05379e-014	-2.36848e-014	3.10719e-015	-5.1192e-016	3.22218e-015	6.19767e-015	5.50338e-015	6.07223e-015	-7.82168e-015	-2.46903e-015	-5.1075e-015	-1.85983e-014	-8.38775e-015	-2.86934e-015	-6.51295e-016	4.27797e-015	-1.73379e-015	1.04037e-014	1.18727e-014	1.03627e-015	3.8516e-015	-3.6648e-016	-3.20758e-015	-4.65564e-015	1.11728e-015
-2.07803e-014	-2.34561e-014	2.89794e-015	-3.78214e-016	3.32872e-015	6.18128e-015	5.30757e-015	6.49265e-015	-8.02634e-015	-2.58991e-015	-5.26879e-015	-1.87457e-014	-8.36576e-015	-2.86387e-015	-3.9605e-016	4.68728e-015	-1.80127e-015	1.04837e-014	1.21654e-014	9.08708e-016	3.30722e-015	-1.60928e-016	-3.22056e-015	-4.77806e-015	1.25408e-015
-2.10399e-014	-2.32487e-014	2.71925e-015	-2.27038e-016	3.43853e-015	6.16854e-015	5.14662e-015	6.90213e-015	-8.20321e-015	-2.70963e-015	-5.44027e-015	-1.88867e-014	-8.34831e-015	-2.84388e-015	-1.37146e-016	5.12561e-015	-1.83347e-015	1.06186e-014	1.24585e-014	8.13613e-016	2.80269e-015	6.26399e-017	-3.21061e-015	-4.89231e-015	1.40454e-015
-2.13132e-014	-2.30614e-014	2.5698e-015	-5.90902e-017	3.55078e-015	6.15831e-015	5.01919e-015	7.29625e-015	-8.35156e-015	-2.82641e-015	-5.62164e-015	-1.90195e-014	-8.33676e-015	-2.80901e-015	1.25455e-016	5.58778e-015	-1.83097e-015	1.08052e-014	1.27502e-014	7.51401e-016	2.3408e-015	3.02781e-016	-3.17655e-015	-4.9963e-015	1.56607e-015
-2.15962e-014	-2.28936e-014	2.44844e-015	1.24369e-016	3.6644e-015	6.14939e-015	4.92451e-015	7.67053e-015	-8.47108e-015	-2.93835e-015	-5.81295e-015	-1.91418e-014	-8.33278e-015	-2.76014e-015	3.9053e-016	6.06866e-015	-1.79488e-015	1.10398e-014	1.30389e-014	7.21752e-016	1.92335e-015	5.58083e-016	-3.11853e-015	-5.08714e-015	1.73573e-015
-2.18847e-014	-2.27443e-014	2.35345e-015	3.22332e-016	3.77886e-015	6.14056e-015	4.86065e-015	8.02045e-015	-8.56158e-015	-3.04357e-015	-6.01455e-015	-1.92522e-014	-8.33782e-015	-2.69731e-015	6.57764e-016	6.56265e-015	-1.72579e-015	1.13177e-014	1.3323e-014	7.24559e-016	1.55201e-015	8.27146e-016	-3.03589e-015	-5.16318e-015	1.9109e-015
-2.21751e-014	-2.26129e-014	2.28344e-015	5.32964e-016	3.8936e-015	6.13052e-015	4.82594e-015	8.34126e-015	-8.62343e-015	-3.14057e-015	-6.22605e-015	-1.93486e-014	-8.35328e-015	-2.62012e-015	9.26428e-016	7.06373e-015	-1.62486e-015	1.1634e-014	1.36011e-014	7.59551e-016	1.22821e-015	1.10829e-015	-2.92871e-015	-5.22218e-015	2.0885e-015
-2.24636e-014	-2.2498e-014	2.23629e-015	7.54829e-016	4.00792e-015	6.11825e-015	4.8187e-015	8.62915e-015	-8.65743e-015	-3.22753e-015	-6.44727e-015	-1.9429e-014	-8.38057e-015	-2.52873e-015	1.19616e-015	7.56545e-015	-1.49369e-015	1.19835e-014	1.38722e-014	8.25873e-016	9.532e-016	1.39932e-015	-2.79718e-015	-5.26179e-015	2.26598e-015
-2.27459e-014	-2.23983e-014	2.2104e-015	9.86429e-016	4.12119e-015	6.10269e-015	4.83708e-015	8.88038e-015	-8.66458e-015	-3.30326e-015	-6.6781e-015	-1.94921e-014	-8.42049e-015	-2.42342e-015	1.46583e-015	8.06213e-015	-1.33394e-015	1.23607e-014	1.41348e-014	9.22208e-016	7.27658e-016	1.69828e-015	-2.64132e-015	-5.28002e-015	2.44029e-015
-2.30184e-014	-2.23124e-014	2.20422e-015	1.22609e-015	4.23248e-015	6.08308e-015	4.87824e-015	9.09152e-015	-8.64587e-015	-3.36668e-015	-6.91801e-015	-1.95366e-014	-8.47439e-015	-2.30509e-015	1.73412e-015	8.54766e-015	-1.14754e-015	1.27599e-014	1.43881e-014	1.04678e-015	5.51358e-016	2.00288e-015	-2.46197e-015	-5.27551e-015	2.60902e-015
-2.32772e-014	-2.22391e-014	2.21605e-015	1.47204e-015	4.34169e-015	6.05832e-015	4.93992e-015	9.25958e-015	-8.60226e-015	-3.41665e-015	-7.16633e-015	-1.95617e-014	-8.54363e-015	-2.17391e-015	2.00031e-015	9.01603e-015	-9.36515e-016	1.31756e-014	1.46312e-014	1.19817e-015	4.24433e-016	2.31081e-015	-2.26013e-015	-5.24685e-015	2.76962e-015
-2.35189e-014	-2.21768e-014	2.24446e-015	1.72282e-015	4.44885e-015	6.02756e-015	5.01998e-015	9.38169e-015	-8.53564e-015	-3.45252e-015	-7.42237e-015	-1.95662e-014	-8.62973e-015	-2.02998e-015	2.2632e-015	9.46145e-015	-7.02646e-016	1.36019e-014	1.48628e-014	1.37494e-015	3.45969e-016	2.61977e-015	-2.03715e-015	-5.19308e-015	2.91953e-015
-2.37401e-014	-2.21248e-014	2.28787e-015	1.97647e-015	4.55425e-015	5.99045e-015	5.11591e-015	9.45572e-015	-8.44827e-015	-3.47337e-015	-7.68535e-015	-1.95501e-014	-8.73353e-015	-1.87431e-015	2.52107e-015	9.87866e-015	-4.4809e-016	1.4033e-014	1.50819e-014	1.57464e-015	3.15015e-016	2.9273e-015	-1.79434e-015	-5.11304e-015	3.05654e-015
-2.39379e-014	-2.20812e-014	2.34479e-015	2.23112e-015	4.65794e-015	5.94685e-015	5.22495e-015	9.47996e-015	-8.34178e-015	-3.47881e-015	-7.95463e-015	-1.95132e-014	-8.85536e-015	-1.70744e-015	2.77285e-015	1.02628e-014	-1.75119e-016	1.44629e-014	1.52875e-014	1.79511e-015	3.30078e-016	3.23099e-015	-1.53354e-015	-5.00635e-015	3.17858e-015
-2.41092e-014	-2.20447e-014	2.41357e-015	2.48497e-015	4.75997e-015	5.89652e-015	5.34468e-015	9.45357e-015	-8.21844e-015	-3.46853e-015	-8.22965e-015	-1.94556e-014	-8.99596e-015	-1.52993e-015	3.01719e-015	1.06084e-014	1.13983e-016	1.48861e-014	1.54788e-014	2.03368e-015	3.88617e-016	3.52855e-015	-1.25674e-015	-4.87239e-015	3.28391e-015
-2.42518e-014	-2.20136e-014	2.49276e-015	2.73632e-015	4.86052e-015	5.83904e-015	5.47273e-015	9.37529e-015	-8.08065e-015	-3.44259e-015	-8.50962e-015	-1.93777e-014	-9.15568e-015	-1.34223e-015	3.25306e-015	1.09112e-014	4.16602e-016	1.52969e-014	1.56553e-014	2.28737e-015	4.88639e-016	3.81706e-015	-9.65806e-016	-4.71108e-015	3.37072e-015
-2.43636e-014	-2.19874e-014	2.58143e-015	2.98316e-015	4.95986e-015	5.77425e-015	5.60625e-015	9.24498e-015	-7.93106e-015	-3.40148e-015	-8.79369e-015	-1.92799e-014	-9.33446e-015	-1.14585e-015	3.47907e-015	1.11678e-014	7.30181e-016	1.569e-014	1.58167e-014	2.55323e-015	6.27637e-016	4.09438e-015	-6.63241e-016	-4.52292e-015	3.4379e-015
-2.4443e-014	-2.1965e-014	2.67808e-015	3.22428e-015	5.0584e-015	5.70243e-015	5.74242e-015	9.06291e-015	-7.77174e-015	-3.34587e-015	-9.08082e-015	-1.91631e-014	-9.53169e-015	-9.41245e-016	3.69356e-015	1.13746e-014	1.05215e-015	1.60605e-014	1.59626e-014	2.82862e-015	8.02387e-016	4.35858e-015	-3.51327e-016	-4.30849e-015	3.48473e-015
-2.44886e-014	-2.19446e-014	2.78181e-015	3.45772e-015	5.15667e-015	5.62451e-015	5.87965e-015	8.82959e-015	-7.60519e-015	-3.27645e-015	-9.36993e-015	-1.90281e-014	-9.74665e-015	-7.29725e-016	3.89569e-015	1.1529e-014	1.37978e-015	1.6404e-014	1.60925e-014	3.11032e-015	1.00973e-015	4.60735e-015	-3.25956e-017	-4.06865e-015	3.51054e-015
-2.44993e-014	-2.19251e-014	2.89181e-015	3.68207e-015	5.25486e-015	5.54138e-015	6.01531e-015	8.54678e-015	-7.43411e-015	-3.19421e-015	-9.65998e-015	-1.88766e-014	-9.97861e-015	-5.12277e-016	4.08442e-015	1.16293e-014	1.71086e-015	1.67163e-014	1.62066e-014	3.39584e-015	1.24655e-015	4.83894e-015	2.90342e-016	-3.80484e-015	3.51504e-015
-2.44742e-014	-2.19052e-014	3.00734e-015	3.89608e-015	5.35336e-015	5.45358e-015	6.14724e-015	8.21642e-015	-7.26103e-015	-3.10001e-015	-9.94954e-015	-1.87101e-014	-1.02264e-014	-2.89692e-016	4.25871e-015	1.16737e-014	2.04279e-015	1.69935e-014	1.63048e-014	3.68159e-015	1.50926e-015	5.05106e-015	6.14556e-016	-3.51854e-015	3.49814e-015
-2.44131e-014	-2.1884e-014	3.12739e-015	4.09821e-015	5.4534e-015	5.36223e-015	6.27344e-015	7.84058e-015	-7.0884e-015	-2.99535e-015	-1.02373e-014	-1.85302e-014	-1.04885e-014	-6.31741e-017	4.41754e-015	1.16615e-014	2.37311e-015	1.72324e-014	1.63868e-014	3.96468e-015	1.79375e-015	5.24184e-015	9.37433e-016	-3.21137e-015	3.46025e-015
-2.43157e-014	-2.18605e-014	3.25136e-015	4.28733e-015	5.55522e-015	5.26865e-015	6.39201e-015	7.42203e-015	-6.91832e-015	-2.88178e-015	-1.05223e-014	-1.83387e-014	-1.07633e-014	1.65913e-016	4.55963e-015	1.15928e-014	2.69964e-015	1.743e-014	1.64523e-014	4.24185e-015	2.096e-015	5.40996e-015	1.25615e-015	-2.88545e-015	3.40147e-015
-2.41824e-014	-2.18333e-014	3.37871e-015	4.4623e-015	5.65955e-015	5.17399e-015	6.50144e-015	6.96374e-015	-6.75272e-015	-2.76047e-015	-1.08033e-014	-1.81376e-014	-1.10489e-014	3.96793e-016	4.68422e-015	1.14677e-014	3.02014e-015	1.7584e-014	1.65016e-014	4.51013e-015	2.41216e-015	5.55409e-015	1.56771e-015	-2.54297e-015	3.32197e-015
-2.40143e-014	-2.18014e-014	3.50875e-015	4.62222e-015	5.76694e-015	5.07969e-015	6.60027e-015	6.4695e-015	-6.59361e-015	-2.63318e-015	-1.10792e-014	-1.79291e-014	-1.13436e-014	6.28068e-016	4.7905e-015	1.12869e-014	3.3325e-015	1.76929e-014	1.65344e-014	4.76672e-015	2.73789e-015	5.6731e-015	1.86968e-015	-2.18648e-015	3.22212e-015
-2.3812e-014	-2.17637e-014	3.64084e-015	4.76603e-015	5.87763e-015	4.98759e-015	6.68691e-015	5.9429e-015	-6.44309e-015	-2.5018e-015	-1.13489e-014	-1.77151e-014	-1.16451e-014	8.58645e-016	4.87802e-015	1.10527e-014	3.63548e-015	1.77555e-014	1.6551e-014	5.00893e-015	3.06909e-015	5.76615e-015	2.15952e-015	-1.81914e-015	3.10306e-015
-2.35768e-014	-2.17194e-014	3.7744e-015	4.89302e-015	5.9921e-015	4.89914e-015	6.76045e-015	5.38794e-015	-6.30273e-015	-2.36781e-015	-1.16109e-014	-1.74983e-014	-1.19514e-014	1.08749e-015	4.94651e-015	1.07676e-014	3.92686e-015	1.7771e-014	1.65513e-014	5.2338e-015	3.40192e-015	5.83247e-015	2.43454e-015	-1.44416e-015	2.96609e-015
-2.33104e-014	-2.1668e-014	3.90903e-015	5.00223e-015	6.11021e-015	4.81581e-015	6.81994e-015	4.80903e-015	-6.17374e-015	-2.23361e-015	-1.18639e-014	-1.72807e-014	-1.22598e-014	1.31315e-015	4.99584e-015	1.04342e-014	4.20453e-015	1.77395e-014	1.65353e-014	5.43907e-015	3.73231e-015	5.87145e-015	2.69239e-015	-1.06463e-015	2.81269e-015
-2.30149e-014	-2.16084e-014	4.04441e-015	5.09322e-015	6.23178e-015	4.73897e-015	6.86389e-015	4.21093e-015	-6.05747e-015	-2.10114e-015	-1.21067e-014	-1.70649e-014	-1.25675e-014	1.5345e-015	5.02558e-015	1.00562e-014	4.46695e-015	1.76612e-014	1.65032e-014	5.62267e-015	4.0563e-015	5.88286e-015	2.93063e-015	-6.84049e-016	2.64395e-015
-2.26924e-014	-2.15391e-014	4.17945e-015	5.16535e-015	6.35662e-015	4.67009e-015	6.89157e-015	3.59808e-015	-5.95501e-015	-1.97196e-015	-1.23388e-014	-1.68531e-014	-1.28716e-014	1.74989e-015	5.03586e-015	9.63722e-015	4.71278e-015	1.75368e-014	1.64552e-014	5.78261e-015	4.36979e-015	5.8666e-015	3.14732e-015	-3.05616e-016	2.46161e-015
-2.23448e-014	-2.14598e-014	4.31377e-015	5.21842e-015	6.48432e-015	4.61078e-015	6.90321e-015	2.97547e-015	-5.8674e-015	-1.84835e-015	-1.25585e-014	-1.66474e-014	-1.31694e-014	1.95793e-015	5.02638e-015	9.18162e-015	4.94087e-015	1.7368e-014	1.6391e-014	5.91701e-015	4.66892e-015	5.82263e-015	3.34034e-015	6.70077e-017	2.26683e-015
-2.19744e-014	-2.13693e-014	4.44663e-015	5.25207e-015	6.61438e-015	4.56251e-015	6.89848e-015	2.34812e-015	-5.79526e-015	-1.73227e-015	-1.27652e-014	-1.64497e-014	-1.34581e-014	2.15791e-015	4.99699e-015	8.69411e-015	5.15008e-015	1.71562e-014	1.63109e-014	6.02454e-015	4.95024e-015	5.75117e-015	3.50849e-015	4.30568e-016	2.06079e-015
-2.1584e-014	-2.12667e-014	4.57789e-015	5.26581e-015	6.74594e-015	4.52653e-015	6.8774e-015	1.72098e-015	-5.73868e-015	-1.6255e-015	-1.29577e-014	-1.6262e-014	-1.37347e-014	2.34805e-015	4.94783e-015	8.17957e-015	5.33922e-015	1.69038e-014	1.62149e-014	6.1036e-015	5.21065e-015	5.65305e-015	3.6503e-015	7.81157e-016	1.84567e-015
-2.11771e-014	-2.11516e-014	4.70673e-015	5.25987e-015	6.8787e-015	4.50418e-015	6.84059e-015	1.09862e-015	-5.69752e-015	-1.52942e-015	-1.31357e-014	-1.60859e-014	-1.39966e-014	2.52722e-015	4.87969e-015	7.64329e-015	5.50669e-015	1.66131e-014	1.61033e-014	6.15289e-015	5.44727e-015	5.52917e-015	3.76457e-015	1.11552e-015	1.6228e-015
-2.07562e-014	-2.1023e-014	4.83265e-015	5.23449e-015	7.01172e-015	4.49659e-015	6.78878e-015	4.85515e-016	-5.67165e-015	-1.44586e-015	-1.32981e-014	-1.59226e-014	-1.42415e-014	2.69462e-015	4.79361e-015	7.0901e-015	5.65158e-015	1.62868e-014	1.59765e-014	6.17162e-015	5.65716e-015	5.37976e-015	3.85055e-015	1.43036e-015	1.39402e-015
-2.03237e-014	-2.08806e-014	4.95502e-015	5.19031e-015	7.14345e-015	4.50461e-015	6.72269e-015	-1.13306e-016	-5.66119e-015	-1.37631e-015	-1.34445e-014	-1.57737e-014	-1.44669e-014	2.84881e-015	4.69022e-015	6.52518e-015	5.77343e-015	1.5928e-014	1.5834e-014	6.15915e-015	5.83805e-015	5.2058e-015	3.90774e-015	1.72233e-015	1.16029e-015
-1.98821e-014	-2.07234e-014	5.07293e-015	5.12765e-015	7.27289e-015	4.52952e-015	6.64306e-015	-6.93713e-016	-5.66581e-015	-1.32199e-015	-1.35742e-014	-1.56409e-014	-1.46708e-014	2.989e-015	4.5706e-015	5.95394e-015	5.8716e-015	1.554e-014	1.56759e-014	6.1153e-015	5.98778e-015	5.00836e-015	3.93613e-015	1.98834e-015	9.23166e-016
-1.94342e-014	-2.05514e-014	5.18523e-015	5.04728e-015	7.39893e-015	4.57173e-015	6.55093e-015	-1.25192e-015	-5.68494e-015	-1.28434e-015	-1.36869e-014	-1.55248e-014	-1.48506e-014	3.11378e-015	4.43542e-015	5.3813e-015	5.94487e-015	1.51262e-014	1.55027e-014	6.03969e-015	6.10425e-015	4.78881e-015	3.93594e-015	2.22588e-015	6.83297e-016
-1.89828e-014	-2.03641e-014	5.29099e-015	4.95042e-015	7.52044e-015	4.6316e-015	6.44754e-015	-1.78436e-015	-5.71773e-015	-1.26416e-015	-1.3782e-014	-1.54259e-014	-1.50048e-014	3.22266e-015	4.2856e-015	4.8124e-015	5.99244e-015	1.46896e-014	1.53144e-014	5.93293e-015	6.18595e-015	4.54868e-015	3.90738e-015	2.43273e-015	4.41551e-016
-1.85305e-014	-2.01609e-014	5.38896e-015	4.83779e-015	7.63591e-015	4.70966e-015	6.3347e-015	-2.28739e-015	-5.76385e-015	-1.26254e-015	-1.38591e-014	-1.53444e-014	-1.51321e-014	3.31447e-015	4.12186e-015	4.25225e-015	6.01418e-015	1.42336e-014	1.5111e-014	5.79539e-015	6.23228e-015	4.28931e-015	3.8513e-015	2.60693e-015	1.99065e-016
-1.80799e-014	-1.99413e-014	5.47894e-015	4.71047e-015	7.74406e-015	4.80571e-015	6.21386e-015	-2.75755e-015	-5.82238e-015	-1.28018e-015	-1.39183e-014	-1.52803e-014	-1.52312e-014	3.3888e-015	3.94521e-015	3.70532e-015	6.00998e-015	1.37618e-014	1.48929e-014	5.62747e-015	6.24206e-015	4.01207e-015	3.76894e-015	2.74668e-015	-4.29505e-017
-1.7633e-014	-1.97048e-014	5.55996e-015	4.56973e-015	7.84348e-015	4.91984e-015	6.08682e-015	-3.19199e-015	-5.89198e-015	-1.31752e-015	-1.39591e-014	-1.5233e-014	-1.53006e-014	3.44481e-015	3.75697e-015	3.17587e-015	5.97971e-015	1.32778e-014	1.46602e-014	5.42961e-015	6.21476e-015	3.71845e-015	3.6613e-015	2.85036e-015	-2.83842e-016
-1.71919e-014	-1.94519e-014	5.63146e-015	4.41673e-015	7.93248e-015	5.05182e-015	5.95557e-015	-3.58845e-015	-5.97173e-015	-1.37445e-015	-1.39815e-014	-1.52023e-014	-1.53395e-014	3.48171e-015	3.55857e-015	2.66817e-015	5.92332e-015	1.27845e-014	1.44131e-014	5.20297e-015	6.1504e-015	3.40988e-015	3.53016e-015	2.91669e-015	-5.22906e-016
-1.67588e-014	-1.91823e-014	5.69286e-015	4.25244e-015	8.00929e-015	5.20105e-015	5.8219e-015	-3.94544e-015	-6.06054e-015	-1.45152e-015	-1.39858e-014	-1.51875e-014	-1.53479e-014	3.49957e-015	3.3509e-015	2.1858e-015	5.83973e-015	1.22851e-014	1.41517e-014	4.94871e-015	6.04878e-015	3.08806e-015	3.37798e-015	2.94572e-015	-7.59228e-016
-1.63348e-014	-1.88958e-014	5.74262e-015	4.07828e-015	8.07305e-015	5.36672e-015	5.68718e-015	-4.26177e-015	-6.15767e-015	-1.54871e-015	-1.39726e-014	-1.5188e-014	-1.53259e-014	3.49777e-015	3.13485e-015	1.73202e-015	5.72902e-015	1.17827e-014	1.38764e-014	4.66783e-015	5.91031e-015	2.75424e-015	3.20698e-015	2.93755e-015	-9.92194e-016
-1.59218e-014	-1.85922e-014	5.78002e-015	3.89607e-015	8.12242e-015	5.54796e-015	5.55344e-015	-4.53626e-015	-6.26198e-015	-1.66562e-015	-1.3942e-014	-1.52026e-014	-1.52742e-014	3.47633e-015	2.91211e-015	1.30912e-015	5.59119e-015	1.12805e-014	1.35873e-014	4.36208e-015	5.73599e-015	2.40967e-015	3.01952e-015	2.89171e-015	-1.22176e-015
-1.55211e-014	-1.8272e-014	5.80425e-015	3.70756e-015	8.15659e-015	5.74384e-015	5.42265e-015	-4.76835e-015	-6.37183e-015	-1.80169e-015	-1.38946e-014	-1.52299e-014	-1.51937e-014	3.43525e-015	2.68385e-015	9.19319e-016	5.42624e-015	1.07809e-014	1.3285e-014	4.03265e-015	5.52698e-015	2.05552e-015	2.81799e-015	2.80909e-015	-1.44791e-015
-1.51335e-014	-1.79352e-014	5.81491e-015	3.51447e-015	8.1747e-015	5.95333e-015	5.29692e-015	-4.9585e-015	-6.48638e-015	-1.9561e-015	-1.38311e-014	-1.52687e-014	-1.50846e-014	3.37479e-015	2.45144e-015	5.65041e-016	5.23453e-015	1.02864e-014	1.29701e-014	3.68091e-015	5.28446e-015	1.69297e-015	2.60576e-015	2.69074e-015	-1.67018e-015
-1.476e-014	-1.75825e-014	5.81191e-015	3.31901e-015	8.17579e-015	6.17505e-015	5.17816e-015	-5.10724e-015	-6.60492e-015	-2.12816e-015	-1.37525e-014	-1.53175e-014	-1.49484e-014	3.29523e-015	2.21598e-015	2.47208e-016	5.01596e-015	9.79975e-015	1.26435e-014	3.30865e-015	5.00992e-015	1.32341e-015	2.38564e-015	2.53821e-015	-1.88823e-015
-1.44005e-014	-1.72141e-014	5.7947e-015	3.12318e-015	8.15901e-015	6.40795e-015	5.06754e-015	-5.21587e-015	-6.72657e-015	-2.31678e-015	-1.36595e-014	-1.53748e-014	-1.47871e-014	3.19693e-015	1.97826e-015	-3.35219e-017	4.77054e-015	9.32326e-015	1.23061e-014	2.91791e-015	4.70489e-015	9.48259e-016	2.16064e-015	2.35368e-015	-2.10186e-015
-1.40558e-014	-1.68303e-014	5.76328e-015	2.92887e-015	8.12406e-015	6.65059e-015	4.96703e-015	-5.28527e-015	-6.8505e-015	-2.5207e-015	-1.3553e-014	-1.54386e-014	-1.46025e-014	3.0807e-015	1.73969e-015	-2.76693e-016	4.49855e-015	8.85812e-015	1.19586e-014	2.51041e-015	4.37123e-015	5.68209e-016	1.93411e-015	2.13943e-015	-2.31085e-015
-1.37263e-014	-1.64321e-014	5.7178e-015	2.73842e-015	8.07142e-015	6.9015e-015	4.87845e-015	-5.31655e-015	-6.97598e-015	-2.73816e-015	-1.3434e-014	-1.5507e-014	-1.43967e-014	2.94688e-015	1.50152e-015	-4.82533e-016	4.20093e-015	8.40581e-015	1.16022e-014	2.08777e-015	4.01095e-015	1.84066e-016	1.70916e-015	1.89762e-015	-2.51509e-015
-1.34123e-014	-1.60201e-014	5.65866e-015	2.55335e-015	8.00051e-015	7.15934e-015	4.80335e-015	-5.31253e-015	-7.10238e-015	-2.96756e-015	-1.33034e-014	-1.55784e-014	-1.41719e-014	2.79627e-015	1.26487e-015	-6.52025e-016	3.87753e-015	7.96741e-015	1.12374e-014	1.65142e-015	3.62608e-015	-2.03265e-016	1.48913e-015	1.63107e-015	-2.71434e-015
-1.31134e-014	-1.55952e-014	5.5857e-015	2.37538e-015	7.91194e-015	7.4223e-015	4.74289e-015	-5.2753e-015	-7.22876e-015	-3.20718e-015	-1.31624e-014	-1.56512e-014	-1.39307e-014	2.62985e-015	1.03101e-015	-7.86032e-016	3.52861e-015	7.54375e-015	1.08655e-014	1.20336e-015	3.21888e-015	-5.92572e-016	1.27722e-015	1.34313e-015	-2.9083e-015
-1.28297e-014	-1.51584e-014	5.49968e-015	2.20731e-015	7.80596e-015	7.68915e-015	4.69815e-015	-5.20739e-015	-7.35424e-015	-3.45514e-015	-1.30121e-014	-1.57237e-014	-1.36763e-014	2.44864e-015	8.00773e-016	-8.8626e-016	3.15507e-015	7.13545e-015	1.04879e-014	7.45003e-016	2.79181e-015	-9.83473e-016	1.07666e-015	1.03702e-015	-3.09665e-015
-1.25605e-014	-1.47111e-014	5.40188e-015	2.05083e-015	7.68392e-015	7.95848e-015	4.67059e-015	-5.11185e-015	-7.47835e-015	-3.70967e-015	-1.28535e-014	-1.57939e-014	-1.34107e-014	2.25384e-015	5.75503e-016	-9.54476e-016	2.75749e-015	6.74282e-015	1.01055e-014	2.78451e-016	2.34735e-015	-1.37534e-015	8.90507e-016	7.16536e-016	-3.27887e-015
-1.2305e-014	-1.4254e-014	5.29322e-015	1.90783e-015	7.54706e-015	8.229e-015	4.66104e-015	-4.99219e-015	-7.60085e-015	-3.96864e-015	-1.2688e-014	-1.58601e-014	-1.31365e-014	2.04689e-015	3.56179e-016	-9.92384e-016	2.33689e-015	6.36618e-015	9.71959e-015	-1.95083e-016	1.888e-015	-1.76704e-015	7.21739e-016	3.85337e-016	-3.45499e-015
-1.20623e-014	-1.37886e-014	5.17539e-015	1.78015e-015	7.39658e-015	8.49924e-015	4.67013e-015	-4.85154e-015	-7.7213e-015	-4.23045e-015	-1.25167e-014	-1.59208e-014	-1.28567e-014	1.8291e-015	1.44192e-016	-1.00222e-015	1.89368e-015	6.00524e-015	9.33171e-015	-6.7412e-016	1.41651e-015	-2.15824e-015	5.73277e-016	4.73051e-017	-3.62423e-015
-1.18318e-014	-1.33167e-014	5.04944e-015	1.66987e-015	7.23437e-015	8.76823e-015	4.6985e-015	-4.69346e-015	-7.8396e-015	-4.49292e-015	-1.23409e-014	-1.59746e-014	-1.25741e-014	1.6017e-015	-5.94077e-017	-9.87131e-016	1.4288e-015	5.66012e-015	8.94358e-015	-1.15709e-015	9.34979e-016	-2.54863e-015	4.47782e-016	-2.93862e-016	-3.78609e-015
-1.16123e-014	-1.28399e-014	4.91691e-015	1.57839e-015	7.06255e-015	9.03453e-015	4.74632e-015	-4.52148e-015	-7.95529e-015	-4.7533e-015	-1.21614e-014	-1.60207e-014	-1.22913e-014	1.36664e-015	-2.53561e-016	-9.49722e-016	9.43135e-016	5.33013e-015	8.5567e-015	-1.64268e-015	4.46083e-016	-2.93795e-015	3.47809e-016	-6.34649e-016	-3.93944e-015
-1.14028e-014	-1.23597e-014	4.78003e-015	1.50706e-015	6.88312e-015	9.29743e-015	4.81391e-015	-4.33889e-015	-8.06808e-015	-5.00961e-015	-1.19798e-014	-1.60581e-014	-1.20114e-014	1.12583e-015	-4.37204e-016	-8.92687e-016	4.38159e-016	5.01479e-015	8.17238e-015	-2.12907e-015	-4.73443e-017	-3.3254e-015	2.75329e-016	-9.71174e-016	-4.0835e-015
-1.12019e-014	-1.18777e-014	4.6409e-015	1.45758e-015	6.69839e-015	9.55593e-015	4.90157e-015	-4.14949e-015	-8.17758e-015	-5.25947e-015	-1.17971e-014	-1.60859e-014	-1.17369e-014	8.81039e-016	-6.09371e-016	-8.19324e-016	-8.50378e-017	4.71328e-015	7.7924e-015	-2.61473e-015	-5.43036e-016	-3.71057e-015	2.3236e-016	-1.29954e-015	-4.21752e-015
-1.10085e-014	-1.13954e-014	4.50147e-015	1.43125e-015	6.51122e-015	9.80929e-015	5.00908e-015	-3.95706e-015	-8.28356e-015	-5.50075e-015	-1.16143e-014	-1.61033e-014	-1.14704e-014	6.33614e-016	-7.6926e-016	-7.32812e-016	-6.24994e-016	4.42477e-015	7.41859e-015	-3.09856e-015	-1.03867e-015	-4.09316e-015	2.20671e-016	-1.61591e-015	-4.34043e-015
-1.08216e-014	-1.09145e-014	4.36354e-015	1.42958e-015	6.32368e-015	1.00569e-014	5.1361e-015	-3.76524e-015	-8.38624e-015	-5.73092e-015	-1.14326e-014	-1.61099e-014	-1.12141e-014	3.85252e-016	-9.15741e-016	-6.36165e-016	-1.17994e-015	4.14801e-015	7.0522e-015	-3.57943e-015	-1.53215e-015	-4.4725e-015	2.41664e-016	-1.91639e-015	-4.45102e-015
-1.06402e-014	-1.04365e-014	4.22971e-015	1.45339e-015	6.13821e-015	1.02979e-014	5.2822e-015	-3.57777e-015	-8.48506e-015	-5.94809e-015	-1.1253e-014	-1.61056e-014	-1.09698e-014	1.37712e-016	-1.04794e-015	-5.32621e-016	-1.74824e-015	3.88194e-015	6.69476e-015	-4.05654e-015	-2.02122e-015	-4.84741e-015	2.96261e-016	-2.19814e-015	-4.54826e-015
-1.04632e-014	-9.96308e-015	4.10236e-015	1.5033e-015	5.95762e-015	1.05324e-014	5.44639e-015	-3.39836e-015	-8.57969e-015	-6.15021e-015	-1.10764e-014	-1.60904e-014	-1.07393e-014	-1.07434e-016	-1.16527e-015	-4.2507e-016	-2.32794e-015	3.62569e-015	6.34838e-015	-4.52825e-015	-2.50369e-015	-5.21698e-015	3.85069e-016	-2.45836e-015	-4.63091e-015
-1.02897e-014	-9.49551e-015	3.98411e-015	1.58e-015	5.78479e-015	1.07607e-014	5.62738e-015	-3.22996e-015	-8.66939e-015	-6.33505e-015	-1.09033e-014	-1.60641e-014	-1.05236e-014	-3.48242e-016	-1.26651e-015	-3.16901e-016	-2.91735e-015	3.37825e-015	6.0145e-015	-4.99323e-015	-2.97769e-015	-5.58094e-015	5.08636e-016	-2.69362e-015	-4.69765e-015
-1.01184e-014	-9.03503e-015	3.87735e-015	1.68369e-015	5.62189e-015	1.09826e-014	5.82489e-015	-3.07546e-015	-8.75361e-015	-6.50107e-015	-1.07345e-014	-1.60271e-014	-1.03238e-014	-5.83089e-016	-1.35063e-015	-2.10144e-016	-3.51449e-015	3.13857e-015	5.69496e-015	-5.45075e-015	-3.44114e-015	-5.93886e-015	6.66774e-016	-2.90167e-015	-4.74714e-015
-9.94886e-015	-8.58375e-015	3.78429e-015	1.81436e-015	5.47168e-015	1.1197e-014	6.03781e-015	-2.93795e-015	-8.83236e-015	-6.64682e-015	-1.05712e-014	-1.59798e-014	-1.0141e-014	-8.10271e-016	-1.41718e-015	-1.07582e-016	-4.11712e-015	2.90573e-015	5.3904e-015	-5.89971e-015	-3.89237e-015	-6.28966e-015	8.59538e-016	-3.08031e-015	-4.77843e-015
-9.78072e-015	-8.14283e-015	3.70748e-015	1.97192e-015	5.33672e-015	1.14043e-014	6.26442e-015	-2.81993e-015	-8.90516e-015	-6.77087e-015	-1.04139e-014	-1.59231e-014	-9.97545e-015	-1.0281e-015	-1.46522e-015	-1.13151e-017	-4.72298e-015	2.67866e-015	5.10165e-015	-6.33903e-015	-4.32964e-015	-6.6319e-015	1.08636e-015	-3.22745e-015	-4.79003e-015
-9.61357e-015	-7.71425e-015	3.64881e-015	2.15624e-015	5.21909e-015	1.16047e-014	6.50333e-015	-2.72352e-015	-8.97154e-015	-6.87174e-015	-1.02632e-014	-1.58573e-014	-9.82763e-015	-1.23499e-015	-1.49392e-015	7.671e-017	-5.32931e-015	2.45632e-015	4.83033e-015	-6.76754e-015	-4.75173e-015	-6.96469e-015	1.34621e-015	-3.34191e-015	-4.78087e-015
-9.44675e-015	-7.29917e-015	3.61018e-015	2.36599e-015	5.12072e-015	1.17985e-014	6.75353e-015	-2.65067e-015	-9.03124e-015	-6.94816e-015	-1.01191e-014	-1.57833e-014	-9.69768e-015	-1.42942e-015	-1.50308e-015	1.54804e-016	-5.93386e-015	2.23797e-015	4.57744e-015	-7.18434e-015	-5.1572e-015	-7.28662e-015	1.63793e-015	-3.42307e-015	-4.75019e-015
-9.27986e-015	-6.89853e-015	3.59347e-015	2.60069e-015	5.04318e-015	1.1986e-014	7.01302e-015	-2.60296e-015	-9.08352e-015	-6.99926e-015	-9.98228e-015	-1.57021e-014	-9.58522e-015	-1.61029e-015	-1.4923e-015	2.20907e-016	-6.53402e-015	2.02281e-015	4.34374e-015	-7.58893e-015	-5.54458e-015	-7.5963e-015	1.96003e-015	-3.47039e-015	-4.69628e-015
-9.11279e-015	-6.51349e-015	3.60028e-015	2.85891e-015	4.98767e-015	1.21672e-014	7.28064e-015	-2.58157e-015	-9.12774e-015	-7.0244e-015	-9.85259e-015	-1.56152e-014	-9.49003e-015	-1.7762e-015	-1.46099e-015	2.73815e-016	-7.12738e-015	1.80987e-015	4.12948e-015	-7.98012e-015	-5.9125e-015	-7.89238e-015	2.31064e-015	-3.48347e-015	-4.61818e-015
-8.94546e-015	-6.14496e-015	3.63166e-015	3.13886e-015	4.95565e-015	1.23425e-014	7.5542e-015	-2.58776e-015	-9.16351e-015	-7.02306e-015	-9.73048e-015	-1.55232e-014	-9.41112e-015	-1.92591e-015	-1.40883e-015	3.12883e-016	-7.71105e-015	1.59816e-015	3.93548e-015	-8.35654e-015	-6.2603e-015	-8.17358e-015	2.68768e-015	-3.46283e-015	-4.51548e-015
-8.77752e-015	-5.79359e-015	3.68882e-015	3.43905e-015	4.94831e-015	1.25119e-014	7.83266e-015	-2.62245e-015	-9.19039e-015	-6.99524e-015	-9.61612e-015	-1.54277e-014	-9.34755e-015	-2.05879e-015	-1.33566e-015	3.36899e-016	-8.28307e-015	1.38739e-015	3.76222e-015	-8.7169e-015	-6.58716e-015	-8.43848e-015	3.08925e-015	-3.40879e-015	-4.38775e-015
-8.60957e-015	-5.46013e-015	3.77282e-015	3.75786e-015	4.96563e-015	1.26751e-014	8.11435e-015	-2.68635e-015	-9.2081e-015	-6.94073e-015	-9.50941e-015	-1.53295e-014	-9.29847e-015	-2.17414e-015	-1.24131e-015	3.45468e-016	-8.83996e-015	1.17695e-015	3.60945e-015	-9.0602e-015	-6.89232e-015	-8.68515e-015	3.51271e-015	-3.32223e-015	-4.23443e-015
-8.44209e-015	-5.14526e-015	3.88389e-015	4.09339e-015	5.00784e-015	1.28324e-014	8.39749e-015	-2.77974e-015	-9.21647e-015	-6.85944e-015	-9.41027e-015	-1.52299e-014	-9.2622e-015	-2.27111e-015	-1.12622e-015	3.38655e-016	-9.37965e-015	9.66299e-016	3.47719e-015	-9.38557e-015	-7.17528e-015	-8.91198e-015	3.95532e-015	-3.20415e-015	-4.05548e-015
-8.27531e-015	-4.84924e-015	4.02235e-015	4.44347e-015	5.0753e-015	1.29843e-014	8.68046e-015	-2.90206e-015	-9.21508e-015	-6.75186e-015	-9.31835e-015	-1.513e-014	-9.23767e-015	-2.3491e-015	-9.90786e-016	3.16152e-016	-9.89972e-015	7.55414e-016	3.36515e-015	-9.69184e-015	-7.43596e-015	-9.11726e-015	4.41438e-015	-3.05641e-015	-3.85106e-015
-8.10952e-015	-4.57231e-015	4.18815e-015	4.8055e-015	5.16701e-015	1.3131e-014	8.96205e-015	-3.05281e-015	-9.2032e-015	-6.61871e-015	-9.23357e-015	-1.50306e-014	-9.22357e-015	-2.40754e-015	-8.35125e-016	2.78326e-016	-1.03971e-014	5.43566e-016	3.27265e-015	-9.97781e-015	-7.67384e-015	-9.29959e-015	4.88695e-015	-2.88042e-015	-3.62125e-015
-7.94532e-015	-4.31477e-015	4.3808e-015	5.17693e-015	5.28183e-015	1.32721e-014	9.24042e-015	-3.23151e-015	-9.18049e-015	-6.46072e-015	-9.15581e-015	-1.49332e-014	-9.21817e-015	-2.44587e-015	-6.5924e-016	2.25917e-016	-1.08698e-014	3.30369e-016	3.19894e-015	-1.02422e-014	-7.88865e-015	-9.45713e-015	5.36998e-015	-2.67828e-015	-3.3667e-015
-7.78363e-015	-4.0771e-015	4.59957e-015	5.55508e-015	5.41858e-015	1.34082e-014	9.5145e-015	-3.43753e-015	-9.1467e-015	-6.27919e-015	-9.08487e-015	-1.48386e-014	-9.21959e-015	-2.46413e-015	-4.63839e-016	1.59941e-016	-1.13155e-014	1.16148e-016	3.14334e-015	-1.0484e-014	-8.08085e-015	-9.58857e-015	5.86038e-015	-2.45239e-015	-3.08794e-015
-7.62533e-015	-3.85927e-015	4.84347e-015	5.93723e-015	5.57541e-015	1.3539e-014	9.78309e-015	-3.66927e-015	-9.10181e-015	-6.0753e-015	-9.02085e-015	-1.47474e-014	-9.22652e-015	-2.46235e-015	-2.50073e-016	8.08494e-017	-1.17322e-014	-9.90706e-017	3.10448e-015	-1.07023e-014	-8.2503e-015	-9.6926e-015	6.35523e-015	-2.20483e-015	-2.78599e-015
-7.471e-015	-3.66086e-015	5.11133e-015	6.32044e-015	5.75031e-015	1.36641e-014	1.00447e-014	-3.92491e-015	-9.04601e-015	-5.85069e-015	-8.96339e-015	-1.46606e-014	-9.23741e-015	-2.44065e-015	-1.88363e-017	-9.87645e-018	-1.21183e-014	-3.155e-016	3.08118e-015	-1.08962e-014	-8.39736e-015	-9.76811e-015	6.85113e-015	-1.93867e-015	-2.46201e-015
-7.32129e-015	-3.4817e-015	5.40148e-015	6.70206e-015	5.94119e-015	1.37832e-014	1.02984e-014	-4.20304e-015	-8.98039e-015	-5.60722e-015	-8.91235e-015	-1.4579e-014	-9.25133e-015	-2.3996e-015	2.29274e-016	-1.10882e-016	-1.24715e-014	-5.32806e-016	3.07185e-015	-1.10646e-014	-8.52302e-015	-9.81433e-015	7.34528e-015	-1.65684e-015	-2.11741e-015
-7.17734e-015	-3.32155e-015	5.71222e-015	7.07987e-015	6.14548e-015	1.38955e-014	1.05427e-014	-4.50223e-015	-8.90541e-015	-5.34719e-015	-8.86742e-015	-1.4503e-014	-9.26712e-015	-2.33899e-015	4.92852e-016	-2.2097e-016	-1.27904e-014	-7.50469e-016	3.07456e-015	-1.12068e-014	-8.6278e-015	-9.82995e-015	7.8343e-015	-1.36203e-015	-1.75462e-015
-7.04032e-015	-3.18022e-015	6.04085e-015	7.45068e-015	6.3604e-015	1.40005e-014	1.0776e-014	-4.82045e-015	-8.82156e-015	-5.07306e-015	-8.82846e-015	-1.44332e-014	-9.28328e-015	-2.2602e-015	7.70732e-016	-3.38478e-016	-1.30733e-014	-9.68196e-016	3.08746e-015	-1.13214e-014	-8.71224e-015	-9.81459e-015	8.31526e-015	-1.05619e-015	-1.37542e-015
-6.91094e-015	-3.05733e-015	6.38541e-015	7.81163e-015	6.58288e-015	1.40977e-014	1.09978e-014	-5.15514e-015	-8.72996e-015	-4.78697e-015	-8.79511e-015	-1.43699e-014	-9.29904e-015	-2.16381e-015	1.06138e-015	-4.61662e-016	-1.33193e-014	-1.18632e-015	3.10915e-015	-1.14073e-014	-8.77731e-015	-9.76735e-015	8.78559e-015	-7.42311e-016	-9.82013e-016
-6.78952e-015	-2.95229e-015	6.74305e-015	8.16057e-015	6.81016e-015	1.41864e-014	1.12076e-014	-5.50449e-015	-8.63134e-015	-4.49155e-015	-8.76754e-015	-1.4313e-014	-9.31401e-015	-2.05019e-015	1.3631e-015	-5.88908e-016	-1.35268e-014	-1.40399e-015	3.1381e-015	-1.14639e-014	-8.82364e-015	-9.68814e-015	9.24283e-015	-4.23309e-016	-5.77175e-016
-6.67702e-015	-2.86466e-015	7.1107e-015	8.49427e-015	7.03878e-015	1.42658e-014	1.14043e-014	-5.8667e-015	-8.52746e-015	-4.18981e-015	-8.74608e-015	-1.42629e-014	-9.32793e-015	-1.92036e-015	1.67416e-015	-7.18434e-016	-1.36955e-014	-1.62124e-015	3.17176e-015	-1.14902e-014	-8.85187e-015	-9.57678e-015	9.68453e-015	-1.01991e-016	-1.63897e-016
-6.57455e-015	-2.79393e-015	7.48549e-015	8.8104e-015	7.26518e-015	1.4335e-014	1.15871e-014	-6.23888e-015	-8.42e-015	-3.88439e-015	-8.73056e-015	-1.422e-014	-9.34063e-015	-1.77541e-015	1.99294e-015	-8.48555e-016	-1.38248e-014	-1.83774e-015	3.2078e-015	-1.14859e-014	-8.86344e-015	-9.43321e-015	1.01085e-014	2.19362e-016	2.55384e-016
-6.48318e-015	-2.7398e-015	7.86418e-015	9.10642e-015	7.48635e-015	1.43931e-014	1.17555e-014	-6.61893e-015	-8.31037e-015	-3.57847e-015	-8.7209e-015	-1.41842e-014	-9.35191e-015	-1.6161e-015	2.31721e-015	-9.77697e-016	-1.39146e-014	-2.0526e-015	3.24472e-015	-1.14499e-014	-8.85961e-015	-9.25784e-015	1.05127e-014	5.38588e-016	6.77401e-016
-6.40342e-015	-2.70139e-015	8.2433e-015	9.37986e-015	7.69884e-015	1.44391e-014	1.19088e-014	-7.00451e-015	-8.20058e-015	-3.27492e-015	-8.71693e-015	-1.41556e-014	-9.36206e-015	-1.44419e-015	2.64489e-015	-1.10437e-015	-1.39647e-014	-2.26495e-015	3.2804e-015	-1.13816e-014	-8.84196e-015	-9.05133e-015	1.08953e-014	8.53457e-016	1.09908e-015
-6.33579e-015	-2.67829e-015	8.61952e-015	9.62931e-015	7.89907e-015	1.44719e-014	1.20466e-014	-7.39325e-015	-8.0926e-015	-2.97711e-015	-8.71927e-015	-1.41342e-014	-9.37139e-015	-1.26051e-015	2.97395e-015	-1.22743e-015	-1.39753e-014	-2.47446e-015	3.31292e-015	-1.12806e-014	-8.81166e-015	-8.81463e-015	1.12546e-014	1.16235e-015	1.51745e-015
-6.28083e-015	-2.66925e-015	8.98918e-015	9.85258e-015	8.0839e-015	1.44907e-014	1.21688e-014	-7.78303e-015	-7.98914e-015	-2.68786e-015	-8.72811e-015	-1.41196e-014	-9.38081e-015	-1.06669e-015	3.30242e-015	-1.34492e-015	-1.39472e-014	-2.68027e-015	3.34001e-015	-1.11468e-014	-8.77016e-015	-8.54879e-015	1.15894e-014	1.46378e-015	1.92925e-015
-6.23872e-015	-2.67401e-015	9.3491e-015	1.00483e-014	8.25057e-015	1.44945e-014	1.22747e-014	-8.17172e-015	-7.8923e-015	-2.41056e-015	-8.74384e-015	-1.41117e-014	-9.39127e-015	-8.63721e-016	3.62778e-015	-1.45509e-015	-1.38808e-014	-2.88141e-015	3.35954e-015	-1.09804e-014	-8.71946e-015	-8.25527e-015	1.18985e-014	1.75652e-015	2.33071e-015
-6.20958e-015	-2.69175e-015	9.69562e-015	1.02148e-014	8.39614e-015	1.44824e-014	1.23646e-014	-8.55737e-015	-7.80446e-015	-2.14775e-015	-8.7671e-015	-1.41105e-014	-9.40408e-015	-6.53412e-016	3.94784e-015	-1.55641e-015	-1.37774e-014	-3.0775e-015	3.36969e-015	-1.07817e-014	-8.66169e-015	-7.93616e-015	1.2181e-014	2.03947e-015	2.7188e-015
-6.19411e-015	-2.72222e-015	1.00256e-014	1.03513e-014	8.51769e-015	1.44534e-014	1.24379e-014	-8.93822e-015	-7.72808e-015	-1.9025e-015	-8.79857e-015	-1.41156e-014	-9.42046e-015	-4.37204e-016	4.26055e-015	-1.64793e-015	-1.36384e-014	-3.26756e-015	3.36874e-015	-1.05509e-014	-8.59797e-015	-7.5931e-015	1.24364e-014	2.31185e-015	3.09001e-015
-6.19187e-015	-2.76529e-015	1.0336e-014	1.04567e-014	8.61311e-015	1.44067e-014	1.24946e-014	-9.31236e-015	-7.66567e-015	-1.6771e-015	-8.83854e-015	-1.4127e-014	-9.44154e-015	-2.16525e-016	4.56363e-015	-1.7282e-015	-1.34653e-014	-3.45038e-015	3.35555e-015	-1.02877e-014	-8.53051e-015	-7.22854e-015	1.26648e-014	2.57314e-015	3.44136e-015
-6.20252e-015	-2.82036e-015	1.06242e-014	1.05304e-014	8.68017e-015	1.43419e-014	1.25341e-014	-9.67793e-015	-7.61974e-015	-1.47457e-015	-8.88736e-015	-1.41443e-014	-9.46881e-015	7.53752e-018	4.85489e-015	-1.7965e-015	-1.32598e-014	-3.62554e-015	3.32818e-015	-9.99254e-015	-8.46111e-015	-6.84469e-015	1.28661e-014	2.82262e-015	3.77022e-015
-6.22623e-015	-2.88649e-015	1.08869e-014	1.05719e-014	8.71728e-015	1.42585e-014	1.25564e-014	-1.00337e-014	-7.59246e-015	-1.29742e-015	-8.94556e-015	-1.41677e-014	-9.50385e-015	2.33756e-016	5.13269e-015	-1.85183e-015	-1.30236e-014	-3.79189e-015	3.28538e-015	-9.66665e-015	-8.39132e-015	-6.4441e-015	1.30401e-014	3.06048e-015	4.07339e-015
-6.26327e-015	-2.96345e-015	1.11214e-014	1.05815e-014	8.72331e-015	1.41558e-014	1.25613e-014	-1.03782e-014	-7.58633e-015	-1.14765e-015	-9.0139e-015	-1.41977e-014	-9.54792e-015	4.6039e-016	5.39472e-015	-1.89286e-015	-1.27591e-014	-3.94834e-015	3.22634e-015	-9.31143e-015	-8.32369e-015	-6.02985e-015	1.31875e-014	3.28733e-015	4.34872e-015
-6.31317e-015	-3.05092e-015	1.13252e-014	1.05592e-014	8.69719e-015	1.40338e-014	1.25484e-014	-1.07099e-014	-7.60385e-015	-1.02725e-015	-9.09296e-015	-1.42343e-014	-9.60271e-015	6.85677e-016	5.6389e-015	-1.91901e-015	-1.24686e-014	-4.09355e-015	3.1499e-015	-8.92751e-015	-8.25991e-015	-5.60478e-015	1.33088e-014	3.50392e-015	4.59372e-015
-6.37533e-015	-3.14867e-015	1.14964e-014	1.05051e-014	8.63848e-015	1.3892e-014	1.25176e-014	-1.10281e-014	-7.64697e-015	-9.38187e-016	-9.18325e-015	-1.42775e-014	-9.66995e-015	9.08511e-016	5.86361e-015	-1.93008e-015	-1.21545e-014	-4.2264e-015	3.05495e-015	-8.51621e-015	-8.20233e-015	-5.17175e-015	1.34052e-014	3.71122e-015	4.80686e-015
-6.4495e-015	-3.25617e-015	1.16331e-014	1.04195e-014	8.54662e-015	1.373e-014	1.2469e-014	-1.13322e-014	-7.71714e-015	-8.81902e-016	-9.285e-015	-1.43272e-014	-9.75107e-015	1.12763e-015	6.06724e-015	-1.9257e-015	-1.18189e-014	-4.34587e-015	2.94116e-015	-8.07904e-015	-8.15216e-015	-4.73371e-015	1.34779e-014	3.90996e-015	4.98602e-015
-6.53534e-015	-3.37338e-015	1.17331e-014	1.0303e-014	8.42171e-015	1.35479e-014	1.24026e-014	-1.16215e-014	-7.81598e-015	-8.59617e-016	-9.39881e-015	-1.43837e-014	-9.84715e-015	1.34132e-015	6.24803e-015	-1.90544e-015	-1.14645e-014	-4.45076e-015	2.80805e-015	-7.61752e-015	-8.11109e-015	-4.29378e-015	1.35284e-014	4.10087e-015	5.12928e-015
-6.63175e-015	-3.49971e-015	1.17947e-014	1.01565e-014	8.26407e-015	1.33464e-014	1.23184e-014	-1.18956e-014	-7.94476e-015	-8.72235e-016	-9.52509e-015	-1.44472e-014	-9.95953e-015	1.54871e-015	6.4054e-015	-1.86919e-015	-1.10943e-014	-4.53987e-015	2.65547e-015	-7.1337e-015	-8.08173e-015	-3.8548e-015	1.35577e-014	4.28532e-015	5.23562e-015
-6.73788e-015	-3.63431e-015	1.18173e-014	9.98094e-015	8.07446e-015	1.31253e-014	1.2216e-014	-1.21545e-014	-8.10443e-015	-9.20095e-016	-9.66445e-015	-1.45183e-014	-1.00898e-014	1.74841e-015	6.53811e-015	-1.81711e-015	-1.07108e-014	-4.61237e-015	2.48324e-015	-6.62931e-015	-8.06569e-015	-3.41997e-015	1.35672e-014	4.46437e-015	5.30434e-015
-6.85283e-015	-3.77681e-015	1.17995e-014	9.77724e-015	7.85467e-015	1.28846e-014	1.20955e-014	-1.23982e-014	-8.29612e-015	-1.00385e-015	-9.81714e-015	-1.45976e-014	-1.02384e-014	1.93945e-015	6.64545e-015	-1.74935e-015	-1.03168e-014	-4.66712e-015	2.29192e-015	-6.10695e-015	-8.06464e-015	-2.99174e-015	1.35587e-014	4.63998e-015	5.33528e-015
-6.97556e-015	-3.92638e-015	1.17411e-014	9.54719e-015	7.60627e-015	1.26253e-014	1.19573e-014	-1.26275e-014	-8.52042e-015	-1.12361e-015	-9.98377e-015	-1.46853e-014	-1.04062e-014	2.12026e-015	6.72679e-015	-1.66626e-015	-9.91506e-015	-4.70324e-015	2.08155e-015	-5.56958e-015	-8.07983e-015	-2.57386e-015	1.35343e-014	4.81396e-015	5.32758e-015
-7.10527e-015	-4.08266e-015	1.16418e-014	9.29208e-015	7.33047e-015	1.23484e-014	1.18018e-014	-1.28421e-014	-8.77697e-015	-1.27863e-015	-1.0164e-014	-1.47821e-014	-1.05938e-014	2.28989e-015	6.78138e-015	-1.56827e-015	-9.50827e-015	-4.71982e-015	1.8529e-015	-5.01899e-015	-8.11258e-015	-2.16822e-015	1.34957e-014	4.98823e-015	5.2816e-015
-7.2412e-015	-4.24487e-015	1.15022e-014	9.01346e-015	7.02967e-015	1.20543e-014	1.16291e-014	-1.30426e-014	-9.06489e-015	-1.46807e-015	-1.03577e-014	-1.48882e-014	-1.0801e-014	2.44756e-015	6.80856e-015	-1.45629e-015	-9.09925e-015	-4.7165e-015	1.6064e-015	-4.45749e-015	-8.16343e-015	-1.77719e-015	1.34447e-014	5.16405e-015	5.19847e-015
-7.38278e-015	-4.41237e-015	1.13225e-014	8.71266e-015	6.70623e-015	1.17445e-014	1.14395e-014	-1.32293e-014	-9.38386e-015	-1.69146e-015	-1.05647e-014	-1.50048e-014	-1.10276e-014	2.59217e-015	6.80808e-015	-1.33081e-015	-8.69023e-015	-4.69235e-015	1.34278e-015	-3.88853e-015	-8.23383e-015	-1.40339e-015	1.33832e-014	5.34277e-015	5.07932e-015
-7.52875e-015	-4.58423e-015	1.11038e-014	8.39171e-015	6.36252e-015	1.14204e-014	1.1234e-014	-1.34034e-014	-9.73299e-015	-1.94753e-015	-1.07846e-014	-1.51326e-014	-1.12729e-014	2.7229e-015	6.78022e-015	-1.19239e-015	-8.28384e-015	-4.64776e-015	1.0631e-015	-3.3144e-015	-8.32407e-015	-1.04924e-015	1.3313e-014	5.52543e-015	4.92602e-015
-7.67802e-015	-4.75947e-015	1.08472e-014	8.05258e-015	6.00079e-015	1.10836e-014	1.10126e-014	-1.3566e-014	-1.0111e-014	-2.2343e-015	-1.10171e-014	-1.52718e-014	-1.15369e-014	2.83922e-015	6.72529e-015	-1.04152e-015	-7.88274e-015	-4.58276e-015	7.68112e-016	-2.73806e-015	-8.43438e-015	-7.1593e-016	1.32359e-014	5.71354e-015	4.73998e-015
-7.82908e-015	-4.93731e-015	1.05538e-014	7.69765e-015	5.62415e-015	1.0735e-014	1.07761e-014	-1.37176e-014	-1.0516e-014	-2.55023e-015	-1.12616e-014	-1.5423e-014	-1.1819e-014	2.94091e-015	6.64371e-015	-8.79686e-016	-7.48949e-015	-4.49743e-015	4.5923e-016	-2.16218e-015	-8.56629e-015	-4.05225e-016	1.31537e-014	5.90856e-015	4.52274e-015
-7.98132e-015	-5.11656e-015	1.02259e-014	7.32863e-015	5.23649e-015	1.03761e-014	1.05256e-014	-1.38601e-014	-1.09454e-014	-2.89365e-015	-1.15169e-014	-1.55865e-014	-1.21181e-014	3.02771e-015	6.53642e-015	-7.07696e-016	-7.10549e-015	-4.39118e-015	1.37995e-016	-1.58972e-015	-8.71938e-015	-1.18726e-016	1.3068e-014	6.11165e-015	4.27645e-015
-8.13434e-015	-5.29676e-015	9.86536e-015	6.94732e-015	4.84088e-015	1.00089e-014	1.02618e-014	-1.39948e-014	-1.13966e-014	-3.26219e-015	-1.17824e-014	-1.57622e-014	-1.2432e-014	3.09922e-015	6.40392e-015	-5.27099e-016	-6.73287e-015	-4.26423e-015	-1.93766e-016	-1.02351e-015	-8.89403e-015	1.42611e-016	1.29806e-014	6.32438e-015	4.00381e-015
-8.28726e-015	-5.4771e-015	9.47458e-015	6.55614e-015	4.44087e-015	9.63488e-015	9.98486e-015	-1.41234e-014	-1.18665e-014	-3.65349e-015	-1.20573e-014	-1.59508e-014	-1.27591e-014	3.1548e-015	6.24755e-015	-3.39064e-016	-6.37373e-015	-4.11741e-015	-5.35087e-016	-4.65703e-016	-9.09056e-015	3.78338e-016	1.28931e-014	6.5473e-015	3.70804e-015
-8.43818e-015	-5.65628e-015	9.05591e-015	6.15723e-015	4.03997e-015	9.2568e-015	9.69613e-015	-1.42475e-014	-1.23513e-014	-4.0653e-015	-1.23396e-014	-1.6153e-014	-1.30974e-014	3.19441e-015	6.06873e-015	-1.45286e-016	-6.03024e-015	-3.95113e-015	-8.84524e-016	8.01285e-017	-9.30799e-015	5.87751e-016	1.28059e-014	6.78061e-015	3.39176e-015
-8.58612e-015	-5.83335e-015	8.612e-015	5.75213e-015	3.64116e-015	8.87639e-015	9.39683e-015	-1.43682e-014	-1.28478e-014	-4.49496e-015	-1.26287e-014	-1.63687e-014	-1.3445e-014	3.21798e-015	5.86857e-015	5.21531e-017	-5.70432e-015	-3.76672e-015	-1.24011e-015	6.1147e-016	-9.54567e-015	7.71506e-016	1.27207e-014	7.02465e-015	3.05801e-015
-8.73107e-015	-6.00649e-015	8.14555e-015	5.34305e-015	3.24758e-015	8.49524e-015	9.08835e-015	-1.44871e-014	-1.33528e-014	-4.93985e-015	-1.29226e-014	-1.6597e-014	-1.3799e-014	3.2257e-015	5.64814e-015	2.5165e-016	-5.39712e-015	-3.56515e-015	-1.60038e-015	1.1264e-015	-9.80268e-015	9.29589e-016	1.26385e-014	7.27922e-015	2.70981e-015
-8.87212e-015	-6.17453e-015	7.65978e-015	4.93204e-015	2.86248e-015	8.11501e-015	8.77173e-015	-1.46059e-014	-1.38622e-014	-5.39697e-015	-1.32196e-014	-1.68382e-014	-1.41569e-014	3.21747e-015	5.40931e-015	4.50815e-016	-5.10982e-015	-3.34837e-015	-1.96426e-015	1.62254e-015	-1.00777e-014	1.06197e-015	1.25603e-014	7.54489e-015	2.35018e-015
-9.00821e-015	-6.3365e-015	7.15795e-015	4.521e-015	2.48833e-015	7.73759e-015	8.44855e-015	-1.47253e-014	-1.43723e-014	-5.86331e-015	-1.35178e-014	-1.70913e-014	-1.45158e-014	3.19344e-015	5.15409e-015	6.47779e-016	-4.84395e-015	-3.11807e-015	-2.33062e-015	2.0972e-015	-1.0369e-014	1.1689e-015	1.24869e-014	7.82138e-015	1.98226e-015
-9.13867e-015	-6.49035e-015	6.64315e-015	4.11226e-015	2.12799e-015	7.36489e-015	8.11977e-015	-1.48469e-014	-1.48787e-014	-6.33606e-015	-1.3816e-014	-1.73555e-014	-1.48738e-014	3.15353e-015	4.8843e-015	8.40094e-016	-4.60053e-015	-2.87657e-015	-2.69693e-015	2.54871e-015	-1.0676e-014	1.25108e-015	1.24191e-014	8.10824e-015	1.61015e-015
-9.26283e-015	-6.63466e-015	6.11845e-015	3.7075e-015	1.78443e-015	6.99922e-015	7.78728e-015	-1.49731e-014	-1.53778e-014	-6.81236e-015	-1.41127e-014	-1.76298e-014	-1.52284e-014	3.09833e-015	4.60196e-015	1.02616e-015	-4.37985e-015	-2.62602e-015	-3.06214e-015	2.9756e-015	-1.09971e-014	1.31004e-015	1.23576e-014	8.40454e-015	1.23665e-015
-9.38e-015	-6.76878e-015	5.58708e-015	3.30867e-015	1.46042e-015	6.64248e-015	7.45193e-015	-1.51055e-014	-1.58657e-014	-7.28951e-015	-1.44061e-014	-1.79138e-014	-1.55772e-014	3.02851e-015	4.30846e-015	1.20398e-015	-4.18221e-015	-2.36888e-015	-3.42481e-015	3.37538e-015	-1.13302e-014	1.34705e-015	1.23029e-014	8.70917e-015	8.65284e-016
-9.48954e-015	-6.89068e-015	5.05291e-015	2.91792e-015	1.15723e-015	6.29647e-015	7.11558e-015	-1.52448e-014	-1.63385e-014	-7.7649e-015	-1.46944e-014	-1.82056e-014	-1.59171e-014	2.94441e-015	4.00521e-015	1.37185e-015	-4.00884e-015	-2.10796e-015	-3.78413e-015	3.74642e-015	-1.16729e-014	1.36392e-015	1.22555e-014	9.02102e-015	4.98827e-016
-9.59127e-015	-6.99876e-015	4.51916e-015	2.53776e-015	8.76335e-016	5.96255e-015	6.77988e-015	-1.53924e-014	-1.67924e-014	-8.23576e-015	-1.49756e-014	-1.85039e-014	-1.62464e-014	2.84658e-015	3.69404e-015	1.52684e-015	-3.86008e-015	-1.84626e-015	-4.13891e-015	4.08764e-015	-1.20232e-014	1.36285e-015	1.22153e-014	9.33866e-015	1.39976e-016
-9.68471e-015	-7.09187e-015	3.98917e-015	2.16869e-015	6.19823e-016	5.64185e-015	6.44615e-015	-1.55497e-014	-1.72241e-014	-8.69954e-015	-1.52481e-014	-1.8807e-014	-1.65637e-014	2.73557e-015	3.37691e-015	1.66603e-015	-3.73595e-015	-1.58683e-015	-4.48764e-015	4.3977e-015	-1.23785e-014	1.34551e-015	1.21823e-014	9.66024e-015	-2.08113e-016
-9.76922e-015	-7.16877e-015	3.4658e-015	1.81279e-015	3.89075e-016	5.33534e-015	6.11617e-015	-1.57172e-014	-1.763e-014	-9.15462e-015	-1.55104e-014	-1.91134e-014	-1.68668e-014	2.61169e-015	3.05514e-015	1.78636e-015	-3.63662e-015	-1.33254e-015	-4.82967e-015	4.6756e-015	-1.27369e-014	1.31406e-015	1.2156e-014	9.98429e-015	-5.4273e-016
-9.84455e-015	-7.22834e-015	2.95183e-015	1.47124e-015	1.84896e-016	5.04459e-015	5.79086e-015	-1.58964e-014	-1.8007e-014	-9.59901e-015	-1.57609e-014	-1.94214e-014	-1.71534e-014	2.47579e-015	2.73076e-015	1.88557e-015	-3.56166e-015	-1.08691e-015	-5.16396e-015	4.92061e-015	-1.30957e-014	1.27092e-015	1.21369e-014	1.03093e-014	-8.61304e-016
-9.91075e-015	-7.26915e-015	2.45057e-015	1.14547e-015	8.1566e-018	4.77039e-015	5.47103e-015	-1.60882e-014	-1.83531e-014	-1.00304e-014	-1.59981e-014	-1.97287e-014	-1.74219e-014	2.32813e-015	2.40559e-015	1.96278e-015	-3.51044e-015	-8.53199e-016	-5.48976e-015	5.13284e-015	-1.34528e-014	1.21847e-015	1.21249e-014	1.06339e-014	-1.16182e-015
-9.96813e-015	-7.29008e-015	1.96505e-015	8.37044e-016	-1.40472e-016	4.51413e-015	5.15853e-015	-1.62932e-014	-1.86654e-014	-1.04474e-014	-1.62212e-014	-2.00333e-014	-1.76713e-014	2.16912e-015	2.08121e-015	2.016e-015	-3.48272e-015	-6.34346e-016	-5.80632e-015	5.31189e-015	-1.38058e-014	1.15965e-015	1.21191e-014	1.09561e-014	-1.44216e-015
-1.00166e-014	-7.2903e-015	1.49797e-015	5.47616e-016	-2.60838e-016	4.27653e-015	4.85436e-015	-1.65119e-014	-1.89417e-014	-1.08485e-014	-1.64287e-014	-2.03329e-014	-1.79006e-014	1.99974e-015	1.75899e-015	2.0427e-015	-3.47822e-015	-4.33278e-016	-6.11325e-015	5.45844e-015	-1.41525e-014	1.09637e-015	1.21196e-014	1.12743e-014	-1.70116e-015
-1.00556e-014	-7.26938e-015	1.05175e-015	2.78556e-016	-3.53178e-016	4.05746e-015	4.55896e-015	-1.67444e-014	-1.9181e-014	-1.12326e-014	-1.66196e-014	-2.06247e-014	-1.81095e-014	1.82132e-015	1.44023e-015	2.0408e-015	-3.49567e-015	-2.53143e-016	-6.40944e-015	5.57329e-015	-1.44903e-014	1.03035e-015	1.21264e-014	1.15863e-014	-1.93751e-015
-1.00858e-014	-7.22639e-015	6.29021e-016	3.12052e-017	-4.18212e-016	3.8573e-015	4.27354e-015	-1.69911e-014	-1.93824e-014	-1.15985e-014	-1.67927e-014	-2.09067e-014	-1.82972e-014	1.63453e-015	1.12546e-015	2.00816e-015	-3.53412e-015	-9.64541e-017	-6.69461e-015	5.65702e-015	-1.48161e-014	9.63554e-016	1.21392e-014	1.18902e-014	-2.14987e-015
-1.01065e-014	-7.16059e-015	2.31822e-016	-1.9357e-016	-4.56154e-016	3.67677e-015	3.99866e-015	-1.7252e-014	-1.95455e-014	-1.19447e-014	-1.6947e-014	-2.11763e-014	-1.8464e-014	1.43992e-015	8.16566e-016	1.94305e-015	-3.59261e-015	3.36291e-017	-6.96836e-015	5.71074e-015	-1.51271e-014	8.98841e-016	1.21578e-014	1.21847e-014	-2.33743e-015
-1.01186e-014	-7.07204e-015	-1.38489e-016	-3.94663e-016	-4.68205e-016	3.5151e-015	3.73521e-015	-1.75269e-014	-1.96696e-014	-1.22704e-014	-1.70822e-014	-2.14311e-014	-1.86098e-014	1.23829e-015	5.14007e-016	1.84367e-015	-3.66992e-015	1.34726e-016	-7.23063e-015	5.73566e-015	-1.54208e-014	8.38374e-016	1.21819e-014	1.24682e-014	-2.49955e-015
-1.01226e-014	-6.96033e-015	-4.80053e-016	-5.71461e-016	-4.56091e-016	3.3725e-015	3.48378e-015	-1.78162e-014	-1.97552e-014	-1.25755e-014	-1.71977e-014	-2.16689e-014	-1.87351e-014	1.0307e-015	2.18428e-016	1.7096e-015	-3.76477e-015	2.04602e-016	-7.48097e-015	5.73329e-015	-1.56951e-014	7.84362e-016	1.22109e-014	1.27392e-014	-2.63619e-015
-1.01183e-014	-6.82547e-015	-7.91552e-016	-7.23804e-016	-4.20908e-016	3.24878e-015	3.2446e-015	-1.81186e-014	-1.98028e-014	-1.28597e-014	-1.72933e-014	-2.18872e-014	-1.88402e-014	8.1736e-016	-6.95843e-017	1.53901e-015	-3.87556e-015	2.40597e-016	-7.71947e-015	5.70475e-015	-1.59476e-014	7.38423e-016	1.22443e-014	1.29955e-014	-2.7472e-015
-1.01061e-014	-6.66767e-015	-1.07183e-015	-8.51231e-016	-3.6433e-016	3.14312e-015	3.01765e-015	-1.84331e-014	-1.98135e-014	-1.31225e-014	-1.73691e-014	-2.20839e-014	-1.89261e-014	5.9894e-016	-3.50131e-016	1.33108e-015	-4.00011e-015	2.41597e-016	-7.94563e-015	5.65161e-015	-1.61761e-014	7.02671e-016	1.22819e-014	1.32365e-014	-2.83338e-015
-1.00866e-014	-6.48678e-015	-1.32011e-015	-9.52808e-016	-2.88392e-016	3.0548e-015	2.80287e-015	-1.87594e-014	-1.97888e-014	-1.3364e-014	-1.74253e-014	-2.2257e-014	-1.89938e-014	3.76121e-016	-6.22534e-016	1.08561e-015	-4.13689e-015	2.06455e-016	-8.1591e-015	5.57526e-015	-1.63791e-014	6.78968e-016	1.23237e-014	1.34615e-014	-2.89547e-015
-1.00602e-014	-6.28308e-015	-1.53606e-015	-1.02826e-015	-1.95182e-016	2.98346e-015	2.5999e-015	-1.9096e-014	-1.97308e-014	-1.35842e-014	-1.74621e-014	-2.24046e-014	-1.9045e-014	1.49455e-016	-8.86423e-016	8.02582e-016	-4.28388e-015	1.33937e-016	-8.35983e-015	5.47824e-015	-1.65545e-014	6.68517e-016	1.23695e-014	1.36694e-014	-2.93382e-015
-1.0027e-014	-6.05755e-015	-1.71951e-015	-1.07703e-015	-8.64907e-017	2.92832e-015	2.40833e-015	-1.94416e-014	-1.96419e-014	-1.37834e-014	-1.74808e-014	-2.2525e-014	-1.90816e-014	-8.06191e-017	-1.14183e-015	4.81681e-016	-4.43903e-015	2.32819e-017	-8.54807e-015	5.36293e-015	-1.67008e-014	6.72649e-016	1.24195e-014	1.3859e-014	-2.94965e-015
-9.98709e-015	-5.81137e-015	-1.87061e-015	-1.09971e-015	3.49591e-017	2.88781e-015	2.22787e-015	-1.97945e-014	-1.9524e-014	-1.39623e-014	-1.74818e-014	-2.26171e-014	-1.91057e-014	-3.12638e-016	-1.38878e-015	1.23222e-016	-4.60006e-015	-1.25737e-016	-8.72307e-015	5.23189e-015	-1.68164e-014	6.92004e-016	1.24736e-014	1.40298e-014	-2.94389e-015
-9.94049e-015	-5.54529e-015	-1.98994e-015	-1.09637e-015	1.66839e-016	2.86113e-015	2.05757e-015	-2.01537e-014	-1.938e-014	-1.4121e-014	-1.74659e-014	-2.26794e-014	-1.91189e-014	-5.46389e-016	-1.62729e-015	-2.72132e-016	-4.76532e-015	-3.12627e-016	-8.88455e-015	5.08709e-015	-1.69005e-014	7.27326e-016	1.25317e-014	1.41824e-014	-2.91769e-015
-9.88798e-015	-5.25969e-015	-2.07824e-015	-1.06786e-015	3.06773e-016	2.84641e-015	1.89678e-015	-2.05171e-014	-1.92128e-014	-1.42601e-014	-1.74343e-014	-2.27109e-014	-1.91226e-014	-7.81597e-016	-1.8582e-015	-7.02823e-016	-4.93223e-015	-5.36166e-016	-9.0333e-015	4.93161e-015	-1.69526e-014	7.80093e-016	1.25943e-014	1.43164e-014	-2.87286e-015
-9.82987e-015	-4.95617e-015	-2.136e-015	-1.0143e-015	4.51926e-016	2.84233e-015	1.74506e-015	-2.08826e-014	-1.90256e-014	-1.43805e-014	-1.73887e-014	-2.27111e-014	-1.91188e-014	-1.01837e-015	-2.08183e-015	-1.16726e-015	-5.0984e-015	-7.9498e-016	-9.16923e-015	4.76791e-015	-1.69714e-014	8.50284e-016	1.26614e-014	1.44324e-014	-2.81131e-015
-9.76647e-015	-4.63653e-015	-2.16466e-015	-9.36543e-016	5.99944e-016	2.84788e-015	1.60093e-015	-2.1248e-014	-1.88213e-014	-1.44826e-014	-1.73297e-014	-2.26797e-014	-1.91098e-014	-1.25576e-015	-2.29872e-015	-1.66352e-015	-5.26162e-015	-1.08761e-015	-9.29105e-015	4.59887e-015	-1.69564e-014	9.38246e-016	1.27336e-014	1.45306e-014	-2.73451e-015
-9.69876e-015	-4.3015e-015	-2.16533e-015	-8.35491e-016	7.48312e-016	2.86131e-015	1.46394e-015	-2.16119e-014	-1.8604e-014	-1.45667e-014	-1.72586e-014	-2.26169e-014	-1.90975e-014	-1.49268e-015	-2.5094e-015	-2.18938e-015	-5.41915e-015	-1.41174e-015	-9.39879e-015	4.4269e-015	-1.69072e-014	1.04437e-015	1.2811e-014	1.46122e-014	-2.64386e-015
-9.62756e-015	-3.95273e-015	-2.13936e-015	-7.11883e-016	8.93647e-016	2.88053e-015	1.33244e-015	-2.19721e-014	-1.8377e-014	-1.46327e-014	-1.7177e-014	-2.25225e-014	-1.9083e-014	-1.72951e-015	-2.71477e-015	-2.74271e-015	-5.56828e-015	-1.76503e-015	-9.49222e-015	4.25399e-015	-1.68239e-014	1.16847e-015	1.28941e-014	1.46774e-014	-2.54069e-015
-9.55355e-015	-3.59214e-015	-2.08927e-015	-5.66786e-016	1.03348e-015	2.90387e-015	1.20503e-015	-2.23263e-014	-1.81439e-014	-1.46816e-014	-1.70866e-014	-2.23971e-014	-1.9068e-014	-1.96633e-015	-2.9151e-015	-3.32032e-015	-5.70698e-015	-2.14465e-015	-9.5715e-015	4.08258e-015	-1.67068e-014	1.31025e-015	1.2983e-014	1.47272e-014	-2.42736e-015
-9.4769e-015	-3.22193e-015	-2.01704e-015	-4.01571e-016	1.16582e-015	2.92972e-015	1.08083e-015	-2.26721e-014	-1.79075e-014	-1.47138e-014	-1.69884e-014	-2.2241e-014	-1.9054e-014	-2.20233e-015	-3.11129e-015	-3.91883e-015	-5.83307e-015	-2.54726e-015	-9.63672e-015	3.91536e-015	-1.65567e-014	1.46941e-015	1.30782e-014	1.47628e-014	-2.30514e-015
-9.39845e-015	-2.84363e-015	-1.92459e-015	-2.17607e-016	1.2883e-015	2.95677e-015	9.59459e-016	-2.30067e-014	-1.7671e-014	-1.47297e-014	-1.68834e-014	-2.20553e-014	-1.90425e-014	-2.43713e-015	-3.30412e-015	-4.53502e-015	-5.94434e-015	-2.96893e-015	-9.68775e-015	3.75399e-015	-1.6374e-014	1.64492e-015	1.31799e-014	1.47862e-014	-2.17622e-015
-9.31819e-015	-2.45849e-015	-1.81378e-015	-1.62723e-017	1.39799e-015	2.98304e-015	8.39254e-016	-2.33278e-014	-1.74374e-014	-1.47299e-014	-1.67734e-014	-2.18406e-014	-1.90347e-014	-2.67053e-015	-3.49396e-015	-5.16529e-015	-6.03917e-015	-3.40602e-015	-9.72382e-015	3.6005e-015	-1.61591e-014	1.8364e-015	1.32887e-014	1.47986e-014	-2.04228e-015
-9.23689e-015	-2.06846e-015	-1.68777e-015	2.00294e-016	1.49278e-015	3.00665e-015	7.19025e-016	-2.36327e-014	-1.72091e-014	-1.47143e-014	-1.66596e-014	-2.15989e-014	-1.90311e-014	-2.90209e-015	-3.68149e-015	-5.80559e-015	-6.11482e-015	-3.85478e-015	-9.74467e-015	3.45659e-015	-1.59138e-014	2.04301e-015	1.34045e-014	1.48011e-014	-1.90456e-015
-9.15483e-015	-1.67494e-015	-1.54812e-015	4.30932e-016	1.57095e-015	3.02654e-015	5.98357e-016	-2.39183e-014	-1.69894e-014	-1.46835e-014	-1.65433e-014	-2.13318e-014	-1.90323e-014	-3.13167e-015	-3.8669e-015	-6.45165e-015	-6.16961e-015	-4.31097e-015	-9.75015e-015	3.32453e-015	-1.56393e-014	2.26382e-015	1.35277e-014	1.47951e-014	-1.76436e-015
-9.07217e-015	-1.28065e-015	-1.39699e-015	6.73026e-016	1.6306e-015	3.04161e-015	4.75709e-016	-2.41825e-014	-1.67805e-014	-1.46378e-014	-1.64258e-014	-2.10415e-014	-1.90379e-014	-3.35883e-015	-4.05119e-015	-7.0984e-015	-6.2018e-015	-4.76981e-015	-9.74e-015	3.20591e-015	-1.53369e-014	2.49841e-015	1.36585e-014	1.47823e-014	-1.6233e-015
-8.98895e-015	-8.87092e-016	-1.23705e-015	9.2463e-016	1.66962e-015	3.05056e-015	3.49822e-016	-2.44234e-014	-1.6585e-014	-1.45771e-014	-1.63079e-014	-2.073e-014	-1.90481e-014	-3.58367e-015	-4.23494e-015	-7.74154e-015	-6.20966e-015	-5.22688e-015	-9.71403e-015	3.10112e-015	-1.50082e-014	2.74529e-015	1.37972e-014	1.47644e-014	-1.48248e-015
-8.90611e-015	-4.95493e-016	-1.07088e-015	1.1837e-015	1.68635e-015	3.05225e-015	2.21427e-016	-2.46389e-014	-1.64047e-014	-1.45017e-014	-1.61902e-014	-2.03994e-014	-1.90619e-014	-3.80505e-015	-4.41774e-015	-8.37653e-015	-6.19181e-015	-5.67811e-015	-9.67221e-015	3.01125e-015	-1.46552e-014	3.00259e-015	1.39434e-014	1.47439e-014	-1.34332e-015
-8.82351e-015	-1.07896e-016	-9.019e-016	1.44834e-015	1.68055e-015	3.04549e-015	8.9592e-017	-2.48267e-014	-1.62409e-014	-1.44118e-014	-1.60728e-014	-2.00521e-014	-1.90789e-014	-4.02309e-015	-4.60012e-015	-8.99832e-015	-6.14737e-015	-6.11869e-015	-9.61413e-015	2.9381e-015	-1.42801e-014	3.26887e-015	1.40977e-014	1.47223e-014	-1.20662e-015
-8.74116e-015	2.7429e-016	-7.32311e-016	1.71653e-015	1.65116e-015	3.02942e-015	-4.5764e-017	-2.49847e-014	-1.60945e-014	-1.43067e-014	-1.5956e-014	-1.96903e-014	-1.9098e-014	-4.2371e-015	-4.78174e-015	-9.60268e-015	-6.07474e-015	-6.54459e-015	-9.54007e-015	2.88187e-015	-1.38855e-014	3.54298e-015	1.426e-014	1.47011e-014	-1.07296e-015
-8.65911e-015	6.49376e-016	-5.64188e-016	1.98576e-015	1.59678e-015	3.00337e-015	-1.84309e-016	-2.51112e-014	-1.59661e-014	-1.41865e-014	-1.58406e-014	-1.93168e-014	-1.9118e-014	-4.44687e-015	-4.96205e-015	-1.01847e-014	-5.9739e-015	-6.95193e-015	-9.45091e-015	2.84323e-015	-1.34734e-014	3.82358e-015	1.44299e-014	1.46817e-014	-9.4293e-016
-8.57821e-015	1.01513e-015	-3.99722e-016	2.25385e-015	1.51666e-015	2.96633e-015	-3.25782e-016	-2.52042e-014	-1.58562e-014	-1.4052e-014	-1.57268e-014	-1.89341e-014	-1.91378e-014	-4.65181e-015	-5.14124e-015	-1.07388e-014	-5.84486e-015	-7.33694e-015	-9.34652e-015	2.82176e-015	-1.30458e-014	4.10974e-015	1.46067e-014	1.46656e-014	-8.17985e-016
-8.49897e-015	1.37034e-015	-2.40202e-016	2.51879e-015	1.41117e-015	2.91739e-015	-4.69875e-016	-2.52615e-014	-1.57642e-014	-1.39029e-014	-1.56149e-014	-1.85452e-014	-1.91548e-014	-4.85163e-015	-5.31902e-015	-1.12608e-014	-5.68692e-015	-7.69523e-015	-9.22817e-015	2.81775e-015	-1.26051e-014	4.39998e-015	1.47899e-014	1.46539e-014	-6.98895e-016
-8.42099e-015	1.71375e-015	-8.77022e-017	2.77866e-015	1.27963e-015	2.85649e-015	-6.15258e-016	-2.52818e-014	-1.56902e-014	-1.37394e-014	-1.55048e-014	-1.81526e-014	-1.91671e-014	-5.04581e-015	-5.49503e-015	-1.17463e-014	-5.49978e-015	-8.02354e-015	-9.09645e-015	2.83046e-015	-1.21545e-014	4.69252e-015	1.49791e-014	1.46475e-014	-5.86127e-016
-8.34454e-015	2.04386e-015	5.6451e-017	3.03079e-015	1.12278e-015	2.78299e-015	-7.61042e-016	-2.52638e-014	-1.56337e-014	-1.35618e-014	-1.5396e-014	-1.77585e-014	-1.91729e-014	-5.23355e-015	-5.66821e-015	-1.2191e-014	-5.28466e-015	-8.31952e-015	-8.95198e-015	2.85922e-015	-1.16958e-014	4.98633e-015	1.51737e-014	1.46479e-014	-4.7945e-016
-8.2693e-015	2.35975e-015	1.90801e-016	3.27337e-015	9.40914e-016	2.69682e-015	-9.06711e-016	-2.52066e-014	-1.55941e-014	-1.33702e-014	-1.52881e-014	-1.73655e-014	-1.91703e-014	-5.41398e-015	-5.83801e-015	-1.25915e-014	-5.04286e-015	-8.58089e-015	-8.79468e-015	2.9032e-015	-1.12315e-014	5.27947e-015	1.53731e-014	1.46556e-014	-3.7905e-016
-8.19496e-015	2.66034e-015	3.14253e-016	3.50483e-015	7.34237e-016	2.59867e-015	-1.05119e-015	-2.51097e-014	-1.55697e-014	-1.31646e-014	-1.51803e-014	-1.69764e-014	-1.91569e-014	-5.58623e-015	-6.00399e-015	-1.29438e-014	-4.77551e-015	-8.80551e-015	-8.62583e-015	2.96144e-015	-1.07643e-014	5.57062e-015	1.55761e-014	1.46717e-014	-2.85024e-016
-8.12126e-015	2.94494e-015	4.25763e-016	3.72334e-015	5.03502e-016	2.48877e-015	-1.1937e-015	-2.49733e-014	-1.55593e-014	-1.29454e-014	-1.50719e-014	-1.65932e-014	-1.91301e-014	-5.7504e-015	-6.16508e-015	-1.32449e-014	-4.48435e-015	-8.99196e-015	-8.44676e-015	3.03275e-015	-1.02977e-014	5.85869e-015	1.57815e-014	1.46963e-014	-1.97555e-016
-8.04797e-015	3.21249e-015	5.24582e-016	3.92736e-015	2.49833e-016	2.36762e-015	-1.33345e-015	-2.47976e-014	-1.55604e-014	-1.27129e-014	-1.49621e-014	-1.62182e-014	-1.90869e-014	-5.90573e-015	-6.32059e-015	-1.34926e-014	-4.17119e-015	-9.14004e-015	-8.25928e-015	3.11555e-015	-9.83392e-015	6.14191e-015	1.59877e-014	1.47294e-014	-1.16199e-016
-7.97474e-015	3.46252e-015	6.10331e-016	4.11561e-015	-2.50724e-017	2.23602e-015	-1.46873e-015	-2.45824e-014	-1.55713e-014	-1.24678e-014	-1.48499e-014	-1.58535e-014	-1.90257e-014	-6.05106e-015	-6.4692e-015	-1.36844e-014	-3.83846e-015	-9.24862e-015	-8.0649e-015	3.20797e-015	-9.37544e-015	6.41959e-015	1.61934e-014	1.4771e-014	-4.10377e-017
-7.90133e-015	3.6948e-015	6.82317e-016	4.28668e-015	-3.19574e-016	2.09486e-015	-1.5982e-015	-2.43275e-014	-1.55895e-014	-1.22105e-014	-1.47339e-014	-1.55008e-014	-1.8944e-014	-6.18631e-015	-6.61045e-015	-1.3819e-014	-3.48917e-015	-9.31745e-015	-7.86459e-015	3.30842e-015	-8.92446e-015	6.69001e-015	1.63981e-014	1.48216e-014	2.81458e-017
-7.82758e-015	3.90863e-015	7.40734e-016	4.43953e-015	-6.32082e-016	1.94492e-015	-1.7202e-015	-2.40333e-014	-1.56131e-014	-1.19417e-014	-1.46131e-014	-1.51615e-014	-1.88394e-014	-6.31122e-015	-6.74322e-015	-1.38948e-014	-3.1261e-015	-9.34755e-015	-7.66066e-015	3.41524e-015	-8.48333e-015	6.95177e-015	1.66001e-014	1.48805e-014	9.15799e-017
-7.7532e-015	4.10382e-015	7.859e-016	4.57304e-015	-9.60747e-016	1.78654e-015	-1.833e-015	-2.37006e-014	-1.564e-014	-1.16626e-014	-1.44862e-014	-1.48372e-014	-1.87105e-014	-6.42438e-015	-6.86632e-015	-1.39114e-014	-2.75276e-015	-9.34027e-015	-7.45491e-015	3.52589e-015	-8.05483e-015	7.20403e-015	1.67982e-014	1.49469e-014	1.48642e-016
-7.67873e-015	4.28045e-015	8.1798e-016	4.68658e-015	-1.30312e-015	1.62117e-015	-1.9357e-015	-2.33308e-014	-1.56675e-014	-1.13738e-014	-1.43525e-014	-1.45294e-014	-1.85555e-014	-6.52549e-015	-6.97883e-015	-1.38684e-014	-2.37333e-015	-9.29684e-015	-7.24922e-015	3.63833e-015	-7.64143e-015	7.44598e-015	1.69905e-014	1.50199e-014	1.9913e-016
-7.60333e-015	4.43751e-015	8.38196e-016	4.77983e-015	-1.65692e-015	1.44959e-015	-2.0268e-015	-2.29263e-014	-1.56933e-014	-1.10758e-014	-1.42112e-014	-1.42389e-014	-1.83728e-014	-6.61397e-015	-7.07918e-015	-1.37664e-014	-1.99119e-015	-9.21937e-015	-7.04591e-015	3.75115e-015	-7.24479e-015	7.67617e-015	1.71762e-014	1.50986e-014	2.43613e-016
-7.52622e-015	4.57459e-015	8.47617e-016	4.85222e-015	-2.01979e-015	1.27355e-015	-2.10524e-015	-2.24886e-014	-1.57142e-014	-1.07695e-014	-1.40612e-014	-1.39666e-014	-1.81617e-014	-6.6893e-015	-7.16677e-015	-1.36063e-014	-1.6109e-015	-9.11033e-015	-6.84705e-015	3.86288e-015	-6.86727e-015	7.89349e-015	1.73534e-014	1.51818e-014	2.82569e-016
-7.44722e-015	4.692e-015	8.4649e-016	4.90296e-015	-2.38902e-015	1.0941e-015	-2.17041e-015	-2.20204e-014	-1.57286e-014	-1.04566e-014	-1.39011e-014	-1.37133e-014	-1.79211e-014	-6.75068e-015	-7.24041e-015	-1.33899e-014	-1.23685e-015	-8.97328e-015	-6.65506e-015	3.97086e-015	-6.51033e-015	8.09693e-015	1.75207e-014	1.52683e-014	3.15995e-016
-7.36581e-015	4.79047e-015	8.36136e-016	4.93215e-015	-2.76248e-015	9.12403e-016	-2.22037e-015	-2.15236e-014	-1.57343e-014	-1.01382e-014	-1.373e-014	-1.34793e-014	-1.76499e-014	-6.79743e-015	-7.29938e-015	-1.31187e-014	-8.72763e-016	-8.81134e-015	-6.47239e-015	4.0733e-015	-6.17628e-015	8.28575e-015	1.76769e-014	1.53565e-014	3.43103e-016
-7.28176e-015	4.86989e-015	8.17895e-016	4.9395e-015	-3.13713e-015	7.30118e-016	-2.25385e-015	-2.10002e-014	-1.57288e-014	-9.81564e-015	-1.3547e-014	-1.32649e-014	-1.7349e-014	-6.8294e-015	-7.34278e-015	-1.27958e-014	-5.23167e-016	-8.6269e-015	-6.30072e-015	4.16843e-015	-5.86704e-015	8.45963e-015	1.78204e-014	1.54449e-014	3.64625e-016
-7.19474e-015	4.93075e-015	7.93277e-016	4.92544e-015	-3.50984e-015	5.48711e-016	-2.27009e-015	-2.04536e-014	-1.57102e-014	-9.49025e-015	-1.33515e-014	-1.30704e-014	-1.70188e-014	-6.84708e-015	-7.36992e-015	-1.24244e-014	-1.92563e-016	-8.42356e-015	-6.14175e-015	4.2548e-015	-5.58354e-015	8.61806e-015	1.79502e-014	1.55323e-014	3.80919e-016
-7.10385e-015	4.97337e-015	7.63097e-016	4.89065e-015	-3.87822e-015	3.69457e-016	-2.26892e-015	-1.9887e-014	-1.56763e-014	-9.16348e-015	-1.31429e-014	-1.28954e-014	-1.66601e-014	-6.85e-015	-7.38019e-015	-1.20082e-014	1.15173e-016	-8.20533e-015	-5.99759e-015	4.33046e-015	-5.32694e-015	8.76071e-015	1.8065e-014	1.56176e-014	3.92218e-016
-7.0091e-015	4.99828e-015	7.28915e-016	4.83491e-015	-4.23971e-015	1.93747e-016	-2.2504e-015	-1.93041e-014	-1.56253e-014	-8.83679e-015	-1.29208e-014	-1.2739e-014	-1.62741e-014	-6.83819e-015	-7.37298e-015	-1.15512e-014	3.95949e-016	-7.97598e-015	-5.8703e-015	4.3942e-015	-5.09808e-015	8.88698e-015	1.81637e-014	1.56989e-014	3.9865e-016
-6.9107e-015	5.00616e-015	6.92925e-016	4.75896e-015	-4.59152e-015	2.33826e-017	-2.21407e-015	-1.87081e-014	-1.55549e-014	-8.51177e-015	-1.26848e-014	-1.26012e-014	-1.58621e-014	-6.81168e-015	-7.34786e-015	-1.10582e-014	6.45621e-016	-7.74001e-015	-5.76152e-015	4.44471e-015	-4.89759e-015	8.99691e-015	1.82459e-014	1.57739e-014	4.00789e-016
-6.80785e-015	4.9981e-015	6.56364e-016	4.66434e-015	-4.9314e-015	-1.40834e-016	-2.15989e-015	-1.81026e-014	-1.54639e-014	-8.18935e-015	-1.2435e-014	-1.24812e-014	-1.54258e-014	-6.76996e-015	-7.30468e-015	-1.05341e-014	8.60618e-016	-7.50185e-015	-5.67318e-015	4.48161e-015	-4.72597e-015	9.09017e-015	1.83106e-014	1.58405e-014	3.99503e-016
-6.70044e-015	4.97592e-015	6.20569e-016	4.55142e-015	-5.25668e-015	-2.98258e-016	-2.08818e-015	-1.74899e-014	-1.53508e-014	-7.87104e-015	-1.21708e-014	-1.23784e-014	-1.49671e-014	-6.71309e-015	-7.24337e-015	-9.98351e-015	1.03735e-015	-7.26564e-015	-5.60619e-015	4.50429e-015	-4.58338e-015	9.16683e-015	1.83573e-014	1.5898e-014	3.94744e-016
-6.58801e-015	4.93999e-015	5.8737e-016	4.42086e-015	-5.56429e-015	-4.47746e-016	-1.99949e-015	-1.68735e-014	-1.52139e-014	-7.55821e-015	-1.1892e-014	-1.22921e-014	-1.44891e-014	-6.64173e-015	-7.16387e-015	-9.41224e-015	1.17245e-015	-7.03479e-015	-5.56169e-015	4.51196e-015	-4.46912e-015	9.22663e-015	1.83858e-014	1.59446e-014	3.86542e-016
-6.47015e-015	4.89155e-015	5.57767e-016	4.27387e-015	-5.85236e-015	-5.88644e-016	-1.89534e-015	-1.62571e-014	-1.50531e-014	-7.25249e-015	-1.15993e-014	-1.22208e-014	-1.39946e-014	-6.55674e-015	-7.06623e-015	-8.82512e-015	1.26245e-015	-6.81281e-015	-5.54078e-015	4.50495e-015	-4.38285e-015	9.2704e-015	1.83963e-014	1.5978e-014	3.75193e-016
-6.34665e-015	4.83185e-015	5.33026e-016	4.11206e-015	-6.11887e-015	-7.20507e-016	-1.77615e-015	-1.56441e-014	-1.48677e-014	-6.9546e-015	-1.1294e-014	-1.21631e-014	-1.34867e-014	-6.45875e-015	-6.95114e-015	-8.22799e-015	1.30464e-015	-6.6037e-015	-5.54457e-015	4.48361e-015	-4.32505e-015	9.29848e-015	1.83884e-014	1.59977e-014	3.61465e-016
-6.21672e-015	4.76207e-015	5.14332e-016	3.93631e-015	-6.36153e-015	-8.42971e-016	-1.6431e-015	-1.50382e-014	-1.46576e-014	-6.66548e-015	-1.0976e-014	-1.21179e-014	-1.29682e-014	-6.34844e-015	-6.81916e-015	-7.62724e-015	1.29772e-015	-6.4109e-015	-5.57322e-015	4.44832e-015	-4.29441e-015	9.31114e-015	1.83618e-014	1.6002e-014	3.46128e-016
-6.08043e-015	4.68473e-015	5.02418e-016	3.74803e-015	-6.57921e-015	-9.55955e-016	-1.49788e-015	-1.44425e-014	-1.44225e-014	-6.386e-015	-1.0646e-014	-1.2084e-014	-1.24427e-014	-6.22632e-015	-6.67158e-015	-7.0288e-015	1.23963e-015	-6.23745e-015	-5.62721e-015	4.39918e-015	-4.28941e-015	9.30891e-015	1.83172e-014	1.59895e-014	3.29135e-016
-5.9381e-015	4.60107e-015	4.98312e-016	3.54827e-015	-6.77015e-015	-1.05911e-015	-1.34183e-015	-1.38598e-014	-1.41626e-014	-6.11777e-015	-1.03048e-014	-1.20598e-014	-1.1913e-014	-6.09373e-015	-6.50901e-015	-6.43891e-015	1.12945e-015	-6.08627e-015	-5.70595e-015	4.33798e-015	-4.30878e-015	9.29221e-015	1.8255e-014	1.596e-014	3.11084e-016
-5.7895e-015	4.51259e-015	5.02844e-016	3.33865e-015	-6.93389e-015	-1.15129e-015	-1.17647e-015	-1.32926e-014	-1.38789e-014	-5.86146e-015	-9.95324e-015	-1.20439e-014	-1.13834e-014	-5.95162e-015	-6.33285e-015	-5.86303e-015	9.66537e-016	-5.95967e-015	-5.80974e-015	4.26546e-015	-4.3511e-015	9.26191e-015	1.81763e-014	1.59134e-014	2.92957e-016
-5.63423e-015	4.421e-015	5.16808e-016	3.11988e-015	-7.06881e-015	-1.23241e-015	-1.00336e-015	-1.2744e-014	-1.35713e-014	-5.61716e-015	-9.5928e-015	-1.20349e-014	-1.08579e-014	-5.80106e-015	-6.14447e-015	-5.30695e-015	7.50007e-016	-5.85914e-015	-5.93753e-015	4.18308e-015	-4.41466e-015	9.21918e-015	1.80818e-014	1.58492e-014	2.76267e-016
-5.47217e-015	4.32819e-015	5.40259e-016	2.89328e-015	-7.17472e-015	-1.30264e-015	-8.24478e-016	-1.22163e-014	-1.32401e-014	-5.38505e-015	-9.22395e-015	-1.20312e-014	-1.03403e-014	-5.64351e-015	-5.94514e-015	-4.7761e-015	4.80757e-016	-5.78621e-015	-6.08819e-015	4.09251e-015	-4.4971e-015	9.16483e-015	1.79718e-014	1.57673e-014	2.61364e-016
-5.30312e-015	4.23617e-015	5.73625e-016	2.66005e-015	-7.25126e-015	-1.36267e-015	-6.42131e-016	-1.1711e-014	-1.28865e-014	-5.1654e-015	-8.84762e-015	-1.20316e-014	-9.83432e-015	-5.48041e-015	-5.73659e-015	-4.2752e-015	1.58715e-016	-5.74184e-015	-6.26062e-015	3.99523e-015	-4.59644e-015	9.10016e-015	1.78476e-014	1.56674e-014	2.49107e-016
-5.12668e-015	4.14679e-015	6.16805e-016	2.42186e-015	-7.2982e-015	-1.41283e-015	-4.57727e-016	-1.12302e-014	-1.2511e-014	-4.9582e-015	-8.46513e-015	-1.20344e-014	-9.34394e-015	-5.31309e-015	-5.52e-015	-3.80892e-015	-2.14164e-016	-5.72646e-015	-6.45279e-015	3.89324e-015	-4.71094e-015	9.02613e-015	1.77102e-014	1.55497e-014	2.4147e-016
-4.94304e-015	4.06219e-015	6.69646e-016	2.18003e-015	-7.31611e-015	-1.45279e-015	-2.72965e-016	-1.07751e-014	-1.21146e-014	-4.76339e-015	-8.07778e-015	-1.20376e-014	-8.87167e-015	-5.14246e-015	-5.29706e-015	-3.38154e-015	-6.36301e-016	-5.74094e-015	-6.66271e-015	3.78848e-015	-4.83785e-015	8.94372e-015	1.75608e-014	1.54154e-014	2.40063e-016
-4.75228e-015	3.98393e-015	7.31915e-016	1.93578e-015	-7.30551e-015	-1.48311e-015	-9.0097e-017	-1.03468e-014	-1.16977e-014	-4.58045e-015	-7.68725e-015	-1.20395e-014	-8.42059e-015	-4.97032e-015	-5.0692e-015	-2.99776e-015	-1.10574e-015	-5.7844e-015	-6.88796e-015	3.68297e-015	-4.97419e-015	8.85499e-015	1.73998e-014	1.52652e-014	2.45802e-016
-4.55505e-015	3.91422e-015	8.02748e-016	1.69025e-015	-7.26716e-015	-1.50505e-015	8.93278e-017	-9.94653e-015	-1.12622e-014	-4.40865e-015	-7.29416e-015	-1.20388e-014	-7.99418e-015	-4.79847e-015	-4.83813e-015	-2.66093e-015	-1.61947e-015	-5.85558e-015	-7.12626e-015	3.5792e-015	-5.11762e-015	8.76088e-015	1.72288e-014	1.51001e-014	2.5993e-016
-4.35152e-015	3.85563e-015	8.8178e-016	1.44502e-015	-7.20177e-015	-1.51894e-015	2.63818e-016	-9.57414e-015	-1.08094e-014	-4.24696e-015	-6.89991e-015	-1.20342e-014	-7.59443e-015	-4.62818e-015	-4.60507e-015	-2.37387e-015	-2.17421e-015	-5.95383e-015	-7.37476e-015	3.4789e-015	-5.26499e-015	8.6635e-015	1.7049e-014	1.4921e-014	2.84119e-016
-4.14129e-015	3.80974e-015	9.67974e-016	1.20159e-015	-7.11006e-015	-1.52538e-015	4.31857e-016	-9.22961e-015	-1.03409e-014	-4.09484e-015	-6.50538e-015	-1.20239e-014	-7.22402e-015	-4.46065e-015	-4.37224e-015	-2.13824e-015	-2.76571e-015	-6.07723e-015	-7.63065e-015	3.38408e-015	-5.41313e-015	8.5645e-015	1.6862e-014	1.47292e-014	3.19598e-016
-3.9245e-015	3.77911e-015	1.06056e-015	9.60635e-016	-6.99393e-015	-1.52525e-015	5.9165e-016	-8.913e-015	-9.85866e-015	-3.95129e-015	-6.11156e-015	-1.2006e-014	-6.88484e-015	-4.29685e-015	-4.14127e-015	-1.95605e-015	-3.39124e-015	-6.22391e-015	-7.89067e-015	3.29654e-015	-5.55896e-015	8.46467e-015	1.6669e-014	1.45262e-014	3.67452e-016
-3.7014e-015	3.76582e-015	1.15835e-015	7.23646e-016	-6.85481e-015	-1.51919e-015	7.42323e-016	-8.62281e-015	-9.36394e-015	-3.81488e-015	-5.7193e-015	-1.19794e-014	-6.57797e-015	-4.13804e-015	-3.91366e-015	-1.82901e-015	-4.0461e-015	-6.39211e-015	-8.15153e-015	3.21846e-015	-5.69969e-015	8.36544e-015	1.64716e-014	1.43136e-014	4.28874e-016
-3.47247e-015	3.77166e-015	1.26121e-015	4.92434e-016	-6.69406e-015	-1.50779e-015	8.82924e-016	-8.35845e-015	-8.85823e-015	-3.68429e-015	-5.32943e-015	-1.19427e-014	-6.304e-015	-3.98669e-015	-3.69087e-015	-1.75772e-015	-4.72539e-015	-6.5791e-015	-8.41057e-015	3.15224e-015	-5.83218e-015	8.26818e-015	1.62703e-014	1.40934e-014	5.05436e-016
-3.23806e-015	3.79826e-015	1.36801e-015	2.67748e-016	-6.51353e-015	-1.49168e-015	1.01231e-015	-8.11843e-015	-8.34305e-015	-3.55867e-015	-4.94296e-015	-1.18943e-014	-6.06333e-015	-3.84349e-015	-3.47437e-015	-1.74201e-015	-5.42444e-015	-6.78265e-015	-8.66481e-015	3.09961e-015	-5.95373e-015	8.17426e-015	1.60659e-014	1.38676e-014	5.97869e-016
-2.99845e-015	3.84762e-015	1.47691e-015	5.05499e-017	-6.31524e-015	-1.47161e-015	1.12983e-015	-7.90121e-015	-7.82017e-015	-3.43663e-015	-4.56019e-015	-1.18328e-014	-5.85604e-015	-3.70876e-015	-3.26552e-015	-1.78101e-015	-6.13883e-015	-6.9997e-015	-8.91115e-015	3.06236e-015	-6.06186e-015	8.08468e-015	1.58597e-014	1.36386e-014	7.07322e-016
-2.75403e-015	3.92117e-015	1.58652e-015	-1.58354e-016	-6.10142e-015	-1.44794e-015	1.23504e-015	-7.70466e-015	-7.2916e-015	-3.31669e-015	-4.18238e-015	-1.17574e-014	-5.68212e-015	-3.58324e-015	-3.0657e-015	-1.874e-015	-6.863e-015	-7.22746e-015	-9.14621e-015	3.04164e-015	-6.15366e-015	8.00036e-015	1.56523e-014	1.3408e-014	8.34556e-016
-2.50527e-015	4.01997e-015	1.69607e-015	-3.58153e-016	-5.87481e-015	-1.4217e-015	1.32766e-015	-7.52567e-015	-6.75876e-015	-3.19771e-015	-3.80977e-015	-1.16667e-014	-5.54035e-015	-3.4676e-015	-2.87625e-015	-2.0187e-015	-7.59064e-015	-7.46256e-015	-9.3676e-015	3.03851e-015	-6.22597e-015	7.92217e-015	1.54443e-014	1.31775e-014	9.79683e-016
-2.25252e-015	4.14518e-015	1.80405e-015	-5.48008e-016	-5.63764e-015	-1.39331e-015	1.40766e-015	-7.36197e-015	-6.22324e-015	-3.07723e-015	-3.4426e-015	-1.15596e-014	-5.43018e-015	-3.3629e-015	-2.698e-015	-2.21292e-015	-8.31713e-015	-7.70163e-015	-9.57195e-015	3.05342e-015	-6.27675e-015	7.85149e-015	1.52361e-014	1.29496e-014	1.14365e-015
-1.99625e-015	4.29792e-015	1.90957e-015	-7.26325e-016	-5.39208e-015	-1.36311e-015	1.47546e-015	-7.21055e-015	-5.68721e-015	-2.95418e-015	-3.08104e-015	-1.14347e-014	-5.34972e-015	-3.26955e-015	-2.53152e-015	-2.45382e-015	-9.03682e-015	-7.94179e-015	-9.75688e-015	3.08643e-015	-6.30425e-015	7.78948e-015	1.50282e-014	1.27255e-014	1.32657e-015
-1.73607e-015	4.47907e-015	2.01164e-015	-8.92079e-016	-5.14022e-015	-1.3311e-015	1.53203e-015	-7.0688e-015	-5.15238e-015	-2.82683e-015	-2.72492e-015	-1.12918e-014	-5.29634e-015	-3.18777e-015	-2.37794e-015	-2.73791e-015	-9.74479e-015	-8.17998e-015	-9.91965e-015	3.13765e-015	-6.30595e-015	7.73611e-015	1.48205e-014	1.25077e-014	1.52854e-015
-1.47238e-015	4.68911e-015	2.10907e-015	-1.04457e-015	-4.88483e-015	-1.29779e-015	1.57826e-015	-6.93396e-015	-4.61999e-015	-2.6943e-015	-2.37477e-015	-1.11295e-014	-5.26778e-015	-3.11777e-015	-2.2374e-015	-3.06132e-015	-1.04364e-014	-8.41374e-015	-1.00574e-014	3.20701e-015	-6.27936e-015	7.69239e-015	1.46133e-014	1.22974e-014	1.74976e-015
-1.20608e-015	4.92831e-015	2.20116e-015	-1.18349e-015	-4.62809e-015	-1.26354e-015	1.61499e-015	-6.80199e-015	-4.09219e-015	-2.55521e-015	-2.03052e-015	-1.09471e-014	-5.2607e-015	-3.0596e-015	-2.10964e-015	-3.41955e-015	-1.11065e-014	-8.64044e-015	-1.01687e-014	3.29472e-015	-6.22305e-015	7.65876e-015	1.44063e-014	1.20969e-014	1.98945e-015
-9.37061e-016	5.19594e-015	2.28695e-015	-1.3084e-015	-4.37168e-015	-1.22733e-015	1.6435e-015	-6.66949e-015	-3.57018e-015	-2.40822e-015	-1.69165e-015	-1.07438e-014	-5.27181e-015	-3.0136e-015	-1.99496e-015	-3.80809e-015	-1.17507e-014	-8.85698e-015	-1.02506e-014	3.40016e-015	-6.13572e-015	7.63535e-015	1.4199e-014	1.19076e-014	2.24695e-015
-6.65534e-016	5.49168e-015	2.36516e-015	-1.41847e-015	-4.11777e-015	-1.18932e-015	1.66468e-015	-6.53324e-015	-3.05543e-015	-2.25239e-015	-1.35827e-015	-1.05191e-014	-5.29756e-015	-2.97905e-015	-1.89334e-015	-4.22194e-015	-1.23651e-014	-9.06111e-015	-1.0301e-014	3.52128e-015	-6.01658e-015	7.62177e-015	1.39908e-014	1.1731e-014	2.52201e-015
-3.92239e-016	5.8155e-015	2.43504e-015	-1.51351e-015	-3.8684e-015	-1.14964e-015	1.68023e-015	-6.39026e-015	-2.55001e-015	-2.08691e-015	-1.02947e-015	-1.02726e-014	-5.33398e-015	-2.95518e-015	-1.8045e-015	-4.65608e-015	-1.29459e-014	-9.25047e-015	-1.03188e-014	3.65653e-015	-5.86534e-015	7.61834e-015	1.37816e-014	1.15686e-014	2.813e-015
-1.17528e-016	6.16646e-015	2.49654e-015	-1.59284e-015	-3.62509e-015	-1.10823e-015	1.69147e-015	-6.23738e-015	-2.05569e-015	-1.91062e-015	-7.05273e-016	-1.00044e-014	-5.377e-015	-2.94149e-015	-1.72797e-015	-5.10524e-015	-1.34887e-014	-9.42311e-015	-1.03038e-014	3.80396e-015	-5.68202e-015	7.6248e-015	1.3571e-014	1.1421e-014	3.11797e-015
1.58281e-016	6.54302e-015	2.54932e-015	-1.65586e-015	-3.38985e-015	-1.0645e-015	1.70006e-015	-6.07171e-015	-1.57354e-015	-1.72283e-015	-3.85399e-016	-9.71331e-015	-5.42284e-015	-2.93759e-015	-1.664e-015	-5.56339e-015	-1.39908e-014	-9.57762e-015	-1.02552e-014	3.96167e-015	-5.46667e-015	7.6402e-015	1.33577e-014	1.12887e-014	3.43534e-015
4.34108e-016	6.94337e-015	2.59394e-015	-1.70292e-015	-3.16444e-015	-1.01789e-015	1.70726e-015	-5.88964e-015	-1.10486e-015	-1.52272e-015	-6.94704e-017	-9.39943e-015	-5.46734e-015	-2.94216e-015	-1.61183e-015	-6.02552e-015	-1.445e-014	-9.71241e-015	-1.01724e-014	4.12782e-015	-5.21927e-015	7.66381e-015	1.3141e-014	1.11719e-014	3.76222e-015
7.09608e-016	7.3659e-015	2.62944e-015	-1.73362e-015	-2.94991e-015	-9.68404e-016	1.71455e-015	-5.68914e-015	-6.51717e-016	-1.30989e-015	2.42789e-016	-9.06344e-015	-5.50595e-015	-2.95448e-015	-1.57068e-015	-6.48597e-015	-1.48643e-014	-9.82581e-015	-1.00561e-014	4.3004e-015	-4.94038e-015	7.69529e-015	1.292e-014	1.10707e-014	4.09653e-015
9.84766e-016	7.80814e-015	2.65596e-015	-1.74787e-015	-2.74828e-015	-9.15564e-016	1.72348e-015	-5.46775e-015	-2.14931e-016	-1.08488e-015	5.51225e-016	-8.70538e-015	-5.53498e-015	-2.97354e-015	-1.54032e-015	-6.93957e-015	-1.52325e-014	-9.91724e-015	-9.90665e-015	4.47544e-015	-4.63109e-015	7.73371e-015	1.26937e-014	1.09853e-014	4.43655e-015
1.25883e-015	8.2676e-015	2.67329e-015	-1.74649e-015	-2.56062e-015	-8.59203e-016	1.73531e-015	-5.22344e-015	2.04682e-016	-8.47379e-016	8.55923e-016	-8.32573e-015	-5.55058e-015	-2.99874e-015	-1.51979e-015	-7.38082e-015	-1.5553e-014	-9.98624e-015	-9.72461e-015	4.65038e-015	-4.2929e-015	7.77819e-015	1.24615e-014	1.09152e-014	4.77933e-015
1.53149e-015	8.7414e-015	2.68199e-015	-1.72943e-015	-2.38724e-015	-7.98133e-016	1.75198e-015	-4.95469e-015	6.05449e-016	-5.97311e-016	1.15776e-015	-7.9249e-015	-5.54902e-015	-3.02857e-015	-1.50753e-015	-7.80379e-015	-1.58244e-014	-1.00322e-014	-9.51093e-015	4.82228e-015	-3.92763e-015	7.82742e-015	1.22221e-014	1.08599e-014	5.1219e-015
1.80265e-015	9.22685e-015	2.68184e-015	-1.69733e-015	-2.22891e-015	-7.31636e-016	1.77476e-015	-4.65963e-015	9.86184e-016	-3.35389e-016	1.45679e-015	-7.50392e-015	-5.52651e-015	-3.06236e-015	-1.50303e-015	-8.20461e-015	-1.60458e-014	-1.00553e-014	-9.26653e-015	4.98845e-015	-3.53718e-015	7.87942e-015	1.19745e-014	1.08179e-014	5.4618e-015
2.07186e-015	9.72047e-015	2.67285e-015	-1.65067e-015	-2.08654e-015	-6.59044e-016	1.80512e-015	-4.33722e-015	1.34622e-015	-6.19661e-017	1.75334e-015	-7.06384e-015	-5.47971e-015	-3.09901e-015	-1.50522e-015	-8.5789e-015	-1.62172e-014	-1.00563e-014	-8.99327e-015	5.14633e-015	-3.12332e-015	7.93307e-015	1.17176e-014	1.07881e-014	5.79582e-015
2.33808e-015	1.02188e-014	2.65547e-015	-1.59011e-015	-1.96045e-015	-5.80155e-016	1.84396e-015	-3.98691e-015	1.68439e-015	2.22306e-016	2.04681e-015	-6.60537e-015	-5.40541e-015	-3.13708e-015	-1.5127e-015	-8.92209e-015	-1.63401e-014	-1.00351e-014	-8.6925e-015	5.29306e-015	-2.68814e-015	7.98688e-015	1.14507e-014	1.07698e-014	6.12075e-015
2.60098e-015	1.07181e-014	2.63016e-015	-1.51674e-015	-1.85061e-015	-4.94813e-016	1.89239e-015	-3.60869e-015	1.99941e-015	5.16128e-016	2.33723e-015	-6.13011e-015	-5.30097e-015	-3.17559e-015	-1.52446e-015	-9.23052e-015	-1.64155e-014	-9.99242e-015	-8.36605e-015	5.42564e-015	-2.23413e-015	8.03946e-015	1.11729e-014	1.07618e-014	6.43362e-015
2.86021e-015	1.12145e-014	2.59688e-015	-1.43188e-015	-1.75688e-015	-4.0279e-016	1.95128e-015	-3.20248e-015	2.2903e-015	8.18637e-016	2.6238e-015	-5.6392e-015	-5.16408e-015	-3.2131e-015	-1.53938e-015	-9.50024e-015	-1.64442e-014	-9.92938e-015	-8.01588e-015	5.54203e-015	-1.76491e-015	8.08894e-015	1.08837e-014	1.07618e-014	6.73103e-015
3.11473e-015	1.17034e-014	2.55654e-015	-1.33682e-015	-1.67845e-015	-3.03788e-016	2.02115e-015	-2.76883e-015	2.55678e-015	1.12882e-015	2.90665e-015	-5.13423e-015	-4.99268e-015	-3.24871e-015	-1.55656e-015	-9.72868e-015	-1.64273e-014	-9.84738e-015	-7.64431e-015	5.63984e-015	-1.28384e-015	8.1343e-015	1.05825e-014	1.07675e-014	7.00995e-015
3.36412e-015	1.21813e-014	2.50861e-015	-1.23299e-015	-1.61491e-015	-1.97675e-016	2.10243e-015	-2.30881e-015	2.79868e-015	1.44571e-015	3.18555e-015	-4.61671e-015	-4.78521e-015	-3.28108e-015	-1.57479e-015	-9.91355e-015	-1.63659e-014	-9.74702e-015	-7.25344e-015	5.71698e-015	-7.93784e-016	8.17425e-015	1.02689e-014	1.07772e-014	7.26832e-015
3.60776e-015	1.26442e-014	2.45402e-015	-1.12163e-015	-1.56521e-015	-8.41037e-017	2.19546e-015	-1.82267e-015	3.01538e-015	1.76784e-015	3.46018e-015	-4.08818e-015	-4.54088e-015	-3.30907e-015	-1.59251e-015	-1.00528e-014	-1.62624e-014	-9.62938e-015	-6.845e-015	5.77185e-015	-2.98019e-016	8.20692e-015	9.94305e-015	1.07885e-014	7.50343e-015
3.84535e-015	1.30875e-014	2.3931e-015	-1.00381e-015	-1.52912e-015	3.69468e-017	2.29992e-015	-1.31229e-015	3.20627e-015	2.09394e-015	3.73013e-015	-3.5509e-015	-4.25904e-015	-3.33236e-015	-1.60932e-015	-1.01444e-014	-1.61203e-014	-9.49545e-015	-6.42185e-015	5.80306e-015	2.00014e-016	8.23079e-015	9.60448e-015	1.07988e-014	7.71317e-015
4.07621e-015	1.35075e-014	2.3264e-015	-8.81533e-016	-1.50545e-015	1.65254e-016	2.41578e-015	-7.79328e-016	3.37198e-015	2.42261e-015	3.99486e-015	-3.00662e-015	-3.94016e-015	-3.35065e-015	-1.62449e-015	-1.01879e-014	-1.59422e-014	-9.34601e-015	-5.98698e-015	5.80878e-015	6.96885e-016	8.24492e-015	9.25323e-015	1.08064e-014	7.89497e-015
4.30036e-015	1.38999e-014	2.2538e-015	-7.56259e-016	-1.49323e-015	3.0062e-016	2.54249e-015	-2.26758e-016	3.51244e-015	2.75266e-015	4.25406e-015	-2.45698e-015	-3.58461e-015	-3.36304e-015	-1.63668e-015	-1.01831e-014	-1.57302e-014	-9.18215e-015	-5.54213e-015	5.78839e-015	1.18887e-015	8.24816e-015	8.89006e-015	1.08086e-014	8.04682e-015
4.51712e-015	1.42608e-014	2.17622e-015	-6.29947e-016	-1.49143e-015	4.41681e-016	2.67872e-015	3.42936e-016	3.62782e-015	3.08261e-015	4.50685e-015	-1.90385e-015	-3.19367e-015	-3.36906e-015	-1.64483e-015	-1.01297e-014	-1.54874e-014	-9.00526e-015	-5.08906e-015	5.74065e-015	1.6726e-015	8.2387e-015	8.51575e-015	1.08028e-014	8.16781e-015
4.72565e-015	1.45865e-014	2.09377e-015	-5.0406e-016	-1.49857e-015	5.88086e-016	2.8232e-015	9.27279e-016	3.71898e-015	3.41064e-015	4.7523e-015	-1.34917e-015	-2.76893e-015	-3.36877e-015	-1.64878e-015	-1.00288e-014	-1.52159e-014	-8.81696e-015	-4.63003e-015	5.66522e-015	2.14503e-015	8.21554e-015	8.13095e-015	1.07869e-014	8.25641e-015
4.92507e-015	1.48739e-014	2.00548e-015	-3.79935e-016	-1.51295e-015	7.39073e-016	2.97565e-015	1.52325e-015	3.78683e-015	3.7351e-015	4.99009e-015	-7.94721e-016	-2.31203e-015	-3.36162e-015	-1.64814e-015	-9.88139e-015	-1.49202e-014	-8.61819e-015	-4.16655e-015	5.56214e-015	2.60257e-015	8.17807e-015	7.73669e-015	1.07581e-014	8.31136e-015
5.11525e-015	1.51196e-014	1.9118e-015	-2.59262e-016	-1.53315e-015	8.93548e-016	3.13549e-015	2.12788e-015	3.8323e-015	4.0548e-015	5.21937e-015	-2.43344e-016	-1.82577e-015	-3.34726e-015	-1.64216e-015	-9.68934e-015	-1.46038e-014	-8.41075e-015	-3.70162e-015	5.43157e-015	3.04268e-015	8.12572e-015	7.33417e-015	1.07147e-014	8.33213e-015
5.29631e-015	1.5321e-014	1.81342e-015	-1.43941e-016	-1.55876e-015	1.05089e-015	3.30073e-015	2.73714e-015	3.85619e-015	4.36794e-015	5.43986e-015	3.03079e-016	-1.31333e-015	-3.32623e-015	-1.63086e-015	-9.45558e-015	-1.42695e-014	-8.19531e-015	-3.23702e-015	5.2752e-015	3.46249e-015	8.05766e-015	6.92496e-015	1.0655e-014	8.31865e-015
5.46793e-015	1.54752e-014	1.70972e-015	-3.59249e-017	-1.58805e-015	1.20978e-015	3.46984e-015	3.34782e-015	3.85987e-015	4.67316e-015	5.65056e-015	8.42993e-016	-7.7773e-016	-3.29856e-015	-1.61389e-015	-9.18285e-015	-1.392e-014	-7.97409e-015	-2.77466e-015	5.09414e-015	3.85905e-015	7.97374e-015	6.51085e-015	1.05773e-014	8.27139e-015
5.6293e-015	1.55792e-014	1.60062e-015	6.34848e-017	-1.61941e-015	1.36946e-015	3.64203e-015	3.95634e-015	3.84417e-015	4.96934e-015	5.85059e-015	1.37442e-015	-2.21949e-016	-3.26446e-015	-1.59107e-015	-8.87407e-015	-1.35584e-014	-7.74828e-015	-2.31543e-015	4.88995e-015	4.22973e-015	7.87382e-015	6.09321e-015	1.04798e-014	8.19123e-015
5.77966e-015	1.56316e-014	1.4861e-015	1.52847e-016	-1.65167e-015	1.52821e-015	3.81521e-015	4.55946e-015	3.81101e-015	5.25499e-015	6.03967e-015	1.89566e-015	3.50227e-016	-3.22403e-015	-1.56255e-015	-8.53292e-015	-1.31881e-014	-7.51891e-015	-1.86077e-015	4.66452e-015	4.57217e-015	7.75822e-015	5.67402e-015	1.0361e-014	8.0791e-015
5.91887e-015	1.56312e-014	1.36621e-015	2.30776e-016	-1.68334e-015	1.68443e-015	3.98799e-015	5.15332e-015	3.76259e-015	5.52926e-015	6.21733e-015	2.40458e-015	9.34034e-016	-3.1786e-015	-1.52871e-015	-8.16321e-015	-1.28114e-014	-7.28652e-015	-1.4124e-015	4.42005e-015	4.88434e-015	7.62698e-015	5.25507e-015	1.02195e-014	7.93683e-015
6.04668e-015	1.55769e-014	1.24035e-015	2.96405e-016	-1.71339e-015	1.8374e-015	4.15849e-015	5.73391e-015	3.70073e-015	5.79098e-015	6.38307e-015	2.89954e-015	1.52478e-015	-3.12877e-015	-1.48984e-015	-7.76905e-015	-1.24315e-014	-7.05201e-015	-9.71433e-016	4.1591e-015	5.16525e-015	7.48054e-015	4.83827e-015	1.00546e-014	7.76565e-015
6.16311e-015	1.54681e-014	1.10865e-015	3.49053e-016	-1.74025e-015	1.98591e-015	4.32468e-015	6.29782e-015	3.62732e-015	6.0389e-015	6.53682e-015	3.3787e-015	2.11757e-015	-3.07474e-015	-1.44586e-015	-7.35477e-015	-1.20513e-014	-6.81661e-015	-5.39009e-016	3.88472e-015	5.41326e-015	7.31871e-015	4.42599e-015	9.86578e-015	7.56835e-015
6.26803e-015	1.53044e-014	9.71046e-016	3.87229e-016	-1.76264e-015	2.12852e-015	4.48496e-015	6.84122e-015	3.54408e-015	6.27191e-015	6.67834e-015	3.84057e-015	2.70815e-015	-3.01705e-015	-1.3972e-015	-6.9243e-015	-1.1673e-014	-6.58107e-015	-1.16281e-016	3.6005e-015	5.62722e-015	7.14248e-015	4.02034e-015	9.65218e-015	7.3472e-015
6.36143e-015	1.50858e-014	8.27611e-016	4.10436e-016	-1.77915e-015	2.26361e-015	4.63772e-015	7.36147e-015	3.45332e-015	6.48965e-015	6.80727e-015	4.28403e-015	3.29232e-015	-2.95656e-015	-1.34394e-015	-6.48169e-015	-1.12992e-014	-6.3459e-015	2.95616e-016	3.30923e-015	5.80624e-015	6.95253e-015	3.6234e-015	9.41344e-015	7.10483e-015
6.44289e-015	1.48139e-014	6.78553e-016	4.18453e-016	-1.78863e-015	2.38964e-015	4.78167e-015	7.85516e-015	3.35763e-015	6.69122e-015	6.92355e-015	4.7074e-015	3.86511e-015	-2.89418e-015	-1.2868e-015	-6.03185e-015	-1.09321e-014	-6.11145e-015	6.96354e-016	3.01476e-015	5.94959e-015	6.74972e-015	3.23721e-015	9.15032e-015	6.84373e-015
6.51259e-015	1.44894e-014	5.24309e-016	4.11105e-016	-1.7904e-015	2.50521e-015	4.91542e-015	8.31956e-015	3.25952e-015	6.87606e-015	7.02741e-015	5.11e-015	4.42181e-015	-2.83036e-015	-1.22637e-015	-5.57902e-015	-1.0574e-014	-5.8787e-015	1.08549e-015	2.72092e-015	6.05749e-015	6.53556e-015	2.86397e-015	8.86252e-015	6.5666e-015
6.57039e-015	1.4114e-014	3.64981e-016	3.88271e-016	-1.78312e-015	2.60891e-015	5.03703e-015	8.7517e-015	3.16066e-015	7.04316e-015	7.11854e-015	5.49036e-015	4.95766e-015	-2.76622e-015	-1.16374e-015	-5.12802e-015	-1.02263e-014	-5.64832e-015	1.46243e-015	2.43089e-015	6.13028e-015	6.31119e-015	2.50557e-015	8.5507e-015	6.27688e-015
6.6166e-015	1.36902e-014	2.00263e-016	3.50309e-016	-1.76588e-015	2.69966e-015	5.14538e-015	9.14908e-015	3.06417e-015	7.19224e-015	7.19738e-015	5.84774e-015	5.46874e-015	-2.7022e-015	-1.09913e-015	-4.68338e-015	-9.89082e-015	-5.42104e-015	1.82591e-015	2.1479e-015	6.16865e-015	6.07727e-015	2.1645e-015	8.21608e-015	5.97845e-015
6.65169e-015	1.32202e-014	3.0635e-017	2.97139e-016	-1.73822e-015	2.77655e-015	5.24025e-015	9.50994e-015	2.97211e-015	7.32297e-015	7.26475e-015	6.18141e-015	5.95111e-015	-2.64024e-015	-1.03424e-015	-4.24901e-015	-9.56925e-015	-5.19735e-015	2.17504e-015	1.87478e-015	6.17335e-015	5.83511e-015	1.84199e-015	7.86069e-015	5.67484e-015
6.67611e-015	1.27069e-014	-1.43556e-016	2.29739e-016	-1.6995e-015	2.83899e-015	5.32027e-015	9.83261e-015	2.88651e-015	7.4351e-015	7.32045e-015	6.49069e-015	6.40079e-015	-2.58098e-015	-9.6991e-016	-3.82894e-015	-9.2627e-015	-4.9778e-015	2.50884e-015	1.61533e-015	6.14574e-015	5.58675e-015	1.53977e-015	7.48492e-015	5.36991e-015
6.68937e-015	1.21534e-014	-3.22078e-016	1.48288e-016	-1.64909e-015	2.88611e-015	5.38527e-015	1.01151e-014	2.80982e-015	7.5284e-015	7.36544e-015	6.77511e-015	6.81456e-015	-2.5248e-015	-9.07365e-016	-3.427e-015	-8.97254e-015	-4.76327e-015	2.82709e-015	1.37296e-015	6.08719e-015	5.33342e-015	1.25926e-015	7.09055e-015	5.06663e-015
6.69221e-015	1.15638e-014	-5.05127e-016	5.38297e-017	-1.58689e-015	2.9173e-015	5.43454e-015	1.03564e-014	2.74354e-015	7.60287e-015	7.40001e-015	7.03471e-015	7.18936e-015	-2.47188e-015	-8.46938e-016	-3.04719e-015	-8.70017e-015	-4.55416e-015	3.12917e-015	1.15083e-015	5.99909e-015	5.07612e-015	1.00171e-015	6.6799e-015	4.76837e-015
6.68523e-015	1.09419e-014	-6.92016e-016	-5.18564e-017	-1.51281e-015	2.93199e-015	5.46807e-015	1.05559e-014	2.68985e-015	7.65874e-015	7.42496e-015	7.26921e-015	7.5233e-015	-2.42295e-015	-7.90118e-016	-2.6923e-015	-8.44623e-015	-4.35122e-015	3.41426e-015	9.51144e-016	5.88385e-015	4.81628e-015	7.68913e-016	6.25517e-015	4.47854e-015
6.6691e-015	1.02924e-014	-8.81814e-016	-1.67658e-016	-1.42758e-015	2.9302e-015	5.48454e-015	1.07127e-014	2.65025e-015	7.69601e-015	7.44091e-015	7.47855e-015	7.81393e-015	-2.37913e-015	-7.38376e-016	-2.36577e-015	-8.21171e-015	-4.15555e-015	3.68158e-015	7.75972e-016	5.7434e-015	4.55519e-015	5.61473e-016	5.81842e-015	4.20036e-015
6.64493e-015	9.61972e-015	-1.07418e-015	-2.92546e-016	-1.33117e-015	2.9115e-015	5.48423e-015	1.0827e-014	2.62631e-015	7.71483e-015	7.44851e-015	7.66273e-015	8.0595e-015	-2.34027e-015	-6.92689e-016	-2.07019e-015	-7.99713e-015	-3.96735e-015	3.93035e-015	6.27067e-016	5.58049e-015	4.29424e-015	3.80041e-016	5.37204e-015	3.93596e-015
6.61347e-015	8.92842e-015	-1.2686e-015	-4.25347e-016	-1.22409e-015	2.87563e-015	5.46732e-015	1.08989e-014	2.61927e-015	7.71544e-015	7.44884e-015	7.82234e-015	8.25797e-015	-2.30668e-015	-6.53616e-016	-1.80798e-015	-7.80284e-015	-3.78762e-015	4.15966e-015	5.06812e-016	5.39773e-015	4.03453e-015	2.25064e-016	4.91767e-015	3.68807e-015
6.57542e-015	8.2228e-015	-1.46421e-015	-5.64494e-016	-1.10667e-015	2.82285e-015	5.43393e-015	1.09288e-014	2.63015e-015	7.6988e-015	7.44272e-015	7.95701e-015	8.40854e-015	-2.27949e-015	-6.23036e-016	-1.5807e-015	-7.62912e-015	-3.6175e-015	4.36804e-015	4.1633e-016	5.19805e-015	3.77727e-015	9.60766e-017	4.45876e-015	3.45912e-015
6.53102e-015	7.50837e-015	-1.66031e-015	-7.08501e-016	-9.79367e-016	2.75309e-015	5.38444e-015	1.09179e-014	2.66003e-015	7.66544e-015	7.4307e-015	8.06755e-015	8.51132e-015	-2.259e-015	-6.02249e-016	-1.39005e-015	-7.47568e-015	-3.45773e-015	4.55401e-015	3.56759e-016	4.98383e-015	3.52361e-015	-6.56972e-018	3.99706e-015	3.25033e-015
6.48144e-015	6.79002e-015	-1.85598e-015	-8.56075e-016	-8.4324e-016	2.66664e-015	5.31959e-015	1.08677e-014	2.7096e-015	7.6159e-015	7.41316e-015	8.15413e-015	8.5662e-015	-2.24523e-015	-5.92529e-016	-1.23738e-015	-7.34243e-015	-3.3088e-015	4.71649e-015	3.28433e-016	4.75756e-015	3.27459e-015	-8.33808e-017	3.53527e-015	3.06343e-015
6.42747e-015	6.07273e-015	-2.05077e-015	-1.00606e-015	-6.99918e-016	2.56386e-015	5.24021e-015	1.0779e-014	2.77882e-015	7.55074e-015	7.39088e-015	8.21741e-015	8.57397e-015	-2.23779e-015	-5.94608e-016	-1.12384e-015	-7.23004e-015	-3.17138e-015	4.85426e-015	3.30931e-016	4.52218e-015	3.03122e-015	-1.35248e-016	3.07588e-015	2.89909e-015
6.36961e-015	5.36077e-015	-2.24305e-015	-1.15714e-015	-5.50656e-016	2.4451e-015	5.1466e-015	1.06539e-014	2.86757e-015	7.47051e-015	7.36437e-015	8.25812e-015	8.53601e-015	-2.2374e-015	-6.09785e-016	-1.04874e-015	-7.13881e-015	-3.04673e-015	4.9663e-015	3.63864e-016	4.28073e-015	2.79464e-015	-1.63286e-016	2.62128e-015	2.75799e-015
6.30847e-015	4.659e-015	-2.43254e-015	-1.30758e-015	-3.96776e-016	2.31082e-015	5.03934e-015	1.04943e-014	2.97646e-015	7.37571e-015	7.33437e-015	8.27706e-015	8.45398e-015	-2.24362e-015	-6.39703e-016	-1.01285e-015	-7.06819e-015	-2.93494e-015	5.05127e-015	4.26793e-016	4.03589e-015	2.56582e-015	-1.68634e-016	2.17351e-015	2.64076e-015
6.24518e-015	3.97226e-015	-2.61844e-015	-1.45697e-015	-2.39993e-016	2.16244e-015	4.92038e-015	1.03016e-014	3.10457e-015	7.26763e-015	7.30128e-015	8.27513e-015	8.33023e-015	-2.25676e-015	-6.85221e-016	-1.01566e-015	-7.01792e-015	-2.83696e-015	5.10794e-015	5.18557e-016	3.7904e-015	2.34541e-015	-1.52792e-016	1.73464e-015	2.54717e-015
6.18031e-015	3.30515e-015	-2.79962e-015	-1.60384e-015	-8.1767e-017	2.00085e-015	4.79066e-015	1.00793e-014	3.2506e-015	7.14727e-015	7.26556e-015	8.25259e-015	8.1676e-015	-2.27688e-015	-7.47015e-016	-1.05602e-015	-6.98712e-015	-2.75308e-015	5.13601e-015	6.38238e-016	3.54729e-015	2.13417e-015	-1.16975e-016	1.30705e-015	2.47694e-015
6.11446e-015	2.66225e-015	-2.97575e-015	-1.74733e-015	7.56474e-017	1.82646e-015	4.65124e-015	9.83032e-015	3.41402e-015	7.01584e-015	7.22808e-015	8.21043e-015	7.96912e-015	-2.30368e-015	-8.26119e-016	-1.13397e-015	-6.97547e-015	-2.68413e-015	5.13442e-015	7.83353e-016	3.30953e-015	1.93244e-015	-6.33319e-017	8.92858e-016	2.42954e-015
6.04843e-015	2.04738e-015	-3.14619e-015	-1.88679e-015	2.3081e-016	1.64023e-015	4.50349e-015	9.55711e-015	3.59346e-015	6.87446e-015	7.18901e-015	8.14952e-015	7.73863e-015	-2.33721e-015	-9.23249e-016	-1.24763e-015	-6.98218e-015	-2.63035e-015	5.10191e-015	9.51466e-016	3.07933e-015	1.74033e-015	6.49174e-018	4.94021e-016	2.40441e-015
5.98336e-015	1.46394e-015	-3.31025e-015	-2.02161e-015	3.81469e-016	1.44332e-015	4.34901e-015	9.26204e-015	3.78782e-015	6.72399e-015	7.14822e-015	8.07081e-015	7.47974e-015	-2.37729e-015	-1.03951e-015	-1.39555e-015	-7.00591e-015	-2.59221e-015	5.03751e-015	1.13989e-015	2.85917e-015	1.55862e-015	9.07188e-017	1.11993e-016	2.40004e-015
5.91998e-015	9.1597e-016	-3.46722e-015	-2.15149e-015	5.25859e-016	1.23656e-015	4.18918e-015	8.94798e-015	3.99614e-015	6.56589e-015	7.10572e-015	7.97521e-015	7.19634e-015	-2.42354e-015	-1.17565e-015	-1.57637e-015	-7.04593e-015	-2.56968e-015	4.94072e-015	1.34571e-015	2.65174e-015	1.38755e-015	1.86921e-016	-2.51182e-016	2.41426e-015
5.85922e-015	4.06198e-016	-3.61679e-015	-2.27595e-015	6.61587e-016	1.0208e-015	4.02497e-015	8.61833e-015	4.21677e-015	6.40156e-015	7.0614e-015	7.864e-015	6.89251e-015	-2.47603e-015	-1.33244e-015	-1.78871e-015	-7.1002e-015	-2.56223e-015	4.811e-015	1.56606e-015	2.45909e-015	1.22775e-015	2.93146e-016	-5.93714e-016	2.4448e-015
5.80226e-015	-6.27218e-017	-3.75907e-015	-2.39532e-015	7.86665e-016	7.97544e-016	3.85743e-015	8.27634e-015	4.44672e-015	6.2323e-015	7.01515e-015	7.738e-015	6.57232e-015	-2.53483e-015	-1.50995e-015	-2.02915e-015	-7.16678e-015	-2.56982e-015	4.64823e-015	1.79761e-015	2.28296e-015	1.07916e-015	4.07209e-016	-9.14711e-016	2.48994e-015
5.74949e-015	-4.88274e-016	-3.89394e-015	-2.50983e-015	8.99406e-016	5.67709e-016	3.68845e-015	7.92506e-015	4.68412e-015	6.05954e-015	6.96709e-015	7.5978e-015	6.23975e-015	-2.5993e-015	-1.70803e-015	-2.29537e-015	-7.24478e-015	-2.59196e-015	4.45249e-015	2.03666e-015	2.12512e-015	9.41765e-016	5.26861e-016	-1.21303e-015	2.54762e-015
5.70095e-015	-8.69046e-016	-4.02147e-015	-2.6201e-015	9.97112e-016	3.3188e-016	3.51904e-015	7.56743e-015	4.92767e-015	5.88438e-015	6.91702e-015	7.44426e-015	5.89967e-015	-2.66919e-015	-1.92618e-015	-2.58539e-015	-7.33263e-015	-2.62766e-015	4.22383e-015	2.27953e-015	1.98743e-015	8.15572e-016	6.4962e-016	-1.48741e-015	2.61584e-015
5.65711e-015	-1.2034e-015	-4.14163e-015	-2.72665e-015	1.07762e-015	9.07575e-017	3.35013e-015	7.20664e-015	5.17486e-015	5.70853e-015	6.86429e-015	7.27827e-015	5.55647e-015	-2.74417e-015	-2.16498e-015	-2.89694e-015	-7.42825e-015	-2.6762e-015	3.96305e-015	2.52276e-015	1.87121e-015	7.00983e-016	7.72957e-016	-1.73723e-015	2.69176e-015
5.61814e-015	-1.48992e-015	-4.25496e-015	-2.8303e-015	1.1389e-015	-1.54755e-016	3.18167e-015	6.84524e-015	5.42341e-015	5.53351e-015	6.80809e-015	7.10053e-015	5.21442e-015	-2.8244e-015	-2.42386e-015	-3.2273e-015	-7.52932e-015	-2.73698e-015	3.6718e-015	2.76289e-015	1.77718e-015	5.97588e-016	8.94979e-016	-1.96151e-015	2.7734e-015
5.58463e-015	-1.7286e-015	-4.36166e-015	-2.93224e-015	1.17949e-015	-4.03399e-016	3.01522e-015	6.4868e-015	5.6709e-015	5.36016e-015	6.74833e-015	6.91204e-015	4.87812e-015	-2.9097e-015	-2.70288e-015	-3.57346e-015	-7.63334e-015	-2.8086e-015	3.35148e-015	2.99549e-015	1.70603e-015	5.05285e-016	1.01318e-015	-2.16049e-015	2.85797e-015
5.5572e-015	-1.91858e-015	-4.46223e-015	-3.03343e-015	1.19735e-015	-6.54925e-016	2.85111e-015	6.13468e-015	5.91534e-015	5.18992e-015	6.68442e-015	6.71416e-015	4.55141e-015	-2.99944e-015	-3.00151e-015	-3.93219e-015	-7.73814e-015	-2.89005e-015	3.00356e-015	3.21759e-015	1.65864e-015	4.23477e-016	1.12612e-015	-2.33356e-015	2.94316e-015
5.53549e-015	-2.05957e-015	-4.55638e-015	-3.13555e-015	1.19038e-015	-9.08919e-016	2.69072e-015	5.79169e-015	6.15492e-015	5.02406e-015	6.61606e-015	6.50792e-015	4.23841e-015	-3.09401e-015	-3.31921e-015	-4.30039e-015	-7.84159e-015	-2.97903e-015	2.6301e-015	3.42589e-015	1.63556e-015	3.51988e-016	1.23191e-015	-2.48067e-015	3.02743e-015
5.51888e-015	-2.15261e-015	-4.6448e-015	-3.23958e-015	1.15816e-015	-1.16426e-015	2.53517e-015	5.45926e-015	6.38848e-015	4.86436e-015	6.54199e-015	6.29444e-015	3.94324e-015	-3.19294e-015	-3.6544e-015	-4.67559e-015	-7.94149e-015	-3.07428e-015	2.23373e-015	3.61723e-015	1.63703e-015	2.91198e-016	1.32883e-015	-2.60205e-015	3.10877e-015
5.50769e-015	-2.19885e-015	-4.72773e-015	-3.34652e-015	1.09959e-015	-1.41997e-015	2.38545e-015	5.14017e-015	6.61396e-015	4.71185e-015	6.46212e-015	6.07548e-015	3.66922e-015	-3.29521e-015	-4.00509e-015	-5.05485e-015	-8.03524e-015	-3.17411e-015	1.81759e-015	3.78869e-015	1.6625e-015	2.40497e-016	1.41526e-015	-2.69775e-015	3.18563e-015
5.50251e-015	-2.19985e-015	-4.80534e-015	-3.45692e-015	1.01286e-015	-1.67547e-015	2.24172e-015	4.83729e-015	6.82945e-015	4.56757e-015	6.37596e-015	5.85235e-015	3.41892e-015	-3.40091e-015	-4.36938e-015	-5.4358e-015	-8.12003e-015	-3.27584e-015	1.38413e-015	3.93745e-015	1.71251e-015	1.99642e-016	1.48964e-015	-2.76827e-015	3.2563e-015
5.50381e-015	-2.15682e-015	-4.87828e-015	-3.57173e-015	8.98127e-016	-1.92988e-015	2.10438e-015	4.5527e-015	7.0331e-015	4.43265e-015	6.28275e-015	5.62548e-015	3.19466e-015	-3.50897e-015	-4.74518e-015	-5.81571e-015	-8.19332e-015	-3.37801e-015	9.37146e-016	4.06144e-015	1.78657e-015	1.68051e-016	1.55103e-015	-2.81381e-015	3.31944e-015
5.51124e-015	-2.07247e-015	-4.9468e-015	-3.69213e-015	7.55193e-016	-2.18257e-015	1.97444e-015	4.28791e-015	7.22333e-015	4.30801e-015	6.18204e-015	5.3963e-015	2.99924e-015	-3.61948e-015	-5.13032e-015	-6.19219e-015	-8.2531e-015	-3.47788e-015	4.80777e-016	4.15844e-015	1.8838e-015	1.45499e-016	1.59868e-015	-2.83469e-015	3.37329e-015
5.52428e-015	-1.94939e-015	-5.011e-015	-3.81829e-015	5.84453e-016	-2.43306e-015	1.85226e-015	4.04435e-015	7.39882e-015	4.19496e-015	6.07361e-015	5.16626e-015	2.83438e-015	-3.73196e-015	-5.52281e-015	-6.56298e-015	-8.29722e-015	-3.57337e-015	1.91226e-017	4.22702e-015	2.00356e-015	1.31799e-016	1.63141e-015	-2.83132e-015	3.4168e-015
5.54255e-015	-1.78991e-015	-5.0719e-015	-3.95037e-015	3.86362e-016	-2.68044e-015	1.73847e-015	3.82338e-015	7.55785e-015	4.09385e-015	5.95756e-015	4.93672e-015	2.7014e-015	-3.84627e-015	-5.9203e-015	-6.92566e-015	-8.32296e-015	-3.66237e-015	-4.43519e-016	4.26551e-015	2.14521e-015	1.26791e-016	1.64872e-015	-2.8044e-015	3.44982e-015
5.56607e-015	-1.59723e-015	-5.12871e-015	-4.08909e-015	1.61543e-016	-2.92443e-015	1.63307e-015	3.62678e-015	7.69976e-015	4.00528e-015	5.8337e-015	4.70938e-015	2.60143e-015	-3.96078e-015	-6.3199e-015	-7.27793e-015	-8.32719e-015	-3.74258e-015	-9.0232e-016	4.27291e-015	2.30741e-015	1.30064e-016	1.65027e-015	-2.75467e-015	3.47237e-015
5.59453e-015	-1.37427e-015	-5.18168e-015	-4.23484e-015	-8.85914e-017	-3.16436e-015	1.53581e-015	3.45589e-015	7.82437e-015	3.92947e-015	5.70188e-015	4.48587e-015	2.53538e-015	-4.07533e-015	-6.71869e-015	-7.61727e-015	-8.30701e-015	-3.81153e-015	-1.3529e-015	4.24843e-015	2.48843e-015	1.41261e-016	1.63579e-015	-2.68268e-015	3.48417e-015
5.62762e-015	-1.12497e-015	-5.23025e-015	-4.38809e-015	-3.62968e-016	-3.39933e-015	1.44711e-015	3.31144e-015	7.93092e-015	3.86713e-015	5.56226e-015	4.26766e-015	2.50321e-015	-4.18971e-015	-7.11286e-015	-7.94122e-015	-8.26019e-015	-3.8676e-015	-1.79094e-015	4.19237e-015	2.68713e-015	1.59493e-016	1.60532e-015	-2.58943e-015	3.48471e-015
5.66488e-015	-8.52611e-016	-5.27447e-015	-4.54878e-015	-6.59812e-016	-3.62846e-015	1.36682e-015	3.19339e-015	8.01897e-015	3.81782e-015	5.41488e-015	4.05573e-015	2.5043e-015	-4.3027e-015	-7.49974e-015	-8.24812e-015	-8.18547e-015	-3.90911e-015	-2.21156e-015	4.10504e-015	2.90195e-015	1.84729e-016	1.5595e-015	-2.47534e-015	3.47509e-015
5.70646e-015	-5.60516e-016	-5.31454e-015	-4.71624e-015	-9.76766e-016	-3.85137e-015	1.29388e-015	3.10143e-015	8.0875e-015	3.78094e-015	5.2599e-015	3.85137e-015	2.5373e-015	-4.4136e-015	-7.87612e-015	-8.53592e-015	-8.08075e-015	-3.93423e-015	-2.61019e-015	3.98702e-015	3.13111e-015	2.15857e-016	1.49892e-015	-2.34121e-015	3.4565e-015
5.75139e-015	-2.52286e-016	-5.34982e-015	-4.88949e-015	-1.31173e-015	-4.06758e-015	1.22821e-015	3.03641e-015	8.13688e-015	3.75685e-015	5.09796e-015	3.65609e-015	2.6009e-015	-4.52113e-015	-8.23796e-015	-8.80322e-015	-7.94445e-015	-3.9406e-015	-2.98309e-015	3.83967e-015	3.37278e-015	2.51998e-016	1.42416e-015	-2.18835e-015	3.42954e-015
5.79926e-015	6.79843e-017	-5.37993e-015	-5.06718e-015	-1.66118e-015	-4.27585e-015	1.16968e-015	2.99802e-015	8.16789e-015	3.74502e-015	4.92923e-015	3.47147e-015	2.693e-015	-4.62473e-015	-8.58196e-015	-9.04842e-015	-7.77504e-015	-3.92634e-015	-3.32576e-015	3.66451e-015	3.62589e-015	2.9183e-016	1.33601e-015	-2.01738e-015	3.39429e-015
5.85007e-015	3.96572e-016	-5.40392e-015	-5.24798e-015	-2.02215e-015	-4.4753e-015	1.11794e-015	2.98513e-015	8.18026e-015	3.7445e-015	4.75412e-015	3.29838e-015	2.81288e-015	-4.72287e-015	-8.90499e-015	-9.26969e-015	-7.57111e-015	-3.89041e-015	-3.63372e-015	3.46344e-015	3.88842e-015	3.34583e-016	1.23589e-015	-1.82915e-015	3.35255e-015
5.90333e-015	7.29547e-016	-5.42056e-015	-5.43005e-015	-2.39188e-015	-4.66525e-015	1.07283e-015	2.99683e-015	8.17454e-015	3.75404e-015	4.57326e-015	3.13787e-015	2.95739e-015	-4.81435e-015	-9.20349e-015	-9.46569e-015	-7.33146e-015	-3.83059e-015	-3.90279e-015	3.23862e-015	4.15869e-015	3.79401e-016	1.12458e-015	-1.62452e-015	3.30561e-015
5.9597e-015	1.0635e-015	-5.42915e-015	-5.61145e-015	-2.76706e-015	-4.84424e-015	1.03317e-015	3.03169e-015	8.15169e-015	3.77285e-015	4.3872e-015	2.99082e-015	3.12357e-015	-4.89827e-015	-9.47477e-015	-9.63524e-015	-7.05539e-015	-3.74585e-015	-4.12922e-015	2.99306e-015	4.43448e-015	4.26079e-016	1.00287e-015	-1.40486e-015	3.2545e-015
6.01809e-015	1.39504e-015	-5.428e-015	-5.79011e-015	-3.14397e-015	-5.01158e-015	9.98062e-016	3.08904e-015	8.11226e-015	3.79978e-015	4.19705e-015	2.85835e-015	3.30866e-015	-4.97246e-015	-9.7153e-015	-9.77691e-015	-6.7424e-015	-3.63592e-015	-4.30947e-015	2.7293e-015	4.71389e-015	4.73179e-016	8.72146e-016	-1.1714e-015	3.20105e-015
6.07791e-015	1.7206e-015	-5.41626e-015	-5.96357e-015	-3.51841e-015	-5.16653e-015	9.67197e-016	3.16775e-015	8.05661e-015	3.83334e-015	4.00361e-015	2.74132e-015	3.50956e-015	-5.03638e-015	-9.9218e-015	-9.88986e-015	-6.39194e-015	-3.50014e-015	-4.44162e-015	2.45045e-015	4.99501e-015	5.19575e-016	7.33404e-016	-9.25341e-016	3.14686e-015
6.13842e-015	2.03702e-015	-5.39238e-015	-6.12962e-015	-3.88739e-015	-5.30819e-015	9.39548e-016	3.26506e-015	7.98485e-015	3.87197e-015	3.80811e-015	2.64e-015	3.72297e-015	-5.0886e-015	-1.00918e-014	-9.97335e-015	-6.00498e-015	-3.3385e-015	-4.52416e-015	2.15926e-015	5.27544e-015	5.64056e-016	5.88347e-016	-6.68272e-016	3.09329e-015
6.19891e-015	2.3409e-015	-5.35529e-015	-6.28568e-015	-4.24702e-015	-5.4356e-015	9.13995e-016	3.37965e-015	7.89834e-015	3.91426e-015	3.61129e-015	2.55471e-015	3.94501e-015	-5.12812e-015	-1.02222e-014	-1.00263e-014	-5.5827e-015	-3.15103e-015	-4.55494e-015	1.85962e-015	5.55345e-015	6.06228e-016	4.37922e-016	-4.01191e-016	3.04158e-015
6.25846e-015	2.62952e-015	-5.30382e-015	-6.429e-015	-4.59381e-015	-5.54722e-015	8.8902e-016	3.50963e-015	7.79815e-015	3.95832e-015	3.41435e-015	2.4859e-015	4.17138e-015	-5.15366e-015	-1.03108e-014	-1.00475e-014	-5.12567e-015	-2.93802e-015	-4.53254e-015	1.55455e-015	5.82751e-015	6.4459e-016	2.83924e-016	-1.25937e-016	2.9931e-015
6.31659e-015	2.89988e-015	-5.23614e-015	-6.55746e-015	-4.92373e-015	-5.64256e-015	8.63954e-016	3.65248e-015	7.6854e-015	4.00167e-015	3.21861e-015	2.43389e-015	4.39876e-015	-5.16416e-015	-1.03554e-014	-1.00366e-014	-4.63516e-015	-2.70037e-015	-4.45675e-015	1.24828e-015	6.09601e-015	6.77844e-016	1.27847e-016	1.56116e-016	2.94861e-015
6.37308e-015	3.14981e-015	-5.1511e-015	-6.66847e-015	-5.23284e-015	-5.7207e-015	8.37168e-016	3.80527e-015	7.56032e-015	4.04249e-015	3.02459e-015	2.39867e-015	4.62412e-015	-5.15824e-015	-1.03544e-014	-9.99273e-015	-4.11299e-015	-2.43835e-015	-4.32812e-015	9.43921e-016	6.3569e-015	7.05093e-016	-2.94985e-017	4.43394e-016	2.90869e-015
6.42707e-015	3.37625e-015	-5.04731e-015	-6.75945e-015	-5.51776e-015	-5.78083e-015	8.07182e-016	3.9658e-015	7.42366e-015	4.07811e-015	2.8333e-015	2.37984e-015	4.84344e-015	-5.13499e-015	-1.03064e-014	-9.91542e-015	-3.56153e-015	-2.15345e-015	-4.14707e-015	6.44689e-016	6.60815e-015	7.25382e-016	-1.87167e-016	7.33917e-016	2.87419e-015
6.47819e-015	3.577e-015	-4.92401e-015	-6.82756e-015	-5.7746e-015	-5.82186e-015	7.72977e-016	4.13161e-015	7.27577e-015	4.10662e-015	2.64564e-015	2.37673e-015	5.05276e-015	-5.09386e-015	-1.02103e-014	-9.80533e-015	-2.9827e-015	-1.84661e-015	-3.9147e-015	3.54358e-016	6.84797e-015	7.37552e-016	-3.4396e-016	1.02519e-015	2.84545e-015
6.52597e-015	3.75024e-015	-4.77988e-015	-6.87049e-015	-6.00003e-015	-5.84374e-015	7.3284e-016	4.30009e-015	7.11731e-015	4.12648e-015	2.46258e-015	2.38826e-015	5.24909e-015	-5.03369e-015	-1.00652e-014	-9.66184e-015	-2.37978e-015	-1.51965e-015	-3.63347e-015	7.62813e-017	7.07492e-015	7.39896e-016	-4.98428e-016	1.31521e-015	2.82345e-015
6.56974e-015	3.89448e-015	-4.6135e-015	-6.88611e-015	-6.19092e-015	-5.84534e-015	6.85676e-016	4.46858e-015	6.94856e-015	4.13554e-015	2.2845e-015	2.41345e-015	5.42859e-015	-4.9533e-015	-9.87121e-015	-9.48482e-015	-1.75562e-015	-1.174e-015	-3.30594e-015	-1.85835e-016	7.28764e-015	7.31704e-016	-6.50039e-016	1.60216e-015	2.80762e-015
6.60901e-015	4.00834e-015	-4.42382e-015	-6.87261e-015	-6.34502e-015	-5.82635e-015	6.30651e-016	4.63403e-015	6.77018e-015	4.13156e-015	2.11193e-015	2.45088e-015	5.58829e-015	-4.85204e-015	-9.62863e-015	-9.27475e-015	-1.11383e-015	-8.11965e-016	-2.93498e-015	-4.28482e-016	7.48449e-015	7.11777e-016	-7.98089e-016	1.88387e-015	2.79755e-015
6.64319e-015	4.09064e-015	-4.21034e-015	-6.82798e-015	-6.45994e-015	-5.78637e-015	5.66337e-016	4.79292e-015	6.58184e-015	4.1126e-015	1.94541e-015	2.49918e-015	5.72506e-015	-4.73e-015	-9.33828e-015	-9.03229e-015	-4.58021e-016	-4.35983e-016	-2.52386e-015	-6.49179e-016	7.66403e-015	6.78839e-016	-9.41673e-016	2.15816e-015	2.79311e-015
6.67107e-015	4.14074e-015	-3.97326e-015	-6.75037e-015	-6.53442e-015	-5.72544e-015	4.91324e-016	4.94248e-015	6.38294e-015	4.07715e-015	1.78507e-015	2.55658e-015	5.83627e-015	-4.58677e-015	-9.00131e-015	-8.75793e-015	2.0882e-016	-4.87718e-017	-2.07707e-015	-8.45334e-016	7.8246e-015	6.32095e-016	-1.08022e-015	2.42301e-015	2.79352e-015
6.69206e-015	4.15804e-015	-3.71242e-015	-6.63881e-015	-6.56688e-015	-5.64391e-015	4.03708e-016	5.079e-015	6.1734e-015	4.02329e-015	1.63102e-015	2.62076e-015	5.91993e-015	-4.42263e-015	-8.61968e-015	-8.45216e-015	8.82558e-016	3.47057e-016	-1.59902e-015	-1.015e-015	7.96491e-015	5.71383e-016	-1.21317e-015	2.67578e-015	2.79724e-015
6.70553e-015	4.14227e-015	-3.42813e-015	-6.49256e-015	-6.5563e-015	-5.54083e-015	3.02026e-016	5.19988e-015	5.95378e-015	3.94967e-015	1.48356e-015	2.68968e-015	5.97326e-015	-4.23786e-015	-8.19605e-015	-8.11568e-015	1.55891e-015	7.49493e-016	-1.09409e-015	-1.1559e-015	8.08396e-015	4.96205e-016	-1.34024e-015	2.91427e-015	2.80343e-015
6.7109e-015	4.09433e-015	-3.11987e-015	-6.31093e-015	-6.50169e-015	-5.41599e-015	1.84917e-016	5.30274e-015	5.7243e-015	3.8553e-015	1.34265e-015	2.76129e-015	5.99517e-015	-4.03286e-015	-7.73254e-015	-7.75002e-015	2.2334e-015	1.15557e-015	-5.6742e-016	-1.26626e-015	8.18084e-015	4.0539e-016	-1.46125e-015	3.13637e-015	2.81073e-015
6.70769e-015	4.0149e-015	-2.78848e-015	-6.0938e-015	-6.40325e-015	-5.27011e-015	5.21377e-017	5.38505e-015	5.48466e-015	3.73878e-015	1.20797e-015	2.83316e-015	5.98436e-015	-3.80838e-015	-7.23156e-015	-7.35589e-015	2.90155e-015	1.56263e-015	-2.36646e-017	-1.3449e-015	8.2553e-015	2.98197e-016	-1.57641e-015	3.33934e-015	2.81751e-015
6.69519e-015	3.90383e-015	-2.43585e-015	-5.84213e-015	-6.26118e-015	-5.10456e-015	-9.74906e-017	5.44356e-015	5.23419e-015	3.59882e-015	1.07878e-015	2.90255e-015	5.93972e-015	-3.56502e-015	-6.69669e-015	-6.9349e-015	3.55928e-015	1.96816e-015	5.30983e-016	-1.39065e-015	8.30611e-015	1.74895e-016	-1.68544e-015	3.5214e-015	2.82163e-015
6.67194e-015	3.76216e-015	-2.06255e-015	-5.557e-015	-6.07627e-015	-4.91956e-015	-2.65223e-016	5.47586e-015	4.97213e-015	3.43464e-015	9.54381e-016	2.9672e-015	5.86107e-015	-3.30378e-015	-6.13175e-015	-6.4883e-015	4.20243e-015	2.36958e-015	1.0905e-015	-1.4037e-015	8.33305e-015	3.56208e-017	-1.78816e-015	3.6803e-015	2.82126e-015
6.63756e-015	3.59052e-015	-1.67037e-015	-5.23901e-015	-5.84993e-015	-4.71646e-015	-4.52172e-016	5.48041e-015	4.69773e-015	3.24646e-015	8.33913e-016	3.02447e-015	5.74806e-015	-3.02613e-015	-5.54031e-015	-6.01755e-015	4.82695e-015	2.76408e-015	1.64981e-015	-1.38281e-015	8.33536e-015	-1.19685e-016	-1.88513e-015	3.81401e-015	2.81424e-015
6.59094e-015	3.39045e-015	-1.26154e-015	-4.89059e-015	-5.58372e-015	-4.4961e-015	-6.5844e-016	5.45547e-015	4.41052e-015	3.03409e-015	7.17074e-016	3.0718e-015	5.60032e-015	-2.73352e-015	-4.92714e-015	-5.52445e-015	5.4289e-015	3.1497e-015	2.20329e-015	-1.3282e-015	8.3124e-015	-2.90815e-016	-1.97659e-015	3.92016e-015	2.79859e-015
6.53185e-015	3.16385e-015	-8.38011e-016	-4.51314e-015	-5.28001e-015	-4.25951e-015	-8.85156e-016	5.39966e-015	4.11047e-015	2.79712e-015	6.02857e-016	3.10631e-015	5.41864e-015	-2.42781e-015	-4.29691e-015	-5.01165e-015	6.00453e-015	3.52377e-015	2.74611e-015	-1.24128e-015	8.26375e-015	-4.77089e-016	-2.06301e-015	3.99693e-015	2.77318e-015
6.45949e-015	2.91278e-015	-4.02622e-016	-4.11001e-015	-4.94188e-015	-4.00827e-015	-1.13174e-015	5.31122e-015	3.79713e-015	2.53607e-015	4.90143e-016	3.12506e-015	5.2037e-015	-2.11034e-015	-3.65398e-015	-4.48169e-015	6.55016e-015	3.884e-015	3.27266e-015	-1.12292e-015	8.18972e-015	-6.77836e-016	-2.1448e-015	4.04312e-015	2.73599e-015
6.37339e-015	2.63926e-015	4.14128e-017	-3.6842e-015	-4.57145e-015	-3.74434e-015	-1.39903e-015	5.18876e-015	3.46923e-015	2.25175e-015	3.77388e-016	3.1258e-015	4.95684e-015	-1.78303e-015	-3.0036e-015	-3.93654e-015	7.06285e-015	4.22794e-015	3.77831e-015	-9.73493e-016	8.09025e-015	-8.92737e-016	-2.22259e-015	4.05686e-015	2.68493e-015
6.27364e-015	2.34526e-015	4.91282e-016	-3.23875e-015	-4.17085e-015	-3.46999e-015	-1.68634e-015	5.03168e-015	3.12679e-015	1.94453e-015	2.63412e-016	3.10593e-015	4.67938e-015	-1.44863e-015	-2.3505e-015	-3.37903e-015	7.53835e-015	4.55357e-015	4.25864e-015	-7.94434e-016	7.96517e-015	-1.12082e-015	-2.29647e-015	4.03683e-015	2.61855e-015
6.1593e-015	2.03237e-015	9.4429e-016	-2.77682e-015	-3.74469e-015	-3.18742e-015	-1.99299e-015	4.83934e-015	2.76966e-015	1.61606e-015	1.47053e-016	3.0633e-015	4.37296e-015	-1.10946e-015	-1.6996e-015	-2.8113e-015	7.97457e-015	4.85908e-015	4.70932e-015	-5.87973e-016	7.81526e-015	-1.36025e-015	-2.36722e-015	3.98215e-015	2.53563e-015
6.02983e-015	1.70297e-015	1.39662e-015	-2.30204e-015	-3.2967e-015	-2.89861e-015	-2.3188e-015	4.6114e-015	2.39646e-015	1.26813e-015	2.73189e-017	2.99585e-015	4.03973e-015	-7.67592e-016	-1.05622e-015	-2.23555e-015	8.3687e-015	5.14261e-015	5.12737e-015	-3.56638e-016	7.64094e-015	-1.60975e-015	-2.43562e-015	3.89214e-015	2.43488e-015
5.88507e-015	1.35982e-015	1.84513e-015	-1.81778e-015	-2.83e-015	-2.60553e-015	-2.66323e-015	4.34852e-015	2.00712e-015	9.02205e-016	-9.7094e-017	2.90224e-015	3.68199e-015	-4.25132e-016	-4.25366e-016	-1.65523e-015	8.71956e-015	5.40296e-015	5.50991e-015	-1.02607e-016	7.44281e-015	-1.86759e-015	-2.50213e-015	3.7659e-015	2.31448e-015
5.72514e-015	1.0056e-015	2.28621e-015	-1.32834e-015	-2.34881e-015	-2.31056e-015	-3.02502e-015	4.05117e-015	1.60236e-015	5.2058e-016	-2.2752e-016	2.78061e-015	3.30168e-015	-8.41816e-017	1.8837e-016	-1.07304e-015	9.02605e-015	5.63819e-015	5.85374e-015	1.71568e-016	7.22193e-015	-2.13248e-015	-2.56687e-015	3.60389e-015	2.17384e-015
5.54992e-015	6.42538e-016	2.71618e-015	-8.3813e-016	-1.85757e-015	-2.0164e-015	-3.40318e-015	3.72003e-015	1.18277e-015	1.25594e-016	-3.64983e-016	2.62944e-015	2.9016e-015	2.52941e-016	7.8051e-016	-4.91415e-016	9.28668e-015	5.84742e-015	6.15692e-015	4.63751e-016	6.97931e-015	-2.40204e-015	-2.63039e-015	3.40623e-015	2.01236e-015
5.35955e-015	2.72776e-016	3.13173e-015	-3.51524e-016	-1.36015e-015	-1.7245e-015	-3.79566e-015	3.35628e-015	7.48992e-016	-2.8048e-016	-5.10556e-016	2.44786e-015	2.48492e-015	5.83793e-016	1.34663e-015	8.70682e-017	9.50063e-015	6.03052e-015	6.41849e-015	7.70056e-016	6.71534e-015	-2.6748e-015	-2.69308e-015	3.17341e-015	1.82981e-015
5.15433e-015	-1.01148e-016	3.52937e-015	1.27467e-016	-8.60357e-016	-1.43713e-015	-4.20043e-015	2.96245e-015	3.01341e-016	-6.94908e-016	-6.65858e-016	2.23607e-015	2.05398e-015	9.0653e-016	1.88233e-015	6.59052e-016	9.66733e-015	6.18661e-015	6.63731e-015	1.08693e-015	6.43086e-015	-2.94886e-015	-2.75541e-015	2.90647e-015	1.6266e-015
4.93437e-015	-4.7668e-016	3.90636e-015	5.94604e-016	-3.62129e-016	-1.15723e-015	-4.61556e-015	2.54051e-015	-1.59504e-016	-1.11512e-015	-8.31567e-016	1.9938e-015	1.61206e-015	1.21912e-015	2.38412e-015	1.22209e-015	9.78665e-015	6.31501e-015	6.81338e-015	1.41109e-015	6.12748e-015	-3.2226e-015	-2.8178e-015	2.60642e-015	1.40337e-015
4.70015e-015	-8.51445e-016	4.25932e-015	1.04599e-015	1.3013e-016	-8.87379e-016	-5.03863e-015	2.09226e-015	-6.33466e-016	-1.53818e-015	-1.00836e-015	1.72116e-015	1.16169e-015	1.51925e-015	2.84923e-015	1.77332e-015	9.85971e-015	6.41598e-015	6.94692e-015	1.73911e-015	5.80562e-015	-3.49419e-015	-2.88022e-015	2.27461e-015	1.16096e-015
4.45177e-015	-1.22318e-015	4.58569e-015	1.47857e-015	6.13012e-016	-6.30188e-016	-5.46765e-015	1.61967e-015	-1.11929e-015	-1.96182e-015	-1.19699e-015	1.41914e-015	7.05615e-016	1.80598e-015	3.27421e-015	2.31002e-015	9.88755e-015	6.49001e-015	7.03817e-015	2.06742e-015	5.46669e-015	-3.76126e-015	-2.94344e-015	1.91299e-015	8.99747e-016
4.18962e-015	-1.59005e-015	4.88279e-015	1.88836e-015	1.08324e-015	-3.8765e-016	-5.90022e-015	1.12623e-015	-1.61529e-015	-2.38334e-015	-1.39805e-015	1.08838e-015	2.47601e-016	2.07727e-015	3.65706e-015	2.83006e-015	9.8722e-015	6.53707e-015	7.08844e-015	2.39298e-015	5.11233e-015	-4.02216e-015	-3.00734e-015	1.52424e-015	6.21505e-016
3.91467e-015	-1.94983e-015	5.14857e-015	2.27228e-015	1.53745e-015	-1.61775e-016	-6.33298e-015	6.15542e-016	-2.11996e-015	-2.79971e-015	-1.61154e-015	7.30505e-016	-2.10073e-016	2.33207e-015	3.99541e-015	3.33087e-015	9.81537e-015	6.55687e-015	7.10033e-015	2.7123e-015	4.74405e-015	-4.27464e-015	-3.07186e-015	1.11091e-015	3.27789e-016
3.62841e-015	-2.30044e-015	5.38117e-015	2.62836e-015	1.97293e-015	4.58338e-017	-6.7625e-015	9.04091e-017	-2.63096e-015	-3.20821e-015	-1.83799e-015	3.46949e-016	-6.64835e-016	2.56957e-015	4.28824e-015	3.81036e-015	9.71979e-015	6.55085e-015	7.07636e-015	3.0219e-015	4.36396e-015	-4.51683e-015	-3.13677e-015	6.7534e-016	2.00057e-017
3.33129e-015	-2.64055e-015	5.57906e-015	2.95326e-015	2.38671e-015	2.33224e-016	-7.18669e-015	-4.46044e-016	-3.14696e-015	-3.6062e-015	-2.07743e-015	-5.99935e-017	-1.11408e-015	2.78913e-015	4.53447e-015	4.26673e-015	9.58773e-015	6.51927e-015	7.01887e-015	3.31837e-015	3.97407e-015	-4.7471e-015	-3.20171e-015	2.19929e-016	-3.00138e-016
3.02369e-015	-2.96858e-015	5.74111e-015	3.24513e-015	2.77621e-015	3.99025e-016	-7.60212e-015	-9.89644e-016	-3.66529e-015	-3.99105e-015	-2.32944e-015	-4.8846e-016	-1.55553e-015	2.99066e-015	4.73411e-015	4.69828e-015	9.42287e-015	6.4629e-015	6.93099e-015	3.59842e-015	3.57553e-015	-4.96399e-015	-3.26666e-015	-2.51967e-016	-6.29547e-016
2.70663e-015	-3.28345e-015	5.8666e-015	3.50172e-015	3.13967e-015	5.41835e-016	-8.0057e-015	-1.53679e-015	-4.18354e-015	-4.36086e-015	-2.59356e-015	-9.35489e-016	-1.98633e-015	3.17435e-015	4.88677e-015	5.10329e-015	9.22847e-015	6.38347e-015	6.81682e-015	3.85931e-015	3.17044e-015	-5.16605e-015	-3.33171e-015	-7.37109e-016	-9.66276e-016
2.38127e-015	-3.58389e-015	5.95505e-015	3.72204e-015	3.47552e-015	6.60683e-016	-8.39483e-015	-2.08394e-015	-4.70013e-015	-4.71341e-015	-2.86897e-015	-1.39841e-015	-2.40445e-015	3.33962e-015	4.99325e-015	5.4801e-015	9.00827e-015	6.28237e-015	6.67988e-015	4.09873e-015	2.7601e-015	-5.35206e-015	-3.39661e-015	-1.23223e-015	-1.30765e-015
2.0491e-015	-3.869e-015	6.00704e-015	3.90598e-015	3.78228e-015	7.54773e-016	-8.76577e-015	-2.6268e-015	-5.21242e-015	-5.04697e-015	-3.15529e-015	-1.87412e-015	-2.8071e-015	3.48761e-015	5.05495e-015	5.82715e-015	8.76596e-015	6.16073e-015	6.52456e-015	4.31401e-015	2.34662e-015	-5.52085e-015	-3.46099e-015	-1.73373e-015	-1.65044e-015
1.7111e-015	-4.13706e-015	6.02253e-015	4.05305e-015	4.05867e-015	8.23688e-016	-9.1154e-015	-3.16171e-015	-5.71841e-015	-5.35957e-015	-3.45149e-015	-2.35864e-015	-3.19228e-015	3.61793e-015	5.07376e-015	6.14421e-015	8.50532e-015	6.02037e-015	6.35396e-015	4.50219e-015	1.93198e-015	-5.67111e-015	-3.52465e-015	-2.23804e-015	-1.99222e-015
1.36813e-015	-4.38806e-015	6.00247e-015	4.16393e-015	4.30447e-015	8.67086e-016	-9.44139e-015	-3.68488e-015	-6.21505e-015	-5.65014e-015	-3.75682e-015	-2.84912e-015	-3.55882e-015	3.73226e-015	5.05133e-015	6.43079e-015	8.23101e-015	5.86278e-015	6.17129e-015	4.66117e-015	1.5178e-015	-5.80207e-015	-3.5874e-015	-2.74125e-015	-2.33082e-015
1.02189e-015	-4.62138e-015	5.94839e-015	4.23807e-015	4.51948e-015	8.85002e-016	-9.74091e-015	-4.19318e-015	-6.70007e-015	-5.91723e-015	-4.07013e-015	-3.34252e-015	-3.90563e-015	3.83137e-015	4.99063e-015	6.68665e-015	7.9471e-015	5.68929e-015	5.98028e-015	4.78913e-015	1.10567e-015	-5.91384e-015	-3.64874e-015	-3.24009e-015	-2.6635e-015
6.72991e-016	-4.83685e-015	5.86189e-015	4.27694e-015	4.70335e-015	8.77369e-016	-1.0011e-014	-4.68346e-015	-7.17125e-015	-6.16e-015	-4.39027e-015	-3.83484e-015	-4.23146e-015	3.9166e-015	4.89484e-015	6.91114e-015	7.65725e-015	5.50209e-015	5.785e-015	4.88443e-015	6.98084e-016	-6.00587e-015	-3.70826e-015	-3.73123e-015	-2.98796e-015
3.23169e-016	-5.03498e-015	5.74542e-015	4.28205e-015	4.85674e-015	8.44985e-016	-1.025e-014	-5.15236e-015	-7.62605e-015	-6.37726e-015	-4.71531e-015	-4.32233e-015	-4.53516e-015	3.98942e-015	4.76719e-015	7.10471e-015	7.36576e-015	5.30294e-015	5.58974e-015	4.9462e-015	2.95778e-016	-6.07828e-015	-3.76543e-015	-4.21111e-015	-3.30179e-015
-2.65837e-017	-5.21583e-015	5.60169e-015	4.25533e-015	4.98033e-015	7.89052e-016	-1.04562e-014	-5.59661e-015	-8.06228e-015	-6.5692e-015	-5.04368e-015	-4.80128e-015	-4.81627e-015	4.05257e-015	4.61136e-015	7.26827e-015	7.0768e-015	5.09341e-015	5.39761e-015	4.97404e-015	-9.93752e-017	-6.13161e-015	-3.81978e-015	-4.67729e-015	-3.60252e-015
-3.75724e-016	-5.37943e-015	5.43319e-015	4.19914e-015	5.07545e-015	7.10669e-016	-1.06276e-014	-6.01377e-015	-8.47748e-015	-6.73555e-015	-5.37332e-015	-5.26829e-015	-5.07374e-015	4.1076e-015	4.43186e-015	7.4026e-015	6.79471e-015	4.87559e-015	5.21137e-015	4.96661e-015	-4.85329e-016	-6.16599e-015	-3.87156e-015	-5.12692e-015	-3.88825e-015
-7.23521e-016	-5.52655e-015	5.24286e-015	4.11581e-015	5.14307e-015	6.1141e-016	-1.07632e-014	-6.40074e-015	-8.86963e-015	-6.87615e-015	-5.70287e-015	-5.72016e-015	-5.30715e-015	4.15643e-015	4.23259e-015	7.50896e-015	6.5227e-015	4.65212e-015	5.03431e-015	4.9234e-015	-8.60657e-016	-6.18262e-015	-3.92025e-015	-5.55696e-015	-4.15662e-015
-1.06934e-015	-5.65769e-015	5.03408e-015	4.00889e-015	5.18475e-015	4.93236e-016	-1.08624e-014	-6.75533e-015	-9.23736e-015	-6.99137e-015	-6.0307e-015	-6.15359e-015	-5.51633e-015	4.20094e-015	4.01762e-015	7.58913e-015	6.26442e-015	4.42518e-015	4.86878e-015	4.84548e-015	-1.22407e-015	-6.18262e-015	-3.96554e-015	-5.96463e-015	-4.40628e-015
-1.41194e-015	-5.77421e-015	4.81123e-015	3.88116e-015	5.20268e-015	3.57809e-016	-1.09246e-014	-7.07657e-015	-9.57828e-015	-7.0822e-015	-6.35535e-015	-6.56588e-015	-5.70172e-015	4.24365e-015	3.79154e-015	7.64435e-015	6.02277e-015	4.19656e-015	4.71644e-015	4.73278e-015	-1.57491e-015	-6.16691e-015	-4.00746e-015	-6.34766e-015	-4.6355e-015
-1.75086e-015	-5.87668e-015	4.57767e-015	3.73517e-015	5.19822e-015	2.06923e-016	-1.09494e-014	-7.3632e-015	-9.89101e-015	-7.14934e-015	-6.67421e-015	-6.95391e-015	-5.86342e-015	4.28685e-015	3.55917e-015	7.67591e-015	5.80124e-015	3.96881e-015	4.57944e-015	4.58608e-015	-1.91074e-015	-6.13668e-015	-4.04561e-015	-6.70497e-015	-4.84368e-015
-2.0859e-015	-5.96682e-015	4.33666e-015	3.5749e-015	5.17312e-015	4.27783e-017	-1.09371e-014	-7.6144e-015	-1.01742e-014	-7.19379e-015	-6.98517e-015	-7.31535e-015	-6.00166e-015	4.33195e-015	3.3248e-015	7.68642e-015	5.6024e-015	3.7439e-015	4.45871e-015	4.40662e-015	-2.23005e-015	-6.0936e-015	-4.08021e-015	-7.03522e-015	-5.03066e-015
-2.41664e-015	-6.04541e-015	4.09213e-015	3.40372e-015	5.12926e-015	-1.31786e-016	-1.08877e-014	-7.82888e-015	-1.04272e-014	-7.21696e-015	-7.28693e-015	-7.64802e-015	-6.11747e-015	4.38191e-015	3.09277e-015	7.67783e-015	5.42798e-015	3.52386e-015	4.35506e-015	4.19503e-015	-2.53218e-015	-6.03874e-015	-4.11099e-015	-7.33737e-015	-5.19548e-015
-2.74261e-015	-6.11348e-015	3.84819e-015	3.22531e-015	5.06849e-015	-3.14559e-016	-1.08026e-014	-8.00686e-015	-1.06494e-014	-7.22036e-015	-7.57785e-015	-7.9504e-015	-6.21162e-015	4.43866e-015	2.86743e-015	7.65263e-015	5.28049e-015	3.31071e-015	4.26818e-015	3.95268e-015	-2.81709e-015	-5.97407e-015	-4.13838e-015	-7.6105e-015	-5.33766e-015
-3.06296e-015	-6.17259e-015	3.60877e-015	3.04289e-015	4.9933e-015	-5.03185e-016	-1.06825e-014	-8.14816e-015	-1.08406e-014	-7.20567e-015	-7.85658e-015	-8.22092e-015	-6.28435e-015	4.50392e-015	2.65323e-015	7.61333e-015	5.16153e-015	3.10632e-015	4.19878e-015	3.68118e-015	-3.08374e-015	-5.90113e-015	-4.16268e-015	-7.85458e-015	-5.45728e-015
-3.3776e-015	-6.2241e-015	3.3778e-015	2.86028e-015	4.90555e-015	-6.94494e-016	-1.05294e-014	-8.25377e-015	-1.10008e-014	-7.17488e-015	-8.12172e-015	-8.45882e-015	-6.33726e-015	4.57893e-015	2.45371e-015	7.56203e-015	5.07191e-015	2.91281e-015	4.14597e-015	3.38279e-015	-3.33126e-015	-5.8218e-015	-4.18399e-015	-8.06894e-015	-5.55523e-015
-3.68673e-015	-6.2692e-015	3.1584e-015	2.68092e-015	4.80624e-015	-8.85746e-016	-1.03454e-014	-8.32451e-015	-1.11302e-014	-7.12969e-015	-8.37171e-015	-8.66333e-015	-6.37175e-015	4.6647e-015	2.27255e-015	7.5015e-015	5.01147e-015	2.73253e-015	4.10894e-015	3.05985e-015	-3.55903e-015	-5.73776e-015	-4.20241e-015	-8.25365e-015	-5.6317e-015
-3.99028e-015	-6.3087e-015	2.95384e-015	2.50736e-015	4.69754e-015	-1.07435e-015	-1.01331e-014	-8.36177e-015	-1.12289e-014	-7.07217e-015	-8.60473e-015	-8.83408e-015	-6.38895e-015	4.76263e-015	2.11299e-015	7.43414e-015	4.9807e-015	2.56734e-015	4.0857e-015	2.71434e-015	-3.76638e-015	-5.65093e-015	-4.21867e-015	-8.40985e-015	-5.68763e-015
-4.28839e-015	-6.34398e-015	2.76695e-015	2.34285e-015	4.58132e-015	-1.25725e-015	-9.89558e-015	-8.36776e-015	-1.12976e-014	-7.00422e-015	-8.82037e-015	-8.9714e-015	-6.3902e-015	4.87364e-015	1.97752e-015	7.36267e-015	4.97949e-015	2.41825e-015	4.07448e-015	2.34893e-015	-3.95329e-015	-5.56331e-015	-4.23309e-015	-8.53872e-015	-5.72426e-015
-4.58129e-015	-6.37614e-015	2.60041e-015	2.18994e-015	4.45861e-015	-1.43217e-015	-9.63542e-015	-8.34435e-015	-1.13381e-014	-6.92762e-015	-9.01742e-015	-9.07597e-015	-6.37685e-015	4.99777e-015	1.86946e-015	7.2897e-015	5.00706e-015	2.28649e-015	4.07328e-015	1.96655e-015	-4.11913e-015	-5.47708e-015	-4.2465e-015	-8.64169e-015	-5.74303e-015
-4.86869e-015	-6.40602e-015	2.45643e-015	2.05193e-015	4.33018e-015	-1.59721e-015	-9.35635e-015	-8.29455e-015	-1.13522e-014	-6.84433e-015	-9.19485e-015	-9.14841e-015	-6.35079e-015	5.13523e-015	1.79075e-015	7.21774e-015	5.06155e-015	2.17353e-015	4.07954e-015	1.56995e-015	-4.26366e-015	-5.39351e-015	-4.25955e-015	-8.71998e-015	-5.74565e-015
-5.15029e-015	-6.43425e-015	2.33718e-015	1.93142e-015	4.19752e-015	-1.74967e-015	-9.06151e-015	-8.22097e-015	-1.13411e-014	-6.75607e-015	-9.3524e-015	-9.18968e-015	-6.31266e-015	5.28619e-015	1.74299e-015	7.14876e-015	5.14097e-015	2.0809e-015	4.09072e-015	1.16217e-015	-4.38793e-015	-5.31407e-015	-4.27303e-015	-8.77519e-015	-5.73398e-015
-5.42625e-015	-6.46097e-015	2.24431e-015	1.83017e-015	4.06185e-015	-1.88738e-015	-8.75376e-015	-8.12666e-015	-1.13066e-014	-6.66494e-015	-9.4888e-015	-9.20122e-015	-6.26401e-015	5.45066e-015	1.7274e-015	7.08516e-015	5.24413e-015	2.00997e-015	4.10416e-015	7.4634e-016	-4.49174e-015	-5.24024e-015	-4.28726e-015	-8.80938e-015	-5.70986e-015
-5.69663e-015	-6.48722e-015	2.17886e-015	1.74966e-015	3.92351e-015	-2.00828e-015	-8.43675e-015	-8.01446e-015	-1.12513e-014	-6.57253e-015	-9.60394e-015	-9.18446e-015	-6.20607e-015	5.6278e-015	1.7449e-015	7.02882e-015	5.36913e-015	1.96195e-015	4.11745e-015	3.25311e-016	-4.57563e-015	-5.17339e-015	-4.30305e-015	-8.82416e-015	-5.67587e-015
-5.96155e-015	-6.51374e-015	2.14188e-015	1.69111e-015	3.7837e-015	-2.11067e-015	-8.11436e-015	-7.88765e-015	-1.11769e-014	-6.47981e-015	-9.69716e-015	-9.14168e-015	-6.14045e-015	5.81648e-015	1.79572e-015	6.98151e-015	5.51295e-015	1.93762e-015	4.12717e-015	-9.77638e-017	-4.64031e-015	-5.11419e-015	-4.32093e-015	-8.82185e-015	-5.6335e-015
-6.22019e-015	-6.54009e-015	2.13343e-015	1.65532e-015	3.64295e-015	-2.19251e-015	-7.79032e-015	-7.74984e-015	-1.1085e-014	-6.38874e-015	-9.76813e-015	-9.07572e-015	-6.06772e-015	6.01543e-015	1.8795e-015	6.94438e-015	5.67251e-015	1.93771e-015	4.13021e-015	-5.20408e-016	-4.68614e-015	-5.06371e-015	-4.34187e-015	-8.8049e-015	-5.5847e-015
-6.47243e-015	-6.56645e-015	2.15289e-015	1.64277e-015	3.50087e-015	-2.25309e-015	-7.46867e-015	-7.60419e-015	-1.09785e-014	-6.30082e-015	-9.81689e-015	-8.9888e-015	-5.98953e-015	6.2232e-015	1.9952e-015	6.91903e-015	5.8443e-015	1.962e-015	4.12441e-015	-9.39447e-016	-4.71332e-015	-5.02221e-015	-4.36585e-015	-8.77556e-015	-5.53175e-015
-6.71838e-015	-6.59205e-015	2.20024e-015	1.65338e-015	3.3576e-015	-2.29146e-015	-7.15278e-015	-7.45391e-015	-1.08606e-014	-6.21708e-015	-9.84314e-015	-8.88291e-015	-5.90754e-015	6.43758e-015	2.14174e-015	6.90629e-015	6.0258e-015	2.01101e-015	4.10718e-015	-1.3522e-015	-4.72269e-015	-4.98978e-015	-4.39405e-015	-8.73594e-015	-5.47676e-015
-6.95802e-015	-6.61756e-015	2.27435e-015	1.68743e-015	3.21301e-015	-2.30677e-015	-6.84603e-015	-7.30268e-015	-1.07333e-014	-6.13795e-015	-9.84722e-015	-8.76071e-015	-5.82216e-015	6.65597e-015	2.31723e-015	6.90639e-015	6.21418e-015	2.08465e-015	4.07549e-015	-1.75632e-015	-4.7149e-015	-4.96715e-015	-4.42652e-015	-8.6881e-015	-5.42122e-015
-7.19117e-015	-6.64297e-015	2.3737e-015	1.74485e-015	3.06642e-015	-2.29853e-015	-6.55158e-015	-7.15259e-015	-1.0599e-014	-6.06387e-015	-9.82907e-015	-8.62465e-015	-5.73427e-015	6.87649e-015	2.51946e-015	6.91941e-015	6.40521e-015	2.18218e-015	4.02725e-015	-2.14983e-015	-4.69067e-015	-4.95466e-015	-4.46373e-015	-8.63443e-015	-5.36692e-015
-7.41707e-015	-6.66654e-015	2.49627e-015	1.82518e-015	2.9179e-015	-2.26727e-015	-6.27246e-015	-7.00698e-015	-1.04596e-014	-5.99559e-015	-9.78891e-015	-8.47746e-015	-5.64474e-015	7.09617e-015	2.74594e-015	6.94521e-015	6.59593e-015	2.30292e-015	3.96115e-015	-2.5302e-015	-4.65174e-015	-4.95205e-015	-4.50569e-015	-8.5768e-015	-5.31563e-015
-7.63492e-015	-6.68763e-015	2.64008e-015	1.92682e-015	2.76724e-015	-2.21276e-015	-6.01149e-015	-6.86888e-015	-1.03181e-014	-5.93321e-015	-9.72714e-015	-8.32185e-015	-5.55458e-015	7.31216e-015	2.99427e-015	6.98399e-015	6.78269e-015	2.44606e-015	3.87471e-015	-2.89536e-015	-4.59962e-015	-4.95831e-015	-4.55239e-015	-8.51736e-015	-5.26885e-015
-7.84373e-015	-6.70599e-015	2.8027e-015	2.04806e-015	2.61434e-015	-2.13592e-015	-5.7716e-015	-6.74151e-015	-1.01766e-014	-5.87693e-015	-9.64426e-015	-8.16048e-015	-5.46457e-015	7.52172e-015	3.26082e-015	7.03543e-015	6.96195e-015	2.61054e-015	3.76623e-015	-3.24387e-015	-4.53517e-015	-4.97285e-015	-4.60401e-015	-8.45767e-015	-5.22754e-015
-8.04277e-015	-6.72017e-015	2.98148e-015	2.18725e-015	2.45772e-015	-2.03798e-015	-5.55419e-015	-6.62706e-015	-1.00374e-014	-5.82663e-015	-9.54095e-015	-7.99567e-015	-5.37491e-015	7.72195e-015	3.54205e-015	7.09893e-015	7.13002e-015	2.79523e-015	3.63432e-015	-3.57391e-015	-4.45965e-015	-4.9948e-015	-4.66053e-015	-8.39975e-015	-5.19252e-015
-8.23182e-015	-6.72931e-015	3.17355e-015	2.3436e-015	2.29641e-015	-1.92032e-015	-5.3606e-015	-6.52697e-015	-9.9022e-015	-5.78206e-015	-9.41753e-015	-7.8294e-015	-5.28606e-015	7.90988e-015	3.83434e-015	7.17311e-015	7.28402e-015	2.99789e-015	3.47821e-015	-3.88353e-015	-4.3743e-015	-5.02273e-015	-4.72132e-015	-8.34473e-015	-5.16556e-015
-8.40907e-015	-6.73248e-015	3.37509e-015	2.51449e-015	2.13058e-015	-1.78444e-015	-5.19213e-015	-6.44294e-015	-9.77287e-015	-5.74256e-015	-9.27462e-015	-7.66374e-015	-5.1988e-015	8.0826e-015	4.13352e-015	7.25607e-015	7.42082e-015	3.21642e-015	3.29827e-015	-4.17166e-015	-4.27973e-015	-5.05466e-015	-4.78582e-015	-8.29343e-015	-5.14788e-015
-8.57325e-015	-6.72827e-015	3.58241e-015	2.69758e-015	1.9598e-015	-1.6325e-015	-5.0499e-015	-6.37573e-015	-9.6503e-015	-5.70785e-015	-9.11292e-015	-7.50043e-015	-5.11304e-015	8.23664e-015	4.4356e-015	7.34608e-015	7.53786e-015	3.44858e-015	3.09453e-015	-4.43723e-015	-4.17787e-015	-5.08902e-015	-4.85347e-015	-8.24594e-015	-5.13946e-015
-8.72368e-015	-6.71527e-015	3.79236e-015	2.89012e-015	1.78266e-015	-1.46664e-015	-4.93509e-015	-6.32663e-015	-9.53496e-015	-5.67738e-015	-8.93279e-015	-7.34101e-015	-5.02878e-015	8.36935e-015	4.7373e-015	7.44116e-015	7.63275e-015	3.69221e-015	2.86753e-015	-4.67975e-015	-4.06997e-015	-5.12425e-015	-4.92363e-015	-8.20302e-015	-5.14093e-015
-8.85978e-015	-6.69206e-015	4.00122e-015	3.08975e-015	1.59863e-015	-1.28939e-015	-4.84799e-015	-6.29622e-015	-9.42774e-015	-5.65004e-015	-8.73502e-015	-7.18665e-015	-4.94635e-015	8.47773e-015	5.03447e-015	7.53988e-015	7.70337e-015	3.94418e-015	2.61779e-015	-4.89813e-015	-3.95784e-015	-5.15822e-015	-4.99529e-015	-8.16516e-015	-5.15265e-015
-8.98071e-015	-6.65731e-015	4.20575e-015	3.29433e-015	1.40736e-015	-1.10317e-015	-4.78764e-015	-6.28447e-015	-9.3298e-015	-5.62515e-015	-8.52074e-015	-7.03841e-015	-4.86619e-015	8.55932e-015	5.32301e-015	7.64025e-015	7.74768e-015	4.20198e-015	2.34659e-015	-5.09223e-015	-3.84274e-015	-5.18868e-015	-5.06742e-015	-8.13208e-015	-5.17355e-015
-9.08491e-015	-6.61e-015	4.40278e-015	3.50122e-015	1.2092e-015	-9.10566e-016	-4.7535e-015	-6.29104e-015	-9.24129e-015	-5.60181e-015	-8.2903e-015	-6.89665e-015	-4.78874e-015	8.61235e-015	5.59871e-015	7.73916e-015	7.7643e-015	4.46323e-015	2.055e-015	-5.26205e-015	-3.72644e-015	-5.21381e-015	-5.13878e-015	-8.10318e-015	-5.20343e-015
-9.1711e-015	-6.54918e-015	4.58862e-015	3.70789e-015	1.00427e-015	-7.1536e-016	-4.7446e-015	-6.31484e-015	-9.16244e-015	-5.57874e-015	-8.04424e-015	-6.7619e-015	-4.7137e-015	8.63506e-015	5.85807e-015	7.83364e-015	7.75234e-015	4.72441e-015	1.74477e-015	-5.40804e-015	-3.61009e-015	-5.23194e-015	-5.20769e-015	-8.07816e-015	-5.24202e-015
-9.23839e-015	-6.47363e-015	4.75963e-015	3.91157e-015	7.92451e-016	-5.20157e-016	-4.75958e-015	-6.35426e-015	-9.09335e-015	-5.5549e-015	-7.78308e-015	-6.63426e-015	-4.64031e-015	8.62581e-015	6.09738e-015	7.92178e-015	7.71127e-015	4.98264e-015	1.41819e-015	-5.53072e-015	-3.49458e-015	-5.24117e-015	-5.27257e-015	-8.05608e-015	-5.28865e-015
-9.28599e-015	-6.38221e-015	4.9127e-015	4.10943e-015	5.74095e-016	-3.27392e-016	-4.7965e-015	-6.40833e-015	-9.03367e-015	-5.52881e-015	-7.50761e-015	-6.51341e-015	-4.56846e-015	8.58273e-015	6.31356e-015	8.00051e-015	7.64078e-015	5.23501e-015	1.0778e-015	-5.63058e-015	-3.38117e-015	-5.23921e-015	-5.33194e-015	-8.03588e-015	-5.34297e-015
-9.31356e-015	-6.2749e-015	5.04491e-015	4.29961e-015	3.49565e-016	-1.40386e-016	-4.85323e-015	-6.47516e-015	-8.98204e-015	-5.49954e-015	-7.21933e-015	-6.39913e-015	-4.49728e-015	8.50496e-015	6.50319e-015	8.06741e-015	7.54105e-015	5.47851e-015	7.25745e-016	-5.70845e-015	-3.27152e-015	-5.22393e-015	-5.38359e-015	-8.01584e-015	-5.40408e-015
-9.32024e-015	-6.1512e-015	5.15341e-015	4.47979e-015	1.18954e-016	3.80958e-017	-4.92697e-015	-6.55259e-015	-8.93754e-015	-5.46627e-015	-6.91877e-015	-6.29085e-015	-4.42602e-015	8.3924e-015	6.66316e-015	8.11999e-015	7.41265e-015	5.71011e-015	3.65204e-016	-5.76485e-015	-3.16672e-015	-5.19366e-015	-5.42616e-015	-7.99483e-015	-5.4708e-015
-9.30468e-015	-6.01027e-015	5.23533e-015	4.6473e-015	-1.17347e-016	2.0529e-016	-5.01529e-015	-6.63764e-015	-8.8988e-015	-5.42804e-015	-6.60672e-015	-6.18717e-015	-4.35433e-015	8.24432e-015	6.7907e-015	8.15533e-015	7.25596e-015	5.92612e-015	-1.46741e-018	-5.80151e-015	-3.06781e-015	-5.14646e-015	-5.45787e-015	-7.97123e-015	-5.54169e-015
-9.26695e-015	-5.8524e-015	5.28825e-015	4.8001e-015	-3.58542e-016	3.57828e-016	-5.11508e-015	-6.72694e-015	-8.86403e-015	-5.3841e-015	-6.28401e-015	-6.08692e-015	-4.2816e-015	8.06074e-015	6.88368e-015	8.17109e-015	7.07284e-015	6.12357e-015	-3.71432e-016	-5.8196e-015	-2.97625e-015	-5.08092e-015	-5.47699e-015	-7.94304e-015	-5.61598e-015
-9.20721e-015	-5.67721e-015	5.31062e-015	4.93637e-015	-6.02922e-016	4.92965e-016	-5.22314e-015	-6.81737e-015	-8.83144e-015	-5.33341e-015	-5.95165e-015	-5.98877e-015	-4.20734e-015	7.84229e-015	6.9408e-015	8.16576e-015	6.86453e-015	6.30022e-015	-7.415e-016	-5.82051e-015	-2.89275e-015	-4.99548e-015	-5.48135e-015	-7.90774e-015	-5.69239e-015
-9.12498e-015	-5.48492e-015	5.30047e-015	5.05454e-015	-8.49532e-016	6.08885e-016	-5.33676e-015	-6.90534e-015	-8.79965e-015	-5.27518e-015	-5.61017e-015	-5.89096e-015	-4.13094e-015	7.58961e-015	6.96055e-015	8.13686e-015	6.63342e-015	6.45309e-015	-1.10894e-015	-5.80534e-015	-2.8177e-015	-4.88902e-015	-5.46918e-015	-7.86381e-015	-5.76949e-015
-9.02062e-015	-5.27622e-015	5.25683e-015	5.15323e-015	-1.09696e-015	7.03494e-016	-5.45262e-015	-6.98784e-015	-8.76652e-015	-5.20877e-015	-5.26086e-015	-5.79171e-015	-4.05179e-015	7.30356e-015	6.94251e-015	8.0819e-015	6.38129e-015	6.57904e-015	-1.47098e-015	-5.77512e-015	-2.75201e-015	-4.76048e-015	-5.43886e-015	-7.80994e-015	-5.84637e-015
-8.89408e-015	-5.05165e-015	5.17937e-015	5.2307e-015	-1.34367e-015	7.75173e-016	-5.56775e-015	-7.06116e-015	-8.72894e-015	-5.13407e-015	-4.90483e-015	-5.68952e-015	-3.96974e-015	6.98618e-015	6.8861e-015	7.99957e-015	6.11089e-015	6.6755e-015	-1.82446e-015	-5.73147e-015	-2.69593e-015	-4.60944e-015	-5.38861e-015	-7.7437e-015	-5.92129e-015
-8.74571e-015	-4.81169e-015	5.0678e-015	5.28595e-015	-1.58805e-015	8.22544e-016	-5.67927e-015	-7.12202e-015	-8.68553e-015	-5.05066e-015	-4.54301e-015	-5.58315e-015	-3.88365e-015	6.63966e-015	6.79201e-015	7.88845e-015	5.82451e-015	6.74109e-015	-2.16651e-015	-5.6763e-015	-2.65029e-015	-4.43539e-015	-5.31729e-015	-7.66282e-015	-5.99358e-015
-8.57694e-015	-4.55743e-015	4.92202e-015	5.31795e-015	-1.82872e-015	8.43843e-016	-5.78324e-015	-7.16705e-015	-8.63431e-015	-4.95825e-015	-4.17662e-015	-5.47048e-015	-3.7926e-015	6.26634e-015	6.6604e-015	7.74815e-015	5.52519e-015	6.77423e-015	-2.49523e-015	-5.61077e-015	-2.61642e-015	-4.23767e-015	-5.22322e-015	-7.56602e-015	-6.06208e-015
-8.38847e-015	-4.29047e-015	4.74305e-015	5.32663e-015	-2.06385e-015	8.38428e-016	-5.87644e-015	-7.19253e-015	-8.57247e-015	-4.85703e-015	-3.80692e-015	-5.3498e-015	-3.69628e-015	5.86834e-015	6.49236e-015	7.57841e-015	5.21634e-015	6.77406e-015	-2.80853e-015	-5.53611e-015	-2.59402e-015	-4.01621e-015	-5.10496e-015	-7.45105e-015	-6.12552e-015
-8.18203e-015	-4.01236e-015	4.53147e-015	5.31186e-015	-2.29128e-015	8.06484e-016	-5.95655e-015	-7.19452e-015	-8.49781e-015	-4.74682e-015	-3.43477e-015	-5.21966e-015	-3.59474e-015	5.4487e-015	6.28898e-015	7.37931e-015	4.90116e-015	6.73914e-015	-3.10336e-015	-5.45365e-015	-2.58291e-015	-3.77213e-015	-4.96152e-015	-7.31591e-015	-6.18335e-015
-7.95916e-015	-3.72444e-015	4.28832e-015	5.2736e-015	-2.50886e-015	7.47788e-016	-6.0208e-015	-7.17024e-015	-8.40894e-015	-4.62805e-015	-3.06158e-015	-5.07872e-015	-3.48727e-015	5.01148e-015	6.05252e-015	7.15111e-015	4.58299e-015	6.66893e-015	-3.37848e-015	-5.36503e-015	-2.58293e-015	-3.50555e-015	-4.79194e-015	-7.15948e-015	-6.23443e-015
-7.72117e-015	-3.42843e-015	4.01545e-015	5.21163e-015	-2.71479e-015	6.62451e-016	-6.0669e-015	-7.11764e-015	-8.30422e-015	-4.50065e-015	-2.68945e-015	-4.92535e-015	-3.37356e-015	4.55922e-015	5.78514e-015	6.89385e-015	4.26463e-015	6.56309e-015	-3.63208e-015	-5.27192e-015	-2.59445e-015	-3.2179e-015	-4.59578e-015	-6.98137e-015	-6.27773e-015
-7.47013e-015	-3.1264e-015	3.71419e-015	5.12579e-015	-2.90715e-015	5.51351e-016	-6.09245e-015	-7.034e-015	-8.18184e-015	-4.36505e-015	-2.31976e-015	-4.7586e-015	-3.25299e-015	4.09545e-015	5.48978e-015	6.60946e-015	3.94945e-015	6.42159e-015	-3.86321e-015	-5.17516e-015	-2.61762e-015	-2.91e-015	-4.37283e-015	-6.78056e-015	-6.3128e-015
-7.20811e-015	-2.82061e-015	3.38676e-015	5.01606e-015	-3.08384e-015	4.15503e-016	-6.09576e-015	-6.91673e-015	-8.03977e-015	-4.22156e-015	-1.95362e-015	-4.57701e-015	-3.12546e-015	3.62406e-015	5.16915e-015	6.29974e-015	3.64029e-015	6.24567e-015	-4.07097e-015	-5.07593e-015	-2.65194e-015	-2.58324e-015	-4.12288e-015	-6.55624e-015	-6.33844e-015
-6.93705e-015	-2.51373e-015	3.03579e-015	4.88359e-015	-3.2437e-015	2.56664e-016	-6.07486e-015	-6.76348e-015	-7.87698e-015	-4.07084e-015	-1.59239e-015	-4.3797e-015	-2.99082e-015	3.14929e-015	4.82615e-015	5.96604e-015	3.34064e-015	6.03658e-015	-4.25453e-015	-4.97524e-015	-2.69693e-015	-2.23957e-015	-3.84634e-015	-6.30782e-015	-6.35439e-015
-6.65927e-015	-2.20737e-015	2.66482e-015	4.73019e-015	-3.3848e-015	7.72068e-017	-6.02869e-015	-6.5736e-015	-7.69241e-015	-3.9135e-015	-1.23796e-015	-4.16589e-015	-2.84929e-015	2.675e-015	4.46452e-015	5.61023e-015	3.05364e-015	5.79559e-015	-4.41301e-015	-4.87396e-015	-2.75152e-015	-1.88058e-015	-3.54371e-015	-6.03536e-015	-6.36029e-015
-6.37762e-015	-1.90397e-015	2.27602e-015	4.55592e-015	-3.50544e-015	-1.20741e-016	-5.95625e-015	-6.34615e-015	-7.48448e-015	-3.75053e-015	-8.92235e-016	-3.93561e-015	-2.70075e-015	2.20474e-015	4.08818e-015	5.23532e-015	2.78165e-015	5.52488e-015	-4.5464e-015	-4.77301e-015	-2.81593e-015	-1.50859e-015	-3.2158e-015	-5.73966e-015	-6.35523e-015
-6.09396e-015	-1.60579e-015	1.87308e-015	4.36236e-015	-3.60333e-015	-3.34154e-016	-5.85679e-015	-6.07984e-015	-7.25321e-015	-3.58266e-015	-5.5684e-016	-3.68872e-015	-2.54605e-015	1.74255e-015	3.70119e-015	4.84384e-015	2.52654e-015	5.22633e-015	-4.65521e-015	-4.67289e-015	-2.88961e-015	-1.12608e-015	-2.86367e-015	-5.42114e-015	-6.33882e-015
-5.81049e-015	-1.31578e-015	1.45917e-015	4.15025e-015	-3.67742e-015	-5.5985e-016	-5.73098e-015	-5.77537e-015	-6.99794e-015	-3.41068e-015	-2.33517e-016	-3.42533e-015	-2.38514e-015	1.29285e-015	3.30653e-015	4.43976e-015	2.29114e-015	4.90261e-015	-4.74008e-015	-4.57356e-015	-2.97122e-015	-7.34872e-016	-2.48893e-015	-5.08044e-015	-6.31184e-015
-5.52948e-015	-1.03589e-015	1.03779e-015	3.92137e-015	-3.72727e-015	-7.94709e-016	-5.57912e-015	-5.43332e-015	-6.71928e-015	-3.23548e-015	7.61487e-017	-3.14596e-015	-2.21844e-015	8.58932e-016	2.90831e-015	4.0264e-015	2.07738e-015	4.55607e-015	-4.80139e-015	-4.47611e-015	-3.05981e-015	-3.37356e-016	-2.09347e-015	-4.71816e-015	-6.27375e-015
-5.25367e-015	-7.67893e-016	6.12474e-016	3.677e-015	-3.75127e-015	-1.03464e-015	-5.40105e-015	-5.05492e-015	-6.4175e-015	-3.05818e-015	3.70224e-016	-2.85113e-015	-2.04647e-015	4.44895e-016	2.51114e-015	3.60716e-015	1.88729e-015	4.18974e-015	-4.8402e-015	-4.38118e-015	-3.15427e-015	6.35057e-017	-1.67912e-015	-4.33555e-015	-6.22449e-015
-4.98557e-015	-5.14644e-016	1.86102e-016	3.4189e-015	-3.7479e-015	-1.276e-015	-5.19729e-015	-4.64221e-015	-6.09283e-015	-2.87962e-015	6.47962e-016	-2.54199e-015	-1.86982e-015	5.33746e-017	2.119e-015	3.18509e-015	1.72193e-015	3.80776e-015	-4.8573e-015	-4.28811e-015	-3.25385e-015	4.64919e-016	-1.24837e-015	-3.934e-015	-6.16374e-015
-4.72667e-015	-2.77673e-016	-2.37522e-016	3.14865e-015	-3.71662e-015	-1.51473e-015	-4.96859e-015	-4.19712e-015	-5.74604e-015	-2.70021e-015	9.07622e-016	-2.21951e-015	-1.68893e-015	-3.12399e-016	1.73625e-015	2.76495e-015	1.58267e-015	3.41339e-015	-4.85388e-015	-4.19676e-015	-3.35796e-015	8.6378e-016	-8.03796e-016	-3.51519e-015	-6.09141e-015
-4.47891e-015	-5.83386e-017	-6.54284e-016	2.8682e-015	-3.6572e-015	-1.74639e-015	-4.71655e-015	-3.72215e-015	-5.37861e-015	-2.52111e-015	1.14785e-015	-1.88509e-015	-1.50517e-015	-6.49594e-016	1.36697e-015	2.35122e-015	1.47012e-015	3.01006e-015	-4.83226e-015	-4.10752e-015	-3.46527e-015	1.25745e-015	-3.47904e-016	-3.08092e-015	-6.00759e-015
-4.24433e-015	1.41421e-016	-1.06123e-015	2.57956e-015	-3.56917e-015	-1.96692e-015	-4.44281e-015	-3.22031e-015	-4.99168e-015	-2.34355e-015	1.3674e-015	-1.54044e-015	-1.31943e-015	-9.55304e-016	1.01466e-015	1.94859e-015	1.38476e-015	2.60189e-015	-4.7936e-015	-4.0204e-015	-3.57458e-015	1.64363e-015	1.16163e-016	-2.63351e-015	-5.91218e-015
-4.02464e-015	3.20459e-016	-1.45479e-015	2.28519e-015	-3.45223e-015	-2.17283e-015	-4.14844e-015	-2.69459e-015	-4.5867e-015	-2.16824e-015	1.5648e-015	-1.1877e-015	-1.13222e-015	-1.22713e-015	6.83022e-016	1.56108e-015	1.32691e-015	2.19366e-015	-4.73935e-015	-3.93502e-015	-3.68453e-015	2.01968e-015	5.84899e-016	-2.1755e-015	-5.80522e-015
-3.82129e-015	4.77004e-016	-1.83212e-015	1.98732e-015	-3.30733e-015	-2.35981e-015	-3.83506e-015	-2.14919e-015	-4.16531e-015	-1.9956e-015	1.73895e-015	-8.28304e-016	-9.44454e-016	-1.46276e-015	3.75385e-016	1.19266e-015	1.29646e-015	1.78934e-015	-4.67147e-015	-3.85129e-015	-3.79419e-015	2.38298e-015	1.05525e-015	-1.70901e-015	-5.68719e-015
-3.63515e-015	6.10003e-016	-2.18975e-015	1.68825e-015	-3.1346e-015	-2.52427e-015	-3.50471e-015	-1.58834e-015	-3.72923e-015	-1.82652e-015	1.88939e-015	-4.64293e-016	-7.57166e-016	-1.66073e-015	9.50723e-017	8.47817e-016	1.2926e-015	1.39243e-015	-4.59159e-015	-3.76873e-015	-3.90161e-015	2.73084e-015	1.52405e-015	-1.23623e-015	-5.55816e-015
-3.46655e-015	7.18919e-016	-2.52471e-015	1.38966e-015	-2.93425e-015	-2.66247e-015	-3.15964e-015	-1.01652e-015	-3.28088e-015	-1.66119e-015	2.01562e-015	-9.79945e-017	-5.71202e-016	-1.81942e-015	-1.55809e-016	5.3011e-016	1.31425e-015	1.00668e-015	-4.50134e-015	-3.68719e-015	-4.00544e-015	3.06108e-015	1.98794e-015	-7.59722e-016	-5.4183e-015
-3.31612e-015	8.02995e-016	-2.83402e-015	1.0935e-015	-2.70711e-015	-2.77081e-015	-2.80183e-015	-4.38465e-016	-2.8223e-015	-1.50012e-015	2.11705e-015	2.68167e-016	-3.8778e-016	-1.93815e-015	-3.74911e-016	2.43551e-016	1.36049e-015	6.36057e-016	-4.40273e-015	-3.60596e-015	-4.10533e-015	3.37166e-015	2.44342e-015	-2.81879e-016	-5.26738e-015
-3.18421e-015	8.62065e-016	-3.11585e-015	8.02369e-016	-2.45472e-015	-2.84602e-015	-2.43318e-015	1.40321e-016	-2.35602e-015	-1.34392e-015	2.19347e-015	6.31657e-016	-2.07961e-016	-2.01673e-015	-5.60341e-016	-8.23341e-018	1.42993e-015	2.84178e-016	-4.29716e-015	-3.52465e-015	-4.2003e-015	3.66094e-015	2.88741e-015	1.93936e-016	-5.10582e-015
-3.07048e-015	8.96102e-016	-3.36868e-015	5.18242e-016	-2.17885e-015	-2.88529e-015	-2.05577e-015	7.14865e-016	-1.88386e-015	-1.19294e-015	2.24487e-015	9.90371e-016	-3.27258e-017	-2.05559e-015	-7.10699e-016	-2.22666e-016	1.52145e-015	-4.57225e-017	-4.18644e-015	-3.4431e-015	-4.28889e-015	3.92687e-015	3.31606e-015	6.64879e-016	-4.93379e-015
-2.97469e-015	9.05337e-016	-3.59059e-015	2.43154e-016	-1.88015e-015	-2.88608e-015	-1.67118e-015	1.27979e-015	-1.4085e-015	-1.04786e-015	2.27124e-015	1.34173e-015	1.3643e-016	-2.05464e-015	-8.24408e-016	-3.97326e-016	1.63289e-015	-3.50574e-016	-4.07178e-015	-3.36101e-015	-4.37007e-015	4.16789e-015	3.72614e-015	1.12837e-015	-4.7514e-015
-2.89602e-015	8.90529e-016	-3.78034e-015	-2.0651e-017	-1.56099e-015	-2.84655e-015	-1.28159e-015	1.83036e-015	-9.32687e-016	-9.08583e-016	2.27317e-015	1.68343e-015	2.98576e-016	-2.01492e-015	-9.00793e-016	-5.29836e-016	1.76171e-015	-6.2737e-016	-3.95434e-015	-3.27765e-015	-4.44261e-015	4.38245e-015	4.11501e-015	1.58252e-015	-4.55876e-015
-2.83393e-015	8.52017e-016	-3.93691e-015	-2.7147e-016	-1.22322e-015	-2.76517e-015	-8.8856e-016	2.36116e-015	-4.58971e-016	-7.74916e-016	2.25102e-015	2.01382e-015	4.52554e-016	-1.93764e-015	-9.40225e-016	-6.18856e-016	1.90633e-015	-8.74274e-016	-3.83582e-015	-3.19292e-015	-4.50579e-015	4.56967e-015	4.47941e-015	2.02424e-015	-4.35614e-015
-2.78755e-015	7.90749e-016	-4.05965e-015	-5.08002e-016	-8.68855e-016	-2.64128e-015	-4.94033e-016	2.86746e-015	1.03846e-017	-6.47439e-016	2.20546e-015	2.33062e-015	5.96758e-016	-1.82401e-015	-9.43321e-016	-6.63257e-016	2.06453e-015	-1.08955e-015	-3.71686e-015	-3.10743e-015	-4.559e-015	4.72855e-015	4.8166e-015	2.45061e-015	-4.14408e-015
-2.75558e-015	7.08094e-016	-4.14819e-015	-7.28197e-016	-5.00075e-016	-2.47388e-015	-9.99454e-017	3.34416e-015	4.72674e-016	-5.26117e-016	2.13804e-015	2.63165e-015	7.30004e-016	-1.67661e-015	-9.10856e-016	-6.61494e-016	2.23378e-015	-1.27182e-015	-3.59839e-015	-3.02098e-015	-4.60236e-015	4.85891e-015	5.12423e-015	2.85945e-015	-3.92335e-015
-2.73678e-015	6.04787e-016	-4.20227e-015	-9.30722e-016	-1.19393e-016	-2.2637e-015	2.92921e-016	3.7861e-015	9.25294e-016	-4.10569e-016	2.04953e-015	2.91461e-015	8.51447e-016	-1.49768e-015	-8.43276e-016	-6.13702e-016	2.41141e-015	-1.42007e-015	-3.48156e-015	-2.93345e-015	-4.63472e-015	4.96032e-015	5.40007e-015	3.248e-015	-3.69384e-015
-2.7291e-015	4.81756e-016	-4.2221e-015	-1.11396e-015	2.70798e-016	-2.01133e-015	6.83832e-016	4.18838e-015	1.36674e-015	-3.00596e-016	1.94115e-015	3.178e-015	9.60264e-016	-1.2896e-015	-7.42329e-016	-5.20187e-016	2.59469e-015	-1.5335e-015	-3.36686e-015	-2.8449e-015	-4.65579e-015	5.03206e-015	5.64138e-015	3.61421e-015	-3.45585e-015
-2.7308e-015	3.40264e-016	-4.20878e-015	-1.27726e-015	6.67531e-016	-1.71809e-015	1.07067e-015	4.54665e-015	1.79429e-015	-1.96084e-016	1.81505e-015	3.42037e-015	1.05651e-015	-1.05488e-015	-6.09689e-016	-3.8242e-016	2.78115e-015	-1.61254e-015	-3.25527e-015	-2.75559e-015	-4.66585e-015	5.07459e-015	5.84682e-015	3.95653e-015	-3.20992e-015
-2.74016e-015	1.82524e-016	-4.163e-015	-1.41907e-015	1.06869e-015	-1.3857e-015	1.45303e-015	4.85817e-015	2.20567e-015	-9.66098e-017	1.67283e-015	3.64017e-015	1.13961e-015	-7.97054e-016	-4.4789e-016	-2.01622e-016	2.96882e-015	-1.65743e-015	-3.14739e-015	-2.66584e-015	-4.66491e-015	5.08803e-015	6.01568e-015	4.27336e-015	-2.95692e-015
-2.75553e-015	1.03258e-017	-4.08602e-015	-1.53893e-015	1.47104e-015	-1.01607e-015	1.83087e-015	5.12002e-015	2.59883e-015	-2.37681e-018	1.51653e-015	3.83631e-015	1.20863e-015	-5.19798e-016	-2.59346e-016	1.95961e-017	3.15512e-015	-1.66866e-015	-3.04235e-015	-2.57589e-015	-4.65341e-015	5.0731e-015	6.14664e-015	4.56312e-015	-2.69745e-015
-2.77498e-015	-1.7455e-016	-3.98003e-015	-1.63536e-015	1.87174e-015	-6.12387e-016	2.20407e-015	5.32886e-015	2.97169e-015	8.68591e-017	1.348e-015	4.00794e-015	1.26249e-015	-2.2712e-016	-4.68601e-017	2.79248e-016	3.33728e-015	-1.64742e-015	-2.94007e-015	-2.4858e-015	-4.63142e-015	5.03115e-015	6.23852e-015	4.82483e-015	-2.43207e-015
-2.79675e-015	-3.7029e-016	-3.84738e-015	-1.70792e-015	2.26755e-015	-1.77566e-016	2.57231e-015	5.48269e-015	3.32285e-015	1.71287e-016	1.16999e-015	4.15456e-015	1.30097e-015	7.75311e-017	1.86258e-016	5.74166e-016	3.5138e-015	-1.59607e-015	-2.84122e-015	-2.39624e-015	-4.59881e-015	4.96327e-015	6.29074e-015	5.05747e-015	-2.16165e-015
-2.81924e-015	-5.75431e-016	-3.69008e-015	-1.75639e-015	2.65578e-015	2.84702e-016	2.93527e-015	5.57974e-015	3.65086e-015	2.51009e-016	9.84575e-016	4.27588e-015	1.32366e-015	3.90217e-016	4.36534e-016	9.00886e-016	3.6829e-015	-1.51712e-015	-2.7458e-015	-2.30745e-015	-4.55646e-015	4.87028e-015	6.30375e-015	5.26026e-015	-1.88724e-015
-2.84064e-015	-7.88322e-016	-3.5099e-015	-1.7808e-015	3.03384e-015	7.70731e-016	3.29298e-015	5.61884e-015	3.95504e-015	3.26211e-016	7.93636e-016	4.37104e-015	1.33025e-015	7.06897e-016	7.0029e-016	1.25521e-015	3.84282e-015	-1.41333e-015	-2.65399e-015	-2.21969e-015	-4.50529e-015	4.75343e-015	6.2787e-015	5.43163e-015	-1.60968e-015
-2.85915e-015	-1.00688e-015	-3.30979e-015	-1.78084e-015	3.39896e-015	1.27547e-015	3.64605e-015	5.59911e-015	4.23423e-015	3.97364e-016	5.99452e-016	4.4401e-015	1.32076e-015	1.02339e-015	9.73777e-016	1.63278e-015	3.99153e-015	-1.28767e-015	-2.5657e-015	-2.13341e-015	-4.44617e-015	4.61402e-015	6.21578e-015	5.5707e-015	-1.32992e-015
-2.8742e-015	-1.22928e-015	-3.093e-015	-1.75736e-015	3.74822e-015	1.79374e-015	3.99444e-015	5.52116e-015	4.48745e-015	4.64542e-016	4.04658e-016	4.48362e-015	1.29537e-015	1.33543e-015	1.25297e-015	2.02871e-015	4.12782e-015	-1.1438e-015	-2.48042e-015	-2.04898e-015	-4.37978e-015	4.45425e-015	6.11611e-015	5.678e-015	-1.04898e-015
-2.88457e-015	-1.45426e-015	-2.8615e-015	-1.71109e-015	4.07933e-015	2.32032e-015	4.33849e-015	5.38574e-015	4.7139e-015	5.27968e-016	2.11605e-016	4.50181e-015	1.25423e-015	1.63881e-015	1.53422e-015	2.43739e-015	4.251e-015	-9.84485e-016	-2.39741e-015	-1.96772e-015	-4.30659e-015	4.27551e-015	5.9813e-015	5.75371e-015	-7.6755e-016
-2.88934e-015	-1.67968e-015	-2.61836e-015	-1.64294e-015	4.38927e-015	2.85005e-015	4.67804e-015	5.19461e-015	4.91309e-015	5.87523e-016	2.23143e-017	4.49496e-015	1.1976e-015	1.92918e-015	1.81382e-015	2.85381e-015	4.35907e-015	-8.13233e-016	-2.31671e-015	-1.89022e-015	-4.22756e-015	4.07961e-015	5.81328e-015	5.79772e-015	-4.87484e-016
-2.88812e-015	-1.90408e-015	-2.36715e-015	-1.55369e-015	4.67543e-015	3.37788e-015	5.01407e-015	4.94953e-015	5.08509e-015	6.43404e-016	-1.61589e-016	4.46307e-015	1.12568e-015	2.20214e-015	2.08729e-015	3.27237e-015	4.45111e-015	-6.3459e-016	-2.2391e-015	-1.81704e-015	-4.14433e-015	3.86855e-015	5.61373e-015	5.81063e-015	-2.10028e-016
-2.87981e-015	-2.12647e-015	-2.11109e-015	-1.44441e-015	4.93571e-015	3.89808e-015	5.34645e-015	4.65272e-015	5.22984e-015	6.95501e-016	-3.38005e-016	4.40725e-015	1.03877e-015	2.45439e-015	2.35066e-015	3.68739e-015	4.52727e-015	-4.52836e-016	-2.16397e-015	-1.74879e-015	-4.05796e-015	3.6443e-015	5.38491e-015	5.79247e-015	6.31211e-017
-2.86534e-015	-2.34553e-015	-1.8528e-015	-1.31608e-015	5.16797e-015	4.40484e-015	5.67504e-015	4.30739e-015	5.34676e-015	7.435e-016	-5.05178e-016	4.32822e-015	9.37508e-016	2.68204e-015	2.60022e-015	4.09354e-015	4.58646e-015	-2.71971e-016	-2.09157e-015	-1.68612e-015	-3.96955e-015	3.4086e-015	5.12951e-015	5.74425e-015	3.30397e-016
-2.84531e-015	-2.55981e-015	-1.59597e-015	-1.17058e-015	5.37051e-015	4.89285e-015	5.99984e-015	3.91759e-015	5.43631e-015	7.87054e-016	-6.61926e-016	4.22653e-015	8.22923e-016	2.88121e-015	2.83253e-015	4.48473e-015	4.62814e-015	-9.64305e-017	-2.02134e-015	-1.62923e-015	-3.88027e-015	3.16281e-015	4.8503e-015	5.66715e-015	5.90554e-016
-2.8201e-015	-2.76863e-015	-1.34281e-015	-1.00912e-015	5.5417e-015	5.35764e-015	6.32077e-015	3.48784e-015	5.49767e-015	8.2585e-016	-8.06845e-016	4.10316e-015	6.95273e-016	3.04865e-015	3.04458e-015	4.8548e-015	4.65212e-015	6.95509e-017	-1.95405e-015	-1.57908e-015	-3.7916e-015	2.9091e-015	4.55006e-015	5.56261e-015	8.42021e-016
-2.78998e-015	-2.97158e-015	-1.09641e-015	-8.33874e-016	5.68011e-015	5.79464e-015	6.63796e-015	3.0217e-015	5.53195e-015	8.59523e-016	-9.38588e-016	3.95917e-015	5.55151e-016	3.18117e-015	3.23365e-015	5.19841e-015	4.65814e-015	2.21794e-016	-1.89025e-015	-1.53675e-015	-3.7052e-015	2.6492e-015	4.23141e-015	5.43185e-015	1.08328e-015
-2.75635e-015	-3.16813e-015	-8.59213e-016	-6.46085e-016	5.78444e-015	6.19904e-015	6.95037e-015	2.52395e-015	5.54028e-015	8.88468e-016	-1.05609e-015	3.79527e-015	4.0352e-016	3.27645e-015	3.39646e-015	5.51016e-015	4.6467e-015	3.56076e-016	-1.83089e-015	-1.50261e-015	-3.62227e-015	2.38482e-015	3.89713e-015	5.27639e-015	1.31225e-015
-2.72032e-015	-3.35786e-015	-6.33518e-016	-4.47787e-016	5.85349e-015	6.56625e-015	7.25712e-015	1.99913e-015	5.52282e-015	9.12014e-016	-1.15876e-015	3.61213e-015	2.40876e-016	3.33176e-015	3.53037e-015	5.78521e-015	4.61701e-015	4.67974e-016	-1.77646e-015	-1.47742e-015	-3.5443e-015	2.11791e-015	3.55055e-015	5.09793e-015	1.52763e-015
-2.68332e-015	-3.54097e-015	-4.21712e-016	-2.40839e-016	5.8868e-015	6.8932e-015	7.55792e-015	1.4531e-015	5.48048e-015	9.29534e-016	-1.24623e-015	3.41067e-015	6.75994e-017	3.34512e-015	3.63403e-015	6.01839e-015	4.56963e-015	5.54466e-016	-1.72756e-015	-1.46144e-015	-3.47264e-015	1.84992e-015	3.1948e-015	4.89785e-015	1.72793e-015
-2.64793e-015	-3.71726e-015	-2.2559e-016	-2.73919e-017	5.88333e-015	7.17662e-015	7.85188e-015	8.90771e-016	5.41447e-015	9.40123e-016	-1.31895e-015	3.19243e-015	-1.15557e-016	3.31444e-015	3.70571e-015	6.20532e-015	4.50434e-015	6.11815e-016	-1.68498e-015	-1.45497e-015	-3.40903e-015	1.58203e-015	2.83322e-015	4.67816e-015	1.91169e-015
-2.6159e-015	-3.8863e-015	-4.67095e-017	1.90292e-016	5.84254e-015	7.41442e-015	8.13826e-015	3.17694e-016	5.32596e-015	9.43247e-016	-1.37721e-015	2.95853e-015	-3.0821e-016	3.23844e-015	3.7441e-015	6.34173e-015	4.4215e-015	6.37172e-016	-1.64963e-015	-1.45833e-015	-3.35459e-015	1.31614e-015	2.46829e-015	4.44075e-015	2.07746e-015
-2.58899e-015	-4.04864e-015	1.13292e-016	4.10049e-016	5.76466e-015	7.6039e-015	8.41577e-015	-2.60307e-016	5.21529e-015	9.38315e-016	-1.42125e-015	2.70974e-015	-5.1026e-016	3.11671e-015	3.74771e-015	6.42457e-015	4.32229e-015	6.2788e-016	-1.62301e-015	-1.47147e-015	-3.31116e-015	1.05346e-015	2.10329e-015	4.18746e-015	2.2246e-015
-2.56961e-015	-4.20395e-015	2.53522e-016	6.29718e-016	5.65114e-015	7.74377e-015	8.68311e-015	-8.38177e-016	5.08318e-015	9.2527e-016	-1.45241e-015	2.44659e-015	-7.2032e-016	2.94893e-015	3.71684e-015	6.45127e-015	4.20741e-015	5.81567e-016	-1.60628e-015	-1.49403e-015	-3.27964e-015	7.95395e-016	1.74083e-015	3.92008e-015	2.35168e-015
-2.55997e-015	-4.35285e-015	3.72723e-016	8.48084e-016	5.50327e-015	7.83294e-015	8.9384e-015	-1.41127e-015	4.93089e-015	9.02938e-016	-1.47107e-015	2.17001e-015	-9.37658e-016	2.73512e-015	3.65158e-015	6.41993e-015	4.0786e-015	4.96843e-016	-1.60032e-015	-1.52641e-015	-3.26031e-015	5.43111e-016	1.3835e-015	3.64083e-015	2.45798e-015
-2.56231e-015	-4.4955e-015	4.70304e-016	1.06301e-015	5.32076e-015	7.87152e-015	9.17943e-015	-1.97429e-015	4.7598e-015	8.7076e-016	-1.47852e-015	1.88099e-015	-1.16193e-015	2.47563e-015	3.55172e-015	6.32898e-015	3.93511e-015	3.72596e-016	-1.6062e-015	-1.56905e-015	-3.25428e-015	2.97689e-016	1.03394e-015	3.35172e-015	2.5422e-015
-2.57873e-015	-4.63249e-015	5.46075e-016	1.27282e-015	5.10517e-015	7.85996e-015	9.40413e-015	-2.52268e-015	4.57108e-015	8.27983e-016	-1.47608e-015	1.58018e-015	-1.39249e-015	2.17169e-015	3.41835e-015	6.17725e-015	3.77789e-015	2.07793e-016	-1.62561e-015	-1.62146e-015	-3.26239e-015	5.95102e-017	6.94527e-016	3.0551e-015	2.6032e-015
-2.61207e-015	-4.76458e-015	6.00786e-016	1.47625e-015	4.85783e-015	7.79967e-015	9.61102e-015	-3.05187e-015	4.36618e-015	7.74146e-016	-1.46594e-015	1.26826e-015	-1.62859e-015	1.82429e-015	3.25247e-015	5.96478e-015	3.6074e-015	1.91097e-018	-1.6599e-015	-1.68267e-015	-3.28546e-015	-1.70746e-016	3.6735e-016	2.75318e-015	2.64028e-015
-2.66405e-015	-4.89195e-015	6.34888e-016	1.67128e-015	4.58042e-015	7.69281e-015	9.79836e-015	-3.5576e-015	4.14651e-015	7.08212e-016	-1.45005e-015	9.45871e-016	-1.86956e-015	1.43468e-015	3.0559e-015	5.69157e-015	3.42458e-015	-2.45084e-016	-1.71092e-015	-1.75269e-015	-3.3237e-015	-3.92173e-016	5.41821e-017	2.4479e-015	2.65306e-015
-2.73645e-015	-5.01467e-015	6.48491e-016	1.85617e-015	4.27532e-015	7.54164e-015	9.96423e-015	-4.03639e-015	3.91279e-015	6.29451e-016	-1.43017e-015	6.14e-016	-2.11467e-015	1.00613e-015	2.83054e-015	5.35944e-015	3.22992e-015	-5.32378e-016	-1.77985e-015	-1.83057e-015	-3.37781e-015	-6.04766e-016	-2.43665e-016	2.14219e-015	2.64162e-015
-2.83064e-015	-5.13372e-015	6.4284e-016	2.02931e-015	3.9445e-015	7.34892e-015	1.01063e-014	-4.48503e-015	3.6655e-015	5.37606e-016	-1.40908e-015	2.7349e-016	-2.36401e-015	5.41732e-016	2.57857e-015	4.97063e-015	3.02439e-015	-8.58941e-016	-1.86797e-015	-1.91606e-015	-3.44791e-015	-8.08144e-016	-5.24468e-016	1.83809e-015	2.60589e-015
-2.94868e-015	-5.24996e-015	6.19885e-016	2.18955e-015	3.59026e-015	7.11745e-015	1.02229e-014	-4.9002e-015	3.4063e-015	4.32275e-016	-1.38918e-015	-7.49297e-017	-2.61775e-015	4.44649e-017	2.30227e-015	4.5277e-015	2.80963e-015	-1.22268e-015	-1.97701e-015	-2.00854e-015	-3.53409e-015	-1.00239e-015	-7.86995e-016	1.5376e-015	2.54548e-015
-3.09097e-015	-5.36378e-015	5.81006e-016	2.33572e-015	3.2151e-015	6.85129e-015	1.03118e-014	-5.27966e-015	3.1363e-015	3.13281e-016	-1.37219e-015	-4.30463e-016	-2.87538e-015	-4.82282e-016	2.00415e-015	4.03353e-015	2.58597e-015	-1.62113e-015	-2.10779e-015	-2.10747e-015	-3.63647e-015	-1.18724e-015	-1.03063e-015	1.24298e-015	2.4604e-015
-3.25812e-015	-5.47555e-015	5.2761e-016	2.46765e-015	2.82241e-015	6.55506e-015	1.03709e-014	-5.62231e-015	2.85652e-015	1.8e-016	-1.3604e-015	-7.92356e-016	-3.13664e-015	-1.03437e-015	1.68757e-015	3.49154e-015	2.35466e-015	-2.05185e-015	-2.26229e-015	-2.21214e-015	-3.75547e-015	-1.36251e-015	-1.25477e-015	9.5609e-016	2.35115e-015
-3.45016e-015	-5.5852e-015	4.61967e-016	2.58493e-015	2.41491e-015	6.23382e-015	1.0399e-014	-5.92726e-015	2.56818e-015	3.24274e-017	-1.35639e-015	-1.16054e-015	-3.4012e-015	-1.60794e-015	1.35505e-015	2.90643e-015	2.11662e-015	-2.51161e-015	-2.44139e-015	-2.32182e-015	-3.89035e-015	-1.52845e-015	-1.4589e-015	6.79189e-016	2.21836e-015
-3.66685e-015	-5.69299e-015	3.86155e-016	2.68665e-015	1.99548e-015	5.89241e-015	1.03951e-014	-6.19398e-015	2.27249e-015	-1.30061e-016	-1.36231e-015	-1.53407e-015	-3.66917e-015	-2.19813e-015	1.01004e-015	2.28318e-015	1.87252e-015	-2.99742e-015	-2.64487e-015	-2.43603e-015	-4.04091e-015	-1.68536e-015	-1.64292e-015	4.13713e-016	2.06291e-015
-3.90787e-015	-5.79904e-015	3.02099e-016	2.77242e-015	1.56737e-015	5.53554e-015	1.03585e-014	-6.42284e-015	1.96932e-015	-3.07382e-016	-1.38051e-015	-1.91219e-015	-3.93995e-015	-2.80061e-015	6.56039e-016	1.62713e-015	1.62376e-015	-3.50576e-015	-2.87372e-015	-2.55327e-015	-4.20642e-015	-1.8337e-015	-1.80685e-015	1.61185e-016	1.8857e-015
-4.17251e-015	-5.90334e-015	2.11876e-016	2.84229e-015	1.13427e-015	5.16868e-015	1.02876e-014	-6.61377e-015	1.66006e-015	-4.99647e-016	-1.41296e-015	-2.29409e-015	-4.21323e-015	-3.41014e-015	2.9628e-016	9.43693e-016	1.37132e-015	-4.03255e-015	-3.12734e-015	-2.67224e-015	-4.38626e-015	-1.97375e-015	-1.95086e-015	-7.67374e-017	1.68716e-015
-4.45935e-015	-6.00538e-015	1.16904e-016	2.89662e-015	6.98813e-016	4.79735e-015	1.01819e-014	-6.76829e-015	1.34613e-015	-7.06562e-016	-1.46154e-015	-2.67874e-015	-4.48856e-015	-4.02131e-015	-6.56271e-017	2.38877e-016	1.11613e-015	-4.57338e-015	-3.40536e-015	-2.79251e-015	-4.57957e-015	-2.10637e-015	-2.07542e-015	-2.98083e-016	1.46936e-015
-4.76711e-015	-6.1051e-015	1.94728e-017	2.93544e-015	2.63498e-016	4.42667e-015	1.00409e-014	-6.88817e-015	1.02814e-015	-9.27941e-016	-1.52766e-015	-3.06597e-015	-4.76536e-015	-4.62904e-015	-4.26619e-016	-4.81124e-016	8.59096e-016	-5.12388e-015	-3.70788e-015	-2.91359e-015	-4.78569e-015	-2.23186e-015	-2.18072e-015	-5.01298e-016	1.23357e-015
-5.09383e-015	-6.2026e-015	-7.81019e-017	2.95924e-015	-1.68032e-016	4.06138e-015	9.86463e-015	-6.9748e-015	7.06652e-016	-1.16305e-015	-1.61298e-015	-3.4549e-015	-5.0436e-015	-5.22848e-015	-7.83483e-016	-1.20996e-015	6.02348e-016	-5.67963e-015	-4.0352e-015	-3.03421e-015	-5.0038e-015	-2.35047e-015	-2.26757e-015	-6.85893e-016	9.80453e-016
-5.43647e-015	-6.29756e-015	-1.73932e-016	2.96866e-015	-5.93015e-016	3.70694e-015	9.65321e-015	-7.0309e-015	3.82663e-016	-1.41115e-015	-1.71901e-015	-3.84396e-015	-5.32225e-015	-5.81467e-015	-1.13341e-015	-1.94097e-015	3.46425e-016	-6.23634e-015	-4.38605e-015	-3.15349e-015	-5.233e-015	-2.46272e-015	-2.33653e-015	-8.51295e-016	7.11764e-016
-5.79258e-015	-6.38915e-015	-2.65634e-016	2.96399e-015	-1.00886e-015	3.36814e-015	9.40733e-015	-7.05933e-015	5.68358e-017	-1.67147e-015	-1.84694e-015	-4.23206e-015	-5.6009e-015	-6.38217e-015	-1.47316e-015	-2.66754e-015	9.19269e-017	-6.78909e-015	-4.75948e-015	-3.27047e-015	-5.47246e-015	-2.56974e-015	-2.38901e-015	-9.97003e-016	4.28633e-016
-6.15908e-015	-6.47668e-015	-3.51776e-016	2.9463e-015	-1.41297e-015	3.04975e-015	9.1278e-015	-7.06367e-015	-2.70435e-016	-1.94315e-015	-1.99736e-015	-4.61877e-015	-5.87953e-015	-6.92639e-015	-1.79992e-015	-3.38294e-015	-1.60467e-016	-7.33304e-015	-5.15496e-015	-3.38404e-015	-5.72103e-015	-2.67154e-015	-2.42599e-015	-1.12289e-015	1.33275e-016
-6.53188e-015	-6.55968e-015	-4.30623e-016	2.91697e-015	-1.80235e-015	2.75565e-015	8.81598e-015	-7.04706e-015	-5.98406e-016	-2.22511e-015	-2.17103e-015	-5.00285e-015	-6.15757e-015	-7.44239e-015	-2.1112e-015	-4.08194e-015	-4.09369e-016	-7.86383e-015	-5.57076e-015	-3.49365e-015	-5.97729e-015	-2.76872e-015	-2.44813e-015	-1.22794e-015	-1.72462e-016
-6.90791e-015	-6.6375e-015	-5.00452e-016	2.87653e-015	-2.17491e-015	2.48925e-015	8.47344e-015	-7.01338e-015	-9.26594e-016	-2.51654e-015	-2.36843e-015	-5.3834e-015	-6.4345e-015	-7.92579e-015	-2.40479e-015	-4.75851e-015	-6.53878e-016	-8.37764e-015	-6.00482e-015	-3.59847e-015	-6.23991e-015	-2.86151e-015	-2.45653e-015	-1.31241e-015	-4.86889e-016
-7.28339e-015	-6.70977e-015	-5.60199e-016	2.82631e-015	-2.52816e-015	2.25405e-015	8.10234e-015	-6.96655e-015	-1.25457e-015	-2.81642e-015	-2.58944e-015	-5.7593e-015	-6.71036e-015	-8.3722e-015	-2.67844e-015	-5.40675e-015	-8.92454e-016	-8.86991e-015	-6.455e-015	-3.69758e-015	-6.50789e-015	-2.95114e-015	-2.45243e-015	-1.37621e-015	-8.08066e-016
-7.65427e-015	-6.77571e-015	-6.0975e-016	2.76741e-015	-2.86025e-015	2.05328e-015	7.70505e-015	-6.91022e-015	-1.5823e-015	-3.12372e-015	-2.8342e-015	-6.12982e-015	-6.98457e-015	-8.77783e-015	-2.93028e-015	-6.02159e-015	-1.12381e-015	-9.33648e-015	-6.91901e-015	-3.79032e-015	-6.78015e-015	-3.03863e-015	-2.43712e-015	-1.4202e-015	-1.13484e-015
-8.0166e-015	-6.83464e-015	-6.48039e-016	2.7009e-015	-3.16943e-015	1.88836e-015	7.28432e-015	-6.8484e-015	-1.90913e-015	-3.43642e-015	-3.1017e-015	-6.49319e-015	-7.25582e-015	-9.13913e-015	-3.15887e-015	-6.59753e-015	-1.34664e-015	-9.77448e-015	-7.39485e-015	-3.87576e-015	-7.05548e-015	-3.12428e-015	-2.41181e-015	-1.44527e-015	-1.46596e-015
-8.36665e-015	-6.88533e-015	-6.74851e-016	2.62788e-015	-3.45426e-015	1.76046e-015	6.84289e-015	-6.78582e-015	-2.23511e-015	-3.75353e-015	-3.39142e-015	-6.84825e-015	-7.52354e-015	-9.45226e-015	-3.36255e-015	-7.13097e-015	-1.56039e-015	-1.018e-014	-7.87945e-015	-3.95346e-015	-7.33262e-015	-3.20876e-015	-2.37751e-015	-1.45175e-015	-1.80005e-015
-8.70034e-015	-6.92747e-015	-6.89905e-016	2.54955e-015	-3.71315e-015	1.67046e-015	6.3838e-015	-6.72634e-015	-2.56045e-015	-4.07384e-015	-3.70214e-015	-7.19425e-015	-7.78682e-015	-9.71477e-015	-3.54105e-015	-7.61805e-015	-1.7644e-015	-1.05506e-014	-8.3696e-015	-4.02306e-015	-7.61068e-015	-3.29314e-015	-2.33536e-015	-1.44088e-015	-2.13557e-015
-9.01395e-015	-6.96016e-015	-6.94004e-016	2.46688e-015	-3.94556e-015	1.61904e-015	5.91044e-015	-6.67383e-015	-2.88524e-015	-4.39564e-015	-4.0325e-015	-7.52954e-015	-8.04482e-015	-9.9246e-015	-3.69355e-015	-8.05458e-015	-1.9581e-015	-1.08837e-014	-8.86201e-015	-4.08388e-015	-7.88859e-015	-3.37781e-015	-2.28692e-015	-1.41385e-015	-2.47078e-015
-9.30417e-015	-6.98362e-015	-6.86894e-016	2.38078e-015	-4.14975e-015	1.60553e-015	5.42648e-015	-6.63154e-015	-3.20886e-015	-4.71717e-015	-4.38049e-015	-7.85339e-015	-8.29589e-015	-1.008e-014	-3.8198e-015	-8.43809e-015	-2.14002e-015	-1.11773e-014	-9.35378e-015	-4.13547e-015	-8.1654e-015	-3.46338e-015	-2.23291e-015	-1.37228e-015	-2.80436e-015
-9.56787e-015	-6.99724e-015	-6.69623e-016	2.29192e-015	-4.3258e-015	1.62901e-015	4.9358e-015	-6.60312e-015	-3.53122e-015	-5.03634e-015	-4.74426e-015	-8.16454e-015	-8.53954e-015	-1.01797e-014	-3.92023e-015	-8.7665e-015	-2.30887e-015	-1.14298e-014	-9.84206e-015	-4.17802e-015	-8.44004e-015	-3.55e-015	-2.17468e-015	-1.31837e-015	-3.13484e-015
-9.80198e-015	-7.00078e-015	-6.4332e-016	2.20135e-015	-4.47346e-015	1.68784e-015	4.44191e-015	-6.59146e-015	-3.85304e-015	-5.35151e-015	-5.12147e-015	-8.46204e-015	-8.77543e-015	-1.02225e-014	-3.99441e-015	-9.03855e-015	-2.4644e-015	-1.16397e-014	-1.0323e-014	-4.21105e-015	-8.71195e-015	-3.63804e-015	-2.1125e-015	-1.25432e-015	-3.4608e-015
-1.00033e-014	-6.9943e-015	-6.09442e-016	2.1106e-015	-4.59324e-015	1.77999e-015	3.94815e-015	-6.59967e-015	-4.17435e-015	-5.66151e-015	-5.51011e-015	-8.74551e-015	-9.00239e-015	-1.02082e-014	-4.04322e-015	-9.25302e-015	-2.60699e-015	-1.18063e-014	-1.07939e-014	-4.23427e-015	-8.98033e-015	-3.72869e-015	-2.04746e-015	-1.18235e-015	-3.78115e-015
-1.01692e-014	-6.9779e-015	-5.69218e-016	2.01989e-015	-4.6856e-015	1.90298e-015	3.45752e-015	-6.62997e-015	-4.49502e-015	-5.96452e-015	-5.90778e-015	-9.01426e-015	-9.21942e-015	-1.01374e-014	-4.06753e-015	-9.41052e-015	-2.7364e-015	-1.19289e-014	-1.12523e-014	-4.24851e-015	-9.24486e-015	-3.82163e-015	-1.98049e-015	-1.10448e-015	-4.0959e-015
-1.02976e-014	-6.95192e-015	-5.24311e-016	1.92997e-015	-4.75074e-015	2.05386e-015	2.97432e-015	-6.68468e-015	-4.81547e-015	-6.2591e-015	-6.3119e-015	-9.26761e-015	-9.42598e-015	-1.00111e-014	-4.06832e-015	-9.51166e-015	-2.85204e-015	-1.20074e-014	-1.16948e-014	-4.2539e-015	-9.50508e-015	-3.91748e-015	-1.91217e-015	-1.02325e-015	-4.40452e-015
-1.03868e-014	-6.91672e-015	-4.76279e-016	1.84133e-015	-4.78961e-015	2.22807e-015	2.50149e-015	-6.76534e-015	-5.13597e-015	-6.54329e-015	-6.72042e-015	-9.50542e-015	-9.62138e-015	-9.83053e-015	-4.04646e-015	-9.55692e-015	-2.95404e-015	-1.20427e-014	-1.21183e-014	-4.25085e-015	-9.76002e-015	-4.017e-015	-1.84323e-015	-9.41909e-016	-4.70641e-015
-1.04361e-014	-6.87314e-015	-4.26969e-016	1.75456e-015	-4.80333e-015	2.42178e-015	2.04232e-015	-6.87335e-015	-5.45621e-015	-6.81619e-015	-7.13087e-015	-9.72727e-015	-9.80505e-015	-9.59763e-015	-4.00386e-015	-9.54854e-015	-3.04238e-015	-1.20362e-014	-1.25196e-014	-4.24021e-015	-1.00093e-014	-4.12028e-015	-1.77439e-015	-8.63462e-016	-5.00148e-015
-1.04454e-014	-6.82142e-015	-3.78961e-016	1.67028e-015	-4.79307e-015	2.63135e-015	1.59966e-015	-7.00953e-015	-5.77682e-015	-7.07668e-015	-7.54062e-015	-9.93273e-015	-9.97599e-015	-9.31389e-015	-3.94201e-015	-9.48831e-015	-3.11817e-015	-1.19893e-014	-1.2896e-014	-4.22323e-015	-1.02527e-014	-4.22765e-015	-1.70643e-015	-7.9071e-016	-5.28891e-015
-1.04142e-014	-6.76278e-015	-3.34425e-016	1.58837e-015	-4.76038e-015	2.85206e-015	1.17667e-015	-7.17392e-015	-6.09759e-015	-7.32306e-015	-7.94709e-015	-1.01224e-014	-1.0134e-014	-8.98241e-015	-3.86238e-015	-9.37915e-015	-3.18176e-015	-1.19046e-014	-1.32461e-014	-4.20067e-015	-1.04898e-014	-4.33951e-015	-1.64018e-015	-7.26647e-016	-5.56892e-015
-1.03435e-014	-6.69767e-015	-2.94583e-016	1.50888e-015	-4.70778e-015	3.07981e-015	7.75209e-016	-7.36688e-015	-6.4187e-015	-7.55466e-015	-8.3476e-015	-1.02968e-014	-1.0279e-014	-8.60682e-015	-3.7666e-015	-9.22491e-015	-3.23421e-015	-1.17843e-014	-1.35676e-014	-4.17242e-015	-1.07209e-014	-4.45612e-015	-1.57606e-015	-6.73742e-016	-5.84163e-015
-1.02338e-014	-6.62744e-015	-2.61848e-016	1.43219e-015	-4.63612e-015	3.3096e-015	3.971e-016	-7.58777e-015	-6.74071e-015	-7.77071e-015	-8.74018e-015	-1.04558e-014	-1.04102e-014	-8.1908e-015	-3.65677e-015	-9.02988e-015	-3.27689e-015	-1.16316e-014	-1.3859e-014	-4.13968e-015	-1.09469e-014	-4.5781e-015	-1.51464e-015	-6.35087e-016	-6.10734e-015
-1.0087e-014	-6.55369e-015	-2.38187e-016	1.35846e-015	-4.54708e-015	3.53783e-015	4.53476e-017	-7.8361e-015	-7.06422e-015	-7.97041e-015	-9.12264e-015	-1.06003e-014	-1.05272e-014	-7.7383e-015	-3.53523e-015	-8.79855e-015	-3.31087e-015	-1.14499e-014	-1.41184e-014	-4.10337e-015	-1.11675e-014	-4.7056e-015	-1.45712e-015	-6.1414e-016	-6.36645e-015
-9.90549e-015	-6.4778e-015	-2.25083e-016	1.28802e-015	-4.44269e-015	3.75934e-015	-2.78775e-016	-8.11019e-015	-7.38957e-015	-8.15327e-015	-9.49308e-015	-1.07311e-014	-1.06296e-014	-7.25359e-015	-3.40362e-015	-8.53448e-015	-3.33726e-015	-1.12428e-014	-1.43451e-014	-4.06476e-015	-1.13827e-014	-4.83897e-015	-1.40372e-015	-6.13547e-016	-6.61983e-015
-9.69168e-015	-6.40168e-015	-2.23856e-016	1.22135e-015	-4.32515e-015	3.96968e-015	-5.74183e-016	-8.40866e-015	-7.71668e-015	-8.31872e-015	-9.84908e-015	-1.08494e-014	-1.07175e-014	-6.74108e-015	-3.26386e-015	-8.24282e-015	-3.35746e-015	-1.1014e-014	-1.45384e-014	-4.02557e-015	-1.1593e-014	-4.97839e-015	-1.35545e-015	-6.36376e-016	-6.8676e-015
-9.44912e-015	-6.32693e-015	-2.35961e-016	1.15854e-015	-4.1961e-015	4.16524e-015	-8.40768e-016	-8.72946e-015	-8.04483e-015	-8.46634e-015	-1.01891e-014	-1.09562e-014	-1.07912e-014	-6.20485e-015	-3.11746e-015	-7.92809e-015	-3.37391e-015	-1.07674e-014	-1.46978e-014	-3.98776e-015	-1.17984e-014	-5.1239e-015	-1.31292e-015	-6.84458e-016	-7.11091e-015
-9.1811e-015	-6.25543e-015	-2.61859e-016	1.09964e-015	-4.05679e-015	4.34238e-015	-1.07828e-015	-9.07073e-015	-8.37372e-015	-8.5961e-015	-1.05118e-014	-1.10529e-014	-1.0851e-014	-5.64952e-015	-2.96639e-015	-7.59544e-015	-3.38846e-015	-1.05071e-014	-1.48227e-014	-3.95293e-015	-1.19999e-014	-5.27581e-015	-1.27679e-015	-7.60247e-016	-7.35044e-015
-8.89123e-015	-6.18947e-015	-3.02313e-016	1.04426e-015	-3.90947e-015	4.49747e-015	-1.28655e-015	-9.43028e-015	-8.70382e-015	-8.70843e-015	-1.08155e-014	-1.11404e-014	-1.08978e-014	-5.08028e-015	-2.81186e-015	-7.24997e-015	-3.40288e-015	-1.02372e-014	-1.49138e-014	-3.92261e-015	-1.21977e-014	-5.43408e-015	-1.24792e-015	-8.66584e-016	-7.58739e-015
-8.58354e-015	-6.13117e-015	-3.57155e-016	9.92492e-016	-3.75567e-015	4.62753e-015	-1.46594e-015	-9.80525e-015	-9.0349e-015	-8.80334e-015	-1.1099e-014	-1.12203e-014	-1.09327e-014	-4.50176e-015	-2.6552e-015	-6.89666e-015	-3.41911e-015	-9.96238e-015	-1.49719e-014	-3.89787e-015	-1.23927e-014	-5.59928e-015	-1.22739e-015	-1.00605e-015	-7.82297e-015
-8.26258e-015	-6.08191e-015	-4.27099e-016	9.4398e-016	-3.59699e-015	4.72982e-015	-1.61687e-015	-1.01928e-014	-9.36615e-015	-8.88159e-015	-1.13611e-014	-1.12943e-014	-1.09566e-014	-3.9188e-015	-2.49797e-015	-6.54046e-015	-3.43903e-015	-9.68683e-015	-1.4998e-014	-3.87996e-015	-1.25856e-014	-5.77175e-015	-1.21644e-015	-1.17985e-015	-8.05843e-015
-7.93286e-015	-6.04388e-015	-5.11734e-016	8.99425e-016	-3.43517e-015	4.80235e-015	-1.74047e-015	-1.05892e-014	-9.69686e-015	-8.9438e-015	-1.16013e-014	-1.13641e-014	-1.09707e-014	-3.33547e-015	-2.34078e-015	-6.18621e-015	-3.46502e-015	-9.41509e-015	-1.49942e-014	-3.8708e-015	-1.27771e-014	-5.95075e-015	-1.21562e-015	-1.39006e-015	-8.29531e-015
-7.59902e-015	-6.01945e-015	-6.10304e-016	8.59086e-016	-3.27147e-015	4.84319e-015	-1.83854e-015	-1.09919e-014	-1.0027e-014	-8.99136e-015	-1.18199e-014	-1.14315e-014	-1.09763e-014	-2.75692e-015	-2.18536e-015	-5.83864e-015	-3.49865e-015	-9.15175e-015	-1.49622e-014	-3.87222e-015	-1.29681e-014	-6.13625e-015	-1.226e-015	-1.63836e-015	-8.53457e-015
-7.26572e-015	-6.01042e-015	-7.22531e-016	8.22868e-016	-3.10714e-015	4.85156e-015	-1.91193e-015	-1.13983e-014	-1.03552e-014	-9.02467e-015	-1.20166e-014	-1.14978e-014	-1.0974e-014	-2.18732e-015	-2.0321e-015	-5.50242e-015	-3.54203e-015	-8.90099e-015	-1.49041e-014	-3.88622e-015	-1.31602e-014	-6.32908e-015	-1.24849e-015	-1.92499e-015	-8.77682e-015
-6.93771e-015	-6.0185e-015	-8.46918e-016	7.90596e-016	-2.94293e-015	4.82691e-015	-1.96232e-015	-1.18051e-014	-1.06806e-014	-9.04553e-015	-1.2191e-014	-1.15643e-014	-1.09648e-014	-1.63092e-015	-1.88144e-015	-5.18106e-015	-3.59659e-015	-8.6667e-015	-1.4823e-014	-3.91415e-015	-1.33538e-014	-6.52894e-015	-1.28403e-015	-2.25084e-015	-9.02314e-015
-6.62006e-015	-6.04519e-015	-9.81855e-016	7.62631e-016	-2.78006e-015	4.76992e-015	-1.99197e-015	-1.22091e-014	-1.10023e-014	-9.05566e-015	-1.23432e-014	-1.16325e-014	-1.09503e-014	-1.09177e-015	-1.73423e-015	-4.87843e-015	-3.66444e-015	-8.45263e-015	-1.47219e-014	-3.95759e-015	-1.35492e-014	-6.73542e-015	-1.3339e-015	-2.61704e-015	-9.27481e-015
-6.31761e-015	-6.09241e-015	-1.12614e-015	7.38933e-016	-2.61903e-015	4.68088e-015	-2.00251e-015	-1.26076e-014	-1.1319e-014	-9.05658e-015	-1.24739e-014	-1.17041e-014	-1.09319e-014	-5.7367e-016	-1.59069e-015	-4.59758e-015	-3.74673e-015	-8.26236e-015	-1.46025e-014	-4.01779e-015	-1.37475e-014	-6.94885e-015	-1.39894e-015	-3.02353e-015	-9.5333e-015
-6.03485e-015	-6.16117e-015	-1.27756e-015	7.19752e-016	-2.46068e-015	4.56142e-015	-1.99648e-015	-1.29978e-014	-1.16293e-014	-9.04996e-015	-1.25839e-014	-1.17809e-014	-1.09114e-014	-7.87583e-017	-1.45123e-015	-4.34114e-015	-3.84509e-015	-8.09851e-015	-1.44684e-014	-4.09603e-015	-1.39501e-014	-7.16988e-015	-1.48034e-015	-3.47012e-015	-9.79981e-015
-5.77648e-015	-6.25256e-015	-1.43419e-015	7.05954e-016	-2.30505e-015	4.41231e-015	-1.97619e-015	-1.33768e-014	-1.19323e-014	-9.03726e-015	-1.26742e-014	-1.18643e-014	-1.08903e-014	3.89806e-016	-1.31568e-015	-4.11124e-015	-3.9602e-015	-7.9642e-015	-1.43229e-014	-4.1937e-015	-1.41575e-014	-7.39859e-015	-1.57854e-015	-3.956e-015	-1.0075e-014
-5.54579e-015	-6.36736e-015	-1.59334e-015	6.97715e-016	-2.1525e-015	4.23564e-015	-1.94469e-015	-1.3742e-014	-1.22265e-014	-9.02053e-015	-1.27456e-014	-1.19552e-014	-1.087e-014	8.29461e-016	-1.18375e-015	-3.90963e-015	-4.09282e-015	-7.86273e-015	-1.41701e-014	-4.31212e-015	-1.437e-014	-7.63453e-015	-1.69474e-015	-4.47982e-015	-1.03598e-014
-5.34597e-015	-6.50641e-015	-1.7525e-015	6.9532e-016	-2.00322e-015	4.03447e-015	-1.90439e-015	-1.40912e-014	-1.25109e-014	-9.00191e-015	-1.28001e-014	-1.20547e-014	-1.08523e-014	1.23867e-015	-1.05538e-015	-3.73766e-015	-4.24319e-015	-7.79602e-015	-1.40135e-014	-4.45276e-015	-1.4588e-014	-7.87739e-015	-1.82923e-015	-5.03978e-015	-1.06555e-014
-5.17994e-015	-6.67051e-015	-1.90954e-015	6.9829e-016	-1.85718e-015	3.81153e-015	-1.85801e-015	-1.44227e-014	-1.27837e-014	-8.98357e-015	-1.28386e-014	-1.2164e-014	-1.08391e-014	1.61546e-015	-9.29662e-016	-3.59655e-015	-4.41181e-015	-7.76587e-015	-1.38565e-014	-4.61666e-015	-1.48119e-014	-8.12761e-015	-1.9828e-015	-5.63431e-015	-1.09622e-014
-5.05086e-015	-6.86044e-015	-2.0614e-015	7.06938e-016	-1.71494e-015	3.56928e-015	-1.8084e-015	-1.47355e-014	-1.30431e-014	-8.96705e-015	-1.28625e-014	-1.22837e-014	-1.08318e-014	1.95847e-015	-8.0637e-016	-3.48607e-015	-4.59898e-015	-7.77423e-015	-1.37033e-014	-4.80421e-015	-1.50417e-014	-8.38482e-015	-2.15613e-015	-6.26042e-015	-1.12807e-014
-4.96164e-015	-7.07554e-015	-2.20595e-015	7.21674e-016	-1.57611e-015	3.31018e-015	-1.75772e-015	-1.50279e-014	-1.32877e-014	-8.95461e-015	-1.28737e-014	-1.24139e-014	-1.08322e-014	2.26632e-015	-6.85203e-016	-3.40634e-015	-4.80382e-015	-7.82176e-015	-1.35573e-014	-5.01585e-015	-1.52783e-014	-8.64853e-015	-2.34908e-015	-6.91652e-015	-1.16115e-014
-4.91409e-015	-7.31566e-015	-2.34027e-015	7.42458e-016	-1.44042e-015	3.03781e-015	-1.70867e-015	-1.52993e-014	-1.35159e-014	-8.9484e-015	-1.28735e-014	-1.25552e-014	-1.08418e-014	2.53898e-015	-5.65598e-016	-3.3565e-015	-5.02589e-015	-7.90935e-015	-1.34224e-014	-5.25208e-015	-1.55215e-014	-8.9187e-015	-2.56213e-015	-7.59964e-015	-1.19547e-014
-4.90885e-015	-7.58064e-015	-2.46199e-015	7.6894e-016	-1.30812e-015	2.75634e-015	-1.66354e-015	-1.55494e-014	-1.3727e-014	-8.95058e-015	-1.28636e-014	-1.27077e-014	-1.08616e-014	2.7765e-015	-4.46905e-016	-3.33594e-015	-5.26416e-015	-8.0369e-015	-1.33022e-014	-5.51314e-015	-1.57719e-014	-9.19427e-015	-2.79538e-015	-8.30649e-015	-1.23106e-014
-4.94698e-015	-7.86992e-015	-2.56785e-015	8.01587e-016	-1.17845e-015	2.46925e-015	-1.62435e-015	-1.57775e-014	-1.39194e-014	-8.96311e-015	-1.28455e-014	-1.28713e-014	-1.08928e-014	2.97974e-015	-3.28724e-016	-3.34211e-015	-5.51771e-015	-8.20458e-015	-1.31998e-014	-5.79872e-015	-1.60291e-014	-9.47454e-015	-3.04864e-015	-9.03349e-015	-1.26792e-014
-5.02855e-015	-8.1822e-015	-2.65578e-015	8.39901e-016	-1.05105e-015	2.17997e-015	-1.59237e-015	-1.59833e-014	-1.40914e-014	-8.988e-015	-1.28205e-014	-1.30458e-014	-1.09369e-014	3.14964e-015	-2.10673e-016	-3.37368e-015	-5.78502e-015	-8.41119e-015	-1.31177e-014	-6.10809e-015	-1.62926e-014	-9.75999e-015	-3.32203e-015	-9.77719e-015	-1.30599e-014
-5.1534e-015	-8.51671e-015	-2.72387e-015	8.83553e-016	-9.25928e-016	1.89201e-015	-1.56954e-015	-1.61677e-014	-1.42422e-014	-9.0261e-015	-1.27906e-014	-1.32302e-014	-1.0995e-014	3.28681e-015	-9.25777e-017	-3.42878e-015	-6.06409e-015	-8.65609e-015	-1.3059e-014	-6.44056e-015	-1.65625e-014	-1.00497e-014	-3.61478e-015	-1.05342e-014	-1.34526e-014
-5.3211e-015	-8.87139e-015	-2.77046e-015	9.33099e-016	-8.01835e-016	1.60914e-015	-1.55659e-015	-1.63306e-014	-1.43714e-014	-9.07904e-015	-1.27575e-014	-1.34241e-014	-1.1068e-014	3.39243e-015	2.60593e-017	-3.50519e-015	-6.35298e-015	-8.93798e-015	-1.30259e-014	-6.79487e-015	-1.68383e-014	-1.03433e-014	-3.92578e-015	-1.12997e-014	-1.3857e-014
-5.53069e-015	-9.24502e-015	-2.79422e-015	9.87604e-016	-6.78751e-016	1.33424e-015	-1.55468e-015	-1.6473e-014	-1.44773e-014	-9.14826e-015	-1.27221e-014	-1.36263e-014	-1.11568e-014	3.46811e-015	1.45274e-016	-3.60046e-015	-6.64926e-015	-9.25518e-015	-1.30205e-014	-7.16985e-015	-1.71191e-014	-1.06396e-014	-4.25442e-015	-1.20696e-014	-1.4272e-014
-5.78007e-015	-9.63561e-015	-2.79381e-015	1.04669e-015	-5.5666e-016	1.07052e-015	-1.56497e-015	-1.65958e-014	-1.45595e-014	-9.23438e-015	-1.26858e-014	-1.38361e-014	-1.12619e-014	3.51551e-015	2.65634e-016	-3.71154e-015	-6.95021e-015	-9.60575e-015	-1.30448e-014	-7.56429e-015	-1.74044e-014	-1.09383e-014	-4.5997e-015	-1.28399e-014	-1.46965e-014
-6.06706e-015	-1.00413e-014	-2.76771e-015	1.10983e-015	-4.35278e-016	8.20293e-016	-1.58782e-015	-1.67011e-014	-1.46178e-014	-9.33858e-015	-1.26505e-014	-1.40525e-014	-1.13835e-014	3.53731e-015	3.8708e-016	-3.83566e-015	-7.25319e-015	-9.98745e-015	-1.31001e-014	-7.97666e-015	-1.76936e-014	-1.12387e-014	-4.96015e-015	-1.36064e-014	-1.51298e-014
-6.38944e-015	-1.04594e-014	-2.71537e-015	1.17675e-015	-3.1475e-016	5.85827e-016	-1.62335e-015	-1.67906e-014	-1.46512e-014	-9.46212e-015	-1.26175e-014	-1.42742e-014	-1.15222e-014	3.535e-015	5.09415e-016	-3.96996e-015	-7.55609e-015	-1.03981e-014	-1.31878e-014	-8.40515e-015	-1.79855e-014	-1.15404e-014	-5.33378e-015	-1.43647e-014	-1.5571e-014
-6.74379e-015	-1.08878e-014	-2.63725e-015	1.24688e-015	-1.95871e-016	3.69065e-016	-1.67245e-015	-1.6866e-014	-1.46603e-014	-9.60519e-015	-1.25878e-014	-1.44994e-014	-1.1678e-014	3.51089e-015	6.32158e-016	-4.11167e-015	-7.85495e-015	-1.08343e-014	-1.3309e-014	-8.84758e-015	-1.82794e-014	-1.18424e-014	-5.71907e-015	-1.511e-014	-1.60187e-014
-7.12657e-015	-1.1324e-014	-2.53344e-015	1.31941e-015	-7.84675e-017	1.71236e-016	-1.73534e-015	-1.69291e-014	-1.46462e-014	-9.76798e-015	-1.25623e-014	-1.47273e-014	-1.18503e-014	3.4671e-015	7.54924e-016	-4.25731e-015	-8.14746e-015	-1.1293e-014	-1.3464e-014	-9.30197e-015	-1.85741e-014	-1.21437e-014	-6.1139e-015	-1.58381e-014	-1.64712e-014
-7.53437e-015	-1.17656e-014	-2.40496e-015	1.39314e-015	3.71974e-017	-6.49271e-018	-1.81163e-015	-1.69818e-014	-1.46086e-014	-9.95079e-015	-1.25419e-014	-1.49565e-014	-1.2039e-014	3.40642e-015	8.77417e-016	-4.40361e-015	-8.43126e-015	-1.17712e-014	-1.36519e-014	-9.76548e-015	-1.88689e-014	-1.24435e-014	-6.51581e-015	-1.65443e-014	-1.69267e-014
-7.96432e-015	-1.22097e-014	-2.25341e-015	1.46745e-015	1.50514e-016	-1.63736e-016	-1.90127e-015	-1.70269e-014	-1.45484e-014	-1.01532e-014	-1.25274e-014	-1.51852e-014	-1.22432e-014	3.33104e-015	9.99332e-016	-4.54786e-015	-8.7029e-015	-1.2265e-014	-1.38724e-014	-1.02358e-014	-1.9162e-014	-1.27412e-014	-6.923e-015	-1.72248e-014	-1.73835e-014
-8.41229e-015	-1.26536e-014	-2.08035e-015	1.5414e-015	2.60232e-016	-3.00397e-016	-2.00304e-015	-1.70663e-014	-1.44673e-014	-1.03745e-014	-1.25199e-014	-1.54121e-014	-1.24624e-014	3.24354e-015	1.11937e-015	-4.68759e-015	-8.95965e-015	-1.27711e-014	-1.4125e-014	-1.07106e-014	-1.94523e-014	-1.30354e-014	-7.33297e-015	-1.78754e-014	-1.78403e-014
-8.8743e-015	-1.30953e-014	-1.88715e-015	1.61393e-015	3.65598e-016	-4.17387e-016	-2.11748e-015	-1.7102e-014	-1.43668e-014	-1.06142e-014	-1.25197e-014	-1.56358e-014	-1.26966e-014	3.14625e-015	1.23694e-015	-4.82056e-015	-9.19913e-015	-1.32863e-014	-1.44079e-014	-1.11866e-014	-1.9739e-014	-1.33253e-014	-7.74321e-015	-1.84922e-014	-1.82951e-014
-9.34642e-015	-1.35324e-014	-1.67637e-015	1.68303e-015	4.65928e-016	-5.15166e-016	-2.24372e-015	-1.71354e-014	-1.42478e-014	-1.08715e-014	-1.25273e-014	-1.58548e-014	-1.29439e-014	3.04118e-015	1.35019e-015	-4.94386e-015	-9.4187e-015	-1.38074e-014	-1.4719e-014	-1.16617e-014	-2.00201e-014	-1.361e-014	-8.15126e-015	-1.9072e-014	-1.87458e-014
-9.82422e-015	-1.39621e-014	-1.45046e-015	1.74734e-015	5.5966e-016	-5.95309e-016	-2.38113e-015	-1.71684e-014	-1.41124e-014	-1.11452e-014	-1.25427e-014	-1.60677e-014	-1.32032e-014	2.93042e-015	1.45835e-015	-5.05545e-015	-9.61693e-015	-1.43311e-014	-1.50559e-014	-1.21326e-014	-2.02942e-014	-1.38889e-014	-8.55414e-015	-1.9612e-014	-1.91902e-014
-1.03037e-014	-1.43817e-014	-1.21211e-015	1.80562e-015	6.45319e-016	-6.59867e-016	-2.52848e-015	-1.72032e-014	-1.39629e-014	-1.14341e-014	-1.25658e-014	-1.62733e-014	-1.34733e-014	2.81592e-015	1.55981e-015	-5.15329e-015	-9.79223e-015	-1.48535e-014	-1.54164e-014	-1.25955e-014	-2.05598e-014	-1.41615e-014	-8.94927e-015	-2.01086e-014	-1.9627e-014
-1.0781e-014	-1.47892e-014	-9.64326e-016	1.85683e-015	7.2158e-016	-7.10891e-016	-2.68481e-015	-1.72424e-014	-1.38013e-014	-1.17369e-014	-1.25972e-014	-1.64704e-014	-1.37525e-014	2.69967e-015	1.65329e-015	-5.2361e-015	-9.94284e-015	-1.53715e-014	-1.57984e-014	-1.3047e-014	-2.08153e-014	-1.44265e-014	-9.3336e-015	-2.05593e-014	-2.00541e-014
-1.12523e-014	-1.51829e-014	-7.10317e-016	1.89985e-015	7.86954e-016	-7.50141e-016	-2.84852e-015	-1.72873e-014	-1.36304e-014	-1.20519e-014	-1.26365e-014	-1.6658e-014	-1.40393e-014	2.58407e-015	1.7377e-015	-5.30156e-015	-1.00676e-014	-1.58818e-014	-1.61985e-014	-1.34839e-014	-2.10597e-014	-1.46824e-014	-9.70466e-015	-2.0962e-014	-2.04692e-014
-1.17135e-014	-1.55601e-014	-4.52915e-016	1.93372e-015	8.39542e-016	-7.80542e-016	-3.01916e-015	-1.73393e-014	-1.34525e-014	-1.23768e-014	-1.26836e-014	-1.68349e-014	-1.43324e-014	2.47057e-015	1.81163e-015	-5.34882e-015	-1.01661e-014	-1.63805e-014	-1.66139e-014	-1.39033e-014	-2.12906e-014	-1.49287e-014	-1.00599e-014	-2.13154e-014	-2.08704e-014
-1.21608e-014	-1.59185e-014	-1.957e-016	1.95771e-015	8.78262e-016	-8.0541e-016	-3.19562e-015	-1.73996e-014	-1.32705e-014	-1.27097e-014	-1.27383e-014	-1.70006e-014	-1.46302e-014	2.36058e-015	1.87404e-015	-5.37706e-015	-1.02379e-014	-1.68652e-014	-1.70406e-014	-1.43026e-014	-2.15071e-014	-1.51651e-014	-1.03966e-014	-2.1617e-014	-2.12555e-014
-1.25915e-014	-1.62569e-014	5.83483e-017	1.97071e-015	9.01544e-016	-8.2781e-016	-3.37606e-015	-1.7469e-014	-1.30877e-014	-1.30479e-014	-1.28008e-014	-1.71539e-014	-1.4931e-014	2.25536e-015	1.92423e-015	-5.3857e-015	-1.02833e-014	-1.73323e-014	-1.74754e-014	-1.4679e-014	-2.17074e-014	-1.53906e-014	-1.07128e-014	-2.18657e-014	-2.16229e-014
-1.3003e-014	-1.65738e-014	3.06494e-016	1.97199e-015	9.08164e-016	-8.51081e-016	-3.55934e-015	-1.75481e-014	-1.29071e-014	-1.33893e-014	-1.28705e-014	-1.7295e-014	-1.52331e-014	2.15537e-015	1.9605e-015	-5.37489e-015	-1.03034e-014	-1.77791e-014	-1.79146e-014	-1.50306e-014	-2.18906e-014	-1.56046e-014	-1.10062e-014	-2.20613e-014	-2.19712e-014
-1.33927e-014	-1.68673e-014	5.45011e-016	1.96141e-015	8.96233e-016	-8.78407e-016	-3.74474e-015	-1.76379e-014	-1.27321e-014	-1.37316e-014	-1.29467e-014	-1.74241e-014	-1.55346e-014	2.06135e-015	1.98169e-015	-5.34453e-015	-1.02996e-014	-1.82028e-014	-1.83538e-014	-1.53556e-014	-2.2056e-014	-1.5806e-014	-1.1275e-014	-2.2204e-014	-2.22981e-014
-1.37582e-014	-1.71364e-014	7.71115e-016	1.93828e-015	8.63892e-016	-9.13407e-016	-3.93151e-015	-1.77386e-014	-1.25657e-014	-1.40726e-014	-1.3029e-014	-1.75407e-014	-1.58334e-014	1.97489e-015	1.98683e-015	-5.29479e-015	-1.02731e-014	-1.86011e-014	-1.87887e-014	-1.56515e-014	-2.22025e-014	-1.59943e-014	-1.15179e-014	-2.2294e-014	-2.2602e-014
-1.40975e-014	-1.73795e-014	9.81825e-016	1.90197e-015	8.10684e-016	-9.5982e-016	-4.1194e-015	-1.78498e-014	-1.24106e-014	-1.44099e-014	-1.3117e-014	-1.76453e-014	-1.61278e-014	1.89662e-015	1.9751e-015	-5.22568e-015	-1.02249e-014	-1.89727e-014	-1.9216e-014	-1.59168e-014	-2.23295e-014	-1.61696e-014	-1.17329e-014	-2.23316e-014	-2.2882e-014
-1.44089e-014	-1.75959e-014	1.17538e-015	1.85188e-015	7.35198e-016	-1.02047e-015	-4.30788e-015	-1.7971e-014	-1.22703e-014	-1.47412e-014	-1.32103e-014	-1.7738e-014	-1.64159e-014	1.82633e-015	1.94623e-015	-5.13763e-015	-1.01573e-014	-1.93157e-014	-1.96319e-014	-1.61493e-014	-2.24365e-014	-1.63317e-014	-1.19189e-014	-2.2318e-014	-2.31378e-014
-1.46909e-014	-1.7785e-014	1.34897e-015	1.78818e-015	6.36956e-016	-1.09806e-015	-4.49634e-015	-1.81022e-014	-1.21477e-014	-1.5064e-014	-1.33081e-014	-1.78193e-014	-1.66957e-014	1.76393e-015	1.89992e-015	-5.0318e-015	-1.00729e-014	-1.96292e-014	-2.00325e-014	-1.6348e-014	-2.25226e-014	-1.64797e-014	-1.20754e-014	-2.22542e-014	-2.33682e-014
-1.49425e-014	-1.79457e-014	1.50138e-015	1.71113e-015	5.14934e-016	-1.19561e-015	-4.68501e-015	-1.82427e-014	-1.20462e-014	-1.53765e-014	-1.34102e-014	-1.78897e-014	-1.69662e-014	1.70996e-015	1.83607e-015	-4.9089e-015	-9.97423e-015	-1.99119e-014	-2.04143e-014	-1.6512e-014	-2.25884e-014	-1.66139e-014	-1.22011e-014	-2.21424e-014	-2.35722e-014
-1.51634e-014	-1.80774e-014	1.63097e-015	1.62116e-015	3.68297e-016	-1.31561e-015	-4.87306e-015	-1.83908e-014	-1.1968e-014	-1.56755e-014	-1.35158e-014	-1.79496e-014	-1.72255e-014	1.66471e-015	1.75516e-015	-4.77003e-015	-9.86408e-015	-2.01624e-014	-2.07741e-014	-1.66407e-014	-2.26332e-014	-1.67346e-014	-1.22958e-014	-2.19848e-014	-2.37491e-014
-1.53536e-014	-1.81801e-014	1.73654e-015	1.51907e-015	1.97261e-016	-1.45942e-015	-5.06011e-015	-1.85449e-014	-1.19154e-014	-1.5959e-014	-1.36247e-014	-1.79996e-014	-1.74726e-014	1.62766e-015	1.65736e-015	-4.61593e-015	-9.74545e-015	-2.03797e-014	-2.11087e-014	-1.67336e-014	-2.26567e-014	-1.68415e-014	-1.23591e-014	-2.17838e-014	-2.38994e-014
-1.55121e-014	-1.82531e-014	1.81754e-015	1.40615e-015	1.2968e-018	-1.62852e-015	-5.24593e-015	-1.87036e-014	-1.18907e-014	-1.62255e-014	-1.37358e-014	-1.80411e-014	-1.7705e-014	1.59894e-015	1.5426e-015	-4.44797e-015	-9.62152e-015	-2.05637e-014	-2.14147e-014	-1.67906e-014	-2.26588e-014	-1.69349e-014	-1.2391e-014	-2.1542e-014	-2.40221e-014
-1.56391e-014	-1.82967e-014	1.87376e-015	1.28321e-015	-2.19607e-016	-1.82441e-015	-5.43001e-015	-1.88659e-014	-1.18952e-014	-1.6473e-014	-1.38488e-014	-1.80747e-014	-1.79223e-014	1.57836e-015	1.41197e-015	-4.26714e-015	-9.49505e-015	-2.07136e-014	-2.16894e-014	-1.68122e-014	-2.26395e-014	-1.70155e-014	-1.23923e-014	-2.12623e-014	-2.41175e-014
-1.57351e-014	-1.8311e-014	1.90574e-015	1.15147e-015	-4.64855e-016	-2.04736e-015	-5.61224e-015	-1.90294e-014	-1.19301e-014	-1.66995e-014	-1.39634e-014	-1.81017e-014	-1.81234e-014	1.56581e-015	1.26648e-015	-4.07497e-015	-9.36968e-015	-2.08294e-014	-2.19299e-014	-1.67987e-014	-2.25995e-014	-1.70833e-014	-1.23638e-014	-2.09484e-014	-2.41861e-014
-1.58012e-014	-1.82961e-014	1.91445e-015	1.01224e-015	-7.33733e-016	-2.29809e-015	-5.7931e-015	-1.91919e-014	-1.19968e-014	-1.69033e-014	-1.40786e-014	-1.81233e-014	-1.83063e-014	1.56183e-015	1.10772e-015	-3.87305e-015	-9.24838e-015	-2.09114e-014	-2.21334e-014	-1.67517e-014	-2.25394e-014	-1.71389e-014	-1.23061e-014	-2.06037e-014	-2.42287e-014
-1.58377e-014	-1.82517e-014	1.90046e-015	8.66529e-016	-1.02585e-015	-2.5767e-015	-5.97294e-015	-1.93513e-014	-1.2096e-014	-1.70837e-014	-1.41937e-014	-1.81407e-014	-1.84699e-014	1.56531e-015	9.37427e-016	-3.66257e-015	-9.13439e-015	-2.09603e-014	-2.22992e-014	-1.66724e-014	-2.246e-014	-1.71826e-014	-1.22209e-014	-2.0231e-014	-2.42457e-014
-1.58458e-014	-1.81786e-014	1.86511e-015	7.16587e-016	-1.34026e-015	-2.88261e-015	-6.15177e-015	-1.9506e-014	-1.22286e-014	-1.72391e-014	-1.43085e-014	-1.81548e-014	-1.86138e-014	1.57631e-015	7.57212e-016	-3.44449e-015	-9.03081e-015	-2.09768e-014	-2.24254e-014	-1.65628e-014	-2.23623e-014	-1.72153e-014	-1.21095e-014	-1.98347e-014	-2.42376e-014
-1.58272e-014	-1.80778e-014	1.81119e-015	5.64069e-016	-1.67505e-015	-3.21427e-015	-6.3297e-015	-1.96534e-014	-1.23945e-014	-1.73685e-014	-1.44227e-014	-1.81666e-014	-1.87378e-014	1.59458e-015	5.69439e-016	-3.22008e-015	-8.94098e-015	-2.09611e-014	-2.251e-014	-1.64244e-014	-2.22469e-014	-1.7237e-014	-1.19739e-014	-1.94181e-014	-2.42053e-014
-1.57829e-014	-1.79496e-014	1.74045e-015	4.10109e-016	-2.02828e-015	-3.56998e-015	-6.50768e-015	-1.97908e-014	-1.25935e-014	-1.74711e-014	-1.45353e-014	-1.81769e-014	-1.88412e-014	1.61981e-015	3.76322e-016	-2.99004e-015	-8.8665e-015	-2.0914e-014	-2.25527e-014	-1.62599e-014	-2.21144e-014	-1.72485e-014	-1.18154e-014	-1.89851e-014	-2.41505e-014
-1.57144e-014	-1.77941e-014	1.65555e-015	2.56115e-016	-2.39816e-015	-3.94833e-015	-6.6858e-015	-1.99159e-014	-1.28246e-014	-1.75468e-014	-1.46458e-014	-1.81864e-014	-1.89239e-014	1.65149e-015	1.79851e-016	-2.75532e-015	-8.80928e-015	-2.08368e-014	-2.25525e-014	-1.60716e-014	-2.19661e-014	-1.72508e-014	-1.16357e-014	-1.85394e-014	-2.40745e-014
-1.56229e-014	-1.76121e-014	1.55938e-015	1.03899e-016	-2.78177e-015	-4.34694e-015	-6.86475e-015	-2.00266e-014	-1.30872e-014	-1.75954e-014	-1.47542e-014	-1.81954e-014	-1.89847e-014	1.68926e-015	-1.75377e-017	-2.51697e-015	-8.77191e-015	-2.07298e-014	-2.25093e-014	-1.58621e-014	-2.18029e-014	-1.72449e-014	-1.14376e-014	-1.80845e-014	-2.39789e-014
-1.55103e-014	-1.74048e-014	1.45465e-015	-4.44916e-017	-3.17668e-015	-4.76225e-015	-7.04571e-015	-2.01203e-014	-1.33795e-014	-1.76168e-014	-1.48603e-014	-1.82048e-014	-1.90241e-014	1.73335e-015	-2.13503e-016	-2.27598e-015	-8.75543e-015	-2.0595e-014	-2.24232e-014	-1.56346e-014	-2.16271e-014	-1.72313e-014	-1.12238e-014	-1.76246e-014	-2.38652e-014
-1.53772e-014	-1.71727e-014	1.34478e-015	-1.87095e-016	-3.57983e-015	-5.19123e-015	-7.22864e-015	-2.01942e-014	-1.36992e-014	-1.7611e-014	-1.49637e-014	-1.82149e-014	-1.90424e-014	1.78355e-015	-4.05199e-016	-2.03417e-015	-8.75999e-015	-2.04335e-014	-2.22952e-014	-1.53921e-014	-2.14393e-014	-1.72101e-014	-1.09961e-014	-1.71632e-014	-2.37351e-014
-1.52253e-014	-1.69171e-014	1.23353e-015	-3.21997e-016	-3.98832e-015	-5.63043e-015	-7.41379e-015	-2.02463e-014	-1.40444e-014	-1.75785e-014	-1.50639e-014	-1.82261e-014	-1.90391e-014	1.83948e-015	-5.89345e-016	-1.79184e-015	-8.78677e-015	-2.02469e-014	-2.21261e-014	-1.5137e-014	-2.12412e-014	-1.71826e-014	-1.07568e-014	-1.67038e-014	-2.35902e-014
-1.50559e-014	-1.66387e-014	1.12471e-015	-4.47471e-016	-4.39901e-015	-6.07591e-015	-7.60144e-015	-2.02747e-014	-1.44127e-014	-1.75196e-014	-1.51605e-014	-1.82383e-014	-1.90145e-014	1.90132e-015	-7.6342e-016	-1.54993e-015	-8.83605e-015	-2.00367e-014	-2.1917e-014	-1.48727e-014	-2.10345e-014	-1.71493e-014	-1.05083e-014	-1.62496e-014	-2.3433e-014
-1.48704e-014	-1.63386e-014	1.02163e-015	-5.62768e-016	-4.8089e-015	-6.52374e-015	-7.79161e-015	-2.02774e-014	-1.48006e-014	-1.74353e-014	-1.52541e-014	-1.82516e-014	-1.89695e-014	1.96853e-015	-9.24747e-016	-1.30903e-015	-8.90774e-015	-1.98049e-014	-2.1669e-014	-1.46023e-014	-2.08204e-014	-1.71112e-014	-1.0253e-014	-1.58037e-014	-2.32648e-014
-1.46704e-014	-1.60179e-014	9.27721e-016	-6.66791e-016	-5.21506e-015	-6.96939e-015	-7.98476e-015	-2.02531e-014	-1.52052e-014	-1.73267e-014	-1.53444e-014	-1.82662e-014	-1.89043e-014	2.04059e-015	-1.07075e-015	-1.07032e-015	-9.00143e-015	-1.95534e-014	-2.13837e-014	-1.43289e-014	-2.06e-014	-1.70687e-014	-9.99321e-015	-1.53693e-014	-2.30874e-014
-1.44574e-014	-1.56777e-014	8.46099e-016	-7.58184e-016	-5.61402e-015	-7.40885e-015	-8.18091e-015	-2.02005e-014	-1.56232e-014	-1.71945e-014	-1.54314e-014	-1.8282e-014	-1.88197e-014	2.11768e-015	-1.19908e-015	-8.34395e-016	-9.11529e-015	-1.92841e-014	-2.10635e-014	-1.40557e-014	-2.03753e-014	-1.70224e-014	-9.73166e-015	-1.49491e-014	-2.29034e-014
-1.4232e-014	-1.53203e-014	7.79643e-016	-8.35803e-016	-6.00201e-015	-7.83781e-015	-8.38086e-015	-2.01188e-014	-1.60515e-014	-1.70402e-014	-1.5515e-014	-1.82984e-014	-1.87164e-014	2.19942e-015	-1.30802e-015	-6.01759e-016	-9.24775e-015	-1.8999e-014	-2.07099e-014	-1.37857e-014	-2.01481e-014	-1.69726e-014	-9.46995e-015	-1.45449e-014	-2.27146e-014
-1.39956e-014	-1.49465e-014	7.30819e-016	-8.9874e-016	-6.37609e-015	-8.25159e-015	-8.58488e-015	-2.00069e-014	-1.64862e-014	-1.6865e-014	-1.55952e-014	-1.8315e-014	-1.85957e-014	2.28602e-015	-1.39537e-015	-3.73054e-016	-9.39774e-015	-1.87001e-014	-2.03256e-014	-1.35224e-014	-1.99196e-014	-1.69203e-014	-9.20977e-015	-1.41585e-014	-2.25227e-014
-1.37492e-014	-1.45577e-014	7.03599e-016	-9.4632e-016	-6.7326e-015	-8.64598e-015	-8.79249e-015	-1.98645e-014	-1.69224e-014	-1.66709e-014	-1.56722e-014	-1.83309e-014	-1.84587e-014	2.37644e-015	-1.45943e-015	-1.49462e-016	-9.56253e-015	-1.83894e-014	-1.99131e-014	-1.32688e-014	-1.9691e-014	-1.68663e-014	-8.95314e-015	-1.37923e-014	-2.23293e-014
-1.34936e-014	-1.41551e-014	6.99701e-016	-9.7843e-016	-7.06797e-015	-9.01691e-015	-9.00313e-015	-1.96915e-014	-1.73569e-014	-1.64592e-014	-1.5746e-014	-1.83456e-014	-1.83064e-014	2.47013e-015	-1.4984e-015	6.80416e-017	-9.7402e-015	-1.80693e-014	-1.9475e-014	-1.30276e-014	-1.94637e-014	-1.68109e-014	-8.70181e-015	-1.34484e-014	-2.21366e-014
-1.32299e-014	-1.37402e-014	7.20398e-016	-9.95603e-016	-7.37888e-015	-9.36056e-015	-9.21739e-015	-1.94885e-014	-1.77854e-014	-1.62322e-014	-1.58169e-014	-1.83585e-014	-1.81399e-014	2.5667e-015	-1.51135e-015	2.78871e-016	-9.92789e-015	-1.77419e-014	-1.90137e-014	-1.28007e-014	-1.92395e-014	-1.67544e-014	-8.45751e-015	-1.31281e-014	-2.19463e-014
-1.29593e-014	-1.33153e-014	7.67608e-016	-9.98143e-016	-7.66256e-015	-9.67277e-015	-9.43476e-015	-1.92565e-014	-1.82046e-014	-1.5992e-014	-1.58856e-014	-1.8368e-014	-1.79605e-014	2.66597e-015	-1.49718e-015	4.81746e-016	-1.01228e-014	-1.74088e-014	-1.85322e-014	-1.25918e-014	-1.90195e-014	-1.66972e-014	-8.221e-015	-1.28324e-014	-2.176e-014
-1.26821e-014	-1.28821e-014	8.43132e-016	-9.8628e-016	-7.91645e-015	-9.95086e-015	-9.65503e-015	-1.8996e-014	-1.86105e-014	-1.57397e-014	-1.59525e-014	-1.83738e-014	-1.77688e-014	2.76711e-015	-1.45517e-015	6.75912e-016	-1.03221e-014	-1.70721e-014	-1.80338e-014	-1.24018e-014	-1.8805e-014	-1.66393e-014	-7.99364e-015	-1.25618e-014	-2.1579e-014
-1.23997e-014	-1.24421e-014	9.47116e-016	-9.60643e-016	-8.13775e-015	-1.01912e-014	-9.87732e-015	-1.87079e-014	-1.89997e-014	-1.54776e-014	-1.60176e-014	-1.83747e-014	-1.75667e-014	2.86881e-015	-1.38478e-015	8.60771e-016	-1.05228e-014	-1.67342e-014	-1.75213e-014	-1.22326e-014	-1.85972e-014	-1.65816e-014	-7.77667e-015	-1.23168e-014	-2.14042e-014
-1.21123e-014	-1.19975e-014	1.08045e-015	-9.21758e-016	-8.32429e-015	-1.03907e-014	-1.01014e-014	-1.83932e-014	-1.93683e-014	-1.52082e-014	-1.60813e-014	-1.83695e-014	-1.73556e-014	2.97076e-015	-1.28577e-015	1.03507e-015	-1.07219e-014	-1.63973e-014	-1.69973e-014	-1.20867e-014	-1.83979e-014	-1.65239e-014	-7.57056e-015	-1.20979e-014	-2.12365e-014
-1.18207e-014	-1.15498e-014	1.24301e-015	-8.70625e-016	-8.47378e-015	-1.05466e-014	-1.03265e-014	-1.80547e-014	-1.9713e-014	-1.49331e-014	-1.61442e-014	-1.83582e-014	-1.71367e-014	3.07226e-015	-1.15871e-015	1.19718e-015	-1.09159e-014	-1.60634e-014	-1.64647e-014	-1.19654e-014	-1.82078e-014	-1.64662e-014	-7.37587e-015	-1.19043e-014	-2.10773e-014
-1.15255e-014	-1.1101e-014	1.43406e-015	-8.07962e-016	-8.58418e-015	-1.06576e-014	-1.05519e-014	-1.76947e-014	-2.00313e-014	-1.46539e-014	-1.6207e-014	-1.83399e-014	-1.69118e-014	3.17243e-015	-1.00491e-015	1.34591e-015	-1.11014e-014	-1.57343e-014	-1.59266e-014	-1.18696e-014	-1.80277e-014	-1.6409e-014	-7.19313e-015	-1.17357e-014	-2.09268e-014
-1.12279e-014	-1.0654e-014	1.65265e-015	-7.35172e-016	-8.65368e-015	-1.07224e-014	-1.07775e-014	-1.73154e-014	-2.03199e-014	-1.43729e-014	-1.62703e-014	-1.83138e-014	-1.66824e-014	3.26955e-015	-8.24722e-016	1.48021e-015	-1.12762e-014	-1.54126e-014	-1.53859e-014	-1.18004e-014	-1.78584e-014	-1.63525e-014	-7.02243e-015	-1.15921e-014	-2.07854e-014
-1.09284e-014	-1.02116e-014	1.89749e-015	-6.54013e-016	-8.68196e-015	-1.07401e-014	-1.10021e-014	-1.69192e-014	-2.0576e-014	-1.40916e-014	-1.63344e-014	-1.82796e-014	-1.64497e-014	3.36278e-015	-6.19728e-016	1.59937e-015	-1.14381e-014	-1.51005e-014	-1.48457e-014	-1.17581e-014	-1.77005e-014	-1.62964e-014	-6.86381e-015	-1.14729e-014	-2.06537e-014
-1.06277e-014	-9.77606e-015	2.16632e-015	-5.65868e-016	-8.668e-015	-1.07098e-014	-1.1225e-014	-1.6509e-014	-2.07982e-014	-1.38119e-014	-1.63996e-014	-1.82368e-014	-1.62157e-014	3.45118e-015	-3.9148e-016	1.70237e-015	-1.15843e-014	-1.47998e-014	-1.43081e-014	-1.17433e-014	-1.75548e-014	-1.62404e-014	-6.71698e-015	-1.13775e-014	-2.05318e-014
-1.03265e-014	-9.34948e-015	2.4573e-015	-4.72213e-016	-8.61114e-015	-1.06317e-014	-1.14452e-014	-1.60878e-014	-2.09847e-014	-1.35358e-014	-1.64664e-014	-1.81844e-014	-1.59812e-014	3.53356e-015	-1.41587e-016	1.78771e-015	-1.17124e-014	-1.45124e-014	-1.37752e-014	-1.17562e-014	-1.74213e-014	-1.61843e-014	-6.58177e-015	-1.13052e-014	-2.04201e-014
-1.00259e-014	-8.93405e-015	2.76768e-015	-3.74726e-016	-8.51085e-015	-1.05065e-014	-1.16623e-014	-1.56588e-014	-2.11335e-014	-1.32643e-014	-1.65355e-014	-1.8123e-014	-1.57478e-014	3.60868e-015	1.2757e-016	1.85423e-015	-1.18204e-014	-1.42402e-014	-1.32501e-014	-1.17962e-014	-1.73005e-014	-1.61283e-014	-6.45728e-015	-1.12552e-014	-2.03188e-014
-9.72735e-015	-8.53243e-015	3.09466e-015	-2.74967e-016	-8.3678e-015	-1.0335e-014	-1.18749e-014	-1.52259e-014	-2.12433e-014	-1.29985e-014	-1.66073e-014	-1.80527e-014	-1.55173e-014	3.67456e-015	4.13248e-016	1.90094e-015	-1.19074e-014	-1.39851e-014	-1.27347e-014	-1.18622e-014	-1.71927e-014	-1.60717e-014	-6.34293e-015	-1.12261e-014	-2.02275e-014
-9.43165e-015	-8.14739e-015	3.4354e-015	-1.74931e-016	-8.18287e-015	-1.01185e-014	-1.20818e-014	-1.47923e-014	-2.13133e-014	-1.27403e-014	-1.66825e-014	-1.79735e-014	-1.52909e-014	3.73011e-015	7.12721e-016	1.92675e-015	-1.19726e-014	-1.37486e-014	-1.22308e-014	-1.19537e-014	-1.70981e-014	-1.60146e-014	-6.23798e-015	-1.12165e-014	-2.01463e-014
-9.13999e-015	-7.78135e-015	3.78692e-015	-7.61865e-017	-7.95631e-015	-9.85829e-015	-1.2282e-014	-1.43607e-014	-2.13431e-014	-1.24906e-014	-1.67612e-014	-1.78857e-014	-1.50697e-014	3.77466e-015	1.02326e-015	1.93109e-015	-1.20153e-014	-1.35327e-014	-1.17407e-014	-1.20695e-014	-1.70176e-014	-1.59568e-014	-6.14197e-015	-1.12253e-014	-2.00747e-014
-8.85405e-015	-7.43691e-015	4.14587e-015	1.98181e-017	-7.68892e-015	-9.55687e-015	-1.24741e-014	-1.3936e-014	-2.13332e-014	-1.22506e-014	-1.68435e-014	-1.77894e-014	-1.4855e-014	3.80688e-015	1.34255e-015	1.91311e-015	-1.20363e-014	-1.33389e-014	-1.12658e-014	-1.22089e-014	-1.69509e-014	-1.58987e-014	-6.054e-015	-1.12507e-014	-2.00117e-014
-8.57535e-015	-7.1169e-015	4.50845e-015	1.11612e-016	-7.38264e-015	-9.21716e-015	-1.26563e-014	-1.35219e-014	-2.12844e-014	-1.20207e-014	-1.69293e-014	-1.76858e-014	-1.46481e-014	3.82537e-015	1.66763e-015	1.87155e-015	-1.20357e-014	-1.31681e-014	-1.08074e-014	-1.237e-014	-1.68983e-014	-1.584e-014	-5.97326e-015	-1.12913e-014	-1.9957e-014
-8.30552e-015	-6.82294e-015	4.87131e-015	1.98178e-016	-7.03894e-015	-8.84193e-015	-1.28275e-014	-1.31224e-014	-2.11977e-014	-1.18021e-014	-1.70194e-014	-1.75751e-014	-1.44498e-014	3.82929e-015	1.99527e-015	1.80637e-015	-1.20144e-014	-1.30214e-014	-1.03669e-014	-1.25515e-014	-1.68597e-014	-1.57804e-014	-5.89934e-015	-1.13455e-014	-1.99098e-014
-8.04592e-015	-6.55701e-015	5.23131e-015	2.78242e-016	-6.65937e-015	-8.43387e-015	-1.29856e-014	-1.27409e-014	-2.10742e-014	-1.15949e-014	-1.71138e-014	-1.74582e-014	-1.42607e-014	3.81802e-015	2.32276e-015	1.71724e-015	-1.19737e-014	-1.28996e-014	-9.94587e-015	-1.27514e-014	-1.68353e-014	-1.572e-014	-5.83103e-015	-1.14121e-014	-1.98694e-014
-7.79826e-015	-6.32116e-015	5.58439e-015	3.51406e-016	-6.24668e-015	-7.99644e-015	-1.31293e-014	-1.23807e-014	-2.09153e-014	-1.13998e-014	-1.72124e-014	-1.73363e-014	-1.40823e-014	3.79076e-015	2.64653e-015	1.60371e-015	-1.19148e-014	-1.28039e-014	-9.54488e-015	-1.29679e-014	-1.68247e-014	-1.56587e-014	-5.76729e-015	-1.14891e-014	-1.98347e-014
-7.56442e-015	-6.11723e-015	5.92775e-015	4.1729e-016	-5.80372e-015	-7.53292e-015	-1.32579e-014	-1.2045e-014	-2.07219e-014	-1.12177e-014	-1.73151e-014	-1.72109e-014	-1.39151e-014	3.74668e-015	2.96467e-015	1.46559e-015	-1.18401e-014	-1.27341e-014	-9.16492e-015	-1.31985e-014	-1.68279e-014	-1.5596e-014	-5.70732e-015	-1.15753e-014	-1.98051e-014
-7.34651e-015	-5.94724e-015	6.25819e-015	4.75323e-016	-5.33313e-015	-7.0472e-015	-1.33706e-014	-1.17365e-014	-2.04964e-014	-1.10479e-014	-1.74213e-014	-1.70837e-014	-1.37598e-014	3.68559e-015	3.27407e-015	1.30358e-015	-1.17524e-014	-1.26911e-014	-8.80613e-015	-1.34416e-014	-1.68447e-014	-1.55325e-014	-5.65055e-015	-1.16694e-014	-1.97797e-014
-7.14677e-015	-5.81243e-015	6.57322e-015	5.25381e-016	-4.83781e-015	-6.54313e-015	-1.34661e-014	-1.14584e-014	-2.02408e-014	-1.08905e-014	-1.75306e-014	-1.69559e-014	-1.3617e-014	3.60785e-015	3.57264e-015	1.11866e-015	-1.16538e-014	-1.26751e-014	-8.46852e-015	-1.36946e-014	-1.68745e-014	-1.54683e-014	-5.59665e-015	-1.17697e-014	-1.97574e-014
-6.96624e-015	-5.71386e-015	6.87023e-015	5.6672e-016	-4.32156e-015	-6.02452e-015	-1.35432e-014	-1.12134e-014	-1.99579e-014	-1.07461e-014	-1.76427e-014	-1.68291e-014	-1.3487e-014	3.51373e-015	3.85778e-015	9.11485e-016	-1.1547e-014	-1.26858e-014	-8.15235e-015	-1.39554e-014	-1.69165e-014	-1.54037e-014	-5.54515e-015	-1.18749e-014	-1.97374e-014
-6.80669e-015	-5.65258e-015	7.14648e-015	6.00002e-016	-3.7873e-015	-5.49529e-015	-1.36006e-014	-1.10041e-014	-1.9651e-014	-1.06146e-014	-1.77572e-014	-1.67052e-014	-1.33702e-014	3.40318e-015	4.12765e-015	6.82953e-016	-1.14353e-014	-1.27231e-014	-7.85777e-015	-1.4221e-014	-1.69711e-014	-1.53387e-014	-5.49591e-015	-1.19839e-014	-1.97187e-014
-6.66939e-015	-5.62931e-015	7.40033e-015	6.26259e-016	-3.23813e-015	-4.95917e-015	-1.36372e-014	-1.0833e-014	-1.93233e-014	-1.04957e-014	-1.78731e-014	-1.65859e-014	-1.32661e-014	3.27696e-015	4.38054e-015	4.34299e-016	-1.13218e-014	-1.2786e-014	-7.58421e-015	-1.44895e-014	-1.70378e-014	-1.52731e-014	-5.44821e-015	-1.2095e-014	-1.96999e-014
-6.55608e-015	-5.64416e-015	7.62923e-015	6.45997e-016	-2.67806e-015	-4.41995e-015	-1.3652e-014	-1.07014e-014	-1.89775e-014	-1.0389e-014	-1.79895e-014	-1.64725e-014	-1.31744e-014	3.135e-015	4.61459e-015	1.6779e-016	-1.12096e-014	-1.28734e-014	-7.33195e-015	-1.47592e-014	-1.71156e-014	-1.52069e-014	-5.40148e-015	-1.2207e-014	-1.9681e-014
-6.46872e-015	-5.69738e-015	7.83141e-015	6.60258e-016	-2.1106e-015	-3.88125e-015	-1.36442e-014	-1.06103e-014	-1.86168e-014	-1.02941e-014	-1.81056e-014	-1.6367e-014	-1.30949e-014	2.97873e-015	4.82806e-015	-1.14745e-016	-1.11016e-014	-1.29846e-014	-7.10141e-015	-1.50271e-014	-1.72039e-014	-1.51402e-014	-5.35593e-015	-1.23183e-014	-1.96607e-014
-6.40867e-015	-5.78831e-015	8.00578e-015	6.6891e-016	-1.53936e-015	-3.34643e-015	-1.36132e-014	-1.05613e-014	-1.82443e-014	-1.02114e-014	-1.82205e-014	-1.62716e-014	-1.30272e-014	2.80906e-015	5.02066e-015	-4.11509e-016	-1.10011e-014	-1.31188e-014	-6.89197e-015	-1.52913e-014	-1.7302e-014	-1.50729e-014	-5.3112e-015	-1.24276e-014	-1.96382e-014
-6.37686e-015	-5.91629e-015	8.15157e-015	6.72887e-016	-9.68028e-016	-2.81958e-015	-1.35579e-014	-1.05552e-014	-1.78636e-014	-1.01395e-014	-1.83332e-014	-1.61878e-014	-1.29714e-014	2.62719e-015	5.19158e-015	-7.2052e-016	-1.09115e-014	-1.3274e-014	-6.70249e-015	-1.55494e-014	-1.74089e-014	-1.50056e-014	-5.267e-015	-1.25337e-014	-1.96131e-014
-6.37419e-015	-6.08021e-015	8.26855e-015	6.73877e-016	-4.00098e-016	-2.30385e-015	-1.34779e-014	-1.05922e-014	-1.74782e-014	-1.00779e-014	-1.84422e-014	-1.61167e-014	-1.29267e-014	2.43516e-015	5.34044e-015	-1.03877e-015	-1.08359e-014	-1.34494e-014	-6.53189e-015	-1.57996e-014	-1.75241e-014	-1.49379e-014	-5.22352e-015	-1.26353e-014	-1.95846e-014
-6.40197e-015	-6.27839e-015	8.35576e-015	6.73251e-016	1.60757e-016	-1.80201e-015	-1.33732e-014	-1.06718e-014	-1.70912e-014	-1.00262e-014	-1.85456e-014	-1.60596e-014	-1.28926e-014	2.23476e-015	5.46707e-015	-1.3627e-015	-1.07767e-014	-1.36429e-014	-6.37934e-015	-1.60395e-014	-1.76473e-014	-1.48699e-014	-5.18085e-015	-1.27312e-014	-1.95519e-014
-6.46118e-015	-6.50912e-015	8.41388e-015	6.71713e-016	7.11045e-016	-1.31711e-015	-1.32434e-014	-1.07932e-014	-1.67059e-014	-9.98343e-015	-1.86424e-014	-1.60175e-014	-1.2868e-014	2.02738e-015	5.57141e-015	-1.68987e-015	-1.0736e-014	-1.38522e-014	-6.24432e-015	-1.62669e-014	-1.77771e-014	-1.48017e-014	-5.13935e-015	-1.28202e-014	-1.95143e-014
-6.55127e-015	-6.7704e-015	8.44274e-015	6.70642e-016	1.24685e-015	-8.51522e-016	-1.30886e-014	-1.09547e-014	-1.63253e-014	-9.94865e-015	-1.87312e-014	-1.59911e-014	-1.28525e-014	1.81476e-015	5.6541e-015	-2.01718e-015	-1.07161e-014	-1.40748e-014	-6.12592e-015	-1.648e-014	-1.79125e-014	-1.47333e-014	-5.09943e-015	-1.29009e-014	-1.94712e-014
-6.67321e-015	-7.05929e-015	8.44313e-015	6.71953e-016	1.76518e-015	-4.07733e-016	-1.29094e-014	-1.1155e-014	-1.59528e-014	-9.92123e-015	-1.8811e-014	-1.5981e-014	-1.28453e-014	1.59951e-015	5.71549e-015	-2.34088e-015	-1.07178e-014	-1.43084e-014	-6.02297e-015	-1.66764e-014	-1.80531e-014	-1.46648e-014	-5.06078e-015	-1.29719e-014	-1.94225e-014
-6.8264e-015	-7.3732e-015	8.41683e-015	6.76647e-016	2.26343e-015	1.2389e-017	-1.27061e-014	-1.13928e-014	-1.55898e-014	-9.90029e-015	-1.88804e-014	-1.59886e-014	-1.28449e-014	1.3839e-015	5.7564e-015	-2.65811e-015	-1.07424e-014	-1.45511e-014	-5.93461e-015	-1.68544e-014	-1.81982e-014	-1.45957e-014	-5.02369e-015	-1.30319e-014	-1.93681e-014
-7.01045e-015	-7.70913e-015	8.36434e-015	6.85412e-016	2.73801e-015	4.06849e-016	-1.24794e-014	-1.16651e-014	-1.52397e-014	-9.88534e-015	-1.89376e-014	-1.60138e-014	-1.28501e-014	1.17007e-015	5.77827e-015	-2.96594e-015	-1.07903e-014	-1.48e-014	-5.85963e-015	-1.70122e-014	-1.83461e-014	-1.45258e-014	-4.98843e-015	-1.30802e-014	-1.9307e-014
-7.22461e-015	-8.06425e-015	8.28633e-015	6.99661e-016	3.186e-015	7.74135e-016	-1.2231e-014	-1.19695e-014	-1.49045e-014	-9.87551e-015	-1.89808e-014	-1.60567e-014	-1.28604e-014	9.59999e-016	5.7826e-015	-3.26064e-015	-1.08617e-014	-1.50516e-014	-5.79717e-015	-1.7148e-014	-1.84954e-014	-1.44547e-014	-4.95535e-015	-1.31152e-014	-1.92393e-014
-7.4672e-015	-8.43502e-015	8.1847e-015	7.20264e-016	3.60498e-015	1.11286e-015	-1.19619e-014	-1.23021e-014	-1.45863e-014	-9.87019e-015	-1.90089e-014	-1.61168e-014	-1.28756e-014	7.57216e-016	5.77052e-015	-3.53896e-015	-1.09563e-014	-1.53037e-014	-5.74639e-015	-1.72614e-014	-1.86447e-014	-1.43816e-014	-4.92407e-015	-1.31361e-014	-1.91642e-014
-7.73732e-015	-8.81743e-015	8.06058e-015	7.48442e-016	3.99221e-015	1.42216e-015	-1.16738e-014	-1.26593e-014	-1.4287e-014	-9.86884e-015	-1.90204e-014	-1.61939e-014	-1.28938e-014	5.63542e-016	5.74346e-015	-3.79778e-015	-1.10727e-014	-1.55539e-014	-5.70685e-015	-1.73509e-014	-1.87938e-014	-1.43065e-014	-4.8946e-015	-1.31417e-014	-1.90816e-014
-8.0328e-015	-9.20817e-015	7.91553e-015	7.84532e-016	4.34535e-015	1.70098e-015	-1.13681e-014	-1.30375e-014	-1.40081e-014	-9.87008e-015	-1.90141e-014	-1.62872e-014	-1.29135e-014	3.80528e-016	5.70309e-015	-4.03425e-015	-1.12095e-014	-1.5799e-014	-5.67704e-015	-1.74155e-014	-1.89416e-014	-1.42288e-014	-4.86715e-015	-1.31307e-014	-1.89916e-014
-8.35166e-015	-9.60344e-015	7.75195e-015	8.29225e-016	4.66174e-015	1.94926e-015	-1.10469e-014	-1.3433e-014	-1.37509e-014	-9.87354e-015	-1.89894e-014	-1.63962e-014	-1.29339e-014	2.11154e-016	5.65113e-015	-4.24601e-015	-1.13647e-014	-1.60364e-014	-5.65583e-015	-1.74537e-014	-1.90868e-014	-1.41476e-014	-4.84157e-015	-1.31015e-014	-1.88941e-014
-8.69191e-015	-9.99925e-015	7.57139e-015	8.82808e-016	4.93942e-015	2.16639e-015	-1.07123e-014	-1.38418e-014	-1.35168e-014	-9.87891e-015	-1.89453e-014	-1.65195e-014	-1.29541e-014	5.74474e-017	5.5894e-015	-4.43027e-015	-1.15361e-014	-1.62637e-014	-5.64255e-015	-1.74654e-014	-1.92279e-014	-1.40625e-014	-4.8177e-015	-1.30527e-014	-1.87881e-014
-9.05111e-015	-1.03916e-014	7.3751e-015	9.44103e-016	5.1773e-015	2.35232e-015	-1.03668e-014	-1.42586e-014	-1.33065e-014	-9.88515e-015	-1.88811e-014	-1.6656e-014	-1.29727e-014	-7.89906e-017	5.51928e-015	-4.58483e-015	-1.17208e-014	-1.64779e-014	-5.63706e-015	-1.74498e-014	-1.93644e-014	-1.39729e-014	-4.79548e-015	-1.29836e-014	-1.86739e-014
-9.4262e-015	-1.07765e-014	7.16494e-015	1.01332e-015	5.37388e-015	2.50695e-015	-1.00135e-014	-1.46792e-014	-1.31206e-014	-9.89178e-015	-1.8797e-014	-1.68038e-014	-1.2989e-014	-1.96432e-016	5.44236e-015	-4.7078e-015	-1.19156e-014	-1.66766e-014	-5.63896e-015	-1.74061e-014	-1.94953e-014	-1.38782e-014	-4.77443e-015	-1.28935e-014	-1.85512e-014
-9.81395e-015	-1.11497e-014	6.9425e-015	1.08987e-015	5.52765e-015	2.63029e-015	-9.65434e-015	-1.50985e-014	-1.29598e-014	-9.89881e-015	-1.86926e-014	-1.69616e-014	-1.30021e-014	-2.93842e-016	5.36067e-015	-4.7969e-015	-1.21176e-014	-1.68577e-014	-5.64802e-015	-1.73338e-014	-1.96187e-014	-1.37777e-014	-4.75476e-015	-1.27815e-014	-1.84199e-014
-1.02116e-014	-1.15082e-014	6.7088e-015	1.1729e-015	5.63754e-015	2.72214e-015	-9.29256e-015	-1.5512e-014	-1.28242e-014	-9.90575e-015	-1.85677e-014	-1.71271e-014	-1.30111e-014	-3.69833e-016	5.27558e-015	-4.85163e-015	-1.23235e-014	-1.70191e-014	-5.6639e-015	-1.72324e-014	-1.97338e-014	-1.36709e-014	-4.73611e-015	-1.26462e-014	-1.82806e-014
-1.06152e-014	-1.18479e-014	6.46539e-015	1.26164e-015	5.70295e-015	2.78285e-015	-8.93061e-015	-1.59152e-014	-1.27134e-014	-9.91217e-015	-1.8423e-014	-1.72987e-014	-1.30151e-014	-4.2362e-016	5.18822e-015	-4.87136e-015	-1.25303e-014	-1.71584e-014	-5.68681e-015	-1.71019e-014	-1.98396e-014	-1.35566e-014	-4.71778e-015	-1.2487e-014	-1.81324e-014
-1.10217e-014	-1.21647e-014	6.21328e-015	1.35479e-015	5.72393e-015	2.81318e-015	-8.57128e-015	-1.63034e-014	-1.26271e-014	-9.91804e-015	-1.82586e-014	-1.74739e-014	-1.30136e-014	-4.55018e-016	5.0999e-015	-4.85504e-015	-1.27329e-014	-1.7274e-014	-5.71641e-015	-1.69419e-014	-1.99348e-014	-1.34335e-014	-4.69899e-015	-1.23037e-014	-1.79752e-014
-1.14272e-014	-1.24557e-014	5.95326e-015	1.45052e-015	5.69996e-015	2.81298e-015	-8.21834e-015	-1.66718e-014	-1.25651e-014	-9.92324e-015	-1.80754e-014	-1.76502e-014	-1.3006e-014	-4.63779e-016	5.012e-015	-4.8031e-015	-1.29271e-014	-1.73645e-014	-5.75216e-015	-1.6753e-014	-2.00186e-014	-1.33011e-014	-4.67904e-015	-1.20955e-014	-1.7809e-014
-1.1828e-014	-1.27186e-014	5.68668e-015	1.54686e-015	5.63126e-015	2.78294e-015	-7.87458e-015	-1.70166e-014	-1.25263e-014	-9.92671e-015	-1.78743e-014	-1.78257e-014	-1.29922e-014	-4.49796e-016	4.92509e-015	-4.71634e-015	-1.31088e-014	-1.74287e-014	-5.79422e-015	-1.65362e-014	-2.00898e-014	-1.31586e-014	-4.6567e-015	-1.18614e-014	-1.76342e-014
-1.222e-014	-1.29505e-014	5.41361e-015	1.64188e-015	5.51779e-015	2.72376e-015	-7.54358e-015	-1.73337e-014	-1.25092e-014	-9.92915e-015	-1.76569e-014	-1.79984e-014	-1.29718e-014	-4.13259e-016	4.84e-015	-4.59569e-015	-1.32748e-014	-1.74652e-014	-5.84308e-015	-1.62921e-014	-2.01477e-014	-1.30053e-014	-4.63128e-015	-1.16017e-014	-1.74505e-014
-1.26003e-014	-1.31493e-014	5.13466e-015	1.73403e-015	5.35972e-015	2.636e-015	-7.22886e-015	-1.76191e-014	-1.25127e-014	-9.93077e-015	-1.74241e-014	-1.81659e-014	-1.29453e-014	-3.54685e-016	4.75727e-015	-4.4419e-015	-1.34211e-014	-1.74733e-014	-5.89957e-015	-1.60211e-014	-2.01909e-014	-1.28403e-014	-4.60175e-015	-1.13166e-014	-1.72573e-014
-1.29652e-014	-1.33126e-014	4.85045e-015	1.82094e-015	5.1581e-015	2.51993e-015	-6.934e-015	-1.78692e-014	-1.2536e-014	-9.93127e-015	-1.71776e-014	-1.83261e-014	-1.29133e-014	-2.75388e-016	4.67742e-015	-4.25644e-015	-1.35435e-014	-1.74527e-014	-5.96409e-015	-1.57249e-014	-2.02184e-014	-1.2663e-014	-4.56728e-015	-1.10058e-014	-1.70544e-014
-1.33114e-014	-1.34397e-014	4.56153e-015	1.90067e-015	4.9143e-015	2.37679e-015	-6.66215e-015	-1.80816e-014	-1.25774e-014	-9.93014e-015	-1.692e-014	-1.84772e-014	-1.28756e-014	-1.77193e-016	4.60005e-015	-4.04174e-015	-1.36384e-014	-1.74029e-014	-6.03693e-015	-1.54049e-014	-2.02294e-014	-1.24729e-014	-4.52671e-015	-1.06697e-014	-1.68414e-014
-1.36356e-014	-1.35298e-014	4.26767e-015	1.97135e-015	4.62921e-015	2.20722e-015	-6.41651e-015	-1.82528e-014	-1.2635e-014	-9.92744e-015	-1.66532e-014	-1.86169e-014	-1.28334e-014	-6.11597e-017	4.5249e-015	-3.80037e-015	-1.37034e-014	-1.73238e-014	-6.11842e-015	-1.50625e-014	-2.02232e-014	-1.22699e-014	-4.47891e-015	-1.03097e-014	-1.66179e-014
-1.39352e-014	-1.35815e-014	3.96871e-015	2.03138e-015	4.30413e-015	2.0114e-015	-6.19994e-015	-1.83806e-014	-1.27071e-014	-9.92355e-015	-1.63795e-014	-1.87436e-014	-1.27866e-014	7.08336e-017	4.45174e-015	-3.53564e-015	-1.37353e-014	-1.72158e-014	-6.20879e-015	-1.46992e-014	-2.01996e-014	-1.20535e-014	-4.42349e-015	-9.92675e-015	-1.63842e-014
-1.42067e-014	-1.35944e-014	3.66527e-015	2.07813e-015	3.94102e-015	1.79082e-015	-6.01494e-015	-1.84633e-014	-1.27926e-014	-9.91823e-015	-1.61007e-014	-1.88557e-014	-1.27361e-014	2.16416e-016	4.37978e-015	-3.25041e-015	-1.3732e-014	-1.70793e-014	-6.30911e-015	-1.43168e-014	-2.01583e-014	-1.18239e-014	-4.35939e-015	-9.52205e-015	-1.6141e-014
-1.44477e-014	-1.3569e-014	3.35743e-015	2.10889e-015	3.54158e-015	1.54591e-015	-5.86435e-015	-1.84997e-014	-1.28897e-014	-9.91168e-015	-1.58201e-014	-1.8952e-014	-1.26832e-014	3.73204e-016	4.30808e-015	-2.9484e-015	-1.36922e-014	-1.69149e-014	-6.42057e-015	-1.39178e-014	-2.00992e-014	-1.15808e-014	-4.28628e-015	-9.09709e-015	-1.58888e-014
-1.46565e-014	-1.35061e-014	3.04501e-015	2.12152e-015	3.1075e-015	1.27711e-015	-5.74977e-015	-1.84895e-014	-1.29971e-014	-9.90428e-015	-1.55401e-014	-1.90311e-014	-1.26292e-014	5.38922e-016	4.23582e-015	-2.63361e-015	-1.36146e-014	-1.67235e-014	-6.54353e-015	-1.35038e-014	-2.0022e-014	-1.13245e-014	-4.2039e-015	-8.65383e-015	-1.5627e-014
-1.4831e-014	-1.3406e-014	2.72804e-015	2.11521e-015	2.64055e-015	9.85262e-016	-5.67314e-015	-1.84318e-014	-1.31134e-014	-9.89606e-015	-1.52638e-014	-1.90917e-014	-1.25741e-014	7.11184e-016	4.16245e-015	-2.30948e-015	-1.34982e-014	-1.65067e-014	-6.67861e-015	-1.30769e-014	-1.99265e-014	-1.10548e-014	-4.11106e-015	-8.19411e-015	-1.53557e-014
-1.49691e-014	-1.32705e-014	2.40581e-015	2.0878e-015	2.14362e-015	6.71404e-016	-5.63599e-015	-1.83269e-014	-1.32368e-014	-9.88736e-015	-1.49939e-014	-1.91328e-014	-1.25189e-014	8.87211e-016	4.08686e-015	-1.98018e-015	-1.33429e-014	-1.62663e-014	-6.82639e-015	-1.26391e-014	-1.98126e-014	-1.07718e-014	-4.00709e-015	-7.72057e-015	-1.50757e-014
-1.50701e-014	-1.31016e-014	2.0781e-015	2.03782e-015	1.61901e-015	3.36356e-016	-5.64012e-015	-1.81747e-014	-1.33653e-014	-9.87836e-015	-1.47333e-014	-1.91538e-014	-1.24647e-014	1.06393e-015	4.00779e-015	-1.64949e-015	-1.31486e-014	-1.60041e-014	-6.9871e-015	-1.21932e-014	-1.96808e-014	-1.04764e-014	-3.89163e-015	-7.23508e-015	-1.4787e-014
-1.51334e-014	-1.29017e-014	1.74498e-015	1.96369e-015	1.06842e-015	-1.87313e-017	-5.68614e-015	-1.7977e-014	-1.34972e-014	-9.8696e-015	-1.44848e-014	-1.91544e-014	-1.2413e-014	1.23881e-015	3.92408e-015	-1.32164e-015	-1.2916e-014	-1.57217e-014	-7.16159e-015	-1.17425e-014	-1.95316e-014	-1.01696e-014	-3.76471e-015	-6.73999e-015	-1.44905e-014
-1.5159e-014	-1.26729e-014	1.4062e-015	1.86451e-015	4.94846e-016	-3.92914e-016	-5.77504e-015	-1.77358e-014	-1.3631e-014	-9.86122e-015	-1.42513e-014	-1.91346e-014	-1.23664e-014	1.40895e-015	3.8346e-015	-1.00087e-015	-1.26471e-014	-1.54213e-014	-7.35094e-015	-1.12893e-014	-1.93655e-014	-9.85258e-015	-3.62662e-015	-6.23857e-015	-1.41865e-014
-1.51473e-014	-1.2418e-014	1.06231e-015	1.73997e-015	-9.93302e-017	-7.85032e-016	-5.90684e-015	-1.74532e-014	-1.37669e-014	-9.85333e-015	-1.40354e-014	-1.90945e-014	-1.23264e-014	1.57143e-015	3.7384e-015	-6.91228e-016	-1.23435e-014	-1.51051e-014	-7.55512e-015	-1.08361e-014	-1.91834e-014	-9.52649e-015	-3.47765e-015	-5.73416e-015	-1.38751e-014
-1.50983e-014	-1.21399e-014	7.1408e-016	1.59036e-015	-7.10947e-016	-1.19329e-015	-6.08149e-015	-1.71317e-014	-1.39037e-014	-9.84625e-015	-1.38394e-014	-1.90343e-014	-1.2294e-014	1.72397e-015	3.63428e-015	-3.97205e-016	-1.20076e-014	-1.47745e-014	-7.77465e-015	-1.03861e-014	-1.89864e-014	-9.19222e-015	-3.31853e-015	-5.22997e-015	-1.35569e-014
-1.50135e-014	-1.18421e-014	3.62122e-016	1.41531e-015	-1.33713e-015	-1.61701e-015	-6.29811e-015	-1.6774e-014	-1.40395e-014	-9.84014e-015	-1.36654e-014	-1.89546e-014	-1.22705e-014	1.86451e-015	3.52139e-015	-1.22792e-016	-1.16421e-014	-1.44319e-014	-8.01005e-015	-9.94178e-015	-1.8775e-014	-8.85156e-015	-3.14977e-015	-4.72918e-015	-1.3233e-014
-1.4895e-014	-1.15276e-014	6.58997e-018	1.21437e-015	-1.97506e-015	-2.05496e-015	-6.55565e-015	-1.63834e-014	-1.4174e-014	-9.83493e-015	-1.35155e-014	-1.8856e-014	-1.22571e-014	1.99086e-015	3.39886e-015	1.29087e-016	-1.12499e-014	-1.40799e-014	-8.26114e-015	-9.50567e-015	-1.85503e-014	-8.5062e-015	-2.97231e-015	-4.23567e-015	-1.29041e-014
-1.47443e-014	-1.11997e-014	-3.5176e-016	9.88451e-016	-2.62155e-015	-2.50544e-015	-6.85275e-015	-1.59641e-014	-1.4306e-014	-9.83076e-015	-1.33913e-014	-1.87394e-014	-1.22554e-014	2.10097e-015	3.26589e-015	3.55153e-016	-1.08348e-014	-1.37207e-014	-8.52755e-015	-9.0806e-015	-1.83131e-014	-8.15793e-015	-2.78708e-015	-3.7532e-015	-1.25719e-014
-1.4564e-014	-1.08628e-014	-7.11529e-016	7.39361e-016	-3.27341e-015	-2.96662e-015	-7.18781e-015	-1.552e-014	-1.44349e-014	-9.82798e-015	-1.3295e-014	-1.86063e-014	-1.22663e-014	2.1935e-015	3.1216e-015	5.52204e-016	-1.04005e-014	-1.33564e-014	-8.80925e-015	-8.66897e-015	-1.80652e-014	-7.80855e-015	-2.59471e-015	-3.2846e-015	-1.22373e-014
-1.43561e-014	-1.05202e-014	-1.07175e-015	4.68146e-016	-3.9279e-015	-3.43578e-015	-7.55834e-015	-1.50557e-014	-1.45606e-014	-9.82683e-015	-1.32275e-014	-1.84579e-014	-1.2291e-014	2.26659e-015	2.96557e-015	7.17569e-016	-9.9513e-015	-1.29894e-014	-9.10534e-015	-8.27319e-015	-1.7808e-014	-7.46049e-015	-2.39687e-015	-2.8338e-015	-1.19012e-014
-1.41239e-014	-1.01751e-014	-1.43135e-015	1.76661e-016	-4.58153e-015	-3.91124e-015	-7.96173e-015	-1.45757e-014	-1.46825e-014	-9.82745e-015	-1.31898e-014	-1.82951e-014	-1.23308e-014	2.31976e-015	2.7976e-015	8.48652e-016	-9.49187e-015	-1.26222e-014	-9.41469e-015	-7.89586e-015	-1.75425e-014	-7.11534e-015	-2.19487e-015	-2.40393e-015	-1.1564e-014
-1.38702e-014	-9.83133e-015	-1.78912e-015	-1.32916e-016	-5.23089e-015	-4.39145e-015	-8.39474e-015	-1.4084e-014	-1.48002e-014	-9.83003e-015	-1.31829e-014	-1.81194e-014	-1.23862e-014	2.35243e-015	2.61789e-015	9.43669e-016	-9.02656e-015	-1.22572e-014	-9.73647e-015	-7.53897e-015	-1.72708e-014	-6.77575e-015	-1.99059e-015	-1.99825e-015	-1.12272e-014
-1.35982e-014	-9.49212e-015	-2.14308e-015	-4.57929e-016	-5.87236e-015	-4.87371e-015	-8.85397e-015	-1.35861e-014	-1.49138e-014	-9.83419e-015	-1.32066e-014	-1.79321e-014	-1.2458e-014	2.36436e-015	2.42631e-015	1.00201e-015	-8.55994e-015	-1.18962e-014	-1.00699e-014	-7.20441e-015	-1.69943e-014	-6.44437e-015	-1.7857e-015	-1.62006e-015	-1.0892e-014
-1.33116e-014	-9.16065e-015	-2.49162e-015	-7.9597e-016	-6.50356e-015	-5.3554e-015	-9.33643e-015	-1.30868e-014	-1.50226e-014	-9.84002e-015	-1.32602e-014	-1.77347e-014	-1.2546e-014	2.35505e-015	2.22326e-015	1.02197e-015	-8.09614e-015	-1.15413e-014	-1.04138e-014	-6.89454e-015	-1.67145e-014	-6.12337e-015	-1.5821e-015	-1.27211e-015	-1.05596e-014
-1.30144e-014	-8.84028e-015	-2.83267e-015	-1.14428e-015	-7.12157e-015	-5.83436e-015	-9.83823e-015	-1.25911e-014	-1.51263e-014	-9.84762e-015	-1.33429e-014	-1.75283e-014	-1.265e-014	2.32453e-015	2.01008e-015	1.00264e-015	-7.63978e-015	-1.1195e-014	-1.07666e-014	-6.61075e-015	-1.64329e-014	-5.81469e-015	-1.3817e-015	-9.57446e-016	-1.02314e-014
-1.27097e-014	-8.53373e-015	-3.16385e-015	-1.50005e-015	-7.72288e-015	-6.30766e-015	-1.03557e-014	-1.21035e-014	-1.52246e-014	-9.85693e-015	-1.34542e-014	-1.73144e-014	-1.27704e-014	2.27364e-015	1.78745e-015	9.44206e-016	-7.19497e-015	-1.08591e-014	-1.11265e-014	-6.35453e-015	-1.61513e-014	-5.52055e-015	-1.18629e-015	-6.78082e-016	-9.90832e-015
-1.24014e-014	-8.24309e-015	-3.48378e-015	-1.86006e-015	-8.30469e-015	-6.77233e-015	-1.08847e-014	-1.16288e-014	-1.5318e-014	-9.86785e-015	-1.35924e-014	-1.70952e-014	-1.29065e-014	2.20357e-015	1.55646e-015	8.47186e-016	-6.76644e-015	-1.0535e-014	-1.14915e-014	-6.12699e-015	-1.58718e-014	-5.24315e-015	-9.98599e-016	-4.36307e-016	-9.59238e-015
-1.20935e-014	-7.97062e-015	-3.79012e-015	-2.22128e-015	-8.86393e-015	-7.22612e-015	-1.14207e-014	-1.11717e-014	-1.54068e-014	-9.88018e-015	-1.37557e-014	-1.68722e-014	-1.30574e-014	2.11531e-015	1.31869e-015	7.1243e-016	-6.35778e-015	-1.02245e-014	-1.18596e-014	-5.92913e-015	-1.55966e-014	-4.98469e-015	-8.20512e-016	-2.33509e-016	-9.2848e-015
-1.1789e-014	-7.71897e-015	-4.08051e-015	-2.57928e-015	-9.39828e-015	-7.6661e-015	-1.19595e-014	-1.07363e-014	-1.54901e-014	-9.89355e-015	-1.39419e-014	-1.66467e-014	-1.32226e-014	2.01087e-015	1.07522e-015	5.41277e-016	-5.97204e-015	-9.92819e-015	-1.22283e-014	-5.76132e-015	-1.53271e-014	-4.74667e-015	-6.53844e-016	-7.12194e-017	-8.98641e-015
-1.14923e-014	-7.4897e-015	-4.35316e-015	-2.93075e-015	-9.90466e-015	-8.08912e-015	-1.24961e-014	-1.0326e-014	-1.55683e-014	-9.90763e-015	-1.41484e-014	-1.64201e-014	-1.3401e-014	1.89159e-015	8.27737e-016	3.36271e-016	-5.6129e-015	-9.64794e-015	-1.25954e-014	-5.62402e-015	-1.50641e-014	-4.53159e-015	-5.00703e-016	4.9683e-017	-8.69867e-015
-1.12064e-014	-7.28403e-015	-4.60604e-015	-3.27184e-015	-1.03806e-014	-8.49223e-015	-1.30264e-014	-9.9446e-015	-1.56419e-014	-9.92257e-015	-1.43722e-014	-1.61932e-014	-1.35909e-014	1.76006e-015	5.78635e-016	9.93146e-017	-5.28314e-015	-9.38527e-015	-1.29586e-014	-5.51708e-015	-1.48094e-014	-4.34039e-015	-3.62271e-016	1.28305e-016	-8.42329e-015
-1.09339e-014	-7.1027e-015	-4.83707e-015	-3.6e-015	-1.08232e-014	-8.87307e-015	-1.35461e-014	-9.59643e-015	-1.5711e-014	-9.93809e-015	-1.46105e-014	-1.59668e-014	-1.37908e-014	1.61869e-015	3.29781e-016	-1.67186e-016	-4.98534e-015	-9.14079e-015	-1.3315e-014	-5.4402e-015	-1.45651e-014	-4.17494e-015	-2.40541e-016	1.64253e-016	-8.16133e-015
-1.0678e-014	-6.94627e-015	-5.04513e-015	-3.91229e-015	-1.12308e-014	-9.22927e-015	-1.40508e-014	-9.28392e-015	-1.57756e-014	-9.95345e-015	-1.48601e-014	-1.57421e-014	-1.39986e-014	1.47017e-015	8.32932e-017	-4.59236e-016	-4.72144e-015	-8.91525e-015	-1.36625e-014	-5.39228e-015	-1.43325e-014	-4.03617e-015	-1.36714e-016	1.58057e-016	-7.91344e-015
-1.04421e-014	-6.81495e-015	-5.22821e-015	-4.20582e-015	-1.16013e-014	-9.55838e-015	-1.45363e-014	-9.00837e-015	-1.58355e-014	-9.96749e-015	-1.51174e-014	-1.55196e-014	-1.42121e-014	1.31736e-015	-1.58598e-016	-7.73071e-016	-4.49291e-015	-8.70874e-015	-1.39982e-014	-5.37263e-015	-1.41125e-014	-3.92522e-015	-5.23489e-017	1.10731e-016	-7.6803e-015
-1.02278e-014	-6.70935e-015	-5.3849e-015	-4.47681e-015	-1.19335e-014	-9.85774e-015	-1.49981e-014	-8.77173e-015	-1.58908e-014	-9.98031e-015	-1.53788e-014	-1.52992e-014	-1.44289e-014	1.16299e-015	-3.94037e-016	-1.10546e-015	-4.30052e-015	-8.52213e-015	-1.43199e-014	-5.37998e-015	-1.39062e-014	-3.84257e-015	1.16477e-017	2.35515e-017	-7.46238e-015
-1.00377e-014	-6.6283e-015	-5.51377e-015	-4.72198e-015	-1.22254e-014	-1.01247e-014	-1.54321e-014	-8.57591e-015	-1.59422e-014	-9.99112e-015	-1.56403e-014	-1.50816e-014	-1.46467e-014	1.01044e-015	-6.20686e-016	-1.45291e-015	-4.14452e-015	-8.35599e-015	-1.46245e-014	-5.413e-015	-1.37141e-014	-3.78933e-015	5.3975e-017	-1.01794e-016	-7.2609e-015
-9.87314e-015	-6.57094e-015	-5.61374e-015	-4.93958e-015	-1.24755e-014	-1.03573e-014	-1.58356e-014	-8.42241e-015	-1.59892e-014	-9.99943e-015	-1.58985e-014	-1.48673e-014	-1.48631e-014	8.62042e-016	-8.36016e-016	-1.8111e-015	-4.02519e-015	-8.21019e-015	-1.49094e-014	-5.46978e-015	-1.35373e-014	-3.7659e-015	7.3933e-017	-2.63305e-016	-7.07591e-015
-9.73434e-015	-6.53681e-015	-5.68388e-015	-5.12689e-015	-1.2682e-014	-1.05538e-014	-1.62048e-014	-8.31159e-015	-1.60317e-014	-1.00048e-014	-1.6149e-014	-1.46562e-014	-1.50754e-014	7.2044e-016	-1.03792e-015	-2.1752e-015	-3.94271e-015	-8.08518e-015	-1.51726e-014	-5.54859e-015	-1.33762e-014	-3.77264e-015	7.12347e-017	-4.59229e-016	-6.90818e-015
-9.62201e-015	-6.52478e-015	-5.724e-015	-5.28269e-015	-1.28442e-014	-1.07128e-014	-1.65369e-014	-8.24346e-015	-1.6069e-014	-1.00063e-014	-1.63879e-014	-1.4448e-014	-1.5281e-014	5.89177e-016	-1.22483e-015	-2.54025e-015	-3.89554e-015	-7.98056e-015	-1.54121e-014	-5.6476e-015	-1.32312e-014	-3.80893e-015	4.54488e-017	-6.86654e-016	-6.75849e-015
-9.53691e-015	-6.53337e-015	-5.73362e-015	-5.40498e-015	-1.29618e-014	-1.08328e-014	-1.68289e-014	-8.21722e-015	-1.61017e-014	-1.00036e-014	-1.66109e-014	-1.42425e-014	-1.54772e-014	4.70866e-016	-1.39451e-015	-2.90213e-015	-3.88262e-015	-7.89658e-015	-1.56251e-014	-5.76462e-015	-1.31028e-014	-3.87412e-015	-3.61985e-018	-9.41761e-016	-6.6265e-015
-9.47842e-015	-6.56047e-015	-5.7127e-015	-5.49242e-015	-1.30344e-014	-1.09119e-014	-1.70789e-014	-8.23208e-015	-1.61293e-014	-9.99604e-015	-1.68146e-014	-1.40393e-014	-1.56612e-014	3.68157e-016	-1.54519e-015	-3.25679e-015	-3.90214e-015	-7.83319e-015	-1.58096e-014	-5.89678e-015	-1.29908e-014	-3.96728e-015	-7.48761e-017	-1.22084e-015	-6.51228e-015
-9.44607e-015	-6.60461e-015	-5.66184e-015	-5.5445e-015	-1.30616e-014	-1.09495e-014	-1.7284e-014	-8.28701e-015	-1.61512e-014	-9.98283e-015	-1.69957e-014	-1.38377e-014	-1.58304e-014	2.84008e-016	-1.67493e-015	-3.60027e-015	-3.95203e-015	-7.78977e-015	-1.59641e-014	-6.0412e-015	-1.2896e-014	-4.0872e-015	-1.67917e-016	-1.51994e-015	-6.41575e-015
-9.4386e-015	-6.66375e-015	-5.58155e-015	-5.56069e-015	-1.30437e-014	-1.0945e-014	-1.74427e-014	-8.37971e-015	-1.61668e-014	-9.96299e-015	-1.71504e-014	-1.36373e-014	-1.59817e-014	2.20478e-016	-1.78221e-015	-3.92702e-015	-4.02988e-015	-7.76609e-015	-1.60868e-014	-6.19488e-015	-1.28182e-014	-4.23297e-015	-2.81559e-016	-1.83485e-015	-6.33706e-015
-9.45468e-015	-6.73548e-015	-5.47215e-015	-5.54106e-015	-1.2981e-014	-1.08978e-014	-1.75542e-014	-8.50739e-015	-1.61762e-014	-9.93621e-015	-1.72755e-014	-1.34373e-014	-1.61128e-014	1.78882e-016	-1.86551e-015	-4.23273e-015	-4.13336e-015	-7.76161e-015	-1.61763e-014	-6.35552e-015	-1.27575e-014	-4.40295e-015	-4.14682e-016	-2.16179e-015	-6.27574e-015
-9.49237e-015	-6.81762e-015	-5.33536e-015	-5.48563e-015	-1.2874e-014	-1.08082e-014	-1.7618e-014	-8.66743e-015	-1.6179e-014	-9.90201e-015	-1.73683e-014	-1.32366e-014	-1.62214e-014	1.61553e-016	-1.92406e-015	-4.51362e-015	-4.25922e-015	-7.77567e-015	-1.62321e-014	-6.52069e-015	-1.27127e-014	-4.59529e-015	-5.65931e-016	-2.49642e-015	-6.23032e-015
-9.54958e-015	-6.90772e-015	-5.17266e-015	-5.39443e-015	-1.27232e-014	-1.06767e-014	-1.76333e-014	-8.85692e-015	-1.61743e-014	-9.85995e-015	-1.74258e-014	-1.30349e-014	-1.63046e-014	1.69603e-016	-1.95673e-015	-4.76592e-015	-4.40508e-015	-7.807e-015	-1.62529e-014	-6.68773e-015	-1.26829e-014	-4.80786e-015	-7.33806e-016	-2.8347e-015	-6.20039e-015
-9.62431e-015	-7.00347e-015	-4.98583e-015	-5.26827e-015	-1.253e-014	-1.05033e-014	-1.76003e-014	-9.07245e-015	-1.6161e-014	-9.80909e-015	-1.74461e-014	-1.28306e-014	-1.63607e-014	2.04868e-016	-1.9631e-015	-4.98612e-015	-4.56763e-015	-7.85493e-015	-1.62384e-014	-6.85398e-015	-1.26669e-014	-5.03857e-015	-9.16331e-016	-3.17171e-015	-6.18521e-015
-9.71346e-015	-7.10266e-015	-4.77667e-015	-5.10782e-015	-1.22961e-014	-1.02895e-014	-1.75192e-014	-9.31025e-015	-1.61386e-014	-9.74905e-015	-1.74276e-014	-1.26233e-014	-1.63874e-014	2.67697e-016	-1.94293e-015	-5.17118e-015	-4.74374e-015	-7.91877e-015	-1.61886e-014	-7.01672e-015	-1.26641e-014	-5.28514e-015	-1.11126e-015	-3.50266e-015	-6.18405e-015
-9.81402e-015	-7.20322e-015	-4.54773e-015	-4.91481e-015	-1.2023e-014	-1.00369e-014	-1.73914e-014	-9.56589e-015	-1.61068e-014	-9.67881e-015	-1.73685e-014	-1.24125e-014	-1.63827e-014	3.58981e-016	-1.89637e-015	-5.31768e-015	-4.93028e-015	-7.99764e-015	-1.61038e-014	-7.17352e-015	-1.26735e-014	-5.54508e-015	-1.31606e-015	-3.82284e-015	-6.1957e-015
-9.92294e-015	-7.30299e-015	-4.30029e-015	-4.69097e-015	-1.17122e-014	-9.74707e-015	-1.72186e-014	-9.83526e-015	-1.60651e-014	-9.59814e-015	-1.72683e-014	-1.21973e-014	-1.63457e-014	4.78853e-016	-1.82337e-015	-5.42294e-015	-5.12296e-015	-8.08978e-015	-1.59849e-014	-7.32211e-015	-1.26944e-014	-5.81599e-015	-1.5286e-015	-4.12849e-015	-6.21863e-015
-1.00375e-014	-7.39977e-015	-4.03723e-015	-4.43767e-015	-1.13659e-014	-9.4221e-015	-1.70021e-014	-1.0114e-014	-1.60128e-014	-9.50685e-015	-1.71263e-014	-1.19775e-014	-1.62751e-014	6.27404e-016	-1.72484e-015	-5.48497e-015	-5.31847e-015	-8.19387e-015	-1.58331e-014	-7.46072e-015	-1.27251e-014	-6.09529e-015	-1.74604e-015	-4.41586e-015	-6.2515e-015
-1.01544e-014	-7.49172e-015	-3.76141e-015	-4.15685e-015	-1.09864e-014	-9.06455e-015	-1.67436e-014	-1.0398e-014	-1.59496e-014	-9.40463e-015	-1.69426e-014	-1.17525e-014	-1.61708e-014	8.03958e-016	-1.60179e-015	-5.50178e-015	-5.51337e-015	-8.30861e-015	-1.56487e-014	-7.58773e-015	-1.27641e-014	-6.38029e-015	-1.96631e-015	-4.68112e-015	-6.29292e-015
-1.027e-014	-7.57702e-015	-3.47518e-015	-3.85108e-015	-1.05766e-014	-8.6764e-015	-1.64444e-014	-1.06826e-014	-1.58753e-014	-9.29167e-015	-1.67179e-014	-1.1522e-014	-1.60324e-014	1.00745e-015	-1.45517e-015	-5.47204e-015	-5.70472e-015	-8.43288e-015	-1.54337e-014	-7.7016e-015	-1.28101e-014	-6.66841e-015	-2.18675e-015	-4.92071e-015	-6.34149e-015
-1.03819e-014	-7.65421e-015	-3.18153e-015	-3.52264e-015	-1.01393e-014	-8.26046e-015	-1.61073e-014	-1.09637e-014	-1.57891e-014	-9.16752e-015	-1.6453e-014	-1.12861e-014	-1.586e-014	1.23713e-015	-1.28635e-015	-5.3949e-015	-5.88973e-015	-8.56546e-015	-1.51901e-014	-7.80087e-015	-1.28613e-014	-6.95744e-015	-2.40479e-015	-5.13111e-015	-6.3958e-015
-1.0486e-014	-7.72175e-015	-2.88281e-015	-3.17407e-015	-9.67736e-015	-7.81974e-015	-1.5735e-014	-1.1237e-014	-1.56907e-014	-9.03164e-015	-1.61494e-014	-1.10444e-014	-1.56539e-014	1.4913e-015	-1.09766e-015	-5.27094e-015	-6.06606e-015	-8.70523e-015	-1.49198e-014	-7.88457e-015	-1.29168e-014	-7.24441e-015	-2.61811e-015	-5.31001e-015	-6.45474e-015
-1.05794e-014	-7.77838e-015	-2.58182e-015	-2.80803e-015	-9.19355e-015	-7.35778e-015	-1.53312e-014	-1.14981e-014	-1.55796e-014	-8.8841e-015	-1.58092e-014	-1.07968e-014	-1.54151e-014	1.76855e-015	-8.90919e-016	-5.09958e-015	-6.2311e-015	-8.8503e-015	-1.46256e-014	-7.95196e-015	-1.29753e-014	-7.5267e-015	-2.82437e-015	-5.45557e-015	-6.51703e-015
-1.06593e-014	-7.82311e-015	-2.2809e-015	-2.42699e-015	-8.69175e-015	-6.87729e-015	-1.48994e-014	-1.17426e-014	-1.54561e-014	-8.72513e-015	-1.54341e-014	-1.05439e-014	-1.51449e-014	2.06634e-015	-6.67938e-016	-4.88071e-015	-6.3821e-015	-8.99956e-015	-1.431e-014	-8.00247e-015	-1.30347e-014	-7.80175e-015	-3.02107e-015	-5.56569e-015	-6.5815e-015
-1.0724e-014	-7.85531e-015	-1.98299e-015	-2.03439e-015	-8.1752e-015	-6.38184e-015	-1.44424e-014	-1.19667e-014	-1.53201e-014	-8.55475e-015	-1.50271e-014	-1.02865e-014	-1.48452e-014	2.38263e-015	-4.30702e-016	-4.61597e-015	-6.51765e-015	-9.15149e-015	-1.39759e-014	-8.03646e-015	-1.30935e-014	-8.06719e-015	-3.20594e-015	-5.63953e-015	-6.64613e-015
-1.07709e-014	-7.8745e-015	-1.69014e-015	-1.63204e-015	-7.64671e-015	-5.87514e-015	-1.39632e-014	-1.21671e-014	-1.51714e-014	-8.37338e-015	-1.45916e-014	-1.00248e-014	-1.45177e-014	2.71501e-015	-1.81425e-016	-4.3065e-015	-6.63677e-015	-9.3042e-015	-1.36264e-014	-8.05431e-015	-1.3151e-014	-8.32127e-015	-3.37775e-015	-5.67646e-015	-6.70966e-015
-1.07978e-014	-7.88084e-015	-1.40436e-015	-1.22288e-015	-7.11007e-015	-5.36074e-015	-1.34665e-014	-1.23404e-014	-1.50105e-014	-8.18115e-015	-1.41308e-014	-9.75905e-015	-1.41642e-014	3.06118e-015	7.73453e-017	-3.95445e-015	-6.73733e-015	-9.45659e-015	-1.32649e-014	-8.0567e-015	-1.32065e-014	-8.56181e-015	-3.53449e-015	-5.67538e-015	-6.7716e-015
-1.08026e-014	-7.87371e-015	-1.12745e-015	-8.08835e-016	-6.56835e-015	-4.84197e-015	-1.29563e-014	-1.24838e-014	-1.48379e-014	-7.9783e-015	-1.36486e-014	-9.49037e-015	-1.37877e-014	3.41846e-015	3.42838e-016	-3.56179e-015	-6.81802e-015	-9.60672e-015	-1.2895e-014	-8.04478e-015	-1.32584e-014	-8.7872e-015	-3.67403e-015	-5.63656e-015	-6.83034e-015
-1.07837e-014	-7.85286e-015	-8.61546e-016	-3.92652e-016	-6.02542e-015	-4.32174e-015	-1.24353e-014	-1.25945e-014	-1.46547e-014	-7.76576e-015	-1.31493e-014	-9.21993e-015	-1.33915e-014	3.78412e-015	6.12627e-016	-3.13118e-015	-6.87749e-015	-9.75356e-015	-1.25198e-014	-8.01939e-015	-1.3306e-014	-8.99588e-015	-3.7952e-015	-5.56066e-015	-6.88443e-015
-1.07402e-014	-7.81908e-015	-6.08441e-016	2.365e-017	-5.48446e-015	-3.80399e-015	-1.19073e-014	-1.26698e-014	-1.44619e-014	-7.54362e-015	-1.2637e-014	-8.94902e-015	-1.29794e-014	4.15511e-015	8.83932e-016	-2.66503e-015	-6.91626e-015	-9.89543e-015	-1.21423e-014	-7.98201e-015	-1.33479e-014	-9.18578e-015	-3.89773e-015	-5.4487e-015	-6.9332e-015
-1.06715e-014	-7.77273e-015	-3.69274e-016	4.37403e-016	-4.94921e-015	-3.2922e-015	-1.13756e-014	-1.27082e-014	-1.42596e-014	-7.31247e-015	-1.21154e-014	-8.67897e-015	-1.25549e-014	4.52916e-015	1.15454e-015	-2.16663e-015	-6.93391e-015	-1.00307e-014	-1.17666e-014	-7.93417e-015	-1.33829e-014	-9.35574e-015	-3.98099e-015	-5.30245e-015	-6.97576e-015
-1.05775e-014	-7.7141e-015	-1.45319e-016	8.47693e-016	-4.42255e-015	-2.78915e-015	-1.08441e-014	-1.27085e-014	-1.40492e-014	-7.07296e-015	-1.15893e-014	-8.41158e-015	-1.2122e-014	4.90316e-015	1.42144e-015	-1.63955e-015	-6.92948e-015	-1.01582e-014	-1.13959e-014	-7.87774e-015	-1.34103e-014	-9.5055e-015	-4.04434e-015	-5.12355e-015	-7.01152e-015
-1.04579e-014	-7.64354e-015	6.29546e-017	1.25229e-015	-3.90701e-015	-2.29746e-015	-1.03156e-014	-1.26697e-014	-1.38317e-014	-6.826e-015	-1.10637e-014	-8.14858e-015	-1.16853e-014	5.27444e-015	1.68192e-015	-1.08744e-015	-6.90377e-015	-1.02768e-014	-1.1034e-014	-7.81518e-015	-1.34295e-014	-9.63434e-015	-4.08731e-015	-4.91505e-015	-7.03999e-015
-1.03133e-014	-7.56194e-015	2.54694e-016	1.64968e-015	-3.40615e-015	-1.82042e-015	-9.79366e-015	-1.25918e-014	-1.36085e-014	-6.57265e-015	-1.0543e-014	-7.8916e-015	-1.12488e-014	5.64031e-015	1.93404e-015	-5.1408e-016	-6.85724e-015	-1.03845e-014	-1.06841e-014	-7.7486e-015	-1.34397e-014	-9.74222e-015	-4.11039e-015	-4.67993e-015	-7.06047e-015
-1.0145e-014	-7.47028e-015	4.29911e-016	2.03797e-015	-2.92286e-015	-1.36023e-015	-9.28125e-015	-1.2475e-014	-1.33807e-014	-6.31332e-015	-1.00317e-014	-7.64193e-015	-1.08168e-014	5.998e-015	2.17511e-015	7.59593e-017	-6.78998e-015	-1.04808e-014	-1.03497e-014	-7.68021e-015	-1.34407e-014	-9.82922e-015	-4.11426e-015	-4.42094e-015	-7.0727e-015
-9.95411e-015	-7.36905e-015	5.89121e-016	2.41623e-015	-2.4596e-015	-9.19825e-016	-8.78102e-015	-1.23202e-014	-1.31501e-014	-6.04911e-015	-9.53439e-015	-7.40126e-015	-1.03931e-014	6.34505e-015	2.40302e-015	6.78356e-016	-6.70257e-015	-1.0564e-014	-1.0033e-014	-7.61247e-015	-1.34317e-014	-9.89536e-015	-4.09958e-015	-4.14106e-015	-7.0762e-015
-9.74262e-015	-7.25893e-015	7.32668e-016	2.78319e-015	-2.01929e-015	-5.01611e-016	-8.29651e-015	-1.21273e-014	-1.29178e-014	-5.78147e-015	-9.05524e-015	-7.17153e-015	-9.98215e-015	6.67932e-015	2.61584e-015	1.28901e-015	-6.59657e-015	-1.0633e-014	-9.73643e-015	-7.54794e-015	-1.34123e-014	-9.94066e-015	-4.06775e-015	-3.84402e-015	-7.07075e-015
-9.51269e-015	-7.14034e-015	8.60491e-016	3.13807e-015	-1.6045e-015	-1.0707e-016	-7.83042e-015	-1.18979e-014	-1.26855e-014	-5.51162e-015	-8.59882e-015	-6.95515e-015	-9.58884e-015	6.99815e-015	2.81142e-015	1.90333e-015	-6.4732e-015	-1.06874e-014	-9.46329e-015	-7.48918e-015	-1.33828e-014	-9.96634e-015	-4.02055e-015	-3.5343e-015	-7.05584e-015
-9.26562e-015	-7.01457e-015	9.73719e-016	3.48062e-015	-1.21698e-015	2.62528e-016	-7.38457e-015	-1.16337e-014	-1.24548e-014	-5.24068e-015	-8.16909e-015	-6.75317e-015	-9.21738e-015	7.29991e-015	2.98804e-015	2.51739e-015	-6.3334e-015	-1.07262e-014	-9.21576e-015	-7.43859e-015	-1.33437e-014	-9.97324e-015	-3.95934e-015	-3.21586e-015	-7.03198e-015
-9.00441e-015	-6.88287e-015	1.07393e-015	3.81016e-015	-8.57845e-016	6.05347e-016	-6.961e-015	-1.1338e-014	-1.22276e-014	-4.97015e-015	-7.76922e-015	-6.56753e-015	-8.87182e-015	7.583e-015	3.14449e-015	3.12745e-015	-6.1788e-015	-1.07486e-014	-8.99552e-015	-7.39863e-015	-1.32946e-014	-9.96271e-015	-3.88582e-015	-2.89267e-015	-6.99928e-015
-8.73216e-015	-6.74553e-015	1.16196e-015	4.12645e-015	-5.2835e-016	9.20552e-016	-6.56201e-015	-1.10131e-014	-1.20058e-014	-4.70112e-015	-7.40281e-015	-6.40005e-015	-8.5555e-015	7.84526e-015	3.27973e-015	3.72915e-015	-6.01074e-015	-1.07544e-014	-8.80348e-015	-7.37135e-015	-1.32353e-014	-9.93651e-015	-3.80231e-015	-2.5689e-015	-6.95776e-015
-8.45155e-015	-6.60353e-015	1.23979e-015	4.42976e-015	-2.29028e-016	1.20751e-015	-6.18895e-015	-1.06615e-014	-1.17915e-014	-4.43452e-015	-7.07319e-015	-6.25158e-015	-8.27164e-015	8.0854e-015	3.39332e-015	4.31813e-015	-5.83099e-015	-1.07437e-014	-8.6409e-015	-7.35893e-015	-1.31664e-014	-9.89599e-015	-3.71124e-015	-2.249e-015	-6.90779e-015
-8.16502e-015	-6.45756e-015	1.30878e-015	4.72024e-015	3.86178e-017	1.46551e-015	-5.84291e-015	-1.02868e-014	-1.15862e-014	-4.17216e-015	-6.78272e-015	-6.12368e-015	-8.02349e-015	8.3016e-015	3.48492e-015	4.88977e-015	-5.64108e-015	-1.07162e-014	-8.50944e-015	-7.36404e-015	-1.30887e-014	-9.84264e-015	-3.61525e-015	-1.93685e-015	-6.85052e-015
-7.87547e-015	-6.3081e-015	1.37117e-015	4.99836e-015	2.74684e-016	1.69444e-015	-5.5251e-015	-9.89303e-015	-1.1391e-014	-3.91478e-015	-6.53357e-015	-6.0181e-015	-7.8139e-015	8.4932e-015	3.55349e-015	5.44057e-015	-5.44278e-015	-1.0672e-014	-8.41017e-015	-7.3889e-015	-1.30029e-014	-9.77822e-015	-3.51688e-015	-1.63613e-015	-6.78725e-015
-7.58585e-015	-6.15607e-015	1.42862e-015	5.26388e-015	4.79206e-016	1.89417e-015	-5.23609e-015	-9.48453e-015	-1.12076e-014	-3.66386e-015	-6.32754e-015	-5.93617e-015	-7.64533e-015	8.65961e-015	3.5988e-015	5.96733e-015	-5.23839e-015	-1.06123e-014	-8.34334e-015	-7.43524e-015	-1.29099e-014	-9.70486e-015	-3.41866e-015	-1.35028e-015	-6.7185e-015
-7.29919e-015	-6.00193e-015	1.48328e-015	5.51721e-015	6.51932e-016	2.0665e-015	-4.9762e-015	-9.06442e-015	-1.10373e-014	-3.42068e-015	-6.16552e-015	-5.87848e-015	-7.52008e-015	8.80028e-015	3.62158e-015	6.4665e-015	-5.02933e-015	-1.05376e-014	-8.30863e-015	-7.50456e-015	-1.28103e-014	-9.62442e-015	-3.32355e-015	-1.08287e-015	-6.6454e-015
-7.0187e-015	-5.84572e-015	1.53705e-015	5.75884e-015	7.93324e-016	2.21164e-015	-4.74585e-015	-8.63772e-015	-1.0881e-014	-3.18677e-015	-6.0486e-015	-5.8452e-015	-7.44032e-015	8.91448e-015	3.62201e-015	6.93518e-015	-4.81709e-015	-1.04491e-014	-8.30545e-015	-7.59767e-015	-1.27056e-014	-9.53983e-015	-3.23346e-015	-8.37518e-016	-6.56905e-015
-6.74721e-015	-5.68711e-015	1.59251e-015	5.98929e-015	9.04068e-016	2.33104e-015	-4.54399e-015	-8.20878e-015	-1.07401e-014	-2.96339e-015	-5.97684e-015	-5.83658e-015	-7.40701e-015	9.00259e-015	3.60053e-015	7.3707e-015	-4.60332e-015	-1.03481e-014	-8.333e-015	-7.7156e-015	-1.25959e-014	-9.45363e-015	-3.15146e-015	-6.17358e-016	-6.4903e-015
-6.48682e-015	-5.52664e-015	1.65171e-015	6.20949e-015	9.8488e-016	2.42539e-015	-4.37018e-015	-7.78203e-015	-1.06157e-014	-2.75163e-015	-5.94983e-015	-5.85323e-015	-7.42047e-015	9.06454e-015	3.55771e-015	7.77067e-015	-4.38951e-015	-1.0236e-014	-8.39092e-015	-7.8593e-015	-1.24825e-014	-9.36722e-015	-3.07966e-015	-4.24741e-016	-6.40962e-015
-6.23991e-015	-5.36409e-015	1.71617e-015	6.42017e-015	1.03776e-015	2.49682e-015	-4.22398e-015	-7.36223e-015	-1.05088e-014	-2.55246e-015	-5.96728e-015	-5.89535e-015	-7.48041e-015	9.10069e-015	3.49531e-015	8.13305e-015	-4.17709e-015	-1.01143e-014	-8.47844e-015	-8.02883e-015	-1.23664e-014	-9.28277e-015	-3.02082e-015	-2.61395e-016	-6.32815e-015
-6.00789e-015	-5.19964e-015	1.78762e-015	6.62183e-015	1.06512e-015	2.5466e-015	-4.10447e-015	-6.95363e-015	-1.04201e-014	-2.36701e-015	-6.02786e-015	-5.96316e-015	-7.58605e-015	9.11147e-015	3.41511e-015	8.45617e-015	-3.96675e-015	-9.98469e-015	-8.59331e-015	-8.22467e-015	-1.22481e-014	-9.20241e-015	-2.97729e-015	-1.29348e-016	-6.24634e-015
-5.79297e-015	-5.03314e-015	1.86799e-015	6.815e-015	1.06829e-015	2.57645e-015	-4.01064e-015	-6.55997e-015	-1.03498e-014	-2.19625e-015	-6.13042e-015	-6.05576e-015	-7.73672e-015	9.0971e-015	3.31826e-015	8.73902e-015	-3.76086e-015	-9.84898e-015	-8.73377e-015	-8.44653e-015	-1.21285e-014	-9.12799e-015	-2.951e-015	-3.02131e-017	-6.16581e-015
-5.59708e-015	-4.86482e-015	1.9589e-015	6.99991e-015	1.04941e-015	2.58865e-015	-3.94132e-015	-6.18597e-015	-1.02975e-014	-2.04126e-015	-6.27302e-015	-6.1727e-015	-7.93089e-015	9.05794e-015	3.20655e-015	8.98066e-015	-3.56036e-015	-9.7098e-015	-8.89822e-015	-8.69444e-015	-1.20088e-014	-9.06195e-015	-2.94416e-015	3.51814e-017	-6.08776e-015
-5.4218e-015	-4.69505e-015	2.06149e-015	7.1773e-015	1.0101e-015	2.58563e-015	-3.89462e-015	-5.8362e-015	-1.02638e-014	-1.90284e-015	-6.45323e-015	-6.31297e-015	-8.16657e-015	8.99468e-015	3.08145e-015	9.18077e-015	-3.36654e-015	-9.56958e-015	-9.08488e-015	-8.96671e-015	-1.18902e-014	-9.00609e-015	-2.95798e-015	6.66864e-017	-6.01333e-015
-5.26799e-015	-4.52312e-015	2.17695e-015	7.34771e-015	9.52826e-016	2.56937e-015	-3.86825e-015	-5.51413e-015	-1.0249e-014	-1.78167e-015	-6.66842e-015	-6.47544e-015	-8.4405e-015	8.90743e-015	2.94463e-015	9.33918e-015	-3.18108e-015	-9.43045e-015	-9.29167e-015	-9.26317e-015	-1.17733e-014	-8.96231e-015	-2.99368e-015	6.41919e-017	-5.94359e-015
-5.13588e-015	-4.34902e-015	2.30621e-015	7.51129e-015	8.80557e-016	2.54183e-015	-3.86053e-015	-5.22373e-015	-1.02525e-014	-1.67831e-015	-6.91575e-015	-6.65854e-015	-8.7491e-015	8.79752e-015	2.79821e-015	9.45657e-015	-3.00476e-015	-9.29482e-015	-9.51582e-015	-9.58222e-015	-1.16593e-014	-8.93248e-015	-3.05288e-015	2.86077e-017	-5.87943e-015
-5.02542e-015	-4.17252e-015	2.45041e-015	7.66867e-015	7.95723e-016	2.50571e-015	-3.86944e-015	-4.96819e-015	-1.02749e-014	-1.59336e-015	-7.19186e-015	-6.86048e-015	-9.08874e-015	8.66559e-015	2.64438e-015	9.53478e-015	-2.83868e-015	-9.16522e-015	-9.75438e-015	-9.92249e-015	-1.15482e-014	-8.9177e-015	-3.13574e-015	-3.93764e-017	-5.82142e-015
-4.93705e-015	-3.99343e-015	2.61047e-015	7.82027e-015	7.01472e-016	2.46277e-015	-3.8929e-015	-4.74969e-015	-1.03154e-014	-1.52716e-015	-7.49322e-015	-7.07944e-015	-9.45629e-015	8.51254e-015	2.48518e-015	9.57502e-015	-2.68404e-015	-9.0438e-015	-1.00048e-014	-1.02819e-014	-1.14409e-014	-8.91933e-015	-3.24257e-015	-1.38013e-016	-5.77062e-015
-4.86945e-015	-3.81184e-015	2.78636e-015	7.96601e-015	6.00901e-016	2.41477e-015	-3.92843e-015	-4.57081e-015	-1.03727e-014	-1.47989e-015	-7.81551e-015	-7.31348e-015	-9.84687e-015	8.33956e-015	2.32263e-015	9.5786e-015	-2.54177e-015	-8.93254e-015	-1.02647e-014	-1.06577e-014	-1.13385e-014	-8.93888e-015	-3.37373e-015	-2.65929e-016	-5.72783e-015
-4.8219e-015	-3.62706e-015	2.97716e-015	8.10603e-015	4.97272e-016	2.36379e-015	-3.97419e-015	-4.43479e-015	-1.04455e-014	-1.4516e-015	-8.155e-015	-7.5603e-015	-1.02558e-014	8.14769e-015	2.15883e-015	9.54736e-015	-2.4125e-015	-8.83357e-015	-1.0532e-014	-1.10478e-014	-1.12423e-014	-8.97723e-015	-3.52929e-015	-4.20761e-016	-5.69358e-015
-4.79289e-015	-3.43887e-015	3.18358e-015	8.24051e-015	3.92962e-016	2.31195e-015	-4.02775e-015	-4.34302e-015	-1.05329e-014	-1.44222e-015	-8.50783e-015	-7.81829e-015	-1.06782e-014	7.93749e-015	1.99565e-015	9.48412e-015	-2.29651e-015	-8.74931e-015	-1.08042e-014	-1.14504e-014	-1.11526e-014	-9.03485e-015	-3.70879e-015	-6.00143e-016	-5.66868e-015
-4.78083e-015	-3.24761e-015	3.40491e-015	8.36895e-015	2.9086e-016	2.26107e-015	-4.0863e-015	-4.29707e-015	-1.06335e-014	-1.45145e-015	-8.86959e-015	-8.08486e-015	-1.11084e-014	7.71027e-015	1.83504e-015	9.39164e-015	-2.19456e-015	-8.68145e-015	-1.10786e-014	-1.18636e-014	-1.10703e-014	-9.1127e-015	-3.91147e-015	-8.01623e-016	-5.6538e-015
-4.78415e-015	-3.05342e-015	3.63995e-015	8.49119e-015	1.93664e-016	2.21264e-015	-4.14773e-015	-4.29822e-015	-1.07468e-014	-1.47941e-015	-9.23676e-015	-8.35755e-015	-1.15405e-014	7.46716e-015	1.67903e-015	9.27296e-015	-2.10725e-015	-8.63157e-015	-1.13526e-014	-1.22849e-014	-1.09953e-014	-9.21127e-015	-4.13607e-015	-1.0227e-015	-5.64915e-015
-4.80082e-015	-2.85597e-015	3.88733e-015	8.60673e-015	1.04183e-016	2.16806e-015	-4.21068e-015	-4.34647e-015	-1.08707e-014	-1.52558e-015	-9.60508e-015	-8.63386e-015	-1.19691e-014	7.20965e-015	1.52909e-015	9.13092e-015	-2.03534e-015	-8.60181e-015	-1.16236e-014	-1.27108e-014	-1.09282e-014	-9.33011e-015	-4.38116e-015	-1.26031e-015	-5.65548e-015
-4.82919e-015	-2.65507e-015	4.14507e-015	8.71592e-015	2.44568e-017	2.12893e-015	-4.27325e-015	-4.44199e-015	-1.10038e-014	-1.5893e-015	-9.97042e-015	-8.91138e-015	-1.23885e-014	6.93848e-015	1.38713e-015	8.96886e-015	-1.97933e-015	-8.59314e-015	-1.189e-014	-1.31393e-014	-1.0869e-014	-9.46938e-015	-4.64472e-015	-1.51082e-015	-5.67236e-015
-4.867e-015	-2.45144e-015	4.41265e-015	8.81815e-015	-4.31455e-017	2.09605e-015	-4.33366e-015	-4.58416e-015	-1.11438e-014	-1.66977e-015	-1.03292e-014	-9.18801e-015	-1.27929e-014	6.65453e-015	1.2542e-015	8.79101e-015	-1.93961e-015	-8.60676e-015	-1.215e-014	-1.35681e-014	-1.08181e-014	-9.62859e-015	-4.92526e-015	-1.771e-015	-5.69995e-015
-4.91167e-015	-2.24586e-015	4.6878e-015	8.91297e-015	-9.68047e-017	2.07018e-015	-4.38981e-015	-4.77083e-015	-1.129e-014	-1.7661e-015	-1.06777e-014	-9.46138e-015	-1.31768e-014	6.35913e-015	1.1316e-015	8.60138e-015	-1.91561e-015	-8.64362e-015	-1.24023e-014	-1.3994e-014	-1.07759e-014	-9.80723e-015	-5.22076e-015	-2.03764e-015	-5.73866e-015
-4.96032e-015	-2.039e-015	4.96854e-015	8.99972e-015	-1.34418e-016	2.052e-015	-4.44052e-015	-5.00075e-015	-1.14406e-014	-1.87727e-015	-1.10122e-014	-9.72899e-015	-1.3534e-014	6.05324e-015	1.02036e-015	8.40336e-015	-1.90728e-015	-8.70471e-015	-1.2645e-014	-1.44143e-014	-1.07423e-014	-1.00042e-014	-5.52839e-015	-2.3077e-015	-5.78811e-015
-5.01023e-015	-1.83133e-015	5.25291e-015	9.07765e-015	-1.5451e-016	2.04167e-015	-4.48384e-015	-5.27217e-015	-1.15937e-014	-2.00211e-015	-1.13297e-014	-9.98831e-015	-1.38594e-014	5.73809e-015	9.21721e-016	8.20183e-015	-1.91515e-015	-8.78973e-015	-1.28765e-014	-1.48268e-014	-1.0717e-014	-1.02185e-014	-5.84574e-015	-2.57762e-015	-5.84764e-015
-5.05839e-015	-1.62326e-015	5.53846e-015	9.14599e-015	-1.56015e-016	2.03981e-015	-4.51863e-015	-5.58261e-015	-1.17477e-014	-2.13943e-015	-1.16273e-014	-1.02369e-014	-1.41486e-014	5.4144e-015	8.36899e-016	8.0006e-015	-1.93851e-015	-8.89848e-015	-1.30956e-014	-1.52286e-014	-1.07005e-014	-1.04491e-014	-6.17004e-015	-2.84462e-015	-5.91698e-015
-5.1018e-015	-1.41538e-015	5.82306e-015	9.20452e-015	-1.37599e-016	2.04627e-015	-4.54401e-015	-5.92847e-015	-1.19014e-014	-2.28724e-015	-1.19024e-014	-1.0473e-014	-1.43966e-014	5.08355e-015	7.66567e-016	7.80286e-015	-1.97648e-015	-9.03062e-015	-1.33017e-014	-1.56177e-014	-1.06927e-014	-1.06943e-014	-6.49854e-015	-3.10528e-015	-5.99589e-015
-5.13888e-015	-1.20856e-015	6.10477e-015	9.25232e-015	-9.86527e-017	2.06068e-015	-4.55917e-015	-6.30676e-015	-1.20535e-014	-2.44468e-015	-1.2153e-014	-1.06949e-014	-1.45996e-014	4.7466e-015	7.11225e-016	7.61264e-015	-2.02843e-015	-9.18519e-015	-1.3494e-014	-1.59917e-014	-1.06933e-014	-1.09528e-014	-6.82872e-015	-3.35684e-015	-6.08375e-015
-5.16777e-015	-1.00329e-015	6.381e-015	9.28867e-015	-3.86646e-017	2.08253e-015	-4.56321e-015	-6.71431e-015	-1.22021e-014	-2.61014e-015	-1.2377e-014	-1.09009e-014	-1.47541e-014	4.40474e-015	6.7068e-016	7.43335e-015	-2.09374e-015	-9.36086e-015	-1.36717e-014	-1.6348e-014	-1.0702e-014	-1.12234e-014	-7.15757e-015	-3.59623e-015	-6.17954e-015
-5.18625e-015	-8.00669e-016	6.64916e-015	9.31302e-015	4.21341e-017	2.1117e-015	-4.55624e-015	-7.14651e-015	-1.23458e-014	-2.78158e-015	-1.25729e-014	-1.10896e-014	-1.48566e-014	4.05934e-015	6.45496e-016	7.2688e-015	-2.17081e-015	-9.55526e-015	-1.38338e-014	-1.66855e-014	-1.07185e-014	-1.15043e-014	-7.48245e-015	-3.82105e-015	-6.28344e-015
-5.19185e-015	-6.01622e-016	6.90698e-015	9.32494e-015	1.44285e-016	2.14666e-015	-4.5387e-015	-7.59911e-015	-1.24832e-014	-2.95704e-015	-1.27392e-014	-1.12584e-014	-1.49034e-014	3.71155e-015	6.35774e-016	7.12276e-015	-2.2583e-015	-9.7666e-015	-1.39803e-014	-1.70015e-014	-1.07422e-014	-1.17933e-014	-7.80051e-015	-4.02912e-015	-6.39443e-015
-5.1828e-015	-4.06469e-016	7.15202e-015	9.32333e-015	2.67196e-016	2.18629e-015	-4.51074e-015	-8.06831e-015	-1.26134e-014	-3.13551e-015	-1.28755e-014	-1.1406e-014	-1.48925e-014	3.36333e-015	6.42207e-016	6.99779e-015	-2.35525e-015	-9.99293e-015	-1.41106e-014	-1.72951e-014	-1.07722e-014	-1.20884e-014	-8.10904e-015	-4.21875e-015	-6.51129e-015
-5.1575e-015	-2.16477e-016	7.38273e-015	9.30796e-015	4.10631e-016	2.2293e-015	-4.473e-015	-8.54923e-015	-1.27354e-014	-3.31507e-015	-1.29817e-014	-1.15314e-014	-1.48222e-014	3.0158e-015	6.63987e-016	6.89713e-015	-2.46045e-015	-1.02315e-014	-1.42245e-014	-1.75649e-014	-1.08084e-014	-1.23878e-014	-8.40543e-015	-4.38837e-015	-6.63272e-015
-5.11494e-015	-3.25332e-017	7.59667e-015	9.2786e-015	5.73436e-016	2.275e-015	-4.42607e-015	-9.03663e-015	-1.28486e-014	-3.49414e-015	-1.3058e-014	-1.16336e-014	-1.46921e-014	2.67016e-015	7.00822e-016	6.82348e-015	-2.57207e-015	-1.04795e-014	-1.43211e-014	-1.78101e-014	-1.08499e-014	-1.26895e-014	-8.6875e-015	-4.53663e-015	-6.75756e-015
-5.05437e-015	1.44749e-016	7.79221e-015	9.2347e-015	7.54663e-016	2.32149e-015	-4.37093e-015	-9.52526e-015	-1.29527e-014	-3.67092e-015	-1.31043e-014	-1.17118e-014	-1.45011e-014	2.32778e-015	7.52113e-016	6.77898e-015	-2.68733e-015	-1.07334e-014	-1.44005e-014	-1.80293e-014	-1.08963e-014	-1.29916e-014	-8.95298e-015	-4.66282e-015	-6.88447e-015
-4.97541e-015	3.14944e-016	7.96783e-015	9.17585e-015	9.52016e-016	2.36746e-015	-4.30835e-015	-1.00095e-014	-1.3047e-014	-3.84304e-015	-1.31213e-014	-1.17658e-014	-1.42501e-014	1.99024e-015	8.17119e-016	6.76595e-015	-2.80474e-015	-1.09904e-014	-1.44632e-014	-1.82219e-014	-1.09472e-014	-1.32916e-014	-9.20005e-015	-4.76636e-015	-7.0122e-015
-4.87788e-015	4.77285e-016	8.12165e-015	9.10164e-015	1.16412e-015	2.41153e-015	-4.24021e-015	-1.04857e-014	-1.31313e-014	-4.00923e-015	-1.31101e-014	-1.17952e-014	-1.39401e-014	1.65911e-015	8.9514e-016	6.78626e-015	-2.92226e-015	-1.12466e-014	-1.45086e-014	-1.83874e-014	-1.10018e-014	-1.35869e-014	-9.42628e-015	-4.8469e-015	-7.13918e-015
-4.76172e-015	6.31194e-016	8.25237e-015	9.01183e-015	1.3894e-015	2.45194e-015	-4.16785e-015	-1.09489e-014	-1.32053e-014	-4.16799e-015	-1.3072e-014	-1.18002e-014	-1.35729e-014	1.33636e-015	9.85173e-016	6.84084e-015	-3.03708e-015	-1.14986e-014	-1.45367e-014	-1.85252e-014	-1.10592e-014	-1.38757e-014	-9.63013e-015	-4.90487e-015	-7.26416e-015
-4.62723e-015	7.75885e-016	8.35854e-015	8.90604e-015	1.62543e-015	2.48731e-015	-4.09319e-015	-1.13929e-014	-1.32693e-014	-4.31766e-015	-1.3009e-014	-1.17806e-014	-1.31511e-014	1.02349e-015	1.08654e-015	6.92983e-015	-3.14679e-015	-1.1742e-014	-1.4548e-014	-1.86352e-014	-1.11193e-014	-1.41552e-014	-9.81034e-015	-4.94061e-015	-7.38547e-015
-4.47475e-015	9.11183e-016	8.43958e-015	8.78452e-015	1.87047e-015	2.51624e-015	-4.01757e-015	-1.18132e-014	-1.3323e-014	-4.45674e-015	-1.29235e-014	-1.17367e-014	-1.26776e-014	7.21659e-016	1.19854e-015	7.05392e-015	-3.2489e-015	-1.19728e-014	-1.45423e-014	-1.87176e-014	-1.11811e-014	-1.44232e-014	-9.96571e-015	-4.95493e-015	-7.50149e-015
-4.3052e-015	1.03709e-015	8.49479e-015	8.64747e-015	2.12211e-015	2.53725e-015	-3.94288e-015	-1.22052e-014	-1.33666e-014	-4.58388e-015	-1.2818e-014	-1.167e-014	-1.21561e-014	4.33159e-016	1.32016e-015	7.21291e-015	-3.34066e-015	-1.21872e-014	-1.45193e-014	-1.87724e-014	-1.12432e-014	-1.46783e-014	-1.00958e-014	-4.9492e-015	-7.61081e-015
-4.11996e-015	1.15301e-015	8.52466e-015	8.49462e-015	2.37756e-015	2.5486e-015	-3.87124e-015	-1.25651e-014	-1.34005e-014	-4.69834e-015	-1.26948e-014	-1.15813e-014	-1.15908e-014	1.59511e-016	1.45038e-015	7.40593e-015	-3.4194e-015	-1.2381e-014	-1.4478e-014	-1.88e-014	-1.13047e-014	-1.49178e-014	-1.02001e-014	-4.92503e-015	-7.71187e-015
-3.92119e-015	1.25972e-015	8.52911e-015	8.32578e-015	2.63446e-015	2.54908e-015	-3.80399e-015	-1.28889e-014	-1.34255e-014	-4.79899e-015	-1.25564e-014	-1.14707e-014	-1.0986e-014	-9.78096e-017	1.58813e-015	7.63247e-015	-3.48217e-015	-1.25507e-014	-1.44184e-014	-1.88016e-014	-1.13655e-014	-1.514e-014	-1.02787e-014	-4.8836e-015	-7.80234e-015
-3.71085e-015	1.357e-015	8.50801e-015	8.1412e-015	2.89062e-015	2.53764e-015	-3.74326e-015	-1.31724e-014	-1.34422e-014	-4.88438e-015	-1.24059e-014	-1.13396e-014	-1.03469e-014	-3.3733e-016	1.73292e-015	7.89082e-015	-3.52616e-015	-1.26931e-014	-1.43407e-014	-1.87781e-014	-1.14246e-014	-1.53432e-014	-1.03315e-014	-4.82671e-015	-7.88128e-015
-3.49148e-015	1.44522e-015	8.462e-015	7.94188e-015	3.14283e-015	2.51334e-015	-3.69097e-015	-1.34124e-014	-1.3451e-014	-4.95382e-015	-1.22463e-014	-1.11893e-014	-9.67904e-015	-5.58173e-016	1.88431e-015	8.17937e-015	-3.54908e-015	-1.28042e-014	-1.42441e-014	-1.87295e-014	-1.14818e-014	-1.55258e-014	-1.0359e-014	-4.75693e-015	-7.94783e-015
-3.26503e-015	1.52494e-015	8.39169e-015	7.72848e-015	3.38949e-015	2.47523e-015	-3.64905e-015	-1.36058e-014	-1.34535e-014	-5.007e-015	-1.20806e-014	-1.10211e-014	-8.98822e-015	-7.58957e-016	2.04102e-015	8.49553e-015	-3.54879e-015	-1.28812e-014	-1.41288e-014	-1.86568e-014	-1.15374e-014	-1.56867e-014	-1.03617e-014	-4.67679e-015	-8.00012e-015
-3.03399e-015	1.5966e-015	8.29859e-015	7.50209e-015	3.62879e-015	2.42311e-015	-3.61862e-015	-1.37502e-014	-1.34508e-014	-5.04383e-015	-1.19119e-014	-1.0837e-014	-8.28026e-015	-9.3755e-016	2.2021e-015	8.83642e-015	-3.52294e-015	-1.29214e-014	-1.39941e-014	-1.85614e-014	-1.15904e-014	-1.5825e-014	-1.03408e-014	-4.58889e-015	-8.03685e-015
-2.80139e-015	1.66109e-015	8.18419e-015	7.26373e-015	3.85835e-015	2.35638e-015	-3.60169e-015	-1.38442e-014	-1.34445e-014	-5.06441e-015	-1.17438e-014	-1.06386e-014	-7.56117e-015	-1.09307e-015	2.36723e-015	9.20046e-015	-3.46931e-015	-1.29221e-014	-1.38389e-014	-1.84442e-014	-1.16398e-014	-1.59401e-014	-1.02972e-014	-4.49543e-015	-8.05684e-015
-2.5696e-015	1.71828e-015	8.05026e-015	7.01478e-015	4.07576e-015	2.27495e-015	-3.59933e-015	-1.38862e-014	-1.34355e-014	-5.06818e-015	-1.15788e-014	-1.04279e-014	-6.83782e-015	-1.22372e-015	2.53561e-015	9.58445e-015	-3.38619e-015	-1.2881e-014	-1.36628e-014	-1.83069e-014	-1.16848e-014	-1.60305e-014	-1.02327e-014	-4.39825e-015	-8.05855e-015
-2.34094e-015	1.76926e-015	7.89792e-015	6.75631e-015	4.2801e-015	2.17879e-015	-3.61309e-015	-1.38755e-014	-1.34248e-014	-5.0557e-015	-1.14198e-014	-1.02067e-014	-6.11699e-015	-1.328e-015	2.70763e-015	9.98507e-015	-3.27205e-015	-1.27962e-014	-1.34652e-014	-1.81511e-014	-1.17248e-014	-1.60957e-014	-1.01486e-014	-4.29935e-015	-8.04074e-015
-2.11877e-015	1.81447e-015	7.72981e-015	6.49002e-015	4.47005e-015	2.06886e-015	-3.64411e-015	-1.38121e-014	-1.34128e-014	-5.02719e-015	-1.12697e-014	-9.9765e-015	-5.40462e-015	-1.40546e-015	2.88261e-015	1.03987e-014	-3.12529e-015	-1.26667e-014	-1.32447e-014	-1.79789e-014	-1.17601e-014	-1.61354e-014	-1.00466e-014	-4.20149e-015	-8.00227e-015
-1.90585e-015	1.85516e-015	7.54831e-015	6.21684e-015	4.64374e-015	1.94568e-015	-3.69298e-015	-1.36962e-014	-1.34004e-014	-4.98308e-015	-1.11311e-014	-9.73924e-015	-4.708e-015	-1.45552e-015	3.0606e-015	1.08216e-014	-2.94521e-015	-1.24915e-014	-1.30002e-014	-1.77923e-014	-1.17903e-014	-1.61499e-014	-9.92926e-015	-4.10719e-015	-7.94243e-015
-1.70488e-015	1.89145e-015	7.35639e-015	5.93885e-015	4.80008e-015	1.8101e-015	-3.75965e-015	-1.35288e-014	-1.33894e-014	-4.92423e-015	-1.10063e-014	-9.49701e-015	-4.03383e-015	-1.4774e-015	3.24098e-015	1.12503e-014	-2.73078e-015	-1.22707e-014	-1.27319e-014	-1.75922e-014	-1.1815e-014	-1.61394e-014	-9.7986e-015	-4.0188e-015	-7.86063e-015
-1.51824e-015	1.92425e-015	7.15538e-015	5.65732e-015	4.93833e-015	1.66322e-015	-3.84401e-015	-1.33112e-014	-1.33805e-014	-4.85152e-015	-1.08973e-014	-9.25184e-015	-3.38821e-015	-1.47052e-015	3.42364e-015	1.16814e-014	-2.48227e-015	-1.2004e-014	-1.24391e-014	-1.73807e-014	-1.18342e-014	-1.61047e-014	-9.65693e-015	-3.93773e-015	-7.75668e-015
-1.34856e-015	1.95454e-015	6.94856e-015	5.37415e-015	5.05821e-015	1.5064e-015	-3.94657e-015	-1.30448e-014	-1.33746e-014	-4.76593e-015	-1.0806e-014	-9.0055e-015	-2.77714e-015	-1.43415e-015	3.6088e-015	1.21113e-014	-2.19961e-015	-1.16918e-014	-1.21209e-014	-1.71601e-014	-1.18479e-014	-1.60456e-014	-9.5064e-015	-3.86604e-015	-7.6304e-015
-1.19781e-015	1.98247e-015	6.73858e-015	5.09138e-015	5.15962e-015	1.34103e-015	-4.06724e-015	-1.27322e-014	-1.33733e-014	-4.66886e-015	-1.07342e-014	-8.76029e-015	-2.20615e-015	-1.36825e-015	3.79634e-015	1.25356e-014	-1.88257e-015	-1.1335e-014	-1.17767e-014	-1.69323e-014	-1.18556e-014	-1.59632e-014	-9.34971e-015	-3.80564e-015	-7.48127e-015
-1.06834e-015	2.00893e-015	6.52795e-015	4.81106e-015	5.24255e-015	1.16944e-015	-4.20444e-015	-1.23764e-014	-1.33769e-014	-4.5615e-015	-1.06829e-014	-8.51786e-015	-1.68001e-015	-1.27329e-015	3.98658e-015	1.29504e-014	-1.53222e-015	-1.0935e-014	-1.14057e-014	-1.66997e-014	-1.18578e-014	-1.58589e-014	-9.18946e-015	-3.75732e-015	-7.30895e-015
-9.62032e-016	2.03417e-015	6.31954e-015	4.53516e-015	5.30802e-015	9.93343e-016	-4.35706e-015	-1.19809e-014	-1.33857e-014	-4.44599e-015	-1.0653e-014	-8.27939e-015	-1.20303e-015	-1.14889e-015	4.18012e-015	1.33527e-014	-1.14986e-015	-1.04932e-014	-1.10074e-014	-1.64635e-014	-1.18541e-014	-1.57337e-014	-9.0277e-015	-3.7228e-015	-7.11396e-015
-8.80393e-016	2.0588e-015	6.11602e-015	4.2662e-015	5.35616e-015	8.1545e-016	-4.52422e-015	-1.15495e-014	-1.33997e-014	-4.32385e-015	-1.0645e-014	-8.04666e-015	-7.78921e-016	-9.95572e-016	4.37726e-015	1.37389e-014	-7.37354e-016	-1.00118e-014	-1.05816e-014	-1.62262e-014	-1.1844e-014	-1.55892e-014	-8.86692e-015	-3.70339e-015	-6.8965e-015
-8.24484e-016	2.08258e-015	5.91968e-015	4.00608e-015	5.38823e-015	6.37666e-016	-4.70422e-015	-1.10864e-014	-1.34188e-014	-4.1966e-015	-1.06598e-014	-7.82121e-015	-4.11558e-016	-8.14343e-016	4.57878e-015	1.41063e-014	-2.96095e-016	-9.49334e-015	-1.01272e-014	-1.59903e-014	-1.18276e-014	-1.54273e-014	-8.70955e-015	-3.70003e-015	-6.65716e-015
-7.95718e-016	2.10571e-015	5.73336e-015	3.75733e-015	5.40533e-015	4.63017e-016	-4.89485e-015	-1.0596e-014	-1.3443e-014	-4.06567e-015	-1.0697e-014	-7.60535e-015	-1.03801e-016	-6.0528e-016	4.7843e-015	1.44528e-014	1.7109e-016	-8.94045e-015	-9.64505e-015	-1.57576e-014	-1.18055e-014	-1.52507e-014	-8.55798e-015	-3.71334e-015	-6.3972e-015
-7.9566e-016	2.12852e-015	5.55889e-015	3.52154e-015	5.40924e-015	2.93693e-016	-5.09379e-015	-1.00828e-014	-1.34734e-014	-3.93305e-015	-1.07568e-014	-7.40032e-015	1.42262e-016	-3.69907e-016	4.99473e-015	1.47761e-014	6.61221e-016	-8.35637e-015	-9.13525e-015	-1.55303e-014	-1.17776e-014	-1.50617e-014	-8.41416e-015	-3.74329e-015	-6.11821e-015
-8.24535e-016	2.15104e-015	5.39847e-015	3.30072e-015	5.40224e-015	1.31897e-016	-5.29839e-015	-9.55145e-015	-1.35097e-014	-3.80078e-015	-1.08383e-014	-7.20727e-015	3.25177e-016	-1.09069e-016	5.21062e-015	1.50744e-014	1.17132e-015	-7.74489e-015	-8.59824e-015	-1.5311e-014	-1.17435e-014	-1.48621e-014	-8.28066e-015	-3.78971e-015	-5.82158e-015
-8.82495e-016	2.17248e-015	5.25464e-015	3.09803e-015	5.38602e-015	-1.92541e-017	-5.50633e-015	-9.00725e-015	-1.35519e-014	-3.67025e-015	-1.09411e-014	-7.02744e-015	4.43952e-016	1.75623e-016	5.43234e-015	1.53456e-014	1.69794e-015	-7.1099e-015	-8.03459e-015	-1.51016e-014	-1.17034e-014	-1.46548e-014	-8.15935e-015	-3.85204e-015	-5.50873e-015
-9.69173e-016	2.19187e-015	5.12944e-015	2.91538e-015	5.3632e-015	-1.57077e-016	-5.71504e-015	-8.45547e-015	-1.35993e-014	-3.54384e-015	-1.1064e-014	-6.86191e-015	4.98415e-016	4.82499e-016	5.66072e-015	1.55883e-014	2.23706e-015	-6.45479e-015	-7.44561e-015	-1.49046e-014	-1.16569e-014	-1.44426e-014	-8.05194e-015	-3.92956e-015	-5.18167e-015
-1.08471e-015	2.2078e-015	5.02441e-015	2.75447e-015	5.33595e-015	-2.79603e-016	-5.92148e-015	-7.90151e-015	-1.36512e-014	-3.42279e-015	-1.12059e-014	-6.71196e-015	4.8897e-016	8.10198e-016	5.89632e-015	1.58017e-014	2.78423e-015	-5.78338e-015	-6.83246e-015	-1.47218e-014	-1.16043e-014	-1.4228e-014	-7.95965e-015	-4.02128e-015	-4.84288e-015
-1.22869e-015	2.21974e-015	4.94041e-015	2.61686e-015	5.30643e-015	-3.84921e-016	-6.12291e-015	-7.35062e-015	-1.37067e-014	-3.30888e-015	-1.13649e-014	-6.57821e-015	4.16686e-016	1.1564e-015	6.13911e-015	1.59853e-014	3.33456e-015	-5.10022e-015	-6.19602e-015	-1.45557e-014	-1.15458e-014	-1.40137e-014	-7.88411e-015	-4.12706e-015	-4.49422e-015
-1.39987e-015	2.2263e-015	4.87841e-015	2.50443e-015	5.27716e-015	-4.70645e-016	-6.31706e-015	-6.80784e-015	-1.37654e-014	-3.20395e-015	-1.1539e-014	-6.46161e-015	2.83678e-016	1.51967e-015	6.38909e-015	1.61389e-014	3.88317e-015	-4.40996e-015	-5.53845e-015	-1.44084e-014	-1.14809e-014	-1.38022e-014	-7.82679e-015	-4.24543e-015	-4.13852e-015
-1.59686e-015	2.22638e-015	4.83936e-015	2.41833e-015	5.25063e-015	-5.33862e-016	-6.50132e-015	-6.27842e-015	-1.38266e-014	-3.10943e-015	-1.17261e-014	-6.36303e-015	9.25068e-017	1.89762e-015	6.6463e-015	1.62631e-014	4.42582e-015	-3.71642e-015	-4.86129e-015	-1.42815e-014	-1.14095e-014	-1.35967e-014	-7.78855e-015	-4.37394e-015	-3.77891e-015
-1.81841e-015	2.21838e-015	4.82443e-015	2.35996e-015	5.23017e-015	-5.72923e-016	-6.67264e-015	-5.76708e-015	-1.38889e-014	-3.02701e-015	-1.19241e-014	-6.28274e-015	-1.53727e-016	2.28873e-015	6.91113e-015	1.63588e-014	4.9578e-015	-3.02401e-015	-4.16649e-015	-1.41771e-014	-1.13311e-014	-1.33994e-014	-7.77052e-015	-4.5111e-015	-3.41757e-015
-2.06273e-015	2.20062e-015	4.83405e-015	2.3304e-015	5.21841e-015	-5.86028e-016	-6.82778e-015	-5.27791e-015	-1.39511e-014	-2.95784e-015	-1.21304e-014	-6.22102e-015	-4.50888e-016	2.69119e-015	7.18391e-015	1.64269e-014	5.4738e-015	-2.33651e-015	-3.45535e-015	-1.40966e-014	-1.1245e-014	-1.32141e-014	-7.77371e-015	-4.6557e-015	-3.057e-015
-2.32802e-015	2.17128e-015	4.86815e-015	2.33057e-015	5.218e-015	-5.71469e-016	-6.96465e-015	-4.81521e-015	-1.40119e-014	-2.90276e-015	-1.23427e-014	-6.17757e-015	-7.95101e-016	3.10211e-015	7.46424e-015	1.64686e-014	5.96821e-015	-1.65709e-015	-2.73085e-015	-1.40417e-014	-1.1151e-014	-1.30429e-014	-7.79827e-015	-4.80632e-015	-2.70026e-015
-2.61246e-015	2.12907e-015	4.92601e-015	2.36191e-015	5.23253e-015	-5.2802e-016	-7.07995e-015	-4.38271e-015	-1.40698e-014	-2.86278e-015	-1.25591e-014	-6.15232e-015	-1.18218e-015	3.51885e-015	7.75141e-015	1.64856e-014	6.43579e-015	-9.90207e-016	-1.9959e-015	-1.40142e-014	-1.10482e-014	-1.28879e-014	-7.84469e-015	-4.96085e-015	-2.35138e-015
-2.9136e-015	2.07132e-015	5.00777e-015	2.42383e-015	5.26435e-015	-4.54362e-016	-7.17188e-015	-3.98448e-015	-1.41226e-014	-2.83875e-015	-1.27761e-014	-6.14497e-015	-1.60713e-015	3.93907e-015	8.04454e-015	1.64804e-014	6.87208e-015	-3.39242e-016	-1.25298e-015	-1.40152e-014	-1.0936e-014	-1.27516e-014	-7.91356e-015	-5.11717e-015	-2.01288e-015
-3.22888e-015	1.99648e-015	5.11268e-015	2.51712e-015	5.31635e-015	-3.49455e-016	-7.23913e-015	-3.62346e-015	-1.41692e-014	-2.83047e-015	-1.29911e-014	-6.15538e-015	-2.06465e-015	4.36023e-015	8.34371e-015	1.6455e-014	7.27269e-015	2.92241e-016	-5.05003e-016	-1.40457e-014	-1.08138e-014	-1.26363e-014	-8.005e-015	-5.2737e-015	-1.68732e-015
-3.55596e-015	1.9029e-015	5.24033e-015	2.64171e-015	5.39092e-015	-2.13001e-016	-7.27941e-015	-3.3023e-015	-1.42086e-014	-2.83829e-015	-1.32019e-014	-6.18363e-015	-2.54842e-015	4.7809e-015	8.64773e-015	1.64118e-014	7.6331e-015	9.00554e-016	2.45463e-016	-1.41074e-014	-1.06805e-014	-1.25442e-014	-8.1192e-015	-5.42881e-015	-1.3783e-015
-3.8928e-015	1.78915e-015	5.38965e-015	2.79778e-015	5.48973e-015	-4.46724e-017	-7.29114e-015	-3.02259e-015	-1.42385e-014	-2.86253e-015	-1.34057e-014	-6.22887e-015	-3.05272e-015	5.19815e-015	8.95603e-015	1.63536e-014	7.94867e-015	1.48253e-015	9.94975e-016	-1.42016e-014	-1.05351e-014	-1.24772e-014	-8.25518e-015	-5.58096e-015	-1.08891e-015
-4.23715e-015	1.65346e-015	5.5588e-015	2.98491e-015	5.61451e-015	1.55648e-016	-7.27335e-015	-2.78581e-015	-1.42582e-014	-2.90293e-015	-1.35998e-014	-6.29068e-015	-3.5713e-015	5.61035e-015	9.26756e-015	1.62832e-014	8.21574e-015	2.03564e-015	1.7399e-015	-1.43292e-014	-1.03773e-014	-1.24366e-014	-8.41269e-015	-5.72833e-015	-8.21892e-016
-4.58611e-015	1.49503e-015	5.74699e-015	3.20271e-015	5.76731e-015	3.87554e-016	-7.225e-015	-2.59332e-015	-1.4266e-014	-2.95926e-015	-1.37821e-014	-6.36856e-015	-4.09756e-015	6.01535e-015	9.58058e-015	1.62034e-014	8.43103e-015	2.55777e-015	2.47722e-015	-1.44909e-014	-1.02062e-014	-1.24236e-014	-8.59103e-015	-5.86966e-015	-5.79535e-016
-4.93696e-015	1.31204e-015	5.95231e-015	3.45038e-015	5.94982e-015	6.50941e-016	-7.14555e-015	-2.44558e-015	-1.42589e-014	-3.03092e-015	-1.39503e-014	-6.46168e-015	-4.62505e-015	6.41129e-015	9.8935e-015	1.61171e-014	8.59136e-015	3.04701e-015	3.20424e-015	-1.46866e-014	-1.00207e-014	-1.24389e-014	-8.78982e-015	-6.00328e-015	-3.65068e-016
-5.28783e-015	1.10349e-015	6.17282e-015	3.72706e-015	6.16329e-015	9.44746e-016	-7.03518e-015	-2.34288e-015	-1.42357e-014	-3.11717e-015	-1.41019e-014	-6.56871e-015	-5.14711e-015	6.79555e-015	1.02047e-014	1.60279e-014	8.69422e-015	3.50159e-015	3.91866e-015	-1.49166e-014	-9.81942e-015	-1.24839e-014	-9.00873e-015	-6.12866e-015	-1.80686e-016
-5.636e-015	8.68577e-016	6.40682e-015	4.03092e-015	6.40791e-015	1.26807e-015	-6.89396e-015	-2.28393e-015	-1.41959e-014	-3.21669e-015	-1.4235e-014	-6.68869e-015	-5.65785e-015	7.16651e-015	1.05128e-014	1.59382e-014	8.73726e-015	3.91948e-015	4.61669e-015	-1.51812e-014	-9.60168e-015	-1.25584e-014	-9.24678e-015	-6.24436e-015	-2.87013e-017
-5.97914e-015	6.06188e-016	6.65305e-015	4.36043e-015	6.68433e-015	1.61891e-015	-6.72266e-015	-2.26719e-015	-1.4138e-014	-3.32842e-015	-1.43475e-014	-6.8204e-015	-6.15193e-015	7.5227e-015	1.08167e-014	1.58507e-014	8.71908e-015	4.29985e-015	5.29591e-015	-1.54794e-014	-9.36722e-015	-1.26625e-014	-9.50336e-015	-6.34982e-015	8.92296e-017
-6.31525e-015	3.15913e-016	6.90892e-015	4.71324e-015	6.9926e-015	1.99564e-015	-6.52211e-015	-2.29036e-015	-1.40597e-014	-3.45101e-015	-1.44379e-014	-6.96281e-015	-6.6229e-015	7.86179e-015	1.1114e-014	1.57682e-014	8.63854e-015	4.64235e-015	5.95317e-015	-1.58111e-014	-9.11452e-015	-1.27957e-014	-9.7774e-015	-6.4445e-015	1.71777e-016
-6.64218e-015	-2.56499e-018	7.17283e-015	5.08677e-015	7.33276e-015	2.39666e-015	-6.29264e-015	-2.35148e-015	-1.39603e-014	-3.58286e-015	-1.45047e-014	-7.11479e-015	-7.06505e-015	8.18271e-015	1.14027e-014	1.56921e-014	8.49435e-015	4.94604e-015	6.58706e-015	-1.61759e-014	-8.84246e-015	-1.2957e-014	-1.00676e-014	-6.5282e-015	2.18065e-016
-6.95746e-015	-3.48961e-016	7.44279e-015	5.4789e-015	7.70424e-015	2.82003e-015	-6.03629e-015	-2.44767e-015	-1.38388e-014	-3.7224e-015	-1.45463e-014	-7.27498e-015	-7.4735e-015	8.48387e-015	1.16814e-014	1.56251e-014	8.28641e-015	5.21103e-015	7.19488e-015	-1.65723e-014	-8.54981e-015	-1.31459e-014	-1.03731e-014	-6.60068e-015	2.26529e-016
-7.25938e-015	-7.23153e-016	7.71686e-015	5.8877e-015	8.10595e-015	3.26345e-015	-5.75508e-015	-2.57532e-015	-1.3694e-014	-3.8678e-015	-1.45618e-014	-7.44202e-015	-7.8437e-015	8.76352e-015	1.19479e-014	1.55694e-014	8.01546e-015	5.43791e-015	7.77429e-015	-1.69988e-014	-8.23609e-015	-1.33608e-014	-1.0693e-014	-6.66159e-015	1.96617e-016
-7.54639e-015	-1.12397e-015	7.9931e-015	6.31068e-015	8.53677e-015	3.72463e-015	-5.45042e-015	-2.73052e-015	-1.35253e-014	-4.01674e-015	-1.45503e-014	-7.61446e-015	-8.17173e-015	9.02115e-015	1.22004e-014	1.55266e-014	7.68308e-015	5.62677e-015	8.32376e-015	-1.74532e-014	-7.90049e-015	-1.35997e-014	-1.10258e-014	-6.71173e-015	1.28579e-016
-7.81662e-015	-1.54939e-015	8.27023e-015	6.74425e-015	8.99496e-015	4.20087e-015	-5.1246e-015	-2.90917e-015	-1.33311e-014	-4.16703e-015	-1.4511e-014	-7.7909e-015	-8.45396e-015	9.25607e-015	1.24363e-014	1.54975e-014	7.29101e-015	5.77849e-015	8.84172e-015	-1.79336e-014	-7.54131e-015	-1.38608e-014	-1.13703e-014	-6.75215e-015	2.26997e-017
-8.06889e-015	-1.99803e-015	8.54662e-015	7.1861e-015	9.47916e-015	4.68992e-015	-4.78017e-015	-3.10697e-015	-1.31103e-014	-4.31646e-015	-1.44434e-014	-7.96961e-015	-8.6866e-015	9.46719e-015	1.26541e-014	1.54837e-014	6.84146e-015	5.8944e-015	9.32689e-015	-1.84386e-014	-7.15787e-015	-1.41417e-014	-1.17257e-014	-6.78296e-015	-1.19774e-016
-8.30256e-015	-2.46847e-015	8.82043e-015	7.63373e-015	9.98728e-015	5.18907e-015	-4.41927e-015	-3.31919e-015	-1.28628e-014	-4.46243e-015	-1.43474e-014	-8.14864e-015	-8.86705e-015	9.65407e-015	1.28526e-014	1.54854e-014	6.33698e-015	5.97556e-015	9.77884e-015	-1.89652e-014	-6.74955e-015	-1.44398e-014	-1.20908e-014	-6.80424e-015	-2.97827e-016
-8.51704e-015	-2.95844e-015	9.09078e-015	8.08393e-015	1.0517e-014	5.69572e-015	-4.04468e-015	-3.54039e-015	-1.25881e-014	-4.60289e-015	-1.42224e-014	-8.32689e-015	-8.99373e-015	9.81572e-015	1.30301e-014	1.55032e-014	5.78041e-015	6.02323e-015	1.01967e-014	-1.95115e-014	-6.31586e-015	-1.47523e-014	-1.2464e-014	-6.81778e-015	-5.09899e-016
-8.7113e-015	-3.46471e-015	9.35608e-015	8.53319e-015	1.10654e-014	6.20688e-015	-3.65903e-015	-3.7653e-015	-1.22858e-014	-4.73541e-015	-1.40684e-014	-8.50294e-015	-9.06525e-015	9.95184e-015	1.31851e-014	1.55372e-014	5.17494e-015	6.03951e-015	1.05805e-014	-2.00752e-014	-5.85701e-015	-1.50757e-014	-1.28448e-014	-6.82532e-015	-7.53579e-016
-8.88492e-015	-3.98409e-015	9.61475e-015	8.97853e-015	1.16294e-014	6.71984e-015	-3.26489e-015	-3.98873e-015	-1.19566e-014	-4.85744e-015	-1.3886e-014	-8.67482e-015	-9.08008e-015	1.00622e-014	1.33159e-014	1.55869e-014	4.52446e-015	6.0265e-015	1.09306e-014	-2.06527e-014	-5.37287e-015	-1.54073e-014	-1.32319e-014	-6.82788e-015	-1.02618e-015
-9.03763e-015	-4.5135e-015	9.86567e-015	9.41722e-015	1.22068e-014	7.23206e-015	-2.86511e-015	-4.2054e-015	-1.16004e-014	-4.96669e-015	-1.36754e-014	-8.84128e-015	-9.03794e-015	1.01474e-014	1.34215e-014	1.5651e-014	3.83292e-015	5.98543e-015	1.12473e-014	-2.12409e-014	-4.86339e-015	-1.57437e-014	-1.36243e-014	-6.82663e-015	-1.32556e-015
-9.16882e-015	-5.04978e-015	1.01087e-014	9.84604e-015	1.27946e-014	7.74097e-015	-2.46247e-015	-4.41008e-015	-1.12177e-014	-5.06123e-015	-1.34372e-014	-9.00023e-015	-8.93884e-015	1.02069e-014	1.35009e-014	1.57295e-014	3.1054e-015	5.9187e-015	1.15316e-014	-2.18355e-014	-4.32946e-015	-1.60817e-014	-1.40204e-014	-6.82281e-015	-1.64805e-015
-9.27842e-015	-5.5892e-015	1.03425e-014	1.02618e-014	1.33901e-014	8.24403e-015	-2.05977e-015	-4.59795e-015	-1.08091e-014	-5.13864e-015	-1.31722e-014	-9.15038e-015	-8.78349e-015	1.02402e-014	1.35536e-014	1.5821e-014	2.34629e-015	5.82838e-015	1.17853e-014	-2.24331e-014	-3.77175e-015	-1.64176e-014	-1.44195e-014	-6.81695e-015	-1.98997e-015
-9.36708e-015	-6.12689e-015	1.05672e-014	1.06614e-014	1.39901e-014	8.73886e-015	-1.65992e-015	-4.76417e-015	-1.03752e-014	-5.19685e-015	-1.28816e-014	-9.29043e-015	-8.57411e-015	1.02488e-014	1.35791e-014	1.59238e-014	1.56125e-015	5.71654e-015	1.20099e-014	-2.30309e-014	-3.19126e-015	-1.67479e-014	-1.48198e-014	-6.81066e-015	-2.34758e-015
-9.43488e-015	-6.65888e-015	1.07813e-014	1.10422e-014	1.45913e-014	9.22325e-015	-1.265e-015	-4.90379e-015	-9.91679e-015	-5.23347e-015	-1.25661e-014	-9.41848e-015	-8.31261e-015	1.02332e-014	1.35775e-014	1.6036e-014	7.55711e-016	5.58585e-015	1.22071e-014	-2.36251e-014	-2.58783e-015	-1.7069e-014	-1.52207e-014	-6.80551e-015	-2.71676e-015
-9.4825e-015	-7.18114e-015	1.09842e-014	1.14013e-014	1.519e-014	9.69545e-015	-8.76801e-016	-5.01185e-015	-9.43507e-015	-5.24704e-015	-1.22271e-014	-9.53327e-015	-8.00133e-015	1.01942e-014	1.35484e-014	1.61566e-014	-6.50445e-017	5.4388e-015	1.23785e-014	-2.42118e-014	-1.96263e-015	-1.73766e-014	-1.56208e-014	-6.80238e-015	-3.09318e-015
-9.50992e-015	-7.68931e-015	1.11758e-014	1.17368e-014	1.57829e-014	1.01541e-014	-4.96761e-016	-5.08425e-015	-8.93143e-015	-5.23528e-015	-1.18651e-014	-9.63331e-015	-7.64328e-015	1.01328e-014	1.34917e-014	1.62833e-014	-8.9567e-016	5.27733e-015	1.25263e-014	-2.47874e-014	-1.31678e-015	-1.76674e-014	-1.60182e-014	-6.80272e-015	-3.47195e-015
-9.51781e-015	-8.17889e-015	1.13561e-014	1.20461e-014	1.63671e-014	1.05971e-014	-1.26683e-016	-5.11771e-015	-8.40678e-015	-5.19677e-015	-1.14821e-014	-9.71758e-015	-7.24198e-015	1.00495e-014	1.34075e-014	1.6414e-014	-1.73083e-015	5.10354e-015	1.26524e-014	-2.53481e-014	-6.52057e-016	-1.79382e-014	-1.6412e-014	-6.80703e-015	-3.84794e-015
-9.50706e-015	-8.64628e-015	1.1525e-014	1.23271e-014	1.69394e-014	1.10229e-014	2.31684e-016	-5.1091e-015	-7.86274e-015	-5.13011e-015	-1.10796e-014	-9.78476e-015	-6.80084e-015	9.94586e-015	1.32972e-014	1.65461e-014	-2.56547e-015	4.91965e-015	1.27597e-014	-2.58896e-014	2.96523e-017	-1.81862e-014	-1.68006e-014	-6.8164e-015	-4.21598e-015
-9.47897e-015	-9.08702e-015	1.16822e-014	1.25779e-014	1.74972e-014	1.14298e-014	5.7777e-016	-5.05535e-015	-7.30134e-015	-5.0339e-015	-1.06583e-014	-9.83406e-015	-6.32386e-015	9.82338e-015	1.3162e-014	1.66774e-014	-3.39422e-015	4.72801e-015	1.28512e-014	-2.64087e-014	7.26391e-016	-1.84082e-014	-1.7182e-014	-6.83054e-015	-4.57183e-015
-9.43394e-015	-9.49647e-015	1.18278e-014	1.27961e-014	1.8037e-014	1.18164e-014	9.09408e-016	-4.95425e-015	-6.72385e-015	-4.90731e-015	-1.02194e-014	-9.86433e-015	-5.81495e-015	9.6834e-015	1.30027e-014	1.68054e-014	-4.21207e-015	4.53056e-015	1.29294e-014	-2.69017e-014	1.43654e-015	-1.86014e-014	-1.75552e-014	-6.84991e-015	-4.91141e-015
-9.37261e-015	-9.87063e-015	1.19614e-014	1.29804e-014	1.85561e-014	1.21822e-014	1.22637e-015	-4.80414e-015	-6.13207e-015	-4.74913e-015	-9.76496e-015	-9.87472e-015	-5.27883e-015	9.52746e-015	1.28212e-014	1.69277e-014	-5.01427e-015	4.32931e-015	1.29968e-014	-2.73653e-014	2.15777e-015	-1.87634e-014	-1.79187e-014	-6.87549e-015	-5.22931e-015
-9.2964e-015	-1.02061e-014	1.20835e-014	1.31293e-014	1.90527e-014	1.25258e-014	1.52799e-015	-4.60361e-015	-5.52768e-015	-4.5589e-015	-9.29668e-015	-9.86448e-015	-4.7208e-015	9.35741e-015	1.26193e-014	1.70424e-014	-5.7965e-015	4.12657e-015	1.30568e-014	-2.7796e-014	2.88772e-015	-1.88914e-014	-1.82713e-014	-6.9066e-015	-5.52064e-015
-9.20595e-015	-1.04993e-014	1.21938e-014	1.32424e-014	1.95251e-014	1.28465e-014	1.81412e-015	-4.35137e-015	-4.91306e-015	-4.33638e-015	-8.81602e-015	-9.8332e-015	-4.14536e-015	9.17517e-015	1.23983e-014	1.71478e-014	-6.5533e-015	3.9241e-015	1.31116e-014	-2.81908e-014	3.6249e-015	-1.89834e-014	-1.86109e-014	-6.94285e-015	-5.78139e-015
-9.1018e-015	-1.07465e-014	1.22921e-014	1.33186e-014	1.99712e-014	1.31429e-014	2.08536e-015	-4.04707e-015	-4.29034e-015	-4.08128e-015	-8.32442e-015	-9.77988e-015	-3.55708e-015	8.98232e-015	1.216e-014	1.72422e-014	-7.28116e-015	3.72422e-015	1.31644e-014	-2.85474e-014	4.36641e-015	-1.90382e-014	-1.89357e-014	-6.98395e-015	-6.0069e-015
-8.9848e-015	-1.09449e-014	1.2379e-014	1.33572e-014	2.03899e-014	1.34145e-014	2.34221e-015	-3.69084e-015	-3.66231e-015	-3.79337e-015	-7.8236e-015	-9.70329e-015	-2.9602e-015	8.78067e-015	1.1907e-014	1.73241e-014	-7.97708e-015	3.52864e-015	1.32179e-014	-2.88629e-014	5.11003e-015	-1.90548e-014	-1.92445e-014	-7.02851e-015	-6.19269e-015
-8.85518e-015	-1.10919e-014	1.24544e-014	1.3358e-014	2.07797e-014	1.36615e-014	2.58414e-015	-3.28308e-015	-3.03087e-015	-3.47342e-015	-7.31561e-015	-9.60348e-015	-2.3601e-015	8.57249e-015	1.16413e-014	1.73916e-014	-8.6377e-015	3.33837e-015	1.32743e-014	-2.91351e-014	5.85287e-015	-1.90316e-014	-1.95359e-014	-7.07618e-015	-6.33481e-015
-8.71312e-015	-1.11853e-014	1.25182e-014	1.33214e-014	2.11393e-014	1.3883e-014	2.81213e-015	-2.82494e-015	-2.39718e-015	-3.12135e-015	-6.8017e-015	-9.48052e-015	-1.76076e-015	8.36025e-015	1.13657e-014	1.74428e-014	-9.26036e-015	3.15562e-015	1.33358e-014	-2.93623e-014	6.59297e-015	-1.89676e-014	-1.98074e-014	-7.12509e-015	-6.43006e-015
-8.55946e-015	-1.12234e-014	1.25703e-014	1.32474e-014	2.1468e-014	1.40792e-014	3.02694e-015	-2.31828e-015	-1.76456e-015	-2.73773e-015	-6.28341e-015	-9.33414e-015	-1.16586e-015	8.14566e-015	1.10823e-014	1.74771e-014	-9.84271e-015	2.98158e-015	1.34048e-014	-2.95425e-014	7.32762e-015	-1.88632e-014	-2.00574e-014	-7.17423e-015	-6.475e-015
-8.39476e-015	-1.12044e-014	1.26106e-014	1.31364e-014	2.17651e-014	1.42495e-014	3.22928e-015	-1.76491e-015	-1.13523e-015	-2.32311e-015	-5.76206e-015	-9.16455e-015	-5.79573e-016	7.93122e-015	1.07942e-014	1.74935e-014	-1.03835e-014	2.81715e-015	1.34831e-014	-2.96746e-014	8.05453e-015	-1.87178e-014	-2.02845e-014	-7.22206e-015	-6.46681e-015
-8.21899e-015	-1.11278e-014	1.26392e-014	1.29887e-014	2.20306e-014	1.43942e-014	3.42042e-015	-1.16702e-015	-5.10311e-016	-1.87846e-015	-5.23997e-015	-8.97131e-015	-6.55933e-018	7.7187e-015	1.0504e-014	1.74922e-014	-1.08813e-014	2.66376e-015	1.35726e-014	-2.97578e-014	8.77167e-015	-1.85322e-014	-2.04865e-014	-7.26653e-015	-6.40301e-015
-8.03242e-015	-1.09929e-014	1.26558e-014	1.2805e-014	2.22645e-014	1.45138e-014	3.60172e-015	-5.27454e-016	1.07839e-016	-1.40456e-015	-4.71827e-015	-8.75508e-015	5.50277e-016	7.51008e-015	1.02142e-014	1.74728e-014	-1.13355e-014	2.52242e-015	1.36753e-014	-2.97913e-014	9.47701e-015	-1.83068e-014	-2.06616e-014	-7.30602e-015	-6.28164e-015
-7.83543e-015	-1.07996e-014	1.26595e-014	1.25867e-014	2.24675e-014	1.46082e-014	3.77458e-015	1.51298e-016	7.17775e-016	-9.0234e-016	-4.19848e-015	-8.51628e-015	1.08769e-015	7.30772e-015	9.92721e-015	1.74356e-014	-1.17454e-014	2.39388e-015	1.37918e-014	-2.97755e-014	1.01684e-014	-1.80425e-014	-2.08087e-014	-7.33815e-015	-6.10188e-015
-7.62733e-015	-1.05495e-014	1.26498e-014	1.23352e-014	2.26406e-014	1.46774e-014	3.94044e-015	8.66003e-016	1.3173e-015	-3.73157e-016	-3.68248e-015	-8.25516e-015	1.60291e-015	7.11391e-015	9.64524e-015	1.7381e-014	-1.21107e-014	2.27863e-015	1.39238e-014	-2.97105e-014	1.08436e-014	-1.77406e-014	-2.0926e-014	-7.36032e-015	-5.862e-015
-7.4075e-015	-1.02428e-014	1.26258e-014	1.2052e-014	2.27843e-014	1.47211e-014	4.10055e-015	1.61295e-015	1.9049e-015	1.81389e-016	-3.17143e-015	-7.97244e-015	2.09449e-015	6.93085e-015	9.3711e-015	1.73101e-014	-1.24325e-014	2.17685e-015	1.40723e-014	-2.95972e-014	1.1501e-014	-1.7403e-014	-2.10115e-014	-7.37029e-015	-5.56146e-015
-7.17607e-015	-9.88077e-015	1.25876e-014	1.17388e-014	2.29e-014	1.47392e-014	4.25656e-015	2.38806e-015	2.4798e-015	7.59724e-016	-2.66665e-015	-7.66845e-015	2.56085e-015	6.75955e-015	9.10676e-015	1.7223e-014	-1.27117e-014	2.08886e-015	1.42377e-014	-2.94371e-014	1.21389e-014	-1.70314e-014	-2.10638e-014	-7.36586e-015	-5.20017e-015
-6.93275e-015	-9.46496e-015	1.25341e-014	1.13974e-014	2.29892e-014	1.47324e-014	4.40963e-015	3.18767e-015	3.0401e-015	1.36091e-015	-2.16934e-015	-7.34418e-015	3.00031e-015	6.60146e-015	8.85388e-015	1.71207e-014	-1.29502e-014	2.01494e-015	1.44205e-014	-2.92316e-014	1.27558e-014	-1.66279e-014	-2.10817e-014	-7.34481e-015	-4.77914e-015
-6.67743e-015	-8.99746e-015	1.24645e-014	1.10298e-014	2.30537e-014	1.47006e-014	4.56049e-015	4.00826e-015	3.58456e-015	1.98273e-015	-1.6811e-015	-7.00063e-015	3.41244e-015	6.45792e-015	8.61392e-015	1.70046e-014	-1.31498e-014	1.95526e-015	1.46209e-014	-2.89819e-014	1.33509e-014	-1.6195e-014	-2.10644e-014	-7.30548e-015	-4.29926e-015
-6.40972e-015	-8.48113e-015	1.23779e-014	1.06382e-014	2.30953e-014	1.46441e-014	4.71031e-015	4.84518e-015	4.11202e-015	2.62318e-015	-1.20344e-015	-6.63831e-015	3.7966e-015	6.33052e-015	8.38882e-015	1.68759e-014	-1.33132e-014	1.90973e-015	1.48386e-014	-2.86909e-014	1.39224e-014	-1.57347e-014	-2.10105e-014	-7.24533e-015	-3.76193e-015
-6.12922e-015	-7.91902e-015	1.22743e-014	1.02246e-014	2.31154e-014	1.45631e-014	4.86051e-015	5.69449e-015	4.62179e-015	3.28108e-015	-7.37314e-016	-6.2584e-015	4.15365e-015	6.22021e-015	8.18006e-015	1.67365e-014	-1.34434e-014	1.87806e-015	1.50724e-014	-2.83607e-014	1.44699e-014	-1.52498e-014	-2.09189e-014	-7.16249e-015	-3.16904e-015
-5.83478e-015	-7.31338e-015	1.21523e-014	9.79117e-015	2.31158e-014	1.44583e-014	5.01265e-015	6.5528e-015	5.11297e-015	3.95435e-015	-2.83707e-016	-5.86175e-015	4.48442e-015	6.12769e-015	7.98884e-015	1.65884e-014	-1.35435e-014	1.85985e-015	1.53222e-014	-2.79945e-014	1.49932e-014	-1.47433e-014	-2.07893e-014	-7.05479e-015	-2.52257e-015
-5.52574e-015	-6.66786e-015	1.20122e-014	9.34045e-015	2.30987e-014	1.43301e-014	5.16739e-015	7.4169e-015	5.58466e-015	4.64175e-015	1.56015e-016	-5.44927e-015	4.78902e-015	6.05403e-015	7.81641e-015	1.64333e-014	-1.3617e-014	1.85473e-015	1.55874e-014	-2.75964e-014	1.54917e-014	-1.4218e-014	-2.06208e-014	-6.92068e-015	-1.82544e-015
-5.20105e-015	-5.98577e-015	1.18537e-014	8.87565e-015	2.30663e-014	1.4179e-014	5.32495e-015	8.28298e-015	6.0369e-015	5.34138e-015	5.8135e-016	-5.02259e-015	5.06883e-015	5.99918e-015	7.66283e-015	1.62726e-014	-1.36674e-014	1.86192e-015	1.58673e-014	-2.71701e-014	1.59652e-014	-1.36767e-014	-2.04133e-014	-6.75837e-015	-1.08095e-015
-4.86046e-015	-5.27092e-015	1.16759e-014	8.39983e-015	2.30207e-014	1.4005e-014	5.48605e-015	9.14707e-015	6.46907e-015	6.05164e-015	9.91171e-016	-4.58294e-015	5.32566e-015	5.96362e-015	7.52841e-015	1.61079e-014	-1.36986e-014	1.88074e-015	1.61601e-014	-2.67195e-014	1.64141e-014	-1.31222e-014	-2.01666e-014	-6.56664e-015	-2.92116e-016
-4.50351e-015	-4.5273e-015	1.14779e-014	7.91505e-015	2.29632e-014	1.38085e-014	5.65001e-015	1.00057e-014	6.88132e-015	6.77091e-015	1.38445e-015	-4.13164e-015	5.5611e-015	5.94681e-015	7.41351e-015	1.59406e-014	-1.37138e-014	1.90937e-015	1.64649e-014	-2.62484e-014	1.68388e-014	-1.25575e-014	-1.98811e-014	-6.3444e-015	5.37333e-016
-4.12922e-015	-3.75923e-015	1.12595e-014	7.42368e-015	2.28956e-014	1.35901e-014	5.81685e-015	1.08562e-014	7.27378e-015	7.49714e-015	1.76085e-015	-3.67023e-015	5.77732e-015	5.94825e-015	7.31759e-015	1.57728e-014	-1.37176e-014	1.9468e-015	1.67796e-014	-2.57607e-014	1.7239e-014	-1.19851e-014	-1.95571e-014	-6.09074e-015	1.40322e-015
-3.73627e-015	-2.97089e-015	1.10204e-014	6.92826e-015	2.282e-014	1.33509e-014	5.98652e-015	1.16962e-014	7.64687e-015	8.22886e-015	2.11972e-015	-3.2e-015	5.97649e-015	5.9675e-015	7.23993e-015	1.5606e-014	-1.37143e-014	1.99233e-015	1.71028e-014	-2.5261e-014	1.76161e-014	-1.14074e-014	-1.91949e-014	-5.80579e-015	2.30117e-015
-3.32402e-015	-2.16597e-015	1.07606e-014	6.43076e-015	2.2738e-014	1.30917e-014	6.15897e-015	1.25236e-014	8.0009e-015	8.96445e-015	2.46101e-015	-2.72169e-015	6.16147e-015	6.00371e-015	7.17999e-015	1.54411e-014	-1.37081e-014	2.04471e-015	1.74329e-014	-2.47542e-014	1.79707e-014	-1.08273e-014	-1.87955e-014	-5.48929e-015	3.22683e-015
-2.89247e-015	-1.34841e-015	1.04804e-014	5.93383e-015	2.26513e-014	1.28132e-014	6.33344e-015	1.33361e-014	8.3363e-015	9.7023e-015	2.78387e-015	-2.23687e-015	6.33509e-015	6.05536e-015	7.1368e-015	1.52792e-014	-1.37032e-014	2.10213e-015	1.77682e-014	-2.4245e-014	1.8304e-014	-1.02472e-014	-1.83602e-014	-5.14175e-015	4.17565e-015
-2.44193e-015	-5.22146e-016	1.01797e-014	5.43976e-015	2.25608e-014	1.25161e-014	6.50945e-015	1.41313e-014	8.65366e-015	1.04413e-014	3.0881e-015	-1.74725e-015	6.49972e-015	6.11994e-015	7.10853e-015	1.51211e-014	-1.37039e-014	2.16271e-015	1.81068e-014	-2.37368e-014	1.86176e-014	-9.66885e-015	-1.78902e-014	-4.76341e-015	5.14339e-015
-1.97261e-015	3.0862e-016	9.85899e-015	4.95077e-015	2.24674e-014	1.22012e-014	6.68714e-015	1.4908e-014	8.95361e-015	1.11793e-014	3.37307e-015	-1.25407e-015	6.6585e-015	6.1957e-015	7.09374e-015	1.49677e-014	-1.37146e-014	2.22525e-015	1.84466e-014	-2.32337e-014	1.89123e-014	-9.09444e-015	-1.7387e-014	-4.35506e-015	6.12548e-015
-1.48465e-015	1.14039e-015	9.5194e-015	4.46886e-015	2.23723e-014	1.187e-014	6.86511e-015	1.56654e-014	9.23764e-015	1.1915e-014	3.63923e-015	-7.5868e-016	6.81361e-015	6.28055e-015	7.09068e-015	1.48199e-014	-1.37389e-014	2.28812e-015	1.87856e-014	-2.27404e-014	1.91895e-014	-8.52639e-015	-1.68526e-014	-3.91795e-015	7.11737e-015
-9.78287e-016	1.96942e-015	9.16173e-015	3.99614e-015	2.22763e-014	1.15242e-014	7.04266e-015	1.64019e-014	9.50632e-015	1.26473e-014	3.88716e-015	-2.61932e-016	6.96747e-015	6.37209e-015	7.09807e-015	1.46781e-014	-1.37809e-014	2.35023e-015	1.91218e-014	-2.22619e-014	1.94506e-014	-7.96648e-015	-1.62889e-014	-3.45411e-015	8.11417e-015
-4.53871e-016	2.79176e-015	8.78687e-015	3.53478e-015	2.2181e-014	1.11651e-014	7.21923e-015	1.7117e-014	9.76007e-015	1.33746e-014	4.11726e-015	2.34937e-016	7.12224e-015	6.46709e-015	7.1137e-015	1.45415e-014	-1.38442e-014	2.4095e-015	1.94536e-014	-2.18023e-014	1.96972e-014	-7.41619e-015	-1.56986e-014	-2.96491e-015	9.11109e-015
8.8554e-017	3.60506e-015	8.39585e-015	3.08697e-015	2.20869e-014	1.07941e-014	7.3937e-015	1.78098e-014	9.9995e-015	1.40961e-014	4.32969e-015	7.30434e-016	7.28118e-015	6.56308e-015	7.1356e-015	1.44104e-014	-1.39323e-014	2.46422e-015	1.97796e-014	-2.13651e-014	1.99299e-014	-6.87717e-015	-1.50844e-014	-2.45199e-015	1.01042e-014
6.47854e-016	4.40653e-015	7.99057e-015	2.654e-015	2.19937e-014	1.04137e-014	7.56529e-015	1.84797e-014	1.02256e-014	1.48104e-014	4.52467e-015	1.22366e-015	7.44576e-015	6.65699e-015	7.16124e-015	1.42848e-014	-1.40483e-014	2.51264e-015	2.00981e-014	-2.09545e-014	2.01506e-014	-6.35067e-015	-1.44492e-014	-1.91822e-015	1.10889e-014
1.22281e-015	5.19355e-015	7.57249e-015	2.23809e-015	2.1901e-014	1.00256e-014	7.73273e-015	1.91274e-014	1.04395e-014	1.55164e-014	4.70306e-015	1.71385e-015	7.61746e-015	6.74582e-015	7.18854e-015	1.41636e-014	-1.41937e-014	2.55319e-015	2.04076e-014	-2.05738e-014	2.03607e-014	-5.83807e-015	-1.37953e-014	-1.36602e-015	1.20615e-014
1.81202e-015	5.96428e-015	7.14344e-015	1.84038e-015	2.18089e-014	9.63238e-015	7.89451e-015	1.97527e-014	1.06431e-014	1.62122e-014	4.86571e-015	2.19971e-015	7.79809e-015	6.82638e-015	7.21531e-015	1.40456e-014	-1.43716e-014	2.58496e-015	2.07067e-014	-2.02254e-014	2.05611e-014	-5.33996e-015	-1.31256e-014	-7.97815e-016	1.3018e-014
2.41404e-015	6.71609e-015	6.70534e-015	1.46252e-015	2.17176e-014	9.23554e-015	8.04971e-015	2.03562e-014	1.08372e-014	1.68972e-014	5.01392e-015	2.68013e-015	7.98881e-015	6.89564e-015	7.23934e-015	1.39302e-014	-1.4585e-014	2.60559e-015	2.09943e-014	-1.9913e-014	2.07532e-014	-4.85737e-015	-1.24436e-014	-2.16618e-016	1.39549e-014
3.02723e-015	7.44754e-015	6.26091e-015	1.10606e-015	2.16264e-014	8.83773e-015	8.19704e-015	2.0938e-014	1.10228e-014	1.75704e-014	5.14838e-015	3.15457e-015	8.19057e-015	6.95031e-015	7.25873e-015	1.38162e-014	-1.48355e-014	2.61365e-015	2.12694e-014	-1.96389e-014	2.09385e-014	-4.39124e-015	-1.17534e-014	3.75019e-016	1.48687e-014
3.65021e-015	8.1572e-015	5.81259e-015	7.71672e-016	2.15339e-014	8.44171e-015	8.33586e-015	2.1499e-014	1.12005e-014	1.82302e-014	5.27011e-015	3.62207e-015	8.40372e-015	6.98719e-015	7.27144e-015	1.3702e-014	-1.51235e-014	2.60801e-015	2.15305e-014	-1.94052e-014	2.1118e-014	-3.94206e-015	-1.10582e-014	9.7411e-016	1.57561e-014
4.28107e-015	8.84388e-015	5.3627e-015	4.60219e-016	2.14397e-014	8.0503e-015	8.46579e-015	2.20394e-014	1.13711e-014	1.88758e-014	5.38041e-015	4.08246e-015	8.62882e-015	7.00319e-015	7.27614e-015	1.35863e-014	-1.54501e-014	2.58745e-015	2.17768e-014	-1.92135e-014	2.12926e-014	-3.51014e-015	-1.0362e-014	1.57699e-015	1.66146e-014
4.91795e-015	9.50657e-015	4.91412e-015	1.73364e-016	2.13437e-014	7.66593e-015	8.58634e-015	2.2559e-014	1.15352e-014	1.95063e-014	5.48069e-015	4.53493e-015	8.86563e-015	6.99541e-015	7.27109e-015	1.34675e-014	-1.58157e-014	2.55094e-015	2.20067e-014	-1.90654e-014	2.1463e-014	-3.09537e-015	-9.66783e-015	2.18096e-015	1.74418e-014
5.5583e-015	1.0144e-014	4.46919e-015	-8.81878e-017	2.12449e-014	7.29137e-015	8.69711e-015	2.30592e-014	1.16943e-014	2.01208e-014	5.57262e-015	4.97912e-015	9.11427e-015	6.96152e-015	7.2545e-015	1.33442e-014	-1.62204e-014	2.49764e-015	2.22196e-014	-1.89622e-014	2.16306e-014	-2.69845e-015	-8.9787e-015	2.78299e-015	1.82349e-014
6.20005e-015	1.07558e-014	4.03054e-015	-3.23571e-016	2.11419e-014	6.92952e-015	8.79803e-015	2.35408e-014	1.18489e-014	2.07182e-014	5.65788e-015	5.4149e-015	9.37417e-015	6.89888e-015	7.22508e-015	1.3215e-014	-1.66642e-014	2.42676e-015	2.24146e-014	-1.89046e-014	2.1796e-014	-2.32021e-015	-8.29844e-015	3.37998e-015	1.89924e-014
6.8403e-015	1.13423e-014	3.60103e-015	-5.32665e-016	2.10341e-014	6.58371e-015	8.88901e-015	2.40041e-014	1.19999e-014	2.12973e-014	5.73747e-015	5.84162e-015	9.64403e-015	6.80534e-015	7.18215e-015	1.30781e-014	-1.71465e-014	2.33695e-015	2.25915e-014	-1.88926e-014	2.19599e-014	-1.96021e-015	-7.63032e-015	3.96926e-015	1.97128e-014
7.47653e-015	1.19031e-014	3.18414e-015	-7.14992e-016	2.09208e-014	6.25642e-015	8.97034e-015	2.44499e-014	1.21479e-014	2.18579e-014	5.81304e-015	6.25925e-015	9.92248e-015	6.6789e-015	7.12509e-015	1.29322e-014	-1.76664e-014	2.22808e-015	2.27505e-014	-1.89261e-014	2.21232e-014	-1.61891e-015	-6.97783e-015	4.54783e-015	2.03944e-014
8.1068e-015	1.24383e-014	2.783e-015	-8.70104e-016	2.08017e-014	5.95023e-015	9.04275e-015	2.4878e-014	1.22934e-014	2.23988e-014	5.88627e-015	6.6678e-015	1.02083e-014	6.519e-015	7.05398e-015	1.27758e-014	-1.8223e-014	2.09932e-015	2.2891e-014	-1.90054e-014	2.22862e-014	-1.29644e-015	-6.34384e-015	5.11309e-015	2.10364e-014
8.72876e-015	1.29485e-014	2.40029e-015	-9.97625e-016	2.06759e-014	5.668e-015	9.10665e-015	2.52889e-014	1.24375e-014	2.29192e-014	5.95933e-015	7.06749e-015	1.05004e-014	6.32376e-015	6.96859e-015	1.26078e-014	-1.88148e-014	1.95037e-015	2.30127e-014	-1.91296e-014	2.24485e-014	-9.92369e-016	-5.73162e-015	5.66263e-015	2.16385e-014
9.33968e-015	1.34343e-014	2.03916e-015	-1.09763e-015	2.05424e-014	5.41273e-015	9.16288e-015	2.5683e-014	1.2581e-014	2.34186e-014	6.03357e-015	7.45821e-015	1.07966e-014	6.09283e-015	6.86884e-015	1.24265e-014	-1.94401e-014	1.78143e-015	2.31155e-014	-1.9297e-014	2.26104e-014	-7.06835e-016	-5.14399e-015	6.19521e-015	2.22001e-014
9.93776e-015	1.38963e-014	1.70212e-015	-1.16976e-015	2.04006e-014	5.18692e-015	9.21235e-015	2.60612e-014	1.2724e-014	2.38965e-014	6.11092e-015	7.84016e-015	1.10949e-014	5.82554e-015	6.75537e-015	1.22315e-014	-2.00968e-014	1.59237e-015	2.31991e-014	-1.95062e-014	2.2772e-014	-4.40421e-016	-4.58397e-015	6.70864e-015	2.27206e-014
1.05201e-014	1.43358e-014	1.39167e-015	-1.2141e-015	2.02508e-014	4.99295e-015	9.25653e-015	2.64241e-014	1.28669e-014	2.43525e-014	6.19291e-015	8.21375e-015	1.13931e-014	5.52222e-015	6.629e-015	1.20217e-014	-2.07824e-014	1.38409e-015	2.32636e-014	-1.97552e-014	2.29329e-014	-1.93164e-016	-4.05366e-015	7.20159e-015	2.32003e-014
1.1085e-014	1.47536e-014	1.11085e-015	-1.23121e-015	2.00931e-014	4.83313e-015	9.29651e-015	2.67716e-014	1.30115e-014	2.47862e-014	6.2812e-015	8.57919e-015	1.169e-014	5.18382e-015	6.49062e-015	1.17961e-014	-2.14935e-014	1.15733e-015	2.33091e-014	-2.00418e-014	2.30934e-014	3.48919e-017	-3.55492e-015	7.67267e-015	2.36397e-014
1.16301e-014	1.51503e-014	8.61601e-016	-1.22124e-015	1.99273e-014	4.7097e-015	9.33339e-015	2.71041e-014	1.31579e-014	2.51971e-014	6.37756e-015	8.93687e-015	1.19832e-014	4.81129e-015	6.34193e-015	1.15546e-014	-2.22272e-014	9.12042e-016	2.33352e-014	-2.03632e-014	2.32533e-014	2.4365e-016	-3.08972e-015	8.12055e-015	2.40396e-014
1.21539e-014	1.55266e-014	6.45977e-016	-1.18453e-015	1.97535e-014	4.62448e-015	9.36839e-015	2.74217e-014	1.33067e-014	2.55847e-014	6.48385e-015	9.2874e-015	1.22703e-014	4.40644e-015	6.18479e-015	1.1297e-014	-2.29809e-014	6.49534e-016	2.33419e-014	-2.07172e-014	2.34131e-014	4.32824e-016	-2.65966e-015	8.54523e-015	2.4401e-014
1.2655e-014	1.58837e-014	4.65732e-016	-1.12175e-015	1.95726e-014	4.57917e-015	9.4036e-015	2.77251e-014	1.34591e-014	2.5949e-014	6.6017e-015	9.63137e-015	1.25487e-014	3.97179e-015	6.02134e-015	1.10232e-014	-2.37514e-014	3.70509e-016	2.33296e-014	-2.11011e-014	2.35724e-014	6.02427e-016	-2.26556e-015	8.94635e-015	2.47246e-014
1.31322e-014	1.62232e-014	3.21893e-016	-1.03277e-015	1.93851e-014	4.57471e-015	9.44044e-015	2.80143e-014	1.36161e-014	2.62898e-014	6.73304e-015	9.96974e-015	1.28173e-014	3.50929e-015	5.85401e-015	1.07337e-014	-2.45346e-014	7.52275e-017	2.32981e-014	-2.15124e-014	2.37305e-014	7.51991e-016	-1.90865e-015	9.32385e-015	2.50116e-014
1.35843e-014	1.65453e-014	2.15354e-016	-9.18476e-016	1.91921e-014	4.61204e-015	9.48071e-015	2.82889e-014	1.37787e-014	2.66078e-014	6.87924e-015	1.0303e-014	1.30747e-014	3.02138e-015	5.685e-015	1.04291e-014	-2.53276e-014	-2.33883e-016	2.32482e-014	-2.19483e-014	2.38871e-014	8.81043e-016	-1.58946e-015	9.67851e-015	2.52627e-014
1.40109e-014	1.68512e-014	1.47788e-016	-7.78696e-016	1.89941e-014	4.69237e-015	9.52712e-015	2.85493e-014	1.39483e-014	2.69035e-014	7.04129e-015	1.06315e-014	1.33195e-014	2.51235e-015	5.5167e-015	1.01098e-014	-2.61271e-014	-5.56359e-016	2.31807e-014	-2.24046e-014	2.40419e-014	9.89147e-016	-1.30859e-015	1.00107e-014	2.54803e-014
1.44116e-014	1.71425e-014	1.19963e-016	-6.14432e-016	1.87926e-014	4.81561e-015	9.58172e-015	2.87955e-014	1.41258e-014	2.71772e-014	7.22095e-015	1.09564e-014	1.35506e-014	1.98594e-015	5.35186e-015	9.77644e-015	-2.69288e-014	-8.9148e-016	2.30958e-014	-2.28789e-014	2.41947e-014	1.07653e-015	-1.06629e-015	1.0322e-014	2.56663e-014
1.4786e-014	1.74198e-014	1.32244e-016	-4.27279e-016	1.85893e-014	4.98184e-015	9.64668e-015	2.90284e-014	1.43125e-014	2.74299e-014	7.4189e-015	1.12783e-014	1.3768e-014	1.44574e-015	5.19272e-015	9.43028e-015	-2.77291e-014	-1.23728e-015	2.29936e-014	-2.33674e-014	2.43454e-014	1.14271e-015	-8.62151e-016	1.06134e-014	2.58222e-014
1.51347e-014	1.76839e-014	1.85066e-016	-2.17173e-016	1.83859e-014	5.1904e-015	9.72373e-015	2.92481e-014	1.45091e-014	2.76622e-014	7.63655e-015	1.15983e-014	1.39709e-014	8.96227e-016	5.04207e-015	9.07257e-015	-2.85243e-014	-1.59244e-015	2.28746e-014	-2.3867e-014	2.44939e-014	1.18735e-015	-6.95136e-016	1.08866e-014	2.595e-014
1.54579e-014	1.79355e-014	2.78217e-016	1.52807e-017	1.81838e-014	5.44107e-015	9.81513e-015	2.94551e-014	1.47168e-014	2.78749e-014	7.87454e-015	1.19167e-014	1.41593e-014	3.41168e-016	4.90293e-015	8.70528e-015	-2.93119e-014	-1.956e-015	2.27388e-014	-2.43745e-014	2.464e-014	1.21091e-015	-5.64533e-016	1.11431e-014	2.60519e-014
1.57562e-014	1.81747e-014	4.11183e-016	2.69099e-016	1.7985e-014	5.73283e-015	9.92222e-015	2.965e-014	1.49369e-014	2.80691e-014	8.13393e-015	1.22346e-014	1.4334e-014	-2.14461e-016	4.77825e-015	8.32967e-015	-3.00886e-014	-2.32682e-015	2.25871e-014	-2.48866e-014	2.47832e-014	1.21297e-015	-4.69303e-016	1.13846e-014	2.61299e-014
1.60314e-014	1.84025e-014	5.83245e-016	5.4379e-016	1.7792e-014	6.06432e-015	1.00471e-014	2.98334e-014	1.51704e-014	2.82456e-014	8.4152e-015	1.25526e-014	1.44954e-014	-7.66213e-016	4.67035e-015	7.94704e-015	-3.0852e-014	-2.70297e-015	2.24195e-014	-2.53999e-014	2.49231e-014	1.19426e-015	-4.07874e-016	1.16131e-014	2.61862e-014
1.62847e-014	1.86198e-014	7.93082e-016	8.37775e-016	1.7607e-014	6.43392e-015	1.01909e-014	3.00063e-014	1.54188e-014	2.84059e-014	8.71891e-015	1.28714e-014	1.46443e-014	-1.30983e-015	4.58167e-015	7.55954e-015	-3.15985e-014	-3.0833e-015	2.22369e-014	-2.59106e-014	2.50604e-014	1.1554e-015	-3.78577e-016	1.18309e-014	2.62229e-014
1.65177e-014	1.88273e-014	1.03895e-015	1.14983e-015	1.74324e-014	6.83935e-015	1.03556e-014	3.01694e-014	1.56829e-014	2.85516e-014	9.04563e-015	1.31923e-014	1.47816e-014	-1.84039e-015	4.51474e-015	7.16814e-015	-3.23251e-014	-3.46754e-015	2.20401e-014	-2.64167e-014	2.51956e-014	1.09694e-015	-3.79617e-016	1.20405e-014	2.62424e-014
1.67318e-014	1.90256e-014	1.31942e-015	1.47852e-015	1.72701e-014	7.27829e-015	1.05424e-014	3.03231e-014	1.59647e-014	2.86847e-014	9.39544e-015	1.35158e-014	1.49089e-014	-2.35312e-015	4.47136e-015	6.77433e-015	-3.30294e-014	-3.85502e-015	2.18306e-014	-2.69161e-014	2.53288e-014	1.01921e-015	-4.08314e-016	1.22446e-014	2.62467e-014
1.69301e-014	1.92148e-014	1.63232e-015	1.82266e-015	1.71216e-014	7.74851e-015	1.07524e-014	3.04685e-014	1.62654e-014	2.88062e-014	9.76832e-015	1.38426e-014	1.50281e-014	-2.84368e-015	4.4536e-015	6.37961e-015	-3.37098e-014	-4.24402e-015	2.1609e-014	-2.74061e-014	2.54599e-014	9.2278e-016	-4.62502e-016	1.24453e-014	2.62379e-014
1.71141e-014	1.93952e-014	1.97544e-015	2.18164e-015	1.69887e-014	8.24778e-015	1.09864e-014	3.06068e-014	1.6586e-014	2.8918e-014	1.01647e-014	1.41731e-014	1.51416e-014	-3.30827e-015	4.46272e-015	5.98612e-015	-3.43643e-014	-4.63388e-015	2.13755e-014	-2.78845e-014	2.5589e-014	8.08418e-016	-5.39588e-016	1.26451e-014	2.62187e-014
1.72865e-014	1.95679e-014	2.34587e-015	2.55403e-015	1.68736e-014	8.77272e-015	1.12446e-014	3.07395e-014	1.69276e-014	2.9022e-014	1.05846e-014	1.45076e-014	1.52507e-014	-3.74307e-015	4.49963e-015	5.5954e-015	-3.4991e-014	-5.02433e-015	2.1131e-014	-2.83496e-014	2.5716e-014	6.76911e-016	-6.37118e-016	1.28462e-014	2.61911e-014
1.74499e-014	1.97324e-014	2.74108e-015	2.93852e-015	1.67786e-014	9.31986e-015	1.15274e-014	3.08671e-014	1.72907e-014	2.91204e-014	1.10273e-014	1.48461e-014	1.53576e-014	-4.14487e-015	4.5646e-015	5.20872e-015	-3.55882e-014	-5.41444e-015	2.0877e-014	-2.88001e-014	2.58412e-014	5.29844e-016	-7.52244e-016	1.30509e-014	2.61574e-014
1.76072e-014	1.98894e-014	3.15827e-015	3.33374e-015	1.67051e-014	9.88601e-015	1.18348e-014	3.09914e-014	1.76763e-014	2.92156e-014	1.14923e-014	1.51894e-014	1.54645e-014	-4.51014e-015	4.65826e-015	4.827e-015	-3.61544e-014	-5.80385e-015	2.0614e-014	-2.92342e-014	2.59651e-014	3.68909e-016	-8.81995e-016	1.32609e-014	2.61199e-014
1.77604e-014	2.0039e-014	3.59411e-015	3.73792e-015	1.66541e-014	1.0468e-014	1.21673e-014	3.11138e-014	1.80846e-014	2.93092e-014	1.19789e-014	1.55374e-014	1.55739e-014	-4.8368e-015	4.78079e-015	4.45148e-015	-3.66895e-014	-6.19249e-015	2.03435e-014	-2.96508e-014	2.60884e-014	1.955e-016	-1.02413e-015	1.34778e-014	2.60807e-014
1.79122e-014	2.01817e-014	4.0456e-015	4.14958e-015	1.66273e-014	1.10623e-014	1.25243e-014	3.12364e-014	1.8516e-014	2.94042e-014	1.24865e-014	1.58904e-014	1.5689e-014	-5.12186e-015	4.93109e-015	4.08305e-015	-3.71935e-014	-6.57986e-015	2.0067e-014	-3.0048e-014	2.62118e-014	1.14178e-017	-1.17585e-015	1.37039e-014	2.60416e-014
1.80651e-014	2.03178e-014	4.50907e-015	4.56698e-015	1.66254e-014	1.16654e-014	1.29045e-014	3.13606e-014	1.8971e-014	2.95026e-014	1.30146e-014	1.62481e-014	1.58122e-014	-5.36413e-015	5.10767e-015	3.72225e-015	-3.76664e-014	-6.96562e-015	1.97854e-014	-3.0426e-014	2.63355e-014	-1.81003e-016	-1.33439e-015	1.39405e-014	2.60044e-014
1.82214e-014	2.04467e-014	4.98074e-015	4.98829e-015	1.66488e-014	1.2274e-014	1.33075e-014	3.14874e-014	1.94489e-014	2.96064e-014	1.3562e-014	1.66107e-014	1.59456e-014	-5.56202e-015	5.30897e-015	3.36971e-015	-3.81084e-014	-7.35025e-015	1.95004e-014	-3.07838e-014	2.64601e-014	-3.79536e-016	-1.49703e-015	1.41891e-014	2.59709e-014
1.83841e-014	2.05697e-014	5.45725e-015	5.41206e-015	1.6698e-014	1.28844e-014	1.37316e-014	3.16182e-014	1.99492e-014	2.97176e-014	1.41273e-014	1.69785e-014	1.60931e-014	-5.71494e-015	5.53322e-015	3.02566e-015	-3.852e-014	-7.73399e-015	1.92134e-014	-3.1121e-014	2.6586e-014	-5.81442e-016	-1.661e-015	1.44505e-014	2.59435e-014
1.8556e-014	2.0687e-014	5.93497e-015	5.83627e-015	1.67734e-014	1.3493e-014	1.41763e-014	3.17553e-014	2.04711e-014	2.98378e-014	1.47093e-014	1.73512e-014	1.6257e-014	-5.82291e-015	5.77815e-015	2.69008e-015	-3.89017e-014	-8.11705e-015	1.89257e-014	-3.14376e-014	2.67136e-014	-7.8423e-016	-1.82324e-015	1.47249e-014	2.59237e-014
1.87394e-014	2.07988e-014	6.41022e-015	6.25895e-015	1.68746e-014	1.40962e-014	1.464e-014	3.19003e-014	2.10139e-014	2.99686e-014	1.53067e-014	1.77286e-014	1.64398e-014	-5.88615e-015	6.04069e-015	2.36249e-015	-3.92541e-014	-8.50004e-015	1.86396e-014	-3.17348e-014	2.68427e-014	-9.85653e-016	-1.98144e-015	1.50136e-014	2.5913e-014
1.89365e-014	2.09054e-014	6.8792e-015	6.67812e-015	1.70008e-014	1.46915e-014	1.51213e-014	3.20534e-014	2.15768e-014	3.01119e-014	1.59179e-014	1.81102e-014	1.66429e-014	-5.90618e-015	6.31732e-015	2.04287e-015	-3.95781e-014	-8.88396e-015	1.83561e-014	-3.20134e-014	2.69737e-014	-1.18271e-015	-2.13289e-015	1.53171e-014	2.59129e-014
1.91485e-014	2.10069e-014	7.33811e-015	7.09205e-015	1.71515e-014	1.52755e-014	1.56182e-014	3.22159e-014	2.2158e-014	3.02696e-014	1.65409e-014	1.84957e-014	1.68674e-014	-5.8845e-015	6.60451e-015	1.73001e-015	-3.98755e-014	-9.26933e-015	1.80766e-014	-3.2274e-014	2.7107e-014	-1.37366e-015	-2.27556e-015	1.56349e-014	2.5925e-014
1.9377e-014	2.11041e-014	7.78389e-015	7.49891e-015	1.73251e-014	1.58456e-014	1.61284e-014	3.2389e-014	2.27555e-014	3.04429e-014	1.71746e-014	1.88843e-014	1.71145e-014	-5.82312e-015	6.8988e-015	1.42305e-015	-4.01481e-014	-9.65723e-015	1.7803e-014	-3.25173e-014	2.72422e-014	-1.555e-015	-2.40795e-015	1.59665e-014	2.59502e-014
1.96239e-014	2.11973e-014	8.21362e-015	7.89774e-015	1.75204e-014	1.63993e-014	1.66496e-014	3.25736e-014	2.33666e-014	3.06332e-014	1.78172e-014	1.92755e-014	1.73858e-014	-5.72477e-015	7.19608e-015	1.121e-015	-4.0398e-014	-1.00481e-014	1.75368e-014	-3.27447e-014	2.73796e-014	-1.72362e-015	-2.52851e-015	1.63115e-014	2.599e-014
1.98897e-014	2.12869e-014	8.62391e-015	8.28646e-015	1.77355e-014	1.69346e-014	1.718e-014	3.27702e-014	2.39892e-014	3.08416e-014	1.8467e-014	1.96688e-014	1.76829e-014	-5.59216e-015	7.49207e-015	8.23127e-016	-4.06274e-014	-1.04426e-014	1.72794e-014	-3.29575e-014	2.75194e-014	-1.87707e-015	-2.63491e-015	1.66692e-014	2.60454e-014
2.01748e-014	2.13737e-014	9.01127e-015	8.66322e-015	1.79687e-014	1.74491e-014	1.77174e-014	3.29793e-014	2.46201e-014	3.10692e-014	1.91221e-014	2.00635e-014	1.80054e-014	-5.42891e-015	7.78221e-015	5.27901e-016	-4.08384e-014	-1.08423e-014	1.70319e-014	-3.31569e-014	2.76615e-014	-2.0127e-015	-2.72604e-015	1.70385e-014	2.61168e-014
2.04799e-014	2.14576e-014	9.37312e-015	9.02606e-015	1.82184e-014	1.79409e-014	1.8259e-014	3.32012e-014	2.52567e-014	3.13161e-014	1.97808e-014	2.04587e-014	1.83523e-014	-5.23848e-015	8.06179e-015	2.34312e-016	-4.10339e-014	-1.12483e-014	1.67962e-014	-3.33445e-014	2.78065e-014	-2.12823e-015	-2.80036e-015	1.74182e-014	2.62048e-014
2.08048e-014	2.15387e-014	9.70682e-015	9.37379e-015	1.84818e-014	1.84087e-014	1.88023e-014	3.34353e-014	2.58963e-014	3.15832e-014	2.04406e-014	2.08533e-014	1.87236e-014	-5.02483e-015	8.32561e-015	-5.85972e-017	-4.1217e-014	-1.16614e-014	1.65738e-014	-3.35219e-014	2.79542e-014	-2.22131e-015	-2.8568e-015	1.78065e-014	2.631e-014
2.11492e-014	2.16184e-014	1.001e-014	9.70411e-015	1.87568e-014	1.88517e-014	1.93451e-014	3.36807e-014	2.65352e-014	3.18704e-014	2.11001e-014	2.12469e-014	1.91183e-014	-4.7929e-015	8.5688e-015	-3.52024e-016	-4.13903e-014	-1.20826e-014	1.63656e-014	-3.36908e-014	2.81035e-014	-2.28983e-015	-2.89478e-015	1.82018e-014	2.64325e-014
2.15125e-014	2.16973e-014	1.02808e-014	1.00163e-014	1.90409e-014	1.92687e-014	1.98858e-014	3.39366e-014	2.71698e-014	3.21775e-014	2.17571e-014	2.16386e-014	1.95348e-014	-4.54606e-015	8.78693e-015	-6.47977e-016	-4.15566e-014	-1.25128e-014	1.61736e-014	-3.38532e-014	2.82543e-014	-2.33136e-015	-2.91381e-015	1.86024e-014	2.65727e-014
2.18942e-014	2.1776e-014	1.05178e-014	1.03091e-014	1.93318e-014	1.96596e-014	2.04222e-014	3.42023e-014	2.77957e-014	3.25042e-014	2.24093e-014	2.20276e-014	1.99719e-014	-4.28934e-015	8.97568e-015	-9.4768e-016	-4.17179e-014	-1.29529e-014	1.59989e-014	-3.40107e-014	2.84064e-014	-2.34459e-015	-2.91359e-015	1.90063e-014	2.67308e-014
2.22933e-014	2.18548e-014	1.07196e-014	1.05818e-014	1.96262e-014	2.00245e-014	2.09524e-014	3.44764e-014	2.84094e-014	3.28496e-014	2.30548e-014	2.24129e-014	2.04276e-014	-4.02726e-015	9.13042e-015	-1.25224e-015	-4.18778e-014	-1.34038e-014	1.58419e-014	-3.41651e-014	2.85588e-014	-2.32811e-015	-2.89389e-015	1.94115e-014	2.69065e-014
2.27084e-014	2.19351e-014	1.08852e-014	1.08329e-014	1.99207e-014	2.03629e-014	2.14748e-014	3.47577e-014	2.90075e-014	3.32127e-014	2.36918e-014	2.27932e-014	2.09006e-014	-3.76472e-015	9.24739e-015	-1.56327e-015	-4.20394e-014	-1.38659e-014	1.57033e-014	-3.43186e-014	2.8711e-014	-2.28074e-015	-2.85507e-015	1.98166e-014	2.70992e-014
2.31371e-014	2.20173e-014	1.10139e-014	1.10612e-014	2.0213e-014	2.06753e-014	2.19875e-014	3.50448e-014	2.95866e-014	3.35925e-014	2.43187e-014	2.31687e-014	2.13883e-014	-3.50653e-015	9.32311e-015	-1.88199e-015	-4.22048e-014	-1.43404e-014	1.5583e-014	-3.44729e-014	2.88624e-014	-2.20202e-015	-2.79737e-015	2.02191e-014	2.73084e-014
2.35785e-014	2.21013e-014	1.11052e-014	1.12664e-014	2.05014e-014	2.09627e-014	2.24884e-014	3.5336e-014	3.01429e-014	3.39874e-014	2.49332e-014	2.35382e-014	2.18875e-014	-3.25657e-015	9.35478e-015	-2.20871e-015	-4.23768e-014	-1.48271e-014	1.5482e-014	-3.46293e-014	2.90121e-014	-2.09146e-015	-2.72127e-015	2.06173e-014	2.75333e-014
2.40305e-014	2.21881e-014	1.11583e-014	1.14479e-014	2.07831e-014	2.12263e-014	2.29767e-014	3.56287e-014	3.06729e-014	3.43959e-014	2.55335e-014	2.39006e-014	2.23949e-014	-3.01872e-015	9.33952e-015	-2.54403e-015	-4.25573e-014	-1.53258e-014	1.54006e-014	-3.47889e-014	2.91583e-014	-1.94867e-015	-2.62796e-015	2.10095e-014	2.77732e-014
2.44901e-014	2.22786e-014	1.11738e-014	1.16048e-014	2.10558e-014	2.14667e-014	2.34512e-014	3.59208e-014	3.11731e-014	3.48163e-014	2.61181e-014	2.42543e-014	2.29079e-014	-2.79723e-015	9.2752e-015	-2.88877e-015	-4.27491e-014	-1.58373e-014	1.53389e-014	-3.49535e-014	2.92994e-014	-1.77427e-015	-2.51787e-015	2.13939e-014	2.80269e-014
2.4955e-014	2.23725e-014	1.11526e-014	1.17374e-014	2.13169e-014	2.16855e-014	2.3911e-014	3.62104e-014	3.16409e-014	3.5246e-014	2.66852e-014	2.45988e-014	2.3423e-014	-2.59512e-015	9.15983e-015	-3.24299e-015	-4.29538e-014	-1.6361e-014	1.52971e-014	-3.5124e-014	2.94348e-014	-1.5688e-015	-2.39193e-015	2.17684e-014	2.82938e-014
2.54226e-014	2.24706e-014	1.10951e-014	1.18454e-014	2.15646e-014	2.18849e-014	2.43558e-014	3.64948e-014	3.20731e-014	3.56829e-014	2.72332e-014	2.49337e-014	2.39373e-014	-2.41508e-015	8.99199e-015	-3.60615e-015	-4.31741e-014	-1.68972e-014	1.5274e-014	-3.53015e-014	2.9564e-014	-1.33342e-015	-2.25133e-015	2.2131e-014	2.85726e-014
2.58903e-014	2.2574e-014	1.10033e-014	1.19297e-014	2.17972e-014	2.20668e-014	2.47852e-014	3.67712e-014	3.24672e-014	3.61252e-014	2.7761e-014	2.52583e-014	2.4448e-014	-2.2601e-015	8.7713e-015	-3.97883e-015	-4.34113e-014	-1.7446e-014	1.52691e-014	-3.54862e-014	2.96855e-014	-1.06943e-015	-2.09708e-015	2.24807e-014	2.88618e-014
2.63563e-014	2.26833e-014	1.08786e-014	1.19907e-014	2.20134e-014	2.22323e-014	2.5199e-014	3.70371e-014	3.28211e-014	3.65702e-014	2.82673e-014	2.55719e-014	2.49517e-014	-2.13208e-015	8.49743e-015	-4.36053e-015	-4.36668e-014	-1.80062e-014	1.52817e-014	-3.56782e-014	2.97977e-014	-7.78574e-016	-1.93059e-015	2.2816e-014	2.91598e-014
2.68179e-014	2.27988e-014	1.07217e-014	1.20287e-014	2.22116e-014	2.23831e-014	2.55978e-014	3.72907e-014	3.31331e-014	3.70157e-014	2.87511e-014	2.58737e-014	2.54453e-014	-2.03296e-015	8.17114e-015	-4.74988e-015	-4.39414e-014	-1.85767e-014	1.53109e-014	-3.58781e-014	2.98998e-014	-4.62991e-016	-1.75267e-015	2.31355e-014	2.94651e-014
2.72724e-014	2.29212e-014	1.05354e-014	1.20446e-014	2.23904e-014	2.25218e-014	2.59821e-014	3.753e-014	3.34024e-014	3.74595e-014	2.92113e-014	2.61632e-014	2.59262e-014	-1.96359e-015	7.79407e-015	-5.14541e-015	-4.42355e-014	-1.91568e-014	1.53553e-014	-3.60855e-014	2.99909e-014	-1.25083e-016	-1.56509e-015	2.34383e-014	2.97765e-014
2.77175e-014	2.30506e-014	1.03215e-014	1.20397e-014	2.25488e-014	2.26503e-014	2.63522e-014	3.77523e-014	3.36283e-014	3.7899e-014	2.96467e-014	2.64403e-014	2.63921e-014	-1.92472e-015	7.368e-015	-5.54644e-015	-4.45498e-014	-1.97456e-014	1.54129e-014	-3.63001e-014	3.00698e-014	2.32394e-016	-1.36898e-015	2.37234e-014	3.00927e-014
2.81502e-014	2.31879e-014	1.00829e-014	1.20148e-014	2.26868e-014	2.27705e-014	2.67091e-014	3.79556e-014	3.38097e-014	3.83315e-014	3.00573e-014	2.67049e-014	2.6841e-014	-1.91602e-015	6.89539e-015	-5.95166e-015	-4.48852e-014	-2.03424e-014	1.54826e-014	-3.65214e-014	3.01349e-014	6.05964e-016	-1.16663e-015	2.39901e-014	3.04114e-014
2.85684e-014	2.33335e-014	9.82219e-015	1.19711e-014	2.28041e-014	2.28845e-014	2.70535e-014	3.81377e-014	3.39461e-014	3.87544e-014	3.0442e-014	2.69563e-014	2.727e-014	-1.93728e-015	6.37931e-015	-6.35987e-015	-4.52415e-014	-2.09452e-014	1.55628e-014	-3.67489e-014	3.01853e-014	9.92592e-016	-9.59439e-016	2.42385e-014	3.07314e-014
2.89702e-014	2.34874e-014	9.54274e-015	1.191e-014	2.29006e-014	2.29942e-014	2.73864e-014	3.82973e-014	3.40388e-014	3.91649e-014	3.08001e-014	2.71941e-014	2.7677e-014	-1.988e-015	5.82363e-015	-6.76906e-015	-4.56181e-014	-2.15528e-014	1.56512e-014	-3.69814e-014	3.02205e-014	1.38856e-015	-7.48441e-016	2.44676e-014	3.10511e-014
2.93536e-014	2.36501e-014	9.24723e-015	1.18327e-014	2.29768e-014	2.31006e-014	2.77095e-014	3.84336e-014	3.4089e-014	3.95607e-014	3.1132e-014	2.7418e-014	2.80609e-014	-2.06618e-015	5.23186e-015	-7.17675e-015	-4.60144e-014	-2.21633e-014	1.57457e-014	-3.72189e-014	3.02393e-014	1.79074e-015	-5.35379e-016	2.46774e-014	3.13692e-014
2.97163e-014	2.38213e-014	8.93909e-015	1.17407e-014	2.30333e-014	2.32056e-014	2.80244e-014	3.85453e-014	3.40978e-014	3.99392e-014	3.14377e-014	2.76279e-014	2.84203e-014	-2.17016e-015	4.60963e-015	-7.58161e-015	-4.64296e-014	-2.27754e-014	1.58439e-014	-3.74602e-014	3.02408e-014	2.19482e-015	-3.21637e-016	2.48685e-014	3.16838e-014
3.00572e-014	2.40012e-014	8.62117e-015	1.16365e-014	2.30708e-014	2.33112e-014	2.83326e-014	3.86318e-014	3.40672e-014	4.02985e-014	3.17167e-014	2.78233e-014	2.87544e-014	-2.29791e-015	3.96209e-015	-7.9816e-015	-4.6862e-014	-2.33876e-014	1.59438e-014	-3.7703e-014	3.02246e-014	2.59711e-015	-1.08197e-016	2.50412e-014	3.19938e-014
3.03754e-014	2.4189e-014	8.29688e-015	1.15212e-014	2.30909e-014	2.34177e-014	2.86359e-014	3.86933e-014	3.39999e-014	4.06366e-014	3.1969e-014	2.80044e-014	2.90622e-014	-2.4459e-015	3.29467e-015	-8.37422e-015	-4.73105e-014	-2.39985e-014	1.60432e-014	-3.79459e-014	3.01894e-014	2.99404e-015	1.03653e-016	2.51963e-014	3.22973e-014
3.06689e-014	2.43849e-014	7.96934e-015	1.1397e-014	2.30949e-014	2.35261e-014	2.89358e-014	3.873e-014	3.38991e-014	4.09516e-014	3.21953e-014	2.81712e-014	2.93438e-014	-2.6118e-015	2.61268e-015	-8.75739e-015	-4.77729e-014	-2.46063e-014	1.61398e-014	-3.81867e-014	3.01344e-014	3.38206e-015	3.12951e-016	2.53339e-014	3.25931e-014
3.09365e-014	2.45887e-014	7.64224e-015	1.1266e-014	2.3084e-014	2.3638e-014	2.92334e-014	3.8742e-014	3.37676e-014	4.12416e-014	3.23961e-014	2.83243e-014	2.95995e-014	-2.79268e-015	1.9226e-015	-9.12915e-015	-4.82475e-014	-2.52091e-014	1.62321e-014	-3.84237e-014	3.00592e-014	3.75796e-015	5.18078e-016	2.54541e-014	3.28799e-014
3.11776e-014	2.48002e-014	7.31877e-015	1.11304e-014	2.30595e-014	2.37537e-014	2.95302e-014	3.87303e-014	3.36089e-014	4.15052e-014	3.25718e-014	2.84637e-014	2.98297e-014	-2.98471e-015	1.23061e-015	-9.48759e-015	-4.87318e-014	-2.58051e-014	1.63172e-014	-3.86554e-014	2.99637e-014	4.11829e-015	7.18092e-016	2.55576e-014	3.31571e-014
3.13915e-014	2.50195e-014	7.0022e-015	1.09924e-014	2.30235e-014	2.38732e-014	2.98275e-014	3.8696e-014	3.34269e-014	4.17406e-014	3.27234e-014	2.85896e-014	3.00356e-014	-3.18465e-015	5.43372e-016	-9.83011e-015	-4.92237e-014	-2.63923e-014	1.63926e-014	-3.88795e-014	2.9848e-014	4.4596e-015	9.1203e-016	2.56454e-014	3.3424e-014
3.15777e-014	2.52464e-014	6.69525e-015	1.08539e-014	2.29771e-014	2.39973e-014	3.01266e-014	3.8641e-014	3.32261e-014	4.19469e-014	3.28516e-014	2.87024e-014	3.02179e-014	-3.38783e-015	-1.33213e-016	-1.01547e-014	-4.97208e-014	-2.69685e-014	1.64564e-014	-3.9094e-014	2.97126e-014	4.77856e-015	1.09933e-015	2.57187e-014	3.36798e-014
3.17358e-014	2.54802e-014	6.40109e-015	1.07169e-014	2.29222e-014	2.41253e-014	3.0429e-014	3.85664e-014	3.30108e-014	4.21234e-014	3.2957e-014	2.88024e-014	3.03782e-014	-3.59096e-015	-7.92623e-016	-1.04603e-014	-5.02202e-014	-2.75321e-014	1.65061e-014	-3.92969e-014	2.95573e-014	5.07225e-015	1.27922e-015	2.57783e-014	3.39234e-014
3.18657e-014	2.57203e-014	6.12214e-015	1.05831e-014	2.28609e-014	2.4257e-014	3.07357e-014	3.84751e-014	3.27855e-014	4.22696e-014	3.30409e-014	2.88898e-014	3.05187e-014	-3.7898e-015	-1.42863e-015	-1.07446e-014	-5.0719e-014	-2.80821e-014	1.65401e-014	-3.94858e-014	2.93822e-014	5.33776e-015	1.45137e-015	2.58256e-014	3.41549e-014
3.19681e-014	2.59662e-014	5.86124e-015	1.04546e-014	2.2795e-014	2.43915e-014	3.10474e-014	3.83699e-014	3.25548e-014	4.23857e-014	3.31047e-014	2.89653e-014	3.06411e-014	-3.98061e-015	-2.03554e-015	-1.10062e-014	-5.12138e-014	-2.86157e-014	1.65574e-014	-3.96583e-014	2.91881e-014	5.57318e-015	1.61547e-015	2.58614e-014	3.43742e-014
3.20435e-014	2.62174e-014	5.62068e-015	1.03336e-014	2.27263e-014	2.4528e-014	3.13645e-014	3.82538e-014	3.23238e-014	4.24716e-014	3.31496e-014	2.90295e-014	3.07472e-014	-4.15988e-015	-2.60778e-015	-1.12442e-014	-5.17014e-014	-2.91307e-014	1.65558e-014	-3.98128e-014	2.89764e-014	5.77665e-015	1.77107e-015	2.58868e-014	3.45811e-014
3.20927e-014	2.64728e-014	5.40258e-015	1.02215e-014	2.26565e-014	2.46653e-014	3.16879e-014	3.81294e-014	3.20966e-014	4.25275e-014	3.31773e-014	2.90827e-014	3.08387e-014	-4.32439e-015	-3.14048e-015	-1.14572e-014	-5.21779e-014	-2.96258e-014	1.65345e-014	-3.99479e-014	2.8748e-014	5.94658e-015	1.9179e-015	2.59035e-014	3.47758e-014
3.21161e-014	2.67318e-014	5.2082e-015	1.012e-014	2.2587e-014	2.4802e-014	3.20182e-014	3.79999e-014	3.1878e-014	4.25539e-014	3.31891e-014	2.91257e-014	3.0918e-014	-4.47132e-015	-3.62885e-015	-1.16444e-014	-5.26408e-014	-3.00999e-014	1.64926e-014	-4.00614e-014	2.85037e-014	6.08172e-015	2.05629e-015	2.59124e-014	3.49581e-014
3.21139e-014	2.6993e-014	5.03905e-015	1.00309e-014	2.25193e-014	2.4937e-014	3.23561e-014	3.78688e-014	3.16734e-014	4.25514e-014	3.31866e-014	2.91589e-014	3.09877e-014	-4.59802e-015	-4.06893e-015	-1.18047e-014	-5.3087e-014	-3.05513e-014	1.64298e-014	-4.01522e-014	2.8245e-014	6.18092e-015	2.18603e-015	2.59151e-014	3.51284e-014
3.20875e-014	2.72557e-014	4.89653e-015	9.95468e-015	2.24539e-014	2.50683e-014	3.27012e-014	3.774e-014	3.14871e-014	4.25213e-014	3.31716e-014	2.91831e-014	3.105e-014	-4.70285e-015	-4.45715e-015	-1.1939e-014	-5.35139e-014	-3.09792e-014	1.63453e-014	-4.02192e-014	2.79727e-014	6.24396e-015	2.30747e-015	2.5912e-014	3.52866e-014
3.20382e-014	2.75193e-014	4.78109e-015	9.8928e-015	2.23924e-014	2.51938e-014	3.30521e-014	3.7617e-014	3.13229e-014	4.24649e-014	3.31455e-014	2.91993e-014	3.1107e-014	-4.78308e-015	-4.78964e-015	-1.20475e-014	-5.39187e-014	-3.13815e-014	1.62392e-014	-4.02611e-014	2.76878e-014	6.27114e-015	2.4207e-015	2.59046e-014	3.54329e-014
3.19669e-014	2.77827e-014	4.69379e-015	9.84587e-015	2.23349e-014	2.53121e-014	3.3408e-014	3.75041e-014	3.11848e-014	4.23838e-014	3.31106e-014	2.9208e-014	3.11612e-014	-4.83744e-015	-5.06435e-015	-1.21297e-014	-5.42987e-014	-3.17578e-014	1.61116e-014	-4.0277e-014	2.73927e-014	6.26354e-015	2.526e-015	2.58939e-014	3.5568e-014
3.18746e-014	2.80442e-014	4.63437e-015	9.81412e-015	2.22823e-014	2.54213e-014	3.37684e-014	3.74052e-014	3.10765e-014	4.228e-014	3.30684e-014	2.92099e-014	3.1214e-014	-4.86489e-015	-5.27879e-015	-1.21865e-014	-5.46519e-014	-3.21075e-014	1.59629e-014	-4.02663e-014	2.70891e-014	6.22186e-015	2.62425e-015	2.58799e-014	3.56925e-014
3.17625e-014	2.8303e-014	4.60343e-015	9.79912e-015	2.22359e-014	2.55197e-014	3.4133e-014	3.73238e-014	3.10007e-014	4.21555e-014	3.302e-014	2.92061e-014	3.12675e-014	-4.86501e-015	-5.43157e-015	-1.22186e-014	-5.49767e-014	-3.24295e-014	1.57934e-014	-4.02283e-014	2.67781e-014	6.14721e-015	2.71608e-015	2.58635e-014	3.5807e-014
3.1632e-014	2.85579e-014	4.59981e-015	9.80091e-015	2.21957e-014	2.56048e-014	3.44997e-014	3.72634e-014	3.09602e-014	4.20125e-014	3.29679e-014	2.91981e-014	3.13236e-014	-4.83778e-015	-5.52204e-015	-1.22273e-014	-5.52708e-014	-3.27235e-014	1.56048e-014	-4.01637e-014	2.64619e-014	6.04171e-015	2.80232e-015	2.58464e-014	3.59117e-014
3.1485e-014	2.88075e-014	4.62257e-015	9.81972e-015	2.21617e-014	2.56748e-014	3.48665e-014	3.72269e-014	3.09573e-014	4.18535e-014	3.29131e-014	2.91868e-014	3.13832e-014	-4.78352e-015	-5.55057e-015	-1.22142e-014	-5.55325e-014	-3.29886e-014	1.53987e-014	-4.00731e-014	2.61426e-014	5.90735e-015	2.88376e-015	2.58295e-014	3.60074e-014
3.13235e-014	2.90508e-014	4.67026e-015	9.85517e-015	2.21337e-014	2.57282e-014	3.52323e-014	3.72176e-014	3.09937e-014	4.16806e-014	3.28575e-014	2.91726e-014	3.14473e-014	-4.70323e-015	-5.51788e-015	-1.21811e-014	-5.576e-014	-3.32247e-014	1.51764e-014	-3.99573e-014	2.58218e-014	5.74692e-015	2.96149e-015	2.58134e-014	3.60944e-014
3.11491e-014	2.92863e-014	4.74164e-015	9.9072e-015	2.21118e-014	2.57636e-014	3.55954e-014	3.72391e-014	3.10706e-014	4.14966e-014	3.28027e-014	2.91569e-014	3.15162e-014	-4.59809e-015	-5.42566e-015	-1.21292e-014	-5.59531e-014	-3.34317e-014	1.494e-014	-3.98176e-014	2.55022e-014	5.56276e-015	3.036e-015	2.57991e-014	3.61729e-014
3.09639e-014	2.95129e-014	4.83534e-015	9.97528e-015	2.20951e-014	2.57796e-014	3.59543e-014	3.72938e-014	3.11896e-014	4.13049e-014	3.27501e-014	2.91404e-014	3.15906e-014	-4.46934e-015	-5.27622e-015	-1.20605e-014	-5.61113e-014	-3.36089e-014	1.46921e-014	-3.96548e-014	2.51859e-014	5.35774e-015	3.10841e-015	2.57865e-014	3.62437e-014
3.07691e-014	2.973e-014	4.94877e-015	1.0059e-014	2.20831e-014	2.57754e-014	3.63069e-014	3.73832e-014	3.13505e-014	4.11082e-014	3.27017e-014	2.91242e-014	3.16706e-014	-4.31948e-015	-5.07228e-015	-1.19772e-014	-5.62343e-014	-3.37566e-014	1.4435e-014	-3.94709e-014	2.48752e-014	5.13479e-015	3.17962e-015	2.57758e-014	3.63071e-014
3.05665e-014	2.99367e-014	5.07978e-015	1.01567e-014	2.20752e-014	2.57497e-014	3.66513e-014	3.75087e-014	3.15537e-014	4.09093e-014	3.26588e-014	2.91095e-014	3.17559e-014	-4.15078e-015	-4.81701e-015	-1.18817e-014	-5.63227e-014	-3.38748e-014	1.41712e-014	-3.92682e-014	2.45721e-014	4.89751e-015	3.25104e-015	2.57685e-014	3.63629e-014
3.03575e-014	3.01321e-014	5.22554e-015	1.02672e-014	2.20699e-014	2.57016e-014	3.69853e-014	3.76721e-014	3.17982e-014	4.07107e-014	3.26229e-014	2.90975e-014	3.18455e-014	-3.96591e-015	-4.51372e-015	-1.17763e-014	-5.63767e-014	-3.39644e-014	1.39037e-014	-3.90486e-014	2.42795e-014	4.64912e-015	3.32396e-015	2.57649e-014	3.64115e-014
3.01437e-014	3.03159e-014	5.38317e-015	1.03894e-014	2.20663e-014	2.56309e-014	3.73068e-014	3.7874e-014	3.20832e-014	4.05158e-014	3.25953e-014	2.90891e-014	3.19388e-014	-3.76841e-015	-4.16671e-015	-1.16632e-014	-5.63968e-014	-3.40268e-014	1.36353e-014	-3.8814e-014	2.39986e-014	4.39279e-015	3.39931e-015	2.57657e-014	3.6453e-014
2.99267e-014	3.04877e-014	5.54964e-015	1.05222e-014	2.20643e-014	2.55365e-014	3.76139e-014	3.81144e-014	3.24073e-014	4.03274e-014	3.25775e-014	2.90852e-014	3.2035e-014	-3.56162e-015	-3.78015e-015	-1.15448e-014	-5.63847e-014	-3.4062e-014	1.33692e-014	-3.85661e-014	2.37316e-014	4.13221e-015	3.47812e-015	2.57714e-014	3.64872e-014
2.97084e-014	3.06468e-014	5.72185e-015	1.06636e-014	2.2062e-014	2.54179e-014	3.79046e-014	3.83937e-014	3.27691e-014	4.0148e-014	3.2571e-014	2.90872e-014	3.21327e-014	-3.34836e-015	-3.35896e-015	-1.14232e-014	-5.63425e-014	-3.40703e-014	1.31086e-014	-3.83081e-014	2.34806e-014	3.87182e-015	3.56133e-015	2.57823e-014	3.65142e-014
2.94911e-014	3.07937e-014	5.89661e-015	1.0812e-014	2.20587e-014	2.52755e-014	3.81769e-014	3.87111e-014	3.3166e-014	3.99801e-014	3.25761e-014	2.90961e-014	3.22307e-014	-3.13264e-015	-2.90856e-015	-1.13006e-014	-5.62716e-014	-3.40536e-014	1.28565e-014	-3.80429e-014	2.32467e-014	3.61436e-015	3.64994e-015	2.57992e-014	3.65347e-014
2.92771e-014	3.09276e-014	6.07093e-015	1.09655e-014	2.2053e-014	2.511e-014	3.84291e-014	3.90659e-014	3.35958e-014	3.98268e-014	3.25936e-014	2.91131e-014	3.23276e-014	-2.91797e-015	-2.43443e-015	-1.11791e-014	-5.61745e-014	-3.4012e-014	1.2616e-014	-3.77734e-014	2.30314e-014	3.36301e-015	3.74513e-015	2.58229e-014	3.65482e-014
2.90676e-014	3.10483e-014	6.2416e-015	1.11219e-014	2.20442e-014	2.49218e-014	3.86598e-014	3.94562e-014	3.40554e-014	3.96902e-014	3.26249e-014	2.91396e-014	3.24216e-014	-2.70767e-015	-1.94212e-015	-1.10607e-014	-5.60537e-014	-3.39464e-014	1.23908e-014	-3.75024e-014	2.28363e-014	3.12097e-015	3.84802e-015	2.58534e-014	3.65539e-014
2.88646e-014	3.11562e-014	6.40527e-015	1.1279e-014	2.20317e-014	2.47121e-014	3.88677e-014	3.98802e-014	3.45409e-014	3.95725e-014	3.26704e-014	2.91763e-014	3.25112e-014	-2.50603e-015	-1.43711e-015	-1.09475e-014	-5.5911e-014	-3.38587e-014	1.21839e-014	-3.72326e-014	2.26626e-014	2.89174e-015	3.95939e-015	2.5891e-014	3.65516e-014
2.86706e-014	3.12517e-014	6.55914e-015	1.1435e-014	2.20142e-014	2.44823e-014	3.90517e-014	4.03354e-014	3.50498e-014	3.94761e-014	3.2731e-014	2.92248e-014	3.25951e-014	-2.31603e-015	-9.2455e-016	-1.08406e-014	-5.575e-014	-3.37499e-014	1.19987e-014	-3.69665e-014	2.25113e-014	2.67834e-015	4.08048e-015	2.59363e-014	3.65417e-014
2.84881e-014	3.13356e-014	6.70008e-015	1.15879e-014	2.19902e-014	2.42336e-014	3.9211e-014	4.08191e-014	3.55783e-014	3.94027e-014	3.28074e-014	2.92858e-014	3.26712e-014	-2.14139e-015	-4.09593e-016	-1.07422e-014	-5.55738e-014	-3.3621e-014	1.1837e-014	-3.67073e-014	2.23829e-014	2.48392e-015	4.21207e-015	2.59896e-014	3.6523e-014
2.83189e-014	3.14087e-014	6.82524e-015	1.17348e-014	2.19594e-014	2.39683e-014	3.93452e-014	4.13286e-014	3.61233e-014	3.93544e-014	3.28998e-014	2.93608e-014	3.27379e-014	-1.98518e-015	1.0169e-016	-1.06541e-014	-5.53861e-014	-3.34727e-014	1.17012e-014	-3.6458e-014	2.22778e-014	2.31117e-015	4.35493e-015	2.60516e-014	3.64946e-014
2.81648e-014	3.14717e-014	6.9316e-015	1.18731e-014	2.19211e-014	2.36883e-014	3.94538e-014	4.18606e-014	3.66809e-014	3.9333e-014	3.30088e-014	2.94507e-014	3.27942e-014	-1.84981e-015	6.04224e-016	-1.0577e-014	-5.51908e-014	-3.33075e-014	1.15935e-014	-3.62209e-014	2.21962e-014	2.1617e-015	4.50942e-015	2.61237e-014	3.64566e-014
2.80285e-014	3.15259e-014	7.01715e-015	1.20007e-014	2.1874e-014	2.33968e-014	3.95366e-014	4.2412e-014	3.72481e-014	3.93396e-014	3.31348e-014	2.95562e-014	3.28377e-014	-1.73779e-015	1.09325e-015	-1.05119e-014	-5.4991e-014	-3.31266e-014	1.15155e-014	-3.59985e-014	2.21382e-014	2.03745e-015	4.67573e-015	2.62058e-014	3.6408e-014
2.79123e-014	3.15736e-014	7.07912e-015	1.2115e-014	2.18182e-014	2.30957e-014	3.95943e-014	4.29791e-014	3.7821e-014	3.93752e-014	3.32782e-014	2.96786e-014	3.28669e-014	-1.65112e-015	1.56404e-015	-1.04593e-014	-5.47897e-014	-3.29322e-014	1.14695e-014	-3.57926e-014	2.2103e-014	1.93954e-015	4.8551e-015	2.62978e-014	3.63485e-014
2.78179e-014	3.16164e-014	7.11638e-015	1.22138e-014	2.17534e-014	2.27876e-014	3.96271e-014	4.35576e-014	3.83963e-014	3.94407e-014	3.34391e-014	2.9819e-014	3.28815e-014	-1.5915e-015	2.01216e-015	-1.04197e-014	-5.4591e-014	-3.27256e-014	1.14566e-014	-3.56054e-014	2.2091e-014	1.86887e-015	5.04791e-015	2.64001e-014	3.62779e-014
2.77475e-014	3.16562e-014	7.12742e-015	1.22954e-014	2.16786e-014	2.2475e-014	3.96359e-014	4.41425e-014	3.89708e-014	3.95364e-014	3.36181e-014	2.9978e-014	3.28812e-014	-1.56089e-015	2.43441e-015	-1.03935e-014	-5.43983e-014	-3.25086e-014	1.14773e-014	-3.54383e-014	2.21018e-014	1.82737e-015	5.25432e-015	2.65131e-014	3.61959e-014
2.77027e-014	3.16948e-014	7.11028e-015	1.23581e-014	2.15941e-014	2.21608e-014	3.96219e-014	4.47298e-014	3.95418e-014	3.96628e-014	3.38147e-014	3.01565e-014	3.28654e-014	-1.55974e-015	2.82741e-015	-1.03812e-014	-5.42144e-014	-3.22831e-014	1.15314e-014	-3.52933e-014	2.21342e-014	1.8157e-015	5.47419e-015	2.66379e-014	3.61025e-014
2.7687e-014	3.17342e-014	7.06367e-015	1.23994e-014	2.14997e-014	2.18477e-014	3.95861e-014	4.53162e-014	4.01063e-014	3.98202e-014	3.40288e-014	3.03555e-014	3.28343e-014	-1.5884e-015	3.18825e-015	-1.03823e-014	-5.40423e-014	-3.20514e-014	1.16196e-014	-3.51713e-014	2.21862e-014	1.83402e-015	5.70772e-015	2.67744e-014	3.59979e-014
2.7702e-014	3.17775e-014	6.98737e-015	1.24176e-014	2.13955e-014	2.15384e-014	3.95296e-014	4.58978e-014	4.06613e-014	4.00084e-014	3.42601e-014	3.05756e-014	3.2788e-014	-1.64709e-015	3.51481e-015	-1.03962e-014	-5.38857e-014	-3.18154e-014	1.17411e-014	-3.5072e-014	2.22568e-014	1.88263e-015	5.95527e-015	2.69229e-014	3.58815e-014
2.77492e-014	3.18273e-014	6.88125e-015	1.24107e-014	2.12811e-014	2.12362e-014	3.94547e-014	4.64709e-014	4.12047e-014	4.02266e-014	3.45083e-014	3.08173e-014	3.27266e-014	-1.73625e-015	3.80507e-015	-1.04225e-014	-5.37467e-014	-3.15768e-014	1.18953e-014	-3.49956e-014	2.23438e-014	1.96128e-015	6.21632e-015	2.70837e-014	3.57537e-014
2.78312e-014	3.18852e-014	6.7446e-015	1.23768e-014	2.1157e-014	2.0944e-014	3.93639e-014	4.70308e-014	4.17341e-014	4.04739e-014	3.47731e-014	3.10812e-014	3.2651e-014	-1.85518e-015	4.05764e-015	-1.04609e-014	-5.36283e-014	-3.13378e-014	1.20805e-014	-3.49417e-014	2.24454e-014	2.06936e-015	6.49087e-015	2.72571e-014	3.56148e-014
2.79493e-014	3.19545e-014	6.57862e-015	1.23147e-014	2.1023e-014	2.06641e-014	3.92594e-014	4.75741e-014	4.22475e-014	4.07497e-014	3.50543e-014	3.13679e-014	3.25627e-014	-2.00319e-015	4.2712e-015	-1.05105e-014	-5.35332e-014	-3.10999e-014	1.2295e-014	-3.49102e-014	2.25593e-014	2.20595e-015	6.77874e-015	2.74436e-014	3.54655e-014
2.81055e-014	3.20376e-014	6.38416e-015	1.22233e-014	2.08796e-014	2.03986e-014	3.91433e-014	4.80975e-014	4.27431e-014	4.10529e-014	3.53515e-014	3.16781e-014	3.24635e-014	-2.17928e-015	4.44544e-015	-1.057e-014	-5.34628e-014	-3.08655e-014	1.2537e-014	-3.49e-014	2.26833e-014	2.36963e-015	7.07936e-015	2.76431e-014	3.53063e-014
2.83008e-014	3.21376e-014	6.16237e-015	1.21026e-014	2.07272e-014	2.01509e-014	3.90178e-014	4.85979e-014	4.32196e-014	4.1382e-014	3.56639e-014	3.20125e-014	3.23554e-014	-2.38205e-015	4.58052e-015	-1.06382e-014	-5.34189e-014	-3.06361e-014	1.28046e-014	-3.49096e-014	2.28159e-014	2.55941e-015	7.39227e-015	2.7855e-014	3.51387e-014
2.85362e-014	3.22574e-014	5.91509e-015	1.19519e-014	2.05661e-014	1.99231e-014	3.88854e-014	4.90725e-014	4.36761e-014	4.17351e-014	3.59913e-014	3.23709e-014	3.22409e-014	-2.60931e-015	4.67715e-015	-1.07142e-014	-5.34029e-014	-3.04141e-014	1.30945e-014	-3.49369e-014	2.29552e-014	2.77401e-015	7.71685e-015	2.80794e-014	3.49636e-014
2.88126e-014	3.23997e-014	5.64376e-015	1.17708e-014	2.03969e-014	1.97163e-014	3.87484e-014	4.9519e-014	4.41122e-014	4.21108e-014	3.63333e-014	3.27534e-014	3.21215e-014	-2.85866e-015	4.73617e-015	-1.07967e-014	-5.34157e-014	-3.02008e-014	1.34031e-014	-3.49791e-014	2.30982e-014	3.01195e-015	8.05245e-015	2.83157e-014	3.47818e-014
2.9131e-014	3.25674e-014	5.35029e-015	1.15585e-014	2.02202e-014	1.95317e-014	3.86097e-014	4.99345e-014	4.45277e-014	4.25073e-014	3.66894e-014	3.31602e-014	3.20003e-014	-3.12835e-015	4.75857e-015	-1.08844e-014	-5.34577e-014	-2.99975e-014	1.37275e-014	-3.50345e-014	2.32421e-014	3.27142e-015	8.39818e-015	2.8564e-014	3.45952e-014
2.94915e-014	3.27625e-014	5.03746e-015	1.13154e-014	2.00365e-014	1.93707e-014	3.84716e-014	5.03187e-014	4.49221e-014	4.29219e-014	3.70592e-014	3.35914e-014	3.18807e-014	-3.41519e-015	4.74592e-015	-1.09762e-014	-5.35292e-014	-2.98064e-014	1.40642e-014	-3.50997e-014	2.33845e-014	3.55093e-015	8.75281e-015	2.88237e-014	3.44056e-014
2.98939e-014	3.29874e-014	4.70811e-015	1.10418e-014	1.98463e-014	1.92343e-014	3.83371e-014	5.06698e-014	4.52958e-014	4.33526e-014	3.74417e-014	3.40465e-014	3.17663e-014	-3.71633e-015	4.70022e-015	-1.10712e-014	-5.36293e-014	-2.9629e-014	1.44091e-014	-3.5172e-014	2.35224e-014	3.8487e-015	9.11513e-015	2.90945e-014	3.42145e-014
3.03383e-014	3.32447e-014	4.36491e-015	1.07379e-014	1.96495e-014	1.91226e-014	3.82079e-014	5.09868e-014	4.56495e-014	4.37967e-014	3.78357e-014	3.45256e-014	3.16603e-014	-4.02917e-015	4.62375e-015	-1.11679e-014	-5.37578e-014	-2.94667e-014	1.47585e-014	-3.52479e-014	2.36538e-014	4.1631e-015	9.48409e-015	2.93756e-014	3.40237e-014
3.08244e-014	3.35365e-014	4.01049e-015	1.04046e-014	1.94468e-014	1.90362e-014	3.80854e-014	5.12692e-014	4.59839e-014	4.42527e-014	3.82407e-014	3.50282e-014	3.15658e-014	-4.35102e-015	4.51873e-015	-1.12654e-014	-5.39142e-014	-2.93206e-014	1.51076e-014	-3.53235e-014	2.37765e-014	4.49203e-015	9.85872e-015	2.96653e-014	3.3835e-014
3.13511e-014	3.38641e-014	3.64767e-015	1.00441e-014	1.92388e-014	1.89755e-014	3.7971e-014	5.15169e-014	4.62999e-014	4.47174e-014	3.8656e-014	3.55541e-014	3.14863e-014	-4.67909e-015	4.38767e-015	-1.13622e-014	-5.4097e-014	-2.91923e-014	1.54517e-014	-3.53954e-014	2.38888e-014	4.83399e-015	1.02381e-014	2.99627e-014	3.36512e-014
3.19174e-014	3.42289e-014	3.2804e-015	9.65717e-015	1.90264e-014	1.89398e-014	3.78669e-014	5.17303e-014	4.65985e-014	4.51884e-014	3.90804e-014	3.61029e-014	3.14253e-014	-5.01072e-015	4.23308e-015	-1.14571e-014	-5.43044e-014	-2.90834e-014	1.57865e-014	-3.54599e-014	2.39888e-014	5.18714e-015	1.06209e-014	3.02673e-014	3.34741e-014
3.2522e-014	3.46315e-014	2.91207e-015	9.24561e-015	1.88094e-014	1.89284e-014	3.77753e-014	5.19106e-014	4.68801e-014	4.56629e-014	3.95134e-014	3.66741e-014	3.13863e-014	-5.34263e-015	4.05812e-015	-1.15493e-014	-5.45349e-014	-2.89943e-014	1.61074e-014	-3.55123e-014	2.40741e-014	5.54928e-015	1.10053e-014	3.05782e-014	3.33055e-014
3.31632e-014	3.50725e-014	2.5462e-015	8.81139e-015	1.85884e-014	1.89404e-014	3.76973e-014	5.20587e-014	4.71463e-014	4.61382e-014	3.9954e-014	3.72665e-014	3.13724e-014	-5.67253e-015	3.86552e-015	-1.16381e-014	-5.47857e-014	-2.89271e-014	1.641e-014	-3.55486e-014	2.41439e-014	5.91865e-015	1.13905e-014	3.08945e-014	3.31481e-014
3.38389e-014	3.55519e-014	2.18638e-015	8.35661e-015	1.83638e-014	1.89742e-014	3.76339e-014	5.21761e-014	4.73989e-014	4.66125e-014	4.04012e-014	3.7879e-014	3.1387e-014	-5.99773e-015	3.65818e-015	-1.1722e-014	-5.5055e-014	-2.88826e-014	1.66905e-014	-3.55648e-014	2.41965e-014	6.29404e-015	1.17754e-014	3.1215e-014	3.30049e-014
3.4547e-014	3.60704e-014	1.83547e-015	7.88326e-015	1.8136e-014	1.90287e-014	3.75858e-014	5.22652e-014	4.76392e-014	4.7083e-014	4.08542e-014	3.85105e-014	3.14325e-014	-6.31629e-015	3.43916e-015	-1.18007e-014	-5.53399e-014	-2.88609e-014	1.69453e-014	-3.55568e-014	2.42308e-014	6.67361e-015	1.21588e-014	3.1538e-014	3.28777e-014
3.5285e-014	3.66274e-014	1.49699e-015	7.39441e-015	1.79057e-014	1.91013e-014	3.75532e-014	5.23281e-014	4.78683e-014	4.75479e-014	4.13118e-014	3.91598e-014	3.15112e-014	-6.62597e-015	3.21108e-015	-1.1874e-014	-5.5637e-014	-2.88628e-014	1.71702e-014	-3.55215e-014	2.42457e-014	7.05624e-015	1.25391e-014	3.18627e-014	3.27684e-014
3.60499e-014	3.72223e-014	1.17403e-015	6.89259e-015	1.7673e-014	1.91898e-014	3.75364e-014	5.23667e-014	4.80878e-014	4.80045e-014	4.17728e-014	3.98256e-014	3.1625e-014	-6.92494e-015	2.97667e-015	-1.19413e-014	-5.59434e-014	-2.88882e-014	1.73611e-014	-3.5455e-014	2.42407e-014	7.4404e-015	1.29151e-014	3.21879e-014	3.26788e-014
3.68383e-014	3.78541e-014	8.69809e-016	6.3803e-015	1.74379e-014	1.92922e-014	3.75355e-014	5.23828e-014	4.82991e-014	4.84513e-014	4.22363e-014	4.05065e-014	3.17764e-014	-7.21131e-015	2.73802e-015	-1.20028e-014	-5.62557e-014	-2.89382e-014	1.75159e-014	-3.53539e-014	2.42153e-014	7.82464e-015	1.32853e-014	3.25121e-014	3.26108e-014
3.76467e-014	3.85208e-014	5.87027e-016	5.86054e-015	1.72004e-014	1.94057e-014	3.75492e-014	5.23797e-014	4.85033e-014	4.88867e-014	4.27017e-014	4.12012e-014	3.19673e-014	-7.48336e-015	2.4974e-015	-1.20585e-014	-5.657e-014	-2.90126e-014	1.76316e-014	-3.52159e-014	2.41692e-014	8.20821e-015	1.36482e-014	3.2834e-014	3.25657e-014
3.84719e-014	3.92199e-014	3.27656e-016	5.33726e-015	1.69615e-014	1.95279e-014	3.75769e-014	5.23598e-014	4.87013e-014	4.93087e-014	4.31679e-014	4.19086e-014	3.2199e-014	-7.74037e-015	2.25723e-015	-1.21087e-014	-5.68835e-014	-2.9111e-014	1.77055e-014	-3.50376e-014	2.41031e-014	8.59034e-015	1.40024e-014	3.3153e-014	3.25449e-014
3.93103e-014	3.99494e-014	9.40214e-017	4.81307e-015	1.67215e-014	1.96556e-014	3.76176e-014	5.23253e-014	4.88943e-014	4.97156e-014	4.36332e-014	4.26268e-014	3.24721e-014	-7.9813e-015	2.01989e-015	-1.21534e-014	-5.71928e-014	-2.92335e-014	1.77359e-014	-3.48168e-014	2.4018e-014	8.96976e-015	1.43469e-014	3.34673e-014	3.25495e-014
4.01578e-014	4.0706e-014	-1.1159e-016	4.29138e-015	1.64814e-014	1.97862e-014	3.76697e-014	5.22788e-014	4.90826e-014	5.0106e-014	4.40963e-014	4.3354e-014	3.27863e-014	-8.20553e-015	1.7867e-015	-1.21927e-014	-5.74947e-014	-2.93796e-014	1.7721e-014	-3.45517e-014	2.39141e-014	9.34573e-015	1.46807e-014	3.37759e-014	3.25806e-014
4.10107e-014	4.14862e-014	-2.88156e-016	3.77585e-015	1.62415e-014	1.9917e-014	3.77322e-014	5.22233e-014	4.92673e-014	5.04789e-014	4.4556e-014	4.40886e-014	3.3141e-014	-8.41263e-015	1.55949e-015	-1.22275e-014	-5.77857e-014	-2.95494e-014	1.76602e-014	-3.42416e-014	2.37929e-014	9.71718e-015	1.50029e-014	3.40774e-014	3.26384e-014
4.18655e-014	4.22867e-014	-4.34511e-016	3.26952e-015	1.6002e-014	2.00445e-014	3.78034e-014	5.21613e-014	4.94484e-014	5.08333e-014	4.50116e-014	4.48287e-014	3.35363e-014	-8.60242e-015	1.33911e-015	-1.22579e-014	-5.80626e-014	-2.9742e-014	1.75523e-014	-3.38854e-014	2.36557e-014	1.00833e-014	1.53124e-014	3.43709e-014	3.27231e-014
4.2718e-014	4.3104e-014	-5.49873e-016	2.77595e-015	1.57633e-014	2.01659e-014	3.78813e-014	5.20964e-014	4.96265e-014	5.11688e-014	4.54621e-014	4.55721e-014	3.3971e-014	-8.77491e-015	1.12716e-015	-1.22837e-014	-5.83224e-014	-2.99566e-014	1.73972e-014	-3.34825e-014	2.35026e-014	1.04443e-014	1.56079e-014	3.46552e-014	3.28346e-014
4.35639e-014	4.39339e-014	-6.33745e-016	2.29787e-015	1.55261e-014	2.02785e-014	3.79636e-014	5.20296e-014	4.98014e-014	5.14848e-014	4.59063e-014	4.63171e-014	3.44435e-014	-8.93032e-015	9.24008e-016	-1.23052e-014	-5.85624e-014	-3.01925e-014	1.71949e-014	-3.30333e-014	2.33362e-014	1.07993e-014	1.58893e-014	3.49289e-014	3.29722e-014
4.43991e-014	4.47718e-014	-6.86229e-016	1.83804e-015	1.52915e-014	2.038e-014	3.8048e-014	5.19629e-014	4.99734e-014	5.17807e-014	4.63431e-014	4.70617e-014	3.49516e-014	-9.06922e-015	7.30551e-016	-1.23232e-014	-5.87795e-014	-3.04488e-014	1.69462e-014	-3.25391e-014	2.31583e-014	1.11479e-014	1.61554e-014	3.51911e-014	3.3135e-014
4.52204e-014	4.56127e-014	-7.08603e-016	1.39944e-015	1.50605e-014	2.0468e-014	3.81332e-014	5.18996e-014	5.01425e-014	5.20568e-014	4.67708e-014	4.78036e-014	3.5492e-014	-9.1921e-015	5.4719e-016	-1.23391e-014	-5.89711e-014	-3.0724e-014	1.66517e-014	-3.20005e-014	2.29706e-014	1.14897e-014	1.6406e-014	3.54416e-014	3.33223e-014
4.60247e-014	4.64523e-014	-7.01715e-016	9.8522e-016	1.48339e-014	2.05403e-014	3.82171e-014	5.18413e-014	5.03083e-014	5.23136e-014	4.71881e-014	4.85411e-014	3.60622e-014	-9.30025e-015	3.74279e-016	-1.23529e-014	-5.91351e-014	-3.10165e-014	1.63132e-014	-3.1419e-014	2.27754e-014	1.18245e-014	1.66406e-014	3.56789e-014	3.3533e-014
4.68084e-014	4.72861e-014	-6.66476e-016	5.98553e-016	1.46125e-014	2.05958e-014	3.82978e-014	5.17895e-014	5.04703e-014	5.25514e-014	4.75944e-014	4.92719e-014	3.6659e-014	-9.39419e-015	2.1114e-016	-1.23656e-014	-5.92693e-014	-3.13248e-014	1.59329e-014	-3.07972e-014	2.25751e-014	1.21519e-014	1.68583e-014	3.5903e-014	3.37651e-014
4.75687e-014	4.81089e-014	-6.04291e-016	2.41239e-016	1.43974e-014	2.06324e-014	3.83722e-014	5.17444e-014	5.06274e-014	5.27705e-014	4.79884e-014	4.99935e-014	3.7279e-014	-9.47503e-015	5.79578e-017	-1.23775e-014	-5.93718e-014	-3.16474e-014	1.55135e-014	-3.01377e-014	2.23714e-014	1.2472e-014	1.70589e-014	3.61132e-014	3.40168e-014
4.83026e-014	4.8917e-014	-5.17145e-016	-8.52793e-017	1.41899e-014	2.06485e-014	3.84389e-014	5.17065e-014	5.07786e-014	5.29717e-014	4.83697e-014	5.07046e-014	3.79184e-014	-9.54414e-015	-8.57536e-017	-1.23888e-014	-5.94412e-014	-3.19826e-014	1.50576e-014	-2.94436e-014	2.21657e-014	1.27841e-014	1.72421e-014	3.63101e-014	3.42858e-014
4.9007e-014	4.97055e-014	-4.07529e-016	-3.78675e-016	1.39914e-014	2.06428e-014	3.8496e-014	5.1677e-014	5.09229e-014	5.31559e-014	4.87367e-014	5.14034e-014	3.85733e-014	-9.60281e-015	-2.2002e-016	-1.24005e-014	-5.94761e-014	-3.23293e-014	1.4568e-014	-2.87189e-014	2.19604e-014	1.30883e-014	1.74084e-014	3.64932e-014	3.45692e-014
4.96802e-014	5.04698e-014	-2.78241e-016	-6.36541e-016	1.38028e-014	2.06149e-014	3.85413e-014	5.16569e-014	5.10598e-014	5.33247e-014	4.90884e-014	5.20881e-014	3.924e-014	-9.65234e-015	-3.45114e-016	-1.24127e-014	-5.94754e-014	-3.2685e-014	1.40477e-014	-2.79676e-014	2.17567e-014	1.33839e-014	1.75578e-014	3.66619e-014	3.48638e-014
5.032e-014	5.1206e-014	-1.32755e-016	-8.58165e-016	1.36252e-014	2.05643e-014	3.85734e-014	5.16462e-014	5.11875e-014	5.34787e-014	4.94234e-014	5.27566e-014	3.99139e-014	-9.69395e-015	-4.61738e-016	-1.24264e-014	-5.94383e-014	-3.30482e-014	1.35e-014	-2.71941e-014	2.15564e-014	1.36705e-014	1.76905e-014	3.68159e-014	3.51674e-014
5.0925e-014	5.19101e-014	2.65001e-017	-1.04215e-015	1.34598e-014	2.04906e-014	3.85912e-014	5.16449e-014	5.13047e-014	5.36191e-014	4.97414e-014	5.3407e-014	4.05911e-014	-9.7281e-015	-5.69803e-016	-1.24418e-014	-5.93649e-014	-3.34177e-014	1.29288e-014	-2.64035e-014	2.13609e-014	1.39472e-014	1.78067e-014	3.69555e-014	3.54766e-014
5.1494e-014	5.25783e-014	1.96293e-016	-1.18761e-015	1.33077e-014	2.03943e-014	3.85932e-014	5.16517e-014	5.14101e-014	5.37472e-014	5.00408e-014	5.40376e-014	4.12673e-014	-9.756e-015	-6.70032e-016	-1.24595e-014	-5.92555e-014	-3.37911e-014	1.23383e-014	-2.56004e-014	2.11715e-014	1.42135e-014	1.79064e-014	3.70807e-014	3.57879e-014
5.20258e-014	5.32067e-014	3.73094e-016	-1.29423e-015	1.31695e-014	2.02755e-014	3.85791e-014	5.16661e-014	5.15024e-014	5.38646e-014	5.0321e-014	5.46471e-014	4.19374e-014	-9.77824e-015	-7.62531e-016	-1.24794e-014	-5.91102e-014	-3.41672e-014	1.17313e-014	-2.479e-014	2.09891e-014	1.44694e-014	1.79906e-014	3.71923e-014	3.60981e-014
5.2521e-014	5.37928e-014	5.53118e-016	-1.36207e-015	1.30465e-014	2.01345e-014	3.85479e-014	5.16868e-014	5.158e-014	5.39728e-014	5.05816e-014	5.52338e-014	4.25971e-014	-9.79586e-015	-8.47683e-016	-1.2502e-014	-5.89296e-014	-3.45439e-014	1.11117e-014	-2.39778e-014	2.08142e-014	1.47141e-014	1.80598e-014	3.72906e-014	3.6404e-014
5.29786e-014	5.43332e-014	7.32527e-016	-1.39072e-015	1.29394e-014	1.99732e-014	3.84993e-014	5.17124e-014	5.16417e-014	5.40729e-014	5.08218e-014	5.57966e-014	4.32432e-014	-9.8093e-015	-9.26097e-016	-1.25277e-014	-5.87149e-014	-3.49203e-014	1.04835e-014	-2.31696e-014	2.06471e-014	1.4947e-014	1.81145e-014	3.73759e-014	3.67024e-014
5.33992e-014	5.48264e-014	9.07971e-016	-1.38068e-015	1.28488e-014	1.9793e-014	3.84325e-014	5.17414e-014	5.1687e-014	5.41661e-014	5.10409e-014	5.63338e-014	4.38709e-014	-9.81946e-015	-9.98294e-016	-1.2556e-014	-5.84672e-014	-3.52951e-014	9.85063e-015	-2.23714e-014	2.0488e-014	1.51667e-014	1.81558e-014	3.7449e-014	3.699e-014
5.37834e-014	5.52706e-014	1.0759e-015	-1.33272e-015	1.27751e-014	1.95958e-014	3.8348e-014	5.17721e-014	5.17148e-014	5.42536e-014	5.12381e-014	5.68447e-014	4.44764e-014	-9.82695e-015	-1.06494e-015	-1.25866e-014	-5.81874e-014	-3.56672e-014	9.21548e-015	-2.15884e-014	2.03364e-014	1.53729e-014	1.81843e-014	3.75103e-014	3.72634e-014
5.41318e-014	5.56647e-014	1.23191e-015	-1.24825e-015	1.27189e-014	1.93828e-014	3.82464e-014	5.18025e-014	5.17239e-014	5.43372e-014	5.14131e-014	5.73283e-014	4.50562e-014	-9.83221e-015	-1.12644e-015	-1.26202e-014	-5.78778e-014	-3.60348e-014	8.58099e-015	-2.08261e-014	2.01919e-014	1.55648e-014	1.82011e-014	3.7561e-014	3.75193e-014
5.44458e-014	5.60081e-014	1.37293e-015	-1.12894e-015	1.26807e-014	1.91559e-014	3.81277e-014	5.18308e-014	5.17133e-014	5.44176e-014	5.15658e-014	5.77833e-014	4.56069e-014	-9.83531e-015	-1.18303e-015	-1.26564e-014	-5.75399e-014	-3.6397e-014	7.95034e-015	-2.00898e-014	2.00532e-014	1.57414e-014	1.82071e-014	3.76012e-014	3.77542e-014
5.47269e-014	5.63006e-014	1.49555e-015	-9.76076e-016	1.26601e-014	1.89165e-014	3.79925e-014	5.18552e-014	5.1682e-014	5.44958e-014	5.16966e-014	5.82084e-014	4.61253e-014	-9.83603e-015	-1.23508e-015	-1.26954e-014	-5.71753e-014	-3.6753e-014	7.32585e-015	-1.93845e-014	1.99194e-014	1.59021e-014	1.82025e-014	3.76314e-014	3.79656e-014
5.49763e-014	5.65425e-014	1.59652e-015	-7.91005e-016	1.26563e-014	1.86671e-014	3.7842e-014	5.18735e-014	5.16298e-014	5.45721e-014	5.18053e-014	5.86035e-014	4.66088e-014	-9.83499e-015	-1.28268e-015	-1.27375e-014	-5.67864e-014	-3.71021e-014	6.70991e-015	-1.87151e-014	1.97895e-014	1.6046e-014	1.81883e-014	3.76525e-014	3.81509e-014
5.51951e-014	5.67343e-014	1.67341e-015	-5.7602e-016	1.26687e-014	1.84096e-014	3.76769e-014	5.18836e-014	5.15565e-014	5.46473e-014	5.18924e-014	5.89685e-014	4.70555e-014	-9.83152e-015	-1.3262e-015	-1.27826e-014	-5.63759e-014	-3.74439e-014	6.10426e-015	-1.80856e-014	1.96616e-014	1.61719e-014	1.81662e-014	3.76649e-014	3.83079e-014
5.53859e-014	5.68776e-014	1.72396e-015	-3.33031e-016	1.26959e-014	1.81464e-014	3.74984e-014	5.18834e-014	5.14618e-014	5.47219e-014	5.19577e-014	5.93027e-014	4.74635e-014	-9.82508e-015	-1.36579e-015	-1.28303e-014	-5.59461e-014	-3.77782e-014	5.51129e-015	-1.75005e-014	1.9534e-014	1.62795e-014	1.81373e-014	3.76693e-014	3.84349e-014
5.5551e-014	5.6974e-014	1.74574e-015	-6.46087e-017	1.27372e-014	1.78795e-014	3.7308e-014	5.18704e-014	5.13464e-014	5.47966e-014	5.20014e-014	5.96061e-014	4.78306e-014	-9.81566e-015	-1.40139e-015	-1.28803e-014	-5.54992e-014	-3.8105e-014	4.93226e-015	-1.69637e-014	1.94048e-014	1.63679e-014	1.81024e-014	3.76656e-014	3.853e-014
5.56923e-014	5.70262e-014	1.73651e-015	2.2728e-016	1.2791e-014	1.76107e-014	3.71077e-014	5.1843e-014	5.12104e-014	5.4871e-014	5.20243e-014	5.98782e-014	4.81562e-014	-9.80324e-015	-1.43344e-015	-1.29324e-014	-5.50382e-014	-3.84237e-014	4.36706e-015	-1.6478e-014	1.92713e-014	1.64358e-014	1.80629e-014	3.76546e-014	3.85909e-014
5.58121e-014	5.70375e-014	1.69476e-015	5.39483e-016	1.28554e-014	1.73428e-014	3.68986e-014	5.17992e-014	5.10539e-014	5.49448e-014	5.20266e-014	6.01193e-014	4.84397e-014	-9.78759e-015	-1.46171e-015	-1.29868e-014	-5.45664e-014	-3.87348e-014	3.81582e-015	-1.60463e-014	1.91305e-014	1.64827e-014	1.802e-014	3.76369e-014	3.86167e-014
5.59127e-014	5.70108e-014	1.6194e-015	8.68856e-016	1.29287e-014	1.70773e-014	3.66828e-014	5.17374e-014	5.08769e-014	5.50177e-014	5.20089e-014	6.03292e-014	4.8681e-014	-9.76744e-015	-1.48597e-015	-1.30437e-014	-5.40867e-014	-3.90383e-014	3.27865e-015	-1.56713e-014	1.89807e-014	1.65083e-014	1.79749e-014	3.76124e-014	3.86066e-014
5.59962e-014	5.69493e-014	1.50979e-015	1.21369e-015	1.30085e-014	1.6815e-014	3.64618e-014	5.16559e-014	5.068e-014	5.50894e-014	5.1972e-014	6.05084e-014	4.88802e-014	-9.74268e-015	-1.50655e-015	-1.31032e-014	-5.36019e-014	-3.93351e-014	2.75526e-015	-1.53546e-014	1.88187e-014	1.65116e-014	1.7928e-014	3.7582e-014	3.85604e-014
5.60649e-014	5.68562e-014	1.36605e-015	1.57196e-015	1.3092e-014	1.65574e-014	3.62374e-014	5.15533e-014	5.04649e-014	5.51592e-014	5.19175e-014	6.06575e-014	4.90379e-014	-9.71331e-015	-1.52329e-015	-1.31653e-014	-5.31151e-014	-3.9626e-014	2.24509e-015	-1.50974e-014	1.86422e-014	1.64927e-014	1.78806e-014	3.75461e-014	3.84777e-014
5.61211e-014	5.67359e-014	1.18847e-015	1.94033e-015	1.31767e-014	1.63058e-014	3.60118e-014	5.14285e-014	5.02326e-014	5.52262e-014	5.1846e-014	6.07768e-014	4.91547e-014	-9.67861e-015	-1.53625e-015	-1.3231e-014	-5.26286e-014	-3.99116e-014	1.74693e-015	-1.48997e-014	1.84478e-014	1.64508e-014	1.78337e-014	3.75046e-014	3.83585e-014
5.61663e-014	5.65922e-014	9.77557e-016	2.31574e-015	1.32595e-014	1.60609e-014	3.57864e-014	5.12806e-014	4.99842e-014	5.52896e-014	5.17586e-014	6.08671e-014	4.92319e-014	-9.63846e-015	-1.5455e-015	-1.33004e-014	-5.21463e-014	-4.01937e-014	1.25904e-015	-1.47622e-014	1.82328e-014	1.63853e-014	1.77882e-014	3.74573e-014	3.82037e-014
5.62028e-014	5.64291e-014	7.34015e-016	2.69618e-015	1.33371e-014	1.58235e-014	3.55626e-014	5.11093e-014	4.97215e-014	5.5348e-014	5.16573e-014	6.09288e-014	4.92718e-014	-9.59221e-015	-1.55152e-015	-1.33737e-014	-5.16716e-014	-4.04736e-014	7.79649e-016	-1.46841e-014	1.7995e-014	1.62972e-014	1.77448e-014	3.7405e-014	3.80133e-014
5.62321e-014	5.62511e-014	4.59821e-016	3.07893e-015	1.34053e-014	1.55945e-014	3.53408e-014	5.09136e-014	4.9446e-014	5.54003e-014	5.15432e-014	6.09631e-014	4.92763e-014	-9.53937e-015	-1.55457e-015	-1.34511e-014	-5.12072e-014	-4.07525e-014	3.07119e-016	-1.46645e-014	1.77322e-014	1.61856e-014	1.77043e-014	3.7348e-014	3.77884e-014
5.62555e-014	5.60627e-014	1.56876e-016	3.46114e-015	1.34608e-014	1.53738e-014	3.51227e-014	5.06932e-014	4.91596e-014	5.54446e-014	5.14176e-014	6.0971e-014	4.92474e-014	-9.47976e-015	-1.55505e-015	-1.35335e-014	-5.0756e-014	-4.10324e-014	-1.60916e-016	-1.47022e-014	1.74422e-014	1.60505e-014	1.76669e-014	3.7286e-014	3.75307e-014
5.62744e-014	5.58679e-014	-1.72017e-016	3.84095e-015	1.35001e-014	1.51617e-014	3.49099e-014	5.04481e-014	4.88649e-014	5.54794e-014	5.12823e-014	6.09536e-014	4.91879e-014	-9.41331e-015	-1.55249e-015	-1.36215e-014	-5.03205e-014	-4.13144e-014	-6.26173e-016	-1.4794e-014	1.71232e-014	1.58921e-014	1.76336e-014	3.72181e-014	3.7242e-014
5.62904e-014	5.56712e-014	-5.24417e-016	4.21609e-015	1.35197e-014	1.4958e-014	3.4703e-014	5.01784e-014	4.85635e-014	5.55028e-014	5.11385e-014	6.09124e-014	4.91002e-014	-9.34043e-015	-1.5474e-015	-1.37157e-014	-4.99044e-014	-4.15995e-014	-1.09117e-015	-1.4937e-014	1.67735e-014	1.57108e-014	1.76047e-014	3.71441e-014	3.69237e-014
5.63041e-014	5.54765e-014	-8.97567e-016	4.58515e-015	1.35166e-014	1.47617e-014	3.4503e-014	4.98846e-014	4.82575e-014	5.55138e-014	5.09882e-014	6.08486e-014	4.89868e-014	-9.26139e-015	-1.54042e-015	-1.38166e-014	-4.95103e-014	-4.18898e-014	-1.55881e-015	-1.51287e-014	1.63923e-014	1.55073e-014	1.75806e-014	3.70641e-014	3.65772e-014
5.63167e-014	5.52868e-014	-1.28774e-015	4.94562e-015	1.34875e-014	1.4572e-014	3.43099e-014	4.95673e-014	4.79495e-014	5.55102e-014	5.08332e-014	6.07637e-014	4.88504e-014	-9.17648e-015	-1.53211e-015	-1.3925e-014	-4.91405e-014	-4.21874e-014	-2.03153e-015	-1.53654e-014	1.59785e-014	1.52819e-014	1.75608e-014	3.69778e-014	3.62053e-014
5.63288e-014	5.51061e-014	-1.69088e-015	5.29685e-015	1.34294e-014	1.4388e-014	3.41239e-014	4.92267e-014	4.76414e-014	5.54908e-014	5.06754e-014	6.06591e-014	4.86945e-014	-9.08641e-015	-1.52253e-015	-1.40419e-014	-4.87978e-014	-4.24935e-014	-2.51225e-015	-1.56432e-014	1.55319e-014	1.50351e-014	1.75457e-014	3.68847e-014	3.58104e-014
5.63406e-014	5.49377e-014	-2.10311e-015	5.6374e-015	1.33392e-014	1.42085e-014	3.39457e-014	4.88636e-014	4.73355e-014	5.54538e-014	5.05164e-014	6.05363e-014	4.85225e-014	-8.99123e-015	-1.51246e-015	-1.41681e-014	-4.8484e-014	-4.28103e-014	-3.00288e-015	-1.59581e-014	1.50523e-014	1.47676e-014	1.75352e-014	3.67841e-014	3.53943e-014
5.63527e-014	5.47839e-014	-2.52052e-015	5.96578e-015	1.32136e-014	1.40324e-014	3.37753e-014	4.84796e-014	4.70343e-014	5.53976e-014	5.03584e-014	6.0397e-014	4.83376e-014	-8.89159e-015	-1.50228e-015	-1.43043e-014	-4.82017e-014	-4.31391e-014	-3.50588e-015	-1.63064e-014	1.45401e-014	1.44808e-014	1.75293e-014	3.66759e-014	3.49594e-014
5.63642e-014	5.46474e-014	-2.93892e-015	6.28139e-015	1.305e-014	1.38583e-014	3.36127e-014	4.8076e-014	4.67393e-014	5.53208e-014	5.02035e-014	6.02431e-014	4.81434e-014	-8.78842e-015	-1.49205e-015	-1.44511e-014	-4.79526e-014	-4.34818e-014	-4.02366e-015	-1.6684e-014	1.39954e-014	1.41752e-014	1.75281e-014	3.65594e-014	3.4508e-014
5.6375e-014	5.45304e-014	-3.35377e-015	6.58347e-015	1.28465e-014	1.36848e-014	3.34576e-014	4.76543e-014	4.64524e-014	5.5222e-014	5.0053e-014	6.00758e-014	4.79424e-014	-8.68262e-015	-1.48291e-015	-1.46091e-014	-4.77378e-014	-4.38394e-014	-4.5579e-015	-1.70866e-014	1.34192e-014	1.38523e-014	1.75312e-014	3.64339e-014	3.40422e-014
5.6385e-014	5.44343e-014	-3.7602e-015	6.87175e-015	1.26017e-014	1.35106e-014	3.33095e-014	4.72163e-014	4.61763e-014	5.50999e-014	4.99084e-014	5.98968e-014	4.77381e-014	-8.57511e-015	-1.47631e-015	-1.47798e-014	-4.75589e-014	-4.42128e-014	-5.11058e-015	-1.75093e-014	1.28129e-014	1.35136e-014	1.75377e-014	3.62985e-014	3.35636e-014
5.63941e-014	5.43598e-014	-4.15395e-015	7.14603e-015	1.23137e-014	1.33338e-014	3.31675e-014	4.67637e-014	4.59135e-014	5.49532e-014	4.97715e-014	5.97079e-014	4.75345e-014	-8.4668e-015	-1.47246e-015	-1.49636e-014	-4.74181e-014	-4.46038e-014	-5.68201e-015	-1.79468e-014	1.21787e-014	1.31596e-014	1.75469e-014	3.61524e-014	3.30749e-014
5.64019e-014	5.43073e-014	-4.53058e-015	7.40541e-015	1.1982e-014	1.3153e-014	3.30313e-014	4.62984e-014	4.56655e-014	5.47817e-014	4.96437e-014	5.95107e-014	4.73345e-014	-8.35937e-015	-1.47125e-015	-1.51615e-014	-4.73169e-014	-4.50139e-014	-6.2743e-015	-1.83943e-014	1.15185e-014	1.27921e-014	1.7558e-014	3.5995e-014	3.25784e-014
5.64075e-014	5.42766e-014	-4.88568e-015	7.64987e-015	1.16063e-014	1.29672e-014	3.29e-014	4.5822e-014	4.54338e-014	5.45844e-014	4.95266e-014	5.93063e-014	4.71413e-014	-8.25426e-015	-1.47295e-015	-1.53739e-014	-4.72559e-014	-4.54434e-014	-6.88787e-015	-1.88469e-014	1.08346e-014	1.24127e-014	1.757e-014	3.58252e-014	3.20757e-014
5.64094e-014	5.42679e-014	-5.21567e-015	7.87952e-015	1.11868e-014	1.27746e-014	3.27728e-014	4.53364e-014	4.522e-014	5.43611e-014	4.94214e-014	5.90966e-014	4.69574e-014	-8.15292e-015	-1.47843e-015	-1.56014e-014	-4.72359e-014	-4.58923e-014	-7.52334e-015	-1.93006e-014	1.013e-014	1.20227e-014	1.75822e-014	3.56422e-014	3.15681e-014
5.6407e-014	5.42797e-014	-5.51637e-015	8.0948e-015	1.07246e-014	1.25735e-014	3.26494e-014	4.48432e-014	4.50254e-014	5.41113e-014	4.93292e-014	5.88832e-014	4.67858e-014	-8.05641e-015	-1.48844e-015	-1.58451e-014	-4.72573e-014	-4.63613e-014	-8.18027e-015	-1.97525e-014	9.40789e-015	1.16236e-014	1.75936e-014	3.54458e-014	3.10578e-014
5.63998e-014	5.43106e-014	-5.78375e-015	8.29575e-015	1.02203e-014	1.23632e-014	3.25286e-014	4.43441e-014	4.48509e-014	5.38347e-014	4.92515e-014	5.8668e-014	4.6629e-014	-7.96615e-015	-1.50275e-015	-1.61048e-014	-4.73207e-014	-4.68499e-014	-8.85832e-015	-2.01979e-014	8.67157e-015	1.12169e-014	1.76031e-014	3.52354e-014	3.05457e-014
5.63867e-014	5.43587e-014	-6.01494e-015	8.4832e-015	9.67568e-015	1.21428e-014	3.24098e-014	4.38408e-014	4.46975e-014	5.35321e-014	4.91892e-014	5.84527e-014	4.64893e-014	-7.88407e-015	-1.52176e-015	-1.63808e-014	-4.7426e-014	-4.73578e-014	-9.55628e-015	-2.06326e-014	7.92386e-015	1.08033e-014	1.76095e-014	3.50097e-014	3.00328e-014
5.63676e-014	5.4422e-014	-6.20726e-015	8.65792e-015	9.09297e-015	1.19113e-014	3.22921e-014	4.33347e-014	4.45656e-014	5.32044e-014	4.91427e-014	5.82385e-014	4.63686e-014	-7.8114e-015	-1.54615e-015	-1.66736e-014	-4.75721e-014	-4.78844e-014	-1.02732e-014	-2.10529e-014	7.16848e-015	1.03846e-014	1.76118e-014	3.47679e-014	2.95201e-014
5.63412e-014	5.44982e-014	-6.35821e-015	8.81896e-015	8.47435e-015	1.16685e-014	3.21754e-014	4.28273e-014	4.44559e-014	5.28515e-014	4.91124e-014	5.80271e-014	4.62686e-014	-7.74918e-015	-1.57632e-015	-1.6984e-014	-4.77581e-014	-4.84293e-014	-1.10083e-014	-2.14562e-014	6.40994e-015	9.96214e-015	1.76086e-014	3.45093e-014	2.90086e-014
5.63073e-014	5.45845e-014	-6.465e-015	8.96735e-015	7.82325e-015	1.14141e-014	3.20586e-014	4.23201e-014	4.43687e-014	5.24743e-014	4.90987e-014	5.78202e-014	4.6191e-014	-7.69864e-015	-1.61262e-015	-1.73111e-014	-4.79832e-014	-4.89913e-014	-1.176e-014	-2.184e-014	5.65269e-015	9.53721e-015	1.75985e-014	3.42328e-014	2.84987e-014
5.62649e-014	5.46771e-014	-6.52609e-015	9.10392e-015	7.14323e-015	1.11483e-014	3.19414e-014	4.18142e-014	4.43039e-014	5.2074e-014	4.91023e-014	5.76191e-014	4.61374e-014	-7.66095e-015	-1.65447e-015	-1.76549e-014	-4.82464e-014	-4.95696e-014	-1.25254e-014	-2.22015e-014	4.89962e-015	9.11112e-015	1.75805e-014	3.39383e-014	2.79905e-014
5.62135e-014	5.47725e-014	-6.54005e-015	9.22863e-015	6.43843e-015	1.08717e-014	3.18237e-014	4.13104e-014	4.42608e-014	5.16522e-014	4.91232e-014	5.74246e-014	4.61085e-014	-7.63781e-015	-1.70161e-015	-1.80145e-014	-4.85454e-014	-5.01626e-014	-1.33023e-014	-2.25395e-014	4.15455e-015	8.68473e-015	1.75534e-014	3.36251e-014	2.74842e-014
5.61527e-014	5.48673e-014	-6.50616e-015	9.34122e-015	5.7135e-015	1.05842e-014	3.17049e-014	4.08097e-014	4.42385e-014	5.1211e-014	4.91607e-014	5.72379e-014	4.61051e-014	-7.63003e-015	-1.75377e-015	-1.83894e-014	-4.88789e-014	-5.0768e-014	-1.40881e-014	-2.2852e-014	3.42125e-015	8.25931e-015	1.75155e-014	3.32917e-014	2.69797e-014
5.60821e-014	5.4958e-014	-6.42501e-015	9.44173e-015	4.97268e-015	1.02864e-014	3.15849e-014	4.03128e-014	4.42355e-014	5.07522e-014	4.92142e-014	5.70605e-014	4.61276e-014	-7.63858e-015	-1.81085e-015	-1.87787e-014	-4.92449e-014	-5.13835e-014	-1.488e-014	-2.31382e-014	2.70295e-015	7.83533e-015	1.74658e-014	3.29381e-014	2.64769e-014
5.60015e-014	5.50408e-014	-6.2967e-015	9.53069e-015	4.22096e-015	9.97959e-015	3.14637e-014	3.98203e-014	4.42501e-014	5.02772e-014	4.92829e-014	5.68931e-014	4.61762e-014	-7.66393e-015	-1.87239e-015	-1.91819e-014	-4.96414e-014	-5.20073e-014	-1.56752e-014	-2.33982e-014	2.00257e-015	7.41372e-015	1.74027e-014	3.25636e-014	2.59748e-014
5.59113e-014	5.51106e-014	-6.12204e-015	9.60786e-015	3.46409e-015	9.66494e-015	3.13413e-014	3.93329e-014	4.42805e-014	4.97881e-014	4.93661e-014	5.67373e-014	4.62505e-014	-7.70682e-015	-1.93831e-015	-1.95975e-014	-5.00655e-014	-5.26366e-014	-1.64704e-014	-2.36314e-014	1.32255e-015	6.99485e-015	1.73253e-014	3.21688e-014	2.5473e-014
5.58116e-014	5.51646e-014	-5.90287e-015	9.67256e-015	2.70742e-015	9.34361e-015	3.12181e-014	3.88507e-014	4.43253e-014	4.92871e-014	4.94627e-014	5.65931e-014	4.63496e-014	-7.76821e-015	-2.00792e-015	-2.00241e-014	-5.05145e-014	-5.32681e-014	-1.72619e-014	-2.38379e-014	6.65209e-016	6.57888e-015	1.72321e-014	3.17534e-014	2.49705e-014
5.57018e-014	5.51992e-014	-5.64069e-015	9.72418e-015	1.95584e-015	9.0175e-015	3.10939e-014	3.83732e-014	4.43826e-014	4.87765e-014	4.95713e-014	5.64604e-014	4.6472e-014	-7.84806e-015	-2.08079e-015	-2.04611e-014	-5.09853e-014	-5.39e-014	-1.80464e-014	-2.40191e-014	3.35195e-017	6.1662e-015	1.71226e-014	3.13175e-014	2.44664e-014
5.55823e-014	5.52101e-014	-5.33871e-015	9.7627e-015	1.21472e-015	8.68787e-015	3.09689e-014	3.79004e-014	4.44492e-014	4.82585e-014	4.96905e-014	5.634e-014	4.66171e-014	-7.94657e-015	-2.15685e-015	-2.09066e-014	-5.14741e-014	-5.45289e-014	-1.88207e-014	-2.41763e-014	-5.70422e-016	5.75723e-015	1.69952e-014	3.08607e-014	2.39593e-014
5.54541e-014	5.51936e-014	-5.00032e-015	9.78716e-015	4.88973e-016	8.35691e-015	3.08437e-014	3.74316e-014	4.45222e-014	4.77355e-014	4.98182e-014	5.62322e-014	4.67835e-014	-8.06361e-015	-2.23601e-015	-2.1359e-014	-5.19781e-014	-5.51515e-014	-1.95823e-014	-2.43113e-014	-1.14492e-015	5.35247e-015	1.6849e-014	3.03834e-014	2.34477e-014
5.53169e-014	5.5146e-014	-4.62875e-015	9.79684e-015	-2.15992e-016	8.02696e-015	3.07194e-014	3.69665e-014	4.45987e-014	4.72102e-014	4.99526e-014	5.61371e-014	4.6969e-014	-8.19931e-015	-2.31792e-015	-2.18166e-014	-5.2494e-014	-5.5765e-014	-2.03286e-014	-2.44257e-014	-1.68888e-015	4.9516e-015	1.66834e-014	2.98851e-014	2.29305e-014
5.51717e-014	5.50645e-014	-4.22792e-015	9.79094e-015	-8.95681e-016	7.69969e-015	3.05967e-014	3.65047e-014	4.46754e-014	4.66851e-014	5.00916e-014	5.60542e-014	4.71716e-014	-8.35359e-015	-2.40239e-015	-2.22777e-014	-5.30179e-014	-5.63669e-014	-2.10566e-014	-2.45218e-014	-2.20199e-015	4.55451e-015	1.64976e-014	2.9366e-014	2.24072e-014
5.50199e-014	5.49468e-014	-3.80255e-015	9.7683e-015	-1.54508e-015	7.3769e-015	3.04761e-014	3.60453e-014	4.47492e-014	4.61622e-014	5.02332e-014	5.59835e-014	4.73897e-014	-8.52607e-015	-2.48913e-015	-2.27403e-014	-5.35456e-014	-5.69544e-014	-2.17638e-014	-2.46017e-014	-2.68366e-015	4.16095e-015	1.62912e-014	2.88263e-014	2.18771e-014
5.48615e-014	5.47899e-014	-3.35693e-015	9.72847e-015	-2.15944e-015	7.06102e-015	3.03593e-014	3.55877e-014	4.48171e-014	4.56442e-014	5.03757e-014	5.59247e-014	4.762e-014	-8.71575e-015	-2.57757e-015	-2.32023e-014	-5.4073e-014	-5.75244e-014	-2.2447e-014	-2.46683e-014	-3.13358e-015	3.77107e-015	1.60641e-014	2.8267e-014	2.13389e-014
5.4697e-014	5.45918e-014	-2.89581e-015	9.6699e-015	-2.73497e-015	6.75418e-015	3.0246e-014	3.5131e-014	4.48755e-014	4.51329e-014	5.05169e-014	5.58775e-014	4.78596e-014	-8.92186e-015	-2.66766e-015	-2.36624e-014	-5.45966e-014	-5.80739e-014	-2.31039e-014	-2.47239e-014	-3.55231e-015	3.38427e-015	1.58156e-014	2.76887e-014	2.07904e-014
5.45276e-014	5.43514e-014	-2.42384e-015	9.59117e-015	-3.26835e-015	6.45887e-015	3.01368e-014	3.46741e-014	4.4921e-014	4.46307e-014	5.06545e-014	5.58414e-014	4.81063e-014	-9.14408e-015	-2.75898e-015	-2.41192e-014	-5.51124e-014	-5.85998e-014	-2.37332e-014	-2.47717e-014	-3.94072e-015	3.00016e-015	1.55457e-014	2.70918e-014	2.02312e-014
5.43535e-014	5.40677e-014	-1.94708e-015	9.49102e-015	-3.75637e-015	6.17657e-015	3.00322e-014	3.42162e-014	4.49502e-014	4.41393e-014	5.07863e-014	5.58155e-014	4.83565e-014	-9.3813e-015	-2.85154e-015	-2.45704e-014	-5.56164e-014	-5.90994e-014	-2.43339e-014	-2.48144e-014	-4.29977e-015	2.61821e-015	1.52542e-014	2.64775e-014	1.96595e-014
5.41754e-014	5.37398e-014	-1.47096e-015	9.36881e-015	-4.19637e-015	5.90924e-015	2.99335e-014	3.37567e-014	4.49604e-014	4.36606e-014	5.09098e-014	5.57982e-014	4.86067e-014	-9.63183e-015	-2.94635e-015	-2.50138e-014	-5.61046e-014	-5.9571e-014	-2.49044e-014	-2.48552e-014	-4.63024e-015	2.23758e-015	1.49414e-014	2.58465e-014	1.90751e-014
5.39937e-014	5.3367e-014	-1.00075e-015	9.22305e-015	-4.58694e-015	5.65809e-015	2.98416e-014	3.32949e-014	4.49487e-014	4.31961e-014	5.10227e-014	5.57887e-014	4.88538e-014	-9.89459e-015	-3.04389e-015	-2.54477e-014	-5.65735e-014	-6.00119e-014	-2.54433e-014	-2.48976e-014	-4.93441e-015	1.85727e-015	1.46077e-014	2.52e-014	1.84771e-014
5.38091e-014	5.29498e-014	-5.41911e-016	9.05272e-015	-4.92659e-015	5.42484e-015	2.9757e-014	3.28299e-014	4.4912e-014	4.27477e-014	5.11233e-014	5.57861e-014	4.90945e-014	-1.01687e-014	-3.14406e-015	-2.58703e-014	-5.70198e-014	-6.04196e-014	-2.59503e-014	-2.49446e-014	-5.2139e-015	1.47595e-015	1.42535e-014	2.4539e-014	1.78654e-014
5.36225e-014	5.24888e-014	-9.97531e-017	8.85711e-015	-5.21448e-015	5.21072e-015	2.96799e-014	3.23611e-014	4.48474e-014	4.23161e-014	5.12093e-014	5.57888e-014	4.93249e-014	-1.04533e-014	-3.24818e-015	-2.62804e-014	-5.74413e-014	-6.07932e-014	-2.64254e-014	-2.4999e-014	-5.47136e-015	1.0937e-015	1.3879e-014	2.38639e-014	1.72393e-014
5.34344e-014	5.19856e-014	3.20289e-016	8.63532e-015	-5.45075e-015	5.01648e-015	2.96109e-014	3.18878e-014	4.47535e-014	4.19025e-014	5.12788e-014	5.57951e-014	4.95425e-014	-1.0747e-014	-3.35646e-015	-2.66768e-014	-5.78353e-014	-6.11307e-014	-2.68687e-014	-2.50636e-014	-5.70942e-015	7.09439e-016	1.34853e-014	2.31768e-014	1.65991e-014
5.3245e-014	5.1442e-014	7.13237e-016	8.38698e-015	-5.6358e-015	4.84342e-015	2.955e-014	3.14093e-014	4.46269e-014	4.15078e-014	5.13303e-014	5.58035e-014	4.97441e-014	-1.10486e-014	-3.46987e-015	-2.70576e-014	-5.81988e-014	-6.1431e-014	-2.7281e-014	-2.51411e-014	-5.93086e-015	3.21648e-016	1.30735e-014	2.2479e-014	1.59447e-014
5.30549e-014	5.08596e-014	1.07399e-015	8.11157e-015	-5.77073e-015	4.69188e-015	2.94971e-014	3.0925e-014	4.44653e-014	4.11327e-014	5.13626e-014	5.58124e-014	4.9926e-014	-1.13563e-014	-3.58898e-015	-2.74217e-014	-5.85298e-014	-6.16932e-014	-2.76635e-014	-2.52342e-014	-6.13802e-015	-6.97461e-017	1.26444e-014	2.17724e-014	1.52761e-014
5.28646e-014	5.02402e-014	1.39862e-015	7.80916e-015	-5.85678e-015	4.56254e-015	2.94516e-014	3.04345e-014	4.42676e-014	4.07775e-014	5.13738e-014	5.58201e-014	5.00847e-014	-1.16688e-014	-3.71479e-015	-2.77677e-014	-5.88259e-014	-6.19164e-014	-2.80173e-014	-2.53448e-014	-6.33405e-015	-4.65806e-016	1.21996e-014	2.10587e-014	1.45934e-014
5.26738e-014	4.95862e-014	1.68318e-015	7.48004e-015	-5.89619e-015	4.45562e-015	2.94141e-014	2.99376e-014	4.40323e-014	4.04426e-014	5.13631e-014	5.58253e-014	5.0217e-014	-1.19847e-014	-3.84787e-015	-2.80945e-014	-5.90863e-014	-6.21007e-014	-2.83436e-014	-2.54748e-014	-6.52207e-015	-8.67644e-016	1.17405e-014	2.03396e-014	1.38976e-014
5.24821e-014	4.89002e-014	1.92362e-015	7.12481e-015	-5.89111e-015	4.37098e-015	2.93839e-014	2.94353e-014	4.3759e-014	4.01279e-014	5.13297e-014	5.58262e-014	5.03208e-014	-1.23026e-014	-3.98946e-015	-2.84018e-014	-5.93096e-014	-6.22458e-014	-2.86443e-014	-2.56266e-014	-6.70493e-015	-1.27573e-015	1.12687e-014	1.9617e-014	1.31895e-014
5.22894e-014	4.81852e-014	2.11675e-015	6.74393e-015	-5.8447e-015	4.30833e-015	2.93607e-014	2.89278e-014	4.34471e-014	3.98333e-014	5.12724e-014	5.5821e-014	5.03939e-014	-1.26206e-014	-4.14042e-015	-2.86886e-014	-5.94948e-014	-6.23521e-014	-2.89209e-014	-2.58018e-014	-6.88575e-015	-1.69123e-015	1.07853e-014	1.88931e-014	1.24707e-014
5.20956e-014	4.74448e-014	2.26021e-015	6.33851e-015	-5.76065e-015	4.26667e-015	2.9344e-014	2.84152e-014	4.30972e-014	3.95583e-014	5.11911e-014	5.5808e-014	5.04345e-014	-1.2938e-014	-4.30166e-015	-2.8954e-014	-5.96417e-014	-6.24205e-014	-2.91757e-014	-2.60012e-014	-7.06779e-015	-2.11459e-015	1.02922e-014	1.81696e-014	1.17431e-014
5.19002e-014	4.66829e-014	2.35214e-015	5.90983e-015	-5.64247e-015	4.24527e-015	2.93338e-014	2.78979e-014	4.27098e-014	3.93026e-014	5.10858e-014	5.57858e-014	5.04408e-014	-1.32531e-014	-4.47418e-015	-2.91982e-014	-5.97516e-014	-6.24523e-014	-2.94107e-014	-2.62259e-014	-7.25317e-015	-2.54592e-015	9.79124e-015	1.74487e-014	1.1008e-014
5.17026e-014	4.5903e-014	2.39111e-015	5.46035e-015	-5.49416e-015	4.24413e-015	2.93288e-014	2.73769e-014	4.2286e-014	3.90657e-014	5.0957e-014	5.5753e-014	5.04111e-014	-1.35648e-014	-4.65877e-015	-2.94206e-014	-5.98247e-014	-6.24487e-014	-2.96281e-014	-2.64765e-014	-7.44444e-015	-2.98548e-015	9.28412e-015	1.67325e-014	1.02659e-014
5.15026e-014	4.51092e-014	2.37621e-015	4.99228e-015	-5.31979e-015	4.26131e-015	2.93278e-014	2.68538e-014	4.18271e-014	3.88466e-014	5.08053e-014	5.57082e-014	5.0345e-014	-1.38717e-014	-4.85599e-015	-2.9622e-014	-5.98621e-014	-6.24112e-014	-2.9831e-014	-2.67533e-014	-7.64422e-015	-3.4343e-015	8.77243e-015	1.60226e-014	9.51893e-015
5.12999e-014	4.43052e-014	2.30687e-015	4.50822e-015	-5.1237e-015	4.29574e-015	2.93299e-014	2.63297e-014	4.13351e-014	3.86441e-014	5.0631e-014	5.565e-014	5.02419e-014	-1.41728e-014	-5.06634e-015	-2.98026e-014	-5.98656e-014	-6.23418e-014	-3.00219e-014	-2.70558e-014	-7.85559e-015	-3.89226e-015	8.25798e-015	1.53208e-014	8.76846e-015
5.10927e-014	4.34945e-014	2.18408e-015	4.01129e-015	-4.9106e-015	4.34622e-015	2.93339e-014	2.58061e-014	4.08122e-014	3.84574e-014	5.04353e-014	5.55776e-014	5.0102e-014	-1.44673e-014	-5.28969e-015	-2.99618e-014	-5.98369e-014	-6.22423e-014	-3.02031e-014	-2.73835e-014	-8.07967e-015	-4.3598e-015	7.7429e-015	1.4629e-014	8.0168e-015
5.08809e-014	4.26813e-014	2.00864e-015	3.50419e-015	-4.68501e-015	4.41148e-015	2.93389e-014	2.52845e-014	4.02614e-014	3.82853e-014	5.02199e-014	5.54898e-014	4.99261e-014	-1.47538e-014	-5.52617e-015	-3.01e-014	-5.97777e-014	-6.21144e-014	-3.03771e-014	-2.77362e-014	-8.31842e-015	-4.83728e-015	7.22927e-015	1.39491e-014	7.26616e-015
5.06632e-014	4.18691e-014	1.7829e-015	2.99039e-015	-4.45124e-015	4.48993e-015	2.93443e-014	2.47668e-014	3.96856e-014	3.81272e-014	4.99862e-014	5.53856e-014	4.97143e-014	-1.50309e-014	-5.77567e-015	-3.02185e-014	-5.96906e-014	-6.19606e-014	-3.05456e-014	-2.8114e-014	-8.57377e-015	-5.32479e-015	6.71874e-015	1.32828e-014	6.51881e-015
5.04392e-014	4.10618e-014	1.50898e-015	2.47426e-015	-4.214e-015	4.58038e-015	2.9349e-014	2.42556e-014	3.90885e-014	3.79815e-014	4.97359e-014	5.52646e-014	4.9468e-014	-1.52982e-014	-6.03786e-015	-3.03181e-014	-5.95791e-014	-6.17834e-014	-3.07107e-014	-2.85158e-014	-8.84634e-015	-5.82275e-015	6.21313e-015	1.26321e-014	5.7771e-015
5.02076e-014	4.02632e-014	1.18912e-015	1.95996e-015	-3.97751e-015	4.68037e-015	2.93515e-014	2.37522e-014	3.84735e-014	3.78466e-014	4.94709e-014	5.51261e-014	4.91898e-014	-1.55546e-014	-6.31182e-015	-3.03997e-014	-5.94469e-014	-6.15858e-014	-3.08751e-014	-2.89398e-014	-9.13696e-015	-6.33075e-015	5.71427e-015	1.19983e-014	5.04334e-015
4.99671e-014	3.94765e-014	8.26163e-016	1.45116e-015	-3.74574e-015	4.78903e-015	2.93507e-014	2.32582e-014	3.78449e-014	3.77215e-014	4.91932e-014	5.49698e-014	4.8881e-014	-1.57987e-014	-6.597e-015	-3.04648e-014	-5.92964e-014	-6.13715e-014	-3.10397e-014	-2.93845e-014	-9.4462e-015	-6.8483e-015	5.22376e-015	1.13828e-014	4.31968e-015
4.9717e-014	3.87044e-014	4.24035e-016	9.52529e-016	-3.52168e-015	4.90443e-015	2.93455e-014	2.27757e-014	3.72072e-014	3.76043e-014	4.89051e-014	5.47955e-014	4.85443e-014	-1.603e-014	-6.89211e-015	-3.05143e-014	-5.91319e-014	-6.11426e-014	-3.12062e-014	-2.98478e-014	-9.77496e-015	-7.37532e-015	4.74352e-015	1.07873e-014	3.60861e-015
4.94574e-014	3.79496e-014	-1.22349e-017	4.68116e-016	-3.30939e-015	5.02529e-015	2.93355e-014	2.23066e-014	3.65652e-014	3.74938e-014	4.86091e-014	5.46035e-014	4.81829e-014	-1.62472e-014	-7.19592e-015	-3.05491e-014	-5.89575e-014	-6.09018e-014	-3.13766e-014	-3.03282e-014	-1.01225e-014	-7.91143e-015	4.27506e-015	1.02123e-014	2.91185e-015
4.91877e-014	3.72144e-014	-4.777e-016	2.08307e-018	-3.11202e-015	5.15072e-015	2.93193e-014	2.18531e-014	3.59232e-014	3.73891e-014	4.83077e-014	5.43945e-014	4.78003e-014	-1.64493e-014	-7.50679e-015	-3.05707e-014	-5.87763e-014	-6.06517e-014	-3.15513e-014	-3.08236e-014	-1.04887e-014	-8.45587e-015	3.81981e-015	9.6592e-015	2.23117e-015
4.89065e-014	3.65014e-014	-9.67183e-016	-4.40861e-016	-2.93218e-015	5.27938e-015	2.92965e-014	2.14172e-014	3.52857e-014	3.72886e-014	4.80033e-014	5.4169e-014	4.74005e-014	-1.66355e-014	-7.82235e-015	-3.05807e-014	-5.85921e-014	-6.03956e-014	-3.17315e-014	-3.13324e-014	-1.08731e-014	-9.00815e-015	3.37888e-015	9.12866e-015	1.5692e-015
4.86129e-014	3.58122e-014	-1.47603e-015	-8.56598e-016	-2.77174e-015	5.40967e-015	2.92669e-014	2.10004e-014	3.46573e-014	3.7191e-014	4.76981e-014	5.39275e-014	4.69877e-014	-1.68056e-014	-8.14091e-015	-3.05801e-014	-5.84094e-014	-6.0136e-014	-3.19183e-014	-3.1851e-014	-1.12745e-014	-9.56732e-015	2.95405e-015	8.62176e-015	9.27903e-016
4.83063e-014	3.51482e-014	-1.99901e-015	-1.2413e-015	-2.63228e-015	5.54028e-015	2.92308e-014	2.06045e-014	3.40421e-014	3.70949e-014	4.73948e-014	5.36709e-014	4.6566e-014	-1.69587e-014	-8.46064e-015	-3.05701e-014	-5.82314e-014	-5.98751e-014	-3.2112e-014	-3.23767e-014	-1.16925e-014	-1.01324e-014	2.5465e-015	8.13879e-015	3.09208e-016
4.79864e-014	3.4511e-014	-2.53053e-015	-1.59113e-015	-2.51534e-015	5.67029e-015	2.91875e-014	2.02307e-014	3.34452e-014	3.69992e-014	4.70957e-014	5.3401e-014	4.61398e-014	-1.70946e-014	-8.77848e-015	-3.05523e-014	-5.8062e-014	-5.96157e-014	-3.23127e-014	-3.29078e-014	-1.21256e-014	-1.07033e-014	2.15702e-015	7.67994e-015	-2.84977e-016
4.76528e-014	3.3901e-014	-3.06436e-015	-1.90195e-015	-2.42165e-015	5.7992e-015	2.9137e-014	1.98809e-014	3.28711e-014	3.69028e-014	4.68031e-014	5.31191e-014	4.57137e-014	-1.72124e-014	-9.09158e-015	-3.05282e-014	-5.79041e-014	-5.93594e-014	-3.25204e-014	-3.34426e-014	-1.2572e-014	-1.12787e-014	1.78694e-015	7.24472e-015	-8.53479e-016
4.73058e-014	3.33186e-014	-3.59499e-015	-2.17035e-015	-2.35093e-015	5.92597e-015	2.90786e-014	1.95564e-014	3.2323e-014	3.68044e-014	4.652e-014	5.28272e-014	4.52929e-014	-1.73125e-014	-9.39683e-015	-3.04999e-014	-5.77606e-014	-5.91086e-014	-3.27354e-014	-3.39788e-014	-1.30296e-014	-1.18579e-014	1.43696e-015	6.83325e-015	-1.39516e-015
4.69457e-014	3.27644e-014	-4.11742e-015	-2.39339e-015	-2.30275e-015	6.04959e-015	2.90125e-014	1.92579e-014	3.18041e-014	3.67035e-014	4.6248e-014	5.25263e-014	4.48818e-014	-1.73941e-014	-9.69105e-015	-3.04687e-014	-5.76345e-014	-5.88658e-014	-3.29565e-014	-3.45135e-014	-1.34967e-014	-1.24399e-014	1.1075e-015	6.44551e-015	-1.9087e-015
4.65724e-014	3.22385e-014	-4.62549e-015	-2.56869e-015	-2.27769e-015	6.17008e-015	2.89382e-014	1.89861e-014	3.13184e-014	3.6599e-014	4.59888e-014	5.22181e-014	4.44845e-014	-1.74573e-014	-9.97207e-015	-3.04345e-014	-5.75282e-014	-5.86332e-014	-3.31828e-014	-3.50449e-014	-1.39708e-014	-1.30243e-014	7.98872e-016	6.08031e-015	-2.39277e-015
4.61859e-014	3.17407e-014	-5.11426e-015	-2.6937e-015	-2.27455e-015	6.28687e-015	2.88565e-014	1.87424e-014	3.08689e-014	3.64905e-014	4.5744e-014	5.19051e-014	4.41056e-014	-1.75011e-014	-1.02363e-014	-3.03986e-014	-5.74434e-014	-5.8412e-014	-3.34132e-014	-3.55717e-014	-1.44501e-014	-1.361e-014	5.11197e-016	5.73683e-015	-2.84684e-015
4.57865e-014	3.1271e-014	-5.57922e-015	-2.76718e-015	-2.2915e-015	6.40004e-015	2.87681e-014	1.85266e-014	3.04588e-014	3.6377e-014	4.55151e-014	5.15887e-014	4.37496e-014	-1.75257e-014	-1.04813e-014	-3.03626e-014	-5.73824e-014	-5.82035e-014	-3.36469e-014	-3.60914e-014	-1.49325e-014	-1.41961e-014	2.45015e-016	5.41489e-015	-3.27029e-015
4.53756e-014	3.08279e-014	-6.01612e-015	-2.78786e-015	-2.32678e-015	6.50863e-015	2.86739e-014	1.83388e-014	3.009e-014	3.62581e-014	4.53036e-014	5.12715e-014	4.3421e-014	-1.75312e-014	-1.07039e-014	-3.03272e-014	-5.73467e-014	-5.80089e-014	-3.38829e-014	-3.66023e-014	-1.54154e-014	-1.47818e-014	8.07737e-019	5.11324e-015	-3.66269e-015
4.49536e-014	3.04102e-014	-6.42081e-015	-2.75512e-015	-2.37885e-015	6.61284e-015	2.85738e-014	1.8179e-014	2.97648e-014	3.61331e-014	4.51102e-014	5.09557e-014	4.31233e-014	-1.75177e-014	-1.09018e-014	-3.02935e-014	-5.73368e-014	-5.78289e-014	-3.41201e-014	-3.71027e-014	-1.58962e-014	-1.53656e-014	-2.21983e-016	4.83123e-015	-4.0231e-015
4.45218e-014	3.00169e-014	-6.78993e-015	-2.66915e-015	-2.44614e-015	6.71253e-015	2.84685e-014	1.80466e-014	2.94839e-014	3.60014e-014	4.4935e-014	5.06432e-014	4.28598e-014	-1.74858e-014	-1.10727e-014	-3.02624e-014	-5.73524e-014	-5.7664e-014	-3.4357e-014	-3.75911e-014	-1.6373e-014	-1.59464e-014	-4.24128e-016	4.56772e-015	-4.35211e-015
4.40819e-014	2.96465e-014	-7.12071e-015	-2.53107e-015	-2.52598e-015	6.80782e-015	2.83583e-014	1.79401e-014	2.92482e-014	3.58624e-014	4.47785e-014	5.03362e-014	4.26335e-014	-1.74357e-014	-1.12137e-014	-3.02349e-014	-5.73926e-014	-5.75148e-014	-3.45921e-014	-3.80666e-014	-1.68429e-014	-1.65232e-014	-6.05839e-016	4.32083e-015	-4.64948e-015
4.36346e-014	2.92975e-014	-7.41067e-015	-2.34186e-015	-2.61574e-015	6.89818e-015	2.82444e-014	1.78587e-014	2.90576e-014	3.57167e-014	4.46405e-014	5.00371e-014	4.2447e-014	-1.7368e-014	-1.13228e-014	-3.02111e-014	-5.74565e-014	-5.73818e-014	-3.48246e-014	-3.85278e-014	-1.73035e-014	-1.70945e-014	-7.6724e-016	4.08876e-015	-4.91582e-015
4.31816e-014	2.89684e-014	-7.65834e-015	-2.103e-015	-2.71333e-015	6.98376e-015	2.81274e-014	1.78017e-014	2.89124e-014	3.55639e-014	4.4521e-014	4.97477e-014	4.23031e-014	-1.72833e-014	-1.13989e-014	-3.01916e-014	-5.75426e-014	-5.72651e-014	-3.50525e-014	-3.89737e-014	-1.77525e-014	-1.76591e-014	-9.09164e-016	3.87044e-015	-5.15163e-015
4.27239e-014	2.8657e-014	-7.86308e-015	-1.81679e-015	-2.81654e-015	7.06446e-015	2.80081e-014	1.77678e-014	2.88117e-014	3.54038e-014	4.44194e-014	4.94696e-014	4.22032e-014	-1.71826e-014	-1.14401e-014	-3.01773e-014	-5.76495e-014	-5.71638e-014	-3.5275e-014	-3.94036e-014	-1.81874e-014	-1.82163e-014	-1.03215e-015	3.66377e-015	-5.35804e-015
4.22628e-014	2.83617e-014	-8.02369e-015	-1.48648e-015	-2.92286e-015	7.1408e-015	2.78865e-014	1.77554e-014	2.87541e-014	3.52366e-014	4.43347e-014	4.92046e-014	4.21475e-014	-1.70666e-014	-1.14462e-014	-3.0168e-014	-5.77748e-014	-5.70775e-014	-3.54905e-014	-3.98164e-014	-1.86064e-014	-1.87649e-014	-1.1365e-015	3.46708e-015	-5.53551e-015
4.17997e-014	2.80812e-014	-8.14074e-015	-1.11519e-015	-3.03028e-015	7.21237e-015	2.77636e-014	1.77629e-014	2.87383e-014	3.50621e-014	4.42654e-014	4.89545e-014	4.2137e-014	-1.69367e-014	-1.14167e-014	-3.01641e-014	-5.79153e-014	-5.70057e-014	-3.56978e-014	-4.02116e-014	-1.90069e-014	-1.93032e-014	-1.22342e-015	3.27853e-015	-5.68542e-015
4.1337e-014	2.78135e-014	-8.21522e-015	-7.07506e-016	-3.13633e-015	7.2784e-015	2.76394e-014	1.77879e-014	2.87624e-014	3.48807e-014	4.42102e-014	4.87204e-014	4.21711e-014	-1.67935e-014	-1.13515e-014	-3.01658e-014	-5.80677e-014	-5.69473e-014	-3.5896e-014	-4.05895e-014	-1.9387e-014	-1.98304e-014	-1.29342e-015	3.09633e-015	-5.80924e-015
4.0876e-014	2.75569e-014	-8.24835e-015	-2.68116e-016	-3.23931e-015	7.33882e-015	2.75147e-014	1.78277e-014	2.88246e-014	3.46925e-014	4.41677e-014	4.85041e-014	4.22487e-014	-1.66386e-014	-1.12509e-014	-3.01728e-014	-5.82286e-014	-5.69018e-014	-3.6084e-014	-4.09499e-014	-1.97455e-014	-2.0345e-014	-1.34756e-015	2.91921e-015	-5.90813e-015
4.04181e-014	2.73103e-014	-8.24254e-015	1.98376e-016	-3.33766e-015	7.39409e-015	2.739e-014	1.78801e-014	2.8922e-014	3.44978e-014	4.41359e-014	4.83064e-014	4.23683e-014	-1.6473e-014	-1.11156e-014	-3.01851e-014	-5.83937e-014	-5.6868e-014	-3.62612e-014	-4.1292e-014	-2.00807e-014	-2.08457e-014	-1.38676e-015	2.74662e-015	-5.98377e-015
3.99649e-014	2.70723e-014	-8.20038e-015	6.86405e-016	-3.43091e-015	7.44365e-015	2.72649e-014	1.79432e-014	2.90508e-014	3.42968e-014	4.41131e-014	4.81273e-014	4.25286e-014	-1.62984e-014	-1.09473e-014	-3.02024e-014	-5.85595e-014	-5.68445e-014	-3.64266e-014	-4.16159e-014	-2.03909e-014	-2.13315e-014	-1.4118e-015	2.57667e-015	-6.03803e-015
3.95184e-014	2.68417e-014	-8.1252e-015	1.19034e-015	-3.51759e-015	7.4872e-015	2.71393e-014	1.80154e-014	2.92075e-014	3.40907e-014	4.40969e-014	4.79677e-014	4.27267e-014	-1.61164e-014	-1.07476e-014	-3.02249e-014	-5.87219e-014	-5.68292e-014	-3.65799e-014	-4.19223e-014	-2.06747e-014	-2.18011e-014	-1.42343e-015	2.40825e-015	-6.07242e-015
3.90801e-014	2.66173e-014	-8.02022e-015	1.70392e-015	-3.59682e-015	7.52399e-015	2.70131e-014	1.80947e-014	2.93893e-014	3.388e-014	4.40848e-014	4.78277e-014	4.29593e-014	-1.59284e-014	-1.05192e-014	-3.02518e-014	-5.88758e-014	-5.68202e-014	-3.67206e-014	-4.22113e-014	-2.09309e-014	-2.22529e-014	-1.42253e-015	2.24004e-015	-6.08869e-015
3.86512e-014	2.63978e-014	-7.88957e-015	2.22078e-015	-3.66921e-015	7.55366e-015	2.68865e-014	1.81789e-014	2.95928e-014	3.36651e-014	4.40747e-014	4.77069e-014	4.32225e-014	-1.57362e-014	-1.02647e-014	-3.02825e-014	-5.90166e-014	-5.68165e-014	-3.68487e-014	-4.24824e-014	-2.11583e-014	-2.26858e-014	-1.41006e-015	2.07054e-015	-6.0888e-015
3.82332e-014	2.61826e-014	-7.73764e-015	2.73505e-015	-3.73445e-015	7.57541e-015	2.67589e-014	1.82656e-014	2.98139e-014	3.34462e-014	4.40645e-014	4.76052e-014	4.35117e-014	-1.55413e-014	-9.98701e-015	-3.03166e-014	-5.91397e-014	-5.6817e-014	-3.69641e-014	-4.27363e-014	-2.13559e-014	-2.30983e-014	-1.38716e-015	1.90004e-015	-6.07428e-015
3.7827e-014	2.5971e-014	-7.56933e-015	3.24012e-015	-3.79283e-015	7.58889e-015	2.66299e-014	1.83531e-014	3.00491e-014	3.3224e-014	4.40515e-014	4.75219e-014	4.38218e-014	-1.53457e-014	-9.69014e-015	-3.03533e-014	-5.92403e-014	-5.68204e-014	-3.70669e-014	-4.29732e-014	-2.15233e-014	-2.34892e-014	-1.3543e-015	1.72834e-015	-6.04751e-015
3.74338e-014	2.57634e-014	-7.38931e-015	3.72983e-015	-3.84518e-015	7.59288e-015	2.64991e-014	1.84404e-014	3.02946e-014	3.29993e-014	4.40337e-014	4.74559e-014	4.41484e-014	-1.51518e-014	-9.37719e-015	-3.03919e-014	-5.93133e-014	-5.6825e-014	-3.71574e-014	-4.3194e-014	-2.16604e-014	-2.38571e-014	-1.3126e-015	1.55465e-015	-6.01011e-015
3.70548e-014	2.55589e-014	-7.20309e-015	4.19788e-015	-3.89242e-015	7.58697e-015	2.63653e-014	1.85254e-014	3.05466e-014	3.27725e-014	4.40086e-014	4.74061e-014	4.44862e-014	-1.49611e-014	-9.05251e-015	-3.04323e-014	-5.93546e-014	-5.68286e-014	-3.72353e-014	-4.33993e-014	-2.17672e-014	-2.42006e-014	-1.26253e-015	1.37945e-015	-5.96389e-015
3.66906e-014	2.53573e-014	-7.0163e-015	4.63854e-015	-3.93625e-015	7.57041e-015	2.62283e-014	1.86073e-014	3.08025e-014	3.25451e-014	4.39741e-014	4.7371e-014	4.48296e-014	-1.47753e-014	-8.72081e-015	-3.04733e-014	-5.93602e-014	-5.68299e-014	-3.73005e-014	-4.35883e-014	-2.18438e-014	-2.45186e-014	-1.20489e-015	1.20278e-015	-5.90996e-015
3.63422e-014	2.51597e-014	-6.83394e-015	5.04535e-015	-3.97913e-015	7.54196e-015	2.60869e-014	1.86849e-014	3.10592e-014	3.2318e-014	4.39286e-014	4.73491e-014	4.51723e-014	-1.4596e-014	-8.3865e-015	-3.05143e-014	-5.93256e-014	-5.68273e-014	-3.73542e-014	-4.37618e-014	-2.18901e-014	-2.48095e-014	-1.14043e-015	1.02553e-015	-5.85002e-015
3.60098e-014	2.49666e-014	-6.66061e-015	5.41278e-015	-4.02339e-015	7.5009e-015	2.59406e-014	1.8757e-014	3.13142e-014	3.20923e-014	4.38699e-014	4.73384e-014	4.55087e-014	-1.44249e-014	-8.05437e-015	-3.05547e-014	-5.92477e-014	-5.6819e-014	-3.73969e-014	-4.39194e-014	-2.19059e-014	-2.50717e-014	-1.06949e-015	8.48456e-016	-5.78621e-015
3.56938e-014	2.47784e-014	-6.50119e-015	5.73588e-015	-4.07077e-015	7.44616e-015	2.57884e-014	1.88226e-014	3.15641e-014	3.18687e-014	4.37966e-014	4.7337e-014	4.58327e-014	-1.42635e-014	-7.72918e-015	-3.05935e-014	-5.91231e-014	-5.68034e-014	-3.74295e-014	-4.40614e-014	-2.18921e-014	-2.53042e-014	-9.92097e-016	6.72484e-016	-5.71976e-015
3.53941e-014	2.45953e-014	-6.36067e-015	6.0109e-015	-4.12356e-015	7.37707e-015	2.56295e-014	1.88813e-014	3.18065e-014	3.16484e-014	4.37072e-014	4.73428e-014	4.6139e-014	-1.41136e-014	-7.41558e-015	-3.06297e-014	-5.89496e-014	-5.67794e-014	-3.74525e-014	-4.41882e-014	-2.18499e-014	-2.55056e-014	-9.08213e-016	4.98481e-016	-5.65117e-015
3.5111e-014	2.44178e-014	-6.24269e-015	6.2339e-015	-4.18476e-015	7.29217e-015	2.54621e-014	1.89328e-014	3.20392e-014	3.14322e-014	4.36008e-014	4.73533e-014	4.64222e-014	-1.39763e-014	-7.11728e-015	-3.06622e-014	-5.87249e-014	-5.6746e-014	-3.74662e-014	-4.42994e-014	-2.17807e-014	-2.56751e-014	-8.18181e-016	3.27763e-016	-5.58202e-015
3.48444e-014	2.42474e-014	-6.15074e-015	6.40104e-015	-4.25654e-015	7.19174e-015	2.52854e-014	1.89777e-014	3.22603e-014	3.12212e-014	4.34767e-014	4.73659e-014	4.66771e-014	-1.38527e-014	-6.83897e-015	-3.06906e-014	-5.84469e-014	-5.67012e-014	-3.74709e-014	-4.4395e-014	-2.16857e-014	-2.58109e-014	-7.22451e-016	1.61436e-016	-5.51369e-015
3.45945e-014	2.40845e-014	-6.08891e-015	6.50929e-015	-4.34147e-015	7.07526e-015	2.50975e-014	1.90169e-014	3.24686e-014	3.10166e-014	4.33339e-014	4.73783e-014	4.68979e-014	-1.37437e-014	-6.58479e-015	-3.07139e-014	-5.81143e-014	-5.66436e-014	-3.74682e-014	-4.44741e-014	-2.15657e-014	-2.59123e-014	-6.21296e-016	1.84821e-018	-5.44777e-015
3.43599e-014	2.39308e-014	-6.06043e-015	6.55691e-015	-4.44172e-015	6.94248e-015	2.48988e-014	1.90509e-014	3.26629e-014	3.08195e-014	4.31727e-014	4.73885e-014	4.70794e-014	-1.365e-014	-6.35823e-015	-3.07312e-014	-5.77261e-014	-5.65728e-014	-3.74585e-014	-4.45369e-014	-2.14218e-014	-2.5978e-014	-5.14318e-016	-1.48989e-016	-5.38469e-015
3.41397e-014	2.37878e-014	-6.06719e-015	6.54212e-015	-4.56008e-015	6.79237e-015	2.46881e-014	1.90803e-014	3.28428e-014	3.06306e-014	4.29928e-014	4.7394e-014	4.72173e-014	-1.35717e-014	-6.16318e-015	-3.07423e-014	-5.72822e-014	-5.64877e-014	-3.74416e-014	-4.45827e-014	-2.12556e-014	-2.60077e-014	-4.01588e-016	-2.89552e-016	-5.32494e-015
3.39337e-014	2.36556e-014	-6.11066e-015	6.46365e-015	-4.69952e-015	6.62449e-015	2.44643e-014	1.91061e-014	3.30083e-014	3.0451e-014	4.27949e-014	4.73924e-014	4.73081e-014	-1.35091e-014	-6.00301e-015	-3.07467e-014	-5.6783e-014	-5.6388e-014	-3.74185e-014	-4.46111e-014	-2.10688e-014	-2.60005e-014	-2.83003e-016	-4.17467e-016	-5.26837e-015
3.3741e-014	2.35361e-014	-6.19228e-015	6.32197e-015	-4.8622e-015	6.43857e-015	2.42267e-014	1.91296e-014	3.31586e-014	3.02817e-014	4.25795e-014	4.73818e-014	4.73488e-014	-1.34628e-014	-5.88012e-015	-3.07433e-014	-5.62302e-014	-5.62731e-014	-3.739e-014	-4.46217e-014	-2.08632e-014	-2.59563e-014	-1.58151e-016	-5.30483e-016	-5.21517e-015
3.35607e-014	2.34308e-014	-6.31279e-015	6.11764e-015	-5.04934e-015	6.23533e-015	2.39748e-014	1.9152e-014	3.32946e-014	3.01236e-014	4.23478e-014	4.73596e-014	4.73359e-014	-1.34324e-014	-5.79693e-015	-3.07313e-014	-5.56257e-014	-5.61421e-014	-3.73563e-014	-4.46138e-014	-2.06412e-014	-2.58748e-014	-2.73748e-017	-6.26864e-016	-5.16575e-015
3.33919e-014	2.33399e-014	-6.47192e-015	5.85203e-015	-5.26254e-015	6.01499e-015	2.37083e-014	1.91744e-014	3.34165e-014	2.99777e-014	4.21007e-014	4.73236e-014	4.72673e-014	-1.34175e-014	-5.75514e-015	-3.07103e-014	-5.49708e-014	-5.59937e-014	-3.73178e-014	-4.45872e-014	-2.04042e-014	-2.57556e-014	1.09685e-016	-7.04112e-016	-5.11997e-015
3.32324e-014	2.32649e-014	-6.66829e-015	5.52678e-015	-5.5029e-015	5.77794e-015	2.34273e-014	1.91988e-014	3.35247e-014	2.98453e-014	4.18401e-014	4.72725e-014	4.7142e-014	-1.3417e-014	-5.7553e-015	-3.06797e-014	-5.42673e-014	-5.58278e-014	-3.72747e-014	-4.45414e-014	-2.0154e-014	-2.55978e-014	2.53328e-016	-7.60453e-016	-5.07782e-015
3.30812e-014	2.32068e-014	-6.90013e-015	5.1445e-015	-5.77135e-015	5.52503e-015	2.31321e-014	1.92265e-014	3.36206e-014	2.97268e-014	4.15676e-014	4.72043e-014	4.6959e-014	-1.34303e-014	-5.7979e-015	-3.0639e-014	-5.35191e-014	-5.56446e-014	-3.72275e-014	-4.44749e-014	-1.98925e-014	-2.54015e-014	4.03857e-016	-7.93385e-016	-5.03882e-015
3.29371e-014	2.31666e-014	-7.16486e-015	4.70848e-015	-6.06863e-015	5.25592e-015	2.28224e-014	1.92595e-014	3.37052e-014	2.96237e-014	4.12851e-014	4.7118e-014	4.67189e-014	-1.34561e-014	-5.8831e-015	-3.05873e-014	-5.27307e-014	-5.54432e-014	-3.71766e-014	-4.43865e-014	-1.96213e-014	-2.51672e-014	5.61702e-016	-8.00716e-016	-5.00164e-015
3.27988e-014	2.31445e-014	-7.46041e-015	4.22264e-015	-6.3946e-015	4.97179e-015	2.24986e-014	1.92991e-014	3.37806e-014	2.95362e-014	4.09951e-014	4.70127e-014	4.64221e-014	-1.34936e-014	-6.0104e-015	-3.05244e-014	-5.19055e-014	-5.52236e-014	-3.71225e-014	-4.42759e-014	-1.9343e-014	-2.48954e-014	7.26746e-016	-7.80706e-016	-4.96569e-015
3.2665e-014	2.31408e-014	-7.78334e-015	3.69122e-015	-6.74914e-015	4.67385e-015	2.21608e-014	1.93469e-014	3.38478e-014	2.94655e-014	4.06993e-014	4.68871e-014	4.60699e-014	-1.3541e-014	-6.17867e-015	-3.04496e-014	-5.10474e-014	-5.49856e-014	-3.70652e-014	-4.41425e-014	-1.90597e-014	-2.4587e-014	8.99512e-016	-7.31524e-016	-4.93049e-015
3.25349e-014	2.31563e-014	-8.12967e-015	3.11883e-015	-7.13107e-015	4.36287e-015	2.18101e-014	1.94045e-014	3.39087e-014	2.94121e-014	4.04002e-014	4.67413e-014	4.56645e-014	-1.35972e-014	-6.38635e-015	-3.03627e-014	-5.01616e-014	-5.47294e-014	-3.70052e-014	-4.39847e-014	-1.87732e-014	-2.42427e-014	1.08013e-015	-6.51658e-016	-4.89514e-015
3.24074e-014	2.31911e-014	-8.49441e-015	2.51088e-015	-7.53921e-015	4.03976e-015	2.14481e-014	1.94735e-014	3.39645e-014	2.93759e-014	4.01006e-014	4.65756e-014	4.52085e-014	-1.36599e-014	-6.63133e-015	-3.02638e-014	-4.92529e-014	-5.44551e-014	-3.69425e-014	-4.38017e-014	-1.84856e-014	-2.38636e-014	1.26904e-015	-5.40016e-016	-4.85925e-015
3.22815e-014	2.32449e-014	-8.87349e-015	1.873e-015	-7.97176e-015	3.70588e-015	2.10758e-014	1.95551e-014	3.40173e-014	2.93568e-014	3.98032e-014	4.63897e-014	4.47053e-014	-1.37271e-014	-6.91091e-015	-3.01528e-014	-4.83251e-014	-5.41628e-014	-3.68769e-014	-4.35925e-014	-1.81996e-014	-2.34515e-014	1.466e-015	-3.94921e-016	-4.82166e-015
3.21563e-014	2.33178e-014	-9.26213e-015	1.2109e-015	-8.42674e-015	3.36282e-015	2.0694e-014	1.96498e-014	3.40693e-014	2.93555e-014	3.95104e-014	4.61842e-014	4.41583e-014	-1.37973e-014	-7.2215e-015	-3.00291e-014	-4.73824e-014	-5.38532e-014	-3.68085e-014	-4.33566e-014	-1.79168e-014	-2.30071e-014	1.6719e-015	-2.15857e-016	-4.78088e-015
3.20307e-014	2.3409e-014	-9.65512e-015	5.30797e-016	-8.90115e-015	3.012e-015	2.0304e-014	1.97582e-014	3.41213e-014	2.93723e-014	3.92245e-014	4.596e-014	4.35721e-014	-1.38681e-014	-7.55979e-015	-2.98941e-014	-4.64303e-014	-5.3527e-014	-3.67374e-014	-4.30932e-014	-1.76387e-014	-2.25334e-014	1.88694e-015	-2.3891e-018	-4.73557e-015
3.19044e-014	2.35185e-014	-1.00468e-014	-1.60696e-016	-9.39218e-015	2.65491e-015	1.99074e-014	1.98815e-014	3.41754e-014	2.9407e-014	3.89479e-014	4.5718e-014	4.29516e-014	-1.39375e-014	-7.92158e-015	-2.97474e-014	-4.54739e-014	-5.31846e-014	-3.66636e-014	-4.28014e-014	-1.73671e-014	-2.20318e-014	2.11057e-015	2.46196e-016	-4.68462e-015
3.17765e-014	2.36457e-014	-1.04315e-014	-8.5737e-016	-9.89673e-015	2.29274e-015	1.95055e-014	2.00198e-014	3.42321e-014	2.94597e-014	3.8683e-014	4.54599e-014	4.23025e-014	-1.40039e-014	-8.30325e-015	-2.95886e-014	-4.45184e-014	-5.2827e-014	-3.65869e-014	-4.24809e-014	-1.7104e-014	-2.15044e-014	2.34299e-015	5.29929e-016	-4.62638e-015
3.16465e-014	2.37896e-014	-1.08047e-014	-1.55304e-015	-1.04111e-014	1.92716e-015	1.90994e-014	2.01729e-014	3.42921e-014	2.95301e-014	3.84318e-014	4.51876e-014	4.16308e-014	-1.40657e-014	-8.70003e-015	-2.9418e-014	-4.35686e-014	-5.24544e-014	-3.65075e-014	-4.21311e-014	-1.68503e-014	-2.09534e-014	2.58466e-015	8.48331e-016	-4.55969e-015
3.15146e-014	2.39492e-014	-1.11612e-014	-2.24113e-015	-1.09313e-014	1.55941e-015	1.8691e-014	2.03411e-014	3.43559e-014	2.96176e-014	3.81964e-014	4.49027e-014	4.09415e-014	-1.41209e-014	-9.10751e-015	-2.92368e-014	-4.26288e-014	-5.20674e-014	-3.64256e-014	-4.17512e-014	-1.66073e-014	-2.03813e-014	2.83516e-015	1.20162e-015	-4.48325e-015
3.13805e-014	2.41228e-014	-1.14963e-014	-2.9164e-015	-1.14537e-014	1.19074e-015	1.82815e-014	2.0524e-014	3.44245e-014	2.97219e-014	3.79787e-014	4.46077e-014	4.02402e-014	-1.41676e-014	-9.52132e-015	-2.90456e-014	-4.17036e-014	-5.16673e-014	-3.63411e-014	-4.13417e-014	-1.63755e-014	-1.97908e-014	3.09503e-015	1.58831e-015	-4.39536e-015
3.12437e-014	2.43098e-014	-1.18052e-014	-3.57334e-015	-1.19745e-014	8.22586e-016	1.78726e-014	2.07198e-014	3.44984e-014	2.98425e-014	3.77801e-014	4.43043e-014	3.95336e-014	-1.42048e-014	-9.9371e-015	-2.88446e-014	-4.07972e-014	-5.1255e-014	-3.62538e-014	-4.09023e-014	-1.61552e-014	-1.91844e-014	3.36372e-015	2.00707e-015	-4.29503e-015
3.11045e-014	2.45083e-014	-1.20841e-014	-4.20673e-015	-1.24895e-014	4.55521e-016	1.74659e-014	2.09275e-014	3.45775e-014	2.99786e-014	3.7602e-014	4.39957e-014	3.8828e-014	-1.42309e-014	-1.03509e-014	-2.86343e-014	-3.9914e-014	-5.08313e-014	-3.61642e-014	-4.04331e-014	-1.5948e-014	-1.8565e-014	3.64064e-015	2.45633e-015	-4.18151e-015
3.09635e-014	2.47177e-014	-1.2329e-014	-4.81107e-015	-1.29942e-014	9.0497e-017	1.70631e-014	2.1146e-014	3.46615e-014	3.01293e-014	3.74453e-014	4.36848e-014	3.81287e-014	-1.42447e-014	-1.07583e-014	-2.84161e-014	-3.90567e-014	-5.03968e-014	-3.60722e-014	-3.99344e-014	-1.57549e-014	-1.79352e-014	3.9252e-015	2.93345e-015	-4.0538e-015
3.08212e-014	2.49357e-014	-1.25362e-014	-5.38202e-015	-1.34842e-014	-2.71076e-016	1.66662e-014	2.13741e-014	3.47492e-014	3.02937e-014	3.73106e-014	4.33738e-014	3.7442e-014	-1.42457e-014	-1.1155e-014	-2.8191e-014	-3.82282e-014	-4.99527e-014	-3.59782e-014	-3.94067e-014	-1.55757e-014	-1.72982e-014	4.21684e-015	3.43662e-015	-3.91084e-015
3.06779e-014	2.51611e-014	-1.27029e-014	-5.91611e-015	-1.39567e-014	-6.28268e-016	1.62762e-014	2.16099e-014	3.48404e-014	3.04707e-014	3.71983e-014	4.30656e-014	3.67737e-014	-1.42335e-014	-1.15377e-014	-2.79606e-014	-3.74313e-014	-4.95006e-014	-3.58825e-014	-3.88508e-014	-1.54106e-014	-1.66568e-014	4.51523e-015	3.96391e-015	-3.75182e-015
3.05336e-014	2.53927e-014	-1.28275e-014	-6.40985e-015	-1.4408e-014	-9.8108e-016	1.58946e-014	2.18514e-014	3.4934e-014	3.0659e-014	3.71087e-014	4.27627e-014	3.61292e-014	-1.42084e-014	-1.19024e-014	-2.77255e-014	-3.66685e-014	-4.9041e-014	-3.57858e-014	-3.82667e-014	-1.52591e-014	-1.60134e-014	4.81962e-015	4.51309e-015	-3.57666e-015
3.03887e-014	2.56285e-014	-1.29082e-014	-6.8604e-015	-1.48344e-014	-1.32895e-015	1.55219e-014	2.20968e-014	3.50289e-014	3.08578e-014	3.70415e-014	4.24689e-014	3.5514e-014	-1.41707e-014	-1.22462e-014	-2.74879e-014	-3.59404e-014	-4.85753e-014	-3.56886e-014	-3.76557e-014	-1.5121e-014	-1.53716e-014	5.12968e-015	5.08082e-015	-3.38431e-015
3.02452e-014	2.58664e-014	-1.29445e-014	-7.26566e-015	-1.52325e-014	-1.67207e-015	1.5159e-014	2.23444e-014	3.51239e-014	3.10656e-014	3.69961e-014	4.21868e-014	3.49325e-014	-1.41202e-014	-1.25663e-014	-2.72489e-014	-3.52485e-014	-4.81045e-014	-3.55909e-014	-3.70188e-014	-1.49955e-014	-1.47346e-014	5.4446e-015	5.66452e-015	-3.17471e-015
3.01036e-014	2.61052e-014	-1.29363e-014	-7.6239e-015	-1.55997e-014	-2.00987e-015	1.48069e-014	2.25911e-014	3.52172e-014	3.12815e-014	3.6972e-014	4.19185e-014	3.43881e-014	-1.40578e-014	-1.286e-014	-2.70096e-014	-3.45932e-014	-4.76292e-014	-3.54927e-014	-3.63574e-014	-1.48826e-014	-1.41048e-014	5.76342e-015	6.26111e-015	-2.94685e-015
2.99645e-014	2.6344e-014	-1.28843e-014	-7.93414e-015	-1.59333e-014	-2.34289e-015	1.44662e-014	2.28349e-014	3.5307e-014	3.15041e-014	3.69675e-014	4.16665e-014	3.38844e-014	-1.39846e-014	-1.31258e-014	-2.67718e-014	-3.39752e-014	-4.71508e-014	-3.53945e-014	-3.56732e-014	-1.4782e-014	-1.34845e-014	6.08598e-015	6.86697e-015	-2.70011e-015
2.98288e-014	2.65807e-014	-1.27898e-014	-8.19606e-015	-1.6231e-014	-2.67107e-015	1.41375e-014	2.3074e-014	3.53915e-014	3.17314e-014	3.69819e-014	4.14332e-014	3.34248e-014	-1.39018e-014	-1.33621e-014	-2.65366e-014	-3.33942e-014	-4.66704e-014	-3.52968e-014	-3.49679e-014	-1.46923e-014	-1.28765e-014	6.4116e-015	7.47838e-015	-2.43468e-015
2.96984e-014	2.68142e-014	-1.26549e-014	-8.40975e-015	-1.64915e-014	-2.99459e-015	1.38213e-014	2.33063e-014	3.54691e-014	3.19629e-014	3.70133e-014	4.1221e-014	3.3012e-014	-1.38106e-014	-1.35682e-014	-2.63053e-014	-3.28498e-014	-4.61892e-014	-3.52007e-014	-3.42425e-014	-1.46118e-014	-1.22829e-014	6.7395e-015	8.0919e-015	-2.15079e-015
2.95738e-014	2.70434e-014	-1.24828e-014	-8.5754e-015	-1.67129e-014	-3.31435e-015	1.35174e-014	2.35296e-014	3.55378e-014	3.21976e-014	3.70598e-014	4.10317e-014	3.26481e-014	-1.37129e-014	-1.37444e-014	-2.60801e-014	-3.23407e-014	-4.57086e-014	-3.5107e-014	-3.34985e-014	-1.45397e-014	-1.17063e-014	7.06866e-015	8.70498e-015	-1.84832e-015
2.94567e-014	2.72676e-014	-1.22767e-014	-8.69446e-015	-1.68944e-014	-3.63119e-015	1.32263e-014	2.37423e-014	3.55956e-014	3.24348e-014	3.71193e-014	4.08665e-014	3.23344e-014	-1.36116e-014	-1.38912e-014	-2.58631e-014	-3.18662e-014	-4.52294e-014	-3.50157e-014	-3.2738e-014	-1.44748e-014	-1.1148e-014	7.3981e-015	9.31381e-015	-1.52768e-015
2.93483e-014	2.74853e-014	-1.20415e-014	-8.76894e-015	-1.70363e-014	-3.94659e-015	1.2948e-014	2.39425e-014	3.56407e-014	3.2673e-014	3.71897e-014	4.07266e-014	3.20716e-014	-1.3509e-014	-1.4009e-014	-2.56552e-014	-3.14236e-014	-4.47523e-014	-3.49267e-014	-3.19633e-014	-1.44151e-014	-1.06101e-014	7.72744e-015	9.91484e-015	-1.18975e-015
2.92499e-014	2.76954e-014	-1.17809e-014	-8.80161e-015	-1.71394e-014	-4.26063e-015	1.26823e-014	2.41285e-014	3.56717e-014	3.29116e-014	3.72689e-014	4.06129e-014	3.18591e-014	-1.34071e-014	-1.4099e-014	-2.54577e-014	-3.10107e-014	-4.42788e-014	-3.48406e-014	-3.11762e-014	-1.43586e-014	-1.00937e-014	8.05651e-015	1.05048e-014	-8.35011e-016
2.91625e-014	2.78977e-014	-1.15003e-014	-8.79516e-015	-1.72045e-014	-4.57439e-015	1.2428e-014	2.42991e-014	3.5687e-014	3.31496e-014	3.73541e-014	4.05259e-014	3.16971e-014	-1.33088e-014	-1.41628e-014	-2.52723e-014	-3.06259e-014	-4.38099e-014	-3.47576e-014	-3.03785e-014	-1.4304e-014	-9.60032e-015	8.38413e-015	1.10807e-014	-4.63923e-016
2.90871e-014	2.80915e-014	-1.12052e-014	-8.75325e-015	-1.72325e-014	-4.88922e-015	1.21844e-014	2.4453e-014	3.5685e-014	3.33859e-014	3.74428e-014	4.04664e-014	3.15846e-014	-1.32167e-014	-1.42022e-014	-2.51007e-014	-3.02665e-014	-4.33466e-014	-3.46772e-014	-2.9573e-014	-1.42497e-014	-9.13019e-015	8.70916e-015	1.16397e-014	-7.76308e-017
2.90243e-014	2.82767e-014	-1.0902e-014	-8.67928e-015	-1.72252e-014	-5.20623e-015	1.19513e-014	2.45892e-014	3.56636e-014	3.36197e-014	3.75321e-014	4.0434e-014	3.15191e-014	-1.31335e-014	-1.42199e-014	-2.49449e-014	-2.99304e-014	-4.28895e-014	-3.45996e-014	-2.87621e-014	-1.41939e-014	-8.68385e-015	9.03108e-015	1.21788e-014	3.22818e-016
[truncated: 1,322 more rows]
