# Supplementary material for: Prominent gamma band activity during visual motion perception in early-stage Alzheimer’s disease
Source: PLoS One. 2022 Apr 18;17(4):e0266693. doi: 10.1371/journal.pone.0266693 (PMC9015152; doi:10.1371/journal.pone.0266693)
Supplement: S1 File — (ZIP) [file pone.0266693.s001.zip › PloseOneé╠âfü[â^âVü[âgùp/Old14 L hemisphere.txt]

5.06481e-015	-2.51634e-014	1.03751e-014	-1.32229e-014	-1.30345e-014	-1.10028e-014	-1.12353e-014	1.96438e-014	2.42237e-014	6.01368e-015	-6.15557e-015	1.887e-014	-2.79907e-016	1.32622e-014	-4.04199e-015	4.97018e-015	6.09226e-015	-1.92318e-016	5.85845e-015	9.67792e-015	-2.23236e-016	-5.1033e-016	3.74218e-015	1.9914e-015	1.24159e-015
4.67711e-015	-2.43955e-014	9.95188e-015	-1.26874e-014	-1.28407e-014	-1.08059e-014	-1.09402e-014	1.90028e-014	2.3717e-014	5.55719e-015	-5.79072e-015	1.83239e-014	-6.06106e-016	1.26452e-014	-3.77338e-015	4.67833e-015	6.10886e-015	1.85936e-016	5.62541e-015	9.34155e-015	3.18011e-016	1.68758e-017	3.81039e-015	2.15101e-015	1.3886e-015
4.29398e-015	-2.36651e-014	9.50578e-015	-1.21351e-014	-1.26468e-014	-1.05723e-014	-1.06507e-014	1.83834e-014	2.32489e-014	5.11852e-015	-5.45411e-015	1.77912e-014	-9.46723e-016	1.20382e-014	-3.49494e-015	4.387e-015	6.10928e-015	5.79435e-016	5.40604e-015	9.01197e-015	8.75934e-016	5.51691e-016	3.85839e-015	2.31539e-015	1.54428e-015
3.9177e-015	-2.29786e-014	9.03773e-015	-1.15689e-014	-1.24538e-014	-1.03018e-014	-1.03692e-014	1.77896e-014	2.28247e-014	4.70129e-015	-5.14961e-015	1.72754e-014	-1.30028e-015	1.14439e-014	-3.20782e-015	4.098e-015	6.09193e-015	9.85792e-016	5.20223e-015	8.69082e-015	1.44711e-015	1.09191e-015	3.88415e-015	2.48401e-015	1.70764e-015
3.55086e-015	-2.23422e-014	8.54792e-015	-1.09915e-014	-1.2262e-014	-9.99517e-015	-1.00978e-014	1.72257e-014	2.24485e-014	4.30877e-015	-4.8812e-015	1.67807e-014	-1.66562e-015	1.08651e-014	-2.91339e-015	3.81346e-015	6.05573e-015	1.40295e-015	5.01597e-015	8.3785e-015	2.02845e-015	1.63478e-015	3.88577e-015	2.65639e-015	1.87739e-015
3.19569e-015	-2.17624e-014	8.03722e-015	-1.04063e-014	-1.20719e-014	-9.65317e-015	-9.83807e-015	1.66954e-014	2.21241e-014	3.94366e-015	-4.65233e-015	1.63107e-014	-2.04129e-015	1.03039e-014	-2.61368e-015	3.53523e-015	5.99914e-015	1.82855e-015	4.84835e-015	8.07608e-015	2.61666e-015	2.17728e-015	3.86167e-015	2.8319e-015	2.05208e-015
2.85404e-015	-2.1244e-014	7.50705e-015	-9.81642e-015	-1.18841e-014	-9.27648e-015	-9.59183e-015	1.62024e-014	2.18553e-014	3.60837e-015	-4.46605e-015	1.58689e-014	-2.42598e-015	9.76283e-015	-2.31018e-015	3.26562e-015	5.92051e-015	2.26026e-015	4.69994e-015	7.78415e-015	3.20812e-015	2.71616e-015	3.81059e-015	3.00983e-015	2.23018e-015
2.52805e-015	-2.07915e-014	6.95864e-015	-9.22492e-015	-1.16991e-014	-8.86706e-015	-9.36076e-015	1.57501e-014	2.16447e-014	3.30524e-015	-4.32501e-015	1.54587e-014	-2.81779e-015	9.24339e-015	-2.00467e-015	3.00633e-015	5.81896e-015	2.6959e-015	4.57162e-015	7.50321e-015	3.7992e-015	3.24853e-015	3.73153e-015	3.18936e-015	2.41e-015
2.21955e-015	-2.04093e-014	6.39352e-015	-8.63526e-015	-1.15167e-014	-8.42687e-015	-9.14599e-015	1.53415e-014	2.14949e-014	3.03582e-015	-4.23176e-015	1.50827e-014	-3.21513e-015	8.74705e-015	-1.69877e-015	2.75933e-015	5.69433e-015	3.13264e-015	4.46446e-015	7.23318e-015	4.38657e-015	3.7715e-015	3.62391e-015	3.36966e-015	2.58982e-015
1.93025e-015	-2.01007e-014	5.81333e-015	-8.0515e-015	-1.13375e-014	-7.95824e-015	-8.9487e-015	1.49789e-014	2.14079e-014	2.80209e-015	-4.18845e-015	1.47434e-014	-3.61644e-015	8.27498e-015	-1.39434e-015	2.52643e-015	5.54587e-015	3.56813e-015	4.37885e-015	6.9742e-015	4.9667e-015	4.28265e-015	3.48703e-015	3.54965e-015	2.76791e-015
1.66147e-015	-1.98687e-014	5.22018e-015	-7.47664e-015	-1.11614e-014	-7.46372e-015	-8.76976e-015	1.46642e-014	2.1385e-014	2.60527e-015	-4.19646e-015	1.4443e-014	-4.02021e-015	7.82818e-015	-1.09314e-015	2.30946e-015	5.37251e-015	4.00012e-015	4.31449e-015	6.72592e-015	5.53624e-015	4.77886e-015	3.32065e-015	3.72869e-015	2.94244e-015
1.41434e-015	-1.97146e-014	4.61606e-015	-6.91408e-015	-1.09882e-014	-6.94655e-015	-8.61001e-015	1.43993e-014	2.14268e-014	2.44624e-015	-4.25623e-015	1.41833e-014	-4.42507e-015	7.40705e-015	-7.97152e-016	2.11002e-015	5.17375e-015	4.426e-015	4.27168e-015	6.48849e-015	6.09099e-015	5.25712e-015	3.12481e-015	3.906e-015	3.11143e-015
1.19013e-015	-1.964e-014	4.00333e-015	-6.36753e-015	-1.08177e-014	-6.40953e-015	-8.47013e-015	1.41855e-014	2.15331e-014	2.3254e-015	-4.36817e-015	1.39656e-014	-4.82915e-015	7.01171e-015	-5.07888e-016	1.92931e-015	4.95006e-015	4.8431e-015	4.24966e-015	6.26142e-015	6.62739e-015	5.71406e-015	2.89947e-015	4.08061e-015	3.27306e-015
9.89434e-016	-1.96452e-014	3.38457e-015	-5.84046e-015	-1.06498e-014	-5.85616e-015	-8.35068e-015	1.40234e-014	2.17027e-014	2.24246e-015	-4.53201e-015	1.37908e-014	-5.23095e-015	6.64199e-015	-2.27126e-016	1.76831e-015	4.70159e-015	5.24921e-015	4.24779e-015	6.04354e-015	7.14184e-015	6.14734e-015	2.64544e-015	4.2518e-015	3.42551e-015
8.12873e-016	-1.97295e-014	2.762e-015	-5.33635e-015	-1.04841e-014	-5.2905e-015	-8.25181e-015	1.39133e-014	2.19344e-014	2.19759e-015	-4.74679e-015	1.36586e-014	-5.62878e-015	6.2975e-015	4.30296e-017	1.62815e-015	4.42911e-015	5.64162e-015	4.26502e-015	5.83404e-015	7.63118e-015	6.55416e-015	2.36381e-015	4.41871e-015	3.56701e-015
6.60502e-016	-1.98913e-014	2.13808e-015	-4.85799e-015	-1.03203e-014	-4.7174e-015	-8.17343e-015	1.38548e-014	2.22261e-014	2.18965e-015	-5.0109e-015	1.35685e-014	-6.02157e-015	5.97765e-015	3.00943e-016	1.50942e-015	4.13328e-015	6.01788e-015	4.30024e-015	5.6322e-015	8.09196e-015	6.9322e-015	2.05622e-015	4.58047e-015	3.69549e-015
5.32278e-016	-2.01287e-014	1.51557e-015	-4.40864e-015	-1.01581e-014	-4.14122e-015	-8.11528e-015	1.38475e-014	2.25755e-014	2.21742e-015	-5.32292e-015	1.35197e-014	-6.40771e-015	5.68131e-015	5.45181e-016	1.41299e-015	3.81537e-015	6.37568e-015	4.35173e-015	5.43711e-015	8.5212e-015	7.27939e-015	1.72477e-015	4.73593e-015	3.8095e-015
4.27477e-016	-2.04385e-014	8.97067e-016	-3.99105e-015	-9.99714e-015	-3.56632e-015	-8.07693e-015	1.38904e-014	2.29797e-014	2.27951e-015	-5.68051e-015	1.35118e-014	-6.78581e-015	5.40721e-015	7.75012e-016	1.33895e-015	3.47663e-015	6.71318e-015	4.41718e-015	5.24733e-015	8.91608e-015	7.59369e-015	1.37093e-015	4.88427e-015	3.90738e-015
3.45801e-016	-2.08168e-014	2.85554e-016	-3.608e-015	-9.83623e-015	-2.99707e-015	-8.0574e-015	1.39817e-014	2.34348e-014	2.37393e-015	-6.08076e-015	1.35431e-014	-7.15485e-015	5.1543e-015	9.88998e-016	1.28741e-015	3.11861e-015	7.02864e-015	4.49488e-015	5.06131e-015	9.27421e-015	7.87347e-015	9.96997e-016	5.02457e-015	3.98726e-015
2.86477e-016	-2.12592e-014	-3.16155e-016	-3.26185e-015	-9.67498e-015	-2.43817e-015	-8.05607e-015	1.41192e-014	2.39371e-014	2.49858e-015	-6.52017e-015	1.36116e-014	-7.5133e-015	4.92093e-015	1.18666e-015	1.25858e-015	2.74298e-015	7.32022e-015	4.58309e-015	4.8782e-015	9.59365e-015	8.11736e-015	6.05466e-016	5.15616e-015	4.04787e-015
2.48276e-016	-2.17605e-014	-9.05237e-016	-2.95407e-015	-9.51325e-015	-1.89413e-015	-8.07174e-015	1.43006e-014	2.44823e-014	2.65099e-015	-6.9956e-015	1.37151e-014	-7.8604e-015	4.70528e-015	1.3666e-015	1.25222e-015	2.35143e-015	7.58648e-015	4.67942e-015	4.69642e-015	9.87258e-015	8.32369e-015	1.99186e-016	5.27824e-015	4.08782e-015
2.30064e-016	-2.23146e-014	-1.47902e-015	-2.68609e-015	-9.35002e-015	-1.36943e-015	-8.10326e-015	1.45234e-014	2.50659e-014	2.82809e-015	-7.50301e-015	1.38503e-014	-8.19553e-015	4.5057e-015	1.52849e-015	1.26798e-015	1.94672e-015	7.82618e-015	4.78163e-015	4.51437e-015	1.01093e-014	8.49185e-015	-2.18625e-016	5.3901e-015	4.1064e-015
2.30705e-016	-2.29151e-014	-2.03457e-015	-2.45972e-015	-9.18472e-015	-8.68801e-016	-8.14921e-015	1.47848e-014	2.56835e-014	3.02674e-015	-8.03821e-015	1.4014e-014	-8.51727e-015	4.31995e-015	1.67183e-015	1.30534e-015	1.53115e-015	8.03829e-015	4.88729e-015	4.3306e-015	1.03027e-014	8.62129e-015	-6.45168e-016	5.49093e-015	4.10282e-015
2.48627e-016	-2.35557e-014	-2.56921e-015	-2.27592e-015	-9.0169e-015	-3.96511e-016	-8.20885e-015	1.50816e-014	2.63302e-014	3.2442e-015	-8.59619e-015	1.4203e-014	-8.82513e-015	4.146e-015	1.79649e-015	1.36309e-015	1.10716e-015	8.22204e-015	4.99396e-015	4.14379e-015	1.0452e-014	8.71191e-015	-1.07682e-015	5.58047e-015	4.07691e-015
2.81976e-016	-2.42293e-014	-3.08048e-015	-2.13547e-015	-8.84579e-015	4.32386e-017	-8.2803e-015	1.54099e-014	2.70007e-014	3.47734e-015	-9.17231e-015	1.44133e-014	-9.11875e-015	3.98186e-015	1.90226e-015	1.43992e-015	6.77527e-016	8.37709e-015	5.09926e-015	3.95254e-015	1.05567e-014	8.76353e-015	-1.51019e-015	5.65818e-015	4.02787e-015
3.29177e-016	-2.49286e-014	-3.56599e-015	-2.03872e-015	-8.67111e-015	4.46619e-016	-8.36177e-015	1.57662e-014	2.769e-014	3.7227e-015	-9.76119e-015	1.46413e-014	-9.39761e-015	3.82562e-015	1.98902e-015	1.5348e-015	2.44915e-016	8.50338e-015	5.20092e-015	3.75593e-015	1.06169e-014	8.77617e-015	-1.94203e-015	5.72373e-015	3.95557e-015
3.88648e-016	-2.56458e-014	-4.0237e-015	-1.98573e-015	-8.49254e-015	8.10146e-016	-8.45186e-015	1.61471e-014	2.83929e-014	3.97678e-015	-1.03578e-014	1.48832e-014	-9.66132e-015	3.67529e-015	2.05738e-015	1.64681e-015	-1.87682e-016	8.60085e-015	5.2969e-015	3.55233e-015	1.06327e-014	8.75031e-015	-2.36818e-015	5.77653e-015	3.86013e-015
4.58763e-016	-2.63733e-014	-4.45085e-015	-1.97644e-015	-8.31e-015	1.13089e-015	-8.54916e-015	1.65484e-014	2.9104e-014	4.23604e-015	-1.09573e-014	1.51354e-014	-9.90962e-015	3.52883e-015	2.10736e-015	1.77461e-015	-6.18268e-016	8.66968e-015	5.38466e-015	3.34002e-015	1.06047e-014	8.68709e-015	-2.78571e-015	5.81639e-015	3.74224e-015
5.37525e-016	-2.71031e-014	-4.84589e-015	-2.0104e-015	-8.12334e-015	1.40567e-015	-8.65173e-015	1.69666e-014	2.98188e-014	4.49706e-015	-1.15542e-014	1.53938e-014	-1.01423e-014	3.38454e-015	2.13928e-015	1.91651e-015	-1.04347e-015	8.71059e-015	5.46246e-015	3.11799e-015	1.05341e-014	8.58766e-015	-3.19125e-015	5.84342e-015	3.60249e-015
6.23262e-016	-2.78277e-014	-5.20755e-015	-2.08659e-015	-7.93261e-015	1.63256e-015	-8.75742e-015	1.73974e-014	3.05322e-014	4.75638e-015	-1.21438e-014	1.56544e-014	-1.03595e-014	3.24087e-015	2.15452e-015	2.07116e-015	-1.46083e-015	8.72417e-015	5.52802e-015	2.88511e-015	1.04223e-014	8.45374e-015	-3.58127e-015	5.85729e-015	3.44177e-015
7.13329e-016	-2.85398e-014	-5.5341e-015	-2.20319e-015	-7.73831e-015	1.80947e-015	-8.86473e-015	1.78366e-014	3.124e-014	5.01088e-015	-1.27212e-014	1.59136e-014	-1.05616e-014	3.09633e-015	2.15449e-015	2.23672e-015	-1.86769e-015	8.71132e-015	5.57975e-015	2.64058e-015	1.0271e-014	8.28726e-015	-3.95279e-015	5.85809e-015	3.26101e-015
8.06252e-016	-2.92324e-014	-5.82461e-015	-2.35908e-015	-7.54053e-015	1.93499e-015	-8.97204e-015	1.82812e-014	3.19378e-014	5.25684e-015	-1.32816e-014	1.61678e-014	-1.07484e-014	2.94958e-015	2.14015e-015	2.41127e-015	-2.26142e-015	8.67351e-015	5.61643e-015	2.38364e-015	1.00825e-014	8.09065e-015	-4.30302e-015	5.84561e-015	3.06137e-015
9.00763e-016	-2.9898e-014	-6.07774e-015	-2.55219e-015	-7.3393e-015	2.00828e-015	-9.078e-015	1.87274e-014	3.26217e-014	5.49128e-015	-1.38205e-014	1.64134e-014	-1.09202e-014	2.79952e-015	2.11257e-015	2.59291e-015	-2.63877e-015	8.61243e-015	5.63728e-015	2.11367e-015	9.85962e-015	7.86581e-015	-4.62889e-015	5.81987e-015	2.84466e-015
9.95472e-016	-3.05307e-014	-6.293e-015	-2.77994e-015	-7.13534e-015	2.02897e-015	-9.18115e-015	1.91712e-014	3.32875e-014	5.71149e-015	-1.43337e-014	1.66471e-014	-1.10767e-014	2.64549e-015	2.07305e-015	2.77971e-015	-2.99753e-015	8.52972e-015	5.6408e-015	1.83043e-015	9.6046e-015	7.61488e-015	-4.92834e-015	5.78151e-015	2.61251e-015
1.08871e-015	-3.11246e-014	-6.46979e-015	-3.03998e-015	-6.92932e-015	1.9968e-015	-9.28025e-015	1.9609e-014	3.39317e-014	5.91484e-015	-1.48172e-014	1.68656e-014	-1.1218e-014	2.48649e-015	2.02284e-015	2.97018e-015	-3.33619e-015	8.42711e-015	5.62579e-015	1.53356e-015	9.3206e-015	7.34042e-015	-5.19931e-015	5.73074e-015	2.36686e-015
1.17964e-015	-3.16738e-014	-6.6078e-015	-3.32988e-015	-6.72172e-015	1.91238e-015	-9.37418e-015	2.00371e-014	3.45513e-014	6.09849e-015	-1.52673e-014	1.70664e-014	-1.13449e-014	2.322e-015	1.96371e-015	3.16205e-015	-3.65255e-015	8.3061e-015	5.59241e-015	1.2225e-015	9.01124e-015	7.04553e-015	-5.43966e-015	5.668e-015	2.10988e-015
1.26705e-015	-3.21736e-014	-6.70725e-015	-3.64709e-015	-6.51315e-015	1.77678e-015	-9.46158e-015	2.04522e-014	3.51435e-014	6.26038e-015	-1.56813e-014	1.72475e-014	-1.14579e-014	2.15193e-015	1.89721e-015	3.35348e-015	-3.94544e-015	8.16842e-015	5.54091e-015	8.97939e-016	8.68002e-015	6.73344e-015	-5.64794e-015	5.59409e-015	1.84358e-015
1.34997e-015	-3.26203e-014	-6.76883e-015	-3.98855e-015	-6.30472e-015	1.59147e-015	-9.54147e-015	2.08517e-014	3.57061e-014	6.39887e-015	-1.60565e-014	1.74072e-014	-1.15571e-014	1.97675e-015	1.82498e-015	3.54269e-015	-4.21359e-015	8.01629e-015	5.47088e-015	5.60123e-016	8.33011e-015	6.4071e-015	-5.8229e-015	5.50959e-015	1.56999e-015
1.42818e-015	-3.30104e-014	-6.79302e-015	-4.35092e-015	-6.09729e-015	1.35893e-015	-9.61311e-015	2.12327e-014	3.62373e-014	6.51247e-015	-1.63905e-014	1.75435e-014	-1.16431e-014	1.79656e-015	1.74798e-015	3.72808e-015	-4.45654e-015	7.85177e-015	5.3826e-015	2.09213e-016	7.96505e-015	6.06998e-015	-5.96403e-015	5.41527e-015	1.29187e-015
1.50139e-015	-3.33411e-014	-6.78033e-015	-4.73093e-015	-5.89195e-015	1.08122e-015	-9.6759e-015	2.15933e-014	3.67352e-014	6.59973e-015	-1.66814e-014	1.76561e-014	-1.17161e-014	1.61156e-015	1.66751e-015	3.90796e-015	-4.67323e-015	7.67667e-015	5.27661e-015	-1.53821e-016	7.58863e-015	5.72543e-015	-6.07071e-015	5.31179e-015	1.01129e-015
1.56881e-015	-3.36097e-014	-6.73206e-015	-5.12488e-015	-5.68991e-015	7.61554e-016	-9.72932e-015	2.19311e-014	3.7198e-014	6.65897e-015	-1.69274e-014	1.77438e-014	-1.17762e-014	1.42257e-015	1.58547e-015	4.08052e-015	-4.8638e-015	7.49289e-015	5.15437e-015	-5.28136e-016	7.20494e-015	5.37673e-015	-6.14308e-015	5.2002e-015	7.30522e-016
1.6305e-015	-3.38142e-014	-6.64937e-015	-5.52911e-015	-5.49219e-015	4.03041e-016	-9.77293e-015	2.2244e-014	3.76246e-014	6.68971e-015	-1.71275e-014	1.78065e-014	-1.18237e-014	1.23055e-015	1.50297e-015	4.24421e-015	-5.02798e-015	7.30245e-015	5.01669e-015	-9.12836e-016	6.81745e-015	5.0271e-015	-6.18152e-015	5.0813e-015	4.51933e-016
1.68683e-015	-3.3954e-014	-6.53376e-015	-5.94037e-015	-5.29991e-015	9.4112e-018	-9.80663e-015	2.25302e-014	3.80141e-014	6.69186e-015	-1.72815e-014	1.78442e-014	-1.18589e-014	1.03653e-015	1.42137e-015	4.39795e-015	-5.16574e-015	7.10695e-015	4.86465e-015	-1.30716e-015	6.42953e-015	4.67947e-015	-6.18708e-015	4.95603e-015	1.77946e-016
1.73835e-015	-3.40293e-014	-6.38712e-015	-6.35523e-015	-5.11416e-015	-4.14807e-016	-9.83019e-015	2.2788e-014	3.83661e-014	6.66516e-015	-1.7389e-014	1.78578e-014	-1.18821e-014	8.41828e-016	1.34206e-015	4.54079e-015	-5.27741e-015	6.90804e-015	4.69998e-015	-1.70954e-015	6.04454e-015	4.33662e-015	-6.16058e-015	4.82491e-015	-8.94245e-017
1.78554e-015	-3.40406e-014	-6.21098e-015	-6.77015e-015	-4.93646e-015	-8.65219e-016	-9.84387e-015	2.30163e-014	3.86796e-014	6.6101e-015	-1.74503e-014	1.78481e-014	-1.18932e-014	6.47673e-016	1.2662e-015	4.67168e-015	-5.36426e-015	6.70737e-015	4.52446e-015	-2.11864e-015	5.66571e-015	4.00139e-015	-6.1034e-015	4.6892e-015	-3.48254e-016
1.82956e-015	-3.39886e-014	-6.00716e-015	-7.18141e-015	-4.76801e-015	-1.33761e-015	-9.84758e-015	2.32139e-014	3.89542e-014	6.52659e-015	-1.74656e-014	1.78157e-014	-1.18926e-014	4.55654e-016	1.19462e-015	4.78942e-015	-5.42745e-015	6.50618e-015	4.33984e-015	-2.53294e-015	5.29601e-015	3.67672e-015	-6.01773e-015	4.55016e-015	-5.96804e-016
1.87139e-015	-3.38751e-014	-5.77768e-015	-7.58587e-015	-4.61008e-015	-1.8273e-015	-9.84131e-015	2.33797e-014	3.91899e-014	6.41532e-015	-1.74359e-014	1.77623e-014	-1.18806e-014	2.66918e-016	1.12849e-015	4.89353e-015	-5.46835e-015	6.30585e-015	4.14793e-015	-2.95111e-015	4.93855e-015	3.36515e-015	-5.90612e-015	4.40864e-015	-8.3335e-016
1.91195e-015	-3.37017e-014	-5.52468e-015	-7.98003e-015	-4.46365e-015	-2.3297e-015	-9.82542e-015	2.35133e-014	3.93868e-014	6.27731e-015	-1.73626e-014	1.76894e-014	-1.18566e-014	8.30869e-017	1.06843e-015	4.98335e-015	-5.48925e-015	6.10706e-015	3.95027e-015	-3.37153e-015	4.59567e-015	3.06923e-015	-5.77103e-015	4.26574e-015	-1.05648e-015
1.95204e-015	-3.34716e-014	-5.25047e-015	-8.3606e-015	-4.32971e-015	-2.8399e-015	-9.80063e-015	2.36143e-014	3.95449e-014	6.11399e-015	-1.72475e-014	1.75993e-014	-1.18206e-014	-9.41797e-017	1.01527e-015	5.05871e-015	-5.49202e-015	5.91048e-015	3.749e-015	-3.79266e-015	4.26955e-015	2.79075e-015	-5.61495e-015	4.12195e-015	-1.2644e-015
1.99294e-015	-3.31883e-014	-4.95779e-015	-8.7247e-015	-4.2091e-015	-3.35284e-015	-9.7672e-015	2.36829e-014	3.9664e-014	5.92649e-015	-1.70925e-014	1.74936e-014	-1.17725e-014	-2.63707e-016	9.69437e-016	5.11933e-015	-5.4781e-015	5.71671e-015	3.54648e-015	-4.21337e-015	3.96206e-015	2.53195e-015	-5.44099e-015	3.97815e-015	-1.45602e-015
2.03587e-015	-3.28543e-014	-4.64862e-015	-9.06954e-015	-4.10286e-015	-3.86414e-015	-9.72581e-015	2.37186e-014	3.97438e-014	5.71638e-015	-1.68996e-014	1.73744e-014	-1.17114e-014	-4.2386e-016	9.30645e-016	5.16487e-015	-5.4498e-015	5.52633e-015	3.34484e-015	-4.632e-015	3.67484e-015	2.2946e-015	-5.25254e-015	3.83549e-015	-1.63e-015
2.08196e-015	-3.24734e-014	-4.32483e-015	-9.39263e-015	-4.01179e-015	-4.36936e-015	-9.67712e-015	2.37217e-014	3.97842e-014	5.48525e-015	-1.66706e-014	1.72441e-014	-1.16376e-014	-5.73174e-016	8.99061e-016	5.1956e-015	-5.40995e-015	5.33901e-015	3.14551e-015	-5.04632e-015	3.40911e-015	2.07977e-015	-5.05305e-015	3.69468e-015	-1.78598e-015
2.13241e-015	-3.20495e-014	-3.98876e-015	-9.69171e-015	-3.93642e-015	-4.86402e-015	-9.62154e-015	2.36931e-014	3.97852e-014	5.23513e-015	-1.64079e-014	1.71048e-014	-1.15502e-014	-7.10277e-016	8.74485e-016	5.21166e-015	-5.36072e-015	5.15486e-015	2.94964e-015	-5.45488e-015	3.16532e-015	1.88843e-015	-4.84573e-015	3.55627e-015	-1.92355e-015
2.18843e-015	-3.15871e-014	-3.643e-015	-9.96448e-015	-3.87669e-015	-5.34397e-015	-9.55948e-015	2.36334e-014	3.97467e-014	4.96802e-015	-1.61138e-014	1.69593e-014	-1.14491e-014	-8.33947e-016	8.56815e-016	5.21305e-015	-5.30448e-015	4.9735e-015	2.75908e-015	-5.85652e-015	2.94388e-015	1.72144e-015	-4.63453e-015	3.42115e-015	-2.04235e-015
2.25114e-015	-3.10906e-014	-3.29006e-015	-1.0209e-014	-3.83347e-015	-5.80503e-015	-9.49178e-015	2.3543e-014	3.96688e-014	4.68605e-015	-1.5791e-014	1.68097e-014	-1.13337e-014	-9.43017e-016	8.45605e-016	5.20019e-015	-5.24411e-015	4.79431e-015	2.57552e-015	-6.24977e-015	2.74506e-015	1.57885e-015	-4.42348e-015	3.2898e-015	-2.1426e-015
2.32245e-015	-3.05642e-014	-2.93192e-015	-1.0424e-014	-3.807e-015	-6.24358e-015	-9.41886e-015	2.3423e-014	3.95512e-014	4.39125e-015	-1.5442e-014	1.66576e-014	-1.1204e-014	-1.03642e-015	8.40154e-016	5.17366e-015	-5.18214e-015	4.61649e-015	2.40023e-015	-6.63341e-015	2.56818e-015	1.46051e-015	-4.21607e-015	3.16264e-015	-2.2246e-015
2.40348e-015	-3.00118e-014	-2.57048e-015	-1.06081e-014	-3.79691e-015	-6.65618e-015	-9.34145e-015	2.32747e-014	3.93936e-014	4.08556e-015	-1.50693e-014	1.65049e-014	-1.1059e-014	-1.11313e-015	8.40127e-016	5.1344e-015	-5.12103e-015	4.43916e-015	2.2338e-015	-7.00629e-015	2.41259e-015	1.36615e-015	-4.01579e-015	3.04004e-015	-2.28853e-015
2.4949e-015	-2.94376e-014	-2.20813e-015	-1.07598e-014	-3.80321e-015	-7.03998e-015	-9.2606e-015	2.30989e-014	3.9196e-014	3.77167e-015	-1.46756e-014	1.63533e-014	-1.08985e-014	-1.17266e-015	8.44663e-016	5.08311e-015	-5.0633e-015	4.26089e-015	2.07684e-015	-7.36758e-015	2.27715e-015	1.29497e-015	-3.82646e-015	2.92236e-015	-2.33507e-015
2.59753e-015	-2.88456e-014	-1.84726e-015	-1.08781e-014	-3.82556e-015	-7.39241e-015	-9.17709e-015	2.28975e-014	3.89585e-014	3.45208e-015	-1.42632e-014	1.62047e-014	-1.07219e-014	-1.2144e-015	8.52921e-016	5.02072e-015	-5.01163e-015	4.08058e-015	1.9301e-015	-7.7163e-015	2.16049e-015	1.24584e-015	-3.65151e-015	2.80982e-015	-2.36526e-015
2.71213e-015	-2.82399e-014	-1.48942e-015	-1.09627e-014	-3.86362e-015	-7.71157e-015	-9.09169e-015	2.26718e-014	3.86807e-014	3.12851e-015	-1.3835e-014	1.60602e-014	-1.05287e-014	-1.23865e-015	8.63801e-016	4.94834e-015	-4.9682e-015	3.89676e-015	1.79351e-015	-8.0518e-015	2.06091e-015	1.21786e-015	-3.49405e-015	2.7023e-015	-2.38041e-015
2.83919e-015	-2.76244e-014	-1.13624e-015	-1.10132e-014	-3.91699e-015	-7.99572e-015	-9.00498e-015	2.24235e-014	3.83624e-014	2.80311e-015	-1.33931e-014	1.59204e-014	-1.03187e-014	-1.24512e-015	8.76595e-016	4.86662e-015	-4.93508e-015	3.70814e-015	1.66718e-015	-8.37348e-015	1.97649e-015	1.20922e-015	-3.35713e-015	2.59958e-015	-2.38131e-015
2.97891e-015	-2.70028e-014	-7.89226e-016	-1.10298e-014	-3.98481e-015	-8.24361e-015	-8.91799e-015	2.21541e-014	3.80037e-014	2.47843e-015	-1.29399e-014	1.57864e-014	-1.00919e-014	-1.23343e-015	8.90658e-016	4.77666e-015	-4.9139e-015	3.51328e-015	1.55027e-015	-8.68072e-015	1.90503e-015	1.21853e-015	-3.24353e-015	2.50143e-015	-2.36934e-015
3.13141e-015	-2.63785e-014	-4.49995e-016	-1.10125e-014	-4.0667e-015	-8.45446e-015	-8.83093e-015	2.18652e-014	3.76051e-014	2.15685e-015	-1.24772e-014	1.56587e-014	-9.84775e-015	-1.20392e-015	9.0484e-016	4.67932e-015	-4.90636e-015	3.31072e-015	1.44224e-015	-8.97312e-015	1.84387e-015	1.24361e-015	-3.15536e-015	2.40764e-015	-2.34596e-015
3.29681e-015	-2.5755e-014	-1.19926e-016	-1.09613e-014	-4.16195e-015	-8.62823e-015	-8.7443e-015	2.15583e-014	3.71665e-014	1.84001e-015	-1.20076e-014	1.55378e-014	-9.58576e-015	-1.15673e-015	9.17659e-016	4.57561e-015	-4.91398e-015	3.09879e-015	1.34237e-015	-9.25095e-015	1.79059e-015	1.28212e-015	-3.09491e-015	2.31787e-015	-2.31262e-015
3.4747e-015	-2.51354e-014	1.9931e-016	-1.08769e-014	-4.26914e-015	-8.76458e-015	-8.65845e-015	2.12355e-014	3.66884e-014	1.53028e-015	-1.15329e-014	1.54241e-014	-9.30642e-015	-1.09288e-015	9.28109e-016	4.46673e-015	-4.93796e-015	2.87628e-015	1.24894e-015	-9.51439e-015	1.74271e-015	1.33188e-015	-3.06432e-015	2.23199e-015	-2.2711e-015
3.66457e-015	-2.45224e-014	5.06338e-016	-1.07604e-014	-4.38729e-015	-8.86402e-015	-8.57437e-015	2.08991e-014	3.61716e-014	1.22989e-015	-1.10553e-014	1.53169e-014	-9.00988e-015	-1.0131e-015	9.35732e-016	4.35359e-015	-4.97996e-015	2.64184e-015	1.16069e-015	-9.76339e-015	1.69751e-015	1.39052e-015	-3.06498e-015	2.1494e-015	-2.22307e-015
3.86583e-015	-2.39183e-014	8.00092e-016	-1.06132e-014	-4.51529e-015	-8.92796e-015	-8.49223e-015	2.05517e-014	3.5617e-014	9.405e-016	-1.05767e-014	1.52153e-014	-8.6969e-015	-9.18226e-016	9.3989e-016	4.23738e-015	-5.04057e-015	2.39396e-015	1.07592e-015	-9.9985e-015	1.65172e-015	1.45601e-015	-3.09762e-015	2.06951e-015	-2.17063e-015
4.07732e-015	-2.33258e-014	1.07939e-015	-1.04362e-014	-4.65156e-015	-8.9577e-015	-8.41241e-015	2.01955e-014	3.50262e-014	6.63154e-016	-1.00988e-014	1.51187e-014	-8.36783e-015	-8.09209e-016	9.39562e-016	4.11897e-015	-5.1203e-015	2.13124e-015	9.92534e-016	-1.02208e-014	1.602e-015	1.52496e-015	-3.16314e-015	1.99179e-015	-2.11518e-015
4.29798e-015	-2.27472e-014	1.34328e-015	-1.02311e-014	-4.79506e-015	-8.95493e-015	-8.33577e-015	1.98328e-014	3.44013e-014	3.99503e-016	-9.62375e-015	1.5026e-014	-8.02351e-015	-6.86596e-016	9.34033e-016	3.99948e-015	-5.21961e-015	1.85311e-015	9.08627e-016	-1.0431e-014	1.54535e-015	1.59433e-015	-3.26202e-015	1.91547e-015	-2.05833e-015
4.52663e-015	-2.21849e-014	1.5908e-015	-9.99979e-015	-4.9447e-015	-8.92121e-015	-8.26285e-015	1.9466e-014	3.3745e-014	1.50964e-016	-9.15336e-015	1.49369e-014	-7.66548e-015	-5.51996e-016	9.23144e-016	3.88052e-015	-5.33874e-015	1.55862e-015	8.21665e-016	-1.06302e-014	1.47902e-015	1.66193e-015	-3.39431e-015	1.8397e-015	-2.00197e-015
4.76182e-015	-2.16414e-014	1.82099e-015	-9.7438e-015	-5.09928e-015	-8.8587e-015	-8.19393e-015	1.90975e-014	3.30597e-014	-8.12421e-017	-8.68924e-015	1.48498e-014	-7.29444e-015	-4.06833e-016	9.06607e-016	3.76223e-015	-5.47708e-015	1.24723e-015	7.29162e-016	-1.08192e-014	1.40021e-015	1.7248e-015	-3.55966e-015	1.76377e-015	-1.94771e-015
5.00164e-015	-2.11182e-014	2.03305e-015	-9.46499e-015	-5.25721e-015	-8.77025e-015	-8.12968e-015	1.873e-014	3.23486e-014	-2.95987e-016	-8.23318e-015	1.47634e-014	-6.91184e-015	-2.5196e-016	8.83993e-016	3.64587e-015	-5.63473e-015	9.18536e-016	6.2922e-016	-1.09988e-014	1.3062e-015	1.77983e-015	-3.75725e-015	1.68722e-015	-1.89678e-015
5.24431e-015	-2.06168e-014	2.2265e-015	-9.16535e-015	-5.41745e-015	-8.6579e-015	-8.07065e-015	1.83661e-014	3.16152e-014	-4.92038e-016	-7.78708e-015	1.4676e-014	-6.51888e-015	-8.87309e-017	8.55055e-016	3.53227e-015	-5.81061e-015	5.71852e-016	5.19352e-016	-1.11701e-014	1.19499e-015	1.82435e-015	-3.98639e-015	1.60904e-015	-1.8506e-015
5.48774e-015	-2.01388e-014	2.40064e-015	-8.84676e-015	-5.57901e-015	-8.52446e-015	-8.01725e-015	1.80082e-014	3.08632e-014	-6.68749e-016	-7.35255e-015	1.45859e-014	-6.11745e-015	8.16434e-017	8.19993e-016	3.42238e-015	-6.0037e-015	2.07117e-016	3.96697e-016	-1.13346e-014	1.06436e-015	1.85624e-015	-4.24532e-015	1.52845e-015	-1.81043e-015
5.72926e-015	-1.96855e-014	2.5549e-015	-8.51123e-015	-5.74093e-015	-8.37242e-015	-7.97026e-015	1.7659e-014	3.00963e-014	-8.25595e-016	-6.93117e-015	1.44916e-014	-5.70929e-015	2.57997e-016	7.79071e-016	3.31675e-015	-6.21323e-015	-1.75417e-016	2.59047e-016	-1.14929e-014	9.12297e-016	1.87261e-015	-4.53228e-015	1.44462e-015	-1.77733e-015
5.96685e-015	-1.9258e-014	2.68877e-015	-8.16106e-015	-5.90208e-015	-8.20438e-015	-7.93008e-015	1.73207e-014	2.93189e-014	-9.6203e-016	-6.52453e-015	1.43917e-014	-5.29673e-015	4.38793e-016	7.3261e-016	3.21626e-015	-6.43747e-015	-5.75062e-016	1.03724e-016	-1.16464e-014	7.37265e-016	1.87143e-015	-4.84518e-015	1.35706e-015	-1.75234e-015
6.19838e-015	-1.88576e-014	2.80205e-015	-7.79818e-015	-6.06157e-015	-8.02324e-015	-7.89699e-015	1.69959e-014	2.85356e-014	-1.0782e-015	-6.13406e-015	1.42843e-014	-4.88194e-015	6.2267e-016	6.80954e-016	3.1215e-015	-6.67487e-015	-9.90921e-016	-7.12766e-017	-1.17964e-014	5.38105e-016	1.85079e-015	-5.1814e-015	1.26508e-015	-1.73609e-015
6.42169e-015	-1.84852e-014	2.89438e-015	-7.42465e-015	-6.21824e-015	-7.83199e-015	-7.87149e-015	1.66872e-014	2.77516e-014	-1.17379e-015	-5.76144e-015	1.4168e-014	-4.46732e-015	8.08589e-016	6.24876e-016	3.03283e-015	-6.92404e-015	-1.42184e-015	-2.67686e-016	-1.19442e-014	3.13506e-016	1.80847e-015	-5.53845e-015	1.16792e-015	-1.72958e-015
6.63446e-015	-1.8142e-014	2.96546e-015	-7.04254e-015	-6.3714e-015	-7.63342e-015	-7.85433e-015	1.63967e-014	2.69725e-014	-1.24902e-015	-5.40847e-015	1.40414e-014	-4.05506e-015	9.95653e-016	5.64834e-016	2.95097e-015	-7.18337e-015	-1.86675e-015	-4.87983e-016	-1.20906e-014	6.25153e-017	1.74253e-015	-5.91359e-015	1.06488e-015	-1.73342e-015
6.83418e-015	-1.78288e-014	3.0151e-015	-6.65364e-015	-6.52034e-015	-7.42986e-015	-7.8457e-015	1.61271e-014	2.62043e-014	-1.30405e-015	-5.07692e-015	1.39039e-014	-3.64781e-015	1.18275e-015	5.0206e-016	2.87633e-015	-7.45075e-015	-2.32452e-015	-7.34023e-016	-1.22372e-014	-2.15303e-016	1.65216e-015	-6.30365e-015	9.55067e-016	-1.74789e-015
7.01887e-015	-1.75466e-014	3.04321e-015	-6.2603e-015	-6.66438e-015	-7.22304e-015	-7.84581e-015	1.58802e-014	2.54525e-014	-1.33952e-015	-4.7686e-015	1.37542e-014	-3.24801e-015	1.3687e-015	4.37007e-016	2.8093e-015	-7.7243e-015	-2.79308e-015	-1.0072e-015	-1.23845e-014	-5.19997e-016	1.53637e-015	-6.70585e-015	8.38299e-016	-1.77315e-015
7.18659e-015	-1.72962e-014	3.05044e-015	-5.86469e-015	-6.80287e-015	-7.01505e-015	-7.85502e-015	1.56575e-014	2.47231e-014	-1.35581e-015	-4.48465e-015	1.35917e-014	-2.85845e-015	1.55274e-015	3.70469e-016	2.75061e-015	-8.00216e-015	-3.27055e-015	-1.30879e-015	-1.25334e-014	-8.51118e-016	1.39426e-015	-7.11664e-015	7.14507e-016	-1.80956e-015
7.33526e-015	-1.70788e-014	3.03664e-015	-5.46835e-015	-6.93551e-015	-6.80773e-015	-7.87363e-015	1.5461e-014	2.40223e-014	-1.3536e-015	-4.22689e-015	1.34166e-014	-2.48162e-015	1.734e-015	3.03681e-016	2.69999e-015	-8.28206e-015	-3.75481e-015	-1.63957e-015	-1.26848e-014	-1.20801e-015	1.22548e-015	-7.53269e-015	5.8341e-016	-1.85684e-015
7.46322e-015	-1.68953e-014	3.00199e-015	-5.07344e-015	-7.06194e-015	-6.60275e-015	-7.90209e-015	1.52918e-014	2.33559e-014	-1.33385e-015	-3.99693e-015	1.32284e-014	-2.1201e-015	1.91196e-015	2.37879e-016	2.65781e-015	-8.56205e-015	-4.2437e-015	-2.0002e-015	-1.28392e-014	-1.58969e-015	1.03001e-015	-7.95077e-015	4.44613e-016	-1.91501e-015
7.56877e-015	-1.67461e-014	2.94678e-015	-4.68202e-015	-7.18176e-015	-6.40141e-015	-7.94023e-015	1.51511e-014	2.27296e-014	-1.29777e-015	-3.79606e-015	1.30271e-014	-1.77654e-015	2.0861e-015	1.73955e-016	2.62441e-015	-8.84032e-015	-4.73497e-015	-2.39101e-015	-1.29972e-014	-1.99508e-015	8.07462e-016	-8.36802e-015	2.98024e-016	-1.98404e-015
7.6505e-015	-1.66315e-014	2.87185e-015	-4.29529e-015	-7.29524e-015	-6.20475e-015	-7.98825e-015	1.50395e-014	2.21485e-014	-1.24631e-015	-3.62527e-015	1.2813e-014	-1.45301e-015	2.25582e-015	1.13386e-016	2.59971e-015	-9.11453e-015	-5.22635e-015	-2.81186e-015	-1.31593e-014	-2.42275e-015	5.58103e-016	-8.78128e-015	1.43591e-016	-2.06379e-015
7.70725e-015	-1.65519e-014	2.77765e-015	-3.91501e-015	-7.40225e-015	-6.01334e-015	-8.0457e-015	1.49575e-014	2.16173e-014	-1.18054e-015	-3.48564e-015	1.25861e-014	-1.15208e-015	2.42062e-015	5.68745e-017	2.58346e-015	-9.38205e-015	-5.71518e-015	-3.2622e-015	-1.33256e-014	-2.87081e-015	2.82572e-016	-9.18709e-015	-1.87639e-017	-2.15358e-015
7.73829e-015	-1.65073e-014	2.66493e-015	-3.54234e-015	-7.50233e-015	-5.8275e-015	-8.11267e-015	1.49051e-014	2.11409e-014	-1.10195e-015	-3.37817e-015	1.23475e-014	-8.7596e-016	2.58059e-015	5.28219e-018	2.57574e-015	-9.64061e-015	-6.19904e-015	-3.74162e-015	-1.34964e-014	-3.33729e-015	-1.78729e-017	-9.58216e-015	-1.88553e-016	-2.25293e-015
7.74297e-015	-1.64974e-014	2.53464e-015	-3.17873e-015	-7.59603e-015	-5.64754e-015	-8.18922e-015	1.48826e-014	2.07232e-014	-1.01239e-015	-3.30358e-015	1.20982e-014	-6.26231e-016	2.73525e-015	-4.00673e-017	2.57635e-015	-9.88808e-015	-6.67583e-015	-4.24923e-015	-1.36717e-014	-3.82028e-015	-3.41648e-016	-9.96382e-015	-3.65878e-016	-2.36116e-015
7.72079e-015	-1.65219e-014	2.38756e-015	-2.82551e-015	-7.68295e-015	-5.4733e-015	-8.27531e-015	1.48888e-014	2.03674e-014	-9.13241e-016	-3.262e-015	1.18385e-014	-4.05033e-016	2.88439e-015	-7.79289e-017	2.58531e-015	-1.01226e-014	-7.14313e-015	-4.78301e-015	-1.3851e-014	-4.31701e-015	-6.87824e-016	-1.03289e-014	-5.50693e-016	-2.47736e-015
7.67221e-015	-1.65799e-014	2.22498e-015	-2.48362e-015	-7.76326e-015	-5.30401e-015	-8.3708e-015	1.4923e-014	2.00761e-014	-8.06468e-016	-3.25328e-015	1.15702e-014	-2.13369e-016	3.02758e-015	-1.07951e-016	2.60266e-015	-1.03424e-014	-7.59869e-015	-5.34187e-015	-1.4034e-014	-4.82502e-015	-1.05497e-015	-1.06755e-014	-7.42277e-016	-2.60086e-015
7.59772e-015	-1.66704e-014	2.04806e-015	-2.15441e-015	-7.83717e-015	-5.13917e-015	-8.47515e-015	1.49842e-014	1.98517e-014	-6.93906e-016	-3.2769e-015	1.12949e-014	-5.22683e-017	3.16466e-015	-1.29368e-016	2.628e-015	-1.0546e-014	-8.03993e-015	-5.92351e-015	-1.42202e-014	-5.34161e-015	-1.44102e-015	-1.1001e-014	-9.39836e-016	-2.73161e-015
7.4975e-015	-1.67922e-014	1.85793e-015	-1.83896e-015	-7.90448e-015	-4.97806e-015	-8.58797e-015	1.50707e-014	1.96957e-014	-5.77133e-016	-3.3324e-015	1.10141e-014	7.74794e-017	3.29535e-015	-1.41731e-016	2.66108e-015	-1.07312e-014	-8.46473e-015	-6.52537e-015	-1.44086e-014	-5.8641e-015	-1.84378e-015	-1.1303e-014	-1.14337e-015	-2.86889e-015
7.37178e-015	-1.69438e-014	1.6561e-015	-1.53764e-015	-7.9653e-015	-4.81972e-015	-8.70854e-015	1.51809e-014	1.96081e-014	-4.57822e-016	-3.41916e-015	1.07287e-014	1.75114e-016	3.41965e-015	-1.44054e-016	2.70193e-015	-1.08966e-014	-8.87137e-015	-7.1444e-015	-1.45988e-014	-6.38964e-015	-2.26105e-015	-1.15797e-014	-1.35205e-015	-3.01257e-015
7.22214e-015	-1.71236e-014	1.44407e-015	-1.2517e-015	-8.01994e-015	-4.66264e-015	-8.83622e-015	1.53124e-014	1.95888e-014	-3.38145e-016	-3.53628e-015	1.04406e-014	2.40459e-016	3.53754e-015	-1.35844e-016	2.75027e-015	-1.10404e-014	-9.25808e-015	-7.77788e-015	-1.47901e-014	-6.91546e-015	-2.69025e-015	-1.18298e-014	-1.56509e-015	-3.16161e-015
7.0498e-015	-1.73294e-014	1.2232e-015	-9.81919e-016	-8.06852e-015	-4.50592e-015	-8.96985e-015	1.54627e-014	1.9636e-014	-2.19747e-016	-3.68257e-015	1.01517e-014	2.73952e-016	3.64901e-015	-1.17178e-016	2.80571e-015	-1.11616e-014	-9.62341e-015	-8.4229e-015	-1.49813e-014	-7.43869e-015	-3.12926e-015	-1.20521e-014	-1.78212e-015	-3.31567e-015
6.85648e-015	-1.75586e-014	9.9566e-016	-7.28956e-016	-8.11136e-015	-4.34779e-015	-9.10871e-015	1.56293e-014	1.97478e-014	-1.04735e-016	-3.85578e-015	9.86312e-015	2.76357e-016	3.75353e-015	-8.8311e-017	2.86783e-015	-1.12589e-014	-9.96595e-015	-9.07625e-015	-1.51712e-014	-7.95663e-015	-3.57512e-015	-1.22453e-014	-2.00233e-015	-3.47395e-015
6.64419e-015	-1.78079e-014	7.63386e-016	-4.93459e-016	-8.1486e-015	-4.18665e-015	-9.25176e-015	1.58095e-014	1.9921e-014	4.86871e-018	-4.05318e-015	9.57656e-015	2.48329e-016	3.85111e-015	-4.92272e-017	2.93616e-015	-1.13308e-014	-1.02845e-014	-9.73423e-015	-1.53588e-014	-8.46654e-015	-4.02495e-015	-1.24088e-014	-2.22498e-015	-3.63589e-015
6.41516e-015	-1.80742e-014	5.27734e-016	-2.76063e-016	-8.18044e-015	-4.02128e-015	-9.39769e-015	1.59997e-014	2.01516e-014	1.0718e-016	-4.27257e-015	9.29329e-015	1.90403e-016	3.94152e-015	-8.20955e-020	3.01014e-015	-1.1376e-014	-1.05785e-014	-1.03936e-014	-1.55425e-014	-8.96576e-015	-4.4761e-015	-1.2542e-014	-2.44967e-015	-3.80061e-015
6.17188e-015	-1.83541e-014	2.90687e-016	-7.70432e-017	-8.20694e-015	-3.85095e-015	-9.54526e-015	1.61963e-014	2.04347e-014	2.00955e-016	-4.51106e-015	9.01472e-015	1.03857e-016	4.02424e-015	5.84402e-017	3.08988e-015	-1.13942e-014	-1.08474e-014	-1.10509e-014	-1.57209e-014	-9.45215e-015	-4.92571e-015	-1.26443e-014	-2.6754e-015	-3.96777e-015
5.91693e-015	-1.86436e-014	5.41393e-017	1.03101e-016	-8.22792e-015	-3.67395e-015	-9.6932e-015	1.63956e-014	2.07647e-014	2.8451e-016	-4.76546e-015	8.74143e-015	-8.88544e-018	4.09891e-015	1.25866e-016	3.17471e-015	-1.13848e-014	-1.10909e-014	-1.17022e-014	-1.58932e-014	-9.92298e-015	-5.37113e-015	-1.27158e-014	-2.90132e-015	-4.13707e-015
5.65295e-015	-1.89385e-014	-1.80037e-016	2.64067e-016	-8.24305e-015	-3.48912e-015	-9.8404e-015	1.65942e-014	2.11352e-014	3.56785e-016	-5.03156e-015	8.47473e-015	-1.4556e-016	4.16498e-015	2.01546e-016	3.26396e-015	-1.1348e-014	-1.13087e-014	-1.23441e-014	-1.60581e-014	-1.03762e-014	-5.80941e-015	-1.27567e-014	-3.1266e-015	-4.30807e-015
5.38312e-015	-1.92343e-014	-4.09718e-016	4.05408e-016	-8.25272e-015	-3.29521e-015	-9.98517e-015	1.67883e-014	2.15389e-014	4.16147e-016	-5.30593e-015	8.21563e-015	-3.04426e-016	4.2222e-015	2.84677e-016	3.35697e-015	-1.12835e-014	-1.15014e-014	-1.29727e-014	-1.62149e-014	-1.08099e-014	-6.23781e-015	-1.27677e-014	-3.35055e-015	-4.47975e-015
5.11055e-015	-1.95263e-014	-6.32658e-016	5.27036e-016	-8.25661e-015	-3.09124e-015	-1.0126e-014	1.6974e-014	2.19687e-014	4.61545e-016	-5.58487e-015	7.96451e-015	-4.82827e-016	4.27006e-015	3.74321e-016	3.45329e-015	-1.11914e-014	-1.16697e-014	-1.35843e-014	-1.63624e-014	-1.12223e-014	-6.65379e-015	-1.27495e-014	-3.57269e-015	-4.65186e-015
4.83816e-015	-1.98096e-014	-8.46941e-016	6.28809e-016	-8.25501e-015	-2.87691e-015	-1.02611e-014	1.71473e-014	2.24162e-014	4.92195e-016	-5.86352e-015	7.72216e-015	-6.77682e-016	4.30779e-015	4.68908e-016	3.5526e-015	-1.10719e-014	-1.1814e-014	-1.41753e-014	-1.65e-014	-1.16118e-014	-7.05489e-015	-1.27033e-014	-3.79221e-015	-4.82417e-015
4.56921e-015	-2.00798e-014	-1.05108e-015	7.10611e-016	-8.24776e-015	-2.6517e-015	-1.0389e-014	1.73044e-014	2.28729e-014	5.07449e-016	-6.13752e-015	7.48877e-015	-8.85932e-016	4.33472e-015	5.67295e-016	3.65372e-015	-1.09256e-014	-1.19354e-014	-1.47428e-014	-1.66267e-014	-1.19771e-014	-7.43842e-015	-1.26296e-014	-4.00853e-015	-4.99682e-015
4.30641e-015	-2.0332e-014	-1.24358e-015	7.72086e-016	-8.23458e-015	-2.41529e-015	-1.05079e-014	1.74423e-014	2.33304e-014	5.0683e-016	-6.40241e-015	7.26417e-015	-1.10467e-015	4.35017e-015	6.67966e-016	3.75623e-015	-1.07534e-014	-1.2035e-014	-1.52841e-014	-1.67421e-014	-1.23167e-014	-7.80184e-015	-1.25295e-014	-4.22094e-015	-5.16901e-015
4.05278e-015	-2.05612e-014	-1.42271e-015	8.13223e-016	-8.21537e-015	-2.16769e-015	-1.06167e-014	1.75578e-014	2.37802e-014	4.90441e-016	-6.6537e-015	7.04859e-015	-1.33074e-015	4.35364e-015	7.69844e-016	3.8592e-015	-1.05558e-014	-1.21144e-014	-1.57956e-014	-1.68453e-014	-1.26299e-014	-8.14288e-015	-1.24048e-014	-4.42886e-015	-5.34028e-015
3.81163e-015	-2.07627e-014	-1.58672e-015	8.34334e-016	-8.19008e-015	-1.90927e-015	-1.07135e-014	1.76484e-014	2.42132e-014	4.57931e-016	-6.88678e-015	6.84098e-015	-1.56088e-015	4.34432e-015	8.71804e-016	3.9618e-015	-1.0334e-014	-1.21749e-014	-1.62748e-014	-1.69363e-014	-1.29158e-014	-8.45919e-015	-1.22567e-014	-4.63158e-015	-5.5102e-015
3.58601e-015	-2.0932e-014	-1.73433e-015	8.34985e-016	-8.15851e-015	-1.64068e-015	-1.07962e-014	1.77111e-014	2.46198e-014	4.0902e-016	-7.09697e-015	6.64052e-015	-1.7918e-015	4.32129e-015	9.72387e-016	4.0632e-015	-1.00897e-014	-1.22182e-014	-1.67191e-014	-1.70146e-014	-1.31743e-014	-8.74904e-015	-1.20869e-014	-4.82827e-015	-5.67817e-015
3.3787e-015	-2.10641e-014	-1.86445e-015	8.15388e-016	-8.12031e-015	-1.36243e-015	-1.08635e-014	1.77439e-014	2.49909e-014	3.43843e-016	-7.28039e-015	6.44699e-015	-2.01984e-015	4.28385e-015	1.07e-015	4.16199e-015	-9.82446e-015	-1.22463e-014	-1.71263e-014	-1.70805e-014	-1.34054e-014	-9.0112e-015	-1.1897e-014	-5.01831e-015	-5.84378e-015
3.19187e-015	-2.11546e-014	-1.97587e-015	7.76135e-016	-8.07605e-015	-1.07535e-015	-1.09141e-014	1.77451e-014	2.53181e-014	2.63049e-016	-7.4332e-015	6.25904e-015	-2.24201e-015	4.23109e-015	1.16362e-015	4.25697e-015	-9.53967e-015	-1.22611e-014	-1.74947e-014	-1.71335e-014	-1.36085e-014	-9.24375e-015	-1.1689e-014	-5.20152e-015	-6.00688e-015
3.0279e-015	-2.11993e-014	-2.06766e-015	7.16788e-016	-8.02525e-015	-7.80718e-016	-1.09466e-014	1.77128e-014	2.55935e-014	1.6824e-016	-7.55145e-015	6.07493e-015	-2.45515e-015	4.16249e-015	1.25157e-015	4.34743e-015	-9.23737e-015	-1.22642e-014	-1.78225e-014	-1.71736e-014	-1.37841e-014	-9.44577e-015	-1.14646e-014	-5.37743e-015	-6.16686e-015
2.88859e-015	-2.1195e-014	-2.13936e-015	6.37745e-016	-7.9675e-015	-4.79514e-016	-1.09599e-014	1.76461e-014	2.58096e-014	6.0114e-017	-7.63163e-015	5.89303e-015	-2.65644e-015	4.07741e-015	1.33263e-015	4.43202e-015	-8.91993e-015	-1.2258e-014	-1.81082e-014	-1.72009e-014	-1.39324e-014	-9.6152e-015	-1.12256e-014	-5.54554e-015	-6.32312e-015
2.77631e-015	-2.11387e-014	-2.19078e-015	5.39562e-016	-7.90277e-015	-1.73678e-016	-1.09527e-014	1.75444e-014	2.596e-014	-6.02747e-017	-7.67052e-015	5.71193e-015	-2.84281e-015	3.97541e-015	1.40605e-015	4.50952e-015	-8.58976e-015	-1.22443e-014	-1.83513e-014	-1.7216e-014	-1.40542e-014	-9.75138e-015	-1.09735e-014	-5.70579e-015	-6.47511e-015
2.69233e-015	-2.10281e-014	-2.22128e-015	4.22807e-016	-7.83096e-015	1.34869e-016	-1.09234e-014	1.74075e-014	2.60388e-014	-1.91503e-016	-7.66528e-015	5.53037e-015	-3.01135e-015	3.85617e-015	1.47057e-015	4.57861e-015	-8.24941e-015	-1.22248e-014	-1.85509e-014	-1.72196e-014	-1.41496e-014	-9.85345e-015	-1.07097e-014	-5.85794e-015	-6.6217e-015
2.63736e-015	-2.08608e-014	-2.23084e-015	2.88039e-016	-7.75242e-015	4.44311e-016	-1.08713e-014	1.72363e-014	2.60408e-014	-3.31841e-016	-7.61414e-015	5.34723e-015	-3.15968e-015	3.71892e-015	1.52523e-015	4.63785e-015	-7.90102e-015	-1.22015e-014	-1.87067e-014	-1.72118e-014	-1.42192e-014	-9.92125e-015	-1.04364e-014	-6.00199e-015	-6.76254e-015
2.61238e-015	-2.06353e-014	-2.21954e-015	1.35794e-016	-7.66655e-015	7.52581e-016	-1.07953e-014	1.70318e-014	2.59613e-014	-4.79639e-016	-7.51545e-015	5.16084e-015	-3.2852e-015	3.56353e-015	1.56919e-015	4.68605e-015	-7.54733e-015	-1.21764e-014	-1.88187e-014	-1.71931e-014	-1.42641e-014	-9.95418e-015	-1.01552e-014	-6.13744e-015	-6.8966e-015
2.61803e-015	-2.03504e-014	-2.18789e-015	-3.30172e-017	-7.5736e-015	1.05717e-015	-1.06947e-014	1.67956e-014	2.57973e-014	-6.3329e-016	-7.36774e-015	4.96934e-015	-3.38584e-015	3.38973e-015	1.60216e-015	4.72201e-015	-7.19113e-015	-1.21508e-014	-1.8887e-014	-1.71643e-014	-1.42852e-014	-9.95212e-015	-9.86732e-015	-6.26425e-015	-7.02338e-015
2.65462e-015	-2.00054e-014	-2.13624e-015	-2.1753e-016	-7.474e-015	1.3563e-015	-1.05691e-014	1.65295e-014	2.55462e-014	-7.90251e-016	-7.17005e-015	4.77144e-015	-3.45991e-015	3.19757e-015	1.62314e-015	4.74437e-015	-6.83534e-015	-1.21264e-014	-1.89125e-014	-1.71262e-014	-1.42838e-014	-9.91509e-015	-9.57446e-015	-6.3819e-015	-7.14195e-015
2.72202e-015	-1.96004e-014	-2.06518e-015	-4.16503e-016	-7.36747e-015	1.64817e-015	-1.04172e-014	1.62358e-014	2.52065e-014	-9.48343e-016	-6.92234e-015	4.5659e-015	-3.50597e-015	2.98683e-015	1.63204e-015	4.75142e-015	-6.48302e-015	-1.21039e-014	-1.88959e-014	-1.70792e-014	-1.4261e-014	-9.84372e-015	-9.27765e-015	-6.48981e-015	-7.2507e-015
2.81919e-015	-1.91366e-014	-1.97571e-015	-6.28656e-016	-7.25435e-015	1.93059e-015	-1.02391e-014	1.59172e-014	2.47784e-014	-1.10534e-015	-6.62493e-015	4.35128e-015	-3.52267e-015	2.75788e-015	1.62876e-015	4.742e-015	-6.137e-015	-1.20851e-014	-1.88384e-014	-1.70241e-014	-1.42181e-014	-9.7381e-015	-8.97779e-015	-6.58817e-015	-7.3491e-015
2.94544e-015	-1.86157e-014	-1.86886e-015	-8.52944e-016	-7.13498e-015	2.20179e-015	-1.00342e-014	1.55773e-014	2.42626e-014	-1.25892e-015	-6.2788e-015	4.12663e-015	-3.50922e-015	2.51117e-015	1.6131e-015	4.71498e-015	-5.79964e-015	-1.20705e-014	-1.87416e-014	-1.69618e-014	-1.41564e-014	-9.59874e-015	-8.67641e-015	-6.67654e-015	-7.43633e-015
3.09949e-015	-1.804e-014	-1.74553e-015	-1.088e-015	-7.00886e-015	2.46005e-015	-9.80251e-015	1.52199e-014	2.36609e-014	-1.40705e-015	-5.88579e-015	3.89082e-015	-3.46536e-015	2.24734e-015	1.58584e-015	4.66938e-015	-5.47381e-015	-1.20607e-014	-1.86067e-014	-1.68929e-014	-1.40771e-014	-9.42601e-015	-8.37492e-015	-6.75487e-015	-7.51179e-015
3.27971e-015	-1.74124e-014	-1.60704e-015	-1.33193e-015	-6.87646e-015	2.70373e-015	-9.54363e-015	1.48483e-014	2.2976e-014	-1.54754e-015	-5.4479e-015	3.64295e-015	-3.39086e-015	1.96754e-015	1.54724e-015	4.60352e-015	-5.16214e-015	-1.20557e-014	-1.84357e-014	-1.68183e-014	-1.39813e-014	-9.22039e-015	-8.07402e-015	-6.82288e-015	-7.57396e-015
3.4844e-015	-1.67362e-014	-1.45515e-015	-1.5831e-015	-6.7377e-015	2.93165e-015	-9.25777e-015	1.44665e-014	2.22117e-014	-1.67834e-015	-4.96769e-015	3.38281e-015	-3.28584e-015	1.67268e-015	1.49746e-015	4.51636e-015	-4.86721e-015	-1.20555e-014	-1.82306e-014	-1.67383e-014	-1.38707e-014	-8.9833e-015	-7.77446e-015	-6.88039e-015	-7.62193e-015
3.71105e-015	-1.60154e-014	-1.2914e-015	-1.83974e-015	-6.5929e-015	3.14253e-015	-8.94554e-015	1.40796e-014	2.13736e-014	-1.79784e-015	-4.44828e-015	3.11e-015	-3.1505e-015	1.3641e-015	1.43759e-015	4.40701e-015	-4.59169e-015	-1.20602e-014	-1.79941e-014	-1.66528e-014	-1.37462e-014	-8.71567e-015	-7.47651e-015	-6.92726e-015	-7.65483e-015
3.95737e-015	-1.52539e-014	-1.11771e-015	-2.10003e-015	-6.44249e-015	3.33482e-015	-8.60753e-015	1.36916e-014	2.04669e-014	-1.90429e-015	-3.89327e-015	2.82441e-015	-2.98573e-015	1.04255e-015	1.36818e-015	4.27421e-015	-4.33813e-015	-1.20697e-014	-1.77285e-014	-1.65622e-014	-1.36087e-014	-8.4179e-015	-7.18103e-015	-6.96332e-015	-7.67174e-015
4.22046e-015	-1.44564e-014	-9.35331e-016	-2.36189e-015	-6.28752e-015	3.50802e-015	-8.24373e-015	1.3307e-014	1.9499e-014	-1.99598e-015	-3.30651e-015	2.527e-015	-2.7926e-015	7.09571e-016	1.29046e-015	4.11703e-015	-4.10891e-015	-1.20829e-014	-1.74367e-014	-1.64665e-014	-1.346e-014	-8.09135e-015	-6.88831e-015	-6.98816e-015	-7.67183e-015
4.49735e-015	-1.36283e-014	-7.45791e-016	-2.62327e-015	-6.1282e-015	3.66193e-015	-7.85485e-015	1.29304e-014	1.84773e-014	-2.07094e-015	-2.69286e-015	2.21832e-015	-2.57235e-015	3.66441e-016	1.20544e-015	3.93518e-015	-3.90519e-015	-1.20987e-014	-1.7121e-014	-1.63662e-014	-1.33014e-014	-7.73809e-015	-6.59884e-015	-7.00174e-015	-7.65441e-015
4.78545e-015	-1.27757e-014	-5.50426e-016	-2.88207e-015	-5.96511e-015	3.79668e-015	-7.44124e-015	1.25662e-014	1.74101e-014	-2.12769e-015	-2.05687e-015	1.89925e-015	-2.32685e-015	1.50053e-017	1.11449e-015	3.72821e-015	-3.72828e-015	-1.21163e-014	-1.67842e-014	-1.62618e-014	-1.31342e-014	-7.35941e-015	-6.3126e-015	-7.00394e-015	-7.61897e-015
5.0817e-015	-1.19048e-014	-3.50801e-016	-3.13581e-015	-5.79797e-015	3.91204e-015	-7.0038e-015	1.22188e-014	1.6306e-014	-2.16523e-015	-1.40355e-015	1.57029e-015	-2.05732e-015	-3.42872e-016	1.01855e-015	3.49599e-015	-3.58004e-015	-1.21343e-014	-1.64287e-014	-1.61521e-014	-1.29589e-014	-6.95718e-015	-6.03029e-015	-6.99425e-015	-7.56514e-015
5.38319e-015	-1.10217e-014	-1.48468e-016	-3.38263e-015	-5.62703e-015	4.00837e-015	-6.54363e-015	1.18932e-014	1.51738e-014	-2.1825e-015	-7.38079e-016	1.23267e-015	-1.76552e-015	-7.05388e-016	9.18984e-016	3.23835e-015	-3.46128e-015	-1.21511e-014	-1.60579e-014	-1.60363e-014	-1.27764e-014	-6.53267e-015	-5.75164e-015	-6.97258e-015	-7.49238e-015
5.68622e-015	-1.0133e-014	5.51756e-017	-3.62025e-015	-5.45283e-015	4.08658e-015	-6.06188e-015	1.15936e-014	1.40225e-014	-2.1789e-015	-6.6074e-017	8.88989e-016	-1.45438e-015	-1.07011e-015	8.16958e-016	2.95572e-015	-3.37299e-015	-1.21656e-014	-1.56749e-014	-1.59136e-014	-1.25887e-014	-6.08779e-015	-5.47712e-015	-6.9386e-015	-7.40008e-015
5.98746e-015	-9.24516e-015	2.59428e-016	-3.84637e-015	-5.27598e-015	4.14815e-015	-5.5601e-015	1.13236e-014	1.28617e-014	-2.15421e-015	6.0681e-016	5.42028e-016	-1.12589e-015	-1.43484e-015	7.13474e-016	2.64843e-015	-3.31606e-015	-1.21758e-014	-1.52823e-014	-1.57834e-014	-1.23964e-014	-5.62468e-015	-5.20659e-015	-6.89225e-015	-7.28856e-015
6.28366e-015	-8.36529e-015	4.63359e-016	-4.0583e-015	-5.09712e-015	4.1946e-015	-5.03953e-015	1.10872e-014	1.17012e-014	-2.10799e-015	1.27604e-015	1.93684e-016	-7.82196e-016	-1.79753e-015	6.09764e-016	2.31667e-015	-3.29042e-015	-1.21802e-014	-1.48827e-014	-1.56447e-014	-1.22007e-014	-5.14514e-015	-4.94e-015	-6.83417e-015	-7.15747e-015
6.5718e-015	-7.49953e-015	6.66077e-016	-4.25413e-015	-4.91664e-015	4.22681e-015	-4.50184e-015	1.08868e-014	1.05502e-014	-2.04028e-015	1.93614e-015	-1.53641e-016	-4.25996e-016	-2.15637e-015	5.06733e-016	1.96161e-015	-3.29563e-015	-1.21773e-014	-1.44786e-014	-1.54969e-014	-1.20022e-014	-4.65145e-015	-4.67707e-015	-6.76453e-015	-7.00655e-015
6.84891e-015	-6.65381e-015	8.66156e-016	-4.43197e-015	-4.73519e-015	4.24698e-015	-3.94824e-015	1.07247e-014	9.41751e-015	-1.95135e-015	2.58163e-015	-4.97012e-016	-5.96406e-017	-2.50924e-015	4.05516e-016	1.58431e-015	-3.33093e-015	-1.21649e-014	-1.40723e-014	-1.53385e-014	-1.18015e-014	-4.14516e-015	-4.41725e-015	-6.68281e-015	-6.83634e-015
7.11198e-015	-5.83409e-015	1.06274e-015	-4.59043e-015	-4.55271e-015	4.25734e-015	-3.38098e-015	1.06032e-014	8.31334e-015	-1.84263e-015	3.2074e-015	-8.33729e-016	3.14069e-016	-2.85385e-015	3.0697e-016	1.18567e-015	-3.3959e-015	-1.21414e-014	-1.36665e-014	-1.51681e-014	-1.15996e-014	-3.62807e-015	-4.16073e-015	-6.58879e-015	-6.64783e-015
7.35846e-015	-5.04638e-015	1.2549e-015	-4.72806e-015	-4.36947e-015	4.26014e-015	-2.80149e-015	1.05245e-014	7.24611e-015	-1.71461e-015	3.8084e-015	-1.16081e-015	6.92719e-016	-3.1884e-015	2.12249e-016	7.67426e-016	-3.48857e-015	-1.21052e-014	-1.32641e-014	-1.49844e-014	-1.13978e-014	-3.10259e-015	-3.9073e-015	-6.48343e-015	-6.44155e-015
7.58559e-015	-4.29637e-015	1.44222e-015	-4.84291e-015	-4.18634e-015	4.25839e-015	-2.21211e-015	1.049e-014	6.22454e-015	-1.56819e-015	4.38063e-015	-1.47548e-015	1.07386e-015	-3.51045e-015	1.22274e-016	3.31429e-016	-3.60755e-015	-1.20548e-014	-1.28672e-014	-1.47863e-014	-1.11968e-014	-2.57113e-015	-3.65698e-015	-6.3668e-015	-6.21856e-015
7.79134e-015	-3.5887e-015	1.6249e-015	-4.93365e-015	-4.00338e-015	4.25432e-015	-1.61475e-015	1.05001e-014	5.25613e-015	-1.40468e-015	4.9199e-015	-1.77521e-015	1.45467e-015	-3.81773e-015	3.83946e-017	-1.19778e-016	-3.7509e-015	-1.19879e-014	-1.24776e-014	-1.45719e-014	-1.09973e-014	-2.03578e-015	-3.40947e-015	-6.23834e-015	-5.9798e-015
7.97397e-015	-2.92807e-015	1.80265e-015	-4.99914e-015	-3.82143e-015	4.24984e-015	-1.01107e-015	1.05545e-014	4.34819e-015	-1.22658e-015	5.42144e-015	-2.05666e-015	1.83343e-015	-4.10881e-015	-3.93772e-017	-5.84035e-016	-3.91684e-015	-1.19038e-014	-1.20971e-014	-1.43406e-014	-1.08005e-014	-1.49859e-015	-3.16483e-015	-6.09879e-015	-5.72616e-015
8.13222e-015	-2.31867e-015	1.97502e-015	-5.03771e-015	-3.64131e-015	4.24816e-015	-4.03158e-016	1.06529e-014	3.50708e-015	-1.03534e-015	5.88266e-015	-2.3162e-015	2.20677e-015	-4.38208e-015	-1.09969e-016	-1.05911e-015	-4.10275e-015	-1.18009e-014	-1.17279e-014	-1.40913e-014	-1.06067e-014	-9.61651e-016	-2.92331e-015	-5.94812e-015	-5.4586e-015
8.265e-015	-1.76483e-015	2.14284e-015	-5.04831e-015	-3.46308e-015	4.25214e-015	2.06348e-016	1.07953e-014	2.73847e-015	-8.32696e-016	6.30099e-015	-2.55161e-015	2.57295e-015	-4.63576e-015	-1.73022e-016	-1.54205e-015	-4.30591e-015	-1.16782e-014	-1.13708e-014	-1.38229e-014	-1.04158e-014	-4.27348e-016	-2.68539e-015	-5.78624e-015	-5.17894e-015
8.37093e-015	-1.26902e-015	2.30578e-015	-5.03066e-015	-3.2871e-015	4.26401e-015	8.15366e-016	1.09805e-014	2.04696e-015	-6.21206e-016	6.67436e-015	-2.75993e-015	2.9298e-015	-4.86823e-015	-2.27998e-016	-2.0303e-015	-4.52357e-015	-1.15349e-014	-1.10274e-014	-1.35347e-014	-1.02292e-014	1.02027e-016	-2.45062e-015	-5.614e-015	-4.88858e-015
8.44978e-015	-8.33187e-016	2.46347e-015	-4.98448e-015	-3.11408e-015	4.28646e-015	1.42137e-015	1.12053e-014	1.43683e-015	-4.03096e-016	7.00093e-015	-2.93965e-015	3.27551e-015	-5.07844e-015	-2.75028e-016	-2.52062e-015	-4.75271e-015	-1.13702e-014	-1.06987e-014	-1.32262e-014	-1.00474e-014	6.24589e-016	-2.21908e-015	-5.43277e-015	-4.58896e-015
8.50163e-015	-4.58617e-016	2.61617e-015	-4.9099e-015	-2.94413e-015	4.32222e-015	2.02185e-015	1.14675e-014	9.10488e-016	-1.80288e-016	7.27967e-015	-3.08889e-015	3.60784e-015	-5.26543e-015	-3.14224e-016	-3.00994e-015	-4.99012e-015	-1.1184e-014	-1.03855e-014	-1.2897e-014	-9.87108e-015	1.1385e-015	-1.99109e-015	-5.24292e-015	-4.28149e-015
8.52658e-015	-1.45796e-016	2.76466e-015	-4.80722e-015	-2.77802e-015	4.37255e-015	2.61457e-015	1.17639e-014	4.6974e-016	4.44829e-017	7.5108e-015	-3.20578e-015	3.9256e-015	-5.42847e-015	-3.45713e-016	-3.49518e-015	-5.23206e-015	-1.09761e-014	-1.00883e-014	-1.25457e-014	-9.7011e-015	1.64149e-015	-1.76684e-015	-5.04515e-015	-3.9677e-015
8.52467e-015	1.04694e-016	2.90921e-015	-4.67734e-015	-2.61616e-015	4.43965e-015	3.19667e-015	1.2091e-014	1.15563e-016	2.69479e-016	7.69431e-015	-3.28827e-015	4.22737e-015	-5.56755e-015	-3.69156e-016	-3.97282e-015	-5.47553e-015	-1.07473e-014	-9.80729e-015	-1.21723e-014	-9.53759e-015	2.13188e-015	-1.54687e-015	-4.84021e-015	-3.64936e-015
8.49705e-015	2.93126e-016	3.05028e-015	-4.52138e-015	-2.4591e-015	4.5254e-015	3.76498e-015	1.24452e-014	-1.52065e-016	4.91985e-016	7.83109e-015	-3.33618e-015	4.51182e-015	-5.68237e-015	-3.85527e-016	-4.43997e-015	-5.71828e-015	-1.04979e-014	-9.54308e-015	-1.17761e-014	-9.38173e-015	2.60711e-015	-1.33112e-015	-4.62897e-015	-3.32867e-015
8.44523e-015	4.20746e-016	3.1883e-015	-4.34065e-015	-2.30748e-015	4.63056e-015	4.31688e-015	1.28225e-014	-3.34338e-016	7.09449e-016	7.92145e-015	-3.34908e-015	4.77842e-015	-5.77255e-015	-3.95433e-016	-4.89344e-015	-5.95676e-015	-1.02291e-014	-9.2958e-015	-1.13577e-014	-9.23331e-015	3.06559e-015	-1.12022e-015	-4.41258e-015	-3.00774e-015
8.37037e-015	4.89522e-016	3.32348e-015	-4.13635e-015	-2.16162e-015	4.75624e-015	4.84969e-015	1.32183e-014	-4.33441e-016	9.19671e-016	7.96713e-015	-3.3263e-015	5.02645e-015	-5.83766e-015	-3.99587e-016	-5.33055e-015	-6.18803e-015	-9.94161e-015	-9.06546e-015	-1.09175e-014	-9.09257e-015	3.50537e-015	-9.14485e-016	-4.19137e-015	-2.68877e-015
8.2741e-015	5.01517e-016	3.4559e-015	-3.91024e-015	-2.0224e-015	4.90362e-015	5.3606e-015	1.3628e-014	-4.51506e-016	1.12003e-015	7.97005e-015	-3.26775e-015	5.25443e-015	-5.87856e-015	-3.98699e-016	-5.74837e-015	-6.40911e-015	-9.63721e-015	-8.85183e-015	-1.0457e-014	-8.95966e-015	3.92485e-015	-7.14341e-016	-3.96634e-015	-2.37256e-015
8.15822e-015	4.59593e-016	3.58583e-015	-3.66414e-015	-1.89081e-015	5.07325e-015	5.84674e-015	1.40461e-014	-3.9153e-016	1.30816e-015	7.93219e-015	-3.17382e-015	5.46152e-015	-5.89578e-015	-3.93483e-016	-6.14307e-015	-6.61682e-015	-9.31723e-015	-8.65456e-015	-9.97771e-015	-8.83484e-015	4.32275e-015	-5.20103e-016	-3.73855e-015	-2.0616e-015
8.02479e-015	3.66843e-016	3.71322e-015	-3.40059e-015	-1.76736e-015	5.2654e-015	6.30531e-015	1.44686e-014	-2.57212e-016	1.482e-015	7.85701e-015	-3.04517e-015	5.6475e-015	-5.88953e-015	-3.84894e-016	-6.51182e-015	-6.80889e-015	-8.98326e-015	-8.4732e-015	-9.48073e-015	-8.71871e-015	4.69745e-015	-3.32605e-016	-3.50921e-015	-1.75735e-015
7.87702e-015	2.26777e-016	3.83836e-015	-3.12132e-015	-1.65271e-015	5.47959e-015	6.73402e-015	1.48902e-014	-5.322e-017	1.64014e-015	7.74786e-015	-2.88322e-015	5.81157e-015	-5.86102e-015	-3.73601e-016	-6.85276e-015	-6.9826e-015	-8.63784e-015	-8.30706e-015	-8.96757e-015	-8.61084e-015	5.04734e-015	-1.52061e-016	-3.27902e-015	-1.46161e-015
7.71725e-015	4.31652e-017	3.96159e-015	-2.82857e-015	-1.5476e-015	5.7148e-015	7.13118e-015	1.53059e-014	2.16192e-016	1.7812e-015	7.60785e-015	-2.69007e-015	5.95442e-015	-5.81148e-015	-3.60605e-016	-7.16312e-015	-7.13594e-015	-8.28312e-015	-8.15524e-015	-8.44115e-015	-8.51192e-015	5.37148e-015	2.10453e-017	-3.04948e-015	-1.17561e-015
7.54755e-015	-1.80158e-016	4.08215e-015	-2.5252e-015	-1.45285e-015	5.97085e-015	7.49418e-015	1.57116e-014	5.44966e-016	1.9033e-015	7.44008e-015	-2.46695e-015	6.07592e-015	-5.74186e-015	-3.4667e-016	-7.44036e-015	-7.26726e-015	-7.9217e-015	-8.01693e-015	-7.90401e-015	-8.42181e-015	5.66936e-015	1.85983e-016	-2.82135e-015	-9.01381e-016
7.37047e-015	-4.38824e-016	4.20013e-015	-2.2144e-015	-1.36906e-015	6.24698e-015	7.8209e-015	1.61027e-014	9.27816e-016	2.00624e-015	7.24823e-015	-2.21547e-015	6.17587e-015	-5.6533e-015	-3.32807e-016	-7.68281e-015	-7.37612e-015	-7.55656e-015	-7.89081e-015	-7.35916e-015	-8.34029e-015	5.93938e-015	3.41997e-016	-2.59577e-015	-6.40255e-016
7.18842e-015	-7.28706e-016	4.31533e-015	-1.89884e-015	-1.29685e-015	6.54169e-015	8.10932e-015	1.64746e-014	1.35946e-015	2.08921e-015	7.03635e-015	-1.939e-015	6.25445e-015	-5.54711e-015	-3.19665e-016	-7.88847e-015	-7.46123e-015	-7.18994e-015	-7.77621e-015	-6.80993e-015	-8.26714e-015	6.18099e-015	4.89021e-016	-2.37342e-015	-3.93278e-016
7.00388e-015	-1.04449e-015	4.42727e-015	-1.58117e-015	-1.23712e-015	6.85331e-015	8.35755e-015	1.68233e-014	1.83418e-015	2.15094e-015	6.80851e-015	-1.64081e-015	6.31176e-015	-5.42449e-015	-3.08579e-016	-8.0565e-015	-7.52202e-015	-6.82444e-015	-7.67197e-015	-6.25891e-015	-8.20168e-015	6.39456e-015	6.26016e-016	-2.15517e-015	-1.61637e-016
6.82006e-015	-1.38181e-015	4.53492e-015	-1.26457e-015	-1.18988e-015	7.18006e-015	8.56413e-015	1.71456e-014	2.34585e-015	2.19136e-015	6.5687e-015	-1.32334e-015	6.3483e-015	-5.28735e-015	-3.00146e-016	-8.18623e-015	-7.55763e-015	-6.46281e-015	-7.57699e-015	-5.70965e-015	-8.14376e-015	6.58027e-015	7.52027e-016	-1.94193e-015	5.37014e-017
6.6394e-015	-1.73615e-015	4.63764e-015	-9.51124e-016	-1.15538e-015	7.51947e-015	8.72742e-015	1.74382e-014	2.88767e-015	2.2106e-015	6.32051e-015	-9.90155e-016	6.36456e-015	-5.13742e-015	-2.95331e-016	-8.27704e-015	-7.56787e-015	-6.10829e-015	-7.49056e-015	-5.16589e-015	-8.09268e-015	6.73836e-015	8.67089e-016	-1.73445e-015	2.52145e-016
6.46416e-015	-2.1029e-015	4.73506e-015	-6.43736e-016	-1.1341e-015	7.86851e-015	8.84647e-015	1.76985e-014	3.45345e-015	2.20946e-015	6.06735e-015	-6.4515e-016	6.36068e-015	-4.97648e-015	-2.95027e-016	-8.32843e-015	-7.55285e-015	-5.76407e-015	-7.41132e-015	-4.63109e-015	-8.04744e-015	6.86861e-015	9.70318e-016	-1.53345e-015	4.32667e-016
6.29598e-015	-2.47659e-015	4.82628e-015	-3.45484e-016	-1.1262e-015	8.22459e-015	8.91999e-015	1.79245e-014	4.03763e-015	2.18791e-015	5.81361e-015	-2.91695e-016	6.33712e-015	-4.80602e-015	-2.9945e-016	-8.34027e-015	-7.51362e-015	-5.43263e-015	-7.3384e-015	-4.10953e-015	-8.00718e-015	6.97099e-015	1.06151e-015	-1.33954e-015	5.9477e-016
6.13686e-015	-2.85279e-015	4.9106e-015	-5.84116e-017	-1.13204e-015	8.58557e-015	8.94765e-015	1.81139e-014	4.63414e-015	2.14723e-015	5.56269e-015	6.6284e-017	6.29496e-015	-4.62765e-015	-3.09367e-016	-8.31352e-015	-7.45114e-015	-5.11648e-015	-7.27081e-015	-3.60504e-015	-7.97167e-015	7.04671e-015	1.14012e-015	-1.15323e-015	7.38426e-016
5.989e-015	-3.22709e-015	4.98659e-015	2.14804e-016	-1.15163e-015	8.94878e-015	8.92939e-015	1.82647e-014	5.23718e-015	2.08811e-015	5.31769e-015	4.25076e-016	6.23495e-015	-4.44243e-015	-3.24978e-016	-8.24946e-015	-7.36738e-015	-4.8178e-015	-7.20729e-015	-3.12144e-015	-7.94026e-015	7.09596e-015	1.20583e-015	-9.75465e-016	8.63474e-016
5.85392e-015	-3.59616e-015	5.05373e-015	4.72026e-016	-1.18518e-015	9.31082e-015	8.86525e-015	1.8376e-014	5.84105e-015	2.01131e-015	5.08219e-015	7.80896e-016	6.15763e-015	-4.25201e-015	-3.4625e-016	-8.14903e-015	-7.26456e-015	-4.53944e-015	-7.14669e-015	-2.66263e-015	-7.91173e-015	7.11962e-015	1.25844e-015	-8.06413e-016	9.70208e-016
5.73267e-015	-3.95636e-015	5.11125e-015	7.11596e-016	-1.2324e-015	9.66883e-015	8.75618e-015	1.84473e-014	6.44052e-015	1.91884e-015	4.85896e-015	1.12946e-015	6.06369e-015	-4.05746e-015	-3.73894e-016	-8.01443e-015	-7.14461e-015	-4.28333e-015	-7.0887e-015	-2.23266e-015	-7.88494e-015	7.11947e-015	1.29709e-015	-6.46144e-016	1.05856e-015
5.62611e-015	-4.30387e-015	5.15826e-015	9.31689e-016	-1.2933e-015	1.00197e-014	8.60306e-015	1.84789e-014	7.03181e-015	1.81283e-015	4.65006e-015	1.46784e-015	5.9541e-015	-3.86043e-015	-4.07932e-016	-7.84709e-015	-7.01045e-015	-4.05119e-015	-7.03245e-015	-1.83507e-015	-7.85906e-015	7.0969e-015	1.32145e-015	-4.94708e-016	1.12956e-015
5.53483e-015	-4.63581e-015	5.1944e-015	1.13069e-015	-1.36805e-015	1.03607e-014	8.4074e-015	1.84711e-014	7.61054e-015	1.69504e-015	4.458e-015	1.79243e-015	5.82941e-015	-3.66213e-015	-4.48608e-016	-7.64904e-015	-6.86427e-015	-3.84541e-015	-6.97716e-015	-1.47344e-015	-7.83275e-015	7.05367e-015	1.33142e-015	-3.52055e-016	1.18324e-015
5.45837e-015	-4.94952e-015	5.2182e-015	1.30756e-015	-1.45585e-015	1.06894e-014	8.171e-015	1.84254e-014	8.17368e-015	1.56688e-015	4.28472e-015	2.09948e-015	5.6909e-015	-3.46349e-015	-4.95447e-016	-7.42307e-015	-6.70818e-015	-3.6674e-015	-6.92288e-015	-1.15024e-015	-7.80464e-015	6.99175e-015	1.32678e-015	-2.18029e-016	1.22023e-015
5.39662e-015	-5.2429e-015	5.22944e-015	1.46184e-015	-1.55597e-015	1.10035e-014	7.89621e-015	1.83439e-014	8.71856e-015	1.43123e-015	4.13101e-015	2.386e-015	5.53889e-015	-3.26577e-015	-5.48175e-016	-7.17268e-015	-6.54533e-015	-3.51811e-015	-6.86917e-015	-8.68029e-016	-7.774e-015	6.9127e-015	1.30782e-015	-9.26145e-017	1.2416e-015
5.34983e-015	-5.51468e-015	5.22721e-015	1.59296e-015	-1.66759e-015	1.13007e-014	7.58546e-015	1.82285e-014	9.2426e-015	1.29061e-015	3.99832e-015	2.64908e-015	5.37454e-015	-3.06934e-015	-6.06058e-016	-6.90068e-015	-6.37923e-015	-3.39828e-015	-6.81583e-015	-6.29808e-016	-7.74026e-015	6.8188e-015	1.2745e-015	2.44891e-017	1.24813e-015
5.31718e-015	-5.76361e-015	5.21137e-015	1.69997e-015	-1.78936e-015	1.15784e-014	7.24137e-015	1.80812e-014	9.74401e-015	1.14771e-015	3.88712e-015	2.88642e-015	5.19851e-015	-2.87508e-015	-6.68398e-016	-6.61006e-015	-6.21355e-015	-3.30862e-015	-6.7629e-015	-4.37889e-016	-7.70201e-015	6.71205e-015	1.22666e-015	1.34085e-016	1.2401e-015
5.29796e-015	-5.98839e-015	5.18194e-015	1.78282e-015	-1.92038e-015	1.18337e-014	6.86699e-015	1.79045e-014	1.0221e-014	1.00469e-015	3.79788e-015	3.09675e-015	5.01202e-015	-2.68343e-015	-7.34918e-016	-6.30361e-015	-6.05174e-015	-3.24911e-015	-6.71039e-015	-2.93361e-016	-7.65787e-015	6.595e-015	1.16512e-015	2.36568e-016	1.21913e-015
5.29153e-015	-6.1889e-015	5.13877e-015	1.84183e-015	-2.05972e-015	1.20649e-014	6.46505e-015	1.77015e-014	1.06726e-014	8.63946e-016	3.72992e-015	3.27815e-015	4.81592e-015	-2.49419e-015	-8.04925e-016	-5.98487e-015	-5.89626e-015	-3.21988e-015	-6.6592e-015	-1.97245e-016	-7.60697e-015	6.4703e-015	1.09007e-015	3.32507e-016	1.18664e-015
5.29603e-015	-6.36628e-015	5.08163e-015	1.87793e-015	-2.20633e-015	1.22707e-014	6.03921e-015	1.7476e-014	1.10985e-014	7.28311e-016	3.68335e-015	3.4295e-015	4.61093e-015	-2.30754e-015	-8.78342e-016	-5.65725e-015	-5.74988e-015	-3.22038e-015	-6.60904e-015	-1.50491e-016	-7.54789e-015	6.34002e-015	1.00196e-015	4.22129e-016	1.1435e-015
5.31045e-015	-6.5209e-015	5.01125e-015	1.89165e-015	-2.3585e-015	1.24487e-014	5.59379e-015	1.72316e-014	1.1499e-014	5.99782e-016	3.65778e-015	3.54932e-015	4.39776e-015	-2.12382e-015	-9.53821e-016	-5.32406e-015	-5.61523e-015	-3.24967e-015	-6.56001e-015	-1.53462e-016	-7.48033e-015	6.20704e-015	9.01081e-016	5.06664e-016	1.09072e-015
5.33284e-015	-6.65335e-015	4.92762e-015	1.88434e-015	-2.51478e-015	1.25977e-014	5.13265e-015	1.69724e-014	1.18745e-014	4.80623e-016	3.65229e-015	3.63785e-015	4.17723e-015	-1.943e-015	-1.0306e-015	-4.98889e-015	-5.49512e-015	-3.30667e-015	-6.51282e-015	-2.06001e-016	-7.40281e-015	6.07266e-015	7.8866e-016	5.86731e-016	1.02981e-015
5.36136e-015	-6.76533e-015	4.83169e-015	1.85728e-015	-2.6738e-015	1.27168e-014	4.65981e-015	1.67027e-014	1.22258e-014	3.73013e-016	3.66552e-015	3.69559e-015	3.95018e-015	-1.76478e-015	-1.10762e-015	-4.65532e-015	-5.39254e-015	-3.39059e-015	-6.46785e-015	-3.0728e-016	-7.31477e-015	5.93996e-015	6.65049e-016	6.63031e-016	9.62637e-016
5.39478e-015	-6.85826e-015	4.72402e-015	1.81191e-015	-2.8343e-015	1.2805e-014	4.1799e-015	1.64266e-014	1.25537e-014	2.78905e-016	3.69622e-015	3.72336e-015	3.71753e-015	-1.58837e-015	-1.18429e-015	-4.32624e-015	-5.31034e-015	-3.4993e-015	-6.42575e-015	-4.55936e-016	-7.21572e-015	5.81068e-015	5.31395e-016	7.36381e-016	8.90334e-016
5.43106e-015	-6.93383e-015	4.60606e-015	1.74999e-015	-2.99456e-015	1.28629e-014	3.6971e-015	1.61489e-014	1.28592e-014	1.9986e-016	3.74251e-015	3.72168e-015	3.48024e-015	-1.41323e-015	-1.25917e-015	-4.00455e-015	-5.2505e-015	-3.63098e-015	-6.38774e-015	-6.50183e-016	-7.10484e-015	5.68702e-015	3.88059e-016	8.07532e-016	8.14181e-016
5.46769e-015	-6.99381e-015	4.47873e-015	1.67353e-015	-3.15292e-015	1.28896e-014	3.21583e-015	1.58734e-014	1.31445e-014	1.38235e-016	3.80216e-015	3.69195e-015	3.23918e-015	-1.23891e-015	-1.33147e-015	-3.6928e-015	-5.21488e-015	-3.78419e-015	-6.35473e-015	-8.88144e-016	-6.98184e-015	5.5709e-015	2.36142e-016	8.77557e-016	7.35504e-016
5.50332e-015	-7.04076e-015	4.34376e-015	1.58477e-015	-3.30802e-015	1.28856e-014	2.74062e-015	1.56043e-014	1.34112e-014	9.56991e-017	3.87389e-015	3.63669e-015	2.99519e-015	-1.06453e-015	-1.40041e-015	-3.39352e-015	-5.2042e-015	-3.95639e-015	-6.32793e-015	-1.1676e-015	-6.84658e-015	5.46392e-015	7.66084e-017	9.46792e-016	6.56087e-016
5.53571e-015	-7.07728e-015	4.20308e-015	1.486e-015	-3.45813e-015	1.28515e-014	2.27544e-015	1.53458e-014	1.36618e-014	7.33629e-017	3.95589e-015	3.5579e-015	2.74902e-015	-8.89184e-016	-1.46499e-015	-3.10946e-015	-5.22056e-015	-4.14488e-015	-6.3085e-015	-1.48517e-015	-6.69856e-015	5.36773e-015	-8.99697e-017	1.01602e-015	5.77253e-016
5.56297e-015	-7.10645e-015	4.05869e-015	1.37927e-015	-3.60177e-015	1.27867e-014	1.82444e-015	1.51018e-014	1.38986e-014	7.25076e-017	4.04584e-015	3.458e-015	2.50179e-015	-7.1239e-016	-1.52504e-015	-2.84255e-015	-5.26542e-015	-4.34691e-015	-6.29669e-015	-1.83737e-015	-6.53858e-015	5.28352e-015	-2.6201e-016	1.08623e-015	5.00455e-016
5.58352e-015	-7.13099e-015	3.91216e-015	1.26588e-015	-3.73771e-015	1.26919e-014	1.39112e-015	1.48759e-014	1.41239e-014	9.36356e-017	4.14137e-015	3.3399e-015	2.25456e-015	-5.33147e-016	-1.57971e-015	-2.59394e-015	-5.33897e-015	-4.55981e-015	-6.29393e-015	-2.22113e-015	-6.36679e-015	5.21222e-015	-4.38277e-016	1.15812e-015	4.2711e-016
5.59605e-015	-7.154e-015	3.76486e-015	1.14819e-015	-3.86419e-015	1.25686e-014	9.7933e-016	1.46714e-014	1.434e-014	1.37503e-016	4.23999e-015	3.20732e-015	2.00829e-015	-3.50941e-016	-1.62847e-015	-2.36491e-015	-5.44061e-015	-4.78059e-015	-6.30101e-015	-2.63219e-015	-6.1834e-015	5.15436e-015	-6.18095e-016	1.23218e-015	3.58535e-016
5.5994e-015	-7.17852e-015	3.61928e-015	1.02756e-015	-3.98036e-015	1.24176e-014	5.924e-016	1.44922e-014	1.45493e-014	2.04896e-016	4.33934e-015	3.06422e-015	1.76362e-015	-1.6499e-016	-1.67061e-015	-2.15624e-015	-5.57016e-015	-5.00726e-015	-6.31874e-015	-3.06674e-015	-5.9888e-015	5.11116e-015	-8.00072e-016	1.30862e-015	2.96402e-016
5.59202e-015	-7.20722e-015	3.47756e-015	9.05919e-016	-4.0851e-015	1.22402e-014	2.33877e-016	1.43407e-014	1.47544e-014	2.95821e-016	4.43724e-015	2.91444e-015	1.52111e-015	2.53897e-017	-1.70572e-015	-1.96917e-015	-5.72753e-015	-5.2365e-015	-6.34753e-015	-3.5206e-015	-5.78358e-015	5.08281e-015	-9.82833e-016	1.38782e-015	2.42266e-016
5.5731e-015	-7.2429e-015	3.34149e-015	7.85323e-016	-4.17732e-015	1.20377e-014	-9.32536e-017	1.42195e-014	1.49581e-014	4.10125e-016	4.53174e-015	2.76234e-015	1.28133e-015	2.21109e-016	-1.73335e-015	-1.8041e-015	-5.91165e-015	-5.46568e-015	-6.38802e-015	-3.98932e-015	-5.56847e-015	5.06903e-015	-1.16487e-015	1.46977e-015	1.97002e-016
5.54235e-015	-7.28814e-015	3.21285e-015	6.6758e-016	-4.25621e-015	1.18119e-014	-3.87024e-016	1.41312e-014	1.51623e-014	5.47545e-016	4.62134e-015	2.61183e-015	1.04499e-015	4.22367e-016	-1.75331e-015	-1.66087e-015	-6.12108e-015	-5.69225e-015	-6.44e-015	-4.46798e-015	-5.34483e-015	5.06919e-015	-1.3452e-015	1.55454e-015	1.61494e-016
5.49866e-015	-7.34503e-015	3.09374e-015	5.53707e-016	-4.32108e-015	1.15639e-014	-6.45853e-016	1.40766e-014	1.53691e-014	7.07863e-016	4.70424e-015	2.46684e-015	8.13673e-016	6.29985e-016	-1.76499e-015	-1.5387e-015	-6.35406e-015	-5.91371e-015	-6.50343e-015	-4.95222e-015	-5.11371e-015	5.08289e-015	-1.52265e-015	1.64214e-015	1.3632e-016
5.44188e-015	-7.4155e-015	2.98598e-015	4.45251e-016	-4.37174e-015	1.12953e-014	-8.67837e-016	1.40565e-014	1.55796e-014	8.90004e-016	4.77859e-015	2.33182e-015	5.87993e-016	8.44714e-016	-1.76822e-015	-1.43694e-015	-6.60942e-015	-6.12758e-015	-6.57866e-015	-5.4378e-015	-4.87653e-015	5.10962e-015	-1.69622e-015	1.73315e-015	1.22315e-016
5.372e-015	-7.5025e-015	2.89162e-015	3.43535e-016	-4.40736e-015	1.1008e-014	-1.05237e-015	1.40718e-014	1.57956e-014	1.09271e-015	4.84311e-015	2.21164e-015	3.68679e-016	1.06631e-015	-1.76365e-015	-1.35448e-015	-6.88541e-015	-6.33166e-015	-6.66529e-015	-5.92006e-015	-4.63453e-015	5.14845e-015	-1.8645e-015	1.82735e-015	1.20609e-016
5.28962e-015	-7.60726e-015	2.81265e-015	2.48944e-016	-4.4279e-015	1.07038e-014	-1.19893e-015	1.41222e-014	1.60187e-014	1.31469e-015	4.89631e-015	2.11019e-015	1.56414e-016	1.29495e-015	-1.75108e-015	-1.29077e-015	-7.17897e-015	-6.52352e-015	-6.76359e-015	-6.39422e-015	-4.3882e-015	5.19791e-015	-2.02658e-015	1.92426e-015	1.32124e-016
5.19533e-015	-7.73055e-015	2.7512e-015	1.61558e-016	-4.43342e-015	1.03844e-014	-1.30698e-015	1.42079e-014	1.62496e-014	1.55489e-015	4.93772e-015	2.03067e-015	-4.76449e-017	1.53093e-015	-1.73067e-015	-1.24437e-015	-7.48786e-015	-6.70136e-015	-6.87324e-015	-6.85579e-015	-4.13865e-015	5.25663e-015	-2.1808e-015	2.02424e-015	1.57402e-016
5.08994e-015	-7.87328e-015	2.70817e-015	8.19544e-017	-4.42418e-015	1.00516e-014	-1.37725e-015	1.43283e-014	1.64894e-014	1.8112e-015	4.96657e-015	1.97744e-015	-2.42987e-016	1.77377e-015	-1.70283e-015	-1.21415e-015	-7.80908e-015	-6.86385e-015	-6.99303e-015	-7.30085e-015	-3.88806e-015	5.32266e-015	-2.32609e-015	2.12685e-015	1.96733e-016
4.97522e-015	-8.03679e-015	2.68454e-015	9.96467e-018	-4.40112e-015	9.70628e-015	-1.41049e-015	1.44822e-014	1.67379e-014	2.08157e-015	4.98227e-015	1.95356e-015	-4.27903e-016	2.02315e-015	-1.66842e-015	-1.1983e-015	-8.14022e-015	-7.00924e-015	-7.12171e-015	-7.72514e-015	-3.63811e-015	5.39417e-015	-2.46176e-015	2.23174e-015	2.50132e-016
4.85264e-015	-8.22116e-015	2.68101e-015	-5.4781e-017	-4.36468e-015	9.35036e-015	-1.40806e-015	1.46681e-014	1.69957e-014	2.36395e-015	4.98461e-015	1.96203e-015	-6.01131e-016	2.27855e-015	-1.62829e-015	-1.19415e-015	-8.47902e-015	-7.13635e-015	-7.25865e-015	-8.12543e-015	-3.39035e-015	5.46884e-015	-2.58716e-015	2.33823e-015	3.18049e-016
4.72303e-015	-8.42549e-015	2.6986e-015	-1.13233e-016	-4.31549e-015	8.98552e-015	-1.37176e-015	1.48837e-014	1.72625e-014	2.65664e-015	4.97343e-015	2.00605e-015	-7.61924e-016	2.53964e-015	-1.5833e-015	-1.20037e-015	-8.82219e-015	-7.24421e-015	-7.40193e-015	-8.49846e-015	-3.14584e-015	5.54405e-015	-2.70124e-015	2.44533e-015	4.0055e-016
4.5881e-015	-8.6487e-015	2.73761e-015	-1.66283e-016	-4.25461e-015	8.61294e-015	-1.30442e-015	1.51265e-014	1.75373e-014	2.9572e-015	4.9491e-015	2.08798e-015	-9.09374e-016	2.80595e-015	-1.53379e-015	-1.21508e-015	-9.16658e-015	-7.33218e-015	-7.55027e-015	-8.84127e-015	-2.90644e-015	5.61747e-015	-2.80287e-015	2.55322e-015	4.97837e-016
4.44935e-015	-8.88982e-015	2.79827e-015	-2.14901e-016	-4.18375e-015	8.23401e-015	-1.20831e-015	1.53935e-014	1.78186e-014	3.26283e-015	4.91286e-015	2.21e-015	-1.04221e-015	3.07671e-015	-1.48062e-015	-1.23635e-015	-9.50991e-015	-7.3999e-015	-7.70251e-015	-9.15118e-015	-2.6742e-015	5.68638e-015	-2.89115e-015	2.66141e-015	6.09788e-016
4.30863e-015	-9.14693e-015	2.88054e-015	-2.6028e-016	-4.10402e-015	7.85026e-015	-1.08618e-015	1.56823e-014	1.81053e-014	3.57171e-015	4.86544e-015	2.37433e-015	-1.15959e-015	3.35072e-015	-1.42527e-015	-1.26229e-015	-9.84885e-015	-7.44729e-015	-7.85671e-015	-9.42666e-015	-2.45079e-015	5.74822e-015	-2.96555e-015	2.76935e-015	7.35416e-016
4.16768e-015	-9.41774e-015	2.98468e-015	-3.03561e-016	-4.0171e-015	7.46298e-015	-9.41204e-016	1.59889e-014	1.83958e-014	3.88134e-015	4.80791e-015	2.58151e-015	-1.26059e-015	3.62687e-015	-1.36868e-015	-1.29106e-015	-1.01805e-014	-7.47412e-015	-8.01029e-015	-9.66535e-015	-2.23753e-015	5.80047e-015	-3.02561e-015	2.87633e-015	8.7489e-016
4.02833e-015	-9.7e-015	3.10954e-015	-3.459e-016	-3.92447e-015	7.07424e-015	-7.76796e-016	1.63103e-014	1.86887e-014	4.18913e-015	4.74163e-015	2.83202e-015	-1.34449e-015	3.90428e-015	-1.31169e-015	-1.32095e-015	-1.05019e-014	-7.48082e-015	-8.16144e-015	-9.8661e-015	-2.03526e-015	5.84022e-015	-3.07078e-015	2.98214e-015	1.02745e-015
3.89253e-015	-9.99191e-015	3.25461e-015	-3.88709e-016	-3.82737e-015	6.68571e-015	-5.96526e-016	1.66422e-014	1.89813e-014	4.4934e-015	4.66769e-015	3.1256e-015	-1.40961e-015	4.1815e-015	-1.25469e-015	-1.35073e-015	-1.081e-014	-7.46812e-015	-8.3082e-015	-1.00281e-014	-1.84578e-015	5.86505e-015	-3.10153e-015	3.08637e-015	1.19209e-015
3.76239e-015	-1.02897e-014	3.41889e-015	-4.34128e-016	-3.72778e-015	6.29775e-015	-4.03736e-016	1.698e-014	1.92717e-014	4.79223e-015	4.58797e-015	3.46126e-015	-1.45484e-015	4.45707e-015	-1.19888e-015	-1.37845e-015	-1.11026e-014	-7.43614e-015	-8.44754e-015	-1.01509e-014	-1.67039e-015	5.87228e-015	-3.11717e-015	3.18838e-015	1.36838e-015
3.63953e-015	-1.05891e-014	3.60083e-015	-4.83081e-016	-3.62741e-015	5.91214e-015	-2.02544e-016	1.73191e-014	1.95571e-014	5.083e-015	4.50499e-015	3.83784e-015	-1.47834e-015	4.72963e-015	-1.14547e-015	-1.40348e-015	-1.13777e-014	-7.38609e-015	-8.57671e-015	-1.02339e-014	-1.51032e-015	5.8599e-015	-3.11806e-015	3.28816e-015	1.556e-015
3.5258e-015	-1.08862e-014	3.79948e-015	-5.36782e-016	-3.52811e-015	5.52984e-015	3.53496e-018	1.76562e-014	1.98345e-014	5.3635e-015	4.42153e-015	4.25317e-015	-1.47934e-015	4.99782e-015	-1.09556e-015	-1.42487e-015	-1.1633e-014	-7.31966e-015	-8.69381e-015	-1.02778e-014	-1.36623e-015	5.8255e-015	-3.10428e-015	3.38522e-015	1.75421e-015
3.42249e-015	-1.11769e-014	4.01335e-015	-5.96682e-016	-3.43121e-015	5.15301e-015	2.10348e-016	1.79866e-014	2.01008e-014	5.63103e-015	4.33977e-015	4.70588e-015	-1.45648e-015	5.26015e-015	-1.05014e-015	-1.44217e-015	-1.18661e-014	-7.23798e-015	-8.79602e-015	-1.02833e-014	-1.23905e-015	5.7673e-015	-3.07632e-015	3.47937e-015	1.96181e-015
3.33103e-015	-1.14581e-014	4.24052e-015	-6.64441e-016	-3.33818e-015	4.7831e-015	4.14277e-016	1.83062e-014	2.03533e-014	5.8845e-015	4.26179e-015	5.19298e-015	-1.40881e-015	5.51485e-015	-1.01013e-015	-1.45468e-015	-1.20746e-014	-7.14254e-015	-8.88099e-015	-1.02517e-014	-1.12969e-015	5.68387e-015	-3.03421e-015	3.57048e-015	2.17721e-015
3.25248e-015	-1.1725e-014	4.47931e-015	-7.41291e-016	-3.2503e-015	4.42111e-015	6.11312e-016	1.86109e-014	2.05891e-014	6.12254e-015	4.18976e-015	5.71126e-015	-1.33549e-015	5.76098e-015	-9.76041e-016	-1.46256e-015	-1.22577e-014	-7.03501e-015	-8.9457e-015	-1.01842e-014	-1.03816e-015	5.57405e-015	-2.97807e-015	3.65856e-015	2.39893e-015
3.1876e-015	-1.19736e-014	4.7274e-015	-8.28742e-016	-3.16872e-015	4.06826e-015	7.98314e-016	1.88968e-014	2.08054e-014	6.34386e-015	4.12556e-015	6.2577e-015	-1.2354e-015	5.99714e-015	-9.48722e-016	-1.46621e-015	-1.24144e-014	-6.9166e-015	-8.98788e-015	-1.00823e-014	-9.64643e-016	5.43677e-015	-2.90849e-015	3.74329e-015	2.62558e-015
3.13747e-015	-1.21993e-014	4.98266e-015	-9.28046e-016	-3.09518e-015	3.72565e-015	9.72013e-016	1.91606e-014	2.0999e-014	6.54662e-015	4.072e-015	6.82858e-015	-1.10755e-015	6.22148e-015	-9.28086e-016	-1.4653e-015	-1.25436e-014	-6.78863e-015	-9.00491e-015	-9.94848e-015	-9.10072e-016	5.27092e-015	-2.82667e-015	3.82532e-015	2.85574e-015
3.10268e-015	-1.23984e-014	5.24271e-015	-1.03945e-015	-3.03148e-015	3.39448e-015	1.12953e-015	1.93983e-014	2.11668e-014	6.72933e-015	4.03116e-015	7.41915e-015	-9.5083e-016	6.43313e-015	-9.14801e-016	-1.46075e-015	-1.26441e-014	-6.65253e-015	-8.99467e-015	-9.78471e-015	-8.73961e-016	5.07591e-015	-2.73317e-015	3.90468e-015	3.0881e-015
3.08397e-015	-1.25669e-014	5.50493e-015	-1.16373e-015	-2.9779e-015	3.07596e-015	1.26837e-015	1.96069e-014	2.1307e-014	6.89152e-015	4.00543e-015	8.02484e-015	-7.64947e-016	6.6302e-015	-9.09656e-016	-1.45368e-015	-1.27155e-014	-6.51027e-015	-8.95432e-015	-9.59301e-015	-8.56246e-016	4.85161e-015	-2.62871e-015	3.98147e-015	3.32139e-015
3.08154e-015	-1.27006e-014	5.76664e-015	-1.3001e-015	-2.93535e-015	2.77157e-015	1.38622e-015	1.97828e-014	2.14167e-014	7.03283e-015	3.99651e-015	8.64174e-015	-5.49564e-016	6.81221e-015	-9.12795e-016	-1.44491e-015	-1.27572e-014	-6.36343e-015	-8.88255e-015	-9.37682e-015	-8.57426e-016	4.59828e-015	-2.5147e-015	4.05602e-015	3.55396e-015
3.09469e-015	-1.27967e-014	6.02585e-015	-1.44894e-015	-2.90417e-015	2.48298e-015	1.48132e-015	1.99234e-014	2.14935e-014	7.15212e-015	4.00666e-015	9.26461e-015	-3.04089e-016	6.97805e-015	-9.23819e-016	-1.43533e-015	-1.2768e-014	-6.21295e-015	-8.77808e-015	-9.13889e-015	-8.77034e-016	4.31633e-015	-2.39187e-015	4.12874e-015	3.78426e-015
3.12295e-015	-1.28513e-014	6.28083e-015	-1.60977e-015	-2.88491e-015	2.2113e-015	1.55241e-015	2.00267e-014	2.15348e-014	7.2498e-015	4.03812e-015	9.88776e-015	-2.84394e-017	7.12606e-015	-9.42836e-016	-1.42686e-015	-1.27482e-014	-6.05999e-015	-8.63909e-015	-8.88161e-015	-9.14051e-016	4.00697e-015	-2.26179e-015	4.20055e-015	4.01085e-015
3.16573e-015	-1.28616e-014	6.52921e-015	-1.78227e-015	-2.87818e-015	1.95798e-015	1.59902e-015	2.00903e-014	2.15382e-014	7.32666e-015	4.09289e-015	1.0506e-014	2.7695e-016	7.25593e-015	-9.69612e-016	-1.42094e-015	-1.26979e-014	-5.90635e-015	-8.46408e-015	-8.60866e-015	-9.68277e-016	3.67129e-015	-2.12553e-015	4.27213e-015	4.23261e-015
3.22258e-015	-1.28246e-014	6.76864e-015	-1.96558e-015	-2.88407e-015	1.7243e-015	1.62029e-015	2.01124e-014	2.15022e-014	7.38224e-015	4.17255e-015	1.11145e-014	6.11944e-016	7.36715e-015	-1.00387e-015	-1.41883e-015	-1.2617e-014	-5.75303e-015	-8.2523e-015	-8.32289e-015	-1.03862e-015	3.31124e-015	-1.98369e-015	4.34416e-015	4.44781e-015
3.29203e-015	-1.27389e-014	6.99731e-015	-2.15843e-015	-2.90172e-015	1.51106e-015	1.6168e-015	2.00923e-014	2.14258e-014	7.41673e-015	4.2778e-015	1.17082e-014	9.75857e-016	7.45865e-015	-1.04536e-015	-1.42211e-015	-1.25054e-014	-5.60115e-015	-8.003e-015	-8.02683e-015	-1.12432e-015	2.9287e-015	-1.83761e-015	4.41651e-015	4.65519e-015
3.37249e-015	-1.26027e-014	7.2137e-015	-2.35904e-015	-2.93106e-015	1.31946e-015	1.58926e-015	2.00294e-014	2.13077e-014	7.43067e-015	4.4099e-015	1.22815e-014	1.36778e-015	7.53027e-015	-1.09346e-015	-1.43276e-015	-1.23643e-014	-5.45093e-015	-7.71611e-015	-7.72334e-015	-1.22392e-015	2.52529e-015	-1.68875e-015	4.4902e-015	4.85342e-015
3.46249e-015	-1.24145e-014	7.4157e-015	-2.56574e-015	-2.97157e-015	1.15071e-015	1.53833e-015	1.99239e-014	2.11473e-014	7.42506e-015	4.56926e-015	1.28299e-014	1.78698e-015	7.58157e-015	-1.14717e-015	-1.45184e-015	-1.21945e-014	-5.30343e-015	-7.39156e-015	-7.4156e-015	-1.33669e-015	2.10377e-015	-1.53829e-015	4.56562e-015	5.04109e-015
3.56082e-015	-1.21734e-014	7.60219e-015	-2.77656e-015	-3.02246e-015	1.00636e-015	1.46503e-015	1.97765e-014	2.09448e-014	7.40026e-015	4.75626e-015	1.33478e-014	2.23223e-015	7.61221e-015	-1.20549e-015	-1.48096e-015	-1.19968e-014	-5.15914e-015	-7.0302e-015	-7.10686e-015	-1.46107e-015	1.66704e-015	-1.38744e-015	4.64295e-015	5.21688e-015
3.66617e-015	-1.18794e-014	7.77142e-015	-2.98911e-015	-3.08234e-015	8.87246e-016	1.37107e-015	1.95875e-014	2.0701e-014	7.35786e-015	4.97085e-015	1.38316e-014	2.70183e-015	7.6219e-015	-1.26806e-015	-1.52076e-015	-1.17726e-014	-5.01765e-015	-6.63365e-015	-6.79905e-015	-1.59553e-015	1.21731e-015	-1.23717e-015	4.7231e-015	5.37906e-015
3.77647e-015	-1.15333e-014	7.92199e-015	-3.20094e-015	-3.15012e-015	7.94017e-016	1.25898e-015	1.93587e-014	2.04165e-014	7.29964e-015	5.2123e-015	1.4277e-014	3.19393e-015	7.61083e-015	-1.33359e-015	-1.57268e-015	-1.15224e-014	-4.87935e-015	-6.20353e-015	-6.49519e-015	-1.73864e-015	7.58389e-016	-1.0889e-015	4.80592e-015	5.52699e-015
3.88992e-015	-1.11367e-014	8.05278e-015	-3.40958e-015	-3.22482e-015	7.27545e-016	1.1305e-015	1.90923e-014	2.00928e-014	7.22709e-015	5.47994e-015	1.46801e-014	3.7059e-015	7.57937e-015	-1.40105e-015	-1.63799e-015	-1.12469e-014	-4.74404e-015	-5.74089e-015	-6.19828e-015	-1.8888e-015	2.93765e-016	-9.44297e-016	4.89141e-015	5.65991e-015
4.00467e-015	-1.06923e-014	8.16305e-015	-3.61198e-015	-3.30462e-015	6.89707e-016	9.88233e-016	1.87905e-014	1.97322e-014	7.14241e-015	5.77261e-015	1.50377e-014	4.23515e-015	7.52847e-015	-1.46923e-015	-1.71697e-015	-1.09475e-014	-4.6114e-015	-5.24876e-015	-5.91039e-015	-2.04476e-015	-1.73227e-016	-8.04052e-016	4.97992e-015	5.77758e-015
4.11866e-015	-1.02026e-014	8.25183e-015	-3.8058e-015	-3.38835e-015	6.80409e-016	8.34424e-016	1.84559e-014	1.93367e-014	7.04655e-015	6.08804e-015	1.53478e-014	4.77893e-015	7.45854e-015	-1.53675e-015	-1.81074e-015	-1.0626e-014	-4.48111e-015	-4.72989e-015	-5.63377e-015	-2.2055e-015	-6.39309e-016	-6.69582e-016	5.0718e-015	5.87915e-015
4.23037e-015	-9.67183e-015	8.31911e-015	-3.98859e-015	-3.4749e-015	6.99241e-016	6.72369e-016	1.80908e-014	1.89091e-014	6.94191e-015	6.42375e-015	1.56079e-014	5.33367e-015	7.37012e-015	-1.60304e-015	-1.91931e-015	-1.02839e-014	-4.35269e-015	-4.18653e-015	-5.37133e-015	-2.369e-015	-1.10066e-015	-5.41948e-016	5.16689e-015	5.96426e-015
4.33806e-015	-9.10404e-015	8.36451e-015	-4.15769e-015	-3.56275e-015	7.45771e-016	5.06245e-016	1.76988e-014	1.84536e-014	6.83042e-015	6.77697e-015	1.58162e-014	5.89525e-015	7.26361e-015	-1.66711e-015	-2.04272e-015	-9.92297e-015	-4.22617e-015	-3.62212e-015	-5.12462e-015	-2.5337e-015	-1.55442e-015	-4.22097e-016	5.26436e-015	6.03254e-015
4.43986e-015	-8.50473e-015	8.38745e-015	-4.31081e-015	-3.65036e-015	8.19768e-016	3.38105e-016	1.72837e-014	1.79741e-014	6.7134e-015	7.14449e-015	1.59716e-014	6.45968e-015	7.13968e-015	-1.72721e-015	-2.18068e-015	-9.54478e-015	-4.1001e-015	-3.03988e-015	-4.89512e-015	-2.69844e-015	-1.99717e-015	-3.10982e-016	5.36408e-015	6.08428e-015
4.53428e-015	-7.87949e-015	8.38758e-015	-4.44503e-015	-3.73658e-015	9.20861e-016	1.71087e-016	1.68496e-014	1.74759e-014	6.59251e-015	7.52259e-015	1.6074e-014	7.02253e-015	6.99913e-015	-1.78181e-015	-2.33174e-015	-9.15079e-015	-3.97381e-015	-2.44407e-015	-4.68359e-015	-2.86196e-015	-2.42598e-015	-2.09769e-016	5.46562e-015	6.11899e-015
4.61969e-015	-7.23489e-015	8.36476e-015	-4.55856e-015	-3.81932e-015	1.049e-015	8.5296e-018	1.6401e-014	1.69639e-014	6.47003e-015	7.90694e-015	1.6123e-014	7.57949e-015	6.84299e-015	-1.83012e-015	-2.49483e-015	-8.74285e-015	-3.8468e-015	-1.83825e-015	-4.492e-015	-3.02259e-015	-2.83725e-015	-1.19642e-016	5.56774e-015	6.13654e-015
4.69434e-015	-6.5777e-015	8.31911e-015	-4.64931e-015	-3.8973e-015	1.20308e-015	-1.46201e-016	1.59423e-014	1.64435e-014	6.34797e-015	8.29279e-015	1.61191e-014	8.12589e-015	6.67277e-015	-1.87049e-015	-2.66871e-015	-8.32344e-015	-3.71772e-015	-1.22658e-015	-4.32228e-015	-3.17883e-015	-3.22831e-015	-4.11948e-017	5.66902e-015	6.13749e-015
4.75744e-015	-5.91468e-015	8.25088e-015	-4.71521e-015	-3.96958e-015	1.38183e-015	-2.90378e-016	1.54784e-014	1.59203e-014	6.22839e-015	8.67626e-015	1.60635e-014	8.65698e-015	6.48914e-015	-1.9022e-015	-2.85158e-015	-7.8941e-015	-3.58544e-015	-6.1317e-016	-4.17481e-015	-3.32955e-015	-3.59625e-015	2.46277e-017	5.76916e-015	6.12213e-015
4.80821e-015	-5.25339e-015	8.16049e-015	-4.75489e-015	-4.03476e-015	1.58421e-015	-4.21274e-016	1.50141e-014	1.54005e-014	6.11291e-015	9.05239e-015	1.59576e-014	9.16762e-015	6.29302e-015	-1.92392e-015	-3.04153e-015	-7.45683e-015	-3.44941e-015	-2.28628e-018	-4.051e-015	-3.47306e-015	-3.93825e-015	7.74009e-017	5.86754e-015	6.0907e-015
4.84554e-015	-4.60114e-015	8.04845e-015	-4.767e-015	-4.09172e-015	1.80876e-015	-5.36714e-016	1.45538e-014	1.48905e-014	6.00303e-015	9.41585e-015	1.58036e-014	9.65238e-015	6.08582e-015	-1.93501e-015	-3.23591e-015	-7.01411e-015	-3.30833e-015	6.00943e-016	-3.95119e-015	-3.60864e-015	-4.25276e-015	1.1654e-016	5.96287e-015	6.0438e-015
4.86937e-015	-3.96619e-015	7.91463e-015	-4.75104e-015	-4.13993e-015	2.05336e-015	-6.34812e-016	1.41025e-014	1.43967e-014	5.90024e-015	9.76181e-015	1.56038e-014	1.01064e-014	5.86943e-015	-1.9346e-015	-3.43249e-015	-6.56811e-015	-3.16168e-015	1.19214e-015	-3.8758e-015	-3.73476e-015	-4.53831e-015	1.4137e-016	6.0535e-015	5.98196e-015
4.87872e-015	-3.35681e-015	7.75958e-015	-4.70585e-015	-4.17863e-015	2.31525e-015	-7.1385e-016	1.36641e-014	1.39252e-014	5.80627e-015	1.00847e-014	1.53616e-014	1.05247e-014	5.64445e-015	-1.92287e-015	-3.62894e-015	-6.1206e-015	-3.00857e-015	1.76632e-015	-3.82561e-015	-3.85048e-015	-4.79338e-015	1.52004e-016	6.13804e-015	5.90584e-015
4.87358e-015	-2.78081e-015	7.58424e-015	-4.63101e-015	-4.20723e-015	2.59268e-015	-7.72359e-016	1.32423e-014	1.34822e-014	5.7224e-015	1.03791e-014	1.50804e-014	1.09025e-014	5.41234e-015	-1.89902e-015	-3.82196e-015	-5.67357e-015	-2.84863e-015	2.31843e-015	-3.80095e-015	-3.95539e-015	-5.01615e-015	1.48648e-016	6.21469e-015	5.81649e-015
4.85342e-015	-2.24569e-015	7.38907e-015	-4.52774e-015	-4.22577e-015	2.8835e-015	-8.08255e-016	1.28414e-014	1.30737e-014	5.64956e-015	1.06403e-014	1.4764e-014	1.12347e-014	5.17436e-015	-1.86262e-015	-4.00921e-015	-5.22949e-015	-2.68141e-015	2.84367e-015	-3.8009e-015	-4.0488e-015	-5.20622e-015	1.31114e-016	6.2823e-015	5.7145e-015
4.81821e-015	-1.75904e-015	7.17465e-015	-4.39616e-015	-4.23418e-015	3.18491e-015	-8.20866e-016	1.2465e-014	1.27058e-014	5.58882e-015	1.08627e-014	1.44169e-014	1.15168e-014	4.9319e-015	-1.81393e-015	-4.18778e-015	-4.7906e-015	-2.50676e-015	3.33828e-015	-3.82526e-015	-4.12965e-015	-5.3629e-015	9.94846e-017	6.33937e-015	5.60054e-015
4.76845e-015	-1.32825e-015	6.94196e-015	-4.23728e-015	-4.2322e-015	3.49368e-015	-8.09681e-016	1.21176e-014	1.23843e-014	5.54026e-015	1.10415e-014	1.40435e-014	1.17444e-014	4.68619e-015	-1.75314e-015	-4.35381e-015	-4.35984e-015	-2.32447e-015	3.79822e-015	-3.8745e-015	-4.19724e-015	-5.48636e-015	5.35257e-017	6.38423e-015	5.47507e-015
4.70443e-015	-9.59856e-016	6.69151e-015	-4.05269e-015	-4.22046e-015	3.8067e-015	-7.74281e-016	1.18021e-014	1.21149e-014	5.50495e-015	1.11722e-014	1.36482e-014	1.19136e-014	4.43847e-015	-1.68047e-015	-4.50475e-015	-3.93922e-015	-2.1344e-015	4.21992e-015	-3.9482e-015	-4.25221e-015	-5.57711e-015	-7.26471e-018	6.4154e-015	5.33922e-015
4.6262e-015	-6.59858e-016	6.42413e-015	-3.84426e-015	-4.19928e-015	4.12054e-015	-7.15462e-016	1.15212e-014	1.19025e-014	5.48272e-015	1.12503e-014	1.32352e-014	1.20206e-014	4.18939e-015	-1.59577e-015	-4.63792e-015	-3.53055e-015	-1.93621e-015	4.59918e-015	-4.04615e-015	-4.29407e-015	-5.6359e-015	-8.23605e-017	6.4311e-015	5.19372e-015
4.5342e-015	-4.3344e-016	6.14068e-015	-3.61379e-015	-4.16898e-015	4.4322e-015	-6.33814e-016	1.12773e-014	1.17515e-014	5.47374e-015	1.12723e-014	1.28088e-014	1.20622e-014	3.93997e-015	-1.5003e-015	-4.75064e-015	-3.13614e-015	-1.73029e-015	4.93258e-015	-4.16675e-015	-4.32199e-015	-5.66355e-015	-1.71493e-016	6.43026e-015	5.03941e-015
4.42966e-015	-2.85261e-016	5.84247e-015	-3.36407e-015	-4.12995e-015	4.73833e-015	-5.30884e-016	1.10723e-014	1.16648e-014	5.47787e-015	1.1234e-014	1.23743e-014	1.20352e-014	3.69103e-015	-1.39485e-015	-4.84018e-015	-2.75823e-015	-1.51768e-015	5.21731e-015	-4.30881e-015	-4.33607e-015	-5.66182e-015	-2.74689e-016	6.41079e-015	4.87772e-015
4.31316e-015	-2.19141e-016	5.53014e-015	-3.09782e-015	-4.08378e-015	5.03543e-015	-4.07527e-016	1.09074e-014	1.16448e-014	5.49472e-015	1.11321e-014	1.19365e-014	1.19378e-014	3.44398e-015	-1.27986e-015	-4.90368e-015	-2.39877e-015	-1.29853e-015	5.4503e-015	-4.47213e-015	-4.33643e-015	-5.63266e-015	-3.91362e-016	6.37088e-015	4.7094e-015
4.18481e-015	-2.38655e-016	5.2047e-015	-2.818e-015	-4.03153e-015	5.32017e-015	-2.6541e-016	1.07829e-014	1.16943e-014	5.52417e-015	1.09643e-014	1.14992e-014	1.17689e-014	3.19932e-015	-1.15595e-015	-4.93893e-015	-2.05986e-015	-1.07429e-015	5.62929e-015	-4.65504e-015	-4.32372e-015	-5.57793e-015	-5.21352e-016	6.30956e-015	4.53533e-015
4.04539e-015	-3.45936e-016	4.86673e-015	-2.52719e-015	-3.97404e-015	5.58928e-015	-1.07168e-016	1.06992e-014	1.18144e-014	5.56557e-015	1.07282e-014	1.10668e-014	1.15271e-014	2.95838e-015	-1.024e-015	-4.94407e-015	-1.74274e-015	-8.45997e-016	5.75308e-015	-4.85669e-015	-4.2989e-015	-5.50024e-015	-6.64169e-016	6.22598e-015	4.35589e-015
3.89521e-015	-5.42895e-016	4.51677e-015	-2.22951e-015	-3.91258e-015	5.83943e-015	6.51477e-017	1.06555e-014	1.20059e-014	5.61784e-015	1.04225e-014	1.0643e-014	1.12119e-014	2.72152e-015	-8.85486e-016	-4.91789e-015	-1.44983e-015	-6.15141e-016	5.82014e-015	-5.07541e-015	-4.26243e-015	-5.40228e-015	-8.191e-016	6.11944e-015	4.17182e-015
3.73459e-015	-8.29507e-016	4.15578e-015	-1.92818e-015	-3.84824e-015	6.06788e-015	2.49301e-016	1.06511e-014	1.22691e-014	5.6794e-015	1.00467e-014	1.02311e-014	1.08235e-014	2.48931e-015	-7.41549e-016	-4.85862e-015	-1.18299e-015	-3.83276e-016	5.82924e-015	-5.30975e-015	-4.21496e-015	-5.28763e-015	-9.855e-016	5.98877e-015	3.98341e-015
3.56433e-015	-1.20468e-015	3.78442e-015	-1.62646e-015	-3.78269e-015	6.27134e-015	4.42068e-016	1.06846e-014	1.26024e-014	5.74875e-015	9.60048e-015	9.83417e-015	1.03627e-014	2.26215e-015	-5.93887e-016	-4.76515e-015	-9.43802e-016	-1.52075e-016	5.77968e-015	-5.55821e-015	-4.15756e-015	-5.15934e-015	-1.16265e-015	5.83325e-015	3.79075e-015
3.38528e-015	-1.66718e-015	3.40362e-015	-1.32821e-015	-3.71711e-015	6.44711e-015	6.41156e-016	1.07547e-014	1.30042e-014	5.824e-015	9.08405e-015	9.45517e-015	9.83123e-015	2.04076e-015	-4.43656e-016	-4.6371e-015	-7.32207e-016	7.63963e-017	5.67186e-015	-5.81968e-015	-4.09108e-015	-5.01996e-015	-1.35014e-015	5.65261e-015	3.59447e-015
3.1981e-015	-2.21438e-015	3.01455e-015	-1.03783e-015	-3.65288e-015	6.59283e-015	8.4381e-016	1.0859e-014	1.34717e-014	5.90453e-015	8.49868e-015	9.09602e-015	9.23143e-015	1.82504e-015	-2.9234e-016	-4.47463e-015	-5.49504e-016	3.00531e-016	5.50661e-015	-6.09197e-015	-4.01622e-015	-4.87195e-015	-1.54738e-015	5.44623e-015	3.39481e-015
3.00277e-015	-2.84258e-015	2.61829e-015	-7.58464e-016	-3.59087e-015	6.70652e-015	1.04746e-015	1.09942e-014	1.40011e-014	5.98834e-015	7.84638e-015	8.75826e-015	8.56637e-015	1.6152e-015	-1.41768e-016	-4.27774e-015	-3.97522e-016	5.1907e-016	5.2852e-015	-6.37361e-015	-3.9336e-015	-4.71875e-015	-1.75346e-015	5.21451e-015	3.19176e-015
2.79954e-015	-3.54652e-015	2.21553e-015	-4.93445e-016	-3.53185e-015	6.7855e-015	1.24899e-015	1.11574e-014	1.45876e-014	6.07301e-015	7.13004e-015	8.44342e-015	7.83904e-015	1.41172e-015	6.23337e-018	-4.04686e-015	-2.77214e-016	7.30114e-016	5.0099e-015	-6.66216e-015	-3.84501e-015	-4.5639e-015	-1.96785e-015	4.95772e-015	2.98551e-015
2.58901e-015	-4.32145e-015	1.80717e-015	-2.45964e-016	-3.47692e-015	6.82887e-015	1.44528e-015	1.13447e-014	1.52259e-014	6.15646e-015	6.35302e-015	8.15226e-015	7.054e-015	1.21423e-015	1.50976e-016	-3.78318e-015	-1.88471e-016	9.31636e-016	4.68237e-015	-6.95572e-015	-3.75133e-015	-4.41176e-015	-2.19038e-015	4.67657e-015	2.77612e-015
2.37068e-015	-5.16059e-015	1.39482e-015	-1.94119e-017	-3.42738e-015	6.83547e-015	1.63379e-015	1.15523e-014	1.59092e-014	6.23635e-015	5.51953e-015	7.88503e-015	6.21613e-015	1.02272e-015	2.90864e-016	-3.48844e-015	-1.31335e-016	1.12189e-015	4.30483e-015	-7.25281e-015	-3.65399e-015	-4.2647e-015	-2.42003e-015	4.37207e-015	2.56373e-015
2.14497e-015	-6.05626e-015	9.7953e-016	1.82878e-016	-3.38415e-015	6.80388e-015	1.81208e-015	1.17758e-014	1.66304e-014	6.31127e-015	4.63455e-015	7.64084e-015	5.33113e-015	8.372e-016	4.23891e-016	-3.16474e-015	-1.06144e-016	1.29875e-015	3.88027e-015	-7.55149e-015	-3.55442e-015	-4.12561e-015	-2.65584e-015	4.04509e-015	2.348e-015
1.91131e-015	-7.00067e-015	5.62134e-016	3.59126e-016	-3.34786e-015	6.73297e-015	1.97761e-015	1.20101e-014	1.73815e-014	6.37937e-015	3.70351e-015	7.41869e-015	4.40411e-015	6.57524e-016	5.4856e-016	-2.81421e-015	-1.12547e-016	1.46043e-015	3.41213e-015	-7.84926e-015	-3.45395e-015	-3.9971e-015	-2.89661e-015	3.69696e-015	2.12853e-015
1.66961e-015	-7.98563e-015	1.43887e-016	5.0677e-016	-3.31903e-015	6.62248e-015	2.12826e-015	1.22512e-014	1.81542e-014	6.43787e-015	2.73164e-015	7.21736e-015	3.44167e-015	4.82947e-016	6.63586e-016	-2.43938e-015	-1.50125e-016	1.60533e-015	2.90342e-015	-8.1439e-015	-3.35414e-015	-3.88204e-015	-3.14112e-015	3.32879e-015	1.90557e-015
1.4192e-015	-9.002e-015	-2.74266e-016	6.23687e-016	-3.29794e-015	6.47257e-015	2.26211e-015	1.2494e-014	1.89391e-014	6.48449e-015	1.72576e-015	7.03546e-015	2.45047e-015	3.13103e-016	7.69021e-016	-2.04307e-015	-2.18241e-016	1.73199e-015	2.35766e-015	-8.43388e-015	-3.25644e-015	-3.78283e-015	-3.38878e-015	2.94237e-015	1.67925e-015
1.16043e-015	-1.00401e-014	-6.90982e-016	7.08552e-016	-3.28451e-015	6.28408e-015	2.37771e-015	1.27331e-014	1.97264e-014	6.51732e-015	6.92847e-016	6.87103e-015	1.43715e-015	1.47861e-016	8.63453e-016	-1.62878e-015	-3.16258e-016	1.83875e-015	1.77921e-015	-8.71718e-015	-3.16241e-015	-3.70091e-015	-3.63851e-015	2.53946e-015	1.44889e-015
8.92906e-016	-1.10905e-014	-1.10454e-015	7.59886e-016	-3.27864e-015	6.05735e-015	2.47313e-015	1.29636e-014	2.05064e-014	6.5339e-015	-3.59667e-016	6.72153e-015	4.08977e-016	-1.32534e-017	9.46744e-016	-1.19974e-015	-4.43181e-016	1.92432e-015	1.17278e-015	-8.99145e-015	-3.07276e-015	-3.63846e-015	-3.88975e-015	2.1224e-015	1.21441e-015
6.1525e-016	-1.21432e-014	-1.51349e-015	7.77471e-016	-3.28085e-015	5.7936e-015	2.54747e-015	1.31803e-014	2.12694e-014	6.53227e-015	-1.42535e-015	6.58494e-015	-6.2735e-016	-1.70878e-016	1.01723e-015	-7.59607e-016	-5.97961e-016	1.9875e-015	5.4281e-016	-9.2553e-015	-2.98886e-015	-3.59736e-015	-4.14126e-015	1.69345e-015	9.75881e-016
3.27424e-016	-1.31876e-014	-1.91689e-015	7.61503e-016	-3.29034e-015	5.49419e-015	2.60001e-015	1.33781e-014	2.20054e-014	6.50993e-015	-2.49657e-015	6.45762e-015	-1.66459e-015	-3.2516e-016	1.07476e-015	-3.12026e-016	-7.78837e-016	2.02725e-015	-1.05817e-016	-9.50663e-015	-2.91201e-015	-3.57837e-015	-4.3917e-015	1.25489e-015	7.33489e-016
2.91e-017	-1.42135e-014	-2.31329e-015	7.11266e-016	-3.30689e-015	5.16046e-015	2.63034e-015	1.35522e-014	2.2705e-014	6.46493e-015	-3.56637e-015	6.33607e-015	-2.69484e-015	-4.77186e-016	1.11892e-015	1.39328e-016	-9.84167e-016	2.04278e-015	-7.68756e-016	-9.74389e-015	-2.84332e-015	-3.58198e-015	-4.64059e-015	8.09073e-016	4.87166e-016
-2.79896e-016	-1.52118e-014	-2.70118e-015	6.27757e-016	-3.33018e-015	4.79443e-015	2.63745e-015	1.3698e-014	2.3358e-014	6.39586e-015	-4.62648e-015	6.21684e-015	-3.71142e-015	-6.2779e-016	1.15002e-015	5.90538e-016	-1.21237e-015	2.03338e-015	-1.44113e-015	-9.96504e-015	-2.78399e-015	-3.60848e-015	-4.8865e-015	3.58755e-016	2.37604e-016
-5.99905e-016	-1.61734e-014	-3.0788e-015	5.11765e-016	-3.35898e-015	4.39846e-015	2.62159e-015	1.38112e-014	2.39548e-014	6.30133e-015	-5.66999e-015	6.0958e-015	-4.70792e-015	-7.77389e-016	1.16778e-015	1.03723e-015	-1.46139e-015	1.99904e-015	-2.11817e-015	-1.01688e-014	-2.73488e-015	-3.65802e-015	-5.12822e-015	-9.33895e-017	-1.54905e-017
-9.31191e-016	-1.70889e-014	-3.44454e-015	3.64393e-016	-3.39231e-015	3.97517e-015	2.58357e-015	1.38879e-014	2.44865e-014	6.17976e-015	-6.68916e-015	5.9692e-015	-5.67759e-015	-9.26661e-016	1.17198e-015	1.47563e-015	-1.72925e-015	1.94001e-015	-2.79469e-015	-1.03535e-014	-2.69644e-015	-3.7303e-015	-5.36497e-015	-5.45114e-016	-2.72117e-016
-1.27338e-015	-1.79497e-014	-3.79753e-015	1.87386e-016	-3.42919e-015	3.52741e-015	2.52357e-015	1.39251e-014	2.49438e-014	6.02959e-015	-7.67707e-015	5.83429e-015	-6.61365e-015	-1.07623e-015	1.16356e-015	1.90245e-015	-2.01408e-015	1.85643e-015	-3.46594e-015	-1.05187e-014	-2.67006e-015	-3.82492e-015	-5.59451e-015	-9.9391e-016	-5.32133e-016
-1.62607e-015	-1.87482e-014	-4.13615e-015	-1.77068e-017	-3.46895e-015	3.05813e-015	2.44224e-015	1.39195e-014	2.53188e-014	5.84971e-015	-8.62732e-015	5.68806e-015	-7.51059e-015	-1.22696e-015	1.14236e-015	2.31377e-015	-2.31485e-015	1.74842e-015	-4.12743e-015	-1.06643e-014	-2.65694e-015	-3.94058e-015	-5.81671e-015	-1.4367e-015	-7.95035e-016
-1.98915e-015	-1.9477e-014	-4.45944e-015	-2.48826e-016	-3.51066e-015	2.57006e-015	2.34056e-015	1.38687e-014	2.56046e-014	5.63881e-015	-9.53343e-015	5.52689e-015	-8.36277e-015	-1.37965e-015	1.10846e-015	2.70585e-015	-2.6286e-015	1.61653e-015	-4.77443e-015	-1.07894e-014	-2.65739e-015	-4.07588e-015	-6.02967e-015	-1.87055e-015	-1.06008e-015
-2.36226e-015	-2.01299e-014	-4.76668e-015	-5.0341e-016	-3.55305e-015	2.0664e-015	2.22048e-015	1.37703e-014	2.57945e-014	5.39661e-015	-1.03898e-014	5.34786e-015	-9.16523e-015	-1.53461e-015	1.06317e-015	3.0763e-015	-2.95302e-015	1.46183e-015	-5.40277e-015	-1.0894e-014	-2.67224e-015	-4.22878e-015	-6.23197e-015	-2.29359e-015	-1.32666e-015
-2.74567e-015	-2.07017e-014	-5.05662e-015	-7.78265e-016	-3.5953e-015	1.55052e-015	2.08333e-015	1.36222e-014	2.58827e-014	5.12266e-015	-1.11908e-014	5.14795e-015	-9.91368e-015	-1.69229e-015	1.00789e-015	3.42247e-015	-3.28606e-015	1.28488e-015	-6.00813e-015	-1.09776e-014	-2.70138e-015	-4.39684e-015	-6.4229e-015	-2.70367e-015	-1.59449e-015
-3.13867e-015	-2.11879e-014	-5.32823e-015	-1.07112e-015	-3.63664e-015	1.02562e-015	1.93094e-015	1.34245e-014	2.58648e-014	4.81597e-015	-1.19319e-014	4.92483e-015	-1.06041e-014	-1.85329e-015	9.4292e-016	3.74132e-015	-3.62544e-015	1.08708e-015	-6.58669e-015	-1.10401e-014	-2.7448e-015	-4.57768e-015	-6.60173e-015	-3.0989e-015	-1.86287e-015
-3.53976e-015	-2.15847e-014	-5.57989e-015	-1.37892e-015	-3.67598e-015	4.94915e-016	1.76438e-015	1.31766e-014	2.57369e-014	4.47654e-015	-1.26092e-014	4.67629e-015	-1.12341e-014	-2.0179e-015	8.69254e-016	4.0299e-015	-3.96808e-015	8.70136e-016	-7.13474e-015	-1.10823e-014	-2.80267e-015	-4.76893e-015	-6.76716e-015	-3.47753e-015	-2.13038e-015
-3.94735e-015	-2.18901e-014	-5.81116e-015	-1.69813e-015	-3.71271e-015	-3.79193e-017	1.58527e-015	1.28782e-014	2.54959e-014	4.10463e-015	-1.32197e-014	4.40035e-015	-1.1801e-014	-2.18634e-015	7.87569e-016	4.28644e-015	-4.31196e-015	6.35671e-016	-7.64984e-015	-1.11044e-014	-2.87539e-015	-4.96817e-015	-6.91844e-015	-3.83693e-015	-2.39644e-015
-4.36044e-015	-2.21029e-014	-6.02148e-015	-2.02611e-015	-3.74621e-015	-5.70149e-016	1.39583e-015	1.25297e-014	2.51403e-014	3.70037e-015	-1.37607e-014	4.096e-015	-1.23027e-014	-2.35927e-015	6.98729e-016	4.50956e-015	-4.65574e-015	3.85529e-016	-8.12973e-015	-1.11069e-014	-2.96282e-015	-5.17283e-015	-7.05445e-015	-4.17582e-015	-2.66007e-015
-4.77686e-015	-2.22228e-014	-6.21036e-015	-2.36034e-015	-3.77544e-015	-1.09899e-015	1.19781e-015	1.21321e-014	2.46699e-014	3.26418e-015	-1.4231e-014	3.76226e-015	-1.27384e-014	-2.53724e-015	6.04014e-016	4.69752e-015	-4.99702e-015	1.2098e-016	-8.57136e-015	-1.10919e-014	-3.06417e-015	-5.37932e-015	-7.17358e-015	-4.49276e-015	-2.92011e-015
-5.1953e-015	-2.22504e-014	-6.37758e-015	-2.69829e-015	-3.80001e-015	-1.6214e-015	9.93136e-016	1.16867e-014	2.4085e-014	2.79697e-015	-1.46298e-014	3.39899e-015	-1.31085e-014	-2.72008e-015	5.04671e-016	4.84916e-015	-5.33395e-015	-1.56631e-016	-8.97249e-015	-1.10598e-014	-3.17851e-015	-5.58374e-015	-7.27505e-015	-4.78625e-015	-3.17548e-015
-5.61341e-015	-2.21878e-014	-6.52348e-015	-3.03732e-015	-3.81929e-015	-2.13453e-015	7.83301e-016	1.11954e-014	2.33878e-014	2.29966e-015	-1.49572e-014	3.00662e-015	-1.34124e-014	-2.90726e-015	4.01903e-016	4.96373e-015	-5.66467e-015	-4.44413e-016	-9.33175e-015	-1.10116e-014	-3.30592e-015	-5.78286e-015	-7.35837e-015	-5.05557e-015	-3.4252e-015
-6.02833e-015	-2.20373e-014	-6.6479e-015	-3.37459e-015	-3.83278e-015	-2.63573e-015	5.69617e-016	1.06613e-014	2.25812e-014	1.77431e-015	-1.52137e-014	2.58554e-015	-1.36516e-014	-3.09912e-015	2.96473e-016	5.04118e-015	-5.98791e-015	-7.40324e-016	-9.64778e-015	-1.09492e-014	-3.44561e-015	-5.97344e-015	-7.42349e-015	-5.29935e-015	-3.66767e-015
-6.43753e-015	-2.18028e-014	-6.7508e-015	-3.70789e-015	-3.8405e-015	-3.12263e-015	3.53822e-016	1.00876e-014	2.16695e-014	1.22163e-015	-1.5401e-014	2.13762e-015	-1.38279e-014	-3.29575e-015	1.89012e-016	5.08138e-015	-6.30191e-015	-1.04254e-015	-9.92025e-015	-1.08744e-014	-3.59641e-015	-6.15158e-015	-7.46967e-015	-5.51711e-015	-3.90192e-015
-6.83887e-015	-2.1488e-014	-6.83274e-015	-4.03479e-015	-3.84272e-015	-3.59268e-015	1.36935e-016	9.47803e-015	2.06575e-014	6.4289e-016	-1.55212e-014	1.66434e-015	-1.39433e-014	-3.49648e-015	8.09311e-017	5.08423e-015	-6.6056e-015	-1.349e-015	-1.01484e-014	-1.0789e-014	-3.75734e-015	-6.314e-015	-7.49677e-015	-5.70867e-015	-4.12704e-015
-7.22969e-015	-2.10981e-014	-6.8941e-015	-4.35287e-015	-3.83948e-015	-4.04399e-015	-7.98143e-017	8.83622e-015	1.95516e-014	4.02763e-017	-1.55772e-014	1.16779e-015	-1.40012e-014	-3.70113e-015	-2.77371e-017	5.05037e-015	-6.89761e-015	-1.65797e-015	-1.03323e-014	-1.06951e-014	-3.92713e-015	-6.45766e-015	-7.50431e-015	-5.87369e-015	-4.34188e-015
-7.6069e-015	-2.0639e-014	-6.93557e-015	-4.66067e-015	-3.83077e-015	-4.47468e-015	-2.95227e-016	8.16617e-015	1.83587e-014	-5.8409e-016	-1.55728e-014	6.50782e-016	-1.40047e-014	-3.90907e-015	-1.3597e-016	4.98077e-015	-7.17673e-015	-1.96747e-015	-1.04724e-014	-1.05947e-014	-4.10491e-015	-6.57974e-015	-7.4922e-015	-6.01248e-015	-4.54531e-015
-7.96748e-015	-2.01181e-014	-6.95853e-015	-4.95694e-015	-3.81702e-015	-4.88281e-015	-5.08352e-016	7.47201e-015	1.70874e-014	-1.22805e-015	-1.55124e-014	1.17506e-016	-1.39576e-014	-4.11976e-015	-2.42926e-016	4.87652e-015	-7.44156e-015	-2.276e-015	-1.05692e-014	-1.04897e-014	-4.28948e-015	-6.67821e-015	-7.46026e-015	-6.12573e-015	-4.73651e-015
-8.30854e-015	-1.95422e-014	-6.96384e-015	-5.24047e-015	-3.79932e-015	-5.26684e-015	-7.19372e-016	6.7585e-015	1.57453e-014	-1.88848e-015	-1.54007e-014	-4.2842e-016	-1.38641e-014	-4.33248e-015	-3.48074e-016	4.73891e-015	-7.69217e-015	-2.58138e-015	-1.06239e-014	-1.03825e-014	-4.47958e-015	-6.74993e-015	-7.40871e-015	-6.2133e-015	-4.91437e-015
-8.62687e-015	-1.89192e-014	-6.95236e-015	-5.50988e-015	-3.77883e-015	-5.62608e-015	-9.27115e-016	6.03e-015	1.43418e-014	-2.56337e-015	-1.52424e-014	-9.8352e-016	-1.37295e-014	-4.54673e-015	-4.50816e-016	4.56886e-015	-7.92745e-015	-2.88224e-015	-1.06384e-014	-1.02755e-014	-4.67402e-015	-6.79235e-015	-7.3384e-015	-6.27519e-015	-5.07824e-015
-8.91974e-015	-1.82567e-014	-6.92537e-015	-5.76488e-015	-3.75634e-015	-5.95955e-015	-1.13118e-015	5.29096e-015	1.28869e-014	-3.24987e-015	-1.50433e-014	-1.54326e-015	-1.35592e-014	-4.76218e-015	-5.50657e-016	4.36872e-015	-8.14682e-015	-3.17674e-015	-1.06142e-014	-1.01705e-014	-4.87118e-015	-6.80334e-015	-7.24997e-015	-6.31252e-015	-5.22787e-015
-9.18498e-015	-1.75622e-014	-6.88416e-015	-6.00507e-015	-3.73251e-015	-6.26664e-015	-1.33137e-015	4.54658e-015	1.1391e-014	-3.94484e-015	-1.48094e-014	-2.10312e-015	-1.33574e-014	-4.978e-015	-6.47584e-016	4.14001e-015	-8.35032e-015	-3.46413e-015	-1.05536e-014	-1.00693e-014	-5.07002e-015	-6.78061e-015	-7.144e-015	-6.32628e-015	-5.36238e-015
-9.41996e-015	-1.6844e-014	-6.83004e-015	-6.23048e-015	-3.70857e-015	-6.54703e-015	-1.52878e-015	3.80162e-015	9.86442e-015	-4.64521e-015	-1.45477e-014	-2.65834e-015	-1.31298e-014	-5.19329e-015	-7.41328e-016	3.88486e-015	-8.53763e-015	-3.74318e-015	-1.04584e-014	-9.97362e-015	-5.26907e-015	-6.72356e-015	-7.02062e-015	-6.31823e-015	-5.48106e-015
-9.6226e-015	-1.61108e-014	-6.76499e-015	-6.44146e-015	-3.68556e-015	-6.80047e-015	-1.72317e-015	3.06136e-015	8.31777e-015	-5.34801e-015	-1.42647e-014	-3.20446e-015	-1.28815e-014	-5.40752e-015	-8.32029e-016	3.60512e-015	-8.7079e-015	-4.01279e-015	-1.03309e-014	-9.8856e-015	-5.46677e-015	-6.63096e-015	-6.88097e-015	-6.28938e-015	-5.58345e-015
-9.79089e-015	-1.53701e-014	-6.69027e-015	-6.6385e-015	-3.66525e-015	-7.02741e-015	-1.91524e-015	2.32954e-015	6.76136e-015	-6.05015e-015	-1.39668e-014	-3.73665e-015	-1.26172e-014	-5.61922e-015	-9.20466e-016	3.30312e-015	-8.86142e-015	-4.27164e-015	-1.01735e-014	-9.807e-015	-5.66224e-015	-6.50189e-015	-6.72635e-015	-6.24041e-015	-5.66908e-015
-9.92288e-015	-1.46298e-014	-6.60659e-015	-6.82219e-015	-3.64863e-015	-7.22785e-015	-2.10598e-015	1.61032e-015	5.20568e-015	-6.74871e-015	-1.36604e-014	-4.24986e-015	-1.23424e-014	-5.82786e-015	-1.00707e-015	2.98151e-015	-8.9986e-015	-4.51976e-015	-9.99002e-015	-9.73831e-015	-5.85424e-015	-6.33623e-015	-6.55761e-015	-6.17302e-015	-5.73818e-015
-1.0017e-014	-1.38983e-014	-6.51609e-015	-6.99348e-015	-3.63666e-015	-7.40293e-015	-2.29589e-015	9.08436e-016	3.66207e-015	-7.44035e-015	-1.33521e-014	-4.73958e-015	-1.20621e-014	-6.03255e-015	-1.09242e-015	2.64227e-015	-9.11894e-015	-4.75661e-015	-9.78403e-015	-9.68084e-015	-6.04188e-015	-6.13436e-015	-6.37579e-015	-6.08849e-015	-5.79043e-015
-1.00725e-014	-1.31829e-014	-6.42072e-015	-7.15328e-015	-3.63053e-015	-7.55375e-015	-2.48527e-015	2.28335e-016	2.14098e-015	-8.12215e-015	-1.30482e-014	-5.20125e-015	-1.17815e-014	-6.23259e-015	-1.17701e-015	2.28688e-015	-9.22233e-015	-4.98169e-015	-9.55827e-015	-9.63645e-015	-6.2237e-015	-5.89676e-015	-6.18283e-015	-5.98772e-015	-5.82577e-015
-1.00888e-014	-1.24905e-014	-6.32223e-015	-7.3034e-015	-3.63159e-015	-7.6807e-015	-2.67539e-015	-4.26614e-016	6.52019e-016	-8.791e-015	-1.2755e-014	-5.62984e-015	-1.15053e-014	-6.4269e-015	-1.26122e-015	1.91781e-015	-9.30954e-015	-5.19469e-015	-9.31558e-015	-9.60564e-015	-6.3986e-015	-5.62453e-015	-5.98025e-015	-5.87229e-015	-5.84536e-015
-1.0065e-014	-1.18275e-014	-6.22177e-015	-7.44525e-015	-3.64074e-015	-7.78508e-015	-2.86717e-015	-1.05316e-015	-7.95804e-016	-9.44387e-015	-1.24783e-014	-6.02115e-015	-1.12385e-014	-6.61486e-015	-1.34585e-015	1.53691e-015	-9.38051e-015	-5.39576e-015	-9.0594e-015	-9.58869e-015	-6.56593e-015	-5.31916e-015	-5.76969e-015	-5.74362e-015	-5.84936e-015
-1.00006e-014	-1.11993e-014	-6.12054e-015	-7.57963e-015	-3.65867e-015	-7.86784e-015	-3.06165e-015	-1.64859e-015	-2.19385e-015	-1.00778e-014	-1.22234e-014	-6.37188e-015	-1.09847e-014	-6.79556e-015	-1.43148e-015	1.14668e-015	-9.43584e-015	-5.58481e-015	-8.79335e-015	-9.58566e-015	-6.72493e-015	-4.98249e-015	-5.55285e-015	-5.60283e-015	-5.83766e-015
-9.89586e-015	-1.06112e-014	-6.02e-015	-7.70778e-015	-3.68609e-015	-7.9298e-015	-3.26016e-015	-2.21092e-015	-3.53432e-015	-1.06895e-014	-1.19951e-014	-6.67856e-015	-1.07474e-014	-6.96868e-015	-1.51888e-015	7.48778e-016	-9.47625e-015	-5.7625e-015	-8.52058e-015	-9.59705e-015	-6.87553e-015	-4.61732e-015	-5.33187e-015	-5.45121e-015	-5.81109e-015
-9.75183e-015	-1.00672e-014	-5.92186e-015	-7.83078e-015	-3.72362e-015	-7.97218e-015	-3.46395e-015	-2.73798e-015	-4.80994e-015	-1.12753e-014	-1.17984e-014	-6.93818e-015	-1.05297e-014	-7.13336e-015	-1.60854e-015	3.45176e-016	-9.50244e-015	-5.92904e-015	-8.24412e-015	-9.62244e-015	-7.0166e-015	-4.22667e-015	-5.10814e-015	-5.29029e-015	-5.77037e-015
-9.56959e-015	-9.57116e-015	-5.82709e-015	-7.95079e-015	-3.77191e-015	-7.99687e-015	-3.67421e-015	-3.22825e-015	-6.01429e-015	-1.18333e-014	-1.1637e-014	-7.14845e-015	-1.03346e-014	-7.28944e-015	-1.70113e-015	-6.20056e-017	-9.51472e-015	-6.08521e-015	-7.96733e-015	-9.66161e-015	-7.14728e-015	-3.81283e-015	-4.88364e-015	-5.1214e-015	-5.71654e-015
-9.35065e-015	-9.12591e-015	-5.7367e-015	-8.06891e-015	-3.83146e-015	-8.00531e-015	-3.89154e-015	-3.68054e-015	-7.1423e-015	-1.23615e-014	-1.15137e-014	-7.30846e-015	-1.01645e-014	-7.43674e-015	-1.79749e-015	-4.71429e-016	-9.51355e-015	-6.2314e-015	-7.69315e-015	-9.71369e-015	-7.26739e-015	-3.37938e-015	-4.66011e-015	-4.9458e-015	-5.65016e-015
-9.09697e-015	-8.73354e-015	-5.65129e-015	-8.18611e-015	-3.90208e-015	-7.99902e-015	-4.11716e-015	-4.09449e-015	-8.18957e-015	-1.28571e-014	-1.14307e-014	-7.41702e-015	-1.00211e-014	-7.5746e-015	-1.89811e-015	-8.81402e-016	-9.499e-015	-6.3683e-015	-7.42512e-015	-9.77677e-015	-7.37627e-015	-2.92984e-015	-4.43949e-015	-4.76432e-015	-5.5719e-015
-8.81055e-015	-8.3947e-015	-5.57145e-015	-8.3034e-015	-3.98406e-015	-7.97944e-015	-4.35137e-015	-4.47035e-015	-9.1524e-015	-1.33178e-014	-1.13896e-014	-7.47311e-015	-9.90476e-015	-7.70296e-015	-2.00373e-015	-1.29088e-015	-9.47154e-015	-6.49658e-015	-7.16604e-015	-9.84948e-015	-7.47438e-015	-2.46795e-015	-4.22283e-015	-4.57772e-015	-5.48277e-015
-8.49369e-015	-8.11024e-015	-5.49748e-015	-8.42128e-015	-4.07743e-015	-7.94802e-015	-4.59466e-015	-4.80887e-015	-1.0029e-014	-1.37421e-014	-1.13919e-014	-7.47652e-015	-9.81591e-015	-7.82182e-015	-2.11501e-015	-1.69816e-015	-9.43166e-015	-6.61707e-015	-6.91774e-015	-9.9307e-015	-7.56116e-015	-1.99734e-015	-4.01202e-015	-4.38723e-015	-5.38349e-015
-8.14932e-015	-7.87962e-015	-5.42995e-015	-8.54052e-015	-4.18153e-015	-7.9061e-015	-4.84717e-015	-5.11128e-015	-1.08182e-014	-1.41282e-014	-1.14379e-014	-7.42759e-015	-9.755e-015	-7.93172e-015	-2.23212e-015	-2.1017e-015	-9.37981e-015	-6.73021e-015	-6.68301e-015	-1.00192e-014	-7.63639e-015	-1.52232e-015	-3.80877e-015	-4.19377e-015	-5.27513e-015
-7.78073e-015	-7.70141e-015	-5.36929e-015	-8.66124e-015	-4.29539e-015	-7.85561e-015	-5.11003e-015	-5.37875e-015	-1.15192e-014	-1.44744e-014	-1.15276e-014	-7.32712e-015	-9.72135e-015	-8.03277e-015	-2.35531e-015	-2.50051e-015	-9.31734e-015	-6.83651e-015	-6.464e-015	-1.01133e-014	-7.69968e-015	-1.04689e-015	-3.61446e-015	-3.99819e-015	-5.1584e-015
-7.39125e-015	-7.57385e-015	-5.31531e-015	-8.78422e-015	-4.41839e-015	-7.79873e-015	-5.38268e-015	-5.61212e-015	-1.21329e-014	-1.47799e-014	-1.16599e-014	-7.17762e-015	-9.71491e-015	-8.12491e-015	-2.48445e-015	-2.89326e-015	-9.24467e-015	-6.93694e-015	-6.26234e-015	-1.02107e-014	-7.75219e-015	-5.74996e-016	-3.43012e-015	-3.80074e-015	-5.03475e-015
-6.98493e-015	-7.49515e-015	-5.26821e-015	-8.90927e-015	-4.54907e-015	-7.73755e-015	-5.66488e-015	-5.81356e-015	-1.26602e-014	-1.50444e-014	-1.18333e-014	-6.98146e-015	-9.73435e-015	-8.20814e-015	-2.61966e-015	-3.27892e-015	-9.16217e-015	-7.03204e-015	-6.07983e-015	-1.03096e-014	-7.79468e-015	-1.11998e-016	-3.25678e-015	-3.60206e-015	-4.90457e-015
-6.56484e-015	-7.46221e-015	-5.22783e-015	-9.03589e-015	-4.68631e-015	-7.67331e-015	-5.95655e-015	-5.9858e-015	-1.31028e-014	-1.52674e-014	-1.20459e-014	-6.74162e-015	-9.77849e-015	-8.28243e-015	-2.76073e-015	-3.65656e-015	-9.07087e-015	-7.12183e-015	-5.91732e-015	-1.04074e-014	-7.82731e-015	3.37502e-016	-3.09581e-015	-3.403e-015	-4.76911e-015
-6.13507e-015	-7.47183e-015	-5.19392e-015	-9.16392e-015	-4.82879e-015	-7.60696e-015	-6.25761e-015	-6.131e-015	-1.34629e-014	-1.54489e-014	-1.22947e-014	-6.45994e-015	-9.84596e-015	-8.34883e-015	-2.9073e-015	-4.02377e-015	-8.97125e-015	-7.20661e-015	-5.77605e-015	-1.0502e-014	-7.85003e-015	7.69521e-016	-2.948e-015	-3.20406e-015	-4.62875e-015
-5.69941e-015	-7.52091e-015	-5.16648e-015	-9.29231e-015	-4.97505e-015	-7.54025e-015	-6.56696e-015	-6.25178e-015	-1.3744e-014	-1.55885e-014	-1.25772e-014	-6.14115e-015	-9.93432e-015	-8.40808e-015	-3.0587e-015	-4.38039e-015	-8.86355e-015	-7.28665e-015	-5.6569e-015	-1.05914e-014	-7.86364e-015	1.17965e-015	-2.81381e-015	-3.00576e-015	-4.48432e-015
-5.26203e-015	-7.60557e-015	-5.14502e-015	-9.42004e-015	-5.12277e-015	-7.47477e-015	-6.88398e-015	-6.35125e-015	-1.395e-014	-1.56867e-014	-1.28898e-014	-5.78929e-015	-1.00407e-014	-8.46038e-015	-3.21398e-015	-4.72478e-015	-8.74924e-015	-7.36246e-015	-5.55927e-015	-1.06732e-014	-7.86843e-015	1.56373e-015	-2.69404e-015	-2.80793e-015	-4.33628e-015
-4.82705e-015	-7.72152e-015	-5.12828e-015	-9.54612e-015	-5.27058e-015	-7.41076e-015	-7.20787e-015	-6.43226e-015	-1.40846e-014	-1.57434e-014	-1.3229e-014	-5.40923e-015	-1.01623e-014	-8.50611e-015	-3.37239e-015	-5.05557e-015	-8.62842e-015	-7.43463e-015	-5.48351e-015	-1.07452e-014	-7.86481e-015	1.91773e-015	-2.5894e-015	-2.61101e-015	-4.18514e-015
-4.39872e-015	-7.86385e-015	-5.11565e-015	-9.66888e-015	-5.41734e-015	-7.34983e-015	-7.53745e-015	-6.49869e-015	-1.41525e-014	-1.57599e-014	-1.35904e-014	-5.00592e-015	-1.02966e-014	-8.546e-015	-3.53271e-015	-5.37122e-015	-8.5016e-015	-7.50291e-015	-5.42945e-015	-1.08056e-014	-7.85326e-015	2.23862e-015	-2.49976e-015	-2.41538e-015	-4.03168e-015
-3.98129e-015	-8.02794e-015	-5.10671e-015	-9.78676e-015	-5.56125e-015	-7.29295e-015	-7.87189e-015	-6.55339e-015	-1.41594e-014	-1.57374e-014	-1.39691e-014	-4.58476e-015	-1.04406e-014	-8.58048e-015	-3.69346e-015	-5.67085e-015	-8.36981e-015	-7.56772e-015	-5.39673e-015	-1.08519e-014	-7.83437e-015	2.52297e-015	-2.42508e-015	-2.22172e-015	-3.87615e-015
-3.57742e-015	-8.20906e-015	-5.10063e-015	-9.89859e-015	-5.70034e-015	-7.24072e-015	-8.2099e-015	-6.59956e-015	-1.41112e-014	-1.56772e-014	-1.43605e-014	-4.15088e-015	-1.05914e-014	-8.61074e-015	-3.85305e-015	-5.95295e-015	-8.23339e-015	-7.62842e-015	-5.3845e-015	-1.08822e-014	-7.80844e-015	2.76822e-015	-2.36526e-015	-2.02973e-015	-3.71903e-015
-3.1905e-015	-8.40225e-015	-5.09625e-015	-1.00026e-014	-5.83261e-015	-7.19407e-015	-8.5496e-015	-6.64057e-015	-1.4014e-014	-1.55813e-014	-1.47595e-014	-3.70999e-015	-1.07461e-014	-8.63737e-015	-4.0105e-015	-6.21619e-015	-8.09275e-015	-7.68487e-015	-5.39132e-015	-1.0895e-014	-7.7758e-015	2.97221e-015	-2.31925e-015	-1.8398e-015	-3.56032e-015
-2.82389e-015	-8.60241e-015	-5.09294e-015	-1.00962e-014	-5.95568e-015	-7.15424e-015	-8.88926e-015	-6.67911e-015	-1.3874e-014	-1.54515e-014	-1.51609e-014	-3.26803e-015	-1.09015e-014	-8.66039e-015	-4.16422e-015	-6.45928e-015	-7.94893e-015	-7.7367e-015	-5.41527e-015	-1.08886e-014	-7.73691e-015	3.13274e-015	-2.28652e-015	-1.65256e-015	-3.40055e-015
-2.48095e-015	-8.80517e-015	-5.09009e-015	-1.01775e-014	-6.06836e-015	-7.12222e-015	-9.22756e-015	-6.71883e-015	-1.36962e-014	-1.52902e-014	-1.55596e-014	-2.83029e-015	-1.10539e-014	-8.68028e-015	-4.31273e-015	-6.68067e-015	-7.80254e-015	-7.78337e-015	-5.45572e-015	-1.08614e-014	-7.69212e-015	3.24826e-015	-2.26666e-015	-1.46818e-015	-3.24016e-015
-2.16481e-015	-9.00604e-015	-5.08641e-015	-1.02441e-014	-6.16893e-015	-7.09806e-015	-9.56237e-015	-6.76163e-015	-1.34858e-014	-1.50994e-014	-1.59507e-014	-2.40138e-015	-1.12003e-014	-8.69764e-015	-4.4541e-015	-6.8792e-015	-7.65394e-015	-7.82467e-015	-5.51076e-015	-1.08126e-014	-7.64184e-015	3.31816e-015	-2.25899e-015	-1.28752e-015	-3.07907e-015
-1.87774e-015	-9.20074e-015	-5.08124e-015	-1.02944e-014	-6.25541e-015	-7.08188e-015	-9.89168e-015	-6.81038e-015	-1.32486e-014	-1.48814e-014	-1.63296e-014	-1.98668e-015	-1.13375e-014	-8.71309e-015	-4.58721e-015	-7.05308e-015	-7.50401e-015	-7.85945e-015	-5.57837e-015	-1.07414e-014	-7.58634e-015	3.34203e-015	-2.26226e-015	-1.11074e-015	-2.91695e-015
-1.62123e-015	-9.38538e-015	-5.07322e-015	-1.03265e-014	-6.32598e-015	-7.07446e-015	-1.02137e-014	-6.86775e-015	-1.29899e-014	-1.46387e-014	-1.66914e-014	-1.59178e-015	-1.1463e-014	-8.72673e-015	-4.7108e-015	-7.2008e-015	-7.35373e-015	-7.88706e-015	-5.6567e-015	-1.0647e-014	-7.52529e-015	3.31964e-015	-2.27486e-015	-9.3794e-016	-2.7542e-015
-1.39705e-015	-9.55665e-015	-5.06219e-015	-1.03383e-014	-6.37946e-015	-7.07543e-015	-1.05265e-014	-6.93522e-015	-1.27141e-014	-1.43736e-014	-1.70325e-014	-1.22113e-015	-1.15742e-014	-8.73868e-015	-4.8228e-015	-7.32156e-015	-7.20373e-015	-7.90672e-015	-5.74374e-015	-1.05289e-014	-7.45851e-015	3.2517e-015	-2.29563e-015	-7.69419e-016	-2.59033e-015
-1.20621e-015	-9.71203e-015	-5.04754e-015	-1.03286e-014	-6.41486e-015	-7.08517e-015	-1.08286e-014	-7.01509e-015	-1.24253e-014	-1.4089e-014	-1.73491e-014	-8.78883e-016	-1.16691e-014	-8.74909e-015	-4.92142e-015	-7.41391e-015	-7.05456e-015	-7.9177e-015	-5.83699e-015	-1.03869e-014	-7.38596e-015	3.13933e-015	-2.32316e-015	-6.0571e-016	-2.42556e-015
-1.04947e-015	-9.84862e-015	-5.02868e-015	-1.0296e-014	-6.43115e-015	-7.10403e-015	-1.11179e-014	-7.1087e-015	-1.21277e-014	-1.37877e-014	-1.76375e-014	-5.69192e-016	-1.17452e-014	-8.75806e-015	-5.00553e-015	-7.47673e-015	-6.90727e-015	-7.91931e-015	-5.93355e-015	-1.02211e-014	-7.3081e-015	2.98368e-015	-2.35606e-015	-4.47507e-016	-2.25956e-015
-9.27453e-016	-9.96462e-015	-5.00491e-015	-1.02391e-014	-6.42775e-015	-7.13192e-015	-1.13929e-014	-7.21732e-015	-1.18251e-014	-1.34724e-014	-1.78942e-014	-2.94923e-016	-1.18006e-014	-8.76578e-015	-5.07292e-015	-7.50937e-015	-6.76203e-015	-7.91127e-015	-6.03068e-015	-1.00319e-014	-7.22464e-015	2.78657e-015	-2.3927e-015	-2.95663e-016	-2.09285e-015
-8.4015e-016	-1.00585e-014	-4.97624e-015	-1.01564e-014	-6.40468e-015	-7.1681e-015	-1.16508e-014	-7.34193e-015	-1.15202e-014	-1.31452e-014	-1.81165e-014	-5.98271e-017	-1.18344e-014	-8.77228e-015	-5.12252e-015	-7.51069e-015	-6.61891e-015	-7.89269e-015	-6.12552e-015	-9.81966e-015	-7.13552e-015	2.55051e-015	-2.43145e-015	-1.50564e-016	-1.92521e-015
-7.87212e-016	-1.0129e-014	-4.94222e-015	-1.00469e-014	-6.36113e-015	-7.21187e-015	-1.18903e-014	-7.48269e-015	-1.12147e-014	-1.28086e-014	-1.83027e-014	1.3414e-016	-1.18455e-014	-8.77705e-015	-5.15382e-015	-7.48005e-015	-6.47821e-015	-7.86291e-015	-6.21557e-015	-9.58537e-015	-7.04031e-015	2.27849e-015	-2.47054e-015	-1.23247e-017	-1.75711e-015
-7.67853e-016	-1.0176e-014	-4.90256e-015	-9.91036e-015	-6.29737e-015	-7.26349e-015	-1.21103e-014	-7.63919e-015	-1.09103e-014	-1.24651e-014	-1.84513e-014	2.84811e-016	-1.18331e-014	-8.77972e-015	-5.16568e-015	-7.41709e-015	-6.33991e-015	-7.82165e-015	-6.2991e-015	-9.33008e-015	-6.93883e-015	1.97424e-015	-2.50864e-015	1.17825e-016	-1.58823e-015
-7.80911e-016	-1.01998e-014	-4.85773e-015	-9.74614e-015	-6.21309e-015	-7.32218e-015	-1.23094e-014	-7.81163e-015	-1.06083e-014	-1.21171e-014	-1.85615e-014	3.90116e-016	-1.17968e-014	-8.78004e-015	-5.15679e-015	-7.32058e-015	-6.20464e-015	-7.7688e-015	-6.37325e-015	-9.05458e-015	-6.83072e-015	1.64113e-015	-2.5433e-015	2.39148e-016	-1.4185e-015
-8.24984e-016	-1.02014e-014	-4.80769e-015	-9.55451e-015	-6.10949e-015	-7.38711e-015	-1.2487e-014	-7.9991e-015	-1.03086e-014	-1.17668e-014	-1.86325e-014	4.50003e-016	-1.17362e-014	-8.77783e-015	-5.12684e-015	-7.19027e-015	-6.0726e-015	-7.70421e-015	-6.4364e-015	-8.76053e-015	-6.71567e-015	1.28356e-015	-2.57354e-015	3.5153e-016	-1.24793e-015
-8.97973e-016	-1.01815e-014	-4.75242e-015	-9.33555e-015	-5.98722e-015	-7.45789e-015	-1.26418e-014	-8.20062e-015	-1.00108e-014	-1.14157e-014	-1.86645e-014	4.648e-016	-1.16512e-014	-8.77278e-015	-5.07531e-015	-7.02659e-015	-5.94418e-015	-7.62753e-015	-6.48592e-015	-8.44942e-015	-6.5934e-015	9.05966e-016	-2.5981e-015	4.54952e-016	-1.07747e-015
-9.98497e-016	-1.01419e-014	-4.69235e-015	-9.09038e-015	-5.84687e-015	-7.53382e-015	-1.27733e-014	-8.41435e-015	-9.71437e-015	-1.10657e-014	-1.86585e-014	4.3511e-016	-1.1543e-014	-8.76455e-015	-5.00239e-015	-6.82955e-015	-5.81979e-015	-7.53883e-015	-6.51971e-015	-8.12182e-015	-6.46369e-015	5.12807e-016	-2.61542e-015	5.48249e-016	-9.07474e-016
-1.12521e-015	-1.00857e-014	-4.62792e-015	-8.82011e-015	-5.6894e-015	-7.61385e-015	-1.28811e-014	-8.63887e-015	-9.41795e-015	-1.07185e-014	-1.86164e-014	3.61689e-016	-1.14126e-014	-8.75256e-015	-4.9081e-015	-6.59977e-015	-5.69956e-015	-7.43827e-015	-6.53563e-015	-7.77977e-015	-6.32624e-015	1.08308e-016	-2.6242e-015	6.31128e-016	-7.38632e-016
-1.27539e-015	-1.0016e-014	-4.55978e-015	-8.5262e-015	-5.51636e-015	-7.69709e-015	-1.29648e-014	-8.87242e-015	-9.11924e-015	-1.03758e-014	-1.85404e-014	2.46343e-016	-1.12615e-014	-8.73618e-015	-4.79257e-015	-6.33813e-015	-5.58348e-015	-7.32604e-015	-6.53223e-015	-7.42539e-015	-6.18064e-015	-3.01877e-016	-2.62381e-015	7.03376e-016	-5.71097e-016
-1.44647e-015	-9.93635e-015	-4.48879e-015	-8.21029e-015	-5.32936e-015	-7.78304e-015	-1.30238e-014	-9.11246e-015	-8.81632e-015	-1.00384e-014	-1.84336e-014	9.16937e-017	-1.10914e-014	-8.71476e-015	-4.65647e-015	-6.04548e-015	-5.47169e-015	-7.20307e-015	-6.50779e-015	-7.05987e-015	-6.02716e-015	-7.1324e-016	-2.61305e-015	7.64779e-016	-4.05702e-016
-1.63586e-015	-9.84966e-015	-4.41451e-015	-7.87439e-015	-5.13047e-015	-7.87049e-015	-1.30585e-014	-9.35551e-015	-8.50693e-015	-9.70777e-015	-1.82985e-014	-1.0004e-016	-1.0904e-014	-8.68834e-015	-4.5012e-015	-5.72328e-015	-5.3639e-015	-7.0699e-015	-6.46166e-015	-6.68497e-015	-5.86574e-015	-1.12075e-015	-2.5906e-015	8.15053e-016	-2.43228e-016
-1.84133e-015	-9.75977e-015	-4.33769e-015	-7.5209e-015	-4.92173e-015	-7.9581e-015	-1.30688e-014	-9.59934e-015	-8.18848e-015	-9.38504e-015	-1.8138e-014	-3.25459e-016	-1.07019e-014	-8.65612e-015	-4.32767e-015	-5.37365e-015	-5.26011e-015	-6.92721e-015	-6.39295e-015	-6.30225e-015	-5.69652e-015	-1.51881e-015	-2.5562e-015	8.54051e-016	-8.43684e-017
-2.05995e-015	-9.6706e-015	-4.25967e-015	-7.15253e-015	-4.70519e-015	-8.0446e-015	-1.30547e-014	-9.84127e-015	-7.85843e-015	-9.07094e-015	-1.79563e-014	-5.81701e-016	-1.04881e-014	-8.61768e-015	-4.13689e-015	-4.99868e-015	-5.15973e-015	-6.77577e-015	-6.30109e-015	-5.91295e-015	-5.51926e-015	-1.90302e-015	-2.50907e-015	8.81531e-016	7.05931e-017
-2.28891e-015	-9.58658e-015	-4.18055e-015	-6.77204e-015	-4.48302e-015	-8.12994e-015	-1.30169e-014	-1.00785e-014	-7.51357e-015	-8.76553e-015	-1.77577e-014	-8.64632e-016	-1.02655e-014	-8.57317e-015	-3.93055e-015	-4.60001e-015	-5.06284e-015	-6.6168e-015	-6.18613e-015	-5.51919e-015	-5.33417e-015	-2.26897e-015	-2.44885e-015	8.97596e-016	2.20758e-016
-2.52557e-015	-9.51223e-015	-4.10143e-015	-6.38203e-015	-4.25694e-015	-8.21232e-015	-1.29562e-014	-1.0309e-014	-7.15052e-015	-8.46882e-015	-1.75465e-014	-1.17029e-015	-1.0036e-014	-8.52221e-015	-3.71024e-015	-4.17984e-015	-4.96924e-015	-6.45115e-015	-6.04769e-015	-5.12265e-015	-5.14136e-015	-2.61246e-015	-2.37522e-015	9.02469e-016	3.65286e-016
-2.7675e-015	-9.45137e-015	-4.02323e-015	-5.98556e-015	-4.02937e-015	-8.29094e-015	-1.28742e-014	-1.05293e-014	-6.76622e-015	-8.18069e-015	-1.73269e-014	-1.49361e-015	-9.8027e-015	-8.46473e-015	-3.47776e-015	-3.74131e-015	-4.87901e-015	-6.27989e-015	-5.88637e-015	-4.72425e-015	-4.94168e-015	-2.92934e-015	-2.28817e-015	8.96536e-016	5.03233e-016
-3.01196e-015	-9.40883e-015	-3.94603e-015	-5.58562e-015	-3.80282e-015	-8.36457e-015	-1.27715e-014	-1.07366e-014	-6.35819e-015	-7.90142e-015	-1.7104e-014	-1.82977e-015	-9.56917e-015	-8.40028e-015	-3.23492e-015	-3.28775e-015	-4.79122e-015	-6.10475e-015	-5.70203e-015	-4.32593e-015	-4.7354e-015	-3.21591e-015	-2.18784e-015	8.7991e-016	6.34497e-016
-3.25628e-015	-9.38912e-015	-3.87006e-015	-5.18545e-015	-3.57931e-015	-8.43143e-015	-1.26491e-014	-1.09288e-014	-5.92362e-015	-7.63089e-015	-1.68827e-014	-2.17409e-015	-9.33852e-015	-8.3291e-015	-2.98359e-015	-2.82236e-015	-4.70608e-015	-5.92738e-015	-5.49511e-015	-3.92863e-015	-4.52291e-015	-3.46922e-015	-2.07511e-015	8.52783e-016	7.5835e-016
-3.49792e-015	-9.39597e-015	-3.79572e-015	-4.78836e-015	-3.36171e-015	-8.49071e-015	-1.25082e-014	-1.11036e-014	-5.46009e-015	-7.36835e-015	-1.66668e-014	-2.5212e-015	-9.11338e-015	-8.25167e-015	-2.7267e-015	-2.34759e-015	-4.62362e-015	-5.7491e-015	-5.26684e-015	-3.53414e-015	-4.30514e-015	-3.68623e-015	-1.9506e-015	8.16203e-016	8.73855e-016
-3.7348e-015	-9.43379e-015	-3.72384e-015	-4.39756e-015	-3.15173e-015	-8.54144e-015	-1.23505e-014	-1.12591e-014	-4.96577e-015	-7.11319e-015	-1.64608e-014	-2.86691e-015	-8.89718e-015	-8.16809e-015	-2.46628e-015	-1.86752e-015	-4.54363e-015	-5.57148e-015	-5.01886e-015	-3.1438e-015	-4.08306e-015	-3.86431e-015	-1.81424e-015	7.70202e-016	9.7985e-016
-3.96512e-015	-9.50597e-015	-3.65496e-015	-4.0165e-015	-2.95126e-015	-8.58244e-015	-1.21772e-014	-1.13933e-014	-4.43881e-015	-6.86448e-015	-1.62694e-014	-3.20711e-015	-8.69325e-015	-8.07842e-015	-2.20499e-015	-1.38541e-015	-4.46577e-015	-5.39598e-015	-4.75266e-015	-2.75834e-015	-3.85788e-015	-4.00128e-015	-1.66668e-015	7.1577e-016	1.07624e-015
-4.18695e-015	-9.61571e-015	-3.58899e-015	-3.6483e-015	-2.76255e-015	-8.61255e-015	-1.19904e-014	-1.1504e-014	-3.87777e-015	-6.62152e-015	-1.60967e-014	-3.53689e-015	-8.50459e-015	-7.98294e-015	-1.94517e-015	-9.05033e-016	-4.38953e-015	-5.22491e-015	-4.46952e-015	-2.37913e-015	-3.63063e-015	-4.0961e-015	-1.5092e-015	6.54136e-016	1.1622e-015
-4.39813e-015	-9.7659e-015	-3.52586e-015	-3.29548e-015	-2.58735e-015	-8.63122e-015	-1.17917e-014	-1.15895e-014	-3.28252e-015	-6.38426e-015	-1.59467e-014	-3.85223e-015	-8.33425e-015	-7.88233e-015	-1.68906e-015	-4.2978e-016	-4.31516e-015	-5.05917e-015	-4.1721e-015	-2.00728e-015	-3.40213e-015	-4.14745e-015	-1.34301e-015	5.86516e-016	1.23697e-015
-4.59678e-015	-9.95882e-015	-3.4659e-015	-2.96116e-015	-2.42723e-015	-8.63796e-015	-1.15818e-014	-1.16496e-014	-2.65364e-015	-6.15225e-015	-1.58223e-014	-4.14941e-015	-8.1853e-015	-7.77737e-015	-1.43909e-015	3.64424e-017	-4.24333e-015	-4.90017e-015	-3.86186e-015	-1.64381e-015	-3.17461e-015	-4.1549e-015	-1.1686e-015	5.14224e-016	1.30085e-015
-4.78169e-015	-1.0196e-014	-3.40944e-015	-2.64832e-015	-2.28362e-015	-8.63191e-015	-1.13626e-014	-1.16828e-014	-1.99224e-015	-5.92496e-015	-1.57272e-014	-4.42397e-015	-8.06038e-015	-7.66891e-015	-1.19768e-015	4.90181e-016	-4.17364e-015	-4.74989e-015	-3.54099e-015	-1.28986e-015	-2.9495e-015	-4.11904e-015	-9.87273e-016	4.38274e-016	1.35348e-015
-4.95197e-015	-1.0478e-014	-3.35603e-015	-2.35906e-015	-2.15845e-015	-8.61264e-015	-1.11364e-014	-1.16886e-014	-1.29941e-015	-5.70151e-015	-1.56641e-014	-4.67259e-015	-7.96182e-015	-7.55779e-015	-9.66962e-016	9.28042e-016	-4.10576e-015	-4.60959e-015	-3.2118e-015	-9.45625e-016	-2.72842e-015	-4.04066e-015	-8.00479e-016	3.5933e-016	1.39453e-015
-5.10622e-015	-1.08053e-014	-3.30562e-015	-2.096e-015	-2.05242e-015	-8.57944e-015	-1.09045e-014	-1.16676e-014	-5.77205e-016	-5.48093e-015	-1.56349e-014	-4.89287e-015	-7.89136e-015	-7.4448e-015	-7.4943e-016	1.34698e-015	-4.03966e-015	-4.48045e-015	-2.87658e-015	-6.10753e-016	-2.51263e-015	-3.92164e-015	-6.09737e-016	2.7862e-016	1.42368e-015
-5.24447e-015	-1.11777e-014	-3.25827e-015	-1.86088e-015	-1.96615e-015	-8.53165e-015	-1.06688e-014	-1.16204e-014	1.71927e-016	-5.26315e-015	-1.56412e-014	-5.08284e-015	-7.85103e-015	-7.33086e-015	-5.46905e-016	1.74342e-015	-3.97596e-015	-4.36359e-015	-2.53789e-015	-2.85583e-016	-2.30407e-015	-3.7627e-015	-4.1629e-016	1.97339e-016	1.4412e-015
-5.3657e-015	-1.1594e-014	-3.21379e-015	-1.65546e-015	-1.89977e-015	-8.46975e-015	-1.04312e-014	-1.15476e-014	9.44956e-016	-5.04794e-015	-1.56844e-014	-5.24084e-015	-7.84232e-015	-7.21689e-015	-3.61062e-016	2.11478e-015	-3.91501e-015	-4.25995e-015	-2.19839e-015	2.88001e-017	-2.10436e-015	-3.56633e-015	-2.21502e-016	1.16711e-016	1.44772e-015
-5.46956e-015	-1.20529e-014	-3.1713e-015	-1.48078e-015	-1.85319e-015	-8.39376e-015	-1.01924e-014	-1.14505e-014	1.7381e-015	-4.83494e-015	-1.57639e-014	-5.36494e-015	-7.86591e-015	-7.10369e-015	-1.93513e-016	2.45815e-015	-3.85704e-015	-4.17002e-015	-1.86064e-015	3.32037e-016	-1.91477e-015	-3.33523e-015	-2.64601e-017	3.74776e-017	1.44418e-015
-5.55646e-015	-1.25523e-014	-3.13075e-015	-1.33743e-015	-1.82733e-015	-8.30363e-015	-9.95363e-015	-1.13298e-014	2.54636e-015	-4.62377e-015	-1.588e-014	-5.45386e-015	-7.92244e-015	-6.99274e-015	-4.56742e-017	2.77072e-015	-3.80154e-015	-4.09446e-015	-1.52673e-015	6.24011e-016	-1.73647e-015	-3.07296e-015	1.66907e-016	-3.93943e-017	1.43047e-015
-5.62606e-015	-1.30883e-014	-3.09096e-015	-1.22551e-015	-1.82134e-015	-8.19996e-015	-9.71607e-015	-1.11873e-014	3.36433e-015	-4.41431e-015	-1.60313e-014	-5.50702e-015	-8.01196e-015	-6.88546e-015	8.13218e-017	3.05105e-015	-3.7485e-015	-4.03416e-015	-1.19952e-015	9.0457e-016	-1.57118e-015	-2.78259e-015	3.57176e-016	-1.12514e-016	1.40754e-015
-5.67769e-015	-1.36565e-014	-3.05121e-015	-1.14555e-015	-1.83471e-015	-8.08364e-015	-9.48095e-015	-1.10252e-014	4.18678e-015	-4.2071e-015	-1.62161e-014	-5.52481e-015	-8.13413e-015	-6.78322e-015	1.86908e-016	3.29744e-015	-3.69837e-015	-3.9891e-015	-8.80866e-016	1.17314e-015	-1.42023e-015	-2.46847e-015	5.43579e-016	-1.81216e-016	1.37612e-015
-5.71166e-015	-1.42519e-014	-3.01107e-015	-1.0975e-015	-1.86693e-015	-7.95507e-015	-9.24903e-015	-1.08456e-014	5.00757e-015	-4.00152e-015	-1.64316e-014	-5.50771e-015	-8.28846e-015	-6.68663e-015	2.6977e-016	3.50868e-015	-3.65183e-015	-3.95923e-015	-5.73371e-016	1.4297e-015	-1.28554e-015	-2.13479e-015	7.24682e-016	-2.43889e-016	1.33708e-015
-5.72791e-015	-1.48689e-014	-2.96957e-015	-1.08066e-015	-1.91628e-015	-7.81442e-015	-9.02044e-015	-1.06509e-014	5.8197e-015	-3.79805e-015	-1.66746e-014	-5.45677e-015	-8.47346e-015	-6.59709e-015	3.29947e-016	3.68358e-015	-3.60864e-015	-3.9437e-015	-2.79021e-016	1.67467e-015	-1.16824e-015	-1.78598e-015	8.99837e-016	-2.992e-016	1.29261e-015
-5.72695e-015	-1.55016e-014	-2.9265e-015	-1.09324e-015	-1.98139e-015	-7.66266e-015	-8.79617e-015	-1.04445e-014	6.61681e-015	-3.59705e-015	-1.69418e-014	-5.37356e-015	-8.68692e-015	-6.51568e-015	3.67188e-016	3.82151e-015	-3.56915e-015	-3.9423e-015	9.82736e-020	1.9075e-015	-1.06897e-015	-1.42607e-015	1.06824e-015	-3.4717e-016	1.24322e-015
-5.70887e-015	-1.61436e-014	-2.88111e-015	-1.13386e-015	-2.06072e-015	-7.50075e-015	-8.57614e-015	-1.02291e-014	7.39132e-015	-3.39971e-015	-1.7229e-014	-5.26005e-015	-8.92695e-015	-6.44318e-015	3.81756e-016	3.92236e-015	-3.53303e-015	-3.95461e-015	2.62496e-016	2.12782e-015	-9.88571e-016	-1.05949e-015	1.22842e-015	-3.86995e-016	1.19055e-015
-5.67453e-015	-1.67877e-014	-2.83241e-015	-1.20122e-015	-2.15172e-015	-7.32946e-015	-8.36047e-015	-1.00074e-014	8.13628e-015	-3.20658e-015	-1.75318e-014	-5.1187e-015	-9.19177e-015	-6.38026e-015	3.74623e-016	3.98695e-015	-3.50031e-015	-3.97939e-015	5.06749e-016	2.33557e-015	-9.27638e-016	-6.90312e-016	1.37925e-015	-4.18015e-016	1.13635e-015
-5.62401e-015	-1.74271e-014	-2.77984e-015	-1.29301e-015	-2.25285e-015	-7.14991e-015	-8.1491e-015	-9.78307e-015	8.84355e-015	-3.01789e-015	-1.78452e-014	-4.95199e-015	-9.47842e-015	-6.32708e-015	3.4685e-016	4.0151e-015	-3.47094e-015	-4.01544e-015	7.31473e-016	2.53029e-015	-8.86156e-016	-3.22523e-016	1.5199e-015	-4.39953e-016	1.08263e-015
-5.55794e-015	-1.80537e-014	-2.72339e-015	-1.40696e-015	-2.36166e-015	-6.96299e-015	-7.94195e-015	-9.55891e-015	9.50648e-015	-2.83504e-015	-1.81634e-014	-4.76291e-015	-9.78362e-015	-6.28414e-015	2.99013e-016	4.00793e-015	-3.44465e-015	-4.06114e-015	9.35656e-016	2.71265e-015	-8.64823e-016	3.90378e-017	1.65014e-015	-4.52305e-016	1.03048e-015
-5.47704e-015	-1.86594e-014	-2.66273e-015	-1.54035e-015	-2.47577e-015	-6.76981e-015	-7.73897e-015	-9.33727e-015	1.01192e-014	-2.65944e-015	-1.84811e-014	-4.55497e-015	-1.01032e-014	-6.25162e-015	2.32794e-016	3.96717e-015	-3.42159e-015	-4.11535e-015	1.11835e-015	2.88265e-015	-8.63181e-016	3.90458e-016	1.77022e-015	-4.54899e-016	9.81311e-016
-5.38126e-015	-1.9236e-014	-2.59712e-015	-1.69052e-015	-2.59294e-015	-6.57242e-015	-7.54021e-015	-9.12123e-015	1.06751e-014	-2.49206e-015	-1.87928e-014	-4.33151e-015	-1.04333e-014	-6.23e-015	1.49808e-016	3.89465e-015	-3.40145e-015	-4.17667e-015	1.27942e-015	3.04044e-015	-8.80835e-016	7.27533e-016	1.87909e-015	-4.47767e-016	9.36725e-016
-5.2714e-015	-1.97755e-014	-2.52598e-015	-1.85485e-015	-2.71136e-015	-6.37244e-015	-7.34471e-015	-8.91343e-015	1.11682e-014	-2.3336e-015	-1.90927e-014	-4.0956e-015	-1.07692e-014	-6.21913e-015	5.14012e-017	3.79198e-015	-3.38434e-015	-4.24339e-015	1.41794e-015	3.18596e-015	-9.17312e-016	1.04649e-015	1.97724e-015	-4.30899e-016	8.98155e-016
-5.14823e-015	-2.02696e-014	-2.44912e-015	-2.0306e-015	-2.82835e-015	-6.17111e-015	-7.15146e-015	-8.71642e-015	1.15921e-014	-2.18512e-015	-1.93754e-014	-3.85102e-015	-1.1107e-014	-6.2187e-015	-6.04999e-017	3.66131e-015	-3.36915e-015	-4.31298e-015	1.534e-015	3.31931e-015	-9.71553e-016	1.34447e-015	2.06466e-015	-4.04668e-016	8.67327e-016
-5.01187e-015	-2.07104e-014	-2.36651e-015	-2.21431e-015	-2.94157e-015	-5.96972e-015	-6.95999e-015	-8.53277e-015	1.19424e-014	-2.04724e-015	-1.96352e-014	-3.60115e-015	-1.14425e-014	-6.22816e-015	-1.83913e-016	3.50527e-015	-3.35514e-015	-4.38347e-015	1.62776e-015	3.44041e-015	-1.04245e-015	1.61848e-015	2.14118e-015	-3.69169e-016	8.45594e-016
-4.86262e-015	-2.10909e-014	-2.27814e-015	-2.40228e-015	-3.04807e-015	-5.77003e-015	-6.76896e-015	-8.36349e-015	1.22149e-014	-1.92098e-015	-1.98655e-014	-3.34944e-015	-1.17708e-014	-6.24736e-015	-3.16768e-016	3.32634e-015	-3.34198e-015	-4.45246e-015	1.69967e-015	3.54931e-015	-1.12822e-015	1.86616e-015	2.20662e-015	-3.25144e-016	8.3437e-016
-4.70065e-015	-2.14035e-014	-2.18388e-015	-2.5916e-015	-3.14561e-015	-5.57339e-015	-6.57704e-015	-8.20956e-015	1.24061e-014	-1.80757e-015	-2.00602e-014	-3.10004e-015	-1.20871e-014	-6.27537e-015	-4.56561e-016	3.12735e-015	-3.32896e-015	-4.5184e-015	1.74981e-015	3.64621e-015	-1.22704e-015	2.08625e-015	2.26165e-015	-2.73561e-016	8.34692e-016
-4.52696e-015	-2.16418e-014	-2.0838e-015	-2.77961e-015	-3.23183e-015	-5.38128e-015	-6.38326e-015	-8.0724e-015	1.25131e-014	-1.70804e-015	-2.02144e-014	-2.85565e-015	-1.23868e-014	-6.31117e-015	-6.012e-016	2.91183e-015	-3.31499e-015	-4.57907e-015	1.77869e-015	3.73152e-015	-1.3373e-015	2.27716e-015	2.3066e-015	-2.14853e-016	8.48071e-016
-4.34226e-015	-2.18001e-014	-1.97817e-015	-2.96331e-015	-3.30502e-015	-5.19477e-015	-6.18692e-015	-7.9528e-015	1.2534e-014	-1.62288e-015	-2.03238e-014	-2.6186e-015	-1.26644e-014	-6.3538e-015	-7.48583e-016	2.68293e-015	-3.29934e-015	-4.63239e-015	1.78735e-015	3.80587e-015	-1.45682e-015	2.4376e-015	2.34208e-015	-1.49887e-016	8.75373e-016
-4.14715e-015	-2.18738e-014	-1.86708e-015	-3.13937e-015	-3.36346e-015	-5.01441e-015	-5.98674e-015	-7.85044e-015	1.24681e-014	-1.55234e-015	-2.03831e-014	-2.39183e-015	-1.29152e-014	-6.4017e-015	-8.96726e-016	2.44306e-015	-3.28097e-015	-4.6763e-015	1.77716e-015	3.86919e-015	-1.58354e-015	2.56713e-015	2.36869e-015	-7.96643e-017	9.16994e-016
-3.94143e-015	-2.18585e-014	-1.75075e-015	-3.30528e-015	-3.40556e-015	-4.84148e-015	-5.78173e-015	-7.76566e-015	1.23155e-014	-1.4969e-015	-2.03891e-014	-2.17775e-015	-1.31346e-014	-6.45353e-015	-1.04306e-015	2.19544e-015	-3.2582e-015	-4.70904e-015	1.74966e-015	3.92174e-015	-1.71413e-015	2.66595e-015	2.38716e-015	-5.05015e-018	9.74144e-016
-3.72594e-015	-2.17503e-014	-1.63011e-015	-3.45864e-015	-3.42967e-015	-4.67723e-015	-5.57078e-015	-7.69756e-015	1.20764e-014	-1.45689e-015	-2.0338e-014	-1.97827e-015	-1.33179e-014	-6.50818e-015	-1.18551e-015	1.94308e-015	-3.22977e-015	-4.72885e-015	1.70654e-015	3.96459e-015	-1.8463e-015	2.73505e-015	2.39842e-015	7.31985e-017	1.04718e-015
-3.50128e-015	-2.15465e-014	-1.50587e-015	-3.59747e-015	-3.43466e-015	-4.52198e-015	-5.35332e-015	-7.64445e-015	1.17532e-014	-1.43285e-015	-2.02269e-014	-1.79511e-015	-1.34613e-014	-6.56389e-015	-1.3221e-015	1.6891e-015	-3.19473e-015	-4.73413e-015	1.64906e-015	3.99829e-015	-1.97778e-015	2.77584e-015	2.40347e-015	1.54321e-016	1.13592e-015
-3.26818e-015	-2.1246e-014	-1.37903e-015	-3.72007e-015	-3.41947e-015	-4.37652e-015	-5.12825e-015	-7.60502e-015	1.13492e-014	-1.4243e-015	-2.00534e-014	-1.62931e-015	-1.35607e-014	-6.61884e-015	-1.45018e-015	1.43667e-015	-3.15143e-015	-4.72319e-015	1.57812e-015	4.02276e-015	-2.10566e-015	2.78999e-015	2.40322e-015	2.37088e-016	1.24113e-015
-3.02773e-015	-2.08478e-014	-1.25022e-015	-3.82413e-015	-3.38324e-015	-4.24115e-015	-4.89405e-015	-7.57711e-015	1.08682e-014	-1.43066e-015	-1.98159e-014	-1.48207e-015	-1.36128e-014	-6.67098e-015	-1.5675e-015	1.18875e-015	-3.09891e-015	-4.69461e-015	1.49619e-015	4.03891e-015	-2.22724e-015	2.77894e-015	2.39802e-015	3.20689e-016	1.36214e-015
-2.77987e-015	-2.03517e-014	-1.12008e-015	-3.90806e-015	-3.3253e-015	-4.11609e-015	-4.64982e-015	-7.55876e-015	1.0315e-014	-1.45107e-015	-1.95139e-014	-1.35336e-015	-1.36146e-014	-6.71814e-015	-1.67176e-015	9.48157e-016	-3.03536e-015	-4.64637e-015	1.40448e-015	4.04802e-015	-2.33929e-015	2.74536e-015	2.38945e-015	4.04548e-016	1.49746e-015
-2.52581e-015	-1.97594e-014	-9.89041e-016	-3.97036e-015	-3.24587e-015	-4.00181e-015	-4.39524e-015	-7.5467e-015	9.69588e-015	-1.48515e-015	-1.91481e-014	-1.24327e-015	-1.35628e-014	-6.75843e-015	-1.76142e-015	7.17429e-016	-2.9595e-015	-4.5778e-015	1.3053e-015	4.05098e-015	-2.43943e-015	2.69214e-015	2.37846e-015	4.87362e-016	1.64692e-015
-2.26669e-015	-1.90736e-014	-8.58371e-016	-4.00969e-015	-3.1452e-015	-3.8975e-015	-4.12944e-015	-7.53777e-015	9.01709e-015	-1.5317e-015	-1.87182e-014	-1.15116e-015	-1.34557e-014	-6.78982e-015	-1.83472e-015	4.98717e-016	-2.87024e-015	-4.48763e-015	1.20038e-015	4.04916e-015	-2.52459e-015	2.62243e-015	2.36567e-015	5.67995e-016	1.81042e-015
-2.00324e-015	-1.82986e-014	-7.28331e-016	-4.02501e-015	-3.02308e-015	-3.80307e-015	-3.8519e-015	-7.52757e-015	8.28613e-015	-1.58967e-015	-1.82253e-014	-1.0767e-015	-1.3291e-014	-6.81048e-015	-1.8906e-015	2.94308e-016	-2.76579e-015	-4.37565e-015	1.09177e-015	4.04351e-015	-2.5915e-015	2.53917e-015	2.35128e-015	6.46344e-016	1.98619e-015
-1.73614e-015	-1.74382e-014	-5.99818e-016	-4.01595e-015	-2.88031e-015	-3.71772e-015	-3.56257e-015	-7.51305e-015	7.51061e-015	-1.65796e-015	-1.76715e-014	-1.01847e-015	-1.30671e-014	-6.8185e-015	-1.92783e-015	1.05787e-016	-2.645e-015	-4.24162e-015	9.81369e-016	4.03538e-015	-2.63769e-015	2.44605e-015	2.33669e-015	7.21018e-016	2.17296e-015
-1.46603e-015	-1.64974e-014	-4.74071e-016	-3.98185e-015	-2.71761e-015	-3.64042e-015	-3.26134e-015	-7.49069e-015	6.69863e-015	-1.7356e-015	-1.70588e-014	-9.74952e-016	-1.27834e-014	-6.8121e-015	-1.94533e-015	-6.60553e-017	-2.50673e-015	-4.08498e-015	8.70628e-016	4.02617e-015	-2.66112e-015	2.34726e-015	2.32288e-015	7.90858e-016	2.36991e-015
-1.1935e-015	-1.54823e-014	-3.51715e-016	-3.9231e-015	-2.53652e-015	-3.56966e-015	-2.94803e-015	-7.45706e-015	5.85842e-015	-1.82044e-015	-1.63897e-014	-9.44592e-016	-1.24394e-014	-6.78964e-015	-1.94259e-015	-2.19626e-016	-2.34961e-015	-3.90641e-015	7.60918e-016	4.01717e-015	-2.65967e-015	2.24704e-015	2.30999e-015	8.55612e-016	2.57495e-015
-9.19747e-016	-1.43993e-014	-2.32973e-016	-3.84e-015	-2.339e-015	-3.50436e-015	-2.62279e-015	-7.40839e-015	4.99881e-015	-1.91037e-015	-1.56673e-014	-9.25166e-016	-1.20355e-014	-6.74884e-015	-1.91926e-015	-3.54388e-016	-2.17225e-015	-3.70583e-015	6.5475e-016	4.01039e-015	-2.63159e-015	2.14852e-015	2.29928e-015	9.14789e-016	2.78651e-015
-6.46232e-016	-1.32559e-014	-1.18293e-016	-3.73331e-015	-2.12657e-015	-3.44319e-015	-2.28637e-015	-7.34113e-015	4.12909e-015	-2.00394e-015	-1.48952e-014	-9.14169e-016	-1.15725e-014	-6.6883e-015	-1.87452e-015	-4.70116e-016	-1.97393e-015	-3.48394e-015	5.53364e-016	4.00766e-015	-2.57483e-015	2.05569e-015	2.29089e-015	9.6754e-016	3.00352e-015
-3.73929e-016	-1.20606e-014	-7.86784e-018	-3.60419e-015	-1.90117e-015	-3.38473e-015	-1.93982e-015	-7.25166e-015	3.25792e-015	-2.09901e-015	-1.40786e-014	-9.09511e-016	-1.10517e-014	-6.60662e-015	-1.80912e-015	-5.66951e-016	-1.75462e-015	-3.24131e-015	4.58119e-016	4.01058e-015	-2.48852e-015	1.97211e-015	2.2858e-015	1.01336e-015	3.22367e-015
-1.03728e-016	-1.08217e-014	9.79543e-017	-3.45363e-015	-1.66495e-015	-3.32742e-015	-1.58358e-015	-7.13664e-015	2.39403e-015	-2.19376e-015	-1.32223e-014	-9.09199e-016	-1.04748e-014	-6.5021e-015	-1.72318e-015	-6.44592e-016	-1.51339e-015	-2.97881e-015	3.70048e-016	4.0208e-015	-2.37157e-015	1.901e-015	2.28399e-015	1.05235e-015	3.44449e-015
1.63347e-016	-9.54804e-015	1.98967e-016	-3.28257e-015	-1.41969e-015	-3.26915e-015	-1.21874e-015	-6.99275e-015	1.54621e-015	-2.28593e-015	-1.23308e-014	-9.10539e-016	-9.84406e-015	-6.37333e-015	-1.61734e-015	-7.04321e-016	-1.25029e-015	-2.69751e-015	2.89908e-016	4.03978e-015	-2.22258e-015	1.84526e-015	2.28604e-015	1.08472e-015	3.66372e-015
4.265e-016	-8.24896e-015	2.94867e-016	-3.0926e-015	-1.16773e-015	-3.2078e-015	-8.46427e-016	-6.81782e-015	7.22798e-016	-2.37373e-015	-1.14096e-014	-9.10108e-016	-9.16256e-015	-6.21997e-015	-1.49235e-015	-7.46564e-016	-9.657e-016	-2.39863e-015	2.19111e-016	4.06876e-015	-2.04161e-015	1.80814e-015	2.29225e-015	1.10988e-015	3.87973e-015
6.8457e-016	-6.93386e-015	3.85762e-016	-2.88505e-015	-9.11958e-016	-3.14155e-015	-4.67968e-016	-6.61007e-015	-6.77765e-017	-2.45491e-015	-1.04642e-014	-9.05402e-016	-8.43353e-015	-6.04112e-015	-1.34926e-015	-7.71956e-016	-6.59415e-016	-2.08297e-015	1.57995e-016	4.10907e-015	-1.82867e-015	1.79219e-015	2.30305e-015	1.12786e-015	4.09024e-015
9.36875e-016	-5.61249e-015	4.71372e-016	-2.66164e-015	-6.54736e-016	-3.06899e-015	-8.50753e-017	-6.36655e-015	-8.17883e-016	-2.52705e-015	-9.50001e-015	-8.9401e-016	-7.66053e-015	-5.83599e-015	-1.18919e-015	-7.81306e-016	-3.31997e-016	-1.75255e-015	1.06981e-016	4.16226e-015	-1.5843e-015	1.79953e-015	2.31827e-015	1.13858e-015	4.29339e-015
1.18323e-015	-4.29451e-015	5.52268e-016	-2.42337e-015	-3.98531e-016	-2.98804e-015	3.00655e-016	-6.08601e-015	-1.52038e-015	-2.58831e-015	-8.52173e-015	-8.73578e-016	-6.84787e-015	-5.60426e-015	-1.01289e-015	-7.75856e-016	1.58363e-017	-1.40922e-015	6.7279e-017	4.22955e-015	-1.30894e-015	1.83202e-015	2.33846e-015	1.14258e-015	4.48663e-015
1.42236e-015	-2.98914e-015	6.29043e-016	-2.17223e-015	-1.45853e-016	-2.89655e-015	6.87732e-016	-5.76822e-015	-2.16915e-015	-2.63649e-015	-7.53524e-015	-8.41991e-016	-5.99908e-015	-5.34568e-015	-8.22104e-016	-7.57127e-016	3.83192e-016	-1.05467e-015	3.88665e-017	4.31177e-015	-1.00426e-015	1.89086e-015	2.36357e-015	1.1398e-015	4.66845e-015
1.65399e-015	-1.70563e-015	7.02255e-016	-1.90995e-015	1.00775e-016	-2.79205e-015	1.07461e-015	-5.41186e-015	-2.75843e-015	-2.6698e-015	-6.54577e-015	-7.96936e-016	-5.1194e-015	-5.06059e-015	-6.18885e-016	-7.26023e-016	7.68977e-016	-6.91084e-016	2.18215e-017	4.40973e-015	-6.71909e-016	1.9772e-015	2.39301e-015	1.13068e-015	4.83651e-015
1.87721e-015	-4.531e-016	7.72406e-016	-1.6381e-015	3.38829e-016	-2.67292e-015	1.4594e-015	-5.01727e-015	-3.28305e-015	-2.68537e-015	-5.5585e-015	-7.36283e-016	-4.21384e-015	-4.74936e-015	-4.04797e-016	-6.8392e-016	1.172e-015	-3.20605e-016	1.63353e-017	4.52334e-015	-3.13444e-016	2.09125e-015	2.42676e-015	1.11573e-015	4.98844e-015
2.09126e-015	7.60329e-016	8.39859e-016	-1.35792e-015	5.66662e-016	-2.53719e-015	1.84011e-015	-4.58559e-015	-3.7394e-015	-2.68217e-015	-4.57818e-015	-6.58304e-016	-3.28752e-015	-4.41183e-015	-1.81897e-016	-6.32498e-016	1.59045e-015	5.56085e-017	2.21042e-017	4.65355e-015	6.91326e-017	2.23262e-015	2.46459e-015	1.09517e-015	5.12249e-015
2.29593e-015	1.92768e-015	9.05749e-016	-1.07083e-015	7.82125e-016	-2.38291e-015	2.21474e-015	-4.1185e-015	-4.12368e-015	-2.65923e-015	-3.60918e-015	-5.62169e-016	-2.34554e-015	-4.04857e-015	4.75342e-017	-5.73968e-016	2.02202e-015	4.35496e-016	3.89699e-017	4.80128e-015	4.7353e-016	2.4013e-015	2.50561e-015	1.06995e-015	5.23751e-015
2.49106e-015	3.04178e-015	9.70916e-016	-7.78393e-016	9.8381e-016	-2.20881e-015	2.58148e-015	-3.61751e-015	-4.43343e-015	-2.61416e-015	-2.65499e-015	-4.47173e-016	-1.39348e-015	-3.66055e-015	2.81851e-016	-5.09633e-016	2.46506e-015	8.17204e-016	6.71583e-017	4.96602e-015	8.97119e-016	2.59603e-015	2.54956e-015	1.0401e-015	5.33254e-015
2.67624e-015	4.09628e-015	1.03585e-015	-4.81487e-016	1.17e-015	-2.01373e-015	2.93863e-015	-3.08467e-015	-4.66817e-015	-2.54568e-015	-1.71904e-015	-3.13378e-016	-4.36873e-016	-3.24918e-015	5.18714e-016	-4.41013e-016	2.91762e-015	1.19883e-015	1.05658e-016	5.14722e-015	1.33718e-015	2.81515e-015	2.59648e-015	1.00656e-015	5.40629e-015
2.85152e-015	5.08629e-015	1.10167e-015	-1.81521e-016	1.33981e-015	-1.79612e-015	3.28407e-015	-2.52331e-015	-4.82801e-015	-2.4527e-015	-8.04741e-016	-1.60628e-016	5.19282e-016	-2.81553e-015	7.55885e-016	-3.69078e-016	3.37772e-015	1.57787e-015	1.5419e-016	5.34479e-015	1.79118e-015	3.05681e-015	2.64566e-015	9.69896e-016	5.45693e-015
3.01677e-015	6.00849e-015	1.16989e-015	1.20277e-016	1.49206e-015	-1.55515e-015	3.61573e-015	-1.93677e-015	-4.91401e-015	-2.33431e-015	8.60405e-017	1.07784e-017	1.46952e-015	-2.36069e-015	9.90921e-016	-2.94853e-016	3.84307e-015	1.95304e-015	2.1223e-016	5.55805e-015	2.25573e-015	3.31837e-015	2.69694e-015	9.31014e-016	5.48383e-015
3.17258e-015	6.85987e-015	1.24128e-015	4.23498e-016	1.62597e-015	-1.28998e-015	3.93194e-015	-1.32888e-015	-4.92787e-015	-2.18979e-015	9.51487e-016	2.00554e-016	2.40908e-015	-1.88627e-015	1.22166e-015	-2.19934e-016	4.31146e-015	2.32301e-015	2.78752e-016	5.78625e-015	2.72716e-015	3.59681e-015	2.75033e-015	8.90679e-016	5.48678e-015
3.32e-015	7.63846e-015	1.31662e-015	7.27277e-016	1.74164e-015	-9.99868e-016	4.23151e-015	-7.04446e-016	-4.87262e-015	-2.01863e-015	1.78988e-015	4.07755e-016	3.33347e-015	-1.39374e-015	1.44628e-015	-1.45547e-016	4.78004e-015	2.68644e-015	3.53221e-016	6.02832e-015	3.2025e-015	3.88882e-015	2.80514e-015	8.48865e-016	5.46487e-015
3.45936e-015	8.34311e-015	1.3965e-015	1.03082e-015	1.83926e-015	-6.84683e-016	4.51331e-015	-6.83097e-017	-4.75174e-015	-1.82016e-015	2.60087e-015	6.30816e-016	4.23778e-015	-8.84936e-016	1.66345e-015	-7.19752e-017	5.2458e-015	3.04156e-015	4.34832e-016	6.28241e-015	3.67869e-015	4.19034e-015	2.86095e-015	8.06747e-016	5.41794e-015
3.59099e-015	8.97418e-015	1.48163e-015	1.33442e-015	1.91946e-015	-3.44381e-016	4.77647e-015	5.74646e-016	-4.57047e-015	-1.59365e-015	3.38435e-015	8.67558e-016	5.11777e-015	-3.61297e-016	1.8705e-015	3.28997e-019	5.70649e-015	3.38745e-015	5.22752e-016	6.54724e-015	4.15196e-015	4.49773e-015	2.91707e-015	7.65009e-016	5.346e-015
3.71552e-015	9.53298e-015	1.57344e-015	1.63762e-015	1.98244e-015	2.03811e-017	5.01969e-015	1.21924e-015	-4.33355e-015	-1.33924e-015	4.14082e-015	1.11653e-015	5.9697e-015	1.7517e-016	2.06584e-015	7.09167e-017	6.15956e-015	3.7232e-015	6.1663e-016	6.82072e-015	4.61934e-015	4.80664e-015	2.97264e-015	7.24188e-016	5.24954e-015
3.83383e-015	1.00212e-014	1.67272e-015	1.94055e-015	2.02911e-015	4.09052e-016	5.24261e-015	1.85985e-015	-4.04697e-015	-1.05726e-015	4.87099e-015	1.37506e-015	6.78991e-015	7.21926e-016	2.24784e-015	1.39184e-016	6.60217e-015	4.0474e-015	7.1562e-016	7.10072e-015	5.07721e-015	5.11256e-015	3.02759e-015	6.84678e-016	5.1285e-015
3.94618e-015	1.04413e-014	1.77891e-015	2.24275e-015	2.06099e-015	8.20805e-016	5.44446e-015	2.49026e-015	-3.71643e-015	-7.48632e-016	5.57573e-015	1.64059e-015	7.57509e-015	1.27739e-015	2.41489e-015	2.05224e-016	7.03258e-015	4.35956e-015	8.18507e-016	7.38549e-015	5.52282e-015	5.41153e-015	3.08154e-015	6.46774e-016	4.98383e-015
4.05379e-015	1.0797e-014	1.89262e-015	2.54454e-015	2.0803e-015	1.25439e-015	5.62497e-015	3.10493e-015	-3.34849e-015	-4.13815e-016	6.25664e-015	1.91043e-015	8.32243e-015	1.83933e-015	2.56583e-015	2.68927e-016	7.44858e-015	4.6589e-015	9.25372e-016	7.67237e-015	5.95297e-015	5.69902e-015	3.13469e-015	6.11076e-016	4.81683e-015
4.15784e-015	1.10923e-014	2.01448e-015	2.84663e-015	2.08859e-015	1.70856e-015	5.78388e-015	3.6985e-015	-2.94989e-015	-5.30086e-017	6.91578e-015	2.18185e-015	9.0294e-015	2.40628e-015	2.69929e-015	3.30688e-016	7.84768e-015	4.945e-015	1.03543e-015	7.95911e-015	6.36481e-015	5.97036e-015	3.18609e-015	5.78214e-016	4.62842e-015
4.25976e-015	1.13325e-014	2.14448e-015	3.14891e-015	2.08852e-015	2.18122e-015	5.92156e-015	4.26588e-015	-2.52787e-015	3.32968e-016	7.55552e-015	2.45178e-015	9.6937e-015	2.97573e-015	2.81467e-015	3.90705e-016	8.2274e-015	5.21708e-015	1.14785e-015	8.2428e-015	6.75612e-015	6.22162e-015	3.23572e-015	5.48987e-016	4.4193e-015
4.36053e-015	1.15238e-014	2.28323e-015	3.45147e-015	2.08229e-015	2.67057e-015	6.03836e-015	4.80168e-015	-2.09026e-015	7.42871e-016	8.17843e-015	2.71674e-015	1.03139e-014	3.54572e-015	2.91139e-015	4.49981e-016	8.58553e-015	5.47579e-015	1.26187e-015	8.52164e-015	7.12449e-015	6.44901e-015	3.28351e-015	5.23465e-016	4.19105e-015
4.46138e-015	1.16725e-014	2.43056e-015	3.75505e-015	2.07275e-015	3.17456e-015	6.13464e-015	5.30087e-015	-1.64385e-015	1.1756e-015	8.78697e-015	2.97361e-015	1.0889e-014	4.11468e-015	2.98912e-015	5.0946e-016	8.92059e-015	5.72109e-015	1.37723e-015	8.79269e-015	7.46748e-015	6.64913e-015	3.3297e-015	5.02405e-016	3.94571e-015
4.56294e-015	1.17845e-014	2.58614e-015	4.05995e-015	2.06228e-015	3.69062e-015	6.21117e-015	5.7586e-015	-1.1968e-015	1.62983e-015	9.38504e-015	3.21917e-015	1.14182e-014	4.68044e-015	3.04776e-015	5.69724e-016	9.23163e-015	5.95267e-015	1.49414e-015	9.05308e-015	7.78435e-015	6.81874e-015	3.37445e-015	4.8574e-016	3.68465e-015
4.66597e-015	1.18675e-014	2.75003e-015	4.36636e-015	2.05437e-015	4.21606e-015	6.26973e-015	6.1711e-015	-7.56038e-016	2.1039e-015	9.97557e-015	3.45021e-015	1.19007e-014	5.24096e-015	3.08689e-015	6.31783e-016	9.51771e-015	6.17111e-015	1.61226e-015	9.30062e-015	8.07342e-015	6.95481e-015	3.41693e-015	4.73575e-016	3.40974e-015
4.77165e-015	1.19292e-014	2.92131e-015	4.67501e-015	2.05196e-015	4.74848e-015	6.31106e-015	6.53488e-015	-3.28349e-016	2.59581e-015	1.05612e-014	3.6634e-015	1.23368e-014	5.79474e-015	3.10671e-015	6.96377e-016	9.77765e-015	6.3772e-015	1.73072e-015	9.5323e-015	8.33374e-015	7.05457e-015	3.45742e-015	4.66284e-016	3.12249e-015
4.88126e-015	1.19768e-014	3.09937e-015	4.98653e-015	2.05823e-015	5.28503e-015	6.33673e-015	6.84722e-015	7.95832e-017	3.10377e-015	1.11445e-014	3.85584e-015	1.27266e-014	6.33993e-015	3.10789e-015	7.64695e-016	1.00105e-014	6.57104e-015	1.84949e-015	9.74608e-015	8.56465e-015	7.11595e-015	3.4961e-015	4.63725e-016	2.82501e-015
4.99553e-015	1.20172e-014	3.28335e-015	5.30127e-015	2.07613e-015	5.82284e-015	6.34873e-015	7.10575e-015	4.61443e-016	3.62619e-015	1.17281e-014	4.02519e-015	1.30709e-014	6.87544e-015	3.09097e-015	8.37719e-016	1.02152e-014	6.7532e-015	1.96858e-015	9.93991e-015	8.76606e-015	7.13712e-015	3.53325e-015	4.66176e-016	2.51939e-015
5.11466e-015	1.20578e-014	3.47263e-015	5.61858e-015	2.10845e-015	6.35905e-015	6.34861e-015	7.30879e-015	8.11508e-016	4.16108e-015	1.23142e-014	4.16854e-015	1.33717e-014	7.39923e-015	3.05701e-015	9.16946e-016	1.03917e-014	6.92402e-015	2.08838e-015	1.01123e-014	8.93813e-015	7.11642e-015	3.56789e-015	4.73474e-016	2.20765e-015
5.2396e-015	1.2106e-014	3.66569e-015	5.93935e-015	2.15794e-015	6.89031e-015	6.33866e-015	7.4551e-015	1.12515e-015	4.70681e-015	1.2905e-014	4.28423e-015	1.36306e-014	7.90962e-015	3.00734e-015	1.00359e-015	1.05397e-014	7.08429e-015	2.20893e-015	1.02611e-014	9.08129e-015	7.05325e-015	3.60049e-015	4.85723e-016	1.89201e-015
5.37082e-015	1.21678e-014	3.862e-015	6.26353e-015	2.22757e-015	7.41387e-015	6.32129e-015	7.54473e-015	1.39833e-015	5.26126e-015	1.35029e-014	4.37125e-015	1.38489e-014	8.40585e-015	2.94338e-015	1.09813e-015	1.06601e-014	7.23512e-015	2.33041e-015	1.03851e-014	9.19581e-015	6.94764e-015	3.63083e-015	5.03e-016	1.57531e-015
5.5081e-015	1.22485e-014	4.06053e-015	6.59085e-015	2.31965e-015	7.9271e-015	6.29844e-015	7.57818e-015	1.62792e-015	5.82264e-015	1.41098e-014	4.42851e-015	1.40287e-014	8.88687e-015	2.86627e-015	1.20134e-015	1.07534e-014	7.3771e-015	2.45307e-015	1.04833e-014	9.28283e-015	6.7998e-015	3.65894e-015	5.25259e-016	1.25901e-015
5.65145e-015	1.23545e-014	4.26017e-015	6.92141e-015	2.43634e-015	8.42691e-015	6.27237e-015	7.55662e-015	1.81066e-015	6.38873e-015	1.47266e-014	4.45439e-015	1.41731e-014	9.35147e-015	2.77716e-015	1.31353e-015	1.082e-014	7.51069e-015	2.57751e-015	1.05548e-014	9.34332e-015	6.61012e-015	3.68538e-015	5.52475e-016	9.4573e-016
5.80097e-015	1.2491e-014	4.45986e-015	7.25373e-015	2.57938e-015	8.91067e-015	6.24466e-015	7.48196e-015	1.94436e-015	6.95649e-015	1.53541e-014	4.44806e-015	1.42848e-014	9.79915e-015	2.678e-015	1.43544e-015	1.08606e-014	7.63667e-015	2.70364e-015	1.05987e-014	9.37876e-015	6.3805e-015	3.7102e-015	5.84522e-016	6.3759e-016
5.95591e-015	1.26621e-014	4.65843e-015	7.5875e-015	2.75056e-015	9.37594e-015	6.21827e-015	7.35623e-015	2.0275e-015	7.52338e-015	1.59927e-014	4.40915e-015	1.43664e-014	1.02293e-014	2.57052e-015	1.56728e-015	1.08761e-014	7.75607e-015	2.83245e-015	1.06153e-014	9.39077e-015	6.1128e-015	3.7333e-015	6.21377e-016	3.36686e-016
6.11592e-015	1.28716e-014	4.85496e-015	7.92181e-015	2.95106e-015	9.81948e-015	6.19478e-015	7.18253e-015	2.05906e-015	8.0872e-015	1.66423e-014	4.33819e-015	1.44202e-014	1.0641e-014	2.45673e-015	1.70885e-015	1.08674e-014	7.86941e-015	2.96455e-015	1.06044e-014	9.38164e-015	5.80931e-015	3.75467e-015	6.62414e-016	4.4978e-017
6.28059e-015	1.31223e-014	5.04854e-015	8.25552e-015	3.18127e-015	1.02388e-014	6.17626e-015	6.96384e-015	2.03936e-015	8.64564e-015	1.7303e-014	4.23572e-015	1.44491e-014	1.10336e-014	2.33804e-015	1.86014e-015	1.08362e-014	7.97716e-015	3.10054e-015	1.05661e-014	9.35337e-015	5.47268e-015	3.77461e-015	7.07259e-016	-2.3482e-016
6.449e-015	1.34164e-014	5.23774e-015	8.58739e-015	3.44145e-015	1.06323e-014	6.16479e-015	6.70419e-015	1.9689e-015	9.19646e-015	1.79731e-014	4.1026e-015	1.44561e-014	1.14067e-014	2.21674e-015	2.02083e-015	1.07845e-014	8.08018e-015	3.24092e-015	1.05013e-014	9.30829e-015	5.10583e-015	3.79317e-015	7.55601e-016	-5.01164e-016
6.62018e-015	1.37555e-014	5.42109e-015	8.9163e-015	3.73177e-015	1.09981e-014	6.16219e-015	6.40845e-015	1.84917e-015	9.7375e-015	1.86514e-014	3.93993e-015	1.44443e-014	1.17593e-014	2.09465e-015	2.19092e-015	1.07138e-014	8.17877e-015	3.38606e-015	1.04113e-014	9.24859e-015	4.71225e-015	3.81035e-015	8.07039e-016	-7.52451e-016
6.79267e-015	1.41405e-014	5.59764e-015	9.24022e-015	4.05171e-015	1.13338e-014	6.17005e-015	6.08037e-015	1.68189e-015	1.02659e-014	1.93365e-014	3.74919e-015	1.44168e-014	1.20917e-014	1.97337e-015	2.36959e-015	1.06256e-014	8.27316e-015	3.5365e-015	1.0297e-014	9.17632e-015	4.29619e-015	3.82626e-015	8.61059e-016	-9.87214e-016
6.96603e-015	1.45717e-014	5.76703e-015	9.55756e-015	4.39997e-015	1.16381e-014	6.18999e-015	5.72493e-015	1.46904e-015	1.07791e-014	2.00262e-014	3.53244e-015	1.43776e-014	1.24037e-014	1.85523e-015	2.55579e-015	1.05217e-014	8.36325e-015	3.69305e-015	1.016e-014	9.09414e-015	3.86138e-015	3.8411e-015	9.18301e-016	-1.20414e-015
7.13822e-015	1.50477e-014	5.9284e-015	9.86736e-015	4.77504e-015	1.191e-014	6.22329e-015	5.3479e-015	1.21304e-015	1.12743e-014	2.07183e-014	3.29212e-015	1.43287e-014	1.26946e-014	1.74161e-015	2.7487e-015	1.04035e-014	8.44928e-015	3.85626e-015	1.00019e-014	9.00455e-015	3.41234e-015	3.85521e-015	9.78057e-016	-1.40222e-015
7.3079e-015	1.55672e-014	6.0812e-015	1.01676e-014	5.1752e-015	1.21487e-014	6.27111e-015	4.95441e-015	9.1662e-016	1.1749e-014	2.14097e-014	3.03067e-015	1.4273e-014	1.29643e-014	1.63417e-015	2.94666e-015	1.02732e-014	8.53139e-015	4.02642e-015	9.82474e-015	8.91003e-015	2.95353e-015	3.86815e-015	1.03997e-015	-1.58036e-015
7.47459e-015	1.61291e-014	6.22527e-015	1.04562e-014	5.59784e-015	1.23531e-014	6.3345e-015	4.55058e-015	5.82659e-016	1.22006e-014	2.20981e-014	2.7502e-015	1.4213e-014	1.3213e-014	1.53469e-015	3.14787e-015	1.01323e-014	8.60965e-015	4.2039e-015	9.6313e-015	8.81275e-015	2.48969e-015	3.87994e-015	1.10353e-015	-1.73759e-015
7.63659e-015	1.67298e-014	6.36003e-015	1.07316e-014	6.04006e-015	1.25226e-014	6.41399e-015	4.14187e-015	2.14662e-016	1.26266e-014	2.27804e-014	2.45383e-015	1.41511e-014	1.34408e-014	1.44466e-015	3.35026e-015	9.98312e-015	8.6839e-015	4.38922e-015	9.42428e-015	8.71451e-015	2.02502e-015	3.89061e-015	1.16831e-015	-1.8736e-015
7.79284e-015	1.73658e-014	6.48545e-015	1.0992e-014	6.4989e-015	1.26564e-014	6.51048e-015	3.7329e-015	-1.838e-016	1.3025e-014	2.3453e-014	2.14458e-015	1.40905e-014	1.36477e-014	1.36583e-015	3.55229e-015	9.82684e-015	8.75402e-015	4.58284e-015	9.20657e-015	8.61692e-015	1.56382e-015	3.89992e-015	1.23403e-015	-1.98793e-015
7.94181e-015	1.80336e-014	6.60114e-015	1.12353e-014	6.97075e-015	1.27555e-014	6.62392e-015	3.32846e-015	-6.08772e-016	1.33934e-014	2.41122e-014	1.82528e-015	1.40337e-014	1.38337e-014	1.29885e-015	3.75229e-015	9.66498e-015	8.82014e-015	4.78441e-015	8.98089e-015	8.52201e-015	1.11072e-015	3.90768e-015	1.30036e-015	-2.07974e-015
8.08205e-015	1.87289e-014	6.70719e-015	1.14591e-014	7.45196e-015	1.28195e-014	6.75376e-015	2.93387e-015	-1.05635e-015	1.37301e-014	2.47547e-014	1.49966e-015	1.39834e-014	1.39989e-014	1.24487e-015	3.94771e-015	9.4991e-015	8.88212e-015	4.99385e-015	8.75028e-015	8.43218e-015	6.6999e-016	3.91428e-015	1.36647e-015	-2.14899e-015
8.21205e-015	1.94478e-014	6.80398e-015	1.16619e-014	7.93791e-015	1.28489e-014	6.89929e-015	2.55396e-015	-1.52334e-015	1.40323e-014	2.53767e-014	1.1708e-015	1.39413e-014	1.41436e-014	1.205e-015	4.13667e-015	9.33076e-015	8.93936e-015	5.21057e-015	8.51784e-015	8.34897e-015	2.45686e-016	3.91973e-015	1.43208e-015	-2.19585e-015
8.33042e-015	2.01856e-014	6.8916e-015	1.18419e-014	8.42441e-015	1.28451e-014	7.0607e-015	2.19331e-015	-2.00635e-015	1.42981e-014	2.59755e-014	8.4188e-016	1.39089e-014	1.42678e-014	1.17986e-015	4.31699e-015	9.16121e-015	8.99162e-015	5.43432e-015	8.28654e-015	8.27351e-015	-1.57563e-016	3.92401e-015	1.49642e-015	-2.22091e-015
8.43587e-015	2.09369e-014	6.97036e-015	1.1998e-014	8.90788e-015	1.28092e-014	7.23726e-015	1.85593e-015	-2.50162e-015	1.45261e-014	2.65482e-014	5.16953e-016	1.38873e-014	1.43718e-014	1.16986e-015	4.48638e-015	8.99206e-015	9.03826e-015	5.66499e-015	8.05895e-015	8.20697e-015	-5.3678e-016	3.92722e-015	1.559e-015	-2.22504e-015
8.52722e-015	2.16966e-014	7.04062e-015	1.2129e-014	9.38373e-015	1.27421e-014	7.42795e-015	1.54552e-015	-3.00586e-015	1.47146e-014	2.70909e-014	1.99102e-016	1.38778e-014	1.44558e-014	1.17474e-015	4.64328e-015	8.82467e-015	9.0793e-015	5.90268e-015	7.83851e-015	8.14977e-015	-8.88951e-016	3.92969e-015	1.61954e-015	-2.20879e-015
8.60366e-015	2.24591e-014	7.10217e-015	1.22337e-014	9.84721e-015	1.26452e-014	7.63123e-015	1.26541e-015	-3.51584e-015	1.48624e-014	2.76009e-014	-1.08536e-016	1.38814e-014	1.45201e-014	1.19436e-015	4.7858e-015	8.66024e-015	9.11385e-015	6.14601e-015	7.62836e-015	8.10228e-015	-1.21154e-015	3.9312e-015	1.67746e-015	-2.1732e-015
8.66404e-015	2.32188e-014	7.15577e-015	1.23115e-014	1.02945e-014	1.25207e-014	7.84585e-015	1.01859e-015	-4.02887e-015	1.49686e-014	2.80756e-014	-4.03444e-016	1.38993e-014	1.4565e-014	1.22913e-015	4.9119e-015	8.50056e-015	9.14157e-015	6.39394e-015	7.43068e-015	8.06471e-015	-1.50214e-015	3.9319e-015	1.73191e-015	-2.11951e-015
8.70794e-015	2.39713e-014	7.20187e-015	1.23621e-014	1.07209e-014	1.23697e-014	8.07105e-015	8.06525e-016	-4.54264e-015	1.50322e-014	2.85131e-014	-6.84001e-016	1.3932e-014	1.45905e-014	1.27867e-015	5.0203e-015	8.34622e-015	9.16259e-015	6.64711e-015	7.24775e-015	8.03749e-015	-1.75807e-015	3.93222e-015	1.78245e-015	-2.0488e-015
8.7352e-015	2.47119e-014	7.24113e-015	1.23848e-014	1.11221e-014	1.21947e-014	8.30445e-015	6.30488e-016	-5.05567e-015	1.50525e-014	2.89117e-014	-9.47504e-016	1.39806e-014	1.45968e-014	1.34272e-015	5.10926e-015	8.19733e-015	9.17642e-015	6.90514e-015	7.08203e-015	8.02099e-015	-1.97789e-015	3.93146e-015	1.82846e-015	-1.96228e-015
8.74558e-015	2.5436e-014	7.27434e-015	1.23797e-014	1.14941e-014	1.19979e-014	8.54451e-015	4.92061e-016	-5.5663e-015	1.5029e-014	2.92698e-014	-1.19178e-015	1.40453e-014	1.4585e-014	1.41994e-015	5.17727e-015	8.05502e-015	9.18175e-015	7.16614e-015	6.93577e-015	8.015e-015	-2.16059e-015	3.93003e-015	1.86933e-015	-1.86146e-015
8.73822e-015	2.61394e-014	7.30225e-015	1.23474e-014	1.18333e-014	1.17815e-014	8.78908e-015	3.91588e-016	-6.07355e-015	1.49617e-014	2.95865e-014	-1.41433e-015	1.4126e-014	1.45551e-014	1.5098e-015	5.22286e-015	7.92074e-015	9.17892e-015	7.42921e-015	6.8109e-015	8.01914e-015	-2.30526e-015	3.92809e-015	1.90457e-015	-1.74813e-015
8.71277e-015	2.68169e-014	7.3252e-015	1.22882e-014	1.21365e-014	1.15474e-014	9.0366e-015	3.298e-016	-6.57576e-015	1.48516e-014	2.98607e-014	-1.61359e-015	1.42223e-014	1.45077e-014	1.61109e-015	5.24499e-015	7.79504e-015	9.16765e-015	7.69269e-015	6.70812e-015	8.03215e-015	-2.41149e-015	3.92564e-015	1.93378e-015	-1.62445e-015
8.66929e-015	2.74648e-014	7.34393e-015	1.22025e-014	1.24007e-014	1.12984e-014	9.28436e-015	3.06635e-016	-7.07187e-015	1.46998e-014	3.00916e-014	-1.7873e-015	1.43338e-014	1.44433e-014	1.7229e-015	5.24265e-015	7.67789e-015	9.14744e-015	7.95559e-015	6.62887e-015	8.0538e-015	-2.47945e-015	3.92325e-015	1.95644e-015	-1.49242e-015
8.60849e-015	2.80799e-014	7.35861e-015	1.20914e-014	1.26237e-014	1.10365e-014	9.53047e-015	3.20699e-016	-7.5616e-015	1.45073e-014	3.02792e-014	-1.93437e-015	1.44602e-014	1.43623e-014	1.84378e-015	5.21525e-015	7.56951e-015	9.11828e-015	8.21635e-015	6.5742e-015	8.08288e-015	-2.50973e-015	3.92109e-015	1.97154e-015	-1.3544e-015
8.53113e-015	2.86594e-014	7.36965e-015	1.19564e-014	1.28034e-014	1.07644e-014	9.77285e-015	3.70948e-016	-8.04416e-015	1.42759e-014	3.04245e-014	-2.05349e-015	1.46009e-014	1.42655e-014	1.9726e-015	5.16351e-015	7.47003e-015	9.07993e-015	8.47357e-015	6.5444e-015	8.11757e-015	-2.50353e-015	3.91971e-015	1.97925e-015	-1.21216e-015
8.4378e-015	2.92007e-014	7.37754e-015	1.17994e-014	1.29371e-014	1.04838e-014	1.00096e-014	4.55359e-016	-8.51935e-015	1.4007e-014	3.05281e-014	-2.14371e-015	1.47557e-014	1.41541e-014	2.10781e-015	5.08715e-015	7.38033e-015	9.03243e-015	8.7253e-015	6.53992e-015	8.15751e-015	-2.462e-015	3.91905e-015	1.97918e-015	-1.06746e-015
8.32883e-015	2.97009e-014	7.38262e-015	1.16215e-014	1.30241e-014	1.01968e-014	1.02387e-014	5.7174e-016	-8.9873e-015	1.37031e-014	3.05913e-014	-2.20432e-015	1.49236e-014	1.40283e-014	2.24779e-015	4.98664e-015	7.3011e-015	8.97564e-015	8.97049e-015	6.56038e-015	8.20119e-015	-2.38703e-015	3.91922e-015	1.97075e-015	-9.22417e-016
8.20553e-015	3.01594e-014	7.38468e-015	1.1426e-014	1.30639e-014	9.90597e-015	1.04582e-014	7.17906e-016	-9.4487e-015	1.33673e-014	3.06163e-014	-2.23479e-015	1.51038e-014	1.38894e-014	2.39119e-015	4.86298e-015	7.23235e-015	8.90978e-015	9.20768e-015	6.60532e-015	8.24701e-015	-2.28047e-015	3.92024e-015	1.95405e-015	-7.79072e-016
8.06852e-015	3.05749e-014	7.3839e-015	1.12151e-014	1.30565e-014	9.61437e-015	1.06666e-014	8.91122e-016	-9.90401e-015	1.30021e-014	3.06053e-014	-2.23509e-015	1.52951e-014	1.37377e-014	2.53663e-015	4.71724e-015	7.17461e-015	8.83541e-015	9.43489e-015	6.67395e-015	8.294e-015	-2.14449e-015	3.92288e-015	1.92886e-015	-6.39709e-016
7.91917e-015	3.0947e-014	7.38068e-015	1.09917e-014	1.30027e-014	9.32345e-015	1.08615e-014	1.08866e-015	-1.03544e-014	1.26107e-014	3.05607e-014	-2.20541e-015	1.54969e-014	1.35741e-014	2.68222e-015	4.5506e-015	7.1282e-015	8.75292e-015	9.65071e-015	6.7654e-015	8.34048e-015	-1.98147e-015	3.92753e-015	1.89532e-015	-5.05915e-016
7.75882e-015	3.12755e-014	7.37472e-015	1.07584e-014	1.29037e-014	9.03521e-015	1.10424e-014	1.30722e-015	-1.08006e-014	1.21968e-014	3.04861e-014	-2.14586e-015	1.57078e-014	1.33997e-014	2.82637e-015	4.36442e-015	7.09362e-015	8.66234e-015	9.85393e-015	6.8779e-015	8.3849e-015	-1.7942e-015	3.93453e-015	1.85313e-015	-3.79385e-016
7.58898e-015	3.15613e-014	7.36573e-015	1.05184e-014	1.27607e-014	8.75165e-015	1.12077e-014	1.54339e-015	-1.12435e-014	1.17639e-014	3.03853e-014	-2.05667e-015	1.59271e-014	1.32154e-014	2.96769e-015	4.16028e-015	7.07138e-015	8.56485e-015	1.00432e-014	7.01016e-015	8.4261e-015	-1.58509e-015	3.94418e-015	1.80232e-015	-2.61572e-016
7.41061e-015	3.18052e-014	7.35359e-015	1.02748e-014	1.25767e-014	8.47462e-015	1.13568e-014	1.79359e-015	-1.16841e-014	1.13154e-014	3.02615e-014	-1.93879e-015	1.61535e-014	1.30224e-014	3.10465e-015	3.94046e-015	7.06238e-015	8.46096e-015	1.02175e-014	7.16009e-015	8.46242e-015	-1.35647e-015	3.95734e-015	1.74285e-015	-1.54178e-016
7.22518e-015	3.20083e-014	7.33807e-015	1.0031e-014	1.23537e-014	8.20545e-015	1.14894e-014	2.05442e-015	-1.21232e-014	1.08554e-014	3.01187e-014	-1.79339e-015	1.63853e-014	1.28216e-014	3.236e-015	3.7069e-015	7.06617e-015	8.35123e-015	1.03751e-014	7.32619e-015	8.49319e-015	-1.11221e-015	3.97421e-015	1.67575e-015	-5.89033e-017
7.03415e-015	3.21728e-014	7.31875e-015	9.79016e-015	1.20945e-014	7.94558e-015	1.16045e-014	2.32302e-015	-1.25619e-014	1.03883e-014	2.99612e-014	-1.62176e-015	1.66223e-014	1.26143e-014	3.36038e-015	3.46248e-015	7.08306e-015	8.23667e-015	1.05152e-014	7.50694e-015	8.51724e-015	-8.54915e-016	3.99457e-015	1.60133e-015	2.28869e-017
6.83941e-015	3.2301e-014	7.29552e-015	9.55555e-015	1.18027e-014	7.69643e-015	1.17011e-014	2.59613e-015	-1.30005e-014	9.9183e-015	2.97933e-014	-1.42586e-015	1.68634e-014	1.24015e-014	3.47673e-015	3.20897e-015	7.11272e-015	8.11759e-015	1.0637e-014	7.69916e-015	8.53394e-015	-5.87339e-016	4.01916e-015	1.51924e-015	9.04009e-017
6.64213e-015	3.23957e-014	7.26786e-015	9.3306e-015	1.14824e-014	7.45912e-015	1.17793e-014	2.87064e-015	-1.34403e-014	9.45012e-015	2.96191e-014	-1.20636e-015	1.71074e-014	1.21847e-014	3.58401e-015	2.94946e-015	7.15544e-015	7.99495e-015	1.07389e-014	7.90095e-015	8.54272e-015	-3.13115e-016	4.04797e-015	1.4303e-015	1.4222e-016
6.44398e-015	3.24596e-014	7.23536e-015	9.1181e-015	1.11371e-014	7.23502e-015	1.18386e-014	3.14381e-015	-1.3881e-014	8.98871e-015	2.94423e-014	-9.64658e-016	1.73537e-014	1.19653e-014	3.68133e-015	2.686e-015	7.21162e-015	7.86962e-015	1.08191e-014	8.10964e-015	8.54273e-015	-3.47478e-017	4.0809e-015	1.33453e-015	1.77908e-016
6.24682e-015	3.2495e-014	7.19794e-015	8.92121e-015	1.07709e-014	7.02513e-015	1.18787e-014	3.41238e-015	-1.43224e-014	8.53817e-015	2.92669e-014	-7.02449e-016	1.76012e-014	1.17448e-014	3.76792e-015	2.42096e-015	7.28164e-015	7.74215e-015	1.08776e-014	8.32229e-015	8.53324e-015	2.44987e-016	4.11796e-015	1.23246e-015	1.97069e-016
6.05111e-015	3.25046e-014	7.15569e-015	8.74266e-015	1.03887e-014	6.8304e-015	1.19004e-014	3.67361e-015	-1.4765e-014	8.10299e-015	2.90975e-014	-4.21005e-016	1.78494e-014	1.15246e-014	3.84274e-015	2.15728e-015	7.36516e-015	7.61349e-015	1.09135e-014	8.53597e-015	8.51402e-015	5.22995e-016	4.15932e-015	1.12469e-015	1.99579e-016
5.85842e-015	3.2492e-014	7.10797e-015	8.58503e-015	9.99498e-015	6.65104e-015	1.1904e-014	3.92511e-015	-1.52085e-014	7.68634e-015	2.89372e-014	-1.21995e-016	1.80971e-014	1.13059e-014	3.90525e-015	1.89754e-015	7.46248e-015	7.48389e-015	1.09259e-014	8.74862e-015	8.48454e-015	7.96538e-016	4.20466e-015	1.01197e-015	1.8554e-016
5.67008e-015	3.24596e-014	7.05445e-015	8.45039e-015	9.59394e-015	6.48763e-015	1.18892e-014	4.16465e-015	-1.56522e-014	7.29288e-015	2.87898e-014	1.92253e-016	1.8343e-014	1.10894e-014	3.95476e-015	1.64381e-015	7.57396e-015	7.3548e-015	1.0915e-014	8.95746e-015	8.44444e-015	1.0634e-015	4.2544e-015	8.95045e-016	1.54832e-016
5.48752e-015	3.24107e-014	6.99495e-015	8.34109e-015	9.1904e-015	6.34081e-015	1.18577e-014	4.38961e-015	-1.60949e-014	6.92643e-015	2.86591e-014	5.20048e-016	1.85865e-014	1.08769e-014	3.99073e-015	1.39867e-015	7.69907e-015	7.22613e-015	1.088e-014	9.15948e-015	8.39405e-015	1.32182e-015	4.30848e-015	7.74231e-016	1.07769e-016
5.31151e-015	3.23481e-014	6.92942e-015	8.25898e-015	8.78874e-015	6.21051e-015	1.18095e-014	4.59857e-015	-1.65359e-014	6.5903e-015	2.85479e-014	8.59679e-016	1.8827e-014	1.06694e-014	4.01326e-015	1.16414e-015	7.83711e-015	7.09905e-015	1.08207e-014	9.35295e-015	8.33314e-015	1.57002e-015	4.36667e-015	6.503e-016	4.49733e-017
5.1427e-015	3.22744e-014	6.85795e-015	8.20557e-015	8.39319e-015	6.09643e-015	1.17454e-014	4.79008e-015	-1.69738e-014	6.28752e-015	2.84589e-014	1.2096e-015	1.9063e-014	1.04682e-014	4.02272e-015	9.42424e-016	7.98849e-015	6.97424e-015	1.07373e-014	9.5365e-015	8.26182e-015	1.80608e-015	4.42825e-015	5.24032e-016	-3.286e-017
4.98243e-015	3.21922e-014	6.78063e-015	8.1818e-015	8.0079e-015	5.99892e-015	1.16659e-014	4.963e-015	-1.74065e-014	6.02052e-015	2.83942e-014	1.56779e-015	1.92945e-014	1.02746e-014	4.01876e-015	7.3563e-016	8.15249e-015	6.85254e-015	1.06303e-014	9.70772e-015	8.18083e-015	2.02839e-015	4.49213e-015	3.96095e-016	-1.2468e-016
4.83151e-015	3.21043e-014	6.69766e-015	8.18867e-015	7.63705e-015	5.91775e-015	1.15722e-014	5.11624e-015	-1.78323e-014	5.79204e-015	2.83558e-014	1.93228e-015	1.95212e-014	1.00902e-014	4.00204e-015	5.45338e-016	8.32756e-015	6.73402e-015	1.05003e-014	9.86394e-015	8.09083e-015	2.23558e-015	4.55746e-015	2.66873e-016	-2.29424e-016
4.69072e-015	3.20127e-014	6.60942e-015	8.22619e-015	7.28356e-015	5.85223e-015	1.14649e-014	5.24912e-015	-1.82497e-014	5.60449e-015	2.83457e-014	2.30174e-015	1.97415e-014	9.91558e-015	3.97253e-015	3.72853e-016	8.51283e-015	6.61935e-015	1.03475e-014	1.00043e-014	7.99256e-015	2.42716e-015	4.62387e-015	1.37241e-016	-3.46335e-016
4.56099e-015	3.19191e-014	6.51599e-015	8.29451e-015	6.95088e-015	5.80261e-015	1.13445e-014	5.36098e-015	-1.86558e-014	5.45879e-015	2.83647e-014	2.67398e-015	1.99548e-014	9.75142e-015	3.93068e-015	2.19288e-016	8.70782e-015	6.5087e-015	1.01728e-014	1.01267e-014	7.88713e-015	2.60198e-015	4.69111e-015	7.79809e-018	-4.74169e-016
4.44304e-015	3.18257e-014	6.41805e-015	8.3939e-015	6.64185e-015	5.76788e-015	1.12123e-014	5.45191e-015	-1.90479e-014	5.35609e-015	2.84128e-014	3.04765e-015	2.01601e-014	9.59872e-015	3.87708e-015	8.6383e-017	8.91161e-015	6.40251e-015	9.97636e-015	1.02293e-014	7.77516e-015	2.75931e-015	4.75813e-015	-1.20626e-016	-6.11339e-016
4.33702e-015	3.17337e-014	6.31614e-015	8.52289e-015	6.35871e-015	5.74715e-015	1.1069e-014	5.52205e-015	-1.94233e-014	5.29689e-015	2.84903e-014	3.42127e-015	2.0357e-014	9.45899e-015	3.81201e-015	-2.56071e-017	9.12311e-015	6.30053e-015	9.75922e-015	1.0312e-014	7.65831e-015	2.8988e-015	4.82361e-015	-2.47329e-016	-7.56551e-016
4.24314e-015	3.16438e-014	6.21118e-015	8.68058e-015	6.10321e-015	5.73984e-015	1.09147e-014	5.57162e-015	-1.97797e-014	5.28038e-015	2.85969e-014	3.79325e-015	2.05447e-014	9.33209e-015	3.73514e-015	-1.16414e-016	9.34077e-015	6.20344e-015	9.52236e-015	1.03739e-014	7.53731e-015	3.02047e-015	4.8866e-015	-3.71904e-016	-9.08157e-016
4.16189e-015	3.15563e-014	6.10394e-015	8.86645e-015	5.87669e-015	5.74565e-015	1.07503e-014	5.60051e-015	-2.01143e-014	5.30616e-015	2.87318e-014	4.16153e-015	2.07229e-014	9.21883e-015	3.64766e-015	-1.85825e-016	9.56254e-015	6.11055e-015	9.26664e-015	1.04137e-014	7.41256e-015	3.12423e-015	4.94617e-015	-4.93957e-016	-1.06484e-015
4.09296e-015	3.14718e-014	5.99506e-015	9.07816e-015	5.68003e-015	5.76357e-015	1.05767e-014	5.60858e-015	-2.04248e-014	5.37318e-015	2.88943e-014	4.52463e-015	2.08904e-014	9.11982e-015	3.55019e-015	-2.34194e-016	9.78723e-015	6.02167e-015	8.9933e-015	1.04311e-014	7.2851e-015	3.21037e-015	5.00079e-015	-6.12847e-016	-1.22514e-015
4.03685e-015	3.13911e-014	5.88552e-015	9.31383e-015	5.51331e-015	5.79244e-015	1.03948e-014	5.59658e-015	-2.0709e-014	5.47939e-015	2.9082e-014	4.88112e-015	2.1047e-014	9.0355e-015	3.4429e-015	-2.62007e-016	1.00138e-014	5.93598e-015	8.7037e-015	1.04266e-014	7.15609e-015	3.27885e-015	5.04938e-015	-7.28815e-016	-1.38728e-015
3.99391e-015	3.1314e-014	5.77655e-015	9.57131e-015	5.37683e-015	5.83153e-015	1.02054e-014	5.56554e-015	-2.09643e-014	5.62219e-015	2.92938e-014	5.22969e-015	2.1192e-014	8.96576e-015	3.32612e-015	-2.69498e-016	1.02394e-014	5.85325e-015	8.39986e-015	1.04003e-014	7.02714e-015	3.32987e-015	5.09059e-015	-8.4154e-016	-1.55049e-015
3.96414e-015	3.12402e-014	5.66915e-015	9.84793e-015	5.26962e-015	5.88035e-015	1.0009e-014	5.51655e-015	-2.11881e-014	5.79967e-015	2.95269e-014	5.56895e-015	2.1325e-014	8.91066e-015	3.20057e-015	-2.5754e-016	1.04621e-014	5.77304e-015	8.0834e-015	1.03519e-014	6.89874e-015	3.36408e-015	5.12313e-015	-9.50732e-016	-1.71307e-015
3.94779e-015	3.11689e-014	5.56469e-015	1.01411e-014	5.19024e-015	5.93754e-015	9.80576e-015	5.44997e-015	-2.1378e-014	6.00893e-015	2.97789e-014	5.89708e-015	2.14451e-014	8.8696e-015	3.06749e-015	-2.27745e-016	1.06801e-014	5.69489e-015	7.75593e-015	1.02825e-014	6.77178e-015	3.38218e-015	5.14602e-015	-1.05671e-015	-1.8743e-015
3.94425e-015	3.10995e-014	5.46428e-015	1.04483e-014	5.13765e-015	6.00258e-015	9.59637e-015	5.36648e-015	-2.15328e-014	6.24635e-015	3.00464e-014	6.21215e-015	2.15522e-014	8.84295e-015	2.92648e-015	-1.81199e-016	1.08911e-014	5.61772e-015	7.41884e-015	1.01927e-014	6.64744e-015	3.38463e-015	5.15779e-015	-1.15911e-015	-2.03386e-015
3.95364e-015	3.10316e-014	5.36897e-015	1.07661e-014	5.1099e-015	6.07497e-015	9.38034e-015	5.26721e-015	-2.16506e-014	6.50783e-015	3.03261e-014	6.5132e-015	2.16453e-014	8.82991e-015	2.77775e-015	-1.191e-016	1.10931e-014	5.54068e-015	7.07422e-015	1.00835e-014	6.52666e-015	3.37219e-015	5.15697e-015	-1.25869e-015	-2.19076e-015
3.97577e-015	3.09644e-014	5.27968e-015	1.10916e-014	5.10447e-015	6.15418e-015	9.15844e-015	5.15334e-015	-2.17309e-014	6.79005e-015	3.06144e-014	6.79898e-015	2.1724e-014	8.83034e-015	2.62238e-015	-4.27688e-017	1.12843e-014	5.46383e-015	6.7235e-015	9.95567e-015	6.41009e-015	3.34604e-015	5.14221e-015	-1.35555e-015	-2.34434e-015
4.01004e-015	3.08959e-014	5.19736e-015	1.14219e-014	5.11887e-015	6.23956e-015	8.93153e-015	5.02565e-015	-2.17721e-014	7.08828e-015	3.09076e-014	7.06775e-015	2.17885e-014	8.8435e-015	2.46075e-015	4.59447e-017	1.14629e-014	5.38626e-015	6.3676e-015	9.81042e-015	6.29841e-015	3.30646e-015	5.1122e-015	-1.44975e-015	-2.49389e-015
4.0557e-015	3.08244e-014	5.12285e-015	1.17544e-014	5.15074e-015	6.33089e-015	8.69895e-015	4.88511e-015	-2.17736e-014	7.39827e-015	3.12022e-014	7.31772e-015	2.1838e-014	8.86892e-015	2.29311e-015	1.45478e-016	1.1627e-014	5.30744e-015	6.00816e-015	9.64888e-015	6.19183e-015	3.2539e-015	5.06644e-015	-1.54104e-015	-2.63921e-015
4.11244e-015	3.07482e-014	5.05659e-015	1.20857e-014	5.197e-015	6.42769e-015	8.4606e-015	4.73242e-015	-2.17346e-014	7.71538e-015	3.14939e-014	7.54797e-015	2.1872e-014	8.90562e-015	2.11984e-015	2.53612e-016	1.17738e-014	5.22687e-015	5.64674e-015	9.47235e-015	6.09137e-015	3.18926e-015	5.00416e-015	-1.63e-015	-2.77982e-015
4.1801e-015	3.06651e-014	4.99917e-015	1.24129e-014	5.25448e-015	6.52957e-015	8.21706e-015	4.56893e-015	-2.16542e-014	8.03476e-015	3.17786e-014	7.75747e-015	2.18898e-014	8.95205e-015	1.94106e-015	3.68778e-016	1.19017e-014	5.14385e-015	5.28509e-015	9.2827e-015	5.99781e-015	3.11291e-015	4.92385e-015	-1.71751e-015	-2.91599e-015
4.2582e-015	3.05731e-014	4.9508e-015	1.27328e-014	5.32e-015	6.63606e-015	7.96793e-015	4.39631e-015	-2.15323e-014	8.35146e-015	3.20524e-014	7.9449e-015	2.18904e-014	9.00755e-015	1.75706e-015	4.89657e-016	1.20086e-014	5.05752e-015	4.92458e-015	9.08107e-015	5.91141e-015	3.02521e-015	4.82485e-015	-1.8037e-015	-3.04852e-015
4.34702e-015	3.04701e-014	4.9114e-015	1.30428e-014	5.39018e-015	6.74676e-015	7.71324e-015	4.21628e-015	-2.13687e-014	8.66079e-015	3.23111e-014	8.10958e-015	2.1874e-014	9.07133e-015	1.56808e-015	6.14303e-016	1.20936e-014	4.96748e-015	4.56658e-015	8.86859e-015	5.83216e-015	2.92735e-015	4.70606e-015	-1.88909e-015	-3.17757e-015
4.44593e-015	3.0354e-014	4.88149e-015	1.33397e-014	5.46178e-015	6.86171e-015	7.45331e-015	4.03053e-015	-2.11646e-014	8.95922e-015	3.25507e-014	8.24991e-015	2.18407e-014	9.14152e-015	1.37463e-015	7.41132e-016	1.21556e-014	4.87278e-015	4.21246e-015	8.64736e-015	5.76089e-015	2.82029e-015	4.56696e-015	-1.97451e-015	-3.30382e-015
4.55441e-015	3.02229e-014	4.86094e-015	1.36215e-014	5.53201e-015	6.98068e-015	7.18864e-015	3.84055e-015	-2.09211e-014	9.24212e-015	3.27673e-014	8.36406e-015	2.17906e-014	9.21724e-015	1.17654e-015	8.68688e-016	1.21925e-014	4.77338e-015	3.86423e-015	8.41856e-015	5.69784e-015	2.70466e-015	4.40713e-015	-2.06063e-015	-3.42827e-015
4.67209e-015	3.00748e-014	4.84898e-015	1.38862e-014	5.59837e-015	7.10297e-015	6.91925e-015	3.64798e-015	-2.06394e-014	9.50509e-015	3.29574e-014	8.4516e-015	2.17231e-014	9.29751e-015	9.74007e-016	9.95718e-016	1.22038e-014	4.66903e-015	3.52303e-015	8.18415e-015	5.64335e-015	2.58125e-015	4.22598e-015	-2.14775e-015	-3.55159e-015
4.79837e-015	2.99079e-014	4.84496e-015	1.41319e-014	5.65776e-015	7.22855e-015	6.64488e-015	3.45438e-015	-2.03201e-014	9.74418e-015	3.31178e-014	8.51187e-015	2.1638e-014	9.38049e-015	7.67903e-016	1.12121e-015	1.21889e-014	4.56004e-015	3.19009e-015	7.94554e-015	5.59777e-015	2.44981e-015	4.02325e-015	-2.23589e-015	-3.675e-015
4.93231e-015	2.97205e-014	4.84879e-015	1.43568e-014	5.70748e-015	7.35745e-015	6.36598e-015	3.26128e-015	-1.99651e-014	9.95649e-015	3.32451e-014	8.544e-015	2.15357e-014	9.46522e-015	5.58218e-016	1.24355e-015	1.21478e-014	4.44617e-015	2.86549e-015	7.70391e-015	5.56065e-015	2.31142e-015	3.79953e-015	-2.32587e-015	-3.79924e-015
5.07364e-015	2.95115e-014	4.8594e-015	1.45593e-014	5.74483e-015	7.48903e-015	6.08333e-015	3.07061e-015	-1.95758e-014	1.01391e-014	3.33367e-014	8.54778e-015	2.14166e-014	9.55034e-015	3.44859e-016	1.36138e-015	1.20794e-014	4.32717e-015	2.55016e-015	7.46058e-015	5.53184e-015	2.16718e-015	3.55501e-015	-2.41818e-015	-3.92609e-015
5.22157e-015	2.92793e-014	4.87572e-015	1.47388e-014	5.76801e-015	7.62347e-015	5.79726e-015	2.88406e-015	-1.91549e-014	1.02894e-014	3.33902e-014	8.52297e-015	2.12807e-014	9.63471e-015	1.27819e-016	1.47403e-015	1.19841e-014	4.20399e-015	2.24478e-015	7.21724e-015	5.51132e-015	2.01783e-015	3.29017e-015	-2.5132e-015	-4.05688e-015
5.37575e-015	2.9023e-014	4.89665e-015	1.48949e-014	5.77576e-015	7.76107e-015	5.50751e-015	2.70371e-015	-1.87045e-014	1.04052e-014	3.34036e-014	8.46958e-015	2.11287e-014	9.71669e-015	-9.21671e-017	1.58072e-015	1.18618e-014	4.07723e-015	1.94971e-015	6.97533e-015	5.49872e-015	1.86343e-015	3.0057e-015	-2.6112e-015	-4.19314e-015
5.53556e-015	2.87415e-014	4.92063e-015	1.50262e-014	5.76688e-015	7.90192e-015	5.21555e-015	2.53156e-015	-1.82278e-014	1.04849e-014	3.33759e-014	8.38734e-015	2.09615e-014	9.795e-015	-3.1361e-016	1.68151e-015	1.17137e-014	3.9474e-015	1.66552e-015	6.73583e-015	5.49362e-015	1.70451e-015	2.70263e-015	-2.71219e-015	-4.33578e-015
5.70104e-015	2.84342e-014	4.94596e-015	1.5133e-014	5.74072e-015	8.04608e-015	4.92174e-015	2.36987e-015	-1.77272e-014	1.05274e-014	3.33064e-014	8.27608e-015	2.07802e-014	9.86889e-015	-5.36271e-016	1.77594e-015	1.15405e-014	3.81494e-015	1.39214e-015	6.50062e-015	5.49535e-015	1.54199e-015	2.38171e-015	-2.81612e-015	-4.48642e-015
5.87129e-015	2.81005e-014	4.97159e-015	1.52155e-014	5.69672e-015	8.19325e-015	4.62704e-015	2.22061e-015	-1.72055e-014	1.05321e-014	3.31949e-014	8.13579e-015	2.05854e-014	9.93732e-015	-7.59607e-016	1.86382e-015	1.13438e-014	3.6812e-015	1.12959e-015	6.27066e-015	5.50388e-015	1.37561e-015	2.0442e-015	-2.92276e-015	-4.64664e-015
6.04491e-015	2.77407e-014	4.99592e-015	1.5274e-014	5.63464e-015	8.34404e-015	4.3325e-015	2.08575e-015	-1.66661e-014	1.04989e-014	3.30412e-014	7.96731e-015	2.03782e-014	9.99932e-015	-9.83442e-016	1.94472e-015	1.11254e-014	3.54682e-015	8.78446e-016	6.04654e-015	5.51872e-015	1.20566e-015	1.69151e-015	-3.03198e-015	-4.81731e-015
6.22154e-015	2.73559e-014	5.0171e-015	1.53094e-014	5.5547e-015	8.4981e-015	4.03964e-015	1.96747e-015	-1.61116e-014	1.04282e-014	3.28463e-014	7.77142e-015	2.01597e-014	1.00544e-014	-1.20652e-015	2.01885e-015	1.08863e-014	3.41307e-015	6.39011e-016	5.82937e-015	5.53948e-015	1.03295e-015	1.32513e-015	-3.14379e-015	-4.99935e-015
6.40019e-015	2.69468e-014	5.03375e-015	1.53223e-014	5.45755e-015	8.65557e-015	3.74936e-015	1.86751e-015	-1.55448e-014	1.03212e-014	3.2611e-014	7.54853e-015	1.99315e-014	1.01017e-014	-1.42826e-015	2.08676e-015	1.06291e-014	3.28129e-015	4.10653e-016	5.61987e-015	5.56578e-015	8.58399e-016	9.464e-016	-3.25791e-015	-5.19393e-015
6.58001e-015	2.65144e-014	5.0443e-015	1.53146e-014	5.34426e-015	8.81615e-015	3.4627e-015	1.78836e-015	-1.49695e-014	1.01795e-014	3.23371e-014	7.29917e-015	1.96949e-014	1.01404e-014	-1.64715e-015	2.14886e-015	1.03557e-014	3.15219e-015	1.92887e-016	5.41942e-015	5.59701e-015	6.82241e-016	5.56894e-016	-3.37389e-015	-5.40124e-015
6.76068e-015	2.60596e-014	5.04736e-015	1.52876e-014	5.21653e-015	8.98043e-015	3.18117e-015	1.73176e-015	-1.43893e-014	1.00047e-014	3.2027e-014	7.02409e-015	1.94513e-014	1.017e-014	-1.86196e-015	2.20555e-015	1.00688e-014	3.02749e-015	-1.49739e-017	5.22845e-015	5.63284e-015	5.05066e-016	1.58433e-016	-3.49084e-015	-5.62177e-015
6.94136e-015	2.5585e-014	5.04151e-015	1.52419e-014	5.07629e-015	9.14775e-015	2.9063e-015	1.69943e-015	-1.38073e-014	9.79934e-015	3.16835e-014	6.72475e-015	1.92025e-014	1.01899e-014	-2.07167e-015	2.2578e-015	9.77112e-015	2.90888e-015	-2.13079e-016	5.04732e-015	5.67322e-015	3.27502e-016	-2.46818e-016	-3.60892e-015	-5.85588e-015
7.12167e-015	2.50929e-014	5.02572e-015	1.51797e-014	4.92548e-015	9.3183e-015	2.63927e-015	1.69328e-015	-1.3227e-014	9.56576e-015	3.13095e-014	6.4024e-015	1.89511e-014	1.02001e-014	-2.27481e-015	2.3062e-015	9.46503e-015	2.79753e-015	-4.01532e-016	4.87645e-015	5.7177e-015	1.49692e-016	-6.56035e-016	-3.72745e-015	-6.10377e-015
7.30111e-015	2.45858e-014	4.99834e-015	1.51028e-014	4.76656e-015	9.49163e-015	2.38157e-015	1.71521e-015	-1.26517e-014	9.30716e-015	3.09081e-014	6.0591e-015	1.86986e-014	1.02005e-014	-2.46987e-015	2.35085e-015	9.15312e-015	2.69537e-015	-5.80826e-016	4.71576e-015	5.76501e-015	-2.78702e-017	-1.0673e-015	-3.84495e-015	-6.36559e-015
7.47895e-015	2.40663e-014	4.95856e-015	1.50133e-014	4.6019e-015	9.66712e-015	2.13446e-015	1.76658e-015	-1.20846e-014	9.02643e-015	3.04843e-014	5.69696e-015	1.84478e-014	1.01907e-014	-2.65565e-015	2.39241e-015	8.83827e-015	2.60387e-015	-7.51951e-016	4.56618e-015	5.81473e-015	-2.04271e-016	-1.47776e-015	-3.9608e-015	-6.64041e-015
7.6546e-015	2.35376e-014	4.90569e-015	1.49129e-014	4.43413e-015	9.84412e-015	1.89968e-015	1.84845e-015	-1.15284e-014	8.7275e-015	3.00429e-014	5.31749e-015	1.8201e-014	1.01712e-014	-2.83062e-015	2.4322e-015	8.52401e-015	2.5247e-015	-9.14987e-016	4.4278e-015	5.86604e-015	-3.79095e-016	-1.8851e-015	-4.07431e-015	-6.92754e-015
7.82712e-015	2.30031e-014	4.83925e-015	1.48037e-014	4.26612e-015	1.00224e-014	1.67922e-015	1.96184e-015	-1.09873e-014	8.4142e-015	2.95892e-014	4.92225e-015	1.79609e-014	1.01423e-014	-2.99322e-015	2.4714e-015	8.21348e-015	2.45884e-015	-1.07032e-015	4.30103e-015	5.91865e-015	-5.51921e-016	-2.28726e-015	-4.18516e-015	-7.22626e-015
7.9959e-015	2.24659e-014	4.7593e-015	1.46873e-014	4.09995e-015	1.02015e-014	1.47432e-015	2.10734e-015	-1.04638e-014	8.09011e-015	2.9128e-014	4.51308e-015	1.77293e-014	1.01041e-014	-3.1419e-015	2.51031e-015	7.90938e-015	2.4075e-015	-1.21855e-015	4.18586e-015	5.97194e-015	-7.22217e-016	-2.682e-015	-4.29249e-015	-7.53509e-015
8.16065e-015	2.19301e-014	4.66641e-015	1.45658e-014	3.93806e-015	1.03805e-014	1.28588e-015	2.28568e-015	-9.96105e-015	7.75914e-015	2.86645e-014	4.09226e-015	1.75075e-014	1.00573e-014	-3.2749e-015	2.54904e-015	7.61462e-015	2.37193e-015	-1.36023e-015	4.08208e-015	6.02478e-015	-8.8947e-016	-3.06692e-015	-4.39558e-015	-7.8522e-015
8.32064e-015	2.13998e-014	4.56041e-015	1.44408e-014	3.78336e-015	1.05594e-014	1.1149e-015	2.49672e-015	-9.48152e-015	7.42534e-015	2.82043e-014	3.66177e-015	1.72975e-014	1.00026e-014	-3.39103e-015	2.58816e-015	7.33168e-015	2.35329e-015	-1.49606e-015	3.98976e-015	6.07616e-015	-1.05333e-015	-3.43939e-015	-4.49311e-015	-8.17597e-015
8.47513e-015	2.08792e-014	4.44168e-015	1.43138e-014	3.6385e-015	1.07372e-014	9.63046e-016	2.74038e-015	-9.02781e-015	7.09263e-015	2.77532e-014	3.22465e-015	1.71021e-014	9.94018e-015	-3.48914e-015	2.62807e-015	7.06335e-015	2.35244e-015	-1.6262e-015	3.90854e-015	6.12522e-015	-1.2137e-015	-3.79694e-015	-4.58437e-015	-8.50461e-015
8.6243e-015	2.03718e-014	4.31091e-015	1.41861e-014	3.50599e-015	1.09125e-014	8.31882e-016	3.01607e-015	-8.60233e-015	6.76539e-015	2.73164e-014	2.78319e-015	1.69237e-014	9.87052e-015	-3.56783e-015	2.66918e-015	6.81193e-015	2.36983e-015	-1.75105e-015	3.83783e-015	6.1713e-015	-1.36988e-015	-4.13698e-015	-4.66866e-015	-8.83578e-015
8.76792e-015	1.98823e-014	4.16982e-015	1.40589e-014	3.38715e-015	1.10849e-014	7.22304e-016	3.32228e-015	-8.20759e-015	6.44726e-015	2.68997e-014	2.33875e-015	1.67639e-014	9.79467e-015	-3.62521e-015	2.71182e-015	6.58005e-015	2.40611e-015	-1.87113e-015	3.77784e-015	6.21372e-015	-1.52134e-015	-4.45725e-015	-4.74547e-015	-9.1668e-015
8.90645e-015	1.94151e-014	4.01981e-015	1.39338e-014	3.28429e-015	1.12538e-014	6.34831e-016	3.65706e-015	-7.84583e-015	6.14095e-015	2.65088e-014	1.8938e-015	1.66256e-014	9.71379e-015	-3.65996e-015	2.75548e-015	6.3698e-015	2.46221e-015	-1.98611e-015	3.72857e-015	6.25115e-015	-1.66798e-015	-4.75611e-015	-4.8146e-015	-9.4954e-015
9.03945e-015	1.89753e-014	3.86287e-015	1.38113e-014	3.19958e-015	1.14174e-014	5.7006e-016	4.01899e-015	-7.51925e-015	5.85006e-015	2.61488e-014	1.45058e-015	1.65102e-014	9.62798e-015	-3.67058e-015	2.80015e-015	6.18328e-015	2.53873e-015	-2.09569e-015	3.68922e-015	6.28285e-015	-1.81001e-015	-5.03241e-015	-4.87512e-015	-9.81922e-015
9.16692e-015	1.85664e-014	3.70057e-015	1.36925e-014	3.13423e-015	1.15754e-014	5.29042e-016	4.40591e-015	-7.22986e-015	5.57689e-015	2.58247e-014	1.01112e-015	1.64186e-014	9.53799e-015	-3.65621e-015	2.84528e-015	6.02189e-015	2.63533e-015	-2.20078e-015	3.65908e-015	6.30798e-015	-1.94677e-015	-5.28439e-015	-4.92682e-015	-1.01358e-014
9.28872e-015	1.8193e-014	3.53528e-015	1.35781e-014	3.08916e-015	1.17267e-014	5.12055e-016	4.81553e-015	-6.97917e-015	5.32438e-015	2.55415e-014	5.77366e-016	1.63524e-014	9.44502e-015	-3.61594e-015	2.88979e-015	5.88712e-015	2.75164e-015	-2.30127e-015	3.6378e-015	6.3253e-015	-2.07811e-015	-5.51047e-015	-4.96972e-015	-1.04426e-014
9.405e-015	1.78593e-014	3.36922e-015	1.34687e-014	3.06492e-015	1.18705e-014	5.19391e-016	5.2445e-015	-6.76894e-015	5.0949e-015	2.53043e-014	1.50547e-016	1.63126e-014	9.34938e-015	-3.54988e-015	2.93329e-015	5.77959e-015	2.88676e-015	-2.39663e-015	3.62441e-015	6.33412e-015	-2.20352e-015	-5.70975e-015	-5.00371e-015	-1.07365e-014
9.51608e-015	1.75689e-014	3.2051e-015	1.33646e-014	3.0626e-015	1.20059e-014	5.51346e-016	5.6898e-015	-6.6004e-015	4.8899e-015	2.51173e-014	-2.67168e-016	1.6301e-014	9.25231e-015	-3.45698e-015	2.97479e-015	5.69979e-015	3.04021e-015	-2.48636e-015	3.61847e-015	6.33314e-015	-2.32329e-015	-5.88049e-015	-5.02881e-015	-1.10153e-014
9.6219e-015	1.73251e-014	3.04528e-015	1.3266e-014	3.08229e-015	1.21317e-014	6.08039e-016	6.14796e-015	-6.47373e-015	4.71095e-015	2.4984e-014	-6.72904e-016	1.63182e-014	9.15446e-015	-3.33699e-015	3.0132e-015	5.64819e-015	3.21074e-015	-2.56999e-015	3.61904e-015	6.32134e-015	-2.43866e-015	-6.02195e-015	-5.04536e-015	-1.1276e-014
9.72273e-015	1.71319e-014	2.8925e-015	1.3173e-014	3.12353e-015	1.22472e-014	6.88879e-016	6.61515e-015	-6.39079e-015	4.5595e-015	2.49078e-014	-1.06511e-015	1.63644e-014	9.05653e-015	-3.19007e-015	3.04674e-015	5.62414e-015	3.39759e-015	-2.64703e-015	3.62559e-015	6.2977e-015	-2.54902e-015	-6.1344e-015	-5.05345e-015	-1.15157e-014
9.81918e-015	1.69915e-014	2.74976e-015	1.30853e-014	3.18588e-015	1.23516e-014	7.9409e-016	7.08688e-015	-6.35266e-015	4.43633e-015	2.48921e-014	-1.44267e-015	1.64395e-014	8.95888e-015	-3.01595e-015	3.07403e-015	5.62812e-015	3.5994e-015	-2.7174e-015	3.63703e-015	6.26124e-015	-2.65397e-015	-6.21712e-015	-5.05329e-015	-1.17321e-014
9.91132e-015	1.69072e-014	2.61982e-015	1.30025e-014	3.26825e-015	1.24436e-014	9.23385e-016	7.55918e-015	-6.35979e-015	4.34108e-015	2.49385e-014	-1.80362e-015	1.65434e-014	8.86173e-015	-2.81491e-015	3.0941e-015	5.65918e-015	3.81438e-015	-2.77981e-015	3.65273e-015	6.21131e-015	-2.75362e-015	-6.26968e-015	-5.0458e-015	-1.19235e-014
9.99865e-015	1.68816e-014	2.50532e-015	1.2924e-014	3.36965e-015	1.25222e-014	1.0765e-015	8.02756e-015	-6.41265e-015	4.27408e-015	2.50482e-014	-2.14682e-015	1.66763e-014	8.76546e-015	-2.58743e-015	3.10529e-015	5.71664e-015	4.04053e-015	-2.83349e-015	3.67212e-015	6.14682e-015	-2.8483e-015	-6.29244e-015	-5.03202e-015	-1.20878e-014
1.00821e-014	1.69168e-014	2.40885e-015	1.2849e-014	3.48841e-015	1.25869e-014	1.25231e-015	8.48718e-015	-6.51123e-015	4.23479e-015	2.52226e-014	-2.47171e-015	1.68372e-014	8.67059e-015	-2.33437e-015	3.10557e-015	5.79962e-015	4.27624e-015	-2.87778e-015	3.69449e-015	6.06684e-015	-2.93856e-015	-6.28573e-015	-5.01281e-015	-1.22233e-014
1.01618e-014	1.70136e-014	2.3329e-015	1.27769e-014	3.6229e-015	1.26371e-014	1.45036e-015	8.93373e-015	-6.6554e-015	4.22222e-015	2.54616e-014	-2.77758e-015	1.70252e-014	8.57739e-015	-2.05706e-015	3.09292e-015	5.90653e-015	4.51919e-015	-2.91176e-015	3.71901e-015	5.97089e-015	-3.02447e-015	-6.25001e-015	-4.98944e-015	-1.23285e-014
1.02378e-014	1.7173e-014	2.27966e-015	1.27067e-014	3.77076e-015	1.26722e-014	1.66999e-015	9.36231e-015	-6.84508e-015	4.23468e-015	2.57644e-014	-3.06365e-015	1.72393e-014	8.48674e-015	-1.75688e-015	3.06637e-015	6.03568e-015	4.76737e-015	-2.93427e-015	3.74469e-015	5.85763e-015	-3.10646e-015	-6.18603e-015	-4.96266e-015	-1.24024e-014
1.03108e-014	1.73949e-014	2.25153e-015	1.26377e-014	3.93006e-015	1.26915e-014	1.90964e-015	9.7681e-015	-7.07955e-015	4.2707e-015	2.613e-014	-3.32909e-015	1.74783e-014	8.39814e-015	-1.43556e-015	3.02451e-015	6.18525e-015	5.01821e-015	-2.94451e-015	3.77069e-015	5.72639e-015	-3.18478e-015	-6.09432e-015	-4.93415e-015	-1.24442e-014
1.03812e-014	1.76781e-014	2.24957e-015	1.2569e-014	4.09859e-015	1.26946e-014	2.16817e-015	1.01469e-014	-7.35697e-015	4.32796e-015	2.65564e-014	-3.57405e-015	1.77397e-014	8.31176e-015	-1.09471e-015	2.96549e-015	6.35312e-015	5.26933e-015	-2.94142e-015	3.79636e-015	5.57666e-015	-3.25961e-015	-5.97617e-015	-4.90474e-015	-1.24529e-014
1.04489e-014	1.80219e-014	2.27514e-015	1.24998e-014	4.27319e-015	1.2681e-014	2.44484e-015	1.04946e-014	-7.6762e-015	4.40389e-015	2.70411e-014	-3.79889e-015	1.80214e-014	8.22726e-015	-7.36449e-016	2.88726e-015	6.53726e-015	5.51876e-015	-2.92439e-015	3.82045e-015	5.40888e-015	-3.33172e-015	-5.8335e-015	-4.87564e-015	-1.2428e-014
1.05137e-014	1.84252e-014	2.32922e-015	1.2428e-014	4.45187e-015	1.26508e-014	2.73835e-015	1.08074e-014	-8.03674e-015	4.49568e-015	2.75805e-014	-4.00327e-015	1.83209e-014	8.14475e-015	-3.62579e-016	2.78906e-015	6.73509e-015	5.76415e-015	-2.89227e-015	3.84247e-015	5.2223e-015	-3.40127e-015	-5.66778e-015	-4.84836e-015	-1.23707e-014
1.05753e-014	1.88861e-014	2.41269e-015	1.23531e-014	4.63247e-015	1.26039e-014	3.04707e-015	1.10814e-014	-8.4374e-015	4.60084e-015	2.81706e-014	-4.18723e-015	1.86356e-014	8.06383e-015	2.49681e-017	2.66922e-015	6.94443e-015	6.00319e-015	-2.84426e-015	3.86197e-015	5.01674e-015	-3.46855e-015	-5.48117e-015	-4.82428e-015	-1.22815e-014
1.06347e-014	1.94018e-014	2.52617e-015	1.22745e-014	4.81205e-015	1.25413e-014	3.36921e-015	1.13129e-014	-8.87707e-015	4.71645e-015	2.88073e-014	-4.35109e-015	1.89629e-014	7.9839e-015	4.23752e-016	2.52719e-015	7.16202e-015	6.23365e-015	-2.77953e-015	3.87826e-015	4.79222e-015	-3.53387e-015	-5.27596e-015	-4.80428e-015	-1.21604e-014
1.0692e-014	1.99693e-014	2.6693e-015	1.21913e-014	4.98862e-015	1.24637e-014	3.70383e-015	1.14994e-014	-9.35426e-015	4.83965e-015	2.94861e-014	-4.49608e-015	1.93002e-014	7.90422e-015	8.31235e-016	2.3621e-015	7.38473e-015	6.4532e-015	-2.69685e-015	3.89045e-015	4.54829e-015	-3.59808e-015	-5.05473e-015	-4.78987e-015	-1.20091e-014
1.07469e-014	2.05848e-014	2.84128e-015	1.21028e-014	5.15943e-015	1.23712e-014	4.04925e-015	1.16377e-014	-9.8673e-015	4.96741e-015	3.0201e-014	-4.62279e-015	1.96446e-014	7.82457e-015	1.24515e-015	2.17324e-015	7.61025e-015	6.65969e-015	-2.59664e-015	3.89864e-015	4.28603e-015	-3.66169e-015	-4.81916e-015	-4.78258e-015	-1.18287e-014
1.07991e-014	2.12443e-014	3.04128e-015	1.20079e-014	5.32233e-015	1.2264e-014	4.40374e-015	1.17258e-014	-1.0414e-014	5.09681e-015	3.09462e-014	-4.73204e-015	1.99925e-014	7.74498e-015	1.66305e-015	1.96062e-015	7.83629e-015	6.85115e-015	-2.47883e-015	3.90214e-015	4.00598e-015	-3.72448e-015	-4.57139e-015	-4.78376e-015	-1.16213e-014
1.08483e-014	2.19433e-014	3.26776e-015	1.19062e-014	5.47465e-015	1.21427e-014	4.76673e-015	1.17621e-014	-1.09922e-014	5.22457e-015	3.17161e-014	-4.82528e-015	2.03404e-014	7.66424e-015	2.08193e-015	1.72463e-015	8.06025e-015	7.02613e-015	-2.34336e-015	3.90058e-015	3.70882e-015	-3.78665e-015	-4.31394e-015	-4.79464e-015	-1.1389e-014
1.08942e-014	2.26774e-014	3.51915e-015	1.17977e-014	5.61497e-015	1.20083e-014	5.13632e-015	1.17453e-014	-1.15993e-014	5.34772e-015	3.25042e-014	-4.90367e-015	2.06852e-014	7.58134e-015	2.49915e-015	1.46576e-015	8.28043e-015	7.18274e-015	-2.19017e-015	3.89495e-015	3.39555e-015	-3.84865e-015	-4.04943e-015	-4.81591e-015	-1.11336e-014
1.09366e-014	2.34412e-014	3.79333e-015	1.16822e-014	5.74174e-015	1.18619e-014	5.51129e-015	1.16747e-014	-1.22325e-014	5.46302e-015	3.33041e-014	-4.96787e-015	2.10239e-014	7.49594e-015	2.91209e-015	1.18473e-015	8.49503e-015	7.31968e-015	-2.02024e-015	3.88502e-015	3.06682e-015	-3.90993e-015	-3.78042e-015	-4.84833e-015	-1.08581e-014
1.09748e-014	2.42289e-014	4.08735e-015	1.15591e-014	5.8535e-015	1.17055e-014	5.89045e-015	1.15506e-014	-1.28893e-014	5.56799e-015	3.41086e-014	-5.01901e-015	2.13527e-014	7.40734e-015	3.31844e-015	8.8287e-016	8.70163e-015	7.43615e-015	-1.8332e-015	3.87096e-015	2.72434e-015	-3.96969e-015	-3.50963e-015	-4.89335e-015	-1.05653e-014
1.10083e-014	2.50346e-014	4.39876e-015	1.14286e-014	5.94892e-015	1.15397e-014	6.27232e-015	1.13723e-014	-1.35673e-014	5.66025e-015	3.4911e-014	-5.05865e-015	2.16686e-014	7.31476e-015	3.71618e-015	5.61931e-016	8.8983e-015	7.53123e-015	-1.6297e-015	3.85287e-015	2.36957e-015	-4.02833e-015	-3.23932e-015	-4.95175e-015	-1.02582e-014
1.10363e-014	2.58521e-014	4.72424e-015	1.12917e-014	6.02775e-015	1.13654e-014	6.6552e-015	1.11411e-014	-1.42631e-014	5.73751e-015	3.57045e-014	-5.0866e-015	2.19688e-014	7.21752e-015	4.10242e-015	2.23289e-016	9.08328e-015	7.60422e-015	-1.41088e-015	3.83057e-015	2.00431e-015	-4.08488e-015	-2.97222e-015	-5.02397e-015	-9.93915e-015
1.10576e-014	2.66753e-014	5.06013e-015	1.11485e-014	6.0891e-015	1.11832e-014	7.03763e-015	1.08585e-014	-1.49737e-014	5.79776e-015	3.64822e-014	-5.10448e-015	2.22494e-014	7.11514e-015	4.47484e-015	-1.31361e-016	9.2554e-015	7.65463e-015	-1.17738e-015	3.80471e-015	1.6301e-015	-4.13909e-015	-2.7102e-015	-5.10988e-015	-9.61157e-015
1.10716e-014	2.74977e-014	5.40293e-015	1.09992e-014	6.13253e-015	1.09942e-014	7.4182e-015	1.05266e-014	-1.56954e-014	5.83884e-015	3.7237e-014	-5.11328e-015	2.25072e-014	7.0073e-015	4.83134e-015	-4.99401e-016	9.41412e-015	7.68289e-015	-9.30729e-016	3.77654e-015	1.24832e-015	-4.19182e-015	-2.45528e-015	-5.2099e-015	-9.27805e-015
1.10781e-014	2.83128e-014	5.74812e-015	1.08451e-014	6.15848e-015	1.08003e-014	7.79592e-015	1.0148e-014	-1.64249e-014	5.85912e-015	3.79626e-014	-5.11444e-015	2.27388e-014	6.89323e-015	5.17081e-015	-8.78292e-016	9.55818e-015	7.6892e-015	-6.72438e-016	3.74726e-015	8.61175e-016	-4.24309e-015	-2.21023e-015	-5.32433e-015	-8.94228e-015
1.10758e-014	2.91141e-014	6.0918e-015	1.06865e-014	6.16673e-015	1.06032e-014	8.16954e-015	9.72602e-015	-1.71584e-014	5.85692e-015	3.86528e-014	-5.10829e-015	2.29414e-014	6.77248e-015	5.49142e-015	-1.26448e-015	9.68731e-015	7.67446e-015	-4.03974e-016	3.71783e-015	4.71128e-016	-4.2922e-015	-1.97681e-015	-5.45318e-015	-8.60677e-015
1.1064e-014	2.98952e-014	6.42932e-015	1.05252e-014	6.15823e-015	1.04036e-014	8.53804e-015	9.26428e-015	-1.78922e-014	5.83224e-015	3.9301e-014	-5.09612e-015	2.31122e-014	6.64495e-015	5.7913e-015	-1.65476e-015	9.8013e-015	7.63945e-015	-1.27312e-016	3.68896e-015	8.03555e-017	-4.33885e-015	-1.75646e-015	-5.59596e-015	-8.27458e-015
1.10416e-014	3.06494e-014	6.75665e-015	1.03622e-014	6.13417e-015	1.02035e-014	8.90026e-015	8.76615e-015	-1.8622e-014	5.78421e-015	3.99011e-014	-5.07792e-015	2.32493e-014	6.5106e-015	6.06983e-015	-2.04511e-015	9.90026e-015	7.58546e-015	1.56221e-016	3.6621e-015	-3.08905e-016	-4.38231e-015	-1.55078e-015	-5.75205e-015	-7.94841e-015
1.10077e-014	3.137e-014	7.07008e-015	1.01986e-014	6.09515e-015	1.00053e-014	9.25505e-015	8.2359e-015	-1.93439e-014	5.71289e-015	4.04474e-014	-5.05461e-015	2.33505e-014	6.36949e-015	6.32611e-015	-2.43122e-015	9.98447e-015	7.5138e-015	4.44126e-016	3.63817e-015	-6.94573e-016	-4.42255e-015	-1.36118e-015	-5.9201e-015	-7.63145e-015
1.0961e-014	3.20514e-014	7.36562e-015	1.00364e-014	6.04268e-015	9.80994e-015	9.60147e-015	7.67773e-015	-2.00541e-014	5.61794e-015	4.09354e-014	-5.02713e-015	2.34138e-014	6.22112e-015	6.55965e-015	-2.80936e-015	1.00549e-014	7.42622e-015	7.34645e-016	3.61861e-015	-1.07474e-015	-4.45903e-015	-1.18917e-015	-6.09915e-015	-7.32648e-015
1.0901e-014	3.26884e-014	7.63904e-015	9.87684e-015	5.97823e-015	9.61897e-015	9.93836e-015	7.09672e-015	-2.07485e-014	5.49957e-015	4.13612e-014	-4.99574e-015	2.34374e-014	6.06576e-015	6.77068e-015	-3.17557e-015	1.01127e-014	7.32416e-015	1.0254e-015	3.60488e-015	-1.44728e-015	-4.49073e-015	-1.03589e-015	-6.2887e-015	-7.0357e-015
1.0828e-014	3.32754e-014	7.88656e-015	9.7215e-015	5.90359e-015	9.4341e-015	1.02645e-014	6.49785e-015	-2.14235e-014	5.35885e-015	4.17206e-014	-4.96067e-015	2.342e-014	5.9034e-015	6.95904e-015	-3.52553e-015	1.01585e-014	7.21e-015	1.31432e-015	3.59838e-015	-1.81009e-015	-4.51714e-015	-9.02347e-016	-6.48744e-015	-6.76091e-015
1.07409e-014	3.38082e-014	8.10471e-015	9.57189e-015	5.821e-015	9.25743e-015	1.05795e-014	5.88599e-015	-2.20761e-014	5.19601e-015	4.20109e-014	-4.92181e-015	2.33604e-014	5.73455e-015	7.12469e-015	-3.85489e-015	1.01943e-014	7.08586e-015	1.59861e-015	3.59988e-015	-2.16088e-015	-4.53755e-015	-7.88965e-016	-6.69407e-015	-6.5039e-015
1.06391e-014	3.42835e-014	8.29032e-015	9.43012e-015	5.73263e-015	9.09054e-015	1.08827e-014	5.26634e-015	-2.27032e-014	5.01228e-015	4.22298e-014	-4.87989e-015	2.32584e-014	5.56023e-015	7.26771e-015	-4.15925e-015	1.02221e-014	6.95417e-015	1.87621e-015	3.6114e-015	-2.49711e-015	-4.55138e-015	-6.95436e-016	-6.90703e-015	-6.26643e-015
1.05217e-014	3.46971e-014	8.44057e-015	9.29826e-015	5.63968e-015	8.9344e-015	1.11734e-014	4.64386e-015	-2.33007e-014	4.80874e-015	4.23759e-014	-4.83464e-015	2.31142e-014	5.38058e-015	7.3887e-015	-4.4346e-015	1.0244e-014	6.81766e-015	2.1446e-015	3.63482e-015	-2.81635e-015	-4.55852e-015	-6.22279e-016	-7.12443e-015	-6.04996e-015
1.03881e-014	3.50461e-014	8.55343e-015	9.17793e-015	5.54456e-015	8.79028e-015	1.14509e-014	4.02358e-015	-2.38652e-014	4.58688e-015	4.24487e-014	-4.78554e-015	2.2928e-014	5.19628e-015	7.48826e-015	-4.67694e-015	1.02627e-014	6.67868e-015	2.40218e-015	3.67087e-015	-3.11756e-015	-4.55871e-015	-5.69559e-016	-7.34495e-015	-5.85515e-015
1.02382e-014	3.53287e-014	8.62642e-015	9.0708e-015	5.44999e-015	8.65955e-015	1.17146e-014	3.41049e-015	-2.4394e-014	4.34848e-015	4.24472e-014	-4.73215e-015	2.27007e-014	5.00784e-015	7.56768e-015	-4.88187e-015	1.02801e-014	6.54037e-015	2.64661e-015	3.7204e-015	-3.39914e-015	-4.55187e-015	-5.36655e-016	-7.56707e-015	-5.68258e-015
1.00723e-014	3.55431e-014	8.65817e-015	8.97895e-015	5.35831e-015	8.54319e-015	1.19639e-014	2.80865e-015	-2.48845e-014	4.09561e-015	4.23721e-014	-4.67484e-015	2.2433e-014	4.81629e-015	7.62797e-015	-5.04649e-015	1.02984e-014	6.40555e-015	2.87529e-015	3.78469e-015	-3.65949e-015	-4.5378e-015	-5.22868e-016	-7.78908e-015	-5.53261e-015
9.89049e-015	3.56886e-014	8.64744e-015	8.90419e-015	5.27138e-015	8.44284e-015	1.21982e-014	2.22288e-015	-2.53334e-014	3.82993e-015	4.22235e-014	-4.61333e-015	2.21262e-014	4.62285e-015	7.67052e-015	-5.16722e-015	1.03203e-014	6.27667e-015	3.08619e-015	3.86477e-015	-3.89687e-015	-4.51642e-015	-5.27325e-016	-8.00898e-015	-5.40536e-015
9.69293e-015	3.57643e-014	8.59372e-015	8.84771e-015	5.19098e-015	8.35865e-015	1.24169e-014	1.65672e-015	-2.57378e-014	3.5538e-015	4.20035e-014	-4.54716e-015	2.17812e-014	4.42857e-015	7.69722e-015	-5.24072e-015	1.03486e-014	6.15615e-015	3.27807e-015	3.96117e-015	-4.11013e-015	-4.48782e-015	-5.492e-016	-8.2249e-015	-5.30049e-015
9.48022e-015	3.57705e-014	8.49676e-015	8.81103e-015	5.11905e-015	8.29125e-015	1.26195e-014	1.11411e-015	-2.60953e-014	3.2691e-015	4.17146e-014	-4.47602e-015	2.14006e-014	4.23461e-015	7.70923e-015	-5.26434e-015	1.03851e-014	6.04646e-015	3.44989e-015	4.07458e-015	-4.29889e-015	-4.45179e-015	-5.86837e-016	-8.43535e-015	-5.21681e-015
9.25291e-015	3.57077e-014	8.35695e-015	8.79504e-015	5.05754e-015	8.24164e-015	1.28054e-014	5.9864e-016	-2.64043e-014	2.97741e-015	4.1359e-014	-4.39883e-015	2.09858e-014	4.04231e-015	7.70875e-015	-5.23593e-015	1.04327e-014	5.94965e-015	3.6e-015	4.20549e-015	-4.46203e-015	-4.40834e-015	-6.38692e-016	-8.63878e-015	-5.15394e-015
9.0117e-015	3.55771e-014	8.17426e-015	8.80139e-015	5.00702e-015	8.21099e-015	1.29747e-014	1.13627e-016	-2.66621e-014	2.68125e-015	4.09401e-014	-4.31596e-015	2.05394e-014	3.8525e-015	7.69774e-015	-5.15282e-015	1.04939e-014	5.86871e-015	3.72741e-015	4.35422e-015	-4.59949e-015	-4.35797e-015	-7.03283e-016	-8.83313e-015	-5.11109e-015
8.75775e-015	3.53808e-014	7.95042e-015	8.83034e-015	4.96909e-015	8.20018e-015	1.31271e-014	-3.37943e-016	-2.68667e-014	2.38305e-015	4.04613e-014	-4.2266e-015	2.00638e-014	3.6668e-015	7.67788e-015	-5.0137e-015	1.05706e-014	5.80596e-015	3.8318e-015	4.52067e-015	-4.71081e-015	-4.30167e-015	-7.78779e-016	-9.01708e-015	-5.08723e-015
8.49165e-015	3.51206e-014	7.68699e-015	8.88272e-015	4.94551e-015	8.2086e-015	1.32624e-014	-7.53989e-016	-2.70168e-014	2.08493e-015	3.99265e-014	-4.13065e-015	1.95612e-014	3.48669e-015	7.65087e-015	-4.81771e-015	1.06653e-014	5.76315e-015	3.91191e-015	4.70475e-015	-4.79563e-015	-4.23966e-015	-8.63974e-016	-9.18949e-015	-5.08024e-015
8.21474e-015	3.47991e-014	7.38594e-015	8.95941e-015	4.93692e-015	8.23657e-015	1.33805e-014	-1.13287e-015	-2.71107e-014	1.78859e-015	3.93396e-014	-4.02783e-015	1.90352e-014	3.31293e-015	7.61874e-015	-4.56358e-015	1.07793e-014	5.74144e-015	3.96787e-015	4.90634e-015	-4.85412e-015	-4.17204e-015	-9.56507e-016	-9.3486e-015	-5.08863e-015
7.92808e-015	3.4419e-014	7.04931e-015	9.06061e-015	4.94337e-015	8.28407e-015	1.34815e-014	-1.47317e-015	-2.71462e-014	1.49599e-015	3.87051e-014	-3.91728e-015	1.84884e-014	3.14708e-015	7.58323e-015	-4.25177e-015	1.09149e-014	5.74192e-015	3.99942e-015	5.12381e-015	-4.8867e-015	-4.09887e-015	-1.05417e-015	-9.49303e-015	-5.11011e-015
7.63275e-015	3.39844e-014	6.68016e-015	9.1869e-015	4.96572e-015	8.35034e-015	1.35654e-014	-1.77351e-015	-2.71229e-014	1.20994e-015	3.80272e-014	-3.79891e-015	1.7924e-014	2.99014e-015	7.54588e-015	-3.88307e-015	1.10731e-014	5.76632e-015	4.00719e-015	5.35639e-015	-4.89352e-015	-4.02097e-015	-1.15538e-015	-9.62185e-015	-5.14285e-015
7.32986e-015	3.34992e-014	6.28187e-015	9.33729e-015	5.00399e-015	8.43504e-015	1.36323e-014	-2.033e-015	-2.70402e-014	9.31484e-016	3.73106e-014	-3.67266e-015	1.73448e-014	2.8431e-015	7.50812e-015	-3.45825e-015	1.1255e-014	5.81549e-015	3.99202e-015	5.60411e-015	-4.87539e-015	-3.93895e-015	-1.25821e-015	-9.73419e-015	-5.18496e-015
7.02116e-015	3.29668e-014	5.85765e-015	9.51077e-015	5.05838e-015	8.53809e-015	1.36824e-014	-2.25195e-015	-2.68977e-014	6.61751e-016	3.65605e-014	-3.53807e-015	1.67543e-014	2.70706e-015	7.47129e-015	-2.97926e-015	1.14609e-014	5.89004e-015	3.95478e-015	5.86555e-015	-4.833e-015	-3.85397e-015	-1.3607e-015	-9.82913e-015	-5.23364e-015
6.70872e-015	3.23909e-014	5.41067e-015	9.70742e-015	5.12854e-015	8.65838e-015	1.37158e-014	-2.43044e-015	-2.66949e-014	4.01976e-016	3.57822e-014	-3.39488e-015	1.61557e-014	2.58318e-015	7.43686e-015	-2.44855e-015	1.16912e-014	5.98991e-015	3.89646e-015	6.13855e-015	-4.76691e-015	-3.76623e-015	-1.46069e-015	-9.906e-015	-5.2869e-015
6.39388e-015	3.17763e-014	4.94481e-015	9.92653e-015	5.21349e-015	8.79503e-015	1.37331e-014	-2.56893e-015	-2.64323e-014	1.54331e-016	3.49801e-014	-3.24297e-015	1.55521e-014	2.47276e-015	7.40617e-015	-1.86823e-015	1.1946e-014	6.11477e-015	3.81878e-015	6.42157e-015	-4.6785e-015	-3.67633e-015	-1.55656e-015	-9.96367e-015	-5.34241e-015
6.0781e-015	3.11282e-014	4.46471e-015	1.01666e-014	5.31259e-015	8.94619e-015	1.3735e-014	-2.668e-015	-2.61108e-014	-8.01314e-017	3.41592e-014	-3.08294e-015	1.49462e-014	2.37601e-015	7.38002e-015	-1.24091e-015	1.22251e-014	6.26451e-015	3.72303e-015	6.71255e-015	-4.56886e-015	-3.58509e-015	-1.64597e-015	-1.00019e-014	-5.39837e-015
5.76278e-015	3.04509e-014	3.97403e-015	1.04261e-014	5.4249e-015	9.11084e-015	1.37223e-014	-2.7296e-015	-2.57319e-014	-3.00904e-016	3.33246e-014	-2.915e-015	1.43406e-014	2.29349e-015	7.35921e-015	-5.70985e-016	1.25277e-014	6.43826e-015	3.61079e-015	7.00983e-015	-4.43923e-015	-3.49236e-015	-1.7271e-015	-1.00202e-014	-5.4526e-015
5.44994e-015	2.97497e-014	3.47708e-015	1.07036e-014	5.54978e-015	9.28791e-015	1.36957e-014	-2.75447e-015	-2.52971e-014	-5.07278e-016	3.24815e-014	-2.73992e-015	1.37392e-014	2.22566e-015	7.34485e-015	1.3752e-016	1.28531e-014	6.63534e-015	3.48469e-015	7.31134e-015	-4.2905e-015	-3.39904e-015	-1.79838e-015	-1.00185e-014	-5.50253e-015
5.14159e-015	2.90294e-014	2.97824e-015	1.09969e-014	5.68615e-015	9.47518e-015	1.36563e-014	-2.74421e-015	-2.4808e-014	-6.98699e-016	3.16347e-014	-2.55779e-015	1.3145e-014	2.17296e-015	7.33746e-015	8.80331e-016	1.31991e-014	6.85464e-015	3.34683e-015	7.61441e-015	-4.12371e-015	-3.30564e-015	-1.85885e-015	-9.99708e-015	-5.54601e-015
4.83935e-015	2.82947e-014	2.48075e-015	1.13043e-014	5.83308e-015	9.67104e-015	1.36046e-014	-2.70155e-015	-2.42664e-014	-8.74187e-016	3.07885e-014	-2.3692e-015	1.25611e-014	2.13569e-015	7.33732e-015	1.65329e-015	1.35641e-014	7.09494e-015	3.19921e-015	7.91674e-015	-3.94012e-015	-3.21241e-015	-1.90707e-015	-9.95566e-015	-5.58125e-015
4.54498e-015	2.75505e-014	1.9887e-015	1.16238e-014	5.9883e-015	9.8733e-015	1.35414e-014	-2.62849e-015	-2.36743e-014	-1.03407e-015	2.99473e-014	-2.1752e-015	1.19899e-014	2.11428e-015	7.3447e-015	2.45089e-015	1.39466e-014	7.35457e-015	3.04405e-015	8.21682e-015	-3.7413e-015	-3.11948e-015	-1.94235e-015	-9.89468e-015	-5.60655e-015
4.25976e-015	2.68007e-014	1.50609e-015	1.19533e-014	6.15063e-015	1.00801e-014	1.34683e-014	-2.52723e-015	-2.3035e-014	-1.17786e-015	2.91145e-014	-1.97647e-015	1.14339e-014	2.10827e-015	7.3594e-015	3.26756e-015	1.43447e-014	7.63158e-015	2.88422e-015	8.51218e-015	-3.52806e-015	-3.02654e-015	-1.96336e-015	-9.81446e-015	-5.61988e-015
3.98542e-015	2.60494e-014	1.03683e-015	1.22897e-014	6.31839e-015	1.02896e-014	1.33866e-014	-2.40042e-015	-2.23519e-014	-1.30572e-015	2.82938e-014	-1.77331e-015	1.08961e-014	2.117e-015	7.38143e-015	4.09745e-015	1.47553e-014	7.92408e-015	2.72284e-015	8.8012e-015	-3.30082e-015	-2.934e-015	-1.96974e-015	-9.71565e-015	-5.61937e-015
3.72354e-015	2.53007e-014	5.84122e-016	1.26304e-014	6.48939e-015	1.04994e-014	1.32974e-014	-2.25012e-015	-2.1628e-014	-1.41739e-015	2.74886e-014	-1.56634e-015	1.03783e-014	2.14003e-015	7.41006e-015	4.93528e-015	1.51748e-014	8.22922e-015	2.56179e-015	9.08129e-015	-3.06073e-015	-2.84172e-015	-1.96122e-015	-9.59845e-015	-5.60382e-015
3.47553e-015	2.45582e-014	1.50975e-016	1.29727e-014	6.66257e-015	1.07073e-014	1.32016e-014	-2.07905e-015	-2.0867e-014	-1.51286e-015	2.67019e-014	-1.35745e-015	9.8825e-015	2.17709e-015	7.44526e-015	5.77511e-015	1.55997e-014	8.54472e-015	2.40417e-015	9.35007e-015	-2.80884e-015	-2.7493e-015	-1.93672e-015	-9.46422e-015	-5.57209e-015
3.24244e-015	2.38252e-014	-2.5981e-016	1.33144e-014	6.83654e-015	1.09112e-014	1.31004e-014	-1.89031e-015	-2.00733e-014	-1.59185e-015	2.59363e-014	-1.14835e-015	9.41033e-015	2.22746e-015	7.48644e-015	6.61083e-015	1.60271e-014	8.86805e-015	2.25221e-015	9.60628e-015	-2.54614e-015	-2.65607e-015	-1.89623e-015	-9.31323e-015	-5.52299e-015
3.02557e-015	2.31053e-014	-6.44803e-016	1.3652e-014	7.00896e-015	1.11087e-014	1.2995e-014	-1.68623e-015	-1.92506e-014	-1.65526e-015	2.51941e-014	-9.40238e-016	8.96351e-015	2.29028e-015	7.5326e-015	7.43656e-015	1.6454e-014	9.19611e-015	2.10811e-015	9.84803e-015	-2.27306e-015	-2.56144e-015	-1.83987e-015	-9.14581e-015	-5.45609e-015
2.82613e-015	2.24013e-014	-1.00195e-015	1.39824e-014	7.17853e-015	1.12969e-014	1.2887e-014	-1.46912e-015	-1.84038e-014	-1.70355e-015	2.44764e-014	-7.3424e-016	8.54296e-015	2.36449e-015	7.58213e-015	8.24678e-015	1.68762e-014	9.52674e-015	1.97371e-015	1.00735e-014	-1.99025e-015	-2.46422e-015	-1.7681e-015	-8.96302e-015	-5.37117e-015
2.64506e-015	2.17159e-014	-1.32953e-015	1.43026e-014	7.34387e-015	1.14729e-014	1.27775e-014	-1.242e-015	-1.75376e-014	-1.73697e-015	2.37856e-014	-5.31763e-016	8.14952e-015	2.44917e-015	7.63422e-015	9.03578e-015	1.72897e-014	9.85677e-015	1.85197e-015	1.02813e-014	-1.69846e-015	-2.3634e-015	-1.68077e-015	-8.76551e-015	-5.26737e-015
2.48257e-015	2.1052e-014	-1.62622e-015	1.46094e-014	7.50289e-015	1.16343e-014	1.26682e-014	-1.00631e-015	-1.66566e-014	-1.75635e-015	2.31231e-014	-3.34265e-016	7.78383e-015	2.5428e-015	7.68803e-015	9.79808e-015	1.76907e-014	1.01833e-014	1.74443e-015	1.04699e-014	-1.39833e-015	-2.2579e-015	-1.57801e-015	-8.55423e-015	-5.14474e-015
2.33958e-015	2.04115e-014	-1.89049e-015	1.48996e-014	7.65456e-015	1.17782e-014	1.25602e-014	-7.6398e-016	-1.57658e-014	-1.76215e-015	2.24899e-014	-1.4194e-016	7.44648e-015	2.64418e-015	7.74194e-015	1.0528e-014	1.80757e-014	1.05035e-014	1.65277e-015	1.06391e-014	-1.09035e-015	-2.14704e-015	-1.46079e-015	-8.33038e-015	-5.00295e-015
2.21665e-015	1.97958e-014	-2.12116e-015	1.51705e-014	7.79749e-015	1.19025e-014	1.24545e-014	-5.17401e-016	-1.48702e-014	-1.75503e-015	2.18866e-014	4.38085e-017	7.13795e-015	2.75175e-015	7.79475e-015	1.12206e-014	1.84412e-014	1.08147e-014	1.5781e-015	1.07889e-014	-7.74568e-016	-2.02934e-015	-1.32982e-015	-8.09449e-015	-4.84277e-015
2.11364e-015	1.92061e-014	-2.3178e-015	1.54192e-014	7.93061e-015	1.20047e-014	1.23523e-014	-2.68707e-016	-1.39749e-014	-1.73511e-015	2.13137e-014	2.21733e-016	6.85874e-015	2.86442e-015	7.84551e-015	1.1871e-014	1.87831e-014	1.11146e-014	1.52148e-015	1.09195e-014	-4.51448e-016	-1.90322e-015	-1.18595e-015	-7.84775e-015	-4.66474e-015
2.03059e-015	1.86444e-014	-2.47989e-015	1.56425e-014	8.05386e-015	1.20816e-014	1.22542e-014	-1.93165e-017	-1.30849e-014	-1.70273e-015	2.07711e-014	3.90621e-016	6.60871e-015	2.98076e-015	7.89271e-015	1.24748e-014	1.90981e-014	1.1401e-014	1.48364e-015	1.10306e-014	-1.20187e-016	-1.76723e-015	-1.03042e-015	-7.59071e-015	-4.46862e-015
1.96752e-015	1.81115e-014	-2.6068e-015	1.58382e-014	8.16697e-015	1.21314e-014	1.21616e-014	2.29319e-016	-1.22062e-014	-1.65841e-015	2.02601e-014	5.49221e-016	6.38786e-015	3.09943e-015	7.93559e-015	1.3028e-014	1.9383e-014	1.16714e-014	1.46515e-015	1.11232e-014	2.18731e-016	-1.61993e-015	-8.64139e-016	-7.3244e-015	-4.25509e-015
1.92386e-015	1.76083e-014	-2.69918e-015	1.60036e-014	8.26838e-015	1.2152e-014	1.20755e-014	4.76e-016	-1.13441e-014	-1.60271e-015	1.97804e-014	6.96278e-016	6.19572e-015	3.21858e-015	7.97313e-015	1.35269e-014	1.96351e-014	1.19239e-014	1.46753e-015	1.11977e-014	5.64851e-016	-1.45921e-015	-6.88648e-016	-7.04944e-015	-4.02517e-015
1.89924e-015	1.71361e-014	-2.75609e-015	1.61373e-014	8.35785e-015	1.21411e-014	1.19967e-014	7.19656e-016	-1.05033e-014	-1.53595e-015	1.9332e-014	8.3154e-016	6.0312e-015	3.33675e-015	8.00407e-015	1.39689e-014	1.98528e-014	1.21565e-014	1.49054e-015	1.12551e-014	9.18048e-016	-1.28377e-015	-5.05134e-016	-6.76643e-015	-3.78009e-015
1.89375e-015	1.66964e-014	-2.77802e-015	1.62367e-014	8.43536e-015	1.20974e-014	1.19261e-014	9.58937e-016	-9.68949e-015	-1.45859e-015	1.89153e-014	9.54378e-016	5.8939e-015	3.45217e-015	8.02766e-015	1.43509e-014	2.00332e-014	1.23677e-014	1.53424e-015	1.12969e-014	1.27836e-015	-1.09203e-015	-3.14575e-016	-6.47654e-015	-3.5206e-015
1.90712e-015	1.62896e-014	-2.76629e-015	1.62999e-014	8.50107e-015	1.20192e-014	1.18645e-014	1.19314e-015	-8.90703e-015	-1.37033e-015	1.85303e-014	1.06407e-015	5.78314e-015	3.56341e-015	8.04297e-015	1.46703e-014	2.0174e-014	1.2556e-014	1.59778e-015	1.13256e-014	1.64504e-015	-8.82634e-016	-1.18216e-016	-6.18022e-015	-3.24801e-015
1.93904e-015	1.59164e-014	-2.72136e-015	1.63247e-014	8.55486e-015	1.19057e-014	1.18123e-014	1.42159e-015	-8.16139e-015	-1.27156e-015	1.8177e-014	1.16035e-015	5.69845e-015	3.66933e-015	8.04901e-015	1.49262e-014	2.02741e-014	1.27201e-014	1.68065e-015	1.1343e-014	2.0178e-015	-6.54087e-016	8.30771e-017	-5.87779e-015	-2.96303e-015
1.98876e-015	1.5578e-014	-2.64457e-015	1.63108e-014	8.59711e-015	1.17556e-014	1.17701e-014	1.64315e-015	-7.4576e-015	-1.1626e-015	1.78556e-014	1.24318e-015	5.6393e-015	3.76849e-015	8.04474e-015	1.51172e-014	2.03325e-014	1.28593e-014	1.78192e-015	1.13512e-014	2.39684e-015	-4.04499e-016	2.88254e-016	-5.56982e-015	-2.66709e-015
2.05507e-015	1.52757e-014	-2.53693e-015	1.62574e-014	8.62821e-015	1.15681e-014	1.17378e-014	1.85649e-015	-6.80097e-015	-1.04468e-015	1.75655e-014	1.31245e-015	5.6054e-015	3.85996e-015	8.03037e-015	1.52428e-014	2.0349e-014	1.29727e-014	1.90122e-015	1.13525e-014	2.78155e-015	-1.32801e-016	4.96319e-016	-5.25704e-015	-2.36126e-015
2.1368e-015	1.50102e-014	-2.39993e-015	1.6163e-014	8.64903e-015	1.13426e-014	1.17155e-014	2.06137e-015	-6.1948e-015	-9.17476e-016	1.73067e-014	1.36782e-015	5.59544e-015	3.94272e-015	8.00564e-015	1.5303e-014	2.03235e-014	1.30598e-014	2.03659e-015	1.13498e-014	3.17157e-015	1.61561e-016	7.06243e-016	-4.93999e-015	-2.04683e-015
2.23363e-015	1.4782e-014	-2.23464e-015	1.60268e-014	8.65998e-015	1.10784e-014	1.17025e-014	2.2571e-015	-5.64418e-015	-7.80792e-016	1.70794e-014	1.41007e-015	5.60832e-015	4.01601e-015	7.97035e-015	1.5298e-014	2.02565e-014	1.31204e-014	2.18665e-015	1.13457e-014	3.56668e-015	4.79199e-016	9.16991e-016	-4.6192e-015	-1.72514e-015
2.3443e-015	1.4592e-014	-2.04246e-015	1.58491e-014	8.66141e-015	1.07757e-014	1.16987e-014	2.44334e-015	-5.15158e-015	-6.3483e-016	1.68838e-014	1.43975e-015	5.64284e-015	4.07944e-015	7.92427e-015	1.52288e-014	2.01493e-014	1.31545e-014	2.35043e-015	1.13434e-014	3.96605e-015	8.20386e-016	1.12814e-015	-4.29476e-015	-1.39788e-015
2.46786e-015	1.44409e-014	-1.8248e-015	1.56307e-014	8.65416e-015	1.04357e-014	1.17037e-014	2.6201e-015	-4.71951e-015	-4.79851e-016	1.67198e-014	1.45755e-015	5.69837e-015	4.13255e-015	7.86787e-015	1.50971e-014	2.0003e-014	1.31625e-014	2.52585e-015	1.13455e-014	4.36891e-015	1.18552e-015	1.33978e-015	-3.96701e-015	-1.06632e-015
2.60384e-015	1.43299e-014	-1.58282e-015	1.53716e-014	8.63938e-015	1.00584e-014	1.17164e-014	2.78635e-015	-4.35096e-015	-3.16192e-016	1.65876e-014	1.4645e-015	5.77489e-015	4.1752e-015	7.80146e-015	1.49053e-014	1.98199e-014	1.31447e-014	2.712e-015	1.13549e-014	4.77437e-015	1.57402e-015	1.55087e-015	-3.63616e-015	-7.3201e-016
2.75103e-015	1.42597e-014	-1.31771e-015	1.50723e-014	8.61756e-015	9.64492e-015	1.17361e-014	2.94164e-015	-4.04878e-015	-1.4352e-016	1.64868e-014	1.46143e-015	5.87172e-015	4.20709e-015	7.72486e-015	1.46554e-014	1.9602e-014	1.31021e-014	2.90718e-015	1.13738e-014	5.18159e-015	1.98555e-015	1.76185e-015	-3.3025e-015	-3.96396e-016
2.90828e-015	1.42319e-014	-1.03075e-015	1.47335e-014	8.59005e-015	9.19648e-015	1.1763e-014	3.08531e-015	-3.81534e-015	3.76687e-017	1.6418e-014	1.44944e-015	5.98797e-015	4.22833e-015	7.63825e-015	1.435e-014	1.9352e-014	1.30361e-014	3.10931e-015	1.14054e-014	5.58934e-015	2.42016e-015	1.97275e-015	-2.96663e-015	-6.09737e-017
3.07498e-015	1.42471e-014	-7.23716e-016	1.43568e-014	8.55784e-015	8.71463e-015	1.17958e-014	3.21708e-015	-3.65123e-015	2.27177e-016	1.63811e-014	1.42976e-015	6.12253e-015	4.23953e-015	7.54207e-015	1.39923e-014	1.9073e-014	1.29481e-014	3.317e-015	1.14525e-014	5.99596e-015	2.87678e-015	2.18373e-015	-2.62844e-015	2.72868e-016
3.25047e-015	1.43063e-014	-3.97153e-016	1.39441e-014	8.52196e-015	8.20138e-015	1.18331e-014	3.33721e-015	-3.55664e-015	4.25102e-016	1.63766e-014	1.40327e-015	6.27503e-015	4.24053e-015	7.43685e-015	1.35856e-014	1.87682e-014	1.28396e-014	3.52872e-015	1.15174e-014	6.39996e-015	3.35406e-015	2.39455e-015	-2.2889e-015	6.03941e-016
3.43378e-015	1.44109e-014	-5.26343e-017	1.34972e-014	8.48309e-015	7.65977e-015	1.1874e-014	3.44524e-015	-3.53182e-015	6.31199e-016	1.64057e-014	1.37118e-015	6.44454e-015	4.23205e-015	7.32393e-015	1.31338e-014	1.84414e-014	1.27119e-014	3.74303e-015	1.16021e-014	6.80046e-015	3.85089e-015	2.6058e-015	-1.94834e-015	9.30683e-016
3.62356e-015	1.45617e-014	3.09278e-016	1.30186e-014	8.44253e-015	7.09267e-015	1.19177e-014	3.54034e-015	-3.57672e-015	8.44988e-016	1.64684e-014	1.33518e-015	6.63098e-015	4.21488e-015	7.2038e-015	1.26413e-014	1.80967e-014	1.25667e-014	3.95831e-015	1.17088e-014	7.19581e-015	4.36538e-015	2.81796e-015	-1.60721e-015	1.25244e-015
3.81864e-015	1.47592e-014	6.87639e-016	1.25104e-014	8.40065e-015	6.5023e-015	1.19626e-014	3.62222e-015	-3.69001e-015	1.06645e-015	1.65642e-014	1.29692e-015	6.83405e-015	4.19044e-015	7.07686e-015	1.21124e-014	1.77378e-014	1.2406e-014	4.17332e-015	1.18395e-014	7.5842e-015	4.89529e-015	3.032e-015	-1.26603e-015	1.56818e-015
4.01817e-015	1.50034e-014	1.08089e-015	1.19755e-014	8.35819e-015	5.89179e-015	1.2007e-014	3.69042e-015	-3.87039e-015	1.29585e-015	1.66933e-014	1.25819e-015	7.05325e-015	4.15991e-015	6.9434e-015	1.15514e-014	1.73686e-014	1.22319e-014	4.38664e-015	1.19955e-014	7.96366e-015	5.43804e-015	3.24847e-015	-9.24658e-016	1.8767e-015
4.22168e-015	1.52949e-014	1.48738e-015	1.14164e-014	8.31564e-015	5.26529e-015	1.20498e-014	3.74344e-015	-4.11486e-015	1.53307e-015	1.68558e-014	1.22084e-015	7.28825e-015	4.12449e-015	6.80427e-015	1.09629e-014	1.69937e-014	1.20462e-014	4.59745e-015	1.21774e-014	8.33272e-015	5.991e-015	3.4679e-015	-5.83496e-016	2.17757e-015
4.42802e-015	1.56338e-014	1.90583e-015	1.08363e-014	8.27363e-015	4.62575e-015	1.20894e-014	3.78149e-015	-4.42155e-015	1.77794e-015	1.70516e-014	1.18684e-015	7.53872e-015	4.08507e-015	6.66008e-015	1.03513e-014	1.66174e-014	1.18515e-014	4.8051e-015	1.23858e-014	8.69005e-015	6.55143e-015	3.69114e-015	-2.42643e-016	2.46993e-015
4.63649e-015	1.60196e-014	2.33529e-015	1.02386e-014	8.23254e-015	3.97692e-015	1.21242e-014	3.80441e-015	-4.78695e-015	2.03017e-015	1.7281e-014	1.15777e-015	7.80398e-015	4.04318e-015	6.5116e-015	9.72169e-015	1.62439e-014	1.16494e-014	5.00857e-015	1.26205e-014	9.03353e-015	7.11654e-015	3.9195e-015	9.75355e-017	2.75251e-015
4.84589e-015	1.64522e-014	2.77494e-015	9.62653e-015	8.19248e-015	3.32213e-015	1.2153e-014	3.81092e-015	-5.20716e-015	2.28942e-015	1.75434e-014	1.13619e-015	8.08377e-015	4.00044e-015	6.35987e-015	9.07931e-015	1.58778e-014	1.14424e-014	5.20713e-015	1.28809e-014	9.36127e-015	7.68329e-015	4.1537e-015	4.36564e-016	3.02539e-015
5.05479e-015	1.69313e-014	3.22343e-015	9.00434e-015	8.15342e-015	2.66546e-015	1.2175e-014	3.80069e-015	-5.67829e-015	2.55505e-015	1.78385e-014	1.12332e-015	8.3776e-015	3.95847e-015	6.20546e-015	8.42925e-015	1.55225e-014	1.12326e-014	5.40117e-015	1.31662e-014	9.67171e-015	8.24813e-015	4.39372e-015	7.74312e-016	3.28797e-015
5.26324e-015	1.74556e-014	3.67953e-015	8.37543e-015	8.11532e-015	2.01075e-015	1.21889e-014	3.77277e-015	-6.19557e-015	2.82708e-015	1.81652e-014	1.12103e-015	8.68513e-015	3.9191e-015	6.04914e-015	7.77611e-015	1.51818e-014	1.10225e-014	5.59043e-015	1.34748e-014	9.96354e-015	8.80752e-015	4.64131e-015	1.11022e-015	3.53896e-015
5.47049e-015	1.80233e-014	4.14239e-015	7.7434e-015	8.0781e-015	1.36253e-015	1.21925e-014	3.7273e-015	-6.75344e-015	3.10475e-015	1.85221e-014	1.13056e-015	9.00663e-015	3.88409e-015	5.8917e-015	7.12527e-015	1.48599e-014	1.08139e-014	5.7752e-015	1.38057e-014	1.02349e-014	9.35763e-015	4.89712e-015	1.44401e-015	3.77836e-015
5.67508e-015	1.86317e-014	4.61019e-015	7.11212e-015	8.04163e-015	7.25336e-016	1.21851e-014	3.66412e-015	-7.34643e-015	3.38739e-015	1.89079e-014	1.1535e-015	9.34072e-015	3.85453e-015	5.73346e-015	6.48179e-015	1.45594e-014	1.06087e-014	5.95542e-015	1.41573e-014	1.04848e-014	9.89529e-015	5.16173e-015	1.7747e-015	4.00623e-015
5.87605e-015	1.92786e-014	5.08124e-015	6.48537e-015	8.00599e-015	1.02862e-016	1.2166e-014	3.583e-015	-7.96897e-015	3.67489e-015	1.93214e-014	1.1915e-015	9.68748e-015	3.83189e-015	5.57472e-015	5.84976e-015	1.42836e-014	1.04092e-014	6.13157e-015	1.45268e-014	1.07124e-014	1.0417e-014	5.43532e-015	2.10219e-015	4.22253e-015
6.07268e-015	1.99609e-014	5.55418e-015	5.86678e-015	7.97026e-015	-5.00837e-016	1.21338e-014	3.48314e-015	-8.61473e-015	3.96663e-015	1.97606e-014	1.24569e-015	1.00463e-014	3.81749e-015	5.41566e-015	5.23342e-015	1.40346e-014	1.0217e-014	6.30419e-015	1.49112e-014	1.09169e-014	1.09196e-014	5.71838e-015	2.42584e-015	4.42683e-015
6.26516e-015	2.06753e-014	6.0271e-015	5.2605e-015	7.93412e-015	-1.08144e-015	1.20875e-014	3.36505e-015	-9.27756e-015	4.26165e-015	2.02237e-014	1.31721e-015	1.04165e-014	3.81306e-015	5.25668e-015	4.63669e-015	1.38149e-014	1.0034e-014	6.4746e-015	1.53084e-014	1.10979e-014	1.14004e-014	6.01081e-015	2.74475e-015	4.61968e-015
6.45251e-015	2.1418e-014	6.49804e-015	4.67014e-015	7.8971e-015	-1.63567e-015	1.20267e-014	3.22868e-015	-9.9513e-015	4.55969e-015	2.07084e-014	1.40704e-015	1.07974e-014	3.81933e-015	5.09751e-015	4.06362e-015	1.36263e-014	9.86109e-015	6.64294e-015	1.57148e-014	1.12551e-014	1.18563e-014	6.31292e-015	3.05865e-015	4.80071e-015
6.63367e-015	2.2185e-014	6.96532e-015	4.09915e-015	7.8578e-015	-2.15993e-015	1.19507e-014	3.07413e-015	-1.06296e-014	4.86057e-015	2.12117e-014	1.51608e-015	1.11879e-014	3.83769e-015	4.93828e-015	3.51763e-015	1.34695e-014	9.69987e-015	6.81069e-015	1.61273e-014	1.13881e-014	1.22843e-014	6.6252e-015	3.36704e-015	4.97047e-015
6.80799e-015	2.29716e-014	7.42654e-015	3.55085e-015	7.81613e-015	-2.65108e-015	1.18591e-014	2.9023e-015	-1.13059e-014	5.16267e-015	2.17311e-014	1.64416e-015	1.1587e-014	3.86933e-015	4.77871e-015	3.00212e-015	1.33454e-014	9.55112e-015	6.97902e-015	1.65418e-014	1.14969e-014	1.26814e-014	6.94724e-015	3.66893e-015	5.12984e-015
6.97468e-015	2.37725e-014	7.87987e-015	3.02845e-015	7.77089e-015	-3.10635e-015	1.17515e-014	2.71354e-015	-1.19739e-014	5.46607e-015	2.22632e-014	1.7919e-015	1.19933e-014	3.91489e-015	4.61858e-015	2.5199e-015	1.32541e-014	9.41622e-015	7.14908e-015	1.6954e-014	1.15825e-014	1.30458e-014	7.27867e-015	3.96395e-015	5.27946e-015
7.13245e-015	2.45823e-014	8.3229e-015	2.53518e-015	7.72144e-015	-3.52296e-015	1.16277e-014	2.5084e-015	-1.26273e-014	5.77013e-015	2.28046e-014	1.95959e-015	1.24055e-014	3.97525e-015	4.45763e-015	2.07409e-015	1.31956e-014	9.29615e-015	7.32192e-015	1.73604e-014	1.16456e-014	1.33749e-014	7.61868e-015	4.25134e-015	5.42003e-015
7.28125e-015	2.53949e-014	8.7539e-015	2.07399e-015	7.66735e-015	-3.89801e-015	1.14877e-014	2.28786e-015	-1.32597e-014	6.0745e-015	2.3352e-014	2.14666e-015	1.28221e-014	4.0505e-015	4.29559e-015	1.66631e-015	1.31684e-014	9.1918e-015	7.49852e-015	1.77568e-014	1.16877e-014	1.36676e-014	7.96651e-015	4.5306e-015	5.55155e-015
7.42063e-015	2.62043e-014	9.17004e-015	1.64729e-015	7.60749e-015	-4.22899e-015	1.13316e-014	2.05302e-015	-1.38651e-014	6.3781e-015	2.39013e-014	2.35319e-015	1.32414e-014	4.14053e-015	4.13194e-015	1.29887e-015	1.3171e-014	9.10358e-015	7.68e-015	1.81388e-014	1.17096e-014	1.39225e-014	8.32163e-015	4.80116e-015	5.675e-015
7.54963e-015	2.70038e-014	9.56909e-015	1.25703e-015	7.54115e-015	-4.51477e-015	1.11595e-014	1.80529e-015	-1.44381e-014	6.68052e-015	2.44488e-014	2.57842e-015	1.36619e-014	4.24509e-015	3.96597e-015	9.73218e-016	1.32019e-014	9.03202e-015	7.86705e-015	1.8502e-014	1.17123e-014	1.41387e-014	8.68244e-015	5.06229e-015	5.79143e-015
7.66803e-015	2.7787e-014	9.94826e-015	9.05008e-016	7.46694e-015	-4.75424e-015	1.09725e-014	1.54654e-015	-1.4973e-014	6.98175e-015	2.49901e-014	2.82152e-015	1.4082e-014	4.36394e-015	3.79736e-015	6.90127e-016	1.32594e-014	8.97675e-015	8.06041e-015	1.88426e-014	1.16977e-014	1.4316e-014	9.04769e-015	5.31297e-015	5.90156e-015
7.7754e-015	2.85475e-014	1.03054e-014	5.93035e-016	7.38396e-015	-4.94623e-015	1.07707e-014	1.27847e-015	-1.54655e-014	7.28137e-015	2.55216e-014	3.08182e-015	1.44994e-014	4.49703e-015	3.62638e-015	4.50311e-016	1.33409e-014	8.93825e-015	8.26121e-015	1.91567e-014	1.16676e-014	1.44551e-014	9.41557e-015	5.55288e-015	6.00608e-015
7.87109e-015	2.92795e-014	1.06383e-014	3.2218e-016	7.29158e-015	-5.09009e-015	1.05549e-014	1.0029e-015	-1.59115e-014	7.57827e-015	2.60392e-014	3.35813e-015	1.49129e-014	4.64343e-015	3.45226e-015	2.54185e-016	1.34429e-014	8.91633e-015	8.46995e-015	1.94416e-014	1.16235e-014	1.45559e-014	9.78376e-015	5.78116e-015	6.10627e-015
7.95556e-015	2.99763e-014	1.09444e-014	9.3588e-017	7.18897e-015	-5.18563e-015	1.03264e-014	7.22104e-016	-1.63063e-014	7.87167e-015	2.65393e-014	3.64819e-015	1.53199e-014	4.80198e-015	3.27453e-015	1.02129e-016	1.35623e-014	8.91014e-015	8.68797e-015	1.96937e-014	1.15675e-014	1.46199e-014	1.01504e-014	5.99752e-015	6.2035e-015
8.02854e-015	3.06311e-014	1.12218e-014	-9.15091e-017	7.07507e-015	-5.23303e-015	1.00854e-014	4.38065e-016	-1.66469e-014	8.16159e-015	2.7018e-014	3.95008e-015	1.57188e-014	4.97119e-015	3.09251e-015	-6.53397e-018	1.36964e-014	8.91908e-015	8.91569e-015	1.99097e-014	1.15022e-014	1.46475e-014	1.05132e-014	6.20175e-015	6.29825e-015
8.08983e-015	3.12381e-014	1.14675e-014	-2.32726e-016	6.94966e-015	-5.23306e-015	9.83258e-015	1.53011e-016	-1.69311e-014	8.44724e-015	2.74716e-014	4.26218e-015	1.61078e-014	5.15012e-015	2.90589e-015	-7.28009e-017	1.38415e-014	8.94292e-015	9.15297e-015	2.00873e-014	1.14299e-014	1.46401e-014	1.08697e-014	6.39301e-015	6.39139e-015
8.13978e-015	3.17914e-014	1.16798e-014	-3.30096e-016	6.81303e-015	-5.18673e-015	9.56968e-015	-1.31356e-016	-1.71565e-014	8.72785e-015	2.78967e-014	4.58252e-015	1.64846e-014	5.3372e-015	2.7146e-015	-9.84911e-017	1.39935e-014	8.98111e-015	9.39988e-015	2.02248e-014	1.1353e-014	1.46e-014	1.12175e-014	6.5708e-015	6.48379e-015
8.17811e-015	3.22856e-014	1.18574e-014	-3.84004e-016	6.66494e-015	-5.09564e-015	9.29797e-015	-4.12125e-016	-1.73217e-014	9.00346e-015	2.82902e-014	4.90847e-015	1.68468e-014	5.53084e-015	2.51842e-015	-8.47801e-017	1.4149e-014	9.03265e-015	9.65665e-015	2.03202e-014	1.12737e-014	1.45296e-014	1.15543e-014	6.73403e-015	6.5765e-015
8.20408e-015	3.27154e-014	1.19986e-014	-3.94892e-016	6.50523e-015	-4.96136e-015	9.019e-015	-6.8695e-016	-1.74262e-014	9.27391e-015	2.86495e-014	5.23763e-015	1.7193e-014	5.72946e-015	2.31745e-015	-3.3863e-017	1.43041e-014	9.09646e-015	9.92273e-015	2.03721e-014	1.11945e-014	1.44312e-014	1.1878e-014	6.88287e-015	6.67059e-015
8.21808e-015	3.30771e-014	1.2102e-014	-3.64121e-016	6.33375e-015	-4.78512e-015	8.73378e-015	-9.53736e-016	-1.74703e-014	9.53818e-015	2.89717e-014	5.56769e-015	1.75213e-014	5.93103e-015	2.1111e-015	5.19079e-017	1.44547e-014	9.17072e-015	1.01978e-014	2.03796e-014	1.1118e-014	1.4308e-014	1.21857e-014	7.0165e-015	6.76633e-015
8.22088e-015	3.33665e-014	1.21667e-014	-2.9304e-016	6.1507e-015	-4.57001e-015	8.44351e-015	-1.20963e-015	-1.74542e-014	9.79607e-015	2.92546e-014	5.89601e-015	1.78294e-014	6.13407e-015	1.89888e-015	1.70592e-016	1.45979e-014	9.25422e-015	1.04808e-014	2.03424e-014	1.10458e-014	1.41637e-014	1.24748e-014	7.13452e-015	6.86453e-015
8.21279e-015	3.35803e-014	1.2192e-014	-1.8341e-016	5.95651e-015	-4.31947e-015	8.14976e-015	-1.45203e-015	-1.73785e-014	1.00467e-014	2.94955e-014	6.22083e-015	1.81162e-014	6.33653e-015	1.68082e-015	3.18825e-016	1.47303e-014	9.34589e-015	1.07707e-014	2.02613e-014	1.09801e-014	1.40016e-014	1.27429e-014	7.23712e-015	6.96575e-015
8.19442e-015	3.37157e-014	1.2177e-014	-3.72963e-017	5.75181e-015	-4.03647e-015	7.85398e-015	-1.67839e-015	-1.72445e-014	1.02904e-014	2.96925e-014	6.53967e-015	1.83806e-014	6.53633e-015	1.45706e-015	4.93516e-016	1.48483e-014	9.44431e-015	1.10661e-014	2.01369e-014	1.0923e-014	1.38247e-014	1.29871e-014	7.32328e-015	7.0703e-015
8.16617e-015	3.37715e-014	1.21216e-014	1.42645e-016	5.53697e-015	-3.72417e-015	7.55747e-015	-1.88668e-015	-1.70545e-014	1.05273e-014	2.98446e-014	6.8502e-015	1.86207e-014	6.73154e-015	1.22834e-015	6.91591e-016	1.49486e-014	9.54761e-015	1.13654e-014	1.99693e-014	1.08765e-014	1.36362e-014	1.32056e-014	7.39302e-015	7.17831e-015
8.12851e-015	3.37465e-014	1.20256e-014	3.54059e-016	5.313e-015	-3.38575e-015	7.26218e-015	-2.07533e-015	-1.68118e-014	1.07568e-014	2.99514e-014	7.1505e-015	1.88353e-014	6.92021e-015	9.94881e-016	9.09695e-016	1.50288e-014	9.65464e-015	1.16676e-014	1.97607e-014	1.08415e-014	1.34396e-014	1.33961e-014	7.44582e-015	7.29e-015
8.08207e-015	3.3641e-014	1.18896e-014	5.94029e-016	5.08047e-015	-3.02479e-015	6.96918e-015	-2.2425e-015	-1.65197e-014	1.09776e-014	3.00132e-014	7.43808e-015	1.90239e-014	7.10029e-015	7.56827e-016	1.14402e-015	1.50866e-014	9.76341e-015	1.19712e-014	1.95126e-014	1.08198e-014	1.32391e-014	1.35561e-014	7.48125e-015	7.40555e-015
8.02735e-015	3.34551e-014	1.17142e-014	8.59964e-016	4.84027e-015	-2.64496e-015	6.67994e-015	-2.38596e-015	-1.61826e-014	1.11894e-014	3.00306e-014	7.70985e-015	1.91859e-014	7.2697e-015	5.15291e-016	1.39065e-015	1.51195e-014	9.87236e-015	1.22739e-014	1.92267e-014	1.0812e-014	1.30376e-014	1.3684e-014	7.49914e-015	7.52437e-015
7.96556e-015	3.31908e-014	1.15006e-014	1.14844e-015	4.59355e-015	-2.25047e-015	6.39534e-015	-2.50504e-015	-1.58048e-014	1.13918e-014	3.00036e-014	7.96423e-015	1.93209e-014	7.42719e-015	2.70641e-016	1.64577e-015	1.51262e-014	9.98018e-015	1.25743e-014	1.89063e-014	1.08188e-014	1.28383e-014	1.37783e-014	7.49871e-015	7.64674e-015
7.89776e-015	3.28509e-014	1.12498e-014	1.45594e-015	4.34165e-015	-1.84595e-015	6.11641e-015	-2.59901e-015	-1.53907e-014	1.15839e-014	2.99342e-014	8.19917e-015	1.94292e-014	7.5711e-015	2.34926e-017	1.9054e-015	1.51057e-014	1.0085e-014	1.2871e-014	1.85546e-014	1.08407e-014	1.26444e-014	1.38379e-014	7.4803e-015	7.7721e-015
7.82432e-015	3.24382e-014	1.0964e-014	1.77954e-015	4.08579e-015	-1.43498e-015	5.84449e-015	-2.66644e-015	-1.49455e-014	1.17661e-014	2.98234e-014	8.41305e-015	1.95104e-014	7.70009e-015	-2.25605e-016	2.16596e-015	1.50576e-014	1.01859e-014	1.31616e-014	1.81756e-014	1.08776e-014	1.24584e-014	1.38615e-014	7.44393e-015	7.89963e-015
7.74633e-015	3.19565e-014	1.06448e-014	2.11585e-015	3.82742e-015	-1.02157e-015	5.5806e-015	-2.70672e-015	-1.44746e-014	1.19372e-014	2.96733e-014	8.60466e-015	1.95651e-014	7.81249e-015	-4.75843e-016	2.42355e-015	1.49813e-014	1.02813e-014	1.34443e-014	1.77727e-014	1.09291e-014	1.22827e-014	1.38483e-014	7.38936e-015	8.02861e-015
7.66489e-015	3.14103e-014	1.02949e-014	2.46056e-015	3.56786e-015	-6.09263e-016	5.3257e-015	-2.72005e-015	-1.39843e-014	1.20967e-014	2.94868e-014	8.77214e-015	1.9594e-014	7.90772e-015	-7.26292e-016	2.67428e-015	1.48772e-014	1.03699e-014	1.37169e-014	1.73497e-014	1.09947e-014	1.21199e-014	1.37975e-014	7.31653e-015	8.15825e-015
7.58069e-015	3.08055e-014	9.91671e-015	2.81072e-015	3.30834e-015	-2.01933e-016	5.08069e-015	-2.70623e-015	-1.34802e-014	1.22438e-014	2.92665e-014	8.91461e-015	1.95978e-014	7.98484e-015	-9.76002e-016	2.91508e-015	1.47456e-014	1.04503e-014	1.39771e-014	1.69108e-014	1.10738e-014	1.1972e-014	1.37092e-014	7.22593e-015	8.28797e-015
7.49423e-015	3.01482e-014	9.5133e-015	3.16206e-015	3.04977e-015	1.96241e-016	4.84674e-015	-2.66627e-015	-1.2969e-014	1.23778e-014	2.90163e-014	9.03092e-015	1.95774e-014	8.04301e-015	-1.22334e-015	3.14258e-015	1.45869e-014	1.05212e-014	1.42228e-014	1.64596e-014	1.11658e-014	1.18407e-014	1.35832e-014	7.1171e-015	8.41638e-015
7.40606e-015	2.94454e-014	9.08761e-015	3.51146e-015	2.79442e-015	5.82219e-016	4.62464e-015	-2.60037e-015	-1.24564e-014	1.2498e-014	2.87396e-014	9.12036e-015	1.95348e-014	8.08149e-015	-1.46752e-015	3.35326e-015	1.44027e-014	1.0582e-014	1.44522e-014	1.59998e-014	1.12694e-014	1.1727e-014	1.3419e-014	6.99034e-015	8.54217e-015
7.31722e-015	2.87043e-014	8.6427e-015	3.8555e-015	2.54393e-015	9.53209e-016	4.41483e-015	-2.50956e-015	-1.19484e-014	1.26042e-014	2.84404e-014	9.18245e-015	1.94717e-014	8.10033e-015	-1.70736e-015	3.54396e-015	1.41946e-014	1.06315e-014	1.46635e-014	1.55358e-014	1.13827e-014	1.16319e-014	1.32171e-014	6.84609e-015	8.66364e-015
7.22861e-015	2.79325e-014	8.18196e-015	4.19122e-015	2.29962e-015	1.30573e-015	4.21749e-015	-2.3955e-015	-1.14514e-014	1.26957e-014	2.81226e-014	9.2171e-015	1.93901e-014	8.09927e-015	-1.94218e-015	3.71238e-015	1.39646e-014	1.06691e-014	1.48546e-014	1.50718e-014	1.15038e-014	1.15552e-014	1.29789e-014	6.68403e-015	8.77909e-015
7.1403e-015	2.71377e-014	7.70896e-015	4.51545e-015	2.06307e-015	1.63684e-015	4.03354e-015	-2.25967e-015	-1.09711e-014	1.27717e-014	2.77895e-014	9.22444e-015	1.92922e-014	8.07844e-015	-2.17027e-015	3.85574e-015	1.37151e-014	1.06939e-014	1.50233e-014	1.46122e-014	1.1631e-014	1.14965e-014	1.27059e-014	6.50447e-015	8.88747e-015
7.0528e-015	2.63276e-014	7.22713e-015	4.82425e-015	1.8354e-015	1.94362e-015	3.86343e-015	-2.10386e-015	-1.05129e-014	1.28316e-014	2.74455e-014	9.20518e-015	1.918e-014	8.03777e-015	-2.39008e-015	3.97227e-015	1.34489e-014	1.07042e-014	1.51685e-014	1.41604e-014	1.17619e-014	1.14548e-014	1.23994e-014	6.30763e-015	8.98689e-015
6.96685e-015	2.55096e-014	6.73927e-015	5.11549e-015	1.61724e-015	2.2235e-015	3.70779e-015	-1.93021e-015	-1.00811e-014	1.28752e-014	2.70944e-014	9.1601e-015	1.90556e-014	7.97772e-015	-2.60057e-015	4.05998e-015	1.3168e-014	1.07006e-014	1.52893e-014	1.37195e-014	1.18948e-014	1.14298e-014	1.20608e-014	6.09402e-015	9.07589e-015
6.88262e-015	2.46913e-014	6.24895e-015	5.38648e-015	1.41018e-015	2.47496e-015	3.56679e-015	-1.74107e-015	-9.68024e-015	1.29013e-014	2.674e-014	9.09042e-015	1.89204e-014	7.89923e-015	-2.80048e-015	4.11739e-015	1.28755e-014	1.06825e-014	1.53841e-014	1.32931e-014	1.20265e-014	1.14203e-014	1.16925e-014	5.86467e-015	9.15291e-015
6.80017e-015	2.38796e-014	5.75974e-015	5.63439e-015	1.2153e-015	2.69643e-015	3.44056e-015	-1.53867e-015	-9.31478e-015	1.29096e-014	2.63856e-014	8.99769e-015	1.87763e-014	7.8031e-015	-2.98942e-015	4.14341e-015	1.25745e-014	1.06497e-014	1.54516e-014	1.28841e-014	1.21547e-014	1.14241e-014	1.12959e-014	5.62041e-015	9.21545e-015
6.71969e-015	2.30817e-014	5.27491e-015	5.85725e-015	1.03287e-015	2.88706e-015	3.32848e-015	-1.32533e-015	-8.98822e-015	1.28999e-014	2.6035e-014	8.8831e-015	1.8626e-014	7.68959e-015	-3.16634e-015	4.13741e-015	1.2268e-014	1.06021e-014	1.54912e-014	1.2495e-014	1.22766e-014	1.14387e-014	1.08736e-014	5.36183e-015	9.26269e-015
6.64081e-015	2.23046e-014	4.79748e-015	6.05303e-015	8.6344e-016	3.04606e-015	3.23086e-015	-1.1029e-015	-8.70337e-015	1.28709e-014	2.56911e-014	8.74849e-015	1.84719e-014	7.5598e-015	-3.33042e-015	4.09975e-015	1.19588e-014	1.05398e-014	1.55016e-014	1.2128e-014	1.239e-014	1.14621e-014	1.04282e-014	5.08949e-015	9.29286e-015
6.563e-015	2.15546e-014	4.33084e-015	6.2206e-015	7.08243e-016	3.17313e-015	3.14839e-015	-8.74175e-016	-8.46318e-015	1.28228e-014	2.53573e-014	8.59528e-015	1.83158e-014	7.41487e-015	-3.48089e-015	4.03086e-015	1.16493e-014	1.04633e-014	1.54824e-014	1.1785e-014	1.24918e-014	1.14912e-014	9.96276e-015	4.80435e-015	9.3042e-015
6.48604e-015	2.08373e-014	3.87798e-015	6.35832e-015	5.67713e-016	3.26716e-015	3.08006e-015	-6.42e-016	-8.2692e-015	1.27552e-014	2.50361e-014	8.42595e-015	1.81594e-014	7.2556e-015	-3.61665e-015	3.93106e-015	1.13423e-014	1.03728e-014	1.54335e-014	1.14671e-014	1.25803e-014	1.15224e-014	9.47984e-015	4.50731e-015	9.29524e-015
6.40914e-015	2.01574e-014	3.44138e-015	6.46501e-015	4.41629e-016	3.32776e-015	3.02566e-015	-4.08927e-016	-8.12176e-015	1.2668e-014	2.47297e-014	8.24319e-015	1.80038e-014	7.08322e-015	-3.73758e-015	3.80223e-015	1.10407e-014	1.02687e-014	1.53553e-014	1.11746e-014	1.26531e-014	1.1553e-014	8.98277e-015	4.19914e-015	9.26528e-015
6.33156e-015	1.95186e-014	3.02303e-015	6.53984e-015	3.30168e-016	3.3561e-015	2.98499e-015	-1.77962e-016	-8.02187e-015	1.25612e-014	2.4439e-014	8.04928e-015	1.78509e-014	6.899e-015	-3.84266e-015	3.64615e-015	1.07469e-014	1.01518e-014	1.52479e-014	1.09081e-014	1.27082e-014	1.15793e-014	8.47381e-015	3.88111e-015	9.21322e-015
6.25229e-015	1.89249e-014	2.62457e-015	6.58261e-015	2.3333e-016	3.35247e-015	2.95776e-015	4.89005e-017	-7.96886e-015	1.24345e-014	2.4165e-014	7.84692e-015	1.7702e-014	6.70395e-015	-3.93108e-015	3.46505e-015	1.04631e-014	1.0023e-014	1.51115e-014	1.06683e-014	1.27439e-014	1.15976e-014	7.95615e-015	3.55423e-015	9.13844e-015
6.17031e-015	1.83787e-014	2.24788e-015	6.59282e-015	1.50371e-016	3.31732e-015	2.94343e-015	2.69361e-016	-7.96152e-015	1.22877e-014	2.39087e-014	7.63873e-015	1.75575e-014	6.49927e-015	-4.00264e-015	3.26127e-015	1.01904e-014	9.88295e-015	1.49461e-014	1.04551e-014	1.2758e-014	1.16047e-014	7.43303e-015	3.21982e-015	9.04007e-015
6.08514e-015	1.78814e-014	1.89488e-015	6.57048e-015	8.05525e-017	3.25191e-015	2.94162e-015	4.81412e-016	-7.99818e-015	1.21219e-014	2.36707e-014	7.42748e-015	1.74184e-014	6.28617e-015	-4.05681e-015	3.03721e-015	9.93125e-015	9.73172e-015	1.47531e-014	1.02672e-014	1.27491e-014	1.1597e-014	6.90761e-015	2.87947e-015	8.91762e-015
5.99586e-015	1.74342e-014	1.56666e-015	6.51678e-015	2.36479e-017	3.15779e-015	2.95199e-015	6.82903e-016	-8.0769e-015	1.19373e-014	2.34511e-014	7.21565e-015	1.72848e-014	6.06563e-015	-4.09335e-015	2.79611e-015	9.68665e-015	9.57079e-015	1.45327e-014	1.01039e-014	1.2716e-014	1.15709e-014	6.38281e-015	2.53454e-015	8.77063e-015
5.90138e-015	1.70375e-014	1.26402e-015	6.4323e-015	-2.1057e-017	3.03673e-015	2.97472e-015	8.72623e-016	-8.19563e-015	1.17345e-014	2.32488e-014	7.0056e-015	1.71573e-014	5.8385e-015	-4.11223e-015	2.54144e-015	9.45724e-015	9.40126e-015	1.42867e-014	9.96364e-015	1.26574e-014	1.1523e-014	5.8619e-015	2.18708e-015	8.59956e-015
5.80108e-015	1.6691e-014	9.8748e-016	6.31759e-015	-5.46143e-017	2.89033e-015	3.00934e-015	1.04944e-015	-8.35169e-015	1.15144e-014	2.30638e-014	6.7993e-015	1.70357e-014	5.60602e-015	-4.11269e-015	2.27645e-015	9.24382e-015	9.2243e-015	1.40165e-014	9.84499e-015	1.25721e-014	1.14508e-014	5.34732e-015	1.83845e-015	8.40454e-015
5.69383e-015	1.63923e-014	7.37079e-016	6.17452e-015	-7.83704e-017	2.72021e-015	3.05527e-015	1.21179e-015	-8.54165e-015	1.12773e-014	2.28943e-014	6.59883e-015	1.69202e-014	5.36968e-015	-4.09483e-015	2.00505e-015	9.04719e-015	9.04052e-015	1.37234e-014	9.74538e-015	1.24598e-014	1.13509e-014	4.8421e-015	1.4906e-015	8.18587e-015
5.57873e-015	1.61393e-014	5.13678e-016	6.00428e-015	-9.31738e-017	2.52843e-015	3.11265e-015	1.3585e-015	-8.76156e-015	1.10244e-014	2.27385e-014	6.40664e-015	1.68099e-014	5.13033e-015	-4.05825e-015	1.73135e-015	8.86707e-015	8.85112e-015	1.34092e-014	9.66274e-015	1.23202e-014	1.12207e-014	4.3482e-015	1.14489e-015	7.94387e-015
5.45464e-015	1.59292e-014	3.16322e-016	5.80858e-015	-1.00287e-016	2.31733e-015	3.18051e-015	1.48923e-015	-9.00652e-015	1.07568e-014	2.25942e-014	6.22424e-015	1.67035e-014	4.88851e-015	-4.00317e-015	1.4593e-015	8.70325e-015	8.65791e-015	1.30753e-014	9.59518e-015	1.21533e-014	1.10582e-014	3.8682e-015	8.03125e-016	7.68056e-015
5.32067e-015	1.5758e-014	1.44705e-016	5.58945e-015	-1.01368e-016	2.08839e-015	3.25812e-015	1.60423e-015	-9.27174e-015	1.0476e-014	2.24588e-014	6.05422e-015	1.66004e-014	4.64507e-015	-3.93013e-015	1.19272e-015	8.55491e-015	8.462e-015	1.27228e-014	9.54023e-015	1.19596e-014	1.08613e-014	3.40518e-015	4.66706e-016	7.3973e-015
5.17611e-015	1.56211e-014	-1.12326e-018	5.34873e-015	-9.84432e-017	1.84457e-015	3.34527e-015	1.70361e-015	-9.55255e-015	1.01834e-014	2.23291e-014	5.89801e-015	1.64984e-014	4.40069e-015	-3.83926e-015	9.36015e-016	8.42104e-015	8.2644e-015	1.2354e-014	9.49439e-015	1.17398e-014	1.06286e-014	2.96059e-015	1.37316e-016	7.09515e-015
5.02053e-015	1.55138e-014	-1.225e-016	5.08848e-015	-9.24796e-017	1.58843e-015	3.44162e-015	1.78792e-015	-9.84339e-015	9.88061e-015	2.2202e-014	5.75755e-015	1.63958e-014	4.15557e-015	-3.73084e-015	6.93073e-016	8.30102e-015	8.06625e-015	1.1971e-014	9.45493e-015	1.14946e-014	1.03601e-014	2.53638e-015	-1.83235e-016	6.77537e-015
4.85313e-015	1.54305e-014	-2.20538e-016	4.81113e-015	-8.45922e-017	1.32234e-015	3.54643e-015	1.85778e-015	-1.01384e-014	9.56965e-015	2.20748e-014	5.63443e-015	1.6291e-014	3.91091e-015	-3.60445e-015	4.67626e-016	8.19356e-015	7.86871e-015	1.15755e-014	9.41937e-015	1.12255e-014	1.0055e-014	2.13459e-015	-4.93119e-016	6.44031e-015
4.67362e-015	1.53654e-014	-2.96799e-016	4.51939e-015	-7.6694e-017	1.04893e-015	3.65941e-015	1.91457e-015	-1.04324e-014	9.25248e-015	2.19446e-014	5.5297e-015	1.61825e-014	3.66695e-015	-3.4613e-015	2.63385e-016	8.09741e-015	7.67301e-015	1.11697e-014	9.3851e-015	1.09328e-014	9.71308e-015	1.7569e-015	-7.90805e-016	6.09185e-015
4.4823e-015	1.53123e-014	-3.52597e-016	4.21567e-015	-7.0415e-017	7.70025e-016	3.77999e-015	1.9604e-015	-1.07196e-014	8.93107e-015	2.18074e-014	5.44428e-015	1.60684e-014	3.42422e-015	-3.30235e-015	8.40831e-017	8.01067e-015	7.4798e-015	1.07555e-014	9.34964e-015	1.06177e-014	9.33446e-015	1.40361e-015	-1.07486e-015	5.73207e-015
4.27864e-015	1.52654e-014	-3.8983e-016	3.90247e-015	-6.69988e-017	4.87406e-016	3.9075e-015	1.99681e-015	-1.09945e-014	8.60742e-015	2.16602e-014	5.37883e-015	1.59472e-014	3.18328e-015	-3.12755e-015	-6.69419e-017	7.93208e-015	7.29014e-015	1.03351e-014	9.3101e-015	1.02819e-014	8.92012e-015	1.07641e-015	-1.34364e-015	5.36362e-015
4.06334e-015	1.52189e-014	-4.10116e-016	3.58269e-015	-6.76128e-017	2.02655e-016	4.04175e-015	2.025e-015	-1.12523e-014	8.28323e-015	2.15003e-014	5.33263e-015	1.58159e-014	2.94426e-015	-2.93741e-015	-1.8669e-016	7.85992e-015	7.10493e-015	9.91097e-015	9.26405e-015	9.92766e-015	8.47212e-015	7.75932e-016	-1.59535e-015	4.98878e-015
3.83727e-015	1.51671e-014	-4.14405e-016	3.25856e-015	-7.37539e-017	-8.12716e-017	4.18148e-015	2.0468e-015	-1.14878e-014	7.96116e-015	2.13247e-014	5.30466e-015	1.5673e-014	2.70764e-015	-2.73245e-015	-2.72622e-016	7.79219e-015	6.92457e-015	9.48544e-015	9.20926e-015	9.55728e-015	7.99227e-015	5.01994e-016	-1.82905e-015	4.60985e-015
3.6006e-015	1.51047e-014	-4.0377e-016	2.93294e-015	-8.71281e-017	-3.62331e-016	4.32613e-015	2.06427e-015	-1.16968e-014	7.64319e-015	2.1131e-014	5.29394e-015	1.55167e-014	2.47418e-015	-2.51393e-015	-3.23147e-016	7.72743e-015	6.74918e-015	9.06033e-015	9.1436e-015	9.17271e-015	7.48316e-015	2.55141e-016	-2.0436e-015	4.2293e-015
3.35386e-015	1.50262e-014	-3.79793e-016	2.60861e-015	-1.08548e-016	-6.39607e-016	4.47468e-015	2.07977e-015	-1.18754e-014	7.33161e-015	2.09168e-014	5.29983e-015	1.5345e-014	2.24414e-015	-2.28194e-015	-3.3642e-016	7.66452e-015	6.57977e-015	8.63744e-015	9.06612e-015	8.7762e-015	6.94738e-015	3.53314e-017	-2.23758e-015	3.85027e-015
3.09799e-015	1.49266e-014	-3.44206e-016	2.28738e-015	-1.39197e-016	-9.11745e-016	4.62663e-015	2.09586e-015	-1.2019e-014	7.02888e-015	2.068e-014	5.32183e-015	1.51563e-014	2.01849e-015	-2.03736e-015	-3.11043e-016	7.60144e-015	6.41647e-015	8.21904e-015	8.97531e-015	8.36987e-015	6.38788e-015	-1.57679e-016	-2.41066e-015	3.47551e-015
2.83426e-015	1.48015e-014	-2.98333e-016	1.97133e-015	-1.80296e-016	-1.1768e-015	4.7806e-015	2.115e-015	-1.2125e-014	6.73704e-015	2.04185e-014	5.35885e-015	1.49494e-014	1.79752e-015	-1.78089e-015	-2.46695e-016	7.53685e-015	6.25953e-015	7.80717e-015	8.86981e-015	7.95667e-015	5.80786e-015	-3.24021e-016	-2.56229e-015	3.10737e-015
2.56465e-015	1.46478e-014	-2.43629e-016	1.66298e-015	-2.32245e-016	-1.43344e-015	4.93573e-015	2.13974e-015	-1.21911e-014	6.45749e-015	2.01321e-014	5.40862e-015	1.47236e-014	1.58179e-015	-1.51386e-015	-1.43395e-016	7.4697e-015	6.10913e-015	7.4038e-015	8.74901e-015	7.53845e-015	5.21174e-015	-4.6468e-016	-2.69202e-015	2.748e-015
2.29077e-015	1.44628e-014	-1.81224e-016	1.36456e-015	-2.95794e-016	-1.68059e-015	5.09084e-015	2.17165e-015	-1.2215e-014	6.19299e-015	1.98206e-014	5.46965e-015	1.44783e-014	1.37178e-015	-1.23699e-015	-8.20348e-019	7.39914e-015	5.96512e-015	7.01051e-015	8.61267e-015	7.11711e-015	4.60383e-015	-5.7976e-016	-2.79948e-015	2.39972e-015
2.01424e-015	1.42445e-014	-1.11919e-016	1.07808e-015	-3.72263e-016	-1.91802e-015	5.24587e-015	2.21258e-015	-1.21951e-014	5.94536e-015	1.94838e-014	5.54025e-015	1.42135e-014	1.16842e-015	-9.51385e-016	1.79906e-016	7.32407e-015	5.82701e-015	6.62863e-015	8.46072e-015	6.69615e-015	3.98829e-015	-6.70695e-016	-2.88454e-015	2.06547e-015
1.73638e-015	1.39914e-014	-3.65864e-017	8.0448e-016	-4.6183e-016	-2.14535e-015	5.39942e-015	2.26476e-015	-1.21304e-014	5.7164e-015	1.91223e-014	5.61807e-015	1.3929e-014	9.72311e-016	-6.58423e-016	3.98019e-016	7.24498e-015	5.69491e-015	6.25909e-015	8.29285e-015	6.27709e-015	3.36977e-015	-7.38546e-016	-2.94698e-015	1.74681e-015
1.45952e-015	1.37041e-014	4.39265e-017	5.45326e-016	-5.64199e-016	-2.36162e-015	5.55e-015	2.33031e-015	-1.20212e-014	5.50795e-015	1.87375e-014	5.70079e-015	1.36256e-014	7.84398e-016	-3.59145e-016	6.51686e-016	7.1612e-015	5.56816e-015	5.90418e-015	8.10979e-015	5.86243e-015	2.75252e-015	-7.84531e-016	-2.98677e-015	1.44603e-015
1.18617e-015	1.33823e-014	1.28979e-016	3.02844e-016	-6.79402e-016	-2.56614e-015	5.69712e-015	2.4102e-015	-1.1868e-014	5.32147e-015	1.83309e-014	5.7862e-015	1.33037e-014	6.05578e-016	-5.44047e-017	9.38489e-016	7.0723e-015	5.44633e-015	5.56489e-015	7.9128e-015	5.45483e-015	2.14176e-015	-8.09736e-016	-3.00375e-015	1.16459e-015
9.18494e-016	1.30272e-014	2.18102e-016	7.82896e-017	-8.06846e-016	-2.759e-015	5.83924e-015	2.50585e-015	-1.16718e-014	5.15798e-015	1.79045e-014	5.87233e-015	1.29645e-014	4.369e-016	2.5351e-016	1.25632e-015	6.97901e-015	5.32914e-015	5.24247e-015	7.70285e-015	5.05636e-015	1.5418e-015	-8.15308e-016	-2.99903e-015	9.04267e-016
6.58691e-016	1.26413e-014	3.10541e-016	-1.26945e-016	-9.46565e-016	-2.93999e-015	5.97533e-015	2.61829e-015	-1.14342e-014	5.01818e-015	1.74613e-014	5.95721e-015	1.26098e-014	2.7955e-016	5.63547e-016	1.60255e-015	6.88205e-015	5.21551e-015	4.93814e-015	7.48186e-015	4.66891e-015	9.56898e-016	-8.02846e-016	-2.97363e-015	6.66085e-016
4.09172e-016	1.22277e-014	4.06233e-016	-3.12658e-016	-1.09811e-015	-3.10881e-015	6.10428e-015	2.74844e-015	-1.11577e-014	4.90272e-015	1.70049e-014	6.0388e-015	1.22415e-014	1.3479e-016	8.74338e-016	1.97339e-015	6.78202e-015	5.10529e-015	4.65257e-015	7.25155e-015	4.2945e-015	3.91924e-016	-7.74222e-016	-2.92808e-015	4.51344e-016
1.72041e-016	1.17903e-014	5.04584e-016	-4.78231e-016	-1.26017e-015	-3.26502e-015	6.22476e-015	2.89631e-015	-1.0845e-014	4.81251e-015	1.65389e-014	6.11461e-015	1.18618e-014	4.08168e-018	1.18416e-015	2.36507e-015	6.68013e-015	4.99756e-015	4.38682e-015	7.01341e-015	3.93497e-015	-1.48574e-016	-7.31094e-016	-2.86357e-015	2.60551e-016
-5.03924e-017	1.1333e-014	6.05602e-016	-6.23254e-016	-1.43216e-015	-3.40927e-015	6.33585e-015	3.06199e-015	-1.04997e-014	4.74755e-015	1.60671e-014	6.18187e-015	1.14729e-014	-1.11608e-016	1.49153e-015	2.77372e-015	6.57711e-015	4.89149e-015	4.14141e-015	6.76976e-015	3.59228e-015	-6.6146e-016	-6.74853e-016	-2.78051e-015	9.43372e-017
-2.55866e-016	1.0861e-014	7.08961e-016	-7.47415e-016	-1.61348e-015	-3.54191e-015	6.43609e-015	3.2452e-015	-1.01253e-014	4.70771e-015	1.55948e-014	6.23801e-015	1.10783e-014	-2.1073e-016	1.79505e-015	3.19574e-015	6.47423e-015	4.78629e-015	3.91746e-015	6.52298e-015	3.26804e-015	-1.14265e-015	-6.07267e-016	-2.68015e-015	-4.74247e-017
-4.42233e-016	1.03798e-014	8.14716e-016	-8.50435e-016	-1.80275e-015	-3.66347e-015	6.52425e-015	3.44545e-015	-9.72617e-015	4.69318e-015	1.51267e-014	6.28098e-015	1.06808e-014	-2.9259e-016	2.09285e-015	3.62661e-015	6.3726e-015	4.68074e-015	3.71547e-015	6.27466e-015	2.96377e-015	-1.58895e-015	-5.30162e-016	-2.56471e-015	-1.64687e-016
-6.08141e-016	9.89532e-015	9.22867e-016	-9.32449e-016	-1.9986e-015	-3.77451e-015	6.59929e-015	3.66208e-015	-9.30756e-015	4.70333e-015	1.46675e-014	6.30886e-015	1.02832e-014	-3.55038e-016	2.38353e-015	4.06186e-015	6.27455e-015	4.57382e-015	3.53491e-015	6.02698e-015	2.68126e-015	-1.99874e-015	-4.45498e-016	-2.43549e-015	-2.57863e-016
-7.51788e-016	9.4146e-015	1.03318e-015	-9.93804e-016	-2.19987e-015	-3.87439e-015	6.65999e-015	3.89338e-015	-8.8736e-015	4.73763e-015	1.42218e-014	6.32069e-015	9.88906e-015	-3.97647e-016	2.66571e-015	4.49722e-015	6.18144e-015	4.46483e-015	3.37531e-015	5.78249e-015	2.42224e-015	-2.3688e-015	-3.54703e-016	-2.29458e-015	-3.27576e-016
-8.71761e-016	8.94348e-015	1.14563e-015	-1.03543e-015	-2.4054e-015	-3.96372e-015	6.70565e-015	4.13759e-015	-8.42881e-015	4.79469e-015	1.37946e-014	6.31507e-015	9.50197e-015	-4.19252e-016	2.93785e-015	4.92815e-015	6.09466e-015	4.35274e-015	3.23683e-015	5.54336e-015	2.18737e-015	-2.69695e-015	-2.59696e-016	-2.14383e-015	-3.74287e-016
-9.66973e-016	8.48842e-015	1.26039e-015	-1.05767e-015	-2.61418e-015	-4.04286e-015	6.73533e-015	4.39241e-015	-7.97833e-015	4.87338e-015	1.33908e-014	6.29125e-015	9.12493e-015	-4.18342e-016	3.19831e-015	5.35076e-015	6.01518e-015	4.23665e-015	3.11874e-015	5.311e-015	1.97777e-015	-2.98222e-015	-1.62153e-016	-1.98474e-015	-3.99265e-016
-1.03614e-015	8.05655e-015	1.37674e-015	-1.06143e-015	-2.82419e-015	-4.11244e-015	6.74833e-015	4.65624e-015	-7.52737e-015	4.97159e-015	1.3015e-014	6.24794e-015	8.76107e-015	-3.94522e-016	3.4452e-015	5.76107e-015	5.94446e-015	4.11543e-015	3.02054e-015	5.08785e-015	1.79432e-015	-3.22371e-015	-6.33496e-017	-1.81889e-015	-4.03478e-016
-1.07857e-015	7.65412e-015	1.49462e-015	-1.04789e-015	-3.0341e-015	-4.17219e-015	6.74367e-015	4.9268e-015	-7.08058e-015	5.08832e-015	1.26726e-014	6.18446e-015	8.4139e-015	-3.47447e-016	3.67747e-015	6.15522e-015	5.88495e-015	3.98881e-015	2.9417e-015	4.87564e-015	1.63699e-015	-3.42107e-015	3.5819e-017	-1.64813e-015	-3.89043e-016
-1.09385e-015	7.28735e-015	1.61383e-015	-1.01792e-015	-3.24189e-015	-4.22215e-015	6.72081e-015	5.20106e-015	-6.64344e-015	5.22158e-015	1.23687e-014	6.10052e-015	8.08665e-015	-2.75989e-016	3.89398e-015	6.5297e-015	5.83753e-015	3.85571e-015	2.8805e-015	4.67561e-015	1.50667e-015	-3.57403e-015	1.3402e-016	-1.47421e-015	-3.57535e-016
-1.08191e-015	6.96311e-015	1.73422e-015	-9.72405e-016	-3.44635e-015	-4.26266e-015	6.67923e-015	5.47713e-015	-6.22167e-015	5.36903e-015	1.21082e-014	5.99574e-015	7.78273e-015	-1.80018e-016	4.09318e-015	6.88134e-015	5.80276e-015	3.71634e-015	2.83512e-015	4.48896e-015	1.40403e-015	-3.68276e-015	2.30281e-016	-1.29883e-015	-3.11013e-016
-1.04315e-015	6.687e-015	1.85565e-015	-9.12836e-016	-3.64553e-015	-4.29407e-015	6.61865e-015	5.75176e-015	-5.81978e-015	5.52907e-015	1.1895e-014	5.87024e-015	7.50407e-015	-5.93875e-017	4.27456e-015	7.20675e-015	5.78211e-015	3.5701e-015	2.80493e-015	4.31663e-015	1.32918e-015	-3.74848e-015	3.23662e-016	-1.12423e-015	-2.51263e-016
-9.77663e-016	6.46426e-015	1.97754e-015	-8.40548e-016	-3.83812e-015	-4.31632e-015	6.53874e-015	6.02227e-015	-5.44173e-015	5.69864e-015	1.1732e-014	5.72488e-015	7.25399e-015	8.62148e-017	4.43674e-015	7.50362e-015	5.77596e-015	3.41734e-015	2.78896e-015	4.15968e-015	1.28205e-015	-3.77337e-015	4.12457e-016	-9.52006e-016	-1.80405e-016
-8.86037e-016	6.29916e-015	2.09964e-015	-7.56805e-016	-4.02267e-015	-4.32912e-015	6.43966e-015	6.28576e-015	-5.0915e-015	5.8756e-015	1.16226e-014	5.55991e-015	7.03538e-015	2.56572e-016	4.57884e-015	7.76975e-015	5.78446e-015	3.25733e-015	2.78536e-015	4.01842e-015	1.26273e-015	-3.75974e-015	4.95594e-016	-7.83164e-016	-1.00344e-016
-7.69043e-016	6.19535e-015	2.2211e-015	-6.63456e-016	-4.19794e-015	-4.33248e-015	6.32157e-015	6.53927e-015	-4.77258e-015	6.05775e-015	1.157e-014	5.37642e-015	6.84958e-015	4.51249e-016	4.70059e-015	8.00338e-015	5.80774e-015	3.09027e-015	2.79178e-015	3.89296e-015	1.27133e-015	-3.70943e-015	5.72789e-016	-6.19459e-016	-1.35679e-017
-6.27996e-016	6.15658e-015	2.34081e-015	-5.61299e-016	-4.36182e-015	-4.32571e-015	6.18496e-015	6.78009e-015	-4.48808e-015	6.2419e-015	1.15757e-014	5.17586e-015	6.69809e-015	6.6919e-016	4.80153e-015	8.20307e-015	5.84603e-015	2.91688e-015	2.8066e-015	3.78232e-015	1.30771e-015	-3.62583e-015	6.43801e-016	-4.62357e-016	7.73534e-017
-4.64562e-016	6.18498e-015	2.45785e-015	-4.51197e-016	-4.51219e-015	-4.30917e-015	6.0309e-015	7.006e-015	-4.24065e-015	6.42621e-015	1.16416e-014	4.95942e-015	6.58195e-015	9.09716e-016	4.88212e-015	8.36835e-015	5.89963e-015	2.73742e-015	2.82725e-015	3.68536e-015	1.37136e-015	-3.51171e-015	7.07455e-016	-3.1288e-016	1.70581e-016
-2.80677e-016	6.28193e-015	2.57133e-015	-3.35207e-016	-4.64761e-015	-4.28252e-015	5.86017e-015	7.21448e-015	-4.03257e-015	6.60813e-015	1.17685e-014	4.72865e-015	6.50262e-015	1.17208e-015	4.94188e-015	8.49831e-015	5.96788e-015	2.55231e-015	2.85189e-015	3.60164e-015	1.46201e-015	-3.37053e-015	7.63281e-016	-1.72239e-016	2.63601e-016
-7.77527e-017	6.44881e-015	2.68109e-015	-2.14435e-016	-4.76704e-015	-4.24499e-015	5.67313e-015	7.40336e-015	-3.86574e-015	6.78429e-015	1.19569e-014	4.48543e-015	6.46025e-015	1.45425e-015	4.98051e-015	8.59336e-015	6.04945e-015	2.36245e-015	2.87754e-015	3.53024e-015	1.57879e-015	-3.20613e-015	8.10522e-016	-4.12674e-017	3.54001e-016
1.41967e-016	6.68498e-015	2.78573e-015	-8.91218e-017	-4.8689e-015	-4.19606e-015	5.4715e-015	7.57088e-015	-3.74144e-015	6.95219e-015	1.22066e-014	4.23145e-015	6.45481e-015	1.75483e-015	4.99873e-015	8.65382e-015	6.14313e-015	2.16834e-015	2.90232e-015	3.46914e-015	1.72104e-015	-3.02274e-015	8.48791e-016	7.90408e-017	4.39491e-016
3.75944e-016	6.98979e-015	2.88485e-015	3.94513e-017	-4.95192e-015	-4.13541e-015	5.25701e-015	7.71445e-015	-3.66112e-015	7.10928e-015	1.25168e-014	3.96813e-015	6.48541e-015	2.07169e-015	4.99723e-015	8.68068e-015	6.24766e-015	1.97104e-015	2.92434e-015	3.4163e-015	1.88778e-015	-2.82419e-015	8.77574e-016	1.87772e-016	5.18254e-016
6.21963e-016	7.36127e-015	2.97745e-015	1.69911e-016	-5.01502e-015	-4.06247e-015	5.03155e-015	7.83276e-015	-3.62518e-015	7.25305e-015	1.28857e-014	3.69762e-015	6.55151e-015	2.40282e-015	4.97697e-015	8.67456e-015	6.36258e-015	1.77101e-015	2.94125e-015	3.37072e-015	2.07738e-015	-2.61527e-015	8.96672e-016	2.84131e-016	5.88423e-016
8.7774e-016	7.797e-015	3.06253e-015	3.01341e-016	-5.05699e-015	-3.97698e-015	4.79647e-015	7.925e-015	-3.63382e-015	7.38118e-015	1.33116e-014	3.42276e-015	6.65212e-015	2.74568e-015	4.93919e-015	8.63711e-015	6.48608e-015	1.56964e-015	2.95097e-015	3.33059e-015	2.28905e-015	-2.40025e-015	9.06225e-016	3.67682e-016	6.4801e-016
1.14063e-015	8.29349e-015	3.13933e-015	4.32882e-016	-5.07746e-015	-3.87825e-015	4.55395e-015	7.99068e-015	-3.68592e-015	7.49198e-015	1.37917e-014	3.14542e-015	6.78557e-015	3.09817e-015	4.88554e-015	8.57037e-015	6.61571e-015	1.36795e-015	2.95142e-015	3.29276e-015	2.52112e-015	-2.18317e-015	9.06479e-016	4.37966e-016	6.95508e-016
1.40833e-015	8.8471e-015	3.20732e-015	5.63891e-016	-5.07577e-015	-3.76551e-015	4.30656e-015	8.02896e-015	-3.78035e-015	7.58445e-015	1.4323e-014	2.86699e-015	6.94976e-015	3.45714e-015	4.81701e-015	8.47606e-015	6.74931e-015	1.16681e-015	2.94039e-015	3.2554e-015	2.77209e-015	-1.96853e-015	8.97401e-016	4.94261e-016	7.29273e-016
1.67798e-015	9.45264e-015	3.26623e-015	6.93673e-016	-5.05076e-015	-3.63821e-015	4.05667e-015	8.04014e-015	-3.91649e-015	7.65711e-015	1.49021e-014	2.58867e-015	7.14335e-015	3.81989e-015	4.73523e-015	8.3567e-015	6.88455e-015	9.67444e-016	2.91557e-015	3.21569e-015	3.04071e-015	-1.76016e-015	8.78667e-016	5.36462e-016	7.47556e-016
1.94687e-015	1.01056e-014	3.31509e-015	8.21155e-016	-5.00244e-015	-3.49585e-015	3.80604e-015	8.02448e-015	-4.09197e-015	7.70874e-015	1.55252e-014	2.31235e-015	7.36332e-015	4.18307e-015	4.64153e-015	8.21504e-015	7.01965e-015	7.71449e-016	2.87577e-015	3.17135e-015	3.32539e-015	-1.56188e-015	8.50314e-016	5.64564e-016	7.48916e-016
2.21276e-015	1.08009e-014	3.35322e-015	9.46477e-016	-4.93065e-015	-3.33754e-015	3.55704e-015	7.98261e-015	-4.3052e-015	7.7388e-015	1.61884e-014	2.0399e-015	7.60692e-015	4.54425e-015	4.53824e-015	8.05403e-015	7.15281e-015	5.79929e-016	2.81877e-015	3.11983e-015	3.62388e-015	-1.37822e-015	8.11843e-016	5.78939e-016	7.32361e-016
2.47326e-015	1.15326e-014	3.38058e-015	1.06942e-015	-4.83525e-015	-3.16271e-015	3.31355e-015	7.91549e-015	-4.55396e-015	7.74591e-015	1.68874e-014	1.77267e-015	7.87165e-015	4.9002e-015	4.42769e-015	7.87604e-015	7.28154e-015	3.93962e-016	2.74248e-015	3.05887e-015	3.93351e-015	-1.21316e-015	7.63395e-016	5.79279e-016	6.97322e-016
2.72543e-015	1.22948e-014	3.39703e-015	1.19064e-015	-4.71587e-015	-2.97114e-015	3.07759e-015	7.82415e-015	-4.83597e-015	7.73047e-015	1.76177e-014	1.51114e-015	8.15427e-015	5.24813e-015	4.31152e-015	7.68425e-015	7.40351e-015	2.14904e-016	2.64578e-015	2.98593e-015	4.25278e-015	-1.07008e-015	7.05502e-016	5.66495e-016	6.42934e-016
2.96781e-015	1.30815e-014	3.40282e-015	1.31072e-015	-4.57205e-015	-2.76249e-015	2.85131e-015	7.71009e-015	-5.14884e-015	7.69166e-015	1.83744e-014	1.25666e-015	8.45219e-015	5.5853e-015	4.19131e-015	7.48139e-015	7.51643e-015	4.39275e-017	2.5272e-015	2.89883e-015	4.57972e-015	-9.51777e-016	6.37965e-016	5.40688e-016	5.69276e-016
3.19839e-015	1.3886e-014	3.39838e-015	1.42904e-015	-4.40417e-015	-2.53612e-015	2.63738e-015	7.57586e-015	-5.48945e-015	7.63014e-015	1.91527e-014	1.00953e-015	8.7623e-015	5.90875e-015	4.06928e-015	7.27016e-015	7.61854e-015	-1.17473e-016	2.3856e-015	2.79597e-015	4.91185e-015	-8.61396e-016	5.6099e-016	5.02116e-016	4.76428e-016
3.41501e-015	1.47016e-014	3.38394e-015	1.54591e-015	-4.2125e-015	-2.2917e-015	2.43857e-015	7.42365e-015	-5.85493e-015	7.54641e-015	1.99481e-014	7.70275e-016	9.08179e-015	6.2158e-015	3.94804e-015	7.0533e-015	7.70799e-015	-2.6824e-016	2.22077e-015	2.6757e-015	5.24739e-015	-8.01209e-016	4.74996e-016	4.51416e-016	3.64144e-016
3.61669e-015	1.55224e-014	3.35998e-015	1.66231e-015	-3.99703e-015	-2.02918e-015	2.25745e-015	7.25607e-015	-6.24281e-015	7.44149e-015	2.07559e-014	5.39782e-016	9.40802e-015	6.50393e-015	3.8297e-015	6.83362e-015	7.78337e-015	-4.07447e-016	2.03277e-015	2.53693e-015	5.58401e-015	-7.73133e-016	3.80082e-016	3.88581e-016	2.32363e-016
3.80188e-015	1.63429e-014	3.32802e-015	1.77852e-015	-3.75818e-015	-1.74866e-015	2.09652e-015	7.07551e-015	-6.65115e-015	7.3168e-015	2.15713e-014	3.17459e-016	9.73859e-015	6.77039e-015	3.71682e-015	6.61395e-015	7.84354e-015	-5.34838e-016	1.82136e-015	2.37844e-015	5.91973e-015	-7.79222e-016	2.76151e-016	3.1418e-016	8.16865e-017
3.96979e-015	1.71573e-014	3.2889e-015	1.89524e-015	-3.49661e-015	-1.45035e-015	1.95832e-015	6.88458e-015	-7.07786e-015	7.17343e-015	2.23895e-014	1.02413e-016	1.00716e-014	7.01345e-015	3.61118e-015	6.39698e-015	7.88641e-015	-6.50102e-016	1.5864e-015	2.1995e-015	6.25245e-015	-8.2097e-016	1.62947e-016	2.28308e-016	-8.74362e-017
4.12008e-015	1.79602e-014	3.24358e-015	2.01374e-015	-3.21305e-015	-1.1345e-015	1.84495e-015	6.68624e-015	-7.52045e-015	7.01351e-015	2.32071e-014	-1.05034e-016	1.04044e-014	7.23111e-015	3.51449e-015	6.18447e-015	7.91159e-015	-7.52187e-016	1.32795e-015	1.99996e-015	6.57997e-015	-8.98476e-016	4.00416e-017	1.31765e-016	-2.73912e-016
4.25166e-015	1.87477e-014	3.1935e-015	2.1344e-015	-2.90842e-015	-8.01645e-016	1.75778e-015	6.48368e-015	-7.97691e-015	6.83841e-015	2.40198e-014	-3.05247e-016	1.07353e-014	7.42159e-015	3.42863e-015	5.97818e-015	7.918e-015	-8.40612e-016	1.04694e-015	1.77926e-015	6.90009e-015	-1.01245e-015	-9.21432e-017	2.49362e-017	-4.7697e-016
4.36437e-015	1.95153e-014	3.14038e-015	2.25793e-015	-2.58352e-015	-4.52614e-016	1.69832e-015	6.27966e-015	-8.44608e-015	6.65038e-015	2.48236e-014	-4.99013e-016	1.10621e-014	7.58369e-015	3.3554e-015	5.77937e-015	7.90553e-015	-9.15848e-016	7.43736e-016	1.53766e-015	7.20992e-015	-1.16313e-015	-2.33032e-016	-9.20351e-017	-6.95297e-016
4.45852e-015	2.0259e-014	3.08567e-015	2.38566e-015	-2.23982e-015	-8.86451e-017	1.66862e-015	6.07636e-015	-8.92591e-015	6.45145e-015	2.56144e-014	-6.87268e-016	1.13836e-014	7.71623e-015	3.29598e-015	5.58912e-015	7.8733e-015	-9.77743e-016	4.19454e-016	1.27636e-015	7.50768e-015	-1.35011e-015	-3.82687e-016	-2.18732e-016	-9.27826e-016
4.53412e-015	2.0976e-014	3.03138e-015	2.51804e-015	-1.87846e-015	2.89029e-016	1.6692e-015	5.87738e-015	-9.41528e-015	6.24377e-015	2.63894e-014	-8.71132e-016	1.16988e-014	7.81859e-015	3.25113e-015	5.40843e-015	7.82124e-015	-1.02609e-015	7.5126e-017	9.95883e-016	7.79101e-015	-1.57272e-015	-5.40935e-016	-3.5457e-016	-1.1732e-015
4.59191e-015	2.16636e-014	2.97923e-015	2.65603e-015	-1.50076e-015	6.79249e-016	1.70006e-015	5.68531e-015	-9.91325e-015	6.02965e-015	2.71458e-014	-1.05113e-015	1.20069e-014	7.8903e-015	3.22168e-015	5.23797e-015	7.74892e-015	-1.06127e-015	-2.87652e-016	6.98132e-016	8.05797e-015	-1.83059e-015	-7.07285e-016	-4.99351e-016	-1.43039e-015
4.63232e-015	2.23196e-014	2.93108e-015	2.79976e-015	-1.10841e-015	1.08095e-015	1.76235e-015	5.50267e-015	-1.04194e-014	5.81221e-015	2.7881e-014	-1.22817e-015	1.23073e-014	7.93139e-015	3.2092e-015	5.07824e-015	7.6577e-015	-1.08436e-015	-6.67185e-016	3.85267e-016	8.30677e-015	-2.12229e-015	-8.82185e-016	-6.52935e-016	-1.69781e-015
4.65667e-015	2.29428e-014	2.88885e-015	2.94973e-015	-7.02695e-016	1.49219e-015	1.85558e-015	5.33204e-015	-1.09333e-014	5.59354e-015	2.85931e-014	-1.40413e-015	1.26002e-014	7.94235e-015	3.21399e-015	4.92929e-015	7.54873e-015	-1.09602e-015	-1.06185e-015	5.99135e-017	8.53576e-015	-2.44579e-015	-1.06572e-015	-8.15111e-016	-1.9742e-015
4.66541e-015	2.35325e-014	2.8545e-015	3.10682e-015	-2.85882e-016	1.91087e-015	1.98022e-015	5.17559e-015	-1.14546e-014	5.37602e-015	2.92802e-014	-1.57998e-015	1.28856e-014	7.92314e-015	3.23569e-015	4.79136e-015	7.42324e-015	-1.09669e-015	-1.46996e-015	-2.75555e-016	8.74307e-015	-2.79943e-015	-1.2568e-015	-9.85407e-016	-2.25798e-015
4.66004e-015	2.40891e-014	2.82962e-015	3.27178e-015	1.4044e-016	2.33613e-015	2.13599e-015	5.03437e-015	-1.19839e-014	5.16243e-015	2.99404e-014	-1.75662e-015	1.31643e-014	7.87503e-015	3.27437e-015	4.66354e-015	7.28299e-015	-1.08801e-015	-1.88884e-015	-6.18649e-016	8.92721e-015	-3.18143e-015	-1.45512e-015	-1.16375e-015	-2.5479e-015
4.64201e-015	2.46129e-014	2.81614e-015	3.44505e-015	5.74351e-016	2.76557e-015	2.32228e-015	4.91021e-015	-1.25214e-014	4.95523e-015	3.05728e-014	-1.93545e-015	1.34367e-014	7.79937e-015	3.32945e-015	4.54515e-015	7.12895e-015	-1.07134e-015	-2.31559e-015	-9.66788e-016	9.08701e-015	-3.58901e-015	-1.66065e-015	-1.34991e-015	-2.84224e-015
4.61258e-015	2.5104e-014	2.81588e-015	3.62661e-015	1.01428e-015	3.19719e-015	2.53756e-015	4.80402e-015	-1.30669e-014	4.75671e-015	3.11758e-014	-2.11739e-015	1.37031e-014	7.69746e-015	3.39927e-015	4.43591e-015	6.96302e-015	-1.04751e-015	-2.74793e-015	-1.31715e-015	9.22125e-015	-4.01948e-015	-1.87302e-015	-1.54368e-015	-3.13968e-015
4.57308e-015	2.55634e-014	2.83001e-015	3.81707e-015	1.4581e-015	3.62871e-015	2.77989e-015	4.71706e-015	-1.36214e-014	4.56945e-015	3.17488e-014	-2.30371e-015	1.39645e-014	7.57125e-015	3.4832e-015	4.33452e-015	6.78686e-015	-1.01864e-015	-3.1841e-015	-1.66626e-015	9.32905e-015	-4.47018e-015	-2.0922e-015	-1.74496e-015	-3.43849e-015
4.52547e-015	2.59924e-014	2.85961e-015	4.01624e-015	1.90393e-015	4.05833e-015	3.04761e-015	4.64978e-015	-1.41857e-014	4.39496e-015	3.22912e-014	-2.49456e-015	1.4222e-014	7.4222e-015	3.58046e-015	4.23971e-015	6.60212e-015	-9.864e-016	-3.62205e-015	-2.01082e-015	9.40966e-015	-4.93894e-015	-2.31791e-015	-1.9533e-015	-3.7372e-015
4.47098e-015	2.63934e-014	2.90526e-015	4.22283e-015	2.34934e-015	4.48333e-015	3.3387e-015	4.60206e-015	-1.4761e-014	4.23495e-015	3.28026e-014	-2.6903e-015	1.4476e-014	7.25239e-015	3.68925e-015	4.15065e-015	6.41099e-015	-9.52603e-016	-4.0589e-015	-2.3481e-015	9.46248e-015	-5.42263e-015	-2.54948e-015	-2.16894e-015	-4.03388e-015
4.41101e-015	2.67683e-014	2.96858e-015	4.43656e-015	2.79166e-015	4.9016e-015	3.65069e-015	4.57373e-015	-1.53473e-014	4.09099e-015	3.32816e-014	-2.89187e-015	1.47281e-014	7.06419e-015	3.80747e-015	4.06603e-015	6.21545e-015	-9.18927e-016	-4.49142e-015	-2.67411e-015	9.48743e-015	-5.91831e-015	-2.78654e-015	-2.39153e-015	-4.32714e-015
4.34751e-015	2.71191e-014	3.04985e-015	4.65732e-015	3.2292e-015	5.31035e-015	3.98085e-015	4.56439e-015	-1.59451e-014	3.96417e-015	3.37273e-014	-3.09927e-015	1.49788e-014	6.86044e-015	3.93347e-015	3.98422e-015	6.01754e-015	-8.86342e-016	-4.9179e-015	-2.98627e-015	9.48399e-015	-6.42278e-015	-3.02823e-015	-2.62023e-015	-4.61592e-015
4.28114e-015	2.74473e-014	3.14939e-015	4.88416e-015	3.6595e-015	5.70684e-015	4.32629e-015	4.57365e-015	-1.65553e-014	3.85561e-015	3.41404e-014	-3.31163e-015	1.52296e-014	6.6436e-015	4.06569e-015	3.90381e-015	5.81875e-015	-8.56691e-016	-5.3366e-015	-3.28156e-015	9.4525e-015	-6.93218e-015	-3.27423e-015	-2.85512e-015	-4.89868e-015
4.21336e-015	2.77545e-014	3.26726e-015	5.11572e-015	4.07969e-015	6.08857e-015	4.68384e-015	4.60072e-015	-1.7178e-014	3.76588e-015	3.45199e-014	-3.52898e-015	1.54806e-014	6.41592e-015	4.20152e-015	3.82345e-015	5.62084e-015	-8.32264e-016	-5.74573e-015	-3.55694e-015	9.39325e-015	-7.44325e-015	-3.52397e-015	-3.09551e-015	-5.17448e-015
4.14502e-015	2.80419e-014	3.40349e-015	5.35038e-015	4.4876e-015	6.45276e-015	5.05032e-015	4.64457e-015	-1.78136e-014	3.69602e-015	3.48651e-014	-3.75056e-015	1.57326e-014	6.17976e-015	4.33849e-015	3.74211e-015	5.42573e-015	-8.14579e-016	-6.14368e-015	-3.80974e-015	9.30629e-015	-7.9534e-015	-3.77692e-015	-3.34139e-015	-5.44236e-015
4.07747e-015	2.831e-014	3.55744e-015	5.58675e-015	4.88084e-015	6.79719e-015	5.42199e-015	4.70366e-015	-1.84618e-014	3.64599e-015	3.5175e-014	-3.97583e-015	1.59851e-014	5.93754e-015	4.47469e-015	3.65864e-015	5.23487e-015	-8.05256e-016	-6.52843e-015	-4.03797e-015	9.1925e-015	-8.45954e-015	-4.03266e-015	-3.59242e-015	-5.70105e-015
4.01166e-015	2.856e-014	3.72771e-015	5.82325e-015	5.25714e-015	7.1195e-015	5.79515e-015	4.77657e-015	-1.91217e-014	3.61546e-015	3.54482e-014	-4.20371e-015	1.62378e-014	5.69181e-015	4.60787e-015	3.57187e-015	5.04993e-015	-8.05976e-016	-6.89819e-015	-4.23922e-015	9.05249e-015	-8.95871e-015	-4.29041e-015	-3.84821e-015	-5.94942e-015
3.94742e-015	2.87929e-014	3.91267e-015	6.05736e-015	5.61424e-015	7.41763e-015	6.16567e-015	4.86152e-015	-1.97918e-014	3.60432e-015	3.56841e-014	-4.43285e-015	1.64898e-014	5.4452e-015	4.73526e-015	3.4804e-015	4.8714e-015	-8.18202e-016	-7.25189e-015	-4.41223e-015	8.88681e-015	-9.44809e-015	-4.54925e-015	-4.10775e-015	-6.18653e-015
3.88512e-015	2.90079e-014	4.11049e-015	6.28705e-015	5.94972e-015	7.68928e-015	6.5292e-015	4.95681e-015	-2.04707e-014	3.61225e-015	3.58808e-014	-4.66105e-015	1.67408e-014	5.19981e-015	4.85415e-015	3.38331e-015	4.70079e-015	-8.43866e-016	-7.58816e-015	-4.55631e-015	8.69659e-015	-9.92493e-015	-4.80873e-015	-4.37017e-015	-6.41178e-015
3.82535e-015	2.92044e-014	4.31916e-015	6.50943e-015	6.26154e-015	7.93235e-015	6.88234e-015	5.06056e-015	-2.1156e-014	3.63869e-015	3.60368e-014	-4.88633e-015	1.69898e-014	4.95743e-015	4.96241e-015	3.28003e-015	4.53914e-015	-8.8442e-016	-7.90672e-015	-4.67079e-015	8.48336e-015	-1.03864e-014	-5.06813e-015	-4.63494e-015	-6.62428e-015
3.76852e-015	2.93817e-014	4.53704e-015	6.72231e-015	6.54747e-015	8.14537e-015	7.22152e-015	5.17056e-015	-2.1845e-014	3.68222e-015	3.61503e-014	-5.10716e-015	1.72352e-014	4.71995e-015	5.05791e-015	3.17059e-015	4.3869e-015	-9.40217e-016	-8.20704e-015	-4.75482e-015	8.24799e-015	-1.08305e-014	-5.32639e-015	-4.90149e-015	-6.82339e-015
3.71465e-015	2.95383e-014	4.76149e-015	6.92391e-015	6.80531e-015	8.32728e-015	7.54296e-015	5.28426e-015	-2.25345e-014	3.7405e-015	3.62192e-014	-5.32124e-015	1.74753e-014	4.48945e-015	5.13841e-015	3.05458e-015	4.24434e-015	-1.01221e-015	-8.48837e-015	-4.80839e-015	7.99164e-015	-1.1255e-014	-5.58265e-015	-5.16896e-015	-7.00866e-015
3.66328e-015	2.96728e-014	4.99035e-015	7.11128e-015	7.0337e-015	8.47609e-015	7.8427e-015	5.40046e-015	-2.32214e-014	3.81136e-015	3.62409e-014	-5.52623e-015	1.77083e-014	4.2667e-015	5.20205e-015	2.93205e-015	4.11195e-015	-1.10095e-015	-8.75013e-015	-4.83225e-015	7.71544e-015	-1.16576e-014	-5.83696e-015	-5.43653e-015	-7.18017e-015
3.61377e-015	2.97821e-014	5.22054e-015	7.28098e-015	7.23106e-015	8.59079e-015	8.11758e-015	5.51728e-015	-2.39025e-014	3.89259e-015	3.62135e-014	-5.71976e-015	1.79309e-014	4.05274e-015	5.24737e-015	2.80314e-015	3.98952e-015	-1.20736e-015	-8.99308e-015	-4.82761e-015	7.42079e-015	-1.20366e-014	-6.08854e-015	-5.70343e-015	-7.33801e-015
3.56523e-015	2.98635e-014	5.44883e-015	7.4305e-015	7.39564e-015	8.67058e-015	8.36418e-015	5.6328e-015	-2.45739e-014	3.98222e-015	3.6135e-014	-5.89918e-015	1.81407e-014	3.84834e-015	5.27307e-015	2.66724e-015	3.87708e-015	-1.33185e-015	-9.21759e-015	-4.7955e-015	7.10934e-015	-1.23901e-014	-6.33618e-015	-5.96854e-015	-7.48234e-015
3.517e-015	2.99146e-014	5.67222e-015	7.55739e-015	7.52629e-015	8.71484e-015	8.57958e-015	5.74504e-015	-2.52314e-014	4.07801e-015	3.60036e-014	-6.06274e-015	1.83346e-014	3.65396e-015	5.2778e-015	2.52482e-015	3.77374e-015	-1.47462e-015	-9.42398e-015	-4.73814e-015	6.78239e-015	-1.2716e-014	-6.58016e-015	-6.23072e-015	-7.61253e-015
3.46818e-015	2.99313e-014	5.88788e-015	7.6589e-015	7.62233e-015	8.72321e-015	8.76064e-015	5.85293e-015	-2.58702e-014	4.17752e-015	3.5817e-014	-6.20782e-015	1.85105e-014	3.46979e-015	5.26066e-015	2.37696e-015	3.67872e-015	-1.63579e-015	-9.61315e-015	-4.65847e-015	6.44134e-015	-1.30128e-014	-6.81935e-015	-6.48878e-015	-7.72887e-015
3.41748e-015	2.99094e-014	6.09269e-015	7.73254e-015	7.6832e-015	8.69518e-015	8.90475e-015	5.95526e-015	-2.64849e-014	4.27813e-015	3.5573e-014	-6.33165e-015	1.8664e-014	3.29641e-015	5.22055e-015	2.22442e-015	3.59133e-015	-1.81481e-015	-9.78575e-015	-4.55881e-015	6.08805e-015	-1.328e-014	-7.053e-015	-6.74207e-015	-7.83131e-015
3.36411e-015	2.98452e-014	6.28368e-015	7.7764e-015	7.70782e-015	8.63088e-015	9.00953e-015	6.05077e-015	-2.70712e-014	4.37721e-015	3.52696e-014	-6.43232e-015	1.87916e-014	3.13297e-015	5.15622e-015	2.06752e-015	3.51e-015	-2.01149e-015	-9.94263e-015	-4.44151e-015	5.72353e-015	-1.35166e-014	-7.2816e-015	-6.98981e-015	-7.91986e-015
3.30719e-015	2.97344e-014	6.45779e-015	7.78722e-015	7.69632e-015	8.53124e-015	9.07309e-015	6.13861e-015	-2.76246e-014	4.47217e-015	3.49047e-014	-6.50854e-015	1.88901e-014	2.97855e-015	5.06789e-015	1.90725e-015	3.43387e-015	-2.22505e-015	-1.00848e-014	-4.31022e-015	5.34882e-015	-1.37215e-014	-7.50389e-015	-7.23078e-015	-7.99472e-015
3.2458e-015	2.95734e-014	6.61244e-015	7.76286e-015	7.64818e-015	8.39603e-015	9.09425e-015	6.21838e-015	-2.81397e-014	4.55974e-015	3.44768e-014	-6.55815e-015	1.89561e-014	2.83218e-015	4.95576e-015	1.74507e-015	3.36134e-015	-2.45522e-015	-1.02131e-014	-4.16855e-015	4.96541e-015	-1.38944e-014	-7.71869e-015	-7.46491e-015	-8.05615e-015
3.17824e-015	2.93584e-014	6.74476e-015	7.70159e-015	7.56335e-015	8.22545e-015	9.07163e-015	6.28941e-015	-2.86118e-014	4.6378e-015	3.39837e-014	-6.57943e-015	1.89865e-014	2.69309e-015	4.81993e-015	1.58217e-015	3.29155e-015	-2.70114e-015	-1.03296e-014	-4.02079e-015	4.57446e-015	-1.4035e-014	-7.92612e-015	-7.69147e-015	-8.10462e-015
3.1034e-015	2.90855e-014	6.85214e-015	7.60198e-015	7.44205e-015	8.02106e-015	9.00466e-015	6.35122e-015	-2.90354e-014	4.70387e-015	3.34254e-014	-6.57173e-015	1.89775e-014	2.56005e-015	4.66113e-015	1.41903e-015	3.22328e-015	-2.9617e-015	-1.04356e-014	-3.87074e-015	4.1766e-015	-1.4143e-014	-8.12684e-015	-7.90896e-015	-8.14106e-015
3.02049e-015	2.87503e-014	6.9326e-015	7.46294e-015	7.28511e-015	7.78454e-015	8.89293e-015	6.40389e-015	-2.94056e-014	4.75523e-015	3.2801e-014	-6.53445e-015	1.89265e-014	2.4313e-015	4.47956e-015	1.25671e-015	3.15519e-015	-3.23629e-015	-1.05325e-014	-3.72257e-015	3.77326e-015	-1.42184e-014	-8.31973e-015	-8.11758e-015	-8.1659e-015
2.92859e-015	2.83494e-014	6.98427e-015	7.28349e-015	7.09309e-015	7.51736e-015	8.7369e-015	6.44761e-015	-2.97184e-014	4.78943e-015	3.211e-014	-6.46672e-015	1.88308e-014	2.30591e-015	4.27612e-015	1.09629e-015	3.08606e-015	-3.52344e-015	-1.06219e-014	-3.58015e-015	3.36493e-015	-1.42619e-014	-8.50413e-015	-8.31676e-015	-8.17962e-015
2.82653e-015	2.78795e-014	7.00559e-015	7.06277e-015	6.86689e-015	7.22098e-015	8.53637e-015	6.48252e-015	-2.99697e-014	4.80492e-015	3.13538e-014	-6.36779e-015	1.86875e-014	2.18198e-015	4.05214e-015	9.38755e-016	3.01437e-015	-3.822e-015	-1.07047e-014	-3.44784e-015	2.95253e-015	-1.42739e-014	-8.6803e-015	-8.50611e-015	-8.18291e-015
2.71343e-015	2.7338e-014	6.99522e-015	6.80061e-015	6.60767e-015	6.89781e-015	8.29179e-015	6.50897e-015	-3.01556e-014	4.79932e-015	3.05329e-014	-6.23787e-015	1.84941e-014	2.05757e-015	3.80906e-015	7.84563e-016	2.93848e-015	-4.13043e-015	-1.07819e-014	-3.32986e-015	2.53674e-015	-1.4255e-014	-8.84801e-015	-8.68502e-015	-8.17613e-015
2.58913e-015	2.67235e-014	6.95223e-015	6.49718e-015	6.31676e-015	6.55004e-015	8.00448e-015	6.52787e-015	-3.02731e-014	4.77066e-015	2.96484e-014	-6.07776e-015	1.8249e-014	1.9305e-015	3.548e-015	6.34805e-016	2.85714e-015	-4.44684e-015	-1.08555e-014	-3.22965e-015	2.11883e-015	-1.42064e-014	-9.00728e-015	-8.85325e-015	-8.15986e-015
2.45265e-015	2.60347e-014	6.87594e-015	6.15247e-015	5.9959e-015	6.17984e-015	7.67599e-015	6.54041e-015	-3.03213e-014	4.71704e-015	2.87031e-014	-5.8889e-015	1.79513e-014	1.79909e-015	3.27055e-015	4.90779e-016	2.76877e-015	-4.77024e-015	-1.09267e-014	-3.15062e-015	1.69881e-015	-1.41296e-014	-9.15826e-015	-9.01096e-015	-8.13507e-015
2.30344e-015	2.52716e-014	6.76633e-015	5.76738e-015	5.6468e-015	5.7902e-015	7.30792e-015	6.54707e-015	-3.02985e-014	4.63763e-015	2.76994e-014	-5.67329e-015	1.76007e-014	1.66149e-015	2.97876e-015	3.53303e-016	2.67213e-015	-5.09912e-015	-1.09967e-014	-3.09637e-015	1.27706e-015	-1.4026e-014	-9.30106e-015	-9.15816e-015	-8.10264e-015
2.14185e-015	2.44348e-014	6.62402e-015	5.34315e-015	5.27138e-015	5.38477e-015	6.90223e-015	6.5489e-015	-3.0204e-014	4.53074e-015	2.66404e-014	-5.43215e-015	1.71977e-014	1.51554e-015	2.67432e-015	2.22766e-016	2.56631e-015	-5.4322e-015	-1.10662e-014	-3.07004e-015	8.5465e-016	-1.38976e-014	-9.43585e-015	-9.29508e-015	-8.06333e-015
1.96813e-015	2.35256e-014	6.44924e-015	4.88177e-015	4.87259e-015	4.9663e-015	6.46129e-015	6.54729e-015	-3.00379e-014	4.39602e-015	2.553e-014	-5.16798e-015	1.67419e-014	1.35957e-015	2.35914e-015	9.9938e-017	2.45032e-015	-5.76792e-015	-1.11355e-014	-3.07448e-015	4.31991e-016	-1.37465e-014	-9.56291e-015	-9.42188e-015	-8.01779e-015
1.7824e-015	2.25462e-014	6.2428e-015	4.38527e-015	4.45188e-015	4.53711e-015	5.98776e-015	6.54292e-015	-2.9801e-014	4.23224e-015	2.43727e-014	-4.88374e-015	1.62353e-014	1.19226e-015	2.03539e-015	-1.52592e-017	2.32341e-015	-6.10465e-015	-1.12065e-014	-3.11153e-015	9.60962e-018	-1.35747e-014	-9.6817e-015	-9.53888e-015	-7.96686e-015
1.58515e-015	2.14998e-014	6.00653e-015	3.85655e-015	4.01224e-015	4.0997e-015	5.48413e-015	6.53671e-015	-2.94953e-014	4.03971e-015	2.31739e-014	-4.58184e-015	1.56791e-014	1.01222e-015	1.70473e-015	-1.22261e-016	2.18517e-015	-6.44117e-015	-1.12799e-014	-3.18395e-015	-4.12737e-016	-1.33845e-014	-9.79194e-015	-9.6466e-015	-7.91134e-015
1.37698e-015	2.03902e-014	5.74204e-015	3.29817e-015	3.55554e-015	3.65708e-015	4.95411e-015	6.52999e-015	-2.91228e-014	3.81854e-015	2.19395e-014	-4.26556e-015	1.50758e-014	8.17977e-016	1.36891e-015	-2.2064e-016	2.03528e-015	-6.77617e-015	-1.13566e-014	-3.29346e-015	-8.3408e-016	-1.31784e-014	-9.89413e-015	-9.74557e-015	-7.85154e-015
1.15889e-015	1.92229e-014	5.45217e-015	2.71322e-015	3.08463e-015	3.21247e-015	4.40038e-015	6.52331e-015	-2.86861e-014	3.56909e-015	2.06761e-014	-3.93842e-015	1.44278e-014	6.07917e-016	1.02984e-015	-3.10557e-016	1.87386e-015	-7.10862e-015	-1.14373e-014	-3.44091e-015	-1.25494e-015	-1.2959e-014	-9.9885e-015	-9.83637e-015	-7.78769e-015
9.32069e-016	1.80035e-014	5.13927e-015	2.10559e-015	2.602e-015	2.76917e-015	3.82685e-015	6.51791e-015	-2.81888e-014	3.2918e-015	1.93895e-014	-3.6039e-015	1.37383e-014	3.81575e-016	6.89532e-016	-3.91561e-016	1.70092e-015	-7.43717e-015	-1.15225e-014	-3.62729e-015	-1.67473e-015	-1.27286e-014	-1.00759e-014	-9.91959e-015	-7.72089e-015
6.97615e-016	1.67379e-014	4.80528e-015	1.47841e-015	2.11064e-015	2.33015e-015	3.23697e-015	6.51492e-015	-2.76358e-014	2.98781e-015	1.80864e-014	-3.26619e-015	1.30115e-014	1.38563e-016	3.49286e-016	-4.64228e-016	1.51579e-015	-7.76048e-015	-1.16123e-014	-3.85257e-015	-2.09264e-015	-1.24896e-014	-1.01565e-014	-9.99655e-015	-7.65217e-015
4.56499e-016	1.54329e-014	4.4537e-015	8.36557e-016	1.61299e-015	1.89826e-015	2.63385e-015	6.51444e-015	-2.70325e-014	2.65835e-015	1.67744e-014	-2.92912e-015	1.22514e-014	-1.21704e-016	1.09556e-017	-5.28663e-016	1.319e-015	-8.07803e-015	-1.1707e-014	-4.11597e-015	-2.5079e-015	-1.22456e-014	-1.02301e-014	-1.00678e-014	-7.58188e-015
2.10602e-016	1.40968e-014	4.08746e-015	1.84368e-016	1.11191e-015	1.47622e-015	2.02116e-015	6.51709e-015	-2.63844e-014	2.30503e-015	1.54611e-014	-2.59629e-015	1.14631e-014	-3.99301e-016	-3.241e-016	-5.8546e-016	1.11076e-015	-8.38927e-015	-1.18069e-014	-4.41694e-015	-2.92016e-015	-1.1999e-014	-1.02972e-014	-1.0134e-014	-7.5101e-015
-3.82388e-017	1.27384e-014	3.7097e-015	-4.73822e-016	6.09709e-016	1.06659e-015	1.40164e-015	6.52278e-015	-2.56977e-014	1.929e-015	1.41538e-014	-2.27181e-015	1.06513e-014	-6.94319e-016	-6.54307e-016	-6.3519e-016	8.9181e-016	-8.69383e-015	-1.19119e-014	-4.75456e-015	-3.3285e-015	-1.17526e-014	-1.03573e-014	-1.01957e-014	-7.43708e-015
-2.88137e-016	1.13663e-014	3.32447e-015	-1.13336e-015	1.09192e-016	6.72017e-016	7.78519e-016	6.53164e-015	-2.49797e-014	1.53184e-015	1.28602e-014	-1.95982e-015	9.82124e-015	-1.00654e-015	-9.78692e-016	-6.78216e-016	6.63007e-016	-8.9913e-015	-1.2022e-014	-5.12716e-015	-3.73293e-015	-1.15104e-014	-1.04104e-014	-1.02538e-014	-7.36307e-015
-5.37527e-016	9.98921e-015	2.9347e-015	-1.78958e-015	-3.86855e-016	2.95003e-016	1.55357e-016	6.54442e-015	-2.42373e-014	1.11593e-015	1.15872e-014	-1.66486e-015	8.97866e-015	-1.33532e-015	-1.29555e-015	-7.15098e-016	4.24703e-016	-9.2814e-015	-1.21378e-014	-5.53247e-015	-4.13269e-015	-1.12756e-014	-1.04567e-014	-1.03088e-014	-7.28842e-015
-7.84438e-016	8.61559e-015	2.5441e-015	-2.43804e-015	-8.7669e-016	-6.24192e-017	-4.64545e-016	6.56149e-015	-2.34778e-014	6.83215e-016	1.03422e-014	-1.39097e-015	8.12885e-015	-1.67941e-015	-1.60433e-015	-7.46213e-016	1.77256e-016	-9.56346e-015	-1.22586e-014	-5.96825e-015	-4.52699e-015	-1.10502e-014	-1.04963e-014	-1.03618e-014	-7.21385e-015
-1.02676e-015	7.25541e-015	2.15541e-015	-3.07324e-015	-1.35776e-015	-3.98771e-016	-1.07835e-015	6.58286e-015	-2.27088e-014	2.36571e-016	9.13178e-015	-1.1416e-015	7.27724e-015	-2.03753e-015	-1.90434e-015	-7.72257e-016	-7.8413e-017	-9.83719e-015	-1.23843e-014	-6.4316e-015	-4.91475e-015	-1.08372e-014	-1.05298e-014	-1.0413e-014	-7.13955e-015
-1.2628e-015	5.91818e-015	1.7727e-015	-3.69088e-015	-1.82806e-015	-7.11917e-016	-1.6835e-015	6.60762e-015	-2.19374e-014	-2.21976e-016	7.96216e-015	-9.19403e-016	6.4296e-015	-2.40762e-015	-2.19523e-015	-7.93387e-016	-3.40878e-016	-1.0102e-014	-1.25148e-014	-6.9189e-015	-5.29519e-015	-1.06396e-014	-1.05566e-014	-1.04629e-014	-7.06547e-015
-1.49025e-015	4.61218e-015	1.39911e-015	-4.28633e-015	-2.28574e-015	-9.99966e-016	-2.2776e-015	6.63463e-015	-2.11714e-014	-6.89805e-016	6.83918e-015	-7.28022e-016	5.59188e-015	-2.78871e-015	-2.47638e-015	-8.09948e-016	-6.09839e-016	-1.03581e-014	-1.26498e-014	-7.42647e-015	-5.66663e-015	-1.04601e-014	-1.0577e-014	-1.05111e-014	-6.99223e-015
-1.70753e-015	3.34634e-015	1.03764e-015	-4.85515e-015	-2.72831e-015	-1.26128e-015	-2.85803e-015	6.66385e-015	-2.04184e-014	-1.16492e-015	5.76855e-015	-5.7072e-016	4.76901e-015	-3.17949e-015	-2.74667e-015	-8.23051e-016	-8.84472e-016	-1.06061e-014	-1.27887e-014	-7.95071e-015	-6.02884e-015	-1.03013e-014	-1.05912e-014	-1.05578e-014	-6.91974e-015
-1.91254e-015	2.12973e-015	6.91329e-016	-5.39329e-015	-3.15447e-015	-1.49462e-015	-3.4231e-015	6.69498e-015	-1.96852e-014	-1.64492e-015	4.75538e-015	-4.49511e-016	3.96658e-015	-3.5778e-015	-3.00572e-015	-8.33296e-016	-1.16348e-015	-1.08459e-014	-1.29313e-014	-8.48763e-015	-6.38112e-015	-1.01651e-014	-1.05994e-014	-1.06033e-014	-6.84777e-015
-2.10342e-015	9.70014e-016	3.61989e-016	-5.89645e-015	-3.56251e-015	-1.6995e-015	-3.97126e-015	6.72707e-015	-1.89785e-014	-2.1264e-015	3.80417e-015	-3.66999e-016	3.18915e-015	-3.98152e-015	-3.25372e-015	-8.40736e-016	-1.44653e-015	-1.10773e-014	-1.30771e-014	-9.03334e-015	-6.72237e-015	-1.00532e-014	-1.06019e-014	-1.0648e-014	-6.77646e-015
-2.27891e-015	-1.25287e-016	5.19095e-017	-6.36141e-015	-3.95102e-015	-1.87492e-015	-4.50057e-015	6.75922e-015	-1.83046e-014	-2.60775e-015	2.91813e-015	-3.24517e-016	2.44141e-015	-4.38826e-015	-3.4905e-015	-8.45479e-016	-1.73278e-015	-1.13008e-014	-1.32267e-014	-9.5844e-015	-7.05117e-015	-9.96722e-015	-1.05981e-014	-1.06917e-014	-6.706e-015
-2.43677e-015	-1.14959e-015	-2.36543e-016	-6.78488e-015	-4.31913e-015	-2.02035e-015	-5.00933e-015	6.79047e-015	-1.76701e-014	-3.08652e-015	2.09997e-015	-3.23524e-016	1.72768e-015	-4.79564e-015	-3.71624e-015	-8.47384e-016	-2.02072e-015	-1.15168e-014	-1.33801e-014	-1.01369e-014	-7.36594e-015	-9.90858e-015	-1.05875e-014	-1.07335e-014	-6.63611e-015
-2.57609e-015	-2.0972e-015	-5.01767e-016	-7.16384e-015	-4.66646e-015	-2.13565e-015	-5.49633e-015	6.82015e-015	-1.70801e-014	-3.5602e-015	1.35152e-015	-3.65202e-016	1.05166e-015	-5.20169e-015	-3.93097e-015	-8.46878e-016	-2.30936e-015	-1.17253e-014	-1.35369e-014	-1.06852e-014	-7.66587e-015	-9.87964e-015	-1.05704e-014	-1.07727e-014	-6.56612e-015
-2.69574e-015	-2.96382e-015	-7.42375e-016	-7.49634e-015	-4.99203e-015	-2.22189e-015	-5.96104e-015	6.84748e-015	-1.65383e-014	-4.02665e-015	6.73959e-016	-4.50163e-016	4.16422e-016	-5.60414e-015	-4.13456e-015	-8.44342e-016	-2.59724e-015	-1.19263e-014	-1.36965e-014	-1.1226e-014	-7.95056e-015	-9.88068e-015	-1.05464e-014	-1.0809e-014	-6.49599e-015
-2.79474e-015	-3.74557e-015	-9.57732e-016	-7.78039e-015	-5.29464e-015	-2.27893e-015	-6.40351e-015	6.8714e-015	-1.60487e-014	-4.48376e-015	6.70503e-017	-5.78504e-016	-1.75198e-016	-6.00105e-015	-4.32678e-015	-8.39291e-016	-2.88378e-015	-1.21197e-014	-1.38585e-014	-1.17552e-014	-8.2191e-015	-9.91253e-015	-1.05162e-014	-1.0842e-014	-6.42573e-015
-2.87216e-015	-4.43939e-015	-1.14683e-015	-8.01456e-015	-5.57466e-015	-2.30709e-015	-6.82323e-015	6.89093e-015	-1.56132e-014	-4.92925e-015	-4.69793e-016	-7.49318e-016	-7.21593e-016	-6.38997e-015	-4.50767e-015	-8.32332e-016	-3.16883e-015	-1.23059e-014	-1.40229e-014	-1.22687e-014	-8.47058e-015	-9.97525e-015	-1.04798e-014	-1.08709e-014	-6.35506e-015
-2.92735e-015	-5.04417e-015	-1.30963e-015	-8.19749e-015	-5.83153e-015	-2.30795e-015	-7.22039e-015	6.90551e-015	-1.52332e-014	-5.36188e-015	-9.38554e-016	-9.61214e-016	-1.2215e-015	-6.76844e-015	-4.67781e-015	-8.23359e-016	-3.45153e-015	-1.24853e-014	-1.41895e-014	-1.27637e-014	-8.70415e-015	-1.00684e-014	-1.04367e-014	-1.08941e-014	-6.28394e-015
-2.96007e-015	-5.55965e-015	-1.44612e-015	-8.32913e-015	-6.06533e-015	-2.28357e-015	-7.59522e-015	6.91418e-015	-1.49089e-014	-5.78002e-015	-1.34146e-015	-1.21284e-015	-1.67427e-015	-7.13417e-015	-4.83721e-015	-8.11834e-016	-3.73161e-015	-1.26583e-014	-1.43579e-014	-1.3237e-014	-8.91901e-015	-1.01913e-014	-1.03876e-014	-1.09109e-014	-6.21182e-015
-2.97038e-015	-5.98636e-015	-1.55634e-015	-8.40949e-015	-6.27633e-015	-2.23505e-015	-7.94851e-015	6.91644e-015	-1.46393e-014	-6.18239e-015	-1.68191e-015	-1.50209e-015	-2.08018e-015	-7.48463e-015	-4.98598e-015	-7.97183e-016	-4.00888e-015	-1.28252e-014	-1.4528e-014	-1.36851e-014	-9.11455e-015	-1.03433e-014	-1.03324e-014	-1.09202e-014	-6.13828e-015
-2.95857e-015	-6.32632e-015	-1.64082e-015	-8.43925e-015	-6.4651e-015	-2.1638e-015	-8.28124e-015	6.9118e-015	-1.44239e-014	-6.56836e-015	-1.96403e-015	-1.8266e-015	-2.4397e-015	-7.81799e-015	-5.12426e-015	-7.79376e-016	-4.28234e-015	-1.29861e-014	-1.47004e-014	-1.41055e-014	-9.28959e-015	-1.05234e-014	-1.02712e-014	-1.09206e-014	-6.06346e-015
-2.92527e-015	-6.58197e-015	-1.70158e-015	-8.41986e-015	-6.63237e-015	-2.07144e-015	-8.59462e-015	6.90019e-015	-1.42605e-014	-6.93646e-015	-2.19247e-015	-2.18392e-015	-2.75357e-015	-8.13313e-015	-5.25203e-015	-7.58122e-016	-4.5515e-015	-1.31409e-014	-1.48748e-014	-1.44953e-014	-9.44385e-015	-1.07298e-014	-1.02045e-014	-1.09111e-014	-5.98696e-015
-2.87076e-015	-6.75781e-015	-1.73997e-015	-8.35334e-015	-6.77852e-015	-1.96038e-015	-8.8901e-015	6.88173e-015	-1.41454e-014	-7.28522e-015	-2.37292e-015	-2.5704e-015	-3.0239e-015	-8.42811e-015	-5.36902e-015	-7.32544e-016	-4.81612e-015	-1.32893e-014	-1.50507e-014	-1.4853e-014	-9.5775e-015	-1.09611e-014	-1.01319e-014	-1.08909e-014	-5.90826e-015
-2.79639e-015	-6.85879e-015	-1.75787e-015	-8.24155e-015	-6.90413e-015	-1.83283e-015	-9.16924e-015	6.85623e-015	-1.40753e-014	-7.61418e-015	-2.51137e-015	-2.98231e-015	-3.25283e-015	-8.70161e-015	-5.47522e-015	-7.02251e-016	-5.07657e-015	-1.34316e-014	-1.52283e-014	-1.51765e-014	-9.69053e-015	-1.12148e-014	-1.0054e-014	-1.0859e-014	-5.827e-015
-2.70347e-015	-6.89108e-015	-1.75682e-015	-8.08703e-015	-7.0101e-015	-1.69117e-015	-9.43343e-015	6.82341e-015	-1.40449e-014	-7.92302e-015	-2.61413e-015	-3.41642e-015	-3.44297e-015	-8.95237e-015	-5.57065e-015	-6.67221e-016	-5.33283e-015	-1.3568e-014	-1.54069e-014	-1.54647e-014	-9.7827e-015	-1.14887e-014	-9.97148e-015	-1.08141e-014	-5.74323e-015
-2.59335e-015	-6.86092e-015	-1.73938e-015	-7.89245e-015	-7.097e-015	-1.53791e-015	-9.6836e-015	6.78357e-015	-1.40482e-014	-8.21145e-015	-2.68809e-015	-3.86841e-015	-3.59752e-015	-9.17925e-015	-5.65503e-015	-6.27249e-016	-5.5843e-015	-1.36982e-014	-1.55863e-014	-1.57173e-014	-9.85417e-015	-1.17799e-014	-9.88507e-015	-1.07553e-014	-5.65643e-015
-2.468e-015	-6.77545e-015	-1.70775e-015	-7.6609e-015	-7.16557e-015	-1.37624e-015	-9.9213e-015	6.73744e-015	-1.40792e-014	-8.47918e-015	-2.74063e-015	-4.334e-015	-3.71988e-015	-9.38174e-015	-5.72829e-015	-5.82122e-016	-5.83084e-015	-1.38214e-014	-1.5766e-014	-1.59336e-014	-9.90516e-015	-1.20856e-014	-9.79536e-015	-1.0682e-014	-5.56633e-015
-2.32929e-015	-6.64286e-015	-1.66425e-015	-7.39648e-015	-7.21706e-015	-1.20894e-015	-1.01483e-014	6.68535e-015	-1.41312e-014	-8.72641e-015	-2.77897e-015	-4.80921e-015	-3.81396e-015	-9.5594e-015	-5.79027e-015	-5.31731e-016	-6.07215e-015	-1.39376e-014	-1.59449e-014	-1.61131e-014	-9.93663e-015	-1.24022e-014	-9.70276e-015	-1.05933e-014	-5.47292e-015
-2.17855e-015	-6.47227e-015	-1.61172e-015	-7.10315e-015	-7.25243e-015	-1.03883e-015	-1.03659e-014	6.62829e-015	-1.41969e-014	-8.95344e-015	-2.8101e-015	-5.28966e-015	-3.88379e-015	-9.71173e-015	-5.84019e-015	-4.76157e-016	-6.30826e-015	-1.40466e-014	-1.61224e-014	-1.62562e-014	-9.94919e-015	-1.2727e-014	-9.60787e-015	-1.04889e-014	-5.37581e-015
-2.01712e-015	-6.27222e-015	-1.55249e-015	-6.78496e-015	-7.27262e-015	-8.68769e-016	-1.05756e-014	6.56731e-015	-1.42692e-014	-9.16047e-015	-2.84058e-015	-5.77082e-015	-3.93364e-015	-9.8385e-015	-5.87832e-015	-4.15022e-016	-6.53933e-015	-1.41487e-014	-1.62984e-014	-1.63633e-014	-9.94375e-015	-1.3056e-014	-9.511e-015	-1.03684e-014	-5.27505e-015
-1.84821e-015	-6.05147e-015	-1.48905e-015	-6.44645e-015	-7.27938e-015	-7.01729e-016	-1.07789e-014	6.50315e-015	-1.43404e-014	-9.34707e-015	-2.87756e-015	-6.24832e-015	-3.96794e-015	-9.9394e-015	-5.90407e-015	-3.47695e-016	-6.76547e-015	-1.42432e-014	-1.64721e-014	-1.64358e-014	-9.92139e-015	-1.33849e-014	-9.4135e-015	-1.0232e-014	-5.17035e-015
-1.67437e-015	-5.81877e-015	-1.42377e-015	-6.09222e-015	-7.27378e-015	-5.41106e-016	-1.09772e-014	6.43649e-015	-1.44028e-014	-9.51353e-015	-2.92804e-015	-6.71788e-015	-3.99161e-015	-1.00154e-014	-5.91732e-015	-2.73891e-016	-6.9864e-015	-1.43298e-014	-1.66423e-014	-1.64746e-014	-9.88285e-015	-1.37102e-014	-9.31586e-015	-1.00796e-014	-5.06139e-015
-1.49784e-015	-5.58348e-015	-1.35918e-015	-5.72677e-015	-7.25684e-015	-3.89576e-016	-1.11715e-014	6.36793e-015	-1.44495e-014	-9.66102e-015	-2.99808e-015	-7.17564e-015	-4.00916e-015	-1.00671e-014	-5.918e-015	-1.93999e-016	-7.20188e-015	-1.44081e-014	-1.6808e-014	-1.64809e-014	-9.82949e-015	-1.40282e-014	-9.21859e-015	-9.91152e-015	-4.94843e-015
-1.32064e-015	-5.3543e-015	-1.29704e-015	-5.35468e-015	-7.22893e-015	-2.49763e-016	-1.13631e-014	6.29901e-015	-1.44738e-014	-9.78992e-015	-3.09272e-015	-7.61785e-015	-4.02443e-015	-1.00952e-014	-5.90565e-015	-1.08576e-016	-7.41185e-015	-1.44779e-014	-1.69681e-014	-1.64564e-014	-9.76283e-015	-1.43358e-014	-9.12233e-015	-9.72846e-015	-4.83103e-015
-1.14549e-015	-5.13959e-015	-1.23967e-015	-4.98011e-015	-7.19104e-015	-1.24866e-016	-1.15525e-014	6.23063e-015	-1.44686e-014	-9.90068e-015	-3.21702e-015	-8.04071e-015	-4.04124e-015	-1.01003e-014	-5.88011e-015	-1.7667e-017	-7.61713e-015	-1.45392e-014	-1.71214e-014	-1.64029e-014	-9.68433e-015	-1.46294e-014	-9.02825e-015	-9.53149e-015	-4.70903e-015
-9.74911e-016	-4.94684e-015	-1.18944e-015	-4.6079e-015	-7.14402e-015	-1.77702e-017	-1.17404e-014	6.16317e-015	-1.4428e-014	-9.99372e-015	-3.37513e-015	-8.4411e-015	-4.0638e-015	-1.00833e-014	-5.84123e-015	7.86872e-017	-7.81711e-015	-1.4591e-014	-1.72668e-014	-1.63226e-014	-9.59526e-015	-1.49052e-014	-8.93719e-015	-9.3215e-015	-4.58265e-015
-8.10522e-016	-4.78304e-015	-1.14778e-015	-4.2418e-015	-7.08901e-015	6.95969e-017	-1.19271e-014	6.09734e-015	-1.43461e-014	-1.00702e-014	-3.56984e-015	-8.81658e-015	-4.09558e-015	-1.00454e-014	-5.7888e-015	1.80142e-016	-8.01166e-015	-1.46339e-014	-1.74034e-014	-1.62171e-014	-9.49698e-015	-1.51591e-014	-8.85009e-015	-9.09993e-015	-4.45208e-015
-6.54807e-016	-4.6544e-015	-1.11612e-015	-3.88601e-015	-7.02653e-015	1.35428e-016	-1.2113e-014	6.03385e-015	-1.42183e-014	-1.01301e-014	-3.80418e-015	-9.16457e-015	-4.13973e-015	-9.98853e-015	-5.7234e-015	2.85837e-016	-8.20037e-015	-1.46676e-014	-1.75294e-014	-1.60886e-014	-9.39073e-015	-1.53879e-014	-8.76773e-015	-8.86792e-015	-4.31662e-015
-5.10009e-016	-4.56623e-015	-1.09537e-015	-3.54495e-015	-6.95763e-015	1.77477e-016	-1.22976e-014	5.9732e-015	-1.40408e-014	-1.01737e-014	-4.08024e-015	-9.48254e-015	-4.19868e-015	-9.91443e-015	-5.64485e-015	3.95299e-016	-8.38307e-015	-1.46918e-014	-1.76433e-014	-1.59394e-014	-9.27784e-015	-1.55891e-014	-8.69106e-015	-8.62735e-015	-4.17633e-015
-3.78386e-016	-4.52335e-015	-1.08703e-015	-3.22205e-015	-6.88343e-015	1.9397e-016	-1.24806e-014	5.91572e-015	-1.38107e-014	-1.02011e-014	-4.39899e-015	-9.76838e-015	-4.27535e-015	-9.82429e-015	-5.55326e-015	5.08213e-016	-8.56018e-015	-1.47069e-014	-1.7744e-014	-1.57716e-014	-9.16005e-015	-1.57605e-014	-8.62114e-015	-8.37996e-015	-4.03157e-015
-2.61407e-016	-4.5288e-015	-1.09197e-015	-2.91996e-015	-6.80399e-015	1.82835e-016	-1.26616e-014	5.86165e-015	-1.35265e-014	-1.02132e-014	-4.75988e-015	-1.00209e-014	-4.37098e-015	-9.71989e-015	-5.449e-015	6.24083e-016	-8.73195e-015	-1.47129e-014	-1.78295e-014	-1.55878e-014	-9.03858e-015	-1.58996e-014	-8.55814e-015	-8.12822e-015	-3.88265e-015
-1.61254e-016	-4.58508e-015	-1.11032e-015	-2.64129e-015	-6.71929e-015	1.43534e-016	-1.28402e-014	5.81076e-015	-1.31882e-014	-1.02096e-014	-5.16192e-015	-1.02397e-014	-4.48688e-015	-9.6029e-015	-5.33179e-015	7.42146e-016	-8.89817e-015	-1.471e-014	-1.78993e-014	-1.53897e-014	-8.91471e-015	-1.60046e-014	-8.50259e-015	-7.87415e-015	-3.73005e-015
-7.97986e-017	-4.69348e-015	-1.14174e-015	-2.38881e-015	-6.63014e-015	7.49084e-017	-1.30154e-014	5.76306e-015	-1.27954e-014	-1.01909e-014	-5.60335e-015	-1.04244e-014	-4.62371e-015	-9.47516e-015	-5.20236e-015	8.61564e-016	-9.05748e-015	-1.46981e-014	-1.79522e-014	-1.51791e-014	-8.78981e-015	-1.60739e-014	-8.45504e-015	-7.61969e-015	-3.57363e-015
-1.81392e-017	-4.85441e-015	-1.18688e-015	-2.16494e-015	-6.53706e-015	-2.41061e-017	-1.31857e-014	5.71794e-015	-1.23494e-014	-1.0157e-014	-6.08187e-015	-1.05746e-014	-4.7825e-015	-9.33827e-015	-5.06204e-015	9.81927e-016	-9.20976e-015	-1.46777e-014	-1.79866e-014	-1.49583e-014	-8.66499e-015	-1.61054e-014	-8.41578e-015	-7.36751e-015	-3.41362e-015
2.27579e-017	-5.06714e-015	-1.2451e-015	-1.9711e-015	-6.43964e-015	-1.53796e-016	-1.33501e-014	5.67455e-015	-1.18527e-014	-1.01082e-014	-6.59403e-015	-1.06914e-014	-4.9631e-015	-9.19378e-015	-4.91103e-015	1.10293e-015	-9.3547e-015	-1.46497e-014	-1.80009e-014	-1.47291e-014	-8.54185e-015	-1.60983e-014	-8.3849e-015	-7.11993e-015	-3.25008e-015
4.14771e-017	-5.3296e-015	-1.3159e-015	-1.80809e-015	-6.33896e-015	-3.1374e-016	-1.35073e-014	5.63259e-015	-1.13086e-014	-1.00454e-014	-7.13528e-015	-1.07758e-014	-5.16433e-015	-9.04397e-015	-4.74939e-015	1.22347e-015	-9.49278e-015	-1.46145e-014	-1.79948e-014	-1.44931e-014	-8.42177e-015	-1.6052e-014	-8.36212e-015	-6.87894e-015	-3.08328e-015
3.7893e-017	-5.6395e-015	-1.39857e-015	-1.67673e-015	-6.23488e-015	-5.04017e-016	-1.36553e-014	5.59122e-015	-1.07214e-014	-9.96887e-015	-7.70108e-015	-1.08285e-014	-5.38583e-015	-8.89086e-015	-4.57823e-015	1.34233e-015	-9.62418e-015	-1.45726e-014	-1.79678e-014	-1.4252e-014	-8.30511e-015	-1.59669e-014	-8.34762e-015	-6.64679e-015	-2.91355e-015
1.09592e-017	-5.99357e-015	-1.49163e-015	-1.57712e-015	-6.12788e-015	-7.24073e-016	-1.37924e-014	5.54926e-015	-1.00963e-014	-9.87842e-015	-8.28637e-015	-1.08512e-014	-5.62659e-015	-8.73642e-015	-4.39799e-015	1.45956e-015	-9.7484e-015	-1.45249e-014	-1.79192e-014	-1.40071e-014	-8.19342e-015	-1.58426e-014	-8.34133e-015	-6.42585e-015	-2.74189e-015
-3.99157e-017	-6.38808e-015	-1.59393e-015	-1.50922e-015	-6.01761e-015	-9.72583e-016	-1.39168e-014	5.50544e-015	-9.43907e-015	-9.7738e-015	-8.88514e-015	-1.08455e-014	-5.88453e-015	-8.58217e-015	-4.20989e-015	1.57477e-015	-9.8654e-015	-1.44718e-014	-1.78487e-014	-1.37594e-014	-8.08671e-015	-1.56801e-014	-8.3431e-015	-6.2186e-015	-2.56874e-015
-1.14405e-016	-6.81751e-015	-1.70397e-015	-1.47277e-015	-5.9034e-015	-1.24899e-015	-1.40268e-014	5.45841e-015	-8.75742e-015	-9.65524e-015	-9.491e-015	-1.08139e-014	-6.15726e-015	-8.42986e-015	-4.01493e-015	1.68713e-015	-9.97496e-015	-1.44139e-014	-1.77563e-014	-1.35101e-014	-7.98455e-015	-1.54808e-014	-8.35273e-015	-6.02707e-015	-2.39435e-015
-2.12667e-016	-7.27594e-015	-1.82003e-015	-1.46631e-015	-5.78532e-015	-1.552e-015	-1.41207e-014	5.40649e-015	-8.05867e-015	-9.5229e-015	-1.00974e-014	-1.07589e-014	-6.44263e-015	-8.2808e-015	-3.81397e-015	1.79652e-015	-1.00771e-014	-1.43523e-014	-1.76418e-014	-1.32594e-014	-7.88808e-015	-1.52454e-014	-8.36918e-015	-5.85316e-015	-2.21901e-015
-3.3473e-016	-7.75741e-015	-1.94071e-015	-1.48842e-015	-5.66389e-015	-1.87943e-015	-1.41967e-014	5.34844e-015	-7.35049e-015	-9.37707e-015	-1.0698e-014	-1.06834e-014	-6.73835e-015	-8.13668e-015	-3.60794e-015	1.90276e-015	-1.01718e-014	-1.4288e-014	-1.75045e-014	-1.30084e-014	-7.79795e-015	-1.49755e-014	-8.39217e-015	-5.69863e-015	-2.04317e-015
-4.79644e-016	-8.25483e-015	-2.06319e-015	-1.5374e-015	-5.53867e-015	-2.23003e-015	-1.42528e-014	5.28283e-015	-6.64194e-015	-9.21739e-015	-1.1286e-014	-1.05904e-014	-7.04225e-015	-7.99883e-015	-3.39805e-015	2.00595e-015	-1.02587e-014	-1.42215e-014	-1.73448e-014	-1.27572e-014	-7.71392e-015	-1.46734e-014	-8.42093e-015	-5.56468e-015	-1.86744e-015
-6.46225e-016	-8.7602e-015	-2.18574e-015	-1.61131e-015	-5.40955e-015	-2.60102e-015	-1.4287e-014	5.20781e-015	-5.94228e-015	-9.04448e-015	-1.18545e-014	-1.04831e-014	-7.35117e-015	-7.86901e-015	-3.18545e-015	2.10563e-015	-1.03381e-014	-1.41541e-014	-1.71633e-014	-1.25059e-014	-7.63574e-015	-1.43412e-014	-8.455e-015	-5.45287e-015	-1.69242e-015
-8.33182e-016	-9.26663e-015	-2.30705e-015	-1.70752e-015	-5.27648e-015	-2.98942e-015	-1.42979e-014	5.1215e-015	-5.26079e-015	-8.85846e-015	-1.23965e-014	-1.03647e-014	-7.66172e-015	-7.74885e-015	-2.97086e-015	2.20149e-015	-1.04106e-014	-1.4087e-014	-1.69611e-014	-1.22546e-014	-7.56333e-015	-1.39816e-014	-8.49365e-015	-5.36425e-015	-1.51897e-015
-1.03939e-015	-9.7671e-015	-2.42541e-015	-1.82357e-015	-5.13968e-015	-3.39237e-015	-1.42844e-014	5.02184e-015	-4.60722e-015	-8.65955e-015	-1.29062e-014	-1.02382e-014	-7.97074e-015	-7.63915e-015	-2.75622e-015	2.29377e-015	-1.04768e-014	-1.40212e-014	-1.6739e-014	-1.20038e-014	-7.49679e-015	-1.35975e-014	-8.53545e-015	-5.2994e-015	-1.34762e-015
-1.26339e-015	-1.02535e-014	-2.5387e-015	-1.95671e-015	-4.99925e-015	-3.80765e-015	-1.42451e-014	4.90679e-015	-3.99162e-015	-8.44848e-015	-1.33768e-014	-1.01061e-014	-8.27544e-015	-7.54097e-015	-2.54279e-015	2.38294e-015	-1.0536e-014	-1.39581e-014	-1.64989e-014	-1.17534e-014	-7.43544e-015	-1.31913e-014	-8.57912e-015	-5.25852e-015	-1.17827e-015
-1.50391e-015	-1.0718e-014	-2.6456e-015	-2.10413e-015	-4.85591e-015	-4.23258e-015	-1.41795e-014	4.77462e-015	-3.4234e-015	-8.22592e-015	-1.38029e-014	-9.9717e-015	-8.57207e-015	-7.45514e-015	-2.33079e-015	2.46929e-015	-1.05884e-014	-1.38982e-014	-1.62422e-014	-1.15032e-014	-7.37929e-015	-1.27664e-014	-8.62308e-015	-5.24168e-015	-1.01228e-015
-1.75916e-015	-1.11538e-014	-2.74485e-015	-2.26345e-015	-4.70934e-015	-4.66479e-015	-1.40868e-014	4.62338e-015	-2.91092e-015	-7.99232e-015	-1.41797e-014	-9.83852e-015	-8.85794e-015	-7.38262e-015	-2.12095e-015	2.55334e-015	-1.06335e-014	-1.38429e-014	-1.5971e-014	-1.1253e-014	-7.32822e-015	-1.2327e-014	-8.66636e-015	-5.24843e-015	-8.51067e-016
-2.0271e-015	-1.15541e-014	-2.83426e-015	-2.43199e-015	-4.55975e-015	-5.10149e-015	-1.3967e-014	4.45192e-015	-2.46328e-015	-7.74928e-015	-1.45031e-014	-9.7089e-015	-9.13103e-015	-7.32445e-015	-1.91463e-015	2.63533e-015	-1.06711e-014	-1.37932e-014	-1.56876e-014	-1.10022e-014	-7.28141e-015	-1.1877e-014	-8.70815e-015	-5.2784e-015	-6.94838e-016
-2.30569e-015	-1.19134e-014	-2.91285e-015	-2.60666e-015	-4.40799e-015	-5.53961e-015	-1.38201e-014	4.25864e-015	-2.08737e-015	-7.49721e-015	-1.47692e-014	-9.5849e-015	-9.38892e-015	-7.2809e-015	-1.71222e-015	2.71551e-015	-1.07014e-014	-1.37498e-014	-1.53936e-014	-1.07506e-014	-7.23852e-015	-1.14201e-014	-8.74776e-015	-5.33064e-015	-5.44311e-016
-2.59314e-015	-1.22269e-014	-2.97941e-015	-2.7838e-015	-4.25447e-015	-5.97616e-015	-1.36464e-014	4.04336e-015	-1.78986e-015	-7.23717e-015	-1.49748e-014	-9.46871e-015	-9.6299e-015	-7.2522e-015	-1.5141e-015	2.7947e-015	-1.07246e-014	-1.37137e-014	-1.50922e-014	-1.04976e-014	-7.19895e-015	-1.09592e-014	-8.78353e-015	-5.40407e-015	-4.00146e-016
-2.88694e-015	-1.24897e-014	-3.03297e-015	-2.9613e-015	-4.09951e-015	-6.40765e-015	-1.34466e-014	3.805e-015	-1.5772e-015	-6.97081e-015	-1.51179e-014	-9.36205e-015	-9.8514e-015	-7.23845e-015	-1.32111e-015	2.87346e-015	-1.07401e-014	-1.36855e-014	-1.47856e-014	-1.02432e-014	-7.16219e-015	-1.04978e-014	-8.81378e-015	-5.49724e-015	-2.63503e-016
-3.18453e-015	-1.26983e-014	-3.07269e-015	-3.13653e-015	-3.94336e-015	-6.83142e-015	-1.32215e-014	3.54275e-015	-1.4545e-015	-6.69963e-015	-1.51978e-014	-9.26679e-015	-1.0052e-014	-7.24011e-015	-1.13346e-015	2.95237e-015	-1.0747e-014	-1.36651e-014	-1.44765e-014	-9.98736e-015	-7.12777e-015	-1.0039e-014	-8.83728e-015	-5.60841e-015	-1.35033e-016
-3.48391e-015	-1.28497e-014	-3.09845e-015	-3.30727e-015	-3.78669e-015	-7.24475e-015	-1.2972e-014	3.25587e-015	-1.42544e-015	-6.42547e-015	-1.52136e-014	-9.18422e-015	-1.02308e-014	-7.25732e-015	-9.51653e-016	3.03183e-015	-1.07458e-014	-1.36533e-014	-1.41675e-014	-9.72974e-015	-7.09529e-015	-9.58619e-015	-8.85319e-015	-5.73547e-015	-1.61128e-017
-3.78265e-015	-1.29427e-014	-3.10984e-015	-3.4711e-015	-3.63037e-015	-7.64493e-015	-1.27e-014	2.94466e-015	-1.49237e-015	-6.15043e-015	-1.5166e-014	-9.11545e-015	-1.03871e-014	-7.28961e-015	-7.75893e-016	3.11267e-015	-1.07363e-014	-1.36506e-014	-1.38617e-014	-9.47029e-015	-7.0651e-015	-9.14217e-015	-8.86016e-015	-5.87618e-015	9.2269e-017
-4.0781e-015	-1.29764e-014	-3.1063e-015	-3.62554e-015	-3.47464e-015	-8.0292e-015	-1.2408e-014	2.61025e-015	-1.65653e-015	-5.87619e-015	-1.50566e-014	-9.06183e-015	-1.05207e-014	-7.33668e-015	-6.06591e-016	3.19552e-015	-1.07185e-014	-1.36569e-014	-1.35618e-014	-9.20877e-015	-7.03702e-015	-8.71006e-015	-8.85713e-015	-6.02877e-015	1.8909e-016
-4.3684e-015	-1.29508e-014	-3.08829e-015	-3.7696e-015	-3.32007e-015	-8.39484e-015	-1.20979e-014	2.25318e-015	-1.9183e-015	-5.60424e-015	-1.48875e-014	-9.02387e-015	-1.06314e-014	-7.39847e-015	-4.43417e-016	3.28118e-015	-1.06917e-014	-1.36721e-014	-1.32699e-014	-8.9455e-015	-7.01028e-015	-8.29291e-015	-8.84354e-015	-6.19076e-015	2.73748e-016
-4.65155e-015	-1.28668e-014	-3.05589e-015	-3.90167e-015	-3.16771e-015	-8.7394e-015	-1.17719e-014	1.87421e-015	-2.27752e-015	-5.33694e-015	-1.46617e-014	-9.00124e-015	-1.07194e-014	-7.47488e-015	-2.86042e-016	3.37033e-015	-1.06557e-014	-1.36965e-014	-1.29889e-014	-8.68038e-015	-6.98432e-015	-7.89264e-015	-8.81911e-015	-6.36001e-015	3.45441e-016
-4.92551e-015	-1.27268e-014	-3.00885e-015	-4.02071e-015	-3.01884e-015	-9.06202e-015	-1.14331e-014	1.47436e-015	-2.73186e-015	-5.07635e-015	-1.43832e-014	-8.99366e-015	-1.07858e-014	-7.56482e-015	-1.34507e-016	3.46331e-015	-1.06101e-014	-1.37299e-014	-1.27207e-014	-8.41356e-015	-6.95932e-015	-7.51225e-015	-8.783e-015	-6.53379e-015	4.03305e-016
-5.18822e-015	-1.25341e-014	-2.94884e-015	-4.12567e-015	-2.87411e-015	-9.36149e-015	-1.10852e-014	1.0552e-015	-3.27798e-015	-4.8248e-015	-1.40568e-014	-9.00023e-015	-1.08313e-014	-7.66753e-015	1.11831e-017	3.56091e-015	-1.05536e-014	-1.37719e-014	-1.24681e-014	-8.14551e-015	-6.93623e-015	-7.15412e-015	-8.73516e-015	-6.70929e-015	4.46409e-016
-5.43803e-015	-1.22928e-014	-2.87746e-015	-4.21632e-015	-2.73436e-015	-9.63652e-015	-1.07307e-014	6.18157e-016	-3.91133e-015	-4.58423e-015	-1.36878e-014	-9.0201e-015	-1.08569e-014	-7.78276e-015	1.51468e-016	3.66324e-015	-1.04857e-014	-1.38223e-014	-1.22327e-014	-7.87719e-015	-6.91518e-015	-6.82017e-015	-8.675e-015	-6.88388e-015	4.74333e-016
-5.67348e-015	-1.2007e-014	-2.79548e-015	-4.29248e-015	-2.60046e-015	-9.88602e-015	-1.03736e-014	1.65308e-016	-4.62623e-015	-4.35679e-015	-1.32817e-014	-9.05189e-015	-1.08646e-014	-7.90957e-015	2.86129e-016	3.77017e-015	-1.04054e-014	-1.38797e-014	-1.20165e-014	-7.60928e-015	-6.89574e-015	-6.5119e-015	-8.60217e-015	-7.05487e-015	4.86588e-016
-5.89301e-015	-1.1683e-014	-2.70439e-015	-4.35361e-015	-2.47313e-015	-1.01091e-014	-1.00176e-014	-3.01292e-016	-5.41563e-015	-4.14427e-015	-1.28447e-014	-9.09401e-015	-1.08567e-014	-8.04713e-015	4.15765e-016	3.88137e-015	-1.03117e-014	-1.39441e-014	-1.18222e-014	-7.34256e-015	-6.87898e-015	-6.2303e-015	-8.51691e-015	-7.21948e-015	4.82246e-016
-6.09534e-015	-1.13275e-014	-2.60503e-015	-4.39961e-015	-2.35342e-015	-1.03061e-014	-9.66667e-015	-7.79521e-016	-6.2717e-015	-3.94876e-015	-1.23835e-014	-9.14426e-015	-1.08349e-014	-8.19427e-015	5.4103e-016	3.99756e-015	-1.02034e-014	-1.40141e-014	-1.16504e-014	-7.0783e-015	-6.86546e-015	-5.97611e-015	-8.41963e-015	-7.37534e-015	4.61455e-016
-6.27963e-015	-1.09479e-014	-2.49914e-015	-4.43147e-015	-2.2424e-015	-1.04769e-014	-9.32411e-015	-1.26687e-015	-7.18583e-015	-3.77263e-015	-1.19048e-014	-9.2006e-015	-1.08016e-014	-8.34991e-015	6.61904e-016	4.11886e-015	-1.00796e-014	-1.4089e-014	-1.15017e-014	-6.81736e-015	-6.85558e-015	-5.75e-015	-8.31091e-015	-7.52052e-015	4.2375e-016
-6.44475e-015	-1.05516e-014	-2.38893e-015	-4.45008e-015	-2.14057e-015	-1.0621e-014	-8.99417e-015	-1.76087e-015	-8.1485e-015	-3.6177e-015	-1.14164e-014	-9.26084e-015	-1.07595e-014	-8.51277e-015	7.78998e-016	4.24442e-015	-9.9404e-015	-1.41677e-014	-1.13767e-014	-6.56151e-015	-6.8503e-015	-5.55297e-015	-8.19139e-015	-7.65299e-015	3.68806e-016
-6.58962e-015	-1.01465e-014	-2.27579e-015	-4.45665e-015	-2.04846e-015	-1.07386e-014	-8.68107e-015	-2.25837e-015	-9.14907e-015	-3.4862e-015	-1.0926e-014	-9.32292e-015	-1.07105e-014	-8.6816e-015	8.93499e-016	4.37402e-015	-9.78477e-015	-1.42488e-014	-1.12754e-014	-6.31174e-015	-6.85057e-015	-5.38483e-015	-8.0617e-015	-7.77032e-015	2.96212e-016
-6.71466e-015	-9.74129e-015	-2.16199e-015	-4.45227e-015	-1.96663e-015	-1.08297e-014	-8.3886e-015	-2.75672e-015	-1.01759e-014	-3.37948e-015	-1.04412e-014	-9.3838e-015	-1.06585e-014	-8.85558e-015	1.00533e-015	4.50792e-015	-9.61177e-015	-1.43311e-014	-1.11984e-014	-6.0688e-015	-6.85702e-015	-5.24484e-015	-7.92293e-015	-7.8715e-015	2.05882e-016
-6.81951e-015	-9.34454e-015	-2.04958e-015	-4.4381e-015	-1.89562e-015	-1.08956e-014	-8.12003e-015	-3.25294e-015	-1.12176e-014	-3.29866e-015	-9.9691e-015	-9.44098e-015	-1.06059e-014	-9.03313e-015	1.11484e-015	4.64592e-015	-9.42019e-015	-1.44134e-014	-1.11454e-014	-5.83498e-015	-6.87036e-015	-5.13215e-015	-7.77645e-015	-7.95519e-015	9.85898e-017
-6.90401e-015	-8.96477e-015	-1.94076e-015	-4.41551e-015	-1.8362e-015	-1.09376e-014	-7.8784e-015	-3.74438e-015	-1.22626e-014	-3.24482e-015	-9.51725e-015	-9.49189e-015	-1.05552e-014	-9.21279e-015	1.2227e-015	4.78682e-015	-9.20915e-015	-1.44942e-014	-1.11148e-014	-5.61186e-015	-6.89156e-015	-5.04589e-015	-7.62366e-015	-8.01942e-015	-2.56966e-017
-6.9677e-015	-8.60995e-015	-1.8374e-015	-4.38609e-015	-1.78891e-015	-1.09569e-014	-7.6669e-015	-4.22757e-015	-1.32991e-014	-3.21889e-015	-9.09247e-015	-9.53425e-015	-1.05091e-014	-9.39286e-015	1.3293e-015	4.93018e-015	-8.97787e-015	-1.45721e-014	-1.11055e-014	-5.39977e-015	-6.92084e-015	-4.98478e-015	-7.46573e-015	-8.06361e-015	-1.65977e-016
-7.01134e-015	-8.28838e-015	-1.74146e-015	-4.35136e-015	-1.75305e-015	-1.09554e-014	-7.48813e-015	-4.69949e-015	-1.43153e-014	-3.22144e-015	-8.70121e-015	-9.56528e-015	-1.04705e-014	-9.57214e-015	1.43486e-015	5.07545e-015	-8.7259e-015	-1.46454e-014	-1.11155e-014	-5.2002e-015	-6.95863e-015	-4.9477e-015	-7.30379e-015	-8.08676e-015	-3.22009e-016
-7.03594e-015	-8.00749e-015	-1.6544e-015	-4.31351e-015	-1.72918e-015	-1.09341e-014	-7.34439e-015	-5.15791e-015	-1.52996e-014	-3.25206e-015	-8.34959e-015	-9.5826e-015	-1.04419e-014	-9.74949e-015	1.5399e-015	5.22156e-015	-8.45308e-015	-1.47128e-014	-1.11433e-014	-5.01424e-015	-7.00631e-015	-4.93321e-015	-7.13944e-015	-8.08832e-015	-4.9314e-016
-7.04222e-015	-7.7744e-015	-1.57867e-015	-4.27417e-015	-1.71633e-015	-1.08948e-014	-7.23762e-015	-5.59952e-015	-1.6241e-014	-3.31108e-015	-8.04266e-015	-9.58449e-015	-1.04249e-014	-9.92302e-015	1.64453e-015	5.368e-015	-8.15824e-015	-1.47732e-014	-1.11864e-014	-4.84288e-015	-7.06486e-015	-4.94006e-015	-6.97407e-015	-8.06867e-015	-6.78386e-016
-7.03111e-015	-7.59548e-015	-1.51611e-015	-4.23477e-015	-1.7144e-015	-1.08396e-014	-7.16935e-015	-6.02231e-015	-1.71284e-014	-3.39779e-015	-7.7851e-015	-9.56897e-015	-1.04219e-014	-1.00921e-014	1.74921e-015	5.51373e-015	-7.84126e-015	-1.48252e-014	-1.12421e-014	-4.68785e-015	-7.13433e-015	-4.96639e-015	-6.80945e-015	-8.02779e-015	-8.76783e-016
-7.00392e-015	-7.47642e-015	-1.46813e-015	-4.19705e-015	-1.72323e-015	-1.07705e-014	-7.14099e-015	-6.4246e-015	-1.79508e-014	-3.51177e-015	-7.5811e-015	-9.53364e-015	-1.04347e-014	-1.02545e-014	1.85376e-015	5.65832e-015	-7.50204e-015	-1.48673e-014	-1.13075e-014	-4.55014e-015	-7.21475e-015	-5.0102e-015	-6.64637e-015	-7.96615e-015	-1.0861e-015
-6.96192e-015	-7.42194e-015	-1.43563e-015	-4.16232e-015	-1.7418e-015	-1.06891e-014	-7.15271e-015	-6.8051e-015	-1.86984e-014	-3.65161e-015	-7.43388e-015	-9.47705e-015	-1.0465e-014	-1.04088e-014	1.95787e-015	5.80106e-015	-7.1407e-015	-1.48983e-014	-1.13791e-014	-4.42998e-015	-7.30603e-015	-5.06986e-015	-6.48622e-015	-7.88393e-015	-1.30527e-015
-6.90651e-015	-7.43607e-015	-1.4208e-015	-4.13163e-015	-1.76935e-015	-1.05969e-014	-7.20521e-015	-7.16124e-015	-1.93631e-014	-3.81576e-015	-7.34648e-015	-9.39838e-015	-1.05138e-014	-1.05537e-014	2.06143e-015	5.94092e-015	-6.75784e-015	-1.49168e-014	-1.14547e-014	-4.32851e-015	-7.40804e-015	-5.14264e-015	-6.32991e-015	-7.78197e-015	-1.53292e-015
-6.83911e-015	-7.52251e-015	-1.42428e-015	-4.10684e-015	-1.80489e-015	-1.0496e-014	-7.29817e-015	-7.49098e-015	-1.9937e-014	-4.00303e-015	-7.32064e-015	-9.29628e-015	-1.05819e-014	-1.06882e-014	2.16477e-015	6.07733e-015	-6.35329e-015	-1.49216e-014	-1.15306e-014	-4.24605e-015	-7.52093e-015	-5.22642e-015	-6.17901e-015	-7.66144e-015	-1.76735e-015
-6.7611e-015	-7.68324e-015	-1.44694e-015	-4.0887e-015	-1.8478e-015	-1.03878e-014	-7.43003e-015	-7.7933e-015	-2.04126e-014	-4.211e-015	-7.35749e-015	-9.16982e-015	-1.06702e-014	-1.08107e-014	2.26767e-015	6.20955e-015	-5.92743e-015	-1.49119e-014	-1.16035e-014	-4.18327e-015	-7.64454e-015	-5.31888e-015	-6.03492e-015	-7.52396e-015	-2.00648e-015
-6.67433e-015	-7.91957e-015	-1.4894e-015	-4.07777e-015	-1.89716e-015	-1.02737e-014	-7.6e-015	-8.06703e-015	-2.07846e-014	-4.43676e-015	-7.4569e-015	-9.01823e-015	-1.07793e-014	-1.09194e-014	2.37054e-015	6.33678e-015	-5.48107e-015	-1.4887e-014	-1.16695e-014	-4.14016e-015	-7.77807e-015	-5.4172e-015	-5.89884e-015	-7.37034e-015	-2.24831e-015
-6.58078e-015	-8.23128e-015	-1.55255e-015	-4.07441e-015	-1.95176e-015	-1.01553e-014	-7.80571e-015	-8.31135e-015	-2.10482e-014	-4.67823e-015	-7.61808e-015	-8.84088e-015	-1.09087e-014	-1.1014e-014	2.47301e-015	6.459e-015	-5.01571e-015	-1.48456e-014	-1.17251e-014	-4.11546e-015	-7.92094e-015	-5.51975e-015	-5.77229e-015	-7.2023e-015	-2.49135e-015
-6.48165e-015	-8.61829e-015	-1.6371e-015	-4.0792e-015	-2.01035e-015	-1.00341e-014	-8.0445e-015	-8.52559e-015	-2.11995e-014	-4.93298e-015	-7.83964e-015	-8.63828e-015	-1.10588e-014	-1.10934e-014	2.57545e-015	6.57621e-015	-4.53269e-015	-1.47875e-014	-1.17669e-014	-4.10933e-015	-8.07193e-015	-5.62406e-015	-5.65553e-015	-7.02084e-015	-2.73286e-015
-6.37852e-015	-9.07886e-015	-1.74258e-015	-4.0921e-015	-2.07145e-015	-9.91111e-015	-8.31437e-015	-8.70926e-015	-2.1237e-014	-5.19795e-015	-8.11924e-015	-8.41125e-015	-1.12285e-014	-1.11564e-014	2.67738e-015	6.68782e-015	-4.03302e-015	-1.47122e-014	-1.17912e-014	-4.12092e-015	-8.22965e-015	-5.72911e-015	-5.54948e-015	-6.82752e-015	-2.97111e-015
-6.27313e-015	-9.61054e-015	-1.86951e-015	-4.11279e-015	-2.13344e-015	-9.78737e-015	-8.61217e-015	-8.86237e-015	-2.11588e-014	-5.46962e-015	-8.45387e-015	-8.16042e-015	-1.14169e-014	-1.1202e-014	2.77854e-015	6.79376e-015	-3.51829e-015	-1.46192e-014	-1.17953e-014	-4.14963e-015	-8.39269e-015	-5.83255e-015	-5.45515e-015	-6.62441e-015	-3.204e-015
-6.16725e-015	-1.02097e-014	-2.01761e-015	-4.14108e-015	-2.19463e-015	-9.66391e-015	-8.93354e-015	-8.98527e-015	-2.09648e-014	-5.74504e-015	-8.84e-015	-7.88699e-015	-1.16233e-014	-1.12294e-014	2.87918e-015	6.89371e-015	-2.99038e-015	-1.45074e-014	-1.17763e-014	-4.19419e-015	-8.55962e-015	-5.93212e-015	-5.37242e-015	-6.41328e-015	-3.42953e-015
-6.06273e-015	-1.08719e-014	-2.18651e-015	-4.17631e-015	-2.25342e-015	-9.54097e-015	-9.2748e-015	-9.07821e-015	-2.06559e-014	-6.02047e-015	-9.2739e-015	-7.59164e-015	-1.18463e-014	-1.12378e-014	2.97957e-015	6.98854e-015	-2.4509e-015	-1.4377e-014	-1.17312e-014	-4.25336e-015	-8.72885e-015	-6.02594e-015	-5.3015e-015	-6.19577e-015	-3.64608e-015
-5.96137e-015	-1.15913e-014	-2.3752e-015	-4.21725e-015	-2.30847e-015	-9.41911e-015	-9.63166e-015	-9.14193e-015	-2.02343e-014	-6.2918e-015	-9.75106e-015	-7.27539e-015	-1.20844e-014	-1.12262e-014	3.08001e-015	7.0787e-015	-1.90216e-015	-1.42286e-014	-1.16581e-014	-4.32591e-015	-8.89824e-015	-6.11257e-015	-5.24213e-015	-5.97332e-015	-3.85147e-015
-5.86452e-015	-1.23617e-014	-2.583e-015	-4.26312e-015	-2.35839e-015	-9.29839e-015	-9.99991e-015	-9.17766e-015	-1.97032e-014	-6.55637e-015	-1.02659e-014	-6.93933e-015	-1.23361e-014	-1.1194e-014	3.17961e-015	7.16399e-015	-1.34651e-015	-1.40621e-014	-1.15551e-014	-4.40941e-015	-9.06534e-015	-6.19055e-015	-5.19452e-015	-5.74764e-015	-4.04365e-015
-5.7727e-015	-1.31776e-014	-2.80868e-015	-4.31285e-015	-2.4015e-015	-9.17971e-015	-1.0375e-014	-9.1858e-015	-1.90664e-014	-6.81061e-015	-1.08133e-014	-6.58473e-015	-1.25997e-014	-1.11411e-014	3.27847e-015	7.24568e-015	-7.8587e-016	-1.38777e-014	-1.14205e-014	-4.50239e-015	-9.22861e-015	-6.25828e-015	-5.15843e-015	-5.5204e-015	-4.22105e-015
-5.68713e-015	-1.40322e-014	-3.05126e-015	-4.36522e-015	-2.43629e-015	-9.063e-015	-1.07517e-014	-9.16717e-015	-1.83284e-014	-7.05167e-015	-1.13884e-014	-6.21371e-015	-1.28729e-014	-1.10669e-014	3.37654e-015	7.32451e-015	-2.22839e-016	-1.36761e-014	-1.12531e-014	-4.60225e-015	-9.38568e-015	-6.31497e-015	-5.13334e-015	-5.2927e-015	-4.3822e-015
-5.60861e-015	-1.49186e-014	-3.30969e-015	-4.41933e-015	-2.46177e-015	-8.94816e-015	-1.11256e-014	-9.12241e-015	-1.74949e-014	-7.27569e-015	-1.19856e-014	-5.82801e-015	-1.31537e-014	-1.09711e-014	3.47407e-015	7.40089e-015	3.39979e-016	-1.34582e-014	-1.10519e-014	-4.7069e-015	-9.53357e-015	-6.36002e-015	-5.11896e-015	-5.06591e-015	-4.52501e-015
-5.53822e-015	-1.58289e-014	-3.582e-015	-4.47404e-015	-2.47698e-015	-8.83473e-015	-1.14921e-014	-9.05259e-015	-1.65721e-014	-7.47911e-015	-1.25985e-014	-5.42947e-015	-1.34403e-014	-1.0854e-014	3.5715e-015	7.47598e-015	8.99987e-016	-1.32248e-014	-1.08161e-014	-4.81407e-015	-9.66972e-015	-6.39284e-015	-5.11404e-015	-4.84127e-015	-4.648e-015
-5.47634e-015	-1.67552e-014	-3.86647e-015	-4.5279e-015	-2.48031e-015	-8.72208e-015	-1.1846e-014	-8.9591e-015	-1.55674e-014	-7.65916e-015	-1.32212e-014	-5.01963e-015	-1.37299e-014	-1.07156e-014	3.6691e-015	7.55094e-015	1.45447e-015	-1.29763e-014	-1.05461e-014	-4.92136e-015	-9.79167e-015	-6.41202e-015	-5.11771e-015	-4.62031e-015	-4.75007e-015
-5.42358e-015	-1.76891e-014	-4.16186e-015	-4.57953e-015	-2.47124e-015	-8.60945e-015	-1.21826e-014	-8.84292e-015	-1.44885e-014	-7.81373e-015	-1.38471e-014	-4.60109e-015	-1.40205e-014	-1.05566e-014	3.76627e-015	7.62664e-015	2.00063e-015	-1.27143e-014	-1.02424e-014	-5.02634e-015	-9.89704e-015	-6.41713e-015	-5.12921e-015	-4.40322e-015	-4.8299e-015
-5.3805e-015	-1.86232e-014	-4.46593e-015	-4.62721e-015	-2.44934e-015	-8.49567e-015	-1.24973e-014	-8.70524e-015	-1.33439e-014	-7.94023e-015	-1.44698e-014	-4.17644e-015	-1.43102e-014	-1.0377e-014	3.8634e-015	7.70474e-015	2.53605e-015	-1.24403e-014	-9.90676e-015	-5.12649e-015	-9.98321e-015	-6.40838e-015	-5.14693e-015	-4.19086e-015	-4.88681e-015
-5.34601e-015	-1.95486e-014	-4.77629e-015	-4.66889e-015	-2.41389e-015	-8.38071e-015	-1.27866e-014	-8.5471e-015	-1.21424e-014	-8.03605e-015	-1.50837e-014	-3.74708e-015	-1.45963e-014	-1.01774e-014	3.96125e-015	7.78664e-015	3.05844e-015	-1.21546e-014	-9.54007e-015	-5.21945e-015	-1.00471e-014	-6.38526e-015	-5.16983e-015	-3.9845e-015	-4.92011e-015
-5.31981e-015	-2.04574e-014	-5.09162e-015	-4.70296e-015	-2.36458e-015	-8.26391e-015	-1.30465e-014	-8.36927e-015	-1.08924e-014	-8.09962e-015	-1.56826e-014	-3.31559e-015	-1.48765e-014	-9.95865e-015	4.0603e-015	7.87328e-015	3.56484e-015	-1.18587e-014	-9.14388e-015	-5.3023e-015	-1.00864e-014	-6.34836e-015	-5.19649e-015	-3.78377e-015	-4.92982e-015
-5.30186e-015	-2.13421e-014	-5.40932e-015	-4.72805e-015	-2.30092e-015	-8.14388e-015	-1.32731e-014	-8.17249e-015	-9.60375e-015	-8.12975e-015	-1.62615e-014	-2.88469e-015	-1.5148e-014	-9.72126e-015	4.16082e-015	7.966e-015	4.05345e-015	-1.15535e-014	-8.72053e-015	-5.37257e-015	-1.00992e-014	-6.29827e-015	-5.22528e-015	-3.58927e-015	-4.91569e-015
-5.29166e-015	-2.21959e-014	-5.72702e-015	-4.74213e-015	-2.2226e-015	-8.019e-015	-1.34634e-014	-7.95768e-015	-8.28544e-015	-8.12544e-015	-1.68151e-014	-2.4557e-015	-1.54088e-014	-9.46586e-015	4.26304e-015	8.06685e-015	4.52173e-015	-1.124e-014	-8.27281e-015	-5.42776e-015	-1.00836e-014	-6.23565e-015	-5.25435e-015	-3.40172e-015	-4.87794e-015
-5.28768e-015	-2.30121e-014	-6.04239e-015	-4.74434e-015	-2.13012e-015	-7.88813e-015	-1.36144e-014	-7.72632e-015	-6.94718e-015	-8.08566e-015	-1.73381e-014	-2.03137e-015	-1.56563e-014	-9.19326e-015	4.36752e-015	8.17648e-015	4.96815e-015	-1.09198e-014	-7.80353e-015	-5.46602e-015	-1.00379e-014	-6.16092e-015	-5.28239e-015	-3.22107e-015	-4.81679e-015
-5.28948e-015	-2.37841e-014	-6.35356e-015	-4.73326e-015	-2.02391e-015	-7.75013e-015	-1.3724e-014	-7.47878e-015	-5.59798e-015	-8.01006e-015	-1.78266e-014	-1.61329e-015	-1.58893e-014	-8.90457e-015	4.47442e-015	8.29644e-015	5.39115e-015	-1.05946e-014	-7.31584e-015	-5.48483e-015	-9.96004e-015	-6.07515e-015	-5.30819e-015	-3.04726e-015	-4.73296e-015
-5.29641e-015	-2.45064e-014	-6.65829e-015	-4.70816e-015	-1.90471e-015	-7.60444e-015	-1.37903e-014	-7.21566e-015	-4.24697e-015	-7.89868e-015	-1.82764e-014	-1.20308e-015	-1.61056e-014	-8.60124e-015	4.58483e-015	8.42834e-015	5.78911e-015	-1.02654e-014	-6.81404e-015	-5.48223e-015	-9.84858e-015	-5.97882e-015	-5.33036e-015	-2.88053e-015	-4.62716e-015
-5.30645e-015	-2.51734e-014	-6.95468e-015	-4.66767e-015	-1.77289e-015	-7.45021e-015	-1.38123e-014	-6.93767e-015	-2.90325e-015	-7.75166e-015	-1.86837e-014	-8.02657e-016	-1.63029e-014	-8.28447e-015	4.69893e-015	8.57299e-015	6.1606e-015	-9.93362e-015	-6.30176e-015	-5.45652e-015	-9.70247e-015	-5.87307e-015	-5.34785e-015	-2.7203e-015	-4.50044e-015
-5.31834e-015	-2.57801e-014	-7.24065e-015	-4.61109e-015	-1.62918e-015	-7.28609e-015	-1.37887e-014	-6.64575e-015	-1.57569e-015	-7.56945e-015	-1.90453e-014	-4.13336e-016	-1.64788e-014	-7.95548e-015	4.81704e-015	8.73117e-015	6.50419e-015	-9.60079e-015	-5.78213e-015	-5.40583e-015	-9.52116e-015	-5.75939e-015	-5.35961e-015	-2.56646e-015	-4.35393e-015
-5.33054e-015	-2.63226e-014	-7.51402e-015	-4.53785e-015	-1.47467e-015	-7.11194e-015	-1.37198e-014	-6.34055e-015	-2.72103e-016	-7.35303e-015	-1.93584e-014	-3.68171e-017	-1.66313e-014	-7.61572e-015	4.93891e-015	8.90335e-015	6.81966e-015	-9.26786e-015	-5.25934e-015	-5.32925e-015	-9.304e-015	-5.63995e-015	-5.36459e-015	-2.41907e-015	-4.18889e-015
-5.34212e-015	-2.67968e-014	-7.77294e-015	-4.44749e-015	-1.31043e-015	-6.92802e-015	-1.36055e-014	-6.02273e-015	9.99568e-016	-7.1048e-015	-1.9621e-014	3.2475e-016	-1.67585e-014	-7.26691e-015	5.06482e-015	9.08953e-015	7.10654e-015	-8.9362e-015	-4.73842e-015	-5.22614e-015	-9.05022e-015	-5.51627e-015	-5.36149e-015	-2.27773e-015	-4.00674e-015
-5.35134e-015	-2.72e-014	-8.01564e-015	-4.3402e-015	-1.13815e-015	-6.73373e-015	-1.34466e-014	-5.69276e-015	2.2321e-015	-6.82706e-015	-1.98312e-014	6.70075e-016	-1.68589e-014	-6.91061e-015	5.19538e-015	9.28997e-015	7.36462e-015	-8.60747e-015	-4.22317e-015	-5.09583e-015	-8.76057e-015	-5.38998e-015	-5.34878e-015	-2.14195e-015	-3.8094e-015
-5.35665e-015	-2.75303e-014	-8.24094e-015	-4.21604e-015	-9.59652e-016	-6.52847e-015	-1.32442e-014	-5.35083e-015	3.41931e-015	-6.52168e-015	-1.99881e-014	9.97075e-016	-1.69314e-014	-6.54814e-015	5.33031e-015	9.50422e-015	7.59333e-015	-8.28193e-015	-3.7178e-015	-4.93805e-015	-8.43477e-015	-5.26213e-015	-5.32609e-015	-2.01155e-015	-3.59857e-015
-5.35629e-015	-2.77866e-014	-8.44692e-015	-4.07511e-015	-7.76199e-016	-6.31177e-015	-1.30007e-014	-4.99733e-015	4.55421e-015	-6.1911e-015	-2.00912e-014	1.30443e-015	-1.69753e-014	-6.1811e-015	5.46943e-015	9.73225e-015	7.79274e-015	-7.96104e-015	-3.22672e-015	-4.75222e-015	-8.07479e-015	-5.1351e-015	-5.2922e-015	-1.88627e-015	-3.37671e-015
-5.34836e-015	-2.79681e-014	-8.63172e-015	-3.91791e-015	-5.8896e-016	-6.08364e-015	-1.27182e-014	-4.63247e-015	5.63071e-015	-5.83838e-015	-2.01408e-014	1.59088e-015	-1.69893e-014	-5.81131e-015	5.61219e-015	9.97372e-015	7.96318e-015	-7.6458e-015	-2.75418e-015	-4.53908e-015	-7.68139e-015	-5.01043e-015	-5.24728e-015	-1.76563e-015	-3.14664e-015
-5.33176e-015	-2.80744e-014	-8.79387e-015	-3.74537e-015	-3.99528e-016	-5.84427e-015	-1.23996e-014	-4.25697e-015	6.64366e-015	-5.46642e-015	-2.01364e-014	1.8556e-015	-1.69717e-014	-5.44081e-015	5.75835e-015	1.02277e-014	8.10515e-015	-7.33742e-015	-2.30386e-015	-4.29921e-015	-7.25613e-015	-4.89016e-015	-5.19099e-015	-1.64938e-015	-2.90957e-015
-5.30509e-015	-2.8106e-014	-8.93271e-015	-3.55781e-015	-2.10018e-016	-5.59442e-015	-1.20477e-014	-3.87055e-015	7.58884e-015	-5.07875e-015	-2.00795e-014	2.09745e-015	-1.69215e-014	-5.07137e-015	5.90692e-015	1.04933e-014	8.21975e-015	-7.03614e-015	-1.88009e-015	-4.03362e-015	-6.80108e-015	-4.77572e-015	-5.12309e-015	-1.53724e-015	-2.66759e-015
-5.26697e-015	-2.80638e-014	-9.04711e-015	-3.3558e-015	-2.14064e-017	-5.33401e-015	-1.16656e-014	-3.47375e-015	8.46159e-015	-4.67804e-015	-1.99709e-014	2.31477e-015	-1.68374e-014	-4.70495e-015	6.05767e-015	1.077e-014	8.30846e-015	-6.74256e-015	-1.48638e-015	-3.7437e-015	-6.31838e-015	-4.66904e-015	-5.04323e-015	-1.42914e-015	-2.4233e-015
-5.21625e-015	-2.79492e-014	-9.13593e-015	-3.14157e-015	1.64626e-016	-5.06399e-015	-1.12572e-014	-3.06795e-015	9.25807e-015	-4.26849e-015	-1.98117e-014	2.50709e-015	-1.67185e-014	-4.34351e-015	6.21008e-015	1.1056e-014	8.3727e-015	-6.45812e-015	-1.12566e-015	-3.43139e-015	-5.81073e-015	-4.57231e-015	-4.95118e-015	-1.32495e-015	-2.17891e-015
-5.15263e-015	-2.77641e-014	-9.19844e-015	-2.9165e-015	3.46541e-016	-4.7854e-015	-1.08263e-014	-2.65336e-015	9.97603e-015	-3.85298e-015	-1.96032e-014	2.67387e-015	-1.65646e-014	-3.98833e-015	6.36309e-015	1.13499e-014	8.41381e-015	-6.18292e-015	-7.99754e-016	-3.0993e-015	-5.28043e-015	-4.48652e-015	-4.84765e-015	-1.22489e-015	-1.93644e-015
-5.07501e-015	-2.75109e-014	-9.23483e-015	-2.6821e-015	5.23162e-016	-4.49904e-015	-1.03769e-014	-2.23103e-015	1.06123e-014	-3.43538e-015	-1.93471e-014	2.81449e-015	-1.63747e-014	-3.64122e-015	6.51545e-015	1.16501e-014	8.43359e-015	-5.91791e-015	-5.10812e-016	-2.74941e-015	-4.73032e-015	-4.41325e-015	-4.73354e-015	-1.1289e-015	-1.69775e-015
-4.98254e-015	-2.71916e-014	-9.2452e-015	-2.44001e-015	6.92612e-016	-4.20641e-015	-9.91325e-015	-1.80213e-015	1.11649e-014	-3.01964e-015	-1.90459e-014	2.92796e-015	-1.61482e-014	-3.30378e-015	6.6666e-015	1.1954e-014	8.43349e-015	-5.66272e-015	-2.60836e-016	-2.38347e-015	-4.16411e-015	-4.3536e-015	-4.60943e-015	-1.03697e-015	-1.46476e-015
-4.87484e-015	-2.68089e-014	-9.22903e-015	-2.19217e-015	8.53399e-016	-3.9092e-015	-9.44001e-015	-1.36731e-015	1.16321e-014	-2.60953e-015	-1.87026e-014	3.01307e-015	-1.58856e-014	-2.97729e-015	6.81539e-015	1.22594e-014	8.41522e-015	-5.41783e-015	-5.21084e-017	-2.00401e-015	-3.58512e-015	-4.30868e-015	-4.47617e-015	-9.4913e-016	-1.24048e-015
-4.75151e-015	-2.63663e-014	-9.18632e-015	-1.94009e-015	1.00449e-015	-3.60855e-015	-8.96134e-015	-9.28172e-016	1.20131e-014	-2.2079e-015	-1.83187e-014	3.0694e-015	-1.55862e-014	-2.66352e-015	6.9604e-015	1.25639e-014	8.38092e-015	-5.18411e-015	1.14153e-016	-1.61445e-015	-2.99745e-015	-4.27971e-015	-4.33444e-015	-8.65878e-016	-1.02591e-015
-4.61216e-015	-2.58661e-014	-9.11777e-015	-1.68573e-015	1.1453e-015	-3.30623e-015	-8.4814e-015	-4.86158e-016	1.23076e-014	-1.81804e-015	-1.7897e-014	3.09612e-015	-1.52497e-014	-2.36402e-015	7.09984e-015	1.28647e-014	8.33295e-015	-4.96152e-015	2.37129e-016	-1.21677e-015	-2.40415e-015	-4.26839e-015	-4.18584e-015	-7.87084e-016	-8.22598e-016
-4.45727e-015	-2.53113e-014	-9.02364e-015	-1.43093e-015	1.2748e-015	-3.00392e-015	-8.00354e-015	-4.19702e-017	1.25152e-014	-1.44246e-015	-1.74403e-014	3.09241e-015	-1.48758e-014	-2.07992e-015	7.23288e-015	1.31595e-014	8.27319e-015	-4.75045e-015	3.16968e-016	-8.13661e-016	-1.80879e-015	-4.27565e-015	-4.03087e-015	-7.12606e-016	-6.32022e-016
-4.2868e-015	-2.47052e-014	-8.90456e-015	-1.17776e-015	1.39225e-015	-2.70297e-015	-7.53184e-015	4.03099e-016	1.26352e-014	-1.08341e-015	-1.69508e-014	3.05836e-015	-1.44642e-014	-1.81303e-015	7.35865e-015	1.34454e-014	8.2036e-015	-4.55064e-015	3.53743e-016	-4.09099e-016	-1.21551e-015	-4.30114e-015	-3.87121e-015	-6.42813e-016	-4.55391e-016
-4.1014e-015	-2.40506e-014	-8.76132e-015	-9.28257e-016	1.49712e-015	-2.40578e-015	-7.06995e-015	8.46893e-016	1.26684e-014	-7.44419e-016	-1.64316e-014	2.99325e-015	-1.40146e-014	-1.56426e-015	7.47527e-015	1.37196e-014	8.12634e-015	-4.36245e-015	3.48195e-016	-6.24398e-018	-6.28092e-016	-4.34542e-015	-3.70827e-015	-5.77643e-016	-2.93752e-016
-3.9019e-015	-2.33505e-014	-8.59446e-015	-6.84739e-016	1.58904e-015	-2.11411e-015	-6.621e-015	1.28782e-015	1.26151e-014	-4.27962e-016	-1.58851e-014	2.89779e-015	-1.35276e-014	-1.33451e-015	7.58154e-015	1.39794e-014	8.04346e-015	-4.18549e-015	3.01975e-016	3.91745e-016	-5.04022e-017	-4.40836e-015	-3.5437e-015	-5.17502e-016	-1.4851e-016
-3.68957e-015	-2.26078e-014	-8.40517e-015	-4.49363e-016	1.66784e-015	-1.83021e-015	-6.18821e-015	1.72431e-015	1.2477e-014	-1.36323e-016	-1.53138e-014	2.77171e-015	-1.30042e-014	-1.12502e-015	7.67629e-015	1.42222e-014	7.95692e-015	-4.01954e-015	2.16664e-016	7.82037e-016	5.13741e-016	-4.48952e-015	-3.37892e-015	-4.62803e-016	-1.96847e-017
-3.46567e-015	-2.18259e-014	-8.19464e-015	-2.23403e-016	1.73365e-015	-1.55569e-015	-5.77419e-015	2.15477e-015	1.22559e-014	1.29097e-016	-1.47206e-014	2.61532e-015	-1.24453e-014	-9.37004e-016	7.75807e-015	1.44452e-014	7.8686e-015	-3.86439e-015	9.4056e-017	1.16121e-015	1.06083e-015	-4.58857e-015	-3.21517e-015	-4.13701e-016	9.28076e-017
-3.23122e-015	-2.10081e-014	-7.96381e-015	-9.01875e-018	1.78671e-015	-1.29238e-015	-5.38148e-015	2.57722e-015	1.19534e-014	3.67118e-016	-1.41087e-014	2.42939e-015	-1.1852e-014	-7.71165e-016	7.82559e-015	1.46459e-014	7.78005e-015	-3.71937e-015	-6.34211e-017	1.52573e-015	1.58754e-015	-4.70478e-015	-3.05438e-015	-3.70306e-016	1.88671e-016
-2.98771e-015	-2.01575e-014	-7.71442e-015	1.91682e-016	1.82741e-015	-1.04165e-015	-5.01248e-015	2.9898e-015	1.15718e-014	5.77085e-016	-1.34802e-014	2.21538e-015	-1.12255e-014	-6.28217e-016	7.87805e-015	1.4822e-014	7.69304e-015	-3.58454e-015	-2.52861e-016	1.87289e-015	2.09025e-015	-4.83674e-015	-2.89777e-015	-3.3256e-016	2.67211e-016
-2.73691e-015	-1.92774e-014	-7.44793e-015	3.76811e-016	1.85635e-015	-8.04951e-016	-4.6687e-015	3.39122e-015	1.11146e-014	7.58495e-016	-1.28378e-014	1.97438e-015	-1.05673e-014	-5.08135e-016	7.91483e-015	1.49716e-014	7.60867e-015	-3.45966e-015	-4.71341e-016	2.20044e-015	2.56631e-015	-4.98251e-015	-2.74681e-015	-3.00573e-016	3.2897e-016
-2.48065e-015	-1.83711e-014	-7.16567e-015	5.44906e-016	1.87401e-015	-5.83541e-016	-4.35156e-015	3.77986e-015	1.05847e-014	9.11195e-016	-1.21835e-014	1.70739e-015	-9.87866e-015	-4.11649e-016	7.93481e-015	1.50928e-014	7.52894e-015	-3.34454e-015	-7.15646e-016	2.50528e-015	3.01295e-015	-5.14079e-015	-2.60355e-015	-2.74521e-016	3.74627e-016
-2.22056e-015	-1.74419e-014	-6.86976e-015	6.94226e-016	1.88113e-015	-3.78709e-016	-4.06207e-015	4.15446e-015	9.98608e-015	1.03523e-015	-1.15207e-014	1.41606e-015	-9.16127e-015	-3.38695e-016	7.9371e-015	1.51838e-014	7.45487e-015	-3.23833e-015	-9.81751e-016	2.78504e-015	3.42795e-015	-5.31014e-015	-2.46975e-015	-2.54677e-016	4.0468e-016
-1.95933e-015	-1.6493e-014	-6.56219e-015	8.23674e-016	1.8789e-015	-1.92427e-016	-3.80095e-015	4.51332e-015	9.32288e-015	1.13116e-015	-1.08521e-014	1.1021e-015	-8.41764e-015	-2.89298e-016	7.92149e-015	1.52436e-014	7.38794e-015	-3.14084e-015	-1.26557e-015	3.03756e-015	3.80925e-015	-5.48843e-015	-2.34628e-015	-2.40265e-016	4.19965e-016
-1.69898e-015	-1.5528e-014	-6.24484e-015	9.32542e-016	1.86886e-015	-2.60325e-017	-3.5685e-015	4.85476e-015	8.59939e-015	1.20024e-015	-1.01802e-014	7.67971e-016	-7.65105e-015	-2.63566e-016	7.88743e-015	1.52706e-014	7.32908e-015	-3.05161e-015	-1.56345e-015	3.26088e-015	4.15485e-015	-5.67288e-015	-2.23463e-015	-2.30739e-016	4.21497e-016
-1.44111e-015	-1.455e-014	-5.91918e-015	1.01972e-015	1.85188e-015	1.19911e-016	-3.36453e-015	5.17777e-015	7.82005e-015	1.24411e-015	-9.50755e-015	4.15411e-016	-6.86429e-015	-2.61102e-016	7.83481e-015	1.52641e-014	7.2788e-015	-2.96994e-015	-1.87089e-015	3.45349e-015	4.46324e-015	-5.8611e-015	-2.13671e-015	-2.25956e-016	4.09973e-016
-1.18821e-015	-1.35623e-014	-5.58646e-015	1.08417e-015	1.82891e-015	2.45281e-016	-3.18842e-015	5.48144e-015	6.99014e-015	1.26397e-015	-8.83588e-015	4.68962e-017	-6.06048e-015	-2.81592e-016	7.76322e-015	1.52231e-014	7.23789e-015	-2.89526e-015	-2.18384e-015	3.61369e-015	4.73337e-015	-6.05078e-015	-2.05367e-015	-2.2549e-016	3.86463e-016
-9.42432e-016	-1.25688e-014	-5.24878e-015	1.12569e-015	1.80123e-015	3.49215e-016	-3.03959e-015	5.76492e-015	6.1151e-015	1.26149e-015	-8.16728e-015	-3.34339e-016	-5.24329e-015	-3.24788e-016	7.67376e-015	1.5148e-014	7.20718e-015	-2.82683e-015	-2.49852e-015	3.74129e-015	4.96487e-015	-6.23889e-015	-1.98651e-015	-2.28885e-016	3.52732e-016
-7.05726e-016	-1.1573e-014	-4.90803e-015	1.14343e-015	1.7703e-015	4.31226e-016	-2.91698e-015	6.02744e-015	5.20054e-015	1.23877e-015	-7.50477e-015	-7.25351e-016	-4.41641e-015	-3.89924e-016	7.56742e-015	1.50393e-014	7.18672e-015	-2.76457e-015	-2.81032e-015	3.83576e-015	5.15742e-015	-6.42282e-015	-1.93624e-015	-2.35941e-016	3.10398e-016
-4.80069e-016	-1.05788e-014	-4.56616e-015	1.13718e-015	1.73764e-015	4.91358e-016	-2.81913e-015	6.26853e-015	4.25189e-015	1.19804e-015	-6.85074e-015	-1.12374e-015	-3.58376e-015	-4.76409e-016	7.44497e-015	1.48975e-014	7.17686e-015	-2.70793e-015	-3.1148e-015	3.8969e-015	5.31102e-015	-6.60047e-015	-1.90346e-015	-2.46059e-016	2.61098e-016
-2.67664e-016	-9.5893e-015	-4.22464e-015	1.10736e-015	1.70453e-015	5.30026e-016	-2.74413e-015	6.48845e-015	3.27487e-015	1.14161e-015	-6.20672e-015	-1.5267e-015	-2.74889e-015	-5.8335e-016	7.30724e-015	1.47229e-014	7.17799e-015	-2.6559e-015	-3.40783e-015	3.92453e-015	5.42565e-015	-6.768e-015	-1.88874e-015	-2.58144e-016	2.06408e-016
-7.09564e-017	-8.60849e-015	-3.88523e-015	1.05431e-015	1.67245e-015	5.4736e-016	-2.69057e-015	6.68679e-015	2.27561e-015	1.07244e-015	-5.57534e-015	-1.92994e-015	-1.91583e-015	-7.10154e-016	7.15544e-015	1.45166e-014	7.18991e-015	-2.60808e-015	-3.68581e-015	3.9195e-015	5.5013e-015	-6.92204e-015	-1.89231e-015	-2.7156e-016	1.47154e-016
1.08073e-016	-7.63962e-015	-3.54945e-015	9.79125e-016	1.64234e-015	5.44025e-016	-2.65561e-015	6.86317e-015	1.25959e-015	9.92505e-016	-4.95851e-015	-2.33047e-015	-1.08853e-015	-8.55751e-016	6.99084e-015	1.42803e-014	7.21202e-015	-2.56402e-015	-3.94461e-015	3.88276e-015	5.53921e-015	-7.0607e-015	-1.91511e-015	-2.85918e-016	8.55097e-017
2.67605e-016	-6.68653e-015	-3.21862e-015	8.81489e-016	1.61589e-015	5.21013e-016	-2.63714e-015	7.01819e-015	2.33834e-016	9.04776e-016	-4.35814e-015	-2.72447e-015	-2.72116e-016	-1.01891e-015	6.81503e-015	1.40163e-014	7.24476e-015	-2.52299e-015	-4.18104e-015	3.81591e-015	5.5401e-015	-7.18078e-015	-1.95734e-015	-3.0082e-016	2.28811e-017
4.06284e-016	-5.75257e-015	-2.8936e-015	7.62413e-016	1.59451e-015	4.79986e-016	-2.63341e-015	7.15295e-015	-7.95492e-016	8.12146e-016	-3.77612e-015	-3.10876e-015	5.28666e-016	-1.19837e-015	6.62981e-015	1.37271e-014	7.28748e-015	-2.48456e-015	-4.39138e-015	3.72052e-015	5.50532e-015	-7.27978e-015	-2.0185e-015	-3.14566e-016	-3.91802e-017
5.23457e-016	-4.84203e-015	-2.57575e-015	6.23427e-016	1.57941e-015	4.22235e-016	-2.6414e-015	7.26807e-015	-1.82234e-015	7.17233e-016	-3.21432e-015	-3.47954e-015	1.3096e-015	-1.3925e-015	6.43732e-015	1.34154e-014	7.33997e-015	-2.44793e-015	-4.5727e-015	3.59831e-015	5.43714e-015	-7.3549e-015	-2.09856e-015	-3.25999e-016	-9.91711e-017
6.17596e-016	-3.9585e-015	-2.26638e-015	4.65741e-016	1.57216e-015	3.49442e-016	-2.65802e-015	7.36426e-015	-2.83973e-015	6.22588e-016	-2.67437e-015	-3.83298e-015	2.0654e-015	-1.59993e-015	6.23882e-015	1.30836e-014	7.40173e-015	-2.4117e-015	-4.72219e-015	3.4515e-015	5.33732e-015	-7.40443e-015	-2.19675e-015	-3.34621e-016	-1.55565e-016
6.87227e-016	-3.10597e-015	-1.96625e-015	2.91472e-016	1.57341e-015	2.63388e-016	-2.68086e-015	7.44288e-015	-3.8421e-015	5.30364e-016	-2.1575e-015	-4.16598e-015	2.7918e-015	-1.81933e-015	6.03697e-015	1.27353e-014	7.4722e-015	-2.37575e-015	-4.83774e-015	3.28352e-015	5.20765e-015	-7.42633e-015	-2.31269e-015	-3.397e-016	-2.07337e-016
7.3185e-016	-2.28753e-015	-1.67586e-015	1.01918e-016	1.58374e-015	1.6632e-016	-2.7082e-015	7.50572e-015	-4.82351e-015	4.42475e-016	-1.66495e-015	-4.47533e-015	3.48436e-015	-2.04884e-015	5.83429e-015	1.23738e-014	7.55056e-015	-2.33958e-015	-4.91743e-015	3.09671e-015	5.05048e-015	-7.41849e-015	-2.44594e-015	-3.40475e-016	-2.5305e-016
7.51133e-016	-1.50707e-015	-1.39646e-015	-1.01363e-016	1.60414e-015	6.08568e-017	-2.73807e-015	7.55406e-015	-5.77822e-015	3.6164e-016	-1.19813e-015	-4.75833e-015	4.13867e-015	-2.28722e-015	5.63237e-015	1.20014e-014	7.63636e-015	-2.30274e-015	-4.95899e-015	2.89379e-015	4.86824e-015	-7.38001e-015	-2.59587e-015	-3.36403e-016	-2.91914e-016
7.44886e-016	-7.68007e-016	-1.12865e-015	-3.16365e-016	1.63531e-015	-5.12251e-017	-2.76865e-015	7.58911e-015	-6.7013e-015	2.89342e-016	-7.58138e-016	-5.01239e-015	4.75101e-015	-2.53275e-015	5.43361e-015	1.16215e-014	7.72915e-015	-2.26457e-015	-4.96135e-015	2.67811e-015	4.66311e-015	-7.31024e-015	-2.76115e-015	-3.26177e-016	-3.23501e-016
7.12791e-016	-7.3333e-017	-8.73306e-016	-5.40959e-016	1.67744e-015	-1.67215e-016	-2.79745e-015	7.61231e-015	-7.58724e-015	2.26913e-016	-3.45608e-016	-5.23544e-015	5.31747e-015	-2.78409e-015	5.24052e-015	1.12379e-014	7.82833e-015	-2.22485e-015	-4.92355e-015	2.45264e-015	4.43796e-015	-7.20792e-015	-2.93982e-015	-3.08974e-016	-3.47525e-016
6.55184e-016	5.7326e-016	-6.30852e-016	-7.72869e-016	1.73097e-015	-2.85013e-016	-2.82281e-015	7.62523e-015	-8.43065e-015	1.75545e-016	3.83797e-017	-5.42557e-015	5.83414e-015	-3.03978e-015	5.05451e-015	1.08538e-014	7.93321e-015	-2.18295e-015	-4.84518e-015	2.22109e-015	4.19464e-015	-7.07267e-015	-3.13127e-015	-2.84875e-016	-3.63801e-016
5.71811e-016	1.16882e-015	-4.01731e-016	-1.00997e-015	1.79598e-015	-4.02352e-016	-2.84282e-015	7.62945e-015	-9.22771e-015	1.36201e-016	3.9268e-016	-5.58144e-015	6.29739e-015	-3.29789e-015	4.87757e-015	1.04725e-014	8.04426e-015	-2.13867e-015	-4.72692e-015	1.98668e-015	3.93504e-015	-6.90565e-015	-3.33391e-015	-2.53429e-016	-3.71624e-016
4.63251e-016	1.71069e-015	-1.86317e-016	-1.24998e-015	1.87253e-015	-5.15652e-016	-2.85582e-015	7.62642e-015	-9.97423e-015	1.09493e-016	7.16236e-016	-5.70178e-015	6.70422e-015	-3.55733e-015	4.71183e-015	1.00979e-014	8.16087e-015	-2.09188e-015	-4.56912e-015	1.75323e-015	3.66277e-015	-6.70675e-015	-3.546e-015	-2.14518e-016	-3.7123e-016
3.2983e-016	2.19638e-015	1.51205e-017	-1.49079e-015	1.96004e-015	-6.22957e-016	-2.86026e-015	7.61771e-015	-1.06666e-014	9.6042e-017	1.00915e-015	-5.78558e-015	7.05187e-015	-3.8166e-015	4.55911e-015	9.73313e-015	8.28244e-015	-2.04225e-015	-4.37274e-015	1.5242e-015	3.3799e-015	-6.47686e-015	-3.76623e-015	-1.68513e-016	-3.62641e-016
1.72598e-016	2.62397e-015	2.02187e-016	-1.72979e-015	2.05806e-015	-7.21404e-016	-2.85479e-015	7.60411e-015	-1.13018e-014	9.57886e-017	1.27084e-015	-5.83268e-015	7.33756e-015	-4.07359e-015	4.42078e-015	9.38097e-015	8.40819e-015	-1.98986e-015	-4.13925e-015	1.3029e-015	3.08858e-015	-6.21684e-015	-3.99319e-015	-1.14787e-016	-3.46227e-016
-7.25902e-018	2.99205e-015	3.74391e-016	-1.96474e-015	2.16571e-015	-8.08639e-016	-2.8385e-015	7.58746e-015	-1.18783e-014	1.07753e-016	1.50049e-015	-5.84352e-015	7.55932e-015	-4.32727e-015	4.29768e-015	9.04469e-015	8.53728e-015	-1.93489e-015	-3.86965e-015	1.09293e-015	2.791e-015	-5.92849e-015	-4.22483e-015	-5.32299e-017	-3.22572e-016
-2.08864e-016	3.29905e-015	5.31709e-016	-2.19349e-015	2.28253e-015	-8.81934e-016	-2.81055e-015	7.56911e-015	-1.23942e-014	1.31601e-016	1.69895e-015	-5.81871e-015	7.71599e-015	-4.57635e-015	4.1911e-015	8.72758e-015	8.66994e-015	-1.8775e-015	-3.56609e-015	8.97169e-016	2.48852e-015	-5.61465e-015	-4.45903e-015	1.52068e-017	-2.92373e-016
-4.31058e-016	3.54343e-015	6.74198e-016	-2.41347e-015	2.40824e-015	-9.3864e-016	-2.77099e-015	7.54992e-015	-1.28484e-014	1.66068e-016	1.86691e-015	-5.75983e-015	7.80598e-015	-4.81989e-015	4.10279e-015	8.43179e-015	8.8056e-015	-1.81806e-015	-3.23176e-015	7.18657e-016	2.18361e-015	-5.27758e-015	-4.69404e-015	9.00987e-017	-2.56238e-016
-6.71831e-016	3.72553e-015	8.01735e-016	-2.62246e-015	2.5415e-015	-9.76844e-016	-2.71983e-015	7.53131e-015	-1.32415e-014	2.09444e-016	2.00478e-015	-5.66824e-015	7.82909e-015	-5.05699e-015	4.03269e-015	8.15986e-015	8.94351e-015	-1.75648e-015	-2.86969e-015	5.60004e-016	1.87807e-015	-4.91985e-015	-4.92766e-015	1.71003e-016	-2.15299e-016
-9.29416e-016	3.84512e-015	9.14313e-016	-2.81881e-015	2.68087e-015	-9.94689e-016	-2.65687e-015	7.51386e-015	-1.35735e-014	2.60435e-016	2.11342e-015	-5.54636e-015	7.78537e-015	-5.28643e-015	3.98121e-015	7.91379e-015	9.08348e-015	-1.69348e-015	-2.48257e-015	4.23292e-016	1.57286e-015	-4.54478e-015	-5.15773e-015	2.56847e-016	-1.7038e-016
-1.20237e-015	3.90287e-015	1.01173e-015	-3.00015e-015	2.82528e-015	-9.90063e-016	-2.58211e-015	7.49815e-015	-1.38449e-014	3.16406e-016	2.19305e-015	-5.39661e-015	7.67623e-015	-5.50704e-015	3.94814e-015	7.69493e-015	9.22517e-015	-1.6295e-015	-2.07312e-015	3.11165e-016	1.26901e-015	-4.15649e-015	-5.38294e-015	3.46567e-016	-1.23073e-016
-1.48904e-015	3.89995e-015	1.0942e-015	-3.16513e-015	2.97318e-015	-9.61224e-016	-2.49627e-015	7.48404e-015	-1.40574e-014	3.74882e-016	2.24498e-015	-5.22205e-015	7.50284e-015	-5.71826e-015	3.93333e-015	7.50468e-015	9.36811e-015	-1.56533e-015	-1.64536e-015	2.25293e-016	9.67696e-016	-3.75869e-015	-5.60186e-015	4.39671e-016	-7.4635e-017
-1.78693e-015	3.83769e-015	1.16175e-015	-3.31236e-015	3.12311e-015	-9.069e-016	-2.39992e-015	7.4717e-015	-1.42129e-014	4.33384e-016	2.27061e-015	-5.02657e-015	7.26688e-015	-5.91932e-015	3.9365e-015	7.34427e-015	9.51158e-015	-1.50153e-015	-1.20373e-015	1.67528e-016	6.70251e-016	-3.3549e-015	-5.81281e-015	5.34531e-016	-2.655e-017
-2.09453e-015	3.71926e-015	1.21387e-015	-3.44018e-015	3.27381e-015	-8.25688e-016	-2.29344e-015	7.46093e-015	-1.43145e-014	4.89096e-016	2.27131e-015	-4.81391e-015	6.97061e-015	-6.11003e-015	3.95703e-015	7.21415e-015	9.65553e-015	-1.43881e-015	-7.52009e-016	1.38893e-016	3.77423e-016	-2.94931e-015	-6.01401e-015	6.30093e-016	1.99479e-017
-2.41003e-015	3.5463e-015	1.25037e-015	-3.54718e-015	3.42387e-015	-7.1769e-016	-2.17749e-015	7.45171e-015	-1.43651e-014	5.39492e-016	2.24871e-015	-4.58847e-015	6.61716e-015	-6.28968e-015	3.99428e-015	7.11481e-015	9.79999e-015	-1.37769e-015	-2.94434e-016	1.39981e-016	8.93252e-017	-2.54592e-015	-6.20409e-015	7.25161e-016	6.37248e-017
-2.73144e-015	3.32178e-015	1.27067e-015	-3.63246e-015	3.57147e-015	-5.82109e-016	-2.05311e-015	7.44378e-015	-1.43688e-014	5.81636e-016	2.20452e-015	-4.35473e-015	6.21049e-015	-6.45793e-015	4.04677e-015	7.046e-015	9.94425e-015	-1.31935e-015	1.64822e-016	1.71022e-016	-1.93632e-016	-2.14883e-015	-6.38151e-015	8.18218e-016	1.02997e-016
-3.05655e-015	3.04999e-015	1.27493e-015	-3.6951e-015	3.71546e-015	-4.17904e-016	-1.92178e-015	7.43653e-015	-1.43302e-014	6.11529e-016	2.14028e-015	-4.11705e-015	5.75416e-015	-6.61497e-015	4.11275e-015	7.00785e-015	1.00878e-014	-1.26512e-015	6.20486e-016	2.31982e-016	-4.71382e-016	-1.7623e-015	-6.54566e-015	9.07928e-016	1.36149e-016
-3.38332e-015	2.73479e-015	1.2626e-015	-3.73416e-015	3.85433e-015	-2.26255e-016	-1.7844e-015	7.42873e-015	-1.42534e-014	6.26395e-016	2.0577e-015	-3.87998e-015	5.2519e-015	-6.76096e-015	4.19071e-015	6.99952e-015	1.02305e-014	-1.21589e-015	1.06812e-015	3.22508e-016	-7.43665e-016	-1.39054e-015	-6.69578e-015	9.92611e-016	1.61414e-016
-3.71001e-015	2.38033e-015	1.23415e-015	-3.74916e-015	3.98643e-015	-7.19483e-018	-1.64202e-015	7.41968e-015	-1.41438e-014	6.22408e-016	1.95881e-015	-3.64829e-015	4.70827e-015	-6.89586e-015	4.27866e-015	7.02005e-015	1.03717e-014	-1.17266e-015	1.5039e-015	4.41635e-016	-1.01035e-015	-1.03722e-015	-6.83068e-015	1.07021e-015	1.77345e-016
-4.03523e-015	1.99013e-015	1.18912e-015	-3.74064e-015	4.11007e-015	2.38615e-016	-1.49585e-015	7.40857e-015	-1.40065e-014	5.97176e-016	1.8455e-015	-3.42646e-015	4.12814e-015	-7.02026e-015	4.37463e-015	7.06701e-015	1.05121e-014	-1.13714e-015	1.92347e-015	5.88742e-016	-1.27172e-015	-7.06092e-016	-6.94957e-015	1.13917e-015	1.82443e-016
-4.35726e-015	1.56912e-015	1.12713e-015	-3.7085e-015	4.22402e-015	5.09215e-016	-1.3474e-015	7.39469e-015	-1.38461e-014	5.47112e-016	1.71903e-015	-3.21838e-015	3.51747e-015	-7.13429e-015	4.47683e-015	7.13996e-015	1.06505e-014	-1.11032e-015	2.32231e-015	7.62441e-016	-1.5284e-015	-4.00708e-016	-7.05204e-015	1.19761e-015	1.75599e-016
-4.67475e-015	1.12207e-015	1.0476e-015	-3.65279e-015	4.32674e-015	8.0278e-016	-1.19789e-015	7.37665e-015	-1.36681e-014	4.69207e-016	1.58113e-015	-3.0286e-015	2.88148e-015	-7.23811e-015	4.58352e-015	7.23721e-015	1.07865e-014	-1.09332e-015	2.69683e-015	9.60562e-016	-1.78056e-015	-1.23744e-016	-7.13793e-015	1.2445e-015	1.55765e-016
-4.98642e-015	6.53186e-016	9.50184e-016	-3.57404e-015	4.4167e-015	1.11813e-015	-1.04844e-015	7.35318e-015	-1.34782e-014	3.61474e-016	1.43317e-015	-2.86134e-015	2.22516e-015	-7.33234e-015	4.69193e-015	7.35614e-015	1.09194e-014	-1.08718e-015	3.04266e-015	1.18094e-015	-2.02851e-015	1.2175e-016	-7.20726e-015	1.27783e-015	1.217e-016
-5.29028e-015	1.6661e-016	8.35116e-016	-3.47309e-015	4.4933e-015	1.45348e-015	-8.99726e-016	7.32373e-015	-1.32812e-014	2.21695e-016	1.27655e-015	-2.72071e-015	1.55455e-015	-7.41794e-015	4.80034e-015	7.49482e-015	1.10493e-014	-1.09338e-015	3.35603e-015	1.4209e-015	-2.27248e-015	3.33477e-016	-7.26036e-015	1.29642e-015	7.26965e-017
-5.58542e-015	-3.32593e-016	7.01813e-016	-3.35112e-015	4.5549e-015	1.80592e-015	-7.5364e-016	7.28699e-015	-1.30813e-014	4.79815e-017	1.11236e-015	-2.60992e-015	8.74723e-016	-7.49614e-015	4.90625e-015	7.65079e-015	1.11758e-014	-1.11293e-015	3.63447e-015	1.67778e-015	-2.51313e-015	5.09689e-016	-7.29749e-015	1.29918e-015	7.53577e-018
-5.87081e-015	-8.40262e-016	5.49934e-016	-3.20922e-015	4.60055e-015	2.17291e-015	-6.11583e-016	7.2418e-015	-1.28825e-014	-1.61483e-016	9.41717e-016	-2.53136e-015	1.91418e-016	-7.56684e-015	5.00777e-015	7.82211e-015	1.12986e-014	-1.14671e-015	3.87467e-015	1.94829e-015	-2.75107e-015	6.48703e-016	-7.32053e-015	1.28458e-015	-7.44747e-017
-6.14516e-015	-1.3522e-015	3.79496e-016	-3.04879e-015	4.6298e-015	2.55155e-015	-4.73775e-016	7.18736e-015	-1.26891e-014	-4.08474e-016	7.66445e-016	-2.48707e-015	-4.89974e-016	-7.63162e-015	5.1031e-015	8.00658e-015	1.1417e-014	-1.19594e-015	4.07379e-015	2.22939e-015	-2.98673e-015	7.49293e-016	-7.33041e-015	1.25093e-015	-1.73664e-016
-6.40837e-015	-1.86367e-015	1.90308e-016	-2.87067e-015	4.64174e-015	2.93885e-015	-3.41526e-016	7.12271e-015	-1.25053e-014	-6.93633e-016	5.87579e-016	-2.47865e-015	-1.1643e-015	-7.69103e-015	5.19022e-015	8.20169e-015	1.153e-014	-1.26116e-015	4.22979e-015	2.51747e-015	-3.22008e-015	8.10593e-016	-7.32812e-015	1.19739e-015	-2.90668e-016
-6.65898e-015	-2.37023e-015	-1.71994e-017	-2.6761e-015	4.63668e-015	3.33148e-015	-2.1585e-016	7.04764e-015	-1.23347e-014	-1.01765e-015	4.06014e-016	-2.50772e-015	-1.82606e-015	-7.74551e-015	5.26679e-015	8.40471e-015	1.16371e-014	-1.34281e-015	4.34071e-015	2.80929e-015	-3.45179e-015	8.3288e-016	-7.31535e-015	1.12326e-015	-4.25763e-016
-6.89624e-015	-2.86836e-015	-2.42637e-016	-2.46759e-015	4.61411e-015	3.7263e-015	-9.75509e-017	6.96194e-015	-1.21804e-014	-1.38014e-015	2.23069e-016	-2.57587e-015	-2.47009e-015	-7.79606e-015	5.33195e-015	8.61304e-015	1.17382e-014	-1.441e-015	4.40504e-015	3.10132e-015	-3.6825e-015	8.1599e-016	-7.2933e-015	1.02774e-015	-5.78181e-016
-7.11983e-015	-3.35494e-015	-4.85945e-016	-2.2463e-015	4.57376e-015	4.12065e-015	1.33961e-017	6.86521e-015	-1.2045e-014	-1.78083e-015	3.90667e-017	-2.68334e-015	-3.09134e-015	-7.84335e-015	5.38427e-015	8.82453e-015	1.18326e-014	-1.55575e-015	4.42191e-015	3.38992e-015	-3.91133e-015	7.61395e-016	-7.26331e-015	9.10468e-016	-7.47558e-016
-7.32976e-015	-3.8267e-015	-7.46991e-016	-2.01397e-015	4.51607e-015	4.51109e-015	1.16634e-016	6.75764e-015	-1.19304e-014	-2.21869e-015	-1.45709e-016	-2.82879e-015	-3.68588e-015	-7.88851e-015	5.42286e-015	9.03719e-015	1.19203e-014	-1.68742e-015	4.39163e-015	3.67158e-015	-4.13801e-015	6.70678e-016	-7.22747e-015	7.70795e-016	-9.34083e-016
-7.5259e-015	-4.28085e-015	-1.02449e-015	-1.7726e-015	4.44227e-015	4.89385e-015	2.11933e-016	6.63859e-015	-1.18382e-014	-2.69272e-015	-3.30427e-016	-3.01128e-015	-4.2495e-015	-7.93275e-015	5.44726e-015	9.24857e-015	1.20006e-014	-1.83597e-015	4.31416e-015	3.94265e-015	-4.3623e-015	5.45297e-016	-7.18779e-015	6.0907e-016	-1.13732e-015
-7.70831e-015	-4.71592e-015	-1.31801e-015	-1.52429e-015	4.35284e-015	5.26545e-015	2.99204e-016	6.50847e-015	-1.1769e-014	-3.20167e-015	-5.15254e-016	-3.22912e-015	-4.77803e-015	-7.9767e-015	5.45691e-015	9.45707e-015	1.20726e-014	-2.00135e-015	4.18939e-015	4.19991e-015	-4.58389e-015	3.87255e-016	-7.14628e-015	4.25008e-016	-1.35654e-015
-7.87682e-015	-5.12975e-015	-1.62658e-015	-1.27097e-015	4.2483e-015	5.62319e-015	3.78399e-016	6.36798e-015	-1.17231e-014	-3.7432e-015	-6.99152e-016	-3.47913e-015	-5.26847e-015	-8.02073e-015	5.45126e-015	9.66091e-015	1.21361e-014	-2.18254e-015	4.01876e-015	4.43975e-015	-4.80213e-015	1.99425e-016	-7.10537e-015	2.1891e-016	-1.59102e-015
-8.03231e-015	-5.52059e-015	-1.94876e-015	-1.01424e-015	4.12991e-015	5.96433e-015	4.4912e-016	6.21835e-015	-1.17004e-014	-4.31486e-015	-8.82056e-016	-3.75844e-015	-5.71838e-015	-8.06526e-015	5.43052e-015	9.85836e-015	1.21909e-014	-2.37889e-015	3.80357e-015	4.65872e-015	-5.01637e-015	-1.52457e-017	-7.06662e-015	-8.73088e-018	-1.83947e-015
-8.175e-015	-5.88742e-015	-2.28384e-015	-7.55953e-016	3.99936e-015	6.28577e-015	5.11748e-016	6.0607e-015	-1.17008e-014	-4.91341e-015	-1.0639e-015	-4.06383e-015	-6.12572e-015	-8.1109e-015	5.39569e-015	1.0048e-014	1.22371e-014	-2.58985e-015	3.54602e-015	4.8541e-015	-5.22641e-015	-2.53272e-016	-7.03232e-015	-2.56759e-016	-2.10091e-015
-8.30488e-015	-6.22991e-015	-2.63021e-015	-4.97413e-016	3.85822e-015	6.5849e-015	5.67227e-016	5.89548e-015	-1.17222e-014	-5.53526e-015	-1.24534e-015	-4.39167e-015	-6.48894e-015	-8.15783e-015	5.34755e-015	1.02285e-014	1.22742e-014	-2.81378e-015	3.24847e-015	5.02388e-015	-5.43118e-015	-5.11414e-016	-7.00451e-015	-5.24569e-016	-2.37431e-015
-8.42243e-015	-6.54864e-015	-2.98577e-015	-2.41042e-016	3.7084e-015	6.85894e-015	6.15405e-016	5.72459e-015	-1.17626e-014	-6.17623e-015	-1.42625e-015	-4.73784e-015	-6.80657e-015	-8.20616e-015	5.2871e-015	1.03992e-014	1.23016e-014	-3.04901e-015	2.91368e-015	5.16529e-015	-5.62978e-015	-7.85546e-016	-6.98508e-015	-8.10267e-016	-2.65788e-015
-8.5281e-015	-6.84395e-015	-3.34918e-015	1.1365e-017	3.55133e-015	7.10549e-015	6.56633e-016	5.54944e-015	-1.18203e-014	-6.83226e-015	-1.6068e-015	-5.09709e-015	-7.07813e-015	-8.25647e-015	5.21513e-015	1.05588e-014	1.23187e-014	-3.29387e-015	2.54476e-015	5.27676e-015	-5.82093e-015	-1.07189e-015	-6.97562e-015	-1.11278e-015	-2.9505e-015
-8.62275e-015	-7.11634e-015	-3.71847e-015	2.57929e-016	3.38917e-015	7.32273e-015	6.92129e-016	5.37106e-015	-1.18931e-014	-7.49831e-015	-1.78733e-015	-5.46464e-015	-7.3034e-015	-8.30838e-015	5.13326e-015	1.07068e-014	1.23255e-014	-3.54737e-015	2.14551e-015	5.35738e-015	-6.00342e-015	-1.36683e-015	-6.97846e-015	-1.43117e-015	-3.25104e-015
-8.70701e-015	-7.36635e-015	-4.09114e-015	4.9684e-016	3.22403e-015	7.50922e-015	7.22405e-016	5.19095e-015	-1.19785e-014	-8.17049e-015	-1.96771e-015	-5.83551e-015	-7.4824e-015	-8.36206e-015	5.04304e-015	1.08429e-014	1.23227e-014	-3.80719e-015	1.72022e-015	5.40594e-015	-6.17612e-015	-1.66619e-015	-6.99524e-015	-1.76456e-015	-3.55802e-015
-8.78171e-015	-7.59482e-015	-4.46485e-015	7.26977e-016	3.05807e-015	7.66326e-015	7.48713e-016	5.01087e-015	-1.20733e-014	-8.84436e-015	-2.1481e-015	-6.20311e-015	-7.61598e-015	-8.41789e-015	4.9464e-015	1.09671e-014	1.23104e-014	-4.0709e-015	1.2731e-015	5.42163e-015	-6.33743e-015	-1.9657e-015	-7.02701e-015	-2.11058e-015	-3.86935e-015
-8.8468e-015	-7.80255e-015	-4.83711e-015	9.47526e-016	2.89417e-015	7.784e-015	7.72421e-016	4.83219e-015	-1.21747e-014	-9.51413e-015	-2.3288e-015	-6.56181e-015	-7.7049e-015	-8.47519e-015	4.84585e-015	1.10793e-014	1.22892e-014	-4.33655e-015	8.08866e-016	5.40409e-015	-6.48659e-015	-2.26177e-015	-7.07463e-015	-2.46721e-015	-4.18376e-015
-8.9029e-015	-7.99141e-015	-5.20559e-015	1.1573e-015	2.73447e-015	7.87099e-015	7.94407e-016	4.6565e-015	-1.22798e-014	-1.01751e-014	-2.50909e-015	-6.90677e-015	-7.75044e-015	-8.53364e-015	4.74293e-015	1.11793e-014	1.22589e-014	-4.60225e-015	3.32761e-016	5.35328e-015	-6.6221e-015	-2.55088e-015	-7.13905e-015	-2.83266e-015	-4.49981e-015
-8.95042e-015	-8.16275e-015	-5.56766e-015	1.35486e-015	2.58133e-015	7.92351e-015	8.15904e-016	4.48509e-015	-1.2385e-014	-1.0822e-014	-2.68894e-015	-7.23326e-015	-7.75448e-015	-8.59316e-015	4.63884e-015	1.1268e-014	1.22203e-014	-4.86475e-015	-1.50119e-016	5.2698e-015	-6.74274e-015	-2.8291e-015	-7.2204e-015	-3.20453e-015	-4.81568e-015
-8.98967e-015	-8.31788e-015	-5.92045e-015	1.53934e-015	2.43735e-015	7.94173e-015	8.37546e-016	4.31976e-015	-1.24879e-014	-1.14499e-014	-2.86758e-015	-7.53623e-015	-7.71953e-015	-8.65321e-015	4.53628e-015	1.13453e-014	1.21734e-014	-5.12206e-015	-6.35465e-016	5.15444e-015	-6.84693e-015	-3.09286e-015	-7.31884e-015	-3.58042e-015	-5.13004e-015
-9.02136e-015	-8.45821e-015	-6.26111e-015	1.70993e-015	2.30552e-015	7.92625e-015	8.60313e-016	4.1619e-015	-1.25855e-014	-1.20539e-014	-3.04411e-015	-7.81031e-015	-7.6472e-015	-8.7129e-015	4.4378e-015	1.14113e-014	1.21182e-014	-5.37172e-015	-1.11807e-015	5.00874e-015	-6.93314e-015	-3.33983e-015	-7.43422e-015	-3.95803e-015	-5.4413e-015
-9.04573e-015	-8.58481e-015	-6.58653e-015	1.86558e-015	2.18783e-015	7.87784e-015	8.85686e-016	4.01255e-015	-1.26754e-014	-1.26294e-014	-3.21795e-015	-8.05152e-015	-7.54059e-015	-8.77204e-015	4.34511e-015	1.14661e-014	1.20553e-014	-5.61172e-015	-1.59276e-015	4.83467e-015	-7.00058e-015	-3.56745e-015	-7.56593e-015	-4.33511e-015	-5.74802e-015
-9.06355e-015	-8.69865e-015	-6.89378e-015	2.00553e-015	2.08602e-015	7.79785e-015	9.14536e-016	3.87252e-015	-1.27551e-014	-1.31719e-014	-3.3883e-015	-8.2562e-015	-7.40256e-015	-8.82959e-015	4.25996e-015	1.15105e-014	1.19845e-014	-5.83918e-015	-2.05411e-015	4.63512e-015	-7.048e-015	-3.7735e-015	-7.71387e-015	-4.7092e-015	-6.04873e-015
-9.0746e-015	-8.80006e-015	-7.18e-015	2.12953e-015	2.0024e-015	7.68701e-015	9.48094e-016	3.74255e-015	-1.28232e-014	-1.36769e-014	-3.55342e-015	-8.42075e-015	-7.23534e-015	-8.88461e-015	4.18432e-015	1.15453e-014	1.19069e-014	-6.0513e-015	-2.49704e-015	4.41224e-015	-7.07533e-015	-3.95575e-015	-7.87646e-015	-5.0777e-015	-6.34214e-015
-9.07951e-015	-8.88994e-015	-7.44246e-015	2.23655e-015	1.93847e-015	7.54692e-015	9.87308e-016	3.62305e-015	-1.28782e-014	-1.41406e-014	-3.71224e-015	-8.54209e-015	-7.04183e-015	-8.93636e-015	4.12037e-015	1.15703e-014	1.18231e-014	-6.24638e-015	-2.91696e-015	4.16844e-015	-7.08147e-015	-4.11282e-015	-8.05225e-015	-5.43822e-015	-6.62736e-015
-9.07907e-015	-8.96904e-015	-7.67882e-015	2.32594e-015	1.89579e-015	7.37923e-015	1.03272e-015	3.51517e-015	-1.29193e-014	-1.45595e-014	-3.8636e-015	-8.61839e-015	-6.8256e-015	-8.98488e-015	4.06899e-015	1.15861e-014	1.17325e-014	-6.42258e-015	-3.3104e-015	3.90727e-015	-7.06505e-015	-4.24324e-015	-8.23935e-015	-5.78846e-015	-6.90336e-015
-9.07354e-015	-9.03734e-015	-7.88615e-015	2.39734e-015	1.87619e-015	7.18522e-015	1.0851e-015	3.41906e-015	-1.29457e-014	-1.49297e-014	-4.00599e-015	-8.64747e-015	-6.58956e-015	-9.02972e-015	4.03147e-015	1.15925e-014	1.16356e-014	-6.57775e-015	-3.67325e-015	3.63261e-015	-7.02609e-015	-4.34644e-015	-8.43591e-015	-6.1261e-015	-7.16913e-015
-9.06302e-015	-9.09486e-015	-8.06196e-015	2.4505e-015	1.88071e-015	6.9673e-015	1.14556e-015	3.33498e-015	-1.29573e-014	-1.52476e-014	-4.13778e-015	-8.62848e-015	-6.33665e-015	-9.06998e-015	4.00867e-015	1.15901e-014	1.15335e-014	-6.7101e-015	-4.00195e-015	3.34799e-015	-6.96422e-015	-4.42293e-015	-8.63991e-015	-6.44876e-015	-7.42345e-015
-9.04716e-015	-9.14087e-015	-8.20453e-015	2.48528e-015	1.9101e-015	6.7278e-015	1.21459e-015	3.2628e-015	-1.29543e-014	-1.55111e-014	-4.25684e-015	-8.5613e-015	-6.0696e-015	-9.10507e-015	4.00133e-015	1.15786e-014	1.14266e-014	-6.81788e-015	-4.29266e-015	3.05763e-015	-6.87996e-015	-4.47294e-015	-8.84867e-015	-6.75461e-015	-7.66569e-015
-9.0265e-015	-9.17474e-015	-8.31164e-015	2.50128e-015	1.96463e-015	6.46846e-015	1.29245e-015	3.20202e-015	-1.29376e-014	-1.57177e-014	-4.36094e-015	-8.44655e-015	-5.79146e-015	-9.13441e-015	4.00953e-015	1.15576e-014	1.13151e-014	-6.90011e-015	-4.54254e-015	2.76526e-015	-6.77335e-015	-4.4971e-015	-9.05933e-015	-7.04069e-015	-7.89478e-015
-9.00127e-015	-9.1959e-015	-8.38211e-015	2.49803e-015	2.04443e-015	6.1916e-015	1.37845e-015	3.15186e-015	-1.29088e-014	-1.58658e-014	-4.44916e-015	-8.2845e-015	-5.50471e-015	-9.1576e-015	4.03285e-015	1.15267e-014	1.11995e-014	-6.95602e-015	-4.7493e-015	2.4755e-015	-6.64503e-015	-4.49625e-015	-9.26889e-015	-7.30493e-015	-8.11013e-015
-8.97136e-015	-9.20301e-015	-8.41475e-015	2.47499e-015	2.14951e-015	5.89978e-015	1.4733e-015	3.11126e-015	-1.28692e-014	-1.59544e-014	-4.51878e-015	-8.07688e-015	-5.21219e-015	-9.17429e-015	4.07119e-015	1.14858e-014	1.10801e-014	-6.98501e-015	-4.91142e-015	2.19199e-015	-6.49502e-015	-4.47124e-015	-9.47405e-015	-7.54546e-015	-8.31108e-015
-8.93694e-015	-9.19477e-015	-8.40809e-015	2.43219e-015	2.27949e-015	5.59554e-015	1.5769e-015	3.07974e-015	-1.28207e-014	-1.59832e-014	-4.56787e-015	-7.82568e-015	-4.91635e-015	-9.18429e-015	4.12344e-015	1.14344e-014	1.0957e-014	-6.98623e-015	-5.02732e-015	1.91902e-015	-6.32443e-015	-4.42446e-015	-9.67181e-015	-7.76068e-015	-8.49713e-015
-8.89835e-015	-9.1702e-015	-8.36223e-015	2.36985e-015	2.43348e-015	5.28166e-015	1.68918e-015	3.05607e-015	-1.2765e-014	-1.59525e-014	-4.59514e-015	-7.53353e-015	-4.61949e-015	-9.18746e-015	4.18795e-015	1.13719e-014	1.08307e-014	-6.95962e-015	-5.09604e-015	1.66075e-015	-6.13455e-015	-4.35826e-015	-9.85863e-015	-7.94873e-015	-8.6674e-015
-8.85522e-015	-9.12727e-015	-8.27671e-015	2.28795e-015	2.61062e-015	4.96013e-015	1.80952e-015	3.03938e-015	-1.27045e-014	-1.58629e-014	-4.59875e-015	-7.20376e-015	-4.32307e-015	-9.18409e-015	4.26365e-015	1.12979e-014	1.0701e-014	-6.90516e-015	-5.11658e-015	1.42132e-015	-5.92697e-015	-4.27446e-015	-1.00314e-014	-8.10778e-015	-8.82178e-015
-8.80813e-015	-9.06395e-015	-8.15167e-015	2.18587e-015	2.80946e-015	4.63254e-015	1.93774e-015	3.02869e-015	-1.26421e-014	-1.57159e-014	-4.57665e-015	-6.8396e-015	-4.02862e-015	-9.17415e-015	4.34931e-015	1.12119e-014	1.05681e-014	-6.82336e-015	-5.08942e-015	1.204e-015	-5.70281e-015	-4.17633e-015	-1.01865e-014	-8.23671e-015	-8.96008e-015
-8.7569e-015	-8.97887e-015	-7.98796e-015	2.06406e-015	3.02805e-015	4.30086e-015	2.07273e-015	3.02249e-015	-1.25804e-014	-1.55131e-014	-4.52705e-015	-6.44453e-015	-3.73798e-015	-9.15809e-015	4.44279e-015	1.11126e-014	1.04327e-014	-6.7146e-015	-5.01576e-015	1.01238e-015	-5.46335e-015	-4.06646e-015	-1.03206e-014	-8.33439e-015	-9.08237e-015
-8.7017e-015	-8.87031e-015	-7.78596e-015	1.92266e-015	3.2645e-015	3.96703e-015	2.21392e-015	3.01982e-015	-1.25224e-014	-1.52563e-014	-4.44873e-015	-6.02217e-015	-3.45302e-015	-9.13617e-015	4.54208e-015	1.09988e-014	1.02943e-014	-6.57968e-015	-4.8968e-015	8.49814e-016	-5.21017e-015	-3.94758e-015	-1.04312e-014	-8.39941e-015	-9.18841e-015
-8.64289e-015	-8.73622e-015	-7.54715e-015	1.76152e-015	3.51647e-015	3.6326e-015	2.35963e-015	3.01952e-015	-1.24705e-014	-1.49483e-014	-4.34044e-015	-5.57723e-015	-3.17418e-015	-9.10892e-015	4.64442e-015	1.08702e-014	1.01532e-014	-6.42026e-015	-4.73412e-015	7.18616e-016	-4.94489e-015	-3.82225e-015	-1.05153e-014	-8.4308e-015	-9.27781e-015
-8.58043e-015	-8.57568e-015	-7.27313e-015	1.58036e-015	3.78145e-015	3.29891e-015	2.5082e-015	3.02004e-015	-1.2428e-014	-1.45921e-014	-4.20204e-015	-5.11476e-015	-2.90279e-015	-9.0763e-015	4.74698e-015	1.07257e-014	1.00095e-014	-6.237e-015	-4.5299e-015	6.2158e-016	-4.66962e-015	-3.69329e-015	-1.057e-014	-8.4279e-015	-9.35037e-015
-8.51377e-015	-8.38763e-015	-6.96579e-015	1.37968e-015	4.05594e-015	2.96692e-015	2.65818e-015	3.02047e-015	-1.23979e-014	-1.41911e-014	-4.03325e-015	-4.63955e-015	-2.63959e-015	-9.03901e-015	4.84663e-015	1.05639e-014	9.86261e-015	-6.03182e-015	-4.28709e-015	5.61075e-016	-4.3866e-015	-3.56346e-015	-1.05933e-014	-8.39034e-015	-9.40601e-015
-8.44389e-015	-8.17071e-015	-6.62763e-015	1.15888e-015	4.33689e-015	2.63838e-015	2.80789e-015	3.02052e-015	-1.23835e-014	-1.37488e-014	-3.83423e-015	-4.15628e-015	-2.38519e-015	-8.99846e-015	4.94087e-015	1.03842e-014	9.71203e-015	-5.80674e-015	-4.00825e-015	5.38399e-016	-4.09814e-015	-3.43612e-015	-1.0583e-014	-8.31763e-015	-9.44428e-015
-8.37086e-015	-7.92377e-015	-6.26149e-015	9.18455e-016	4.62049e-015	2.31308e-015	2.95517e-015	3.01906e-015	-1.23864e-014	-1.32693e-014	-3.60418e-015	-3.66954e-015	-2.14015e-015	-8.95518e-015	5.02645e-015	1.01858e-014	9.55769e-015	-5.56384e-015	-3.69703e-015	5.54745e-016	-3.80669e-015	-3.31362e-015	-1.05371e-014	-8.21049e-015	-9.46467e-015
-8.29458e-015	-7.64646e-015	-5.8702e-015	6.5867e-016	4.90322e-015	1.9912e-015	3.09817e-015	3.01543e-015	-1.24083e-014	-1.27567e-014	-3.34434e-015	-3.18344e-015	-1.90528e-015	-8.90936e-015	5.10002e-015	9.96841e-015	9.39976e-015	-5.30532e-015	-3.35736e-015	6.10515e-016	-3.51416e-015	-3.19798e-015	-1.04543e-014	-8.06888e-015	-9.46731e-015
-8.21558e-015	-7.33907e-015	-5.45711e-015	3.80148e-016	5.18116e-015	1.67359e-015	3.23515e-015	3.00955e-015	-1.24506e-014	-1.22159e-014	-3.05515e-015	-2.70225e-015	-1.681e-015	-8.86214e-015	5.15908e-015	9.73125e-015	9.23784e-015	-5.0337e-015	-2.99279e-015	7.05799e-016	-3.22252e-015	-3.0911e-015	-1.03344e-014	-7.89242e-015	-9.45266e-015
-8.13374e-015	-7.00255e-015	-5.0255e-015	8.37064e-017	5.45101e-015	1.36034e-015	3.36403e-015	3.00166e-015	-1.2514e-014	-1.16515e-014	-2.73867e-015	-2.23065e-015	-1.46675e-015	-8.81442e-015	5.20035e-015	9.4736e-015	9.07213e-015	-4.75147e-015	-2.60801e-015	8.40431e-016	-2.93394e-015	-2.99459e-015	-1.01764e-014	-7.68229e-015	-9.42048e-015
-8.0493e-015	-6.63755e-015	-4.57885e-015	-2.29773e-016	5.70834e-015	1.05122e-015	3.48304e-015	2.99154e-015	-1.25992e-014	-1.10681e-014	-2.39635e-015	-1.77167e-015	-1.2627e-015	-8.76658e-015	5.22126e-015	9.19482e-015	8.90268e-015	-4.46082e-015	-2.2079e-015	1.01383e-015	-2.65088e-015	-2.90993e-015	-9.97985e-015	-7.43869e-015	-9.37084e-015
-7.96286e-015	-6.24553e-015	-4.12104e-015	-5.59808e-016	5.94936e-015	7.45943e-016	3.5894e-015	2.9792e-015	-1.27059e-014	-1.04702e-014	-2.03015e-015	-1.32745e-015	-1.06952e-015	-8.71924e-015	5.21948e-015	8.89477e-015	8.72906e-015	-4.16447e-015	-1.797e-015	1.22426e-015	-2.37461e-015	-2.83863e-015	-9.7454e-015	-7.16236e-015	-9.30347e-015
-7.87527e-015	-5.82859e-015	-3.656e-015	-9.05606e-016	6.17052e-015	4.44763e-016	3.68078e-015	2.96548e-015	-1.28335e-014	-9.86281e-015	-1.64257e-015	-9.00392e-016	-8.87412e-016	-8.67339e-015	5.19299e-015	8.57354e-015	8.55134e-015	-3.86475e-015	-1.37971e-015	1.46948e-015	-2.10692e-015	-2.7814e-015	-9.47382e-015	-6.85415e-015	-9.21839e-015
-7.78644e-015	-5.38867e-015	-3.18806e-015	-1.26577e-015	6.36851e-015	1.46725e-016	3.75544e-015	2.9518e-015	-1.29804e-014	-9.25055e-015	-1.23683e-015	-4.93167e-016	-7.16092e-016	-8.62943e-015	5.13943e-015	8.23157e-015	8.3694e-015	-3.56396e-015	-9.61032e-016	1.74751e-015	-1.84956e-015	-2.73854e-015	-9.16672e-015	-6.51547e-015	-9.11589e-015
-7.69694e-015	-4.92889e-015	-2.72128e-015	-1.63874e-015	6.53939e-015	-1.48478e-016	3.81125e-015	2.93944e-015	-1.31456e-014	-8.6379e-015	-8.14973e-016	-1.07049e-016	-5.55364e-016	-8.58778e-015	5.05733e-015	7.87017e-015	8.18284e-015	-3.26475e-015	-5.45474e-016	2.05584e-015	-1.60433e-015	-2.71028e-015	-8.8257e-015	-6.14738e-015	-8.99547e-015
-7.60707e-015	-4.45296e-015	-2.25992e-015	-2.02311e-015	6.67992e-015	-4.41515e-016	3.8466e-015	2.92944e-015	-1.33264e-014	-8.02894e-015	-3.80585e-016	2.56778e-016	-4.04826e-016	-8.54895e-015	4.94591e-015	7.49038e-015	7.99165e-015	-2.9695e-015	-1.37832e-016	2.39126e-015	-1.37207e-015	-2.69601e-015	-8.45295e-015	-5.75114e-015	-8.85741e-015
-7.51728e-015	-3.96391e-015	-1.80784e-015	-2.41751e-015	6.78741e-015	-7.32592e-016	3.85984e-015	2.92304e-015	-1.35196e-014	-7.42823e-015	6.19872e-017	5.98465e-016	-2.65325e-016	-8.51303e-015	4.80436e-015	7.09303e-015	7.79669e-015	-2.68e-015	2.57787e-016	2.7507e-015	-1.15309e-015	-2.69511e-015	-8.05097e-015	-5.3286e-015	-8.70203e-015
-7.42809e-015	-3.46607e-015	-1.36888e-015	-2.82004e-015	6.8598e-015	-1.02226e-015	3.84856e-015	2.92206e-015	-1.37217e-014	-6.83934e-015	5.08325e-016	9.18194e-016	-1.37815e-016	-8.48005e-015	4.63202e-015	6.67961e-015	7.59768e-015	-2.39797e-015	6.37699e-016	3.13018e-015	-9.48413e-016	-2.70692e-015	-7.62288e-015	-4.88163e-015	-8.52919e-015
-7.33975e-015	-2.96402e-015	-9.46854e-016	-3.22857e-015	6.89406e-015	-1.31089e-015	3.81179e-015	2.92835e-015	-1.39287e-014	-6.2661e-015	9.54668e-016	1.21641e-015	-2.20647e-017	-8.45005e-015	4.42936e-015	6.25123e-015	7.39484e-015	-2.12498e-015	9.97696e-016	3.52553e-015	-7.58509e-016	-2.73028e-015	-7.17136e-015	-4.41191e-015	-8.33933e-015
-7.25286e-015	-2.46243e-015	-5.45549e-016	-3.64104e-015	6.88845e-015	-1.59895e-015	3.74816e-015	2.94394e-015	-1.41364e-014	-5.71136e-015	1.3972e-015	1.49507e-015	8.13855e-017	-8.42308e-015	4.1971e-015	5.81057e-015	7.18822e-015	-1.86318e-015	1.33467e-015	3.93145e-015	-5.83791e-016	-2.76357e-015	-6.70002e-015	-3.92145e-015	-8.13262e-015
-7.16754e-015	-1.96572e-015	-1.68636e-016	-4.05554e-015	6.84158e-015	-1.88621e-015	3.6569e-015	2.97133e-015	-1.43401e-014	-5.17789e-015	1.83231e-015	1.7557e-015	1.72839e-016	-8.39872e-015	3.93597e-015	5.35992e-015	6.97867e-015	-1.61421e-015	1.64489e-015	4.34293e-015	-4.23672e-016	-2.8051e-015	-6.2132e-015	-3.41239e-015	-7.90906e-015
-7.08358e-015	-1.47936e-015	1.81533e-016	-4.46999e-015	6.7523e-015	-2.17327e-015	3.53699e-015	3.01237e-015	-1.45345e-014	-4.66856e-015	2.25562e-015	2.00003e-015	2.51566e-016	-8.37675e-015	3.64734e-015	4.90133e-015	6.76646e-015	-1.37944e-015	1.92515e-015	4.7553e-015	-2.78913e-016	-2.85303e-015	-5.7149e-015	-2.88692e-015	-7.66915e-015
-7.00069e-015	-1.00829e-015	5.02057e-016	-4.88164e-015	6.6194e-015	-2.46002e-015	3.3883e-015	3.06938e-015	-1.47149e-014	-4.1853e-015	2.66247e-015	2.23081e-015	3.17208e-016	-8.3564e-015	3.33335e-015	4.43743e-015	6.55156e-015	-1.15947e-015	2.17353e-015	5.16353e-015	-1.48297e-016	-2.90506e-015	-5.20949e-015	-2.34675e-015	-7.41363e-015
-6.91921e-015	-5.58412e-016	7.90561e-016	-5.28847e-015	6.44284e-015	-2.74641e-015	3.21018e-015	3.14461e-015	-1.48762e-014	-3.72975e-015	3.04923e-015	2.45059e-015	3.69783e-016	-8.33684e-015	2.99621e-015	3.97113e-015	6.33471e-015	-9.55091e-016	2.38818e-015	5.56271e-015	-3.0628e-017	-2.95934e-015	-4.70117e-015	-1.79497e-015	-7.14295e-015
-6.83972e-015	-1.34994e-016	1.04515e-015	-5.68765e-015	6.22257e-015	-3.03221e-015	3.00244e-015	3.24013e-015	-1.50126e-014	-3.30316e-015	3.4126e-015	2.66274e-015	4.08521e-016	-8.31733e-015	2.63889e-015	3.50523e-015	6.11733e-015	-7.66987e-016	2.56742e-015	5.94757e-015	7.54115e-017	-3.01408e-015	-4.19429e-015	-1.23416e-015	-6.85779e-015
-6.76169e-015	2.58305e-016	1.26387e-015	-6.07705e-015	5.95955e-015	-3.31673e-015	2.7651e-015	3.35817e-015	-1.51189e-014	-2.90615e-015	3.74898e-015	2.87063e-015	4.3299e-016	-8.29673e-015	2.26435e-015	3.04286e-015	5.90032e-015	-5.95949e-016	2.70998e-015	6.31339e-015	1.71242e-016	-3.06717e-015	-3.69319e-015	-6.66669e-016	-6.5591e-015
-6.68411e-015	6.16231e-016	1.44547e-015	-6.45452e-015	5.65465e-015	-3.59903e-015	2.49855e-015	3.50019e-015	-1.51905e-014	-2.5399e-015	4.05461e-015	3.0782e-015	4.43185e-016	-8.27388e-015	1.87625e-015	2.58703e-015	5.68412e-015	-4.41688e-016	2.81471e-015	6.65518e-015	2.58188e-016	-3.11602e-015	-3.20207e-015	-9.52776e-017	-6.24716e-015
-6.60687e-015	9.34273e-016	1.58938e-015	-6.81732e-015	5.30971e-015	-3.87834e-015	2.20375e-015	3.66662e-015	-1.52228e-014	-2.20438e-015	4.32702e-015	3.28823e-015	4.38624e-016	-8.2478e-015	1.47817e-015	2.14102e-015	5.46922e-015	-3.04591e-016	2.88191e-015	6.96799e-015	3.37818e-016	-3.15825e-015	-2.72506e-015	4.77566e-016	-5.92335e-015
-6.52988e-015	1.20845e-015	1.69507e-015	-7.16258e-015	4.92671e-015	-4.15392e-015	1.88172e-015	3.8593e-015	-1.52111e-014	-1.89855e-015	4.56346e-015	3.50426e-015	4.18993e-016	-8.21634e-015	1.07451e-015	1.70756e-015	5.257e-015	-1.84426e-016	2.91132e-015	7.24719e-015	4.12046e-016	-3.19183e-015	-2.2659e-015	1.04932e-015	-5.58879e-015
-6.45271e-015	1.43502e-015	1.76263e-015	-7.48773e-015	4.50805e-015	-4.42429e-015	1.53388e-015	4.07979e-015	-1.51519e-014	-1.62144e-015	4.76163e-015	3.72932e-015	3.8395e-016	-8.17786e-015	6.68965e-016	1.28986e-015	5.04796e-015	-8.05655e-017	2.90361e-015	7.48866e-015	4.82878e-016	-3.21539e-015	-1.82871e-015	1.61774e-015	-5.24528e-015
-6.37456e-015	1.6113e-015	1.79226e-015	-7.79037e-015	4.05662e-015	-4.68825e-015	1.16178e-015	4.32853e-015	-1.50421e-014	-1.37213e-015	4.91941e-015	3.96653e-015	3.33385e-016	-8.13128e-015	2.65696e-016	8.9027e-016	4.84252e-015	7.46762e-018	2.85963e-015	7.6884e-015	5.52164e-016	-3.2276e-015	-1.41793e-015	2.18077e-015	-4.89436e-015
-6.29452e-015	1.73564e-015	1.78543e-015	-8.06872e-015	3.57514e-015	-4.94377e-015	7.67334e-016	4.60552e-015	-1.48787e-014	-1.14956e-015	5.03618e-015	4.21961e-015	2.67127e-016	-8.07452e-015	-1.31482e-016	5.11567e-016	4.64219e-015	8.02849e-017	2.78029e-015	7.8423e-015	6.22746e-016	-3.2275e-015	-1.03652e-015	2.73584e-015	-4.53742e-015
-6.21195e-015	1.80619e-015	1.74313e-015	-8.32057e-015	3.06707e-015	-5.18914e-015	3.52713e-016	4.90982e-015	-1.4659e-014	-9.51896e-016	5.11129e-015	4.49038e-015	1.85651e-016	-8.00653e-015	-5.18609e-016	1.56319e-016	4.44736e-015	1.38297e-016	2.66727e-015	7.94829e-015	6.97768e-016	-3.2139e-015	-6.87012e-016	3.28109e-015	-4.17607e-015
-6.12614e-015	1.82226e-015	1.66709e-015	-8.54425e-015	2.53617e-015	-5.42193e-015	-7.95273e-017	5.24101e-015	-1.43818e-014	-7.77348e-016	5.14448e-015	4.78128e-015	8.93825e-017	-7.92611e-015	-8.9086e-016	-1.73527e-016	4.25825e-015	1.82465e-016	2.52325e-015	8.00332e-015	7.78819e-016	-3.18612e-015	-3.71941e-016	3.81357e-015	-3.8121e-015
-6.03583e-015	1.78508e-015	1.55947e-015	-8.73786e-015	1.9863e-015	-5.64052e-015	-5.26863e-016	5.59837e-015	-1.40463e-014	-6.23829e-016	5.13648e-015	5.09416e-015	-2.11584e-017	-7.83152e-015	-1.24508e-015	-4.76219e-016	4.07606e-015	2.13944e-016	2.35027e-015	8.00547e-015	8.67722e-016	-3.14383e-015	-9.36097e-017	4.33102e-015	-3.4472e-015
-5.94047e-015	1.69515e-015	1.4223e-015	-8.90004e-015	1.42181e-015	-5.8432e-015	-9.8711e-016	5.98015e-015	-1.36527e-014	-4.88647e-016	5.08896e-015	5.42941e-015	-1.45004e-016	-7.72129e-015	-1.57753e-015	-7.49775e-016	3.901e-015	2.33941e-016	2.15085e-015	7.953e-015	9.67149e-016	-3.08663e-015	1.46317e-016	4.83104e-015	-3.08399e-015
-5.83883e-015	1.55446e-015	1.25866e-015	-9.02984e-015	8.46672e-016	-6.02807e-015	-1.45752e-015	6.3835e-015	-1.32029e-014	-3.69831e-016	5.00362e-015	5.78811e-015	-2.81e-016	-7.59383e-015	-1.88484e-015	-9.93309e-016	3.73335e-015	2.42769e-016	1.92788e-015	7.84471e-015	1.07958e-015	-3.01503e-015	3.47153e-016	5.31181e-015	-2.72475e-015
-5.72942e-015	1.3655e-015	1.07154e-015	-9.1259e-015	2.64921e-016	-6.19364e-015	-1.93462e-015	6.80598e-015	-1.26995e-014	-2.64976e-016	4.88247e-015	6.17024e-015	-4.27435e-016	-7.44749e-015	-2.16414e-015	-1.20543e-015	3.57341e-015	2.41136e-016	1.68316e-015	7.68002e-015	1.20746e-015	-2.92977e-015	5.08765e-016	5.77165e-015	-2.37132e-015
-5.61162e-015	1.13246e-015	8.64567e-016	-9.1879e-015	-3.19258e-016	-6.33741e-015	-2.41514e-015	7.24389e-015	-1.21464e-014	-1.71547e-016	4.72848e-015	6.5751e-015	-5.8235e-016	-7.28151e-015	-2.41297e-015	-1.38573e-015	3.42145e-015	2.30238e-016	1.41949e-015	7.46015e-015	1.35223e-015	-2.8324e-015	6.30668e-016	6.20867e-015	-2.02527e-015
-5.48477e-015	8.6008e-016	6.41448e-016	-9.21585e-015	-9.01761e-016	-6.4578e-015	-2.89639e-015	7.69425e-015	-1.15477e-014	-8.69671e-017	4.54512e-015	7.0011e-015	-7.43776e-016	-7.09534e-015	-2.62898e-015	-1.5352e-015	3.2783e-015	2.11557e-016	1.1399e-015	7.18583e-015	1.51527e-015	-2.7239e-015	7.13409e-016	6.62096e-015	-1.68942e-015
-5.34782e-015	5.5357e-016	4.05942e-016	-9.21005e-015	-1.47771e-015	-6.55343e-015	-3.37566e-015	8.15306e-015	-1.0908e-014	-8.76073e-018	4.33606e-015	7.44585e-015	-9.09905e-016	-6.88828e-015	-2.81049e-015	-1.65369e-015	3.14464e-015	1.86042e-016	8.47752e-016	6.85838e-015	1.69773e-015	-2.60543e-015	7.57217e-016	7.00694e-015	-1.36573e-015
-5.19949e-015	2.19021e-016	1.6191e-016	-9.17125e-015	-2.04383e-015	-6.62277e-015	-3.84921e-015	8.61603e-015	-1.02322e-014	6.55884e-017	4.10594e-015	7.90748e-015	-1.07833e-015	-6.65977e-015	-2.95621e-015	-1.74181e-015	3.01996e-015	1.54108e-016	5.46299e-016	6.47999e-015	1.90136e-015	-2.47913e-015	7.63448e-016	7.36546e-015	-1.05631e-015
-5.03848e-015	-1.37245e-016	-8.73203e-017	-9.09946e-015	-2.59569e-015	-6.66562e-015	-4.31384e-015	9.07843e-015	-9.52682e-015	1.38052e-016	3.85946e-015	8.38315e-015	-1.24676e-015	-6.40944e-015	-3.06575e-015	-1.80103e-015	2.90351e-015	1.16366e-016	2.38304e-016	6.05196e-015	2.12705e-015	-2.34691e-015	7.34254e-016	7.69568e-015	-7.6325e-016
-4.86374e-015	-5.08058e-016	-3.37441e-016	-8.99588e-015	-3.12996e-015	-6.6811e-015	-4.76699e-015	9.53533e-015	-8.79895e-015	2.09892e-016	3.6017e-015	8.86987e-015	-1.41218e-015	-6.13708e-015	-3.13995e-015	-1.83309e-015	2.79476e-015	7.35612e-017	-7.35286e-017	5.57754e-015	2.37516e-015	-2.21098e-015	6.70969e-016	7.99664e-015	-4.88572e-016
-4.6747e-015	-8.85974e-016	-5.83631e-016	-8.86159e-015	-3.64334e-015	-6.66821e-015	-5.20584e-015	9.98224e-015	-8.05546e-015	2.82934e-016	3.33757e-015	9.36415e-015	-1.57175e-015	-5.84254e-015	-3.17879e-015	-1.83953e-015	2.6937e-015	2.62407e-017	-3.86343e-016	5.06043e-015	2.64631e-015	-2.0742e-015	5.76232e-016	8.26766e-015	-2.34158e-016
-4.47136e-015	-1.26338e-015	-8.21945e-016	-8.6985e-015	-4.13269e-015	-6.627e-015	-5.62785e-015	1.04137e-014	-7.30485e-015	3.59441e-016	3.07313e-015	9.86133e-015	-1.72283e-015	-5.52676e-015	-3.1833e-015	-1.82316e-015	2.5996e-015	-2.51394e-017	-6.97499e-016	4.50441e-015	2.94156e-015	-1.93935e-015	4.52736e-016	8.50857e-015	-2.1491e-018
-4.25354e-015	-1.6316e-015	-1.04949e-015	-8.5086e-015	-4.59546e-015	-6.5575e-015	-6.03077e-015	1.08246e-014	-6.55589e-015	4.40761e-016	2.81387e-015	1.03576e-014	-1.86205e-015	-5.19059e-015	-3.15518e-015	-1.78712e-015	2.51232e-015	-8.0984e-017	-1.00442e-015	3.91421e-015	3.26088e-015	-1.8091e-015	3.0315e-016	8.7189e-015	2.05839e-016
-4.02105e-015	-1.9826e-015	-1.26284e-015	-8.29397e-015	-5.02889e-015	-6.46071e-015	-6.4127e-015	1.12106e-014	-5.81662e-015	5.28501e-016	2.56498e-015	1.08484e-014	-1.98619e-015	-4.83432e-015	-3.09711e-015	-1.73377e-015	2.43107e-015	-1.40895e-016	-1.30489e-015	3.29451e-015	3.60362e-015	-1.68587e-015	1.31416e-016	8.89861e-015	3.8874e-016
-3.774e-015	-2.30804e-015	-1.45865e-015	-8.05679e-015	-5.43148e-015	-6.33709e-015	-6.77196e-015	1.1566e-014	-5.09575e-015	6.23291e-016	2.3324e-015	1.13295e-014	-2.09265e-015	-4.459e-015	-3.01184e-015	-1.66643e-015	2.35396e-015	-2.04793e-016	-1.59733e-015	2.6505e-015	3.96907e-015	-1.57308e-015	-5.86919e-017	9.04791e-015	5.44981e-016
-3.51227e-015	-2.60018e-015	-1.63394e-015	-7.79987e-015	-5.80152e-015	-6.18777e-015	-7.10676e-015	1.18858e-014	-4.40171e-015	7.25691e-016	2.12122e-015	1.17959e-014	-2.17854e-015	-4.06586e-015	-2.9026e-015	-1.58911e-015	2.28065e-015	-2.72542e-016	-1.88022e-015	1.98678e-015	4.35619e-015	-1.47328e-015	-2.64057e-016	9.16717e-015	6.72891e-016
-3.23662e-015	-2.85071e-015	-1.78586e-015	-7.52582e-015	-6.13737e-015	-6.01414e-015	-7.41534e-015	1.2166e-014	-3.74285e-015	8.36262e-016	1.93658e-015	1.22424e-014	-2.24089e-015	-3.65644e-015	-2.7722e-015	-1.50564e-015	2.2105e-015	-3.4411e-016	-2.15159e-015	1.3087e-015	4.76377e-015	-1.389e-015	-4.81852e-016	9.2568e-015	7.71906e-016
-2.94778e-015	-3.05265e-015	-1.91172e-015	-7.23691e-015	-6.43826e-015	-5.81815e-015	-7.69688e-015	1.24026e-014	-3.12737e-015	9.55093e-016	1.78274e-015	1.26649e-014	-2.27674e-015	-3.23283e-015	-2.62436e-015	-1.41991e-015	2.14229e-015	-4.19479e-016	-2.41009e-015	6.21945e-016	5.19011e-015	-1.32277e-015	-7.08293e-016	9.31777e-015	8.41634e-016
-2.64622e-015	-3.19954e-015	-2.00969e-015	-6.93637e-015	-6.70395e-015	-5.60241e-015	-7.95057e-015	1.2591e-014	-2.5629e-015	1.0822e-015	1.66381e-015	1.30586e-014	-2.28385e-015	-2.79681e-015	-2.46325e-015	-1.33566e-015	2.07475e-015	-4.99018e-016	-2.65443e-015	-6.8194e-017	5.63332e-015	-1.27664e-015	-9.39597e-016	9.35138e-015	8.81919e-016
-2.33209e-015	-3.28528e-015	-2.07809e-015	-6.62714e-015	-6.93441e-015	-5.36936e-015	-8.17616e-015	1.2728e-014	-2.05659e-015	1.21758e-015	1.58438e-015	1.34185e-014	-2.26043e-015	-2.35015e-015	-2.2929e-015	-1.2567e-015	2.00668e-015	-5.83191e-016	-2.88349e-015	-7.5669e-016	6.09143e-015	-1.25299e-015	-1.1721e-015	9.3591e-015	8.92623e-016
-2.00687e-015	-3.30444e-015	-2.11529e-015	-6.31264e-015	-7.12944e-015	-5.12181e-015	-8.37342e-015	1.28112e-014	-1.61508e-015	1.36096e-015	1.54801e-015	1.37408e-014	-2.2041e-015	-1.89538e-015	-2.11874e-015	-1.18663e-015	1.93683e-015	-6.72533e-016	-3.09681e-015	-1.43765e-015	6.56195e-015	-1.25225e-015	-1.40197e-015	9.34211e-015	8.73778e-016
-1.6725e-015	-3.2521e-015	-2.1206e-015	-5.99635e-015	-7.28985e-015	-4.86321e-015	-8.54237e-015	1.28381e-014	-1.24406e-015	1.51152e-015	1.55785e-015	1.40222e-014	-2.11343e-015	-1.43461e-015	-1.94486e-015	-1.12887e-015	1.8639e-015	-7.6701e-016	-3.29372e-015	-2.1057e-015	7.04209e-015	-1.27491e-015	-1.626e-015	9.30188e-015	8.25942e-016
-1.33041e-015	-3.1243e-015	-2.0932e-015	-5.68085e-015	-7.41714e-015	-4.59611e-015	-8.68367e-015	1.28068e-014	-9.48276e-016	1.66864e-015	1.61599e-015	1.42596e-014	-1.98742e-015	-9.70632e-016	-1.77632e-015	-1.08696e-015	1.78658e-015	-8.66921e-016	-3.47417e-015	-2.75573e-015	7.5302e-015	-1.32272e-015	-1.84112e-015	9.24011e-015	7.50466e-016
-9.827e-016	-2.91843e-015	-2.03281e-015	-5.36938e-015	-7.51299e-015	-4.32432e-015	-8.79771e-015	1.27162e-014	-7.32048e-016	1.83077e-015	1.72384e-015	1.44502e-014	-1.82576e-015	-5.05602e-016	-1.6177e-015	-1.06396e-015	1.70309e-015	-9.72561e-016	-3.63811e-015	-3.38259e-015	8.02255e-015	-1.39645e-015	-2.04511e-015	9.15865e-015	6.47634e-016
-6.31109e-016	-2.63331e-015	-1.9399e-015	-5.06532e-015	-7.57865e-015	-4.05118e-015	-8.88529e-015	1.25656e-014	-5.98331e-016	1.99721e-015	1.8824e-015	1.45916e-014	-1.62805e-015	-4.20491e-017	-1.47375e-015	-1.06363e-015	1.61203e-015	-1.08416e-015	-3.78607e-015	-3.9821e-015	8.51589e-015	-1.49661e-015	-2.2343e-015	9.05928e-015	5.19319e-016
-2.78623e-016	-2.26864e-015	-1.81524e-015	-4.77118e-015	-7.61651e-015	-3.78084e-015	-8.94796e-015	1.23551e-014	-5.48989e-016	2.16696e-015	2.09154e-015	1.4682e-014	-1.39467e-015	4.17581e-016	-1.34906e-015	-1.08902e-015	1.51243e-015	-1.202e-015	-3.91852e-015	-4.55018e-015	9.00741e-015	-1.62297e-015	-2.40677e-015	8.94401e-015	3.67216e-016
7.20099e-017	-1.82459e-015	-1.65954e-015	-4.48938e-015	-7.6287e-015	-3.5173e-015	-8.98713e-015	1.20861e-014	-5.85331e-016	2.33874e-015	2.35142e-015	1.47205e-014	-1.12679e-015	8.70883e-016	-1.24717e-015	-1.14235e-015	1.40339e-015	-1.32579e-015	-4.03595e-015	-5.08295e-015	9.49396e-015	-1.77453e-015	-2.56084e-015	8.81473e-015	1.9355e-016
4.18789e-016	-1.30267e-015	-1.47441e-015	-4.22191e-015	-7.61744e-015	-3.2634e-015	-9.00405e-015	1.17601e-014	-7.07441e-016	2.51131e-015	2.66101e-015	1.47064e-014	-8.24551e-016	1.31484e-015	-1.1719e-015	-1.22529e-015	1.28331e-015	-1.45638e-015	-4.13931e-015	-5.57676e-015	9.97282e-015	-1.94977e-015	-2.69469e-015	8.67372e-015	2.5681e-019
7.59299e-016	-7.05035e-016	-1.26187e-015	-3.97111e-015	-7.58522e-015	-3.02281e-015	-9.00071e-015	1.13792e-014	-9.13897e-016	2.68362e-015	3.01877e-015	1.464e-014	-4.90142e-016	1.74697e-015	-1.12676e-015	-1.34018e-015	1.15152e-015	-1.59351e-015	-4.22966e-015	-6.0287e-015	1.04411e-014	-2.14782e-015	-2.80722e-015	8.52338e-015	-2.09933e-016
1.09033e-015	-3.53158e-017	-1.02434e-015	-3.73964e-015	-7.53501e-015	-2.79881e-015	-8.9786e-015	1.09463e-014	-1.20244e-015	2.85454e-015	3.42163e-015	1.45217e-014	-1.2598e-016	2.1652e-015	-1.11446e-015	-1.48807e-015	1.00739e-015	-1.73682e-015	-4.30802e-015	-6.43646e-015	1.08951e-014	-2.36693e-015	-2.8976e-015	8.36605e-015	-4.34559e-016
1.40892e-015	7.01865e-016	-7.64352e-016	-3.5289e-015	-7.47006e-015	-2.59439e-015	-8.93943e-015	1.04646e-014	-1.56986e-015	3.02278e-015	3.86657e-015	1.43533e-014	2.6534e-016	2.56719e-015	-1.13732e-015	-1.6697e-015	8.49749e-016	-1.88657e-015	-4.37545e-015	-6.79854e-015	1.13317e-014	-2.60548e-015	-2.96525e-015	8.20421e-015	-6.71385e-016
1.71241e-015	1.5012e-015	-4.84468e-016	-3.33996e-015	-7.39291e-015	-2.41333e-015	-8.88493e-015	9.93807e-015	-2.0127e-015	3.18658e-015	4.35043e-015	1.41366e-014	6.80661e-016	2.95069e-015	-1.19756e-015	-1.88537e-015	6.77592e-016	-2.04259e-015	-4.43364e-015	-7.11386e-015	1.17485e-014	-2.86117e-015	-3.00974e-015	8.03955e-015	-9.16909e-016
1.99804e-015	2.35614e-015	-1.87481e-016	-3.17465e-015	-7.30573e-015	-2.2578e-015	-8.81758e-015	9.37116e-015	-2.52634e-015	3.34513e-015	4.86914e-015	1.38742e-014	1.11692e-015	3.31422e-015	-1.29592e-015	-2.13493e-015	4.9063e-016	-2.20408e-015	-4.48393e-015	-7.38173e-015	1.21427e-014	-3.13193e-015	-3.03099e-015	7.87375e-015	-1.16875e-015
2.26253e-015	3.25908e-015	1.23081e-016	-3.03374e-015	-7.21098e-015	-2.1298e-015	-8.7395e-015	8.7692e-015	-3.10488e-015	3.49783e-015	5.41809e-015	1.35694e-014	1.57019e-015	3.65573e-015	-1.43374e-015	-2.41844e-015	2.89658e-016	-2.37073e-015	-4.52797e-015	-7.6021e-015	1.25111e-014	-3.41505e-015	-3.02932e-015	7.70945e-015	-1.42361e-015
2.50319e-015	4.20218e-015	4.43161e-016	-2.91783e-015	-7.11164e-015	-2.03179e-015	-8.65242e-015	8.13777e-015	-3.74186e-015	3.64378e-015	5.99215e-015	1.32259e-014	2.03564e-015	3.97392e-015	-1.61093e-015	-2.73451e-015	7.40225e-017	-2.54217e-015	-4.56759e-015	-7.77557e-015	1.28511e-014	-3.70753e-015	-3.00528e-015	7.54907e-015	-1.67834e-015
2.71761e-015	5.17679e-015	7.69856e-016	-2.82708e-015	-7.00955e-015	-1.96568e-015	-8.55857e-015	7.48278e-015	-4.42981e-015	3.78196e-015	6.58564e-015	1.28473e-014	2.50845e-015	4.26761e-015	-1.82656e-015	-3.08181e-015	-1.56261e-016	-2.71808e-015	-4.60434e-015	-7.9031e-015	1.31597e-014	-4.006e-015	-2.95979e-015	7.39404e-015	-1.92959e-015
2.90304e-015	6.17328e-015	1.0996e-015	-2.76129e-015	-6.90774e-015	-1.93221e-015	-8.46033e-015	6.81092e-015	-5.15981e-015	3.91128e-015	7.19266e-015	1.24383e-014	2.98422e-015	4.53528e-015	-2.07921e-015	-3.45844e-015	-4.02027e-016	-2.89778e-015	-4.64072e-015	-7.98606e-015	1.34347e-014	-4.30678e-015	-2.89375e-015	7.24631e-015	-2.17437e-015
3.05754e-015	7.18225e-015	1.42864e-015	-2.72076e-015	-6.80872e-015	-1.93239e-015	-8.35904e-015	6.12848e-015	-5.92355e-015	4.03122e-015	7.80731e-015	1.20036e-014	3.45731e-015	4.77565e-015	-2.36731e-015	-3.86226e-015	-6.63709e-016	-3.08024e-015	-4.67825e-015	-8.02681e-015	1.36744e-014	-4.60732e-015	-2.80844e-015	7.10786e-015	-2.4094e-015
3.17891e-015	8.19393e-015	1.7533e-015	-2.70519e-015	-6.71506e-015	-1.96707e-015	-8.25609e-015	5.44179e-015	-6.71214e-015	4.14136e-015	8.42287e-015	1.15484e-014	3.92216e-015	4.98777e-015	-2.68816e-015	-4.29054e-015	-9.40689e-016	-3.26505e-015	-4.71864e-015	-8.02871e-015	1.38762e-014	-4.90489e-015	-2.70582e-015	6.97956e-015	-2.63242e-015
3.26475e-015	9.19755e-015	2.07005e-015	-2.71359e-015	-6.62852e-015	-2.03513e-015	-8.15339e-015	4.75806e-015	-7.5156e-015	4.2418e-015	9.03248e-015	1.10783e-014	4.37321e-015	5.17081e-015	-3.0398e-015	-4.74062e-015	-1.23268e-015	-3.45092e-015	-4.76354e-015	-7.99439e-015	1.40395e-014	-5.19655e-015	-2.58789e-015	6.86235e-015	-2.84092e-015
3.31339e-015	1.01821e-014	2.37532e-015	-2.74537e-015	-6.55038e-015	-2.13648e-015	-8.05268e-015	4.08408e-015	-8.32552e-015	4.33188e-015	9.62974e-015	1.05978e-014	4.80525e-015	5.32409e-015	-3.41879e-015	-5.2094e-015	-1.53877e-015	-3.63767e-015	-4.81519e-015	-7.92796e-015	1.41626e-014	-5.47924e-015	-2.45641e-015	6.75714e-015	-3.03261e-015
3.32303e-015	1.11377e-014	2.66565e-015	-2.7996e-015	-6.48251e-015	-2.2705e-015	-7.95498e-015	3.42674e-015	-9.13146e-015	4.41135e-015	1.0208e-014	1.01126e-014	5.21204e-015	5.44747e-015	-3.82181e-015	-5.6934e-015	-1.85861e-015	-3.82444e-015	-4.87517e-015	-7.83296e-015	1.42441e-014	-5.7501e-015	-2.31307e-015	6.66447e-015	-3.20507e-015
3.2925e-015	1.20539e-014	2.93759e-015	-2.87477e-015	-6.42636e-015	-2.43603e-015	-7.86156e-015	2.79258e-015	-9.92365e-015	4.48015e-015	1.07607e-014	9.62788e-015	5.58814e-015	5.54141e-015	-4.24486e-015	-6.18917e-015	-2.19184e-015	-4.01022e-015	-4.94505e-015	-7.71329e-015	1.42832e-014	-6.00683e-015	-2.15968e-015	6.58489e-015	-3.35637e-015
3.22179e-015	1.29213e-014	3.18829e-015	-2.96967e-015	-6.38278e-015	-2.63178e-015	-7.77378e-015	2.18783e-015	-1.06938e-014	4.5393e-015	1.12817e-014	9.14832e-015	5.92826e-015	5.60535e-015	-4.68373e-015	-6.69263e-015	-2.53833e-015	-4.19458e-015	-5.02688e-015	-7.57351e-015	1.4279e-014	-6.24694e-015	-1.99834e-015	6.51871e-015	-3.48459e-015
3.11061e-015	1.37313e-014	3.41494e-015	-3.08363e-015	-6.35264e-015	-2.85627e-015	-7.69267e-015	1.61778e-015	-1.1433e-014	4.5882e-015	1.17645e-014	8.67832e-015	6.22741e-015	5.63892e-015	-5.13416e-015	-7.19945e-015	-2.8967e-015	-4.37703e-015	-5.12204e-015	-7.41878e-015	1.42314e-014	-6.46853e-015	-1.83108e-015	6.46622e-015	-3.58838e-015
2.95846e-015	1.44746e-014	3.61472e-015	-3.21465e-015	-6.3369e-015	-3.1063e-015	-7.6187e-015	1.08837e-015	-1.21331e-014	4.62708e-015	1.22037e-014	8.22288e-015	6.48114e-015	5.64255e-015	-5.59074e-015	-7.70605e-015	-3.26714e-015	-4.55718e-015	-5.232e-015	-7.25419e-015	1.41406e-014	-6.67013e-015	-1.66014e-015	6.42688e-015	-3.667e-015
2.7656e-015	1.51431e-014	3.78506e-015	-3.36081e-015	-6.33555e-015	-3.37885e-015	-7.55297e-015	6.04521e-016	-1.27867e-014	4.65669e-015	1.25939e-014	7.78604e-015	6.68537e-015	5.61654e-015	-6.04969e-015	-8.20918e-015	-3.64906e-015	-4.73416e-015	-5.35855e-015	-7.08496e-015	1.4006e-014	-6.8505e-015	-1.48653e-015	6.40003e-015	-3.71939e-015
2.53323e-015	1.57301e-014	3.92461e-015	-3.52104e-015	-6.34864e-015	-3.67152e-015	-7.49605e-015	1.70758e-016	-1.33875e-014	4.67718e-015	1.29309e-014	7.37165e-015	6.8361e-015	5.5614e-015	-6.50656e-015	-8.70469e-015	-4.04102e-015	-4.9082e-015	-5.5034e-015	-6.91615e-015	1.38277e-014	-7.00858e-015	-1.31232e-015	6.3849e-015	-3.74436e-015
2.26224e-015	1.62294e-014	4.03118e-015	-3.6944e-015	-6.37731e-015	-3.98167e-015	-7.44787e-015	-2.08597e-016	-1.39291e-014	4.68911e-015	1.32108e-014	6.98321e-015	6.93038e-015	5.47782e-015	-6.95596e-015	-9.18874e-015	-4.44279e-015	-5.07936e-015	-5.66859e-015	-6.75323e-015	1.36063e-014	-7.14358e-015	-1.13934e-015	6.38071e-015	-3.74224e-015
1.95379e-015	1.66358e-014	4.1036e-015	-3.87878e-015	-6.4213e-015	-4.3059e-015	-7.4084e-015	-5.3121e-016	-1.44067e-014	4.6927e-015	1.34295e-014	6.62288e-015	6.96499e-015	5.3662e-015	-7.39379e-015	-9.65794e-015	-4.85329e-015	-5.24754e-015	-5.85519e-015	-6.60121e-015	1.33417e-014	-7.25547e-015	-9.68925e-016	6.38669e-015	-3.71327e-015
1.60989e-015	1.69452e-014	4.14132e-015	-4.07269e-015	-6.48029e-015	-4.64018e-015	-7.37798e-015	-7.94182e-016	-1.48159e-014	4.68778e-015	1.35839e-014	6.2934e-015	6.93766e-015	5.22722e-015	-7.81587e-015	-1.01088e-014	-5.27156e-015	-5.41253e-015	-6.06453e-015	-6.46433e-015	1.30352e-014	-7.3445e-015	-8.03409e-016	6.40094e-015	-3.65766e-015
1.23276e-015	1.71544e-014	4.14367e-015	-4.27526e-015	-6.55413e-015	-4.98104e-015	-7.35741e-015	-9.95502e-016	-1.51529e-014	4.67523e-015	1.36718e-014	5.99677e-015	6.84635e-015	5.06134e-015	-8.21783e-015	-1.0538e-014	-5.69665e-015	-5.57499e-015	-6.29795e-015	-6.3473e-015	1.26875e-014	-7.41145e-015	-6.44059e-016	6.42201e-015	-3.57635e-015
8.24482e-016	1.72611e-014	4.11038e-015	-4.48495e-015	-6.64249e-015	-5.32548e-015	-7.34632e-015	-1.13344e-015	-1.5415e-014	4.65594e-015	1.36913e-014	5.73438e-015	6.6898e-015	4.86986e-015	-8.59624e-015	-1.09429e-014	-6.12772e-015	-5.73523e-015	-6.55692e-015	-6.2536e-015	1.23002e-014	-7.45688e-015	-4.91833e-016	6.44828e-015	-3.47047e-015
3.88317e-016	1.72639e-014	4.04167e-015	-4.70059e-015	-6.74444e-015	-5.66926e-015	-7.3445e-015	-1.20769e-015	-1.56009e-014	4.62971e-015	1.36417e-014	5.50667e-015	6.46813e-015	4.65336e-015	-8.94841e-015	-1.13212e-014	-6.56354e-015	-5.89347e-015	-6.84237e-015	-6.18773e-015	1.18749e-014	-7.48188e-015	-3.47184e-016	6.47767e-015	-3.34219e-015
-7.28139e-017	1.71626e-014	3.93788e-015	-4.92108e-015	-6.85874e-015	-6.00904e-015	-7.35206e-015	-1.21888e-015	-1.57103e-014	4.59631e-015	1.35223e-014	5.31401e-015	6.18162e-015	4.41241e-015	-9.27082e-015	-1.16708e-014	-7.00301e-015	-6.05049e-015	-7.15549e-015	-6.15304e-015	1.14128e-014	-7.48763e-015	-2.11382e-016	6.50821e-015	-3.19297e-015
-5.55938e-016	1.69584e-014	3.79965e-015	-5.14578e-015	-6.9855e-015	-6.3416e-015	-7.3689e-015	-1.16785e-015	-1.57434e-014	4.55631e-015	1.33329e-014	5.15626e-015	5.831e-015	4.14827e-015	-9.56077e-015	-1.19898e-014	-7.44554e-015	-6.20697e-015	-7.49664e-015	-6.15266e-015	1.0916e-014	-7.47538e-015	-8.5457e-017	6.53839e-015	-3.02531e-015
-1.05757e-015	1.66528e-014	3.62859e-015	-5.37364e-015	-7.1239e-015	-6.66318e-015	-7.39498e-015	-1.05605e-015	-1.57016e-014	4.50971e-015	1.30747e-014	5.03357e-015	5.41786e-015	3.86188e-015	-9.81646e-015	-1.22765e-014	-7.89018e-015	-6.36357e-015	-7.8661e-015	-6.18939e-015	1.03858e-014	-7.44683e-015	2.99609e-017	6.566e-015	-2.84117e-015
-1.57402e-015	1.62493e-014	3.42626e-015	-5.60337e-015	-7.27284e-015	-6.97044e-015	-7.43029e-015	-8.85293e-016	-1.55872e-014	4.45613e-015	1.27498e-014	4.94381e-015	4.94406e-015	3.55437e-015	-1.00373e-014	-1.25299e-014	-8.33654e-015	-6.52132e-015	-8.26457e-015	-6.2653e-015	9.82396e-015	-7.4037e-015	1.34868e-016	6.58876e-015	-2.64286e-015
-2.10122e-015	1.57513e-014	3.19479e-015	-5.83497e-015	-7.43113e-015	-7.26006e-015	-7.47428e-015	-6.58535e-016	-1.54035e-014	4.39589e-015	1.23601e-014	4.88471e-015	4.41208e-015	3.22689e-015	-1.02228e-014	-1.27491e-014	-8.78413e-015	-6.68094e-015	-8.69198e-015	-6.38216e-015	9.23284e-015	-7.34866e-015	2.28613e-016	6.60423e-015	-2.43303e-015
-2.63514e-015	1.51631e-014	2.93608e-015	-6.06804e-015	-7.59878e-015	-7.52934e-015	-7.52705e-015	-3.78757e-016	-1.51545e-014	4.32875e-015	1.19084e-014	4.85407e-015	3.82545e-015	2.87947e-015	-1.03719e-014	-1.29337e-014	-9.23192e-015	-6.84408e-015	-9.14824e-015	-6.54085e-015	8.61519e-015	-7.28398e-015	3.10322e-016	6.60999e-015	-2.21505e-015
-3.1719e-015	1.44904e-014	2.65281e-015	-6.30251e-015	-7.77516e-015	-7.77668e-015	-7.58903e-015	-5.01794e-017	-1.48449e-014	4.25467e-015	1.13983e-014	4.84845e-015	3.18807e-015	2.51316e-015	-1.04853e-014	-1.30843e-014	-9.6784e-015	-7.01202e-015	-9.6327e-015	-6.74143e-015	7.97331e-015	-7.21236e-015	3.80203e-016	6.60478e-015	-1.99196e-015
-3.70781e-015	1.37395e-014	2.34731e-015	-6.53813e-015	-7.95984e-015	-7.99993e-015	-7.66065e-015	3.22721e-016	-1.44804e-014	4.17259e-015	1.08337e-014	4.86542e-015	2.50402e-015	2.12939e-015	-1.0564e-014	-1.3201e-014	-1.01227e-014	-7.1856e-015	-1.01451e-014	-6.98391e-015	7.30902e-015	-7.13657e-015	4.37364e-016	6.58666e-015	-1.7668e-015
-4.23963e-015	1.29175e-014	2.02207e-015	-6.77487e-015	-8.15203e-015	-8.19866e-015	-7.74199e-015	7.35774e-016	-1.40675e-014	4.08232e-015	1.0218e-014	4.902e-015	1.77848e-015	1.72872e-015	-1.06098e-014	-1.32849e-014	-1.05643e-014	-7.36585e-015	-1.06841e-014	-7.26792e-015	6.62454e-015	-7.05913e-015	4.81984e-016	6.55359e-015	-1.54231e-015
-4.76332e-015	1.20322e-014	1.68024e-015	-7.01307e-015	-8.35091e-015	-8.37097e-015	-7.83312e-015	1.18286e-015	-1.36126e-014	3.9838e-015	9.55646e-015	4.95451e-015	1.01639e-015	1.31262e-015	-1.06254e-014	-1.33375e-014	-1.10021e-014	-7.55357e-015	-1.12488e-014	-7.59279e-015	5.92259e-015	-6.9826e-015	5.1381e-016	6.5036e-015	-1.32175e-015
-5.27492e-015	1.10912e-014	1.32477e-015	-7.25269e-015	-8.55605e-015	-8.51462e-015	-7.93452e-015	1.65877e-015	-1.31228e-014	3.8763e-015	8.85403e-015	5.01957e-015	2.22852e-016	8.82255e-016	-1.06128e-014	-1.33607e-014	-1.14352e-014	-7.75037e-015	-1.18389e-014	-7.95697e-015	5.20569e-015	-6.90903e-015	5.32669e-016	6.43539e-015	-1.10823e-015
-5.771e-015	1.01023e-014	9.59112e-016	-7.49401e-015	-8.76718e-015	-8.62949e-015	-8.0464e-015	2.15832e-015	-1.26053e-014	3.75925e-015	8.11593e-015	5.09347e-015	-5.96612e-016	4.38823e-016	-1.05749e-014	-1.3356e-014	-1.18625e-014	-7.95694e-015	-1.24513e-014	-8.3584e-015	4.47677e-015	-6.84023e-015	5.38396e-016	6.34752e-015	-9.0429e-016
-6.24865e-015	9.073e-015	5.85885e-016	-7.73775e-015	-8.98343e-015	-8.7158e-015	-8.16868e-015	2.6759e-015	-1.20674e-014	3.63235e-015	7.34715e-015	5.17255e-015	-1.43611e-015	-1.64065e-017	-1.05152e-014	-1.33257e-014	-1.2283e-014	-8.17456e-015	-1.3084e-014	-8.79416e-015	3.73847e-015	-6.77805e-015	5.3121e-016	6.2382e-015	-7.13172e-016
-6.70476e-015	8.0115e-015	2.08151e-016	-7.98406e-015	-9.20384e-015	-8.77275e-015	-8.302e-015	3.20555e-015	-1.15159e-014	3.49479e-015	6.55322e-015	5.25316e-015	-2.28996e-015	-4.82455e-016	-1.04375e-014	-1.32724e-014	-1.26963e-014	-8.40335e-015	-1.37355e-014	-9.26161e-015	2.99315e-015	-6.72492e-015	5.10688e-016	6.10692e-015	-5.37931e-016
-7.13634e-015	6.92594e-015	-1.70743e-016	-8.23325e-015	-9.42804e-015	-8.80028e-015	-8.44722e-015	3.74159e-015	-1.09579e-014	3.34583e-015	5.73959e-015	5.33125e-015	-3.15211e-015	-9.57714e-016	-1.03458e-014	-1.3199e-014	-1.31022e-014	-8.64321e-015	-1.44032e-014	-9.75769e-015	2.2439e-015	-6.68232e-015	4.76608e-016	5.953e-015	-3.81412e-016
-7.54181e-015	5.82412e-015	-5.4818e-016	-8.4854e-015	-9.65563e-015	-8.79811e-015	-8.60484e-015	4.27864e-015	-1.03994e-014	3.1857e-015	4.91116e-015	5.40458e-015	-4.01716e-015	-1.44092e-015	-1.02444e-014	-1.31076e-014	-1.34995e-014	-8.89417e-015	-1.50843e-014	-1.02784e-014	1.49327e-015	-6.65158e-015	4.2823e-016	5.77504e-015	-2.45752e-016
-7.91872e-015	4.71335e-015	-9.21491e-016	-8.74044e-015	-9.88628e-015	-8.76761e-015	-8.77526e-015	4.81133e-015	-9.84719e-015	3.01345e-015	4.07363e-015	5.46982e-015	-4.87991e-015	-1.93051e-015	-1.01376e-014	-1.30003e-014	-1.3887e-014	-9.15661e-015	-1.57765e-014	-1.08195e-014	7.44392e-016	-6.63352e-015	3.64823e-016	5.57295e-015	-1.32984e-016
-8.265e-015	3.60097e-015	-1.28773e-015	-8.9984e-015	-1.01195e-014	-8.70978e-015	-8.95864e-015	5.3339e-015	-9.30657e-015	2.82912e-015	3.23187e-015	5.52376e-015	-5.73507e-015	-2.42459e-015	-1.00298e-014	-1.28807e-014	-1.42642e-014	-9.43022e-015	-1.64763e-014	-1.13771e-014	-1.55156e-019	-6.62858e-015	2.85914e-016	5.34736e-015	-4.53499e-017
-8.5795e-015	2.49457e-015	-1.64445e-015	-9.25952e-015	-1.03553e-014	-8.62676e-015	-9.15542e-015	5.84213e-015	-8.78318e-015	2.63236e-015	2.39056e-015	5.56366e-015	-6.57768e-015	-2.92145e-015	-9.92555e-015	-1.27521e-014	-1.46303e-014	-9.7145e-015	-1.71805e-014	-1.19463e-014	-7.37447e-016	-6.63737e-015	1.91624e-016	5.09829e-015	1.57678e-017
-8.86124e-015	1.39954e-015	-1.98934e-015	-9.52376e-015	-1.05926e-014	-8.51993e-015	-9.36554e-015	6.33145e-015	-8.2821e-015	2.42258e-015	1.55457e-015	5.58693e-015	-7.40314e-015	-3.41963e-015	-9.82852e-015	-1.26174e-014	-1.49849e-014	-1.00084e-014	-1.78852e-014	-1.25226e-014	-1.46413e-015	-6.66027e-015	8.16541e-017	4.82631e-015	4.89593e-017
-9.10992e-015	3.22114e-016	-2.32013e-015	-9.79113e-015	-1.0831e-014	-8.39e-015	-9.58961e-015	6.79751e-015	-7.80753e-015	2.19992e-015	7.28179e-016	5.59186e-015	-8.20723e-015	-3.91796e-015	-9.74293e-015	-1.24796e-014	-1.53273e-014	-1.03114e-014	-1.85861e-014	-1.31016e-014	-2.17771e-015	-6.69701e-015	-4.49248e-017	4.53253e-015	5.24661e-017
-9.32515e-015	-7.32656e-016	-2.6352e-015	-1.00617e-014	-1.107e-014	-8.2394e-015	-9.82738e-015	7.23664e-015	-7.36343e-015	1.96495e-015	-8.44073e-017	5.57714e-015	-8.98558e-015	-4.41408e-015	-9.67305e-015	-1.23415e-014	-1.56568e-014	-1.06221e-014	-1.92795e-014	-1.36786e-014	-2.87591e-015	-6.7477e-015	-1.88647e-016	4.21725e-015	2.5335e-017
-9.50723e-015	-1.76e-015	-2.93326e-015	-1.03349e-014	-1.13089e-014	-8.06986e-015	-1.00788e-014	7.64543e-015	-6.95239e-015	1.71743e-015	-8.79406e-016	5.5411e-015	-9.73493e-015	-4.90655e-015	-9.62238e-015	-1.22062e-014	-1.59728e-014	-1.09389e-014	-1.99612e-014	-1.42496e-014	-3.5561e-015	-6.81183e-015	-3.5035e-016	3.88183e-015	-3.33027e-017
-9.65641e-015	-2.75548e-015	-3.21295e-015	-1.06106e-014	-1.15475e-014	-7.88357e-015	-1.03439e-014	8.02027e-015	-6.57652e-015	1.45675e-015	-1.65353e-015	5.48348e-015	-1.04521e-014	-5.39287e-015	-9.59454e-015	-1.20765e-014	-1.62752e-014	-1.126e-014	-2.06268e-014	-1.48099e-014	-4.21533e-015	-6.88789e-015	-5.30011e-016	3.52794e-015	-1.23218e-016
-9.77437e-015	-3.71595e-015	-3.47285e-015	-1.08883e-014	-1.17845e-014	-7.68284e-015	-1.06225e-014	8.35881e-015	-6.23733e-015	1.1836e-015	-2.40366e-015	5.40412e-015	-1.11354e-014	-5.87074e-015	-9.59323e-015	-1.19546e-014	-1.65632e-014	-1.15842e-014	-2.12729e-014	-1.53552e-014	-4.85097e-015	-6.97601e-015	-7.27997e-016	3.15761e-015	-2.44377e-016
-9.86249e-015	-4.63894e-015	-3.71293e-015	-1.1167e-014	-1.20191e-014	-7.4697e-015	-1.0914e-014	8.66011e-015	-5.93604e-015	8.98723e-016	-3.12776e-015	5.30296e-015	-1.17827e-014	-6.3385e-015	-9.62062e-015	-1.18431e-014	-1.6837e-014	-1.19091e-014	-2.18958e-014	-1.5882e-014	-5.46102e-015	-7.07432e-015	-9.44476e-016	2.77246e-015	-3.96413e-016
-9.92161e-015	-5.52272e-015	-3.9328e-015	-1.1446e-014	-1.22502e-014	-7.2464e-015	-1.12175e-014	8.92334e-015	-5.67286e-015	6.02026e-016	-3.82378e-015	5.1812e-015	-1.23928e-014	-6.79416e-015	-9.67851e-015	-1.17445e-014	-1.70959e-014	-1.2232e-014	-2.24914e-014	-1.6387e-014	-6.043e-015	-7.18108e-015	-1.17915e-015	2.37432e-015	-5.789e-016
-9.95396e-015	-6.36609e-015	-4.13244e-015	-1.17239e-014	-1.24769e-014	-7.015e-015	-1.15321e-014	9.14778e-015	-5.44685e-015	2.94396e-016	-4.49002e-015	5.03912e-015	-1.2965e-014	-7.23551e-015	-9.76924e-015	-1.16601e-014	-1.73397e-014	-1.25506e-014	-2.30557e-014	-1.68663e-014	-6.59467e-015	-7.29456e-015	-1.43291e-015	1.96532e-015	-7.90893e-016
-9.96145e-015	-7.16839e-015	-4.31202e-015	-1.19993e-014	-1.26987e-014	-6.77739e-015	-1.18569e-014	9.33324e-015	-5.25692e-015	-2.30932e-017	-5.12502e-015	4.87825e-015	-1.34992e-014	-7.66036e-015	-9.89394e-015	-1.15918e-014	-1.75681e-014	-1.2863e-014	-2.35846e-014	-1.73172e-014	-7.11375e-015	-7.41293e-015	-1.70569e-015	1.54781e-015	-1.03123e-015
-9.94615e-015	-7.92975e-015	-4.47231e-015	-1.22705e-014	-1.29145e-014	-6.53591e-015	-1.21907e-014	9.4796e-015	-5.10108e-015	-3.49452e-016	-5.7282e-015	4.70077e-015	-1.39955e-014	-8.06703e-015	-1.0053e-014	-1.15406e-014	-1.77806e-014	-1.31659e-014	-2.40749e-014	-1.77363e-014	-7.598e-015	-7.53472e-015	-1.99775e-015	1.12387e-015	-1.29868e-015
-9.91092e-015	-8.65108e-015	-4.61404e-015	-1.25365e-014	-1.31231e-014	-6.29233e-015	-1.25317e-014	9.58737e-015	-4.97738e-015	-6.83468e-016	-6.29892e-015	4.5083e-015	-1.44549e-014	-8.45364e-015	-1.02462e-014	-1.15078e-014	-1.79776e-014	-1.34571e-014	-2.45236e-014	-1.81222e-014	-8.04563e-015	-7.65845e-015	-2.30844e-015	6.96539e-016	-1.5915e-015
-9.85839e-015	-9.33378e-015	-4.73834e-015	-1.27956e-014	-1.33228e-014	-6.04816e-015	-1.28777e-014	9.65796e-015	-4.88377e-015	-1.02423e-015	-6.83683e-015	4.30259e-015	-1.48786e-014	-8.81813e-015	-1.04732e-014	-1.14943e-014	-1.8159e-014	-1.37338e-014	-2.49274e-014	-1.84732e-014	-8.45558e-015	-7.78257e-015	-2.63747e-015	2.68229e-016	-1.90823e-015
-9.79137e-015	-9.97963e-015	-4.84657e-015	-1.30458e-014	-1.3512e-014	-5.80531e-015	-1.32267e-014	9.69298e-015	-4.81647e-015	-1.37032e-015	-7.34219e-015	4.08581e-015	-1.52679e-014	-9.15901e-015	-1.07333e-014	-1.15007e-014	-1.83252e-014	-1.39933e-014	-2.52841e-014	-1.87889e-014	-8.82608e-015	-7.90491e-015	-2.9847e-015	-1.59421e-016	-2.24719e-015
-9.71306e-015	-1.05904e-014	-4.94064e-015	-1.32849e-014	-1.36895e-014	-5.56631e-015	-1.35763e-014	9.69458e-015	-4.77166e-015	-1.72069e-015	-7.8157e-015	3.85967e-015	-1.56249e-014	-9.47465e-015	-1.10249e-014	-1.15274e-014	-1.84765e-014	-1.4232e-014	-2.55917e-014	-1.90678e-014	-9.15652e-015	-8.02399e-015	-3.34846e-015	-5.84061e-016	-2.60623e-015
-9.62642e-015	-1.11678e-014	-5.02279e-015	-1.3511e-014	-1.38539e-014	-5.33225e-015	-1.39246e-014	9.66504e-015	-4.74506e-015	-2.07351e-015	-8.25854e-015	3.62662e-015	-1.59519e-014	-9.76339e-015	-1.13457e-014	-1.1574e-014	-1.8613e-014	-1.44481e-014	-2.58479e-014	-1.931e-014	-9.44622e-015	-8.13801e-015	-3.7282e-015	-1.00308e-015	-2.9838e-015
-9.53424e-015	-1.17137e-014	-5.09476e-015	-1.37219e-014	-1.40043e-014	-5.105e-015	-1.42696e-014	9.60721e-015	-4.73342e-015	-2.4271e-015	-8.67218e-015	3.38937e-015	-1.62513e-014	-1.00241e-014	-1.16934e-014	-1.16403e-014	-1.8735e-014	-1.46391e-014	-2.60519e-014	-1.95154e-014	-9.69432e-015	-8.24554e-015	-4.12293e-015	-1.41434e-015	-3.37788e-015
-9.43978e-015	-1.22305e-014	-5.15902e-015	-1.39158e-014	-1.41389e-014	-4.88597e-015	-1.46087e-014	9.5232e-015	-4.73241e-015	-2.78062e-015	-9.05744e-015	3.15032e-015	-1.65261e-014	-1.02557e-014	-1.20663e-014	-1.17263e-014	-1.88435e-014	-1.4803e-014	-2.62032e-014	-1.96841e-014	-9.90079e-015	-8.34558e-015	-4.53145e-015	-1.81597e-015	-3.78588e-015
-9.34575e-015	-1.27218e-014	-5.2177e-015	-1.4091e-014	-1.42567e-014	-4.67625e-015	-1.49396e-014	9.41587e-015	-4.738e-015	-3.13297e-015	-9.41616e-015	2.91296e-015	-1.67794e-014	-1.0458e-014	-1.24614e-014	-1.18309e-014	-1.89391e-014	-1.49381e-014	-2.63009e-014	-1.98178e-014	-1.00661e-014	-8.4368e-015	-4.95238e-015	-2.20634e-015	-4.20541e-015
-9.25451e-015	-1.31903e-014	-5.27319e-015	-1.42458e-014	-1.43565e-014	-4.47686e-015	-1.52593e-014	9.28835e-015	-4.74634e-015	-3.48304e-015	-9.75018e-015	2.67929e-015	-1.70142e-014	-1.06304e-014	-1.28754e-014	-1.19527e-014	-1.90228e-014	-1.50429e-014	-2.63453e-014	-1.99178e-014	-1.01907e-014	-8.51871e-015	-5.38358e-015	-2.58413e-015	-4.63416e-015
-9.16818e-015	-1.36388e-014	-5.32813e-015	-1.43786e-014	-1.44369e-014	-4.28965e-015	-1.55651e-014	9.1436e-015	-4.75418e-015	-3.82946e-015	-1.00609e-014	2.45068e-015	-1.7233e-014	-1.07726e-014	-1.33042e-014	-1.20908e-014	-1.9095e-014	-1.5116e-014	-2.63364e-014	-1.99854e-014	-1.02744e-014	-8.59086e-015	-5.82324e-015	-2.94719e-015	-5.07006e-015
-9.0893e-015	-1.40692e-014	-5.38499e-015	-1.44876e-014	-1.44969e-014	-4.11545e-015	-1.58544e-014	8.98482e-015	-4.75724e-015	-4.17039e-015	-1.03497e-014	2.22909e-015	-1.74396e-014	-1.0885e-014	-1.37443e-014	-1.22443e-014	-1.91566e-014	-1.51564e-014	-2.62761e-014	-2.00225e-014	-1.03181e-014	-8.65329e-015	-6.26971e-015	-3.29426e-015	-5.51054e-015
-9.02027e-015	-1.44837e-014	-5.44607e-015	-1.45709e-014	-1.45351e-014	-3.9549e-015	-1.61247e-014	8.8147e-015	-4.75306e-015	-4.50467e-015	-1.06192e-014	2.0161e-015	-1.7636e-014	-1.09681e-014	-1.41919e-014	-1.24114e-014	-1.92086e-014	-1.51632e-014	-2.61661e-014	-2.00315e-014	-1.03233e-014	-8.70494e-015	-6.7207e-015	-3.62495e-015	-5.9532e-015
-8.96285e-015	-1.48838e-014	-5.5136e-015	-1.46278e-014	-1.45513e-014	-3.80898e-015	-1.63733e-014	8.636e-015	-4.73906e-015	-4.83108e-015	-1.08708e-014	1.81297e-015	-1.78252e-014	-1.10226e-014	-1.46435e-014	-1.25909e-014	-1.92521e-014	-1.51364e-014	-2.60087e-014	-2.00148e-014	-1.02917e-014	-8.74615e-015	-7.17435e-015	-3.93775e-015	-6.39606e-015
-8.91919e-015	-1.52726e-014	-5.59006e-015	-1.46567e-014	-1.45449e-014	-3.67818e-015	-1.6598e-014	8.45155e-015	-4.71288e-015	-5.1484e-015	-1.11064e-014	1.62114e-015	-1.801e-014	-1.10489e-014	-1.50952e-014	-1.27809e-014	-1.92878e-014	-1.50763e-014	-2.5807e-014	-1.99753e-014	-1.02253e-014	-8.77744e-015	-7.62738e-015	-4.23222e-015	-6.83669e-015
-8.88972e-015	-1.56515e-014	-5.67747e-015	-1.46565e-014	-1.45151e-014	-3.56369e-015	-1.67965e-014	8.26376e-015	-4.67296e-015	-5.45591e-015	-1.13279e-014	1.4417e-015	-1.8193e-014	-1.10487e-014	-1.55418e-014	-1.29794e-014	-1.93167e-014	-1.49828e-014	-2.55633e-014	-1.9916e-014	-1.01255e-014	-8.79905e-015	-8.07773e-015	-4.50815e-015	-7.27328e-015
-8.87612e-015	-1.60221e-014	-5.77854e-015	-1.46259e-014	-1.44617e-014	-3.4662e-015	-1.69673e-014	8.0754e-015	-4.61772e-015	-5.75251e-015	-1.15365e-014	1.2749e-015	-1.83769e-014	-1.10239e-014	-1.59792e-014	-1.31849e-014	-1.93399e-014	-1.48568e-014	-2.52813e-014	-1.98398e-014	-9.99476e-015	-8.81184e-015	-8.52312e-015	-4.76514e-015	-7.70448e-015
-8.87922e-015	-1.63851e-014	-5.89515e-015	-1.45644e-014	-1.43847e-014	-3.38568e-015	-1.71087e-014	7.88827e-015	-4.54686e-015	-6.03829e-015	-1.17339e-014	1.12031e-015	-1.85627e-014	-1.09757e-014	-1.64043e-014	-1.3396e-014	-1.93585e-014	-1.46995e-014	-2.49648e-014	-1.97501e-014	-9.83599e-015	-8.81673e-015	-8.96091e-015	-5.00331e-015	-8.12834e-015
-8.89946e-015	-1.67415e-014	-6.02858e-015	-1.44713e-014	-1.42843e-014	-3.32195e-015	-1.72188e-014	7.70421e-015	-4.46002e-015	-6.31234e-015	-1.19212e-014	9.77927e-016	-1.87523e-014	-1.09062e-014	-1.68135e-014	-1.36102e-014	-1.93739e-014	-1.45122e-014	-2.46182e-014	-1.96495e-014	-9.65183e-015	-8.81524e-015	-9.38815e-015	-5.22387e-015	-8.54296e-015
-8.93704e-015	-1.7091e-014	-6.17996e-015	-1.43466e-014	-1.4161e-014	-3.27517e-015	-1.72961e-014	7.52442e-015	-4.35846e-015	-6.57435e-015	-1.20994e-014	8.46826e-016	-1.89464e-014	-1.08179e-014	-1.72036e-014	-1.38265e-014	-1.93866e-014	-1.42971e-014	-2.42458e-014	-1.9541e-014	-9.44578e-015	-8.80892e-015	-9.80253e-015	-5.42706e-015	-8.94641e-015
-8.99208e-015	-1.7434e-014	-6.35071e-015	-1.41905e-014	-1.40151e-014	-3.24547e-015	-1.73395e-014	7.3503e-015	-4.24292e-015	-6.82394e-015	-1.22695e-014	7.25702e-016	-1.91462e-014	-1.07129e-014	-1.75714e-014	-1.40426e-014	-1.93974e-014	-1.40562e-014	-2.38524e-014	-1.94272e-014	-9.22139e-015	-8.79888e-015	-1.02018e-014	-5.61385e-015	-9.33753e-015
-9.0646e-015	-1.777e-014	-6.54181e-015	-1.40031e-014	-1.38477e-014	-3.23331e-015	-1.73487e-014	7.18321e-015	-4.11531e-015	-7.06064e-015	-1.24318e-014	6.13465e-016	-1.93519e-014	-1.05939e-014	-1.7914e-014	-1.4257e-014	-1.94064e-014	-1.37916e-014	-2.34427e-014	-1.93105e-014	-8.98161e-015	-8.7864e-015	-1.05838e-014	-5.78533e-015	-9.7152e-015
-9.15318e-015	-1.80974e-014	-6.75417e-015	-1.3785e-014	-1.36597e-014	-3.23896e-015	-1.73228e-014	7.02362e-015	-3.97902e-015	-7.28401e-015	-1.25864e-014	5.08027e-016	-1.95636e-014	-1.04635e-014	-1.82291e-014	-1.44681e-014	-1.94139e-014	-1.35064e-014	-2.30218e-014	-1.91932e-014	-8.73063e-015	-8.7734e-015	-1.09465e-014	-5.94228e-015	-1.00778e-014
-9.25703e-015	-1.84144e-014	-6.98782e-015	-1.35375e-014	-1.34527e-014	-3.26193e-015	-1.72616e-014	6.87145e-015	-3.83737e-015	-7.49406e-015	-1.27335e-014	4.07648e-016	-1.978e-014	-1.03246e-014	-1.85146e-014	-1.46744e-014	-1.94209e-014	-1.32039e-014	-2.25943e-014	-1.90773e-014	-8.4722e-015	-8.76159e-015	-1.12878e-014	-6.08597e-015	-1.04244e-014
-9.37507e-015	-1.87197e-014	-7.24261e-015	-1.3262e-014	-1.32279e-014	-3.30261e-015	-1.71658e-014	6.72677e-015	-3.69285e-015	-7.69099e-015	-1.28732e-014	3.09537e-016	-2.00004e-014	-1.01804e-014	-1.87691e-014	-1.48746e-014	-1.94279e-014	-1.28871e-014	-2.21652e-014	-1.8965e-014	-8.20968e-015	-8.75295e-015	-1.1606e-014	-6.21785e-015	-1.07537e-014
[truncated: 1,318 more rows]
