# Supplementary material for: Prominent gamma band activity during visual motion perception in early-stage Alzheimer’s disease
Source: PLoS One. 2022 Apr 18;17(4):e0266693. doi: 10.1371/journal.pone.0266693 (PMC9015152; doi:10.1371/journal.pone.0266693)
Supplement: S1 File — (ZIP) [file pone.0266693.s001.zip › PloseOneé╠âfü[â^âVü[âgùp/Old14 R hemisphere.txt]

-7.42196e-015	-1.76703e-014	1.14635e-015	1.81279e-014	-6.67332e-015	2.68683e-015	-1.51826e-015	-1.9581e-015	-1.22948e-014	5.0864e-015	-7.94474e-015	-6.46884e-015	-4.3143e-015	1.37258e-014	1.66723e-014	8.81864e-015	6.46382e-015	-1.07406e-014	3.78129e-016	5.96522e-015	1.22201e-014	-6.21057e-015	6.4077e-015	7.82121e-015	1.26531e-014
-7.55764e-015	-1.75652e-014	1.47876e-015	1.79793e-014	-6.44157e-015	2.71017e-015	-2.05698e-015	-2.25108e-015	-1.20377e-014	4.72303e-015	-7.82796e-015	-6.23641e-015	-4.15815e-015	1.37076e-014	1.64421e-014	8.73079e-015	6.67674e-015	-1.02427e-014	2.39234e-016	5.93576e-015	1.16597e-014	-5.68276e-015	6.06027e-015	7.40793e-015	1.22546e-014
-7.69744e-015	-1.74454e-014	1.81583e-015	1.78154e-014	-6.25491e-015	2.70565e-015	-2.60782e-015	-2.54107e-015	-1.17906e-014	4.34334e-015	-7.72489e-015	-6.01287e-015	-4.02316e-015	1.37059e-014	1.62222e-014	8.6452e-015	6.89496e-015	-9.80299e-015	8.4124e-017	5.9089e-015	1.10964e-014	-5.19193e-015	5.70531e-015	6.97459e-015	1.1867e-014
-7.84053e-015	-1.73099e-014	2.15627e-015	1.76355e-014	-6.11922e-015	2.67229e-015	-3.16899e-015	-2.82671e-015	-1.15553e-014	3.94886e-015	-7.63571e-015	-5.79974e-015	-3.91089e-015	1.37218e-014	1.6014e-014	8.56297e-015	7.11623e-015	-9.42871e-015	-8.76958e-017	5.88451e-015	1.0533e-014	-4.7441e-015	5.34436e-015	6.52225e-015	1.1492e-014
-7.98598e-015	-1.71595e-014	2.49909e-015	1.74397e-014	-6.04044e-015	2.60986e-015	-3.73853e-015	-3.10616e-015	-1.13343e-014	3.54126e-015	-7.56051e-015	-5.59852e-015	-3.82268e-015	1.37561e-014	1.58189e-014	8.48494e-015	7.33808e-015	-9.12591e-015	-2.76871e-016	5.86252e-015	9.97215e-015	-4.345e-015	4.97953e-015	6.052e-015	1.11308e-014
-8.13272e-015	-1.69943e-014	2.84321e-015	1.72276e-014	-6.02374e-015	2.51788e-015	-4.31511e-015	-3.37752e-015	-1.11296e-014	3.12227e-015	-7.49915e-015	-5.41081e-015	-3.7596e-015	1.38093e-014	1.56379e-014	8.41247e-015	7.55826e-015	-8.90102e-015	-4.83707e-016	5.84258e-015	9.41601e-015	-4.00008e-015	4.61283e-015	5.56503e-015	1.07846e-014
-8.27962e-015	-1.68146e-014	3.18805e-015	1.69993e-014	-6.07403e-015	2.39652e-015	-4.89695e-015	-3.63976e-015	-1.09438e-014	2.6937e-015	-7.45135e-015	-5.23808e-015	-3.72239e-015	1.38816e-014	1.54715e-014	8.34742e-015	7.77407e-015	-8.75995e-015	-7.08414e-016	5.82486e-015	8.86664e-015	-3.71435e-015	4.24612e-015	5.06256e-015	1.04546e-014
-8.4252e-015	-1.66207e-014	3.53223e-015	1.67551e-014	-6.1955e-015	2.2462e-015	-5.48231e-015	-3.89101e-015	-1.07788e-014	2.25737e-015	-7.41668e-015	-5.08156e-015	-3.71162e-015	1.3973e-014	1.53208e-014	8.29051e-015	7.98294e-015	-8.70683e-015	-9.51272e-016	5.80864e-015	8.32647e-015	-3.492e-015	3.88139e-015	4.5461e-015	1.01416e-014
-8.56837e-015	-1.64134e-014	3.8745e-015	1.64955e-014	-6.39212e-015	2.06721e-015	-6.06933e-015	-4.12928e-015	-1.06358e-014	1.81481e-015	-7.39431e-015	-4.94222e-015	-3.72761e-015	1.40837e-014	1.51866e-014	8.24251e-015	8.18263e-015	-8.74575e-015	-1.21225e-015	5.79386e-015	7.79757e-015	-3.33702e-015	3.52065e-015	4.01735e-015	9.84623e-015
-8.70836e-015	-1.61934e-014	4.21376e-015	1.62208e-014	-6.66733e-015	1.8599e-015	-6.65724e-015	-4.35367e-015	-1.05167e-014	1.36839e-015	-7.38317e-015	-4.82107e-015	-3.77006e-015	1.42126e-014	1.5069e-014	8.20427e-015	8.37034e-015	-8.88032e-015	-1.49144e-015	5.78001e-015	7.28189e-015	-3.25263e-015	3.16575e-015	3.47785e-015	9.56847e-015
-8.84389e-015	-1.59616e-014	4.54902e-015	1.59317e-014	-7.02324e-015	1.62558e-015	-7.24385e-015	-4.56267e-015	-1.04223e-014	9.20293e-016	-7.38261e-015	-4.71922e-015	-3.8386e-015	1.43591e-014	1.49678e-014	8.17694e-015	8.54352e-015	-9.11243e-015	-1.78867e-015	5.76657e-015	6.78076e-015	-3.24124e-015	2.81857e-015	2.92947e-015	9.30846e-015
-8.97364e-015	-1.57191e-014	4.87904e-015	1.56292e-014	-7.46167e-015	1.36559e-015	-7.82798e-015	-4.75584e-015	-1.03536e-014	4.72763e-016	-7.39173e-015	-4.63713e-015	-3.93248e-015	1.45223e-014	1.48836e-014	8.1612e-015	8.7003e-015	-9.44354e-015	-2.10391e-015	5.75309e-015	6.29565e-015	-3.30494e-015	2.48092e-015	2.37388e-015	9.06582e-015
-9.09621e-015	-1.5467e-014	5.20303e-015	1.53142e-014	-7.98332e-015	1.0815e-015	-8.4078e-015	-4.93218e-015	-1.03115e-014	2.80115e-017	-7.40923e-015	-4.57525e-015	-4.05029e-015	1.47012e-014	1.48156e-014	8.15744e-015	8.83886e-015	-9.87374e-015	-2.43699e-015	5.73885e-015	5.82768e-015	-3.44465e-015	2.1543e-015	1.81306e-015	8.84054e-015
-9.21084e-015	-1.52066e-014	5.52033e-015	1.49883e-014	-8.58884e-015	7.75079e-016	-8.98192e-015	-5.09104e-015	-1.02966e-014	-4.11813e-016	-7.43379e-015	-4.53384e-015	-4.19099e-015	1.48948e-014	1.47635e-014	8.16605e-015	8.95727e-015	-1.0402e-014	-2.78743e-015	5.72359e-015	5.37711e-015	-3.66062e-015	1.84059e-015	1.25008e-015	8.63186e-015
-9.3164e-015	-1.49399e-014	5.82999e-015	1.4653e-014	-9.2773e-015	4.48142e-016	-9.54945e-015	-5.23247e-015	-1.03095e-014	-8.4438e-016	-7.46362e-015	-4.51276e-015	-4.35286e-015	1.51018e-014	1.47266e-014	8.18727e-015	9.0539e-015	-1.10263e-014	-3.15444e-015	5.70646e-015	4.94459e-015	-3.95244e-015	1.54118e-015	6.87023e-016	8.43817e-015
-9.41141e-015	-1.46684e-014	6.13096e-015	1.43099e-014	-1.00466e-014	1.02551e-016	-1.01096e-014	-5.35676e-015	-1.03499e-014	-1.26749e-015	-7.49716e-015	-4.51214e-015	-4.53409e-015	1.53199e-014	1.47041e-014	8.2212e-015	9.12752e-015	-1.17441e-014	-3.5376e-015	5.68713e-015	4.53074e-015	-4.31851e-015	1.25746e-015	1.2605e-016	8.25858e-015
-9.49525e-015	-1.43935e-014	6.42229e-015	1.39609e-014	-1.08944e-014	-2.59306e-016	-1.0661e-014	-5.46374e-015	-1.04173e-014	-1.67904e-015	-7.53335e-015	-4.53164e-015	-4.73261e-015	1.5547e-014	1.46952e-014	8.26784e-015	9.17656e-015	-1.25516e-014	-3.93616e-015	5.66473e-015	4.13501e-015	-4.75676e-015	9.90699e-016	-4.30451e-016	8.09159e-015
-9.56693e-015	-1.41172e-014	6.70282e-015	1.36079e-014	-1.18171e-014	-6.34702e-016	-1.1203e-014	-5.55389e-015	-1.05117e-014	-2.07703e-015	-7.57112e-015	-4.57096e-015	-4.94598e-015	1.57815e-014	1.46985e-014	8.3269e-015	9.20052e-015	-1.34439e-014	-4.34916e-015	5.63883e-015	3.75698e-015	-5.26418e-015	7.4166e-016	-9.80046e-016	7.93517e-015
-9.62545e-015	-1.38412e-014	6.97186e-015	1.32529e-014	-1.28102e-014	-1.02129e-015	-1.17348e-014	-5.62786e-015	-1.06324e-014	-2.45949e-015	-7.60928e-015	-4.63013e-015	-5.17188e-015	1.60212e-014	1.47128e-014	8.39752e-015	9.19883e-015	-1.44159e-014	-4.77571e-015	5.60893e-015	3.3958e-015	-5.83724e-015	5.11387e-016	-1.52045e-015	7.7879e-015
-9.66989e-015	-1.35675e-014	7.22889e-015	1.28977e-014	-1.38684e-014	-1.41667e-015	-1.22554e-014	-5.6864e-015	-1.07786e-014	-2.8245e-015	-7.64625e-015	-4.70819e-015	-5.40786e-015	1.62639e-014	1.47368e-014	8.47932e-015	9.17097e-015	-1.54611e-014	-5.21441e-015	5.57452e-015	3.05062e-015	-6.47187e-015	3.0071e-016	-2.04948e-015	7.64808e-015
-9.69937e-015	-1.32979e-014	7.47328e-015	1.25447e-014	-1.49861e-014	-1.81833e-015	-1.27647e-014	-5.7306e-015	-1.09492e-014	-3.17029e-015	-7.68048e-015	-4.80442e-015	-5.65111e-015	1.6507e-014	1.4769e-014	8.57162e-015	9.11783e-015	-1.6572e-014	-5.66432e-015	5.5352e-015	2.7204e-015	-7.16285e-015	1.10053e-016	-2.56441e-015	7.51386e-015
-9.71295e-015	-1.30346e-014	7.70481e-015	1.21957e-014	-1.61572e-014	-2.22402e-015	-1.32619e-014	-5.7617e-015	-1.11426e-014	-3.49506e-015	-7.7111e-015	-4.91808e-015	-5.89939e-015	1.67485e-014	1.48077e-014	8.67373e-015	9.03962e-015	-1.7741e-014	-6.12385e-015	5.49035e-015	2.40328e-015	-7.90434e-015	-6.0257e-017	-3.06297e-015	7.38361e-015
-9.71027e-015	-1.27793e-014	7.92258e-015	1.18532e-014	-1.73739e-014	-2.63154e-015	-1.37463e-014	-5.78095e-015	-1.13571e-014	-3.79747e-015	-7.73726e-015	-5.04819e-015	-6.15002e-015	1.69858e-014	1.48517e-014	8.78484e-015	8.93725e-015	-1.89593e-014	-6.59199e-015	5.44009e-015	2.09735e-015	-8.6906e-015	-2.09995e-016	-3.54306e-015	7.25514e-015
-9.69092e-015	-1.25344e-014	8.12601e-015	1.15193e-014	-1.86285e-014	-3.039e-015	-1.42172e-014	-5.79008e-015	-1.15914e-014	-4.07657e-015	-7.75807e-015	-5.19334e-015	-6.40083e-015	1.72162e-014	1.48997e-014	8.90372e-015	8.812e-015	-2.02178e-014	-7.06722e-015	5.384e-015	1.80076e-015	-9.51518e-015	-3.38914e-016	-4.00228e-015	7.1264e-015
-9.6546e-015	-1.23014e-014	8.3144e-015	1.11962e-014	-1.99123e-014	-3.44423e-015	-1.46738e-014	-5.79053e-015	-1.18436e-014	-4.33102e-015	-7.7728e-015	-5.35252e-015	-6.64937e-015	1.74371e-014	1.49496e-014	9.0289e-015	8.66489e-015	-2.1507e-014	-7.54812e-015	5.32147e-015	1.51229e-015	-1.0371e-014	-4.47005e-016	-4.43907e-015	6.99542e-015
-9.60142e-015	-1.20821e-014	8.48713e-015	1.08861e-014	-2.12167e-014	-3.84511e-015	-1.51159e-014	-5.78416e-015	-1.21117e-014	-4.56001e-015	-7.78081e-015	-5.52439e-015	-6.89316e-015	1.76464e-014	1.49994e-014	9.15909e-015	8.49799e-015	-2.28175e-014	-8.03278e-015	5.25236e-015	1.23008e-015	-1.12512e-014	-5.34928e-016	-4.85154e-015	6.86053e-015
-9.53138e-015	-1.18783e-014	8.64364e-015	1.05912e-014	-2.25323e-014	-4.24033e-015	-1.55427e-014	-5.77283e-015	-1.23937e-014	-4.76294e-015	-7.78156e-015	-5.70762e-015	-7.12985e-015	1.78419e-014	1.50484e-014	9.29312e-015	8.31288e-015	-2.41392e-014	-8.52014e-015	5.17664e-015	9.51963e-016	-1.21487e-014	-6.03145e-016	-5.23796e-015	6.72e-015
-9.44451e-015	-1.1692e-014	8.78341e-015	1.03132e-014	-2.38492e-014	-4.62828e-015	-1.59542e-014	-5.75807e-015	-1.26878e-014	-4.93943e-015	-7.77521e-015	-5.90089e-015	-7.35788e-015	1.8021e-014	1.50952e-014	9.42962e-015	8.11205e-015	-2.54621e-014	-9.00833e-015	5.0943e-015	6.7536e-016	-1.30559e-014	-6.52251e-016	-5.59664e-015	6.57199e-015
-9.34165e-015	-1.15241e-014	8.90635e-015	1.00539e-014	-2.51581e-014	-5.0073e-015	-1.63501e-014	-5.74212e-015	-1.29916e-014	-5.08921e-015	-7.76159e-015	-6.10296e-015	-7.57564e-015	1.81823e-014	1.51386e-014	9.56683e-015	7.89809e-015	-2.67761e-014	-9.49545e-015	5.00528e-015	3.99001e-016	-1.39654e-014	-6.82635e-016	-5.92637e-015	6.41536e-015
-9.22316e-015	-1.13762e-014	9.01185e-015	9.81519e-015	-2.64502e-014	-5.37634e-015	-1.67298e-014	-5.72657e-015	-1.3303e-014	-5.21236e-015	-7.74116e-015	-6.312e-015	-7.78171e-015	1.8324e-014	1.5177e-014	9.70317e-015	7.67384e-015	-2.80714e-014	-9.9799e-015	4.90983e-015	1.20677e-016	-1.48698e-014	-6.95372e-016	-6.22581e-015	6.24896e-015
-9.08944e-015	-1.12497e-014	9.09943e-015	9.59847e-015	-2.77157e-014	-5.73532e-015	-1.70929e-014	-5.71353e-015	-1.36198e-014	-5.30868e-015	-7.71438e-015	-6.52669e-015	-7.97499e-015	1.84443e-014	1.52097e-014	9.83711e-015	7.442e-015	-2.93386e-014	-1.04598e-014	4.80822e-015	-1.61979e-016	-1.5762e-014	-6.91729e-016	-6.49419e-015	6.07177e-015
-8.9414e-015	-1.11457e-014	9.16899e-015	9.40475e-015	-2.89455e-014	-6.08341e-015	-1.74391e-014	-5.70484e-015	-1.394e-014	-5.37841e-015	-7.68191e-015	-6.74558e-015	-8.15474e-015	1.85417e-014	1.52356e-014	9.96754e-015	7.20531e-015	-3.05691e-014	-1.09334e-014	4.70095e-015	-4.50626e-016	-1.66353e-014	-6.72576e-016	-6.73081e-015	5.88282e-015
-8.78029e-015	-1.10652e-014	9.22033e-015	9.23533e-015	-3.01306e-014	-6.4201e-015	-1.77678e-014	-5.70202e-015	-1.42617e-014	-5.4223e-015	-7.64463e-015	-6.96695e-015	-8.32068e-015	1.86154e-014	1.52538e-014	1.00926e-014	6.96677e-015	-3.1754e-014	-1.13987e-014	4.58811e-015	-7.46849e-016	-1.74832e-014	-6.38804e-016	-6.93504e-015	5.68195e-015
-8.60713e-015	-1.10087e-014	9.25271e-015	9.09107e-015	-3.12628e-014	-6.7455e-015	-1.80793e-014	-5.70683e-015	-1.45833e-014	-5.44116e-015	-7.60364e-015	-7.18957e-015	-8.4728e-015	1.86641e-014	1.52635e-014	1.0211e-014	6.72941e-015	-3.28849e-014	-1.18542e-014	4.47025e-015	-1.0521e-015	-1.82995e-014	-5.91692e-016	-7.10662e-015	5.46868e-015
-8.42298e-015	-1.09768e-014	9.26606e-015	8.97223e-015	-3.23338e-014	-7.05998e-015	-1.83728e-014	-5.72059e-015	-1.49034e-014	-5.43585e-015	-7.55973e-015	-7.41232e-015	-8.61131e-015	1.86874e-014	1.52641e-014	1.03218e-014	6.49617e-015	-3.39545e-014	-1.22982e-014	4.34772e-015	-1.36795e-015	-1.90782e-014	-5.32354e-016	-7.24543e-015	5.24258e-015
-8.22917e-015	-1.09701e-014	9.26068e-015	8.8793e-015	-3.33365e-014	-7.3637e-015	-1.86481e-014	-5.74519e-015	-1.52195e-014	-5.40791e-015	-7.51425e-015	-7.63383e-015	-8.73672e-015	1.86854e-014	1.52556e-014	1.04236e-014	6.26982e-015	-3.49554e-014	-1.27292e-014	4.2207e-015	-1.69565e-015	-1.98143e-014	-4.62671e-016	-7.35179e-015	5.00406e-015
-8.02744e-015	-1.09887e-014	9.23651e-015	8.81244e-015	-3.42639e-014	-7.65723e-015	-1.89048e-014	-5.78203e-015	-1.55298e-014	-5.35853e-015	-7.4688e-015	-7.85233e-015	-8.8495e-015	1.86582e-014	1.52376e-014	1.05153e-014	6.05282e-015	-3.58816e-014	-1.31455e-014	4.08965e-015	-2.0361e-015	-2.05033e-014	-3.83461e-016	-7.4259e-015	4.7534e-015
-7.81968e-015	-1.10325e-014	9.19336e-015	8.77144e-015	-3.51101e-014	-7.94105e-015	-1.91427e-014	-5.83224e-015	-1.58328e-014	-5.28897e-015	-7.42469e-015	-8.06657e-015	-8.95089e-015	1.86063e-014	1.521e-014	1.05959e-014	5.84782e-015	-3.67288e-014	-1.35454e-014	3.95521e-015	-2.38969e-015	-2.11413e-014	-2.9586e-016	-7.46828e-015	4.49119e-015
-7.60776e-015	-1.11009e-014	9.13162e-015	8.75605e-015	-3.58696e-014	-8.21596e-015	-1.93614e-014	-5.89654e-015	-1.61277e-014	-5.20104e-015	-7.38336e-015	-8.27536e-015	-9.04202e-015	1.85297e-014	1.51731e-014	1.06649e-014	5.65711e-015	-3.74922e-014	-1.39275e-014	3.81746e-015	-2.75688e-015	-2.17246e-014	-2.01459e-016	-7.48014e-015	4.21826e-015
-7.39425e-015	-1.11937e-014	9.05151e-015	8.76541e-015	-3.65384e-014	-8.48294e-015	-1.95606e-014	-5.97521e-015	-1.64135e-014	-5.09655e-015	-7.34667e-015	-8.47789e-015	-9.12478e-015	1.84295e-014	1.51269e-014	1.07212e-014	5.4834e-015	-3.81687e-014	-1.42903e-014	3.67724e-015	-3.13765e-015	-2.22509e-014	-1.0146e-016	-7.46248e-015	3.93562e-015
-7.1805e-015	-1.13106e-014	8.95291e-015	8.79855e-015	-3.71129e-014	-8.74292e-015	-1.97404e-014	-6.06908e-015	-1.66891e-014	-4.97737e-015	-7.31617e-015	-8.67318e-015	-9.20121e-015	1.83063e-014	1.50717e-014	1.07646e-014	5.32832e-015	-3.87551e-014	-1.46326e-014	3.53508e-015	-3.53213e-015	-2.27178e-014	2.75613e-018	-7.41659e-015	3.64447e-015
-6.96856e-015	-1.14507e-014	8.83641e-015	8.85409e-015	-3.75904e-014	-8.99682e-015	-1.99009e-014	-6.17842e-015	-1.69538e-014	-4.84558e-015	-7.29325e-015	-8.86026e-015	-9.27312e-015	1.8162e-014	1.50082e-014	1.07945e-014	5.19367e-015	-3.92496e-014	-1.49528e-014	3.39111e-015	-3.93981e-015	-2.31237e-014	1.10102e-016	-7.34383e-015	3.34641e-015
-6.76065e-015	-1.16132e-014	8.70252e-015	8.93032e-015	-3.79695e-014	-9.24592e-015	-2.00422e-014	-6.30324e-015	-1.72071e-014	-4.70332e-015	-7.27965e-015	-9.03823e-015	-9.34254e-015	1.7998e-014	1.49367e-014	1.08104e-014	5.08038e-015	-3.96519e-014	-1.52494e-014	3.24567e-015	-4.35987e-015	-2.34679e-014	2.19216e-016	-7.24581e-015	3.04238e-015
-6.55911e-015	-1.17969e-014	8.5519e-015	9.02506e-015	-3.82499e-014	-9.49165e-015	-2.01643e-014	-6.44289e-015	-1.74486e-014	-4.55263e-015	-7.27666e-015	-9.20632e-015	-9.41171e-015	1.78156e-014	1.48581e-014	1.08124e-014	4.98915e-015	-3.99624e-014	-1.55214e-014	3.09891e-015	-4.7914e-015	-2.37507e-014	3.29089e-016	-7.12438e-015	2.73379e-015
-6.36596e-015	-1.20004e-014	8.38522e-015	9.13637e-015	-3.84314e-014	-9.7348e-015	-2.02674e-014	-6.59732e-015	-1.76778e-014	-4.39604e-015	-7.286e-015	-9.36396e-015	-9.48317e-015	1.76169e-014	1.47732e-014	1.08004e-014	4.92013e-015	-4.01821e-014	-1.57676e-014	2.95162e-015	-5.23358e-015	-2.39726e-014	4.39102e-016	-6.98153e-015	2.42266e-015
-6.18329e-015	-1.22221e-014	8.20324e-015	9.26269e-015	-3.85151e-014	-9.97633e-015	-2.03516e-014	-6.7664e-015	-1.78948e-014	-4.23582e-015	-7.30858e-015	-9.51063e-015	-9.55895e-015	1.74039e-014	1.46826e-014	1.07749e-014	4.87367e-015	-4.03127e-014	-1.59875e-014	2.80407e-015	-5.68483e-015	-2.41346e-014	5.4783e-016	-6.81906e-015	2.11066e-015
-6.01353e-015	-1.24604e-014	8.00658e-015	9.4013e-015	-3.85037e-014	-1.02171e-014	-2.04172e-014	-6.94904e-015	-1.81e-014	-4.07419e-015	-7.34602e-015	-9.64618e-015	-9.64136e-015	1.71788e-014	1.4587e-014	1.0736e-014	4.84967e-015	-4.03566e-014	-1.61803e-014	2.65591e-015	-6.14324e-015	-2.42386e-014	6.54722e-016	-6.63919e-015	1.79925e-015
-5.85938e-015	-1.27139e-014	7.79657e-015	9.54975e-015	-3.83997e-014	-1.04576e-014	-2.04649e-014	-7.14415e-015	-1.82937e-014	-3.91334e-015	-7.39902e-015	-9.77043e-015	-9.73201e-015	1.69441e-014	1.44872e-014	1.06842e-014	4.84751e-015	-4.0317e-014	-1.63457e-014	2.50742e-015	-6.60671e-015	-2.42873e-014	7.59158e-016	-6.44416e-015	1.4901e-015
-5.7222e-015	-1.29811e-014	7.57418e-015	9.70514e-015	-3.82066e-014	-1.06986e-014	-2.04951e-014	-7.3505e-015	-1.84764e-014	-3.75562e-015	-7.4684e-015	-9.88323e-015	-9.83272e-015	1.67025e-014	1.43841e-014	1.06201e-014	4.86606e-015	-4.01982e-014	-1.64825e-014	2.35891e-015	-7.07307e-015	-2.42831e-014	8.60379e-016	-6.23593e-015	1.18495e-015
-5.60457e-015	-1.32597e-014	7.34046e-015	9.86523e-015	-3.79289e-014	-1.09401e-014	-2.0508e-014	-7.56675e-015	-1.86484e-014	-3.60301e-015	-7.55509e-015	-9.98441e-015	-9.9456e-015	1.64559e-014	1.42787e-014	1.05447e-014	4.90387e-015	-4.00042e-014	-1.6591e-014	2.21032e-015	-7.54037e-015	-2.4229e-014	9.57782e-016	-6.01693e-015	8.85527e-016
-5.50839e-015	-1.35483e-014	7.09689e-015	1.00272e-014	-3.75712e-014	-1.11823e-014	-2.05045e-014	-7.79179e-015	-1.88101e-014	-3.4577e-015	-7.65936e-015	-1.00737e-014	-1.00724e-014	1.62066e-014	1.4172e-014	1.04587e-014	4.95943e-015	-3.97395e-014	-1.66714e-014	2.0615e-015	-8.00589e-015	-2.41284e-014	1.0507e-015	-5.78996e-015	5.93229e-016
-5.43512e-015	-1.38445e-014	6.84508e-015	1.01882e-014	-3.71396e-014	-1.14246e-014	-2.04853e-014	-8.02433e-015	-1.89621e-014	-3.32164e-015	-7.78117e-015	-1.01513e-014	-1.02145e-014	1.59569e-014	1.40649e-014	1.03631e-014	5.03074e-015	-3.94102e-014	-1.67235e-014	1.9121e-015	-8.46691e-015	-2.39851e-014	1.13871e-015	-5.55698e-015	3.095e-016
-5.38631e-015	-1.41464e-014	6.58613e-015	1.03459e-014	-3.66399e-014	-1.16671e-014	-2.04511e-014	-8.26293e-015	-1.91055e-014	-3.19657e-015	-7.92061e-015	-1.02171e-014	-1.03725e-014	1.5709e-014	1.39581e-014	1.02588e-014	5.11515e-015	-3.90209e-014	-1.67475e-014	1.76203e-015	-8.92148e-015	-2.3803e-014	1.22138e-015	-5.3202e-015	3.58861e-017
-5.36393e-015	-1.44523e-014	6.32132e-015	1.04977e-014	-3.60785e-014	-1.19092e-014	-2.0403e-014	-8.50592e-015	-1.92408e-014	-3.08425e-015	-8.07771e-015	-1.02717e-014	-1.05473e-014	1.5465e-014	1.38525e-014	1.01466e-014	5.21038e-015	-3.85777e-014	-1.6744e-014	1.61115e-015	-9.36671e-015	-2.35862e-014	1.29828e-015	-5.08179e-015	-2.26672e-016
-5.36866e-015	-1.47598e-014	6.05206e-015	1.06409e-014	-3.54628e-014	-1.21504e-014	-2.03416e-014	-8.75141e-015	-1.93692e-014	-2.9866e-015	-8.25158e-015	-1.03153e-014	-1.07391e-014	1.52266e-014	1.3749e-014	1.00278e-014	5.31337e-015	-3.80865e-014	-1.67132e-014	1.45888e-015	-9.79991e-015	-2.33395e-014	1.36938e-015	-4.84382e-015	-4.7761e-016
-5.40158e-015	-1.5067e-014	5.78048e-015	1.07728e-014	-3.48002e-014	-1.23893e-014	-2.02683e-014	-8.99757e-015	-1.9491e-014	-2.90484e-015	-8.44166e-015	-1.03481e-014	-1.09476e-014	1.49956e-014	1.36483e-014	9.90343e-015	5.42134e-015	-3.75534e-014	-1.66564e-014	1.30522e-015	-1.02188e-014	-2.30668e-014	1.43445e-015	-4.60805e-015	-7.1613e-016
-5.46366e-015	-1.53719e-014	5.50851e-015	1.08919e-014	-3.40971e-014	-1.26249e-014	-2.01839e-014	-9.24304e-015	-1.96067e-014	-2.84056e-015	-8.64672e-015	-1.03709e-014	-1.11718e-014	1.47738e-014	1.35508e-014	9.77492e-015	5.53146e-015	-3.69842e-014	-1.65748e-014	1.14928e-015	-1.06204e-014	-2.27722e-014	1.49307e-015	-4.37714e-015	-9.41581e-016
-5.55577e-015	-1.56726e-014	5.2379e-015	1.09956e-014	-3.33605e-014	-1.28558e-014	-2.009e-014	-9.48594e-015	-1.9717e-014	-2.79487e-015	-8.86562e-015	-1.03845e-014	-1.14115e-014	1.45623e-014	1.34575e-014	9.64298e-015	5.64065e-015	-3.63851e-014	-1.64696e-014	9.90831e-016	-1.1002e-014	-2.24603e-014	1.54523e-015	-4.1529e-015	-1.1537e-015
-5.67823e-015	-1.59675e-014	4.97031e-015	1.10825e-014	-3.25974e-014	-1.30804e-014	-1.99883e-014	-9.72459e-015	-1.98228e-014	-2.76869e-015	-9.09713e-015	-1.03889e-014	-1.16656e-014	1.43619e-014	1.33689e-014	9.50895e-015	5.74573e-015	-3.57619e-014	-1.63422e-014	8.29585e-016	-1.13617e-014	-2.21348e-014	1.59075e-015	-3.93694e-015	-1.35186e-015
-5.83099e-015	-1.62547e-014	4.70769e-015	1.11506e-014	-3.18148e-014	-1.32966e-014	-1.98797e-014	-9.9576e-015	-1.99253e-014	-2.76289e-015	-9.33957e-015	-1.03848e-014	-1.19323e-014	1.41739e-014	1.3285e-014	9.37413e-015	5.84374e-015	-3.51199e-014	-1.61941e-014	6.65132e-016	-1.16968e-014	-2.17996e-014	1.62953e-015	-3.73062e-015	-1.53628e-015
-6.01414e-015	-1.65328e-014	4.45199e-015	1.11989e-014	-3.102e-014	-1.35031e-014	-1.97651e-014	-1.01843e-014	-2.00239e-014	-2.77831e-015	-9.59126e-015	-1.03733e-014	-1.22096e-014	1.39985e-014	1.3206e-014	9.23912e-015	5.93133e-015	-3.44646e-014	-1.60274e-014	4.97063e-016	-1.20054e-014	-2.14587e-014	1.66142e-015	-3.53534e-015	-1.70746e-015
-6.22704e-015	-1.68008e-014	4.20467e-015	1.12267e-014	-3.02191e-014	-1.3698e-014	-1.96455e-014	-1.04036e-014	-2.01192e-014	-2.81543e-015	-9.85046e-015	-1.03552e-014	-1.24948e-014	1.3836e-014	1.31319e-014	9.10528e-015	6.00543e-015	-3.38009e-014	-1.58439e-014	3.25241e-016	-1.22852e-014	-2.11153e-014	1.68623e-015	-3.35279e-015	-1.86544e-015
-6.46936e-015	-1.70569e-014	3.96817e-015	1.12334e-014	-2.94184e-014	-1.38793e-014	-1.95215e-014	-1.06143e-014	-2.02115e-014	-2.87452e-015	-1.01148e-014	-1.03312e-014	-1.27854e-014	1.36868e-014	1.30631e-014	8.97327e-015	6.06293e-015	-3.31344e-014	-1.56459e-014	1.49893e-016	-1.25349e-014	-2.07723e-014	1.70388e-015	-3.18411e-015	-2.01091e-015
-6.74042e-015	-1.72998e-014	3.74405e-015	1.12183e-014	-2.86237e-014	-1.40449e-014	-1.9394e-014	-1.08151e-014	-2.03011e-014	-2.95563e-015	-1.03823e-014	-1.03018e-014	-1.30783e-014	1.35508e-014	1.29998e-014	8.84428e-015	6.10151e-015	-3.2469e-014	-1.54352e-014	-2.89703e-017	-1.27527e-014	-2.04329e-014	1.71396e-015	-3.03042e-015	-2.14462e-015
-7.03926e-015	-1.75285e-014	3.53428e-015	1.11817e-014	-2.78396e-014	-1.41926e-014	-1.92641e-014	-1.10047e-014	-2.03881e-014	-3.05892e-015	-1.06509e-014	-1.02678e-014	-1.33705e-014	1.34276e-014	1.29414e-014	8.71863e-015	6.11918e-015	-3.18087e-014	-1.52147e-014	-2.11581e-016	-1.29366e-014	-2.00994e-014	1.71624e-015	-2.89249e-015	-2.26764e-015
-7.36422e-015	-1.77425e-014	3.34073e-015	1.11236e-014	-2.70718e-014	-1.43205e-014	-1.91326e-014	-1.11826e-014	-2.04719e-014	-3.18417e-015	-1.09185e-014	-1.02304e-014	-1.36584e-014	1.33168e-014	1.28877e-014	8.59738e-015	6.11382e-015	-3.11577e-014	-1.49871e-014	-3.97307e-016	-1.30857e-014	-1.97746e-014	1.71061e-015	-2.77093e-015	-2.38102e-015
-7.71449e-015	-1.79413e-014	3.16488e-015	1.10451e-014	-2.63249e-014	-1.44269e-014	-1.9001e-014	-1.13483e-014	-2.05526e-014	-3.33088e-015	-1.11827e-014	-1.01903e-014	-1.39386e-014	1.32171e-014	1.28385e-014	8.48089e-015	6.0833e-015	-3.05198e-014	-1.47546e-014	-5.8588e-016	-1.31995e-014	-1.9461e-014	1.69683e-015	-2.66681e-015	-2.48607e-015
-8.08863e-015	-1.81246e-014	3.00832e-015	1.09466e-014	-2.56025e-014	-1.45103e-014	-1.88699e-014	-1.15019e-014	-2.06299e-014	-3.49856e-015	-1.14412e-014	-1.01487e-014	-1.42074e-014	1.31275e-014	1.27938e-014	8.36956e-015	6.02594e-015	-2.98982e-014	-1.452e-014	-7.76993e-016	-1.32772e-014	-1.91602e-014	1.67466e-015	-2.58025e-015	-2.58402e-015
-8.48496e-015	-1.82918e-014	2.87259e-015	1.08294e-014	-2.49073e-014	-1.45689e-014	-1.87395e-014	-1.16432e-014	-2.07036e-014	-3.68679e-015	-1.16914e-014	-1.01069e-014	-1.44612e-014	1.30469e-014	1.27532e-014	8.26385e-015	5.94031e-015	-2.92955e-014	-1.42863e-014	-9.70654e-016	-1.33185e-014	-1.88739e-014	1.6441e-015	-2.51126e-015	-2.67597e-015
-8.90135e-015	-1.84423e-014	2.75889e-015	1.06951e-014	-2.42432e-014	-1.46018e-014	-1.86108e-014	-1.17729e-014	-2.07735e-014	-3.89465e-015	-1.19312e-014	-1.00656e-014	-1.46962e-014	1.29736e-014	1.27165e-014	8.16391e-015	5.82589e-015	-2.87147e-014	-1.40555e-014	-1.16595e-015	-1.33232e-014	-1.86036e-014	1.60494e-015	-2.46022e-015	-2.76298e-015
-9.33558e-015	-1.85759e-014	2.66866e-015	1.05453e-014	-2.36128e-014	-1.46087e-014	-1.84845e-014	-1.18911e-014	-2.08393e-014	-4.12121e-015	-1.21584e-014	-1.00257e-014	-1.49088e-014	1.29058e-014	1.26828e-014	8.06977e-015	5.68166e-015	-2.81583e-014	-1.38314e-014	-1.36213e-015	-1.32916e-014	-1.83506e-014	1.55673e-015	-2.42714e-015	-2.84714e-015
-9.78534e-015	-1.86931e-014	2.60304e-015	1.03821e-014	-2.30181e-014	-1.45891e-014	-1.83608e-014	-1.19977e-014	-2.09002e-014	-4.36541e-015	-1.23711e-014	-9.98827e-015	-1.50954e-014	1.28422e-014	1.26519e-014	7.98144e-015	5.50761e-015	-2.76277e-014	-1.36164e-014	-1.55772e-015	-1.32241e-014	-1.8116e-014	1.49899e-015	-2.41166e-015	-2.92971e-015
-1.02486e-014	-1.87941e-014	2.56328e-015	1.02077e-014	-2.24601e-014	-1.45422e-014	-1.82399e-014	-1.20934e-014	-2.09556e-014	-4.62591e-015	-1.25675e-014	-9.95396e-015	-1.52531e-014	1.27812e-014	1.26234e-014	7.89882e-015	5.30326e-015	-2.71247e-014	-1.34133e-014	-1.75131e-015	-1.31216e-014	-1.79006e-014	1.43148e-015	-2.41348e-015	-3.01186e-015
-1.07227e-014	-1.88797e-014	2.5498e-015	1.00244e-014	-2.19397e-014	-1.44679e-014	-1.8122e-014	-1.21793e-014	-2.10052e-014	-4.90176e-015	-1.27462e-014	-9.92407e-015	-1.53784e-014	1.2721e-014	1.25968e-014	7.82154e-015	5.06927e-015	-2.66506e-014	-1.32252e-014	-1.94236e-015	-1.29846e-014	-1.77052e-014	1.35403e-015	-2.43214e-015	-3.0951e-015
-1.12052e-014	-1.89504e-014	2.56349e-015	9.83407e-015	-2.14573e-014	-1.43667e-014	-1.80065e-014	-1.22561e-014	-2.10486e-014	-5.19211e-015	-1.29056e-014	-9.89931e-015	-1.54691e-014	1.26597e-014	1.2572e-014	7.74911e-015	4.80588e-015	-2.62066e-014	-1.30545e-014	-2.12903e-015	-1.2815e-014	-1.75303e-014	1.26629e-015	-2.46708e-015	-3.18095e-015
-1.1694e-014	-1.90071e-014	2.60485e-015	9.63944e-015	-2.10129e-014	-1.42396e-014	-1.78932e-014	-1.23249e-014	-2.10845e-014	-5.49553e-015	-1.30441e-014	-9.88053e-015	-1.5523e-014	1.25958e-014	1.25483e-014	7.68107e-015	4.5142e-015	-2.57937e-014	-1.29034e-014	-2.30993e-015	-1.26144e-014	-1.73761e-014	1.16775e-015	-2.51774e-015	-3.27063e-015
-1.2187e-014	-1.90497e-014	2.67433e-015	9.44326e-015	-2.06057e-014	-1.4087e-014	-1.77817e-014	-1.23866e-014	-2.11117e-014	-5.8108e-015	-1.31607e-014	-9.86891e-015	-1.55381e-014	1.25279e-014	1.25254e-014	7.61697e-015	4.19567e-015	-2.5413e-014	-1.27744e-014	-2.48408e-015	-1.23849e-014	-1.72427e-014	1.05823e-015	-2.58355e-015	-3.36502e-015
-1.26816e-014	-1.90789e-014	2.77209e-015	9.24816e-015	-2.02351e-014	-1.39103e-014	-1.76717e-014	-1.24422e-014	-2.11301e-014	-6.13691e-015	-1.32545e-014	-9.86513e-015	-1.55127e-014	1.24543e-014	1.25029e-014	7.55628e-015	3.85177e-015	-2.50643e-014	-1.26696e-014	-2.64944e-015	-1.21283e-014	-1.71304e-014	9.37649e-016	-2.66341e-015	-3.46528e-015
-1.31752e-014	-1.90958e-014	2.8979e-015	9.0569e-015	-1.99005e-014	-1.37109e-014	-1.75624e-014	-1.24935e-014	-2.11392e-014	-6.47256e-015	-1.33244e-014	-9.87033e-015	-1.54452e-014	1.23737e-014	1.24804e-014	7.49796e-015	3.48445e-015	-2.47487e-014	-1.25909e-014	-2.80414e-015	-1.18472e-014	-1.70393e-014	8.05571e-016	-2.75681e-015	-3.57221e-015
-1.36656e-014	-1.91013e-014	3.05178e-015	8.87195e-015	-1.96007e-014	-1.34913e-014	-1.74537e-014	-1.25419e-014	-2.11383e-014	-6.81683e-015	-1.337e-014	-9.88496e-015	-1.53353e-014	1.22845e-014	1.24573e-014	7.44144e-015	3.09544e-015	-2.44661e-014	-1.254e-014	-2.947e-015	-1.1544e-014	-1.69696e-014	6.61731e-016	-2.86262e-015	-3.68637e-015
-1.41511e-014	-1.90962e-014	3.23275e-015	8.69542e-015	-1.93337e-014	-1.32536e-014	-1.73449e-014	-1.25888e-014	-2.11271e-014	-7.16829e-015	-1.33914e-014	-9.90957e-015	-1.51828e-014	1.21857e-014	1.24326e-014	7.38591e-015	2.68671e-015	-2.42163e-014	-1.25186e-014	-3.07657e-015	-1.12219e-014	-1.69215e-014	5.06393e-016	-2.97979e-015	-3.80804e-015
-1.46296e-014	-1.90813e-014	3.44026e-015	8.52967e-015	-1.90976e-014	-1.30003e-014	-1.72346e-014	-1.26359e-014	-2.11051e-014	-7.5255e-015	-1.33889e-014	-9.94542e-015	-1.49881e-014	1.20763e-014	1.24059e-014	7.33041e-015	2.26029e-015	-2.3999e-014	-1.25274e-014	-3.19109e-015	-1.08838e-014	-1.68948e-014	3.39295e-016	-3.10746e-015	-3.93785e-015
-1.50993e-014	-1.90576e-014	3.67348e-015	8.37682e-015	-1.88909e-014	-1.2734e-014	-1.71217e-014	-1.26843e-014	-2.10719e-014	-7.88748e-015	-1.33622e-014	-9.99255e-015	-1.47525e-014	1.19559e-014	1.23772e-014	7.27409e-015	1.81874e-015	-2.38144e-014	-1.25677e-014	-3.28927e-015	-1.05324e-014	-1.68899e-014	1.60767e-016	-3.24434e-015	-4.07672e-015
-1.55582e-014	-1.90262e-014	3.93107e-015	8.23858e-015	-1.87109e-014	-1.24573e-014	-1.70053e-014	-1.27358e-014	-2.10275e-014	-8.25331e-015	-1.3312e-014	-1.00516e-014	-1.44775e-014	1.18234e-014	1.23455e-014	7.2158e-015	1.3642e-015	-2.36623e-014	-1.26401e-014	-3.36977e-015	-1.01717e-014	-1.69071e-014	-2.93012e-017	-3.38932e-015	-4.22475e-015
-1.60045e-014	-1.8988e-014	4.21177e-015	8.11678e-015	-1.85548e-014	-1.21727e-014	-1.68846e-014	-1.27918e-014	-2.09717e-014	-8.62215e-015	-1.32391e-014	-1.01232e-014	-1.41653e-014	1.16787e-014	1.23103e-014	7.15522e-015	8.99428e-016	-2.35418e-014	-1.27452e-014	-3.43166e-015	-9.8048e-015	-1.6946e-014	-2.30749e-016	-3.54127e-015	-4.382e-015
-1.64373e-014	-1.89439e-014	4.51367e-015	8.01284e-015	-1.84207e-014	-1.1883e-014	-1.6759e-014	-1.28537e-014	-2.09039e-014	-8.9928e-015	-1.31441e-014	-1.02079e-014	-1.38184e-014	1.15216e-014	1.22712e-014	7.09117e-015	4.26314e-016	-2.34526e-014	-1.28828e-014	-3.47406e-015	-9.43483e-015	-1.70064e-014	-4.43072e-016	-3.69908e-015	-4.54834e-015
-1.68548e-014	-1.88945e-014	4.83453e-015	7.92779e-015	-1.83066e-014	-1.1592e-014	-1.66275e-014	-1.2923e-014	-2.08248e-014	-9.36481e-015	-1.30287e-014	-1.03055e-014	-1.34395e-014	1.13521e-014	1.22275e-014	7.02262e-015	-5.35027e-017	-2.33943e-014	-1.30529e-014	-3.4964e-015	-9.06544e-015	-1.70884e-014	-6.65863e-016	-3.86171e-015	-4.72376e-015
-1.72561e-014	-1.88405e-014	5.17292e-015	7.86228e-015	-1.82101e-014	-1.13021e-014	-1.64891e-014	-1.30006e-014	-2.07345e-014	-9.73726e-015	-1.28939e-014	-1.04165e-014	-1.30319e-014	1.11704e-014	1.21788e-014	6.949e-015	-5.37546e-016	-2.33661e-014	-1.32548e-014	-3.49824e-015	-8.70062e-015	-1.7192e-014	-8.98559e-016	-4.028e-015	-4.90791e-015
-1.76401e-014	-1.87825e-014	5.52606e-015	7.81688e-015	-1.81288e-014	-1.1016e-014	-1.63425e-014	-1.30876e-014	-2.06329e-014	-1.01094e-014	-1.27413e-014	-1.05407e-014	-1.25992e-014	1.09773e-014	1.21245e-014	6.86954e-015	-1.02331e-015	-2.33663e-014	-1.34872e-014	-3.47857e-015	-8.34382e-015	-1.73172e-014	-1.14097e-015	-4.19695e-015	-5.10075e-015
-1.80058e-014	-1.87214e-014	5.89138e-015	7.79221e-015	-1.80602e-014	-1.07367e-014	-1.61864e-014	-1.31847e-014	-2.05207e-014	-1.04807e-014	-1.25726e-014	-1.06778e-014	-1.21457e-014	1.07738e-014	1.20645e-014	6.78296e-015	-1.50881e-015	-2.33936e-014	-1.37488e-014	-3.43764e-015	-7.99877e-015	-1.74634e-014	-1.3923e-015	-4.36763e-015	-5.30139e-015
-1.83529e-014	-1.8658e-014	6.26642e-015	7.78813e-015	-1.80017e-014	-1.04672e-014	-1.602e-014	-1.32932e-014	-2.03983e-014	-1.08504e-014	-1.23899e-014	-1.08275e-014	-1.16758e-014	1.05607e-014	1.19983e-014	6.68841e-015	-1.9928e-015	-2.34468e-014	-1.40378e-014	-3.37634e-015	-7.6691e-015	-1.76303e-014	-1.65173e-015	-4.5388e-015	-5.50956e-015
-1.8681e-014	-1.85924e-014	6.64814e-015	7.80394e-015	-1.79512e-014	-1.02093e-014	-1.58425e-014	-1.34138e-014	-2.02663e-014	-1.12181e-014	-1.21949e-014	-1.09893e-014	-1.1194e-014	1.03391e-014	1.1925e-014	6.5854e-015	-2.47333e-015	-2.35237e-014	-1.43522e-014	-3.2948e-015	-7.35834e-015	-1.78176e-014	-1.91845e-015	-4.70968e-015	-5.72445e-015
-1.89897e-014	-1.8525e-014	7.03352e-015	7.83908e-015	-1.79061e-014	-9.96518e-015	-1.56538e-014	-1.35473e-014	-2.01252e-014	-1.15834e-014	-1.19894e-014	-1.11625e-014	-1.07051e-014	1.01103e-014	1.18444e-014	6.4733e-015	-2.9483e-015	-2.36225e-014	-1.46898e-014	-3.19351e-015	-7.06974e-015	-1.80245e-014	-2.19129e-015	-4.87932e-015	-5.94539e-015
-1.92788e-014	-1.84567e-014	7.4194e-015	7.89198e-015	-1.78639e-014	-9.73612e-015	-1.54529e-014	-1.36941e-014	-1.99758e-014	-1.19462e-014	-1.17754e-014	-1.13466e-014	-1.02142e-014	9.87571e-015	1.17557e-014	6.35169e-015	-3.41627e-015	-2.3741e-014	-1.50483e-014	-3.0735e-015	-6.80656e-015	-1.82503e-014	-2.46946e-015	-5.04678e-015	-6.17172e-015
-1.95482e-014	-1.83877e-014	7.8032e-015	7.96152e-015	-1.78225e-014	-9.52352e-015	-1.52393e-014	-1.38542e-014	-1.98195e-014	-1.23059e-014	-1.15552e-014	-1.15407e-014	-9.72624e-015	9.63665e-015	1.16583e-014	6.21992e-015	-3.87602e-015	-2.38769e-014	-1.54246e-014	-2.93622e-015	-6.57218e-015	-1.84939e-014	-2.75159e-015	-5.21097e-015	-6.40269e-015
-1.97983e-014	-1.83181e-014	8.18161e-015	8.04633e-015	-1.77803e-014	-9.32856e-015	-1.50125e-014	-1.40277e-014	-1.96568e-014	-1.26621e-014	-1.1331e-014	-1.17437e-014	-9.24627e-015	9.39478e-015	1.15518e-014	6.07747e-015	-4.32669e-015	-2.40279e-014	-1.58155e-014	-2.78363e-015	-6.36997e-015	-1.87544e-014	-3.03636e-015	-5.37083e-015	-6.6376e-015
-2.00287e-014	-1.82484e-014	8.55098e-015	8.14458e-015	-1.77352e-014	-9.15176e-015	-1.47721e-014	-1.42142e-014	-1.94888e-014	-1.30147e-014	-1.1105e-014	-1.19542e-014	-8.77923e-015	9.15151e-015	1.14357e-014	5.92414e-015	-4.76754e-015	-2.41906e-014	-1.62176e-014	-2.61744e-015	-6.20211e-015	-1.90302e-014	-3.32204e-015	-5.52572e-015	-6.87527e-015
-2.02402e-014	-1.81783e-014	8.90821e-015	8.25405e-015	-1.76851e-014	-8.99363e-015	-1.45177e-014	-1.44138e-014	-1.93173e-014	-1.33635e-014	-1.08793e-014	-1.21712e-014	-8.3298e-015	8.90838e-015	1.131e-014	5.76001e-015	-5.1974e-015	-2.4362e-014	-1.66274e-014	-2.43998e-015	-6.0709e-015	-1.93195e-014	-3.60779e-015	-5.67513e-015	-7.11492e-015
-2.04331e-014	-1.81079e-014	9.25002e-015	8.37259e-015	-1.76274e-014	-8.8539e-015	-1.42494e-014	-1.46259e-014	-1.91431e-014	-1.37081e-014	-1.06559e-014	-1.23931e-014	-7.9021e-015	8.6672e-015	1.1174e-014	5.58461e-015	-5.61625e-015	-2.45391e-014	-1.70414e-014	-2.25339e-015	-5.97856e-015	-1.96206e-014	-3.89231e-015	-5.81831e-015	-7.35573e-015
-2.06073e-014	-1.80373e-014	9.57316e-015	8.49782e-015	-1.756e-014	-8.73146e-015	-1.39672e-014	-1.48499e-014	-1.89669e-014	-1.40482e-014	-1.0437e-014	-1.26183e-014	-7.50076e-015	8.42968e-015	1.10275e-014	5.39812e-015	-6.02342e-015	-2.4718e-014	-1.74554e-014	-2.06009e-015	-5.92679e-015	-1.99319e-014	-4.17438e-015	-5.95458e-015	-7.59696e-015
-2.07639e-014	-1.79666e-014	9.87415e-015	8.62761e-015	-1.7481e-014	-8.62536e-015	-1.36713e-014	-1.50852e-014	-1.87896e-014	-1.43833e-014	-1.02246e-014	-1.28452e-014	-7.12978e-015	8.19735e-015	1.08703e-014	5.20048e-015	-6.41815e-015	-2.48942e-014	-1.78653e-014	-1.863e-015	-5.91728e-015	-2.02509e-014	-4.45215e-015	-6.08334e-015	-7.83796e-015
-2.09029e-014	-1.78957e-014	1.01505e-014	8.7587e-015	-1.73882e-014	-8.53411e-015	-1.33622e-014	-1.53309e-014	-1.86123e-014	-1.47132e-014	-1.00209e-014	-1.30718e-014	-6.79282e-015	7.97169e-015	1.07023e-014	4.99171e-015	-6.8006e-015	-2.50646e-014	-1.82676e-014	-1.66506e-015	-5.95093e-015	-2.05749e-014	-4.72404e-015	-6.20426e-015	-8.07789e-015
-2.10247e-014	-1.78243e-014	1.03995e-014	8.88887e-015	-1.72795e-014	-8.45559e-015	-1.30402e-014	-1.55858e-014	-1.84362e-014	-1.50374e-014	-9.82753e-015	-1.32959e-014	-6.49281e-015	7.75364e-015	1.05232e-014	4.77247e-015	-7.17034e-015	-2.52249e-014	-1.86585e-014	-1.46944e-015	-6.0288e-015	-2.09009e-014	-4.989e-015	-6.31703e-015	-8.31623e-015
-2.113e-014	-1.7752e-014	1.06177e-014	9.01525e-015	-1.7153e-014	-8.38751e-015	-1.27052e-014	-1.58488e-014	-1.82626e-014	-1.53554e-014	-9.6462e-015	-1.35158e-014	-6.23238e-015	7.54495e-015	1.03332e-014	4.54297e-015	-7.52699e-015	-2.5371e-014	-1.90341e-014	-1.27923e-015	-6.15124e-015	-2.12262e-014	-5.24563e-015	-6.42107e-015	-8.55181e-015
-2.1219e-014	-1.76789e-014	1.08028e-014	9.13558e-015	-1.70068e-014	-8.3276e-015	-1.23578e-014	-1.61185e-014	-1.80918e-014	-1.5667e-014	-9.47859e-015	-1.37295e-014	-6.01363e-015	7.34684e-015	1.01323e-014	4.30358e-015	-7.87026e-015	-2.54989e-014	-1.93909e-014	-1.09786e-015	-6.31828e-015	-2.15476e-014	-5.49201e-015	-6.51602e-015	-8.78386e-015
-2.12922e-014	-1.7605e-014	1.09522e-014	9.24708e-015	-1.68391e-014	-8.2726e-015	-1.19989e-014	-1.63933e-014	-1.79242e-014	-1.59712e-014	-9.32587e-015	-1.39351e-014	-5.83807e-015	7.16024e-015	9.92066e-015	4.05488e-015	-8.19943e-015	-2.56045e-014	-1.97254e-014	-9.28489e-016	-6.5294e-015	-2.18618e-014	-5.72715e-015	-6.60208e-015	-9.01176e-015
-2.13493e-014	-1.75301e-014	1.10642e-014	9.34742e-015	-1.66483e-014	-8.21982e-015	-1.16288e-014	-1.66718e-014	-1.77609e-014	-1.62674e-014	-9.18942e-015	-1.41306e-014	-5.70708e-015	6.9854e-015	9.69895e-015	3.79725e-015	-8.51467e-015	-2.56839e-014	-2.00341e-014	-7.74092e-016	-6.78365e-015	-2.21655e-014	-5.94982e-015	-6.6789e-015	-9.23503e-015
-2.13904e-014	-1.74538e-014	1.1137e-014	9.43435e-015	-1.6433e-014	-8.16595e-015	-1.12484e-014	-1.69522e-014	-1.76025e-014	-1.65552e-014	-9.07036e-015	-1.43139e-014	-5.62106e-015	6.82333e-015	9.46726e-015	3.53164e-015	-8.81585e-015	-2.57332e-014	-2.03136e-014	-6.37355e-016	-7.0797e-015	-2.24555e-014	-6.15902e-015	-6.74599e-015	-9.45299e-015
-2.14156e-014	-1.73764e-014	1.11691e-014	9.50547e-015	-1.61918e-014	-8.10734e-015	-1.08591e-014	-1.72327e-014	-1.74496e-014	-1.68339e-014	-8.9698e-015	-1.44829e-014	-5.57957e-015	6.67458e-015	9.22599e-015	3.25909e-015	-9.10196e-015	-2.57484e-014	-2.0561e-014	-5.21356e-016	-7.41607e-015	-2.2728e-014	-6.35374e-015	-6.80372e-015	-9.66496e-015
-2.14252e-014	-1.7298e-014	1.11587e-014	9.55884e-015	-1.59227e-014	-8.04106e-015	-1.04617e-014	-1.7512e-014	-1.73028e-014	-1.71029e-014	-8.88828e-015	-1.46354e-014	-5.58231e-015	6.53987e-015	8.97582e-015	2.98039e-015	-9.37261e-015	-2.57258e-014	-2.07736e-014	-4.29154e-016	-7.79037e-015	-2.29791e-014	-6.53273e-015	-6.85243e-015	-9.87074e-015
-2.14189e-014	-1.72185e-014	1.11054e-014	9.59276e-015	-1.56252e-014	-7.96348e-015	-1.00566e-014	-1.77885e-014	-1.71625e-014	-1.73611e-014	-8.82633e-015	-1.47697e-014	-5.62835e-015	6.41892e-015	8.71775e-015	2.69643e-015	-9.62723e-015	-2.56622e-014	-2.09492e-014	-3.63271e-016	-8.20054e-015	-2.32053e-014	-6.69508e-015	-6.89212e-015	-1.00699e-014
-2.13967e-014	-1.7138e-014	1.10085e-014	9.60644e-015	-1.52987e-014	-7.87132e-015	-9.6448e-015	-1.80604e-014	-1.70286e-014	-1.76078e-014	-8.7846e-015	-1.48845e-014	-5.71618e-015	6.31145e-015	8.45337e-015	2.40822e-015	-9.86492e-015	-2.5555e-014	-2.10858e-014	-3.25741e-016	-8.6439e-015	-2.34031e-014	-6.8399e-015	-6.92241e-015	-1.02619e-014
-2.13585e-014	-1.70565e-014	1.08679e-014	9.59837e-015	-1.49427e-014	-7.76117e-015	-9.22688e-015	-1.83259e-014	-1.6901e-014	-1.7842e-014	-8.76323e-015	-1.49779e-014	-5.84341e-015	6.21693e-015	8.18303e-015	2.11657e-015	-1.00849e-014	-2.54016e-014	-2.11816e-014	-3.18385e-016	-9.11715e-015	-2.35692e-014	-6.96684e-015	-6.94426e-015	-1.04465e-014
-2.13044e-014	-1.69741e-014	1.06835e-014	9.56767e-015	-1.45566e-014	-7.63038e-015	-8.80442e-015	-1.85828e-014	-1.678e-014	-1.8063e-014	-8.76299e-015	-1.50485e-014	-6.007e-015	6.13485e-015	7.90843e-015	1.82293e-015	-1.02865e-014	-2.52004e-014	-2.12359e-014	-3.43228e-016	-9.61694e-015	-2.37005e-014	-7.07525e-015	-6.95796e-015	-1.06229e-014
-2.12337e-014	-1.6891e-014	1.04559e-014	9.51374e-015	-1.41405e-014	-7.47625e-015	-8.37853e-015	-1.88296e-014	-1.66658e-014	-1.82699e-014	-8.78357e-015	-1.5095e-014	-6.20412e-015	6.06463e-015	7.63074e-015	1.5284e-015	-1.04688e-014	-2.49499e-014	-2.12474e-014	-4.01302e-016	-1.01395e-014	-2.37941e-014	-7.16484e-015	-6.96358e-015	-1.07909e-014
-2.11464e-014	-1.68075e-014	1.01863e-014	9.43598e-015	-1.36951e-014	-7.29661e-015	-7.94996e-015	-1.90639e-014	-1.65578e-014	-1.84616e-014	-8.82506e-015	-1.5116e-014	-6.43144e-015	6.00551e-015	7.35115e-015	1.23445e-015	-1.0631e-014	-2.46493e-014	-2.12163e-014	-4.93228e-016	-1.06806e-014	-2.38471e-014	-7.23481e-015	-6.96167e-015	-1.09499e-014
-2.10416e-014	-1.67237e-014	9.87568e-015	9.33476e-015	-1.32206e-014	-7.08979e-015	-7.51954e-015	-1.92845e-014	-1.64559e-014	-1.86371e-014	-8.88701e-015	-1.51108e-014	-6.68514e-015	5.95675e-015	7.07078e-015	9.42507e-016	-1.07717e-014	-2.42983e-014	-2.11426e-014	-6.19707e-016	-1.12366e-014	-2.38575e-014	-7.2851e-015	-6.95291e-015	-1.10996e-014
-2.0919e-014	-1.66403e-014	9.52552e-015	9.21027e-015	-1.27176e-014	-6.85372e-015	-7.08822e-015	-1.94898e-014	-1.63599e-014	-1.87955e-014	-8.9694e-015	-1.50789e-014	-6.96124e-015	5.91711e-015	6.79137e-015	6.53326e-016	-1.08899e-014	-2.38971e-014	-2.10271e-014	-7.80432e-016	-1.18031e-014	-2.38227e-014	-7.3159e-015	-6.93746e-015	-1.12396e-014
-2.07781e-014	-1.65578e-014	9.13758e-015	9.06285e-015	-1.21871e-014	-6.58758e-015	-6.65703e-015	-1.96778e-014	-1.627e-014	-1.89361e-014	-9.07148e-015	-1.502e-014	-7.25516e-015	5.88537e-015	6.51467e-015	3.68325e-016	-1.09843e-014	-2.34463e-014	-2.08711e-014	-9.75343e-016	-1.23761e-014	-2.37413e-014	-7.32751e-015	-6.91538e-015	-1.13696e-014
-2.06189e-014	-1.64767e-014	8.71467e-015	8.89307e-015	-1.16304e-014	-6.29031e-015	-6.22651e-015	-1.98471e-014	-1.61859e-014	-1.90581e-014	-9.19291e-015	-1.49337e-014	-7.56235e-015	5.86046e-015	6.24216e-015	8.8962e-017	-1.10542e-014	-2.29474e-014	-2.06762e-014	-1.2034e-015	-1.29511e-014	-2.36113e-014	-7.31982e-015	-6.88732e-015	-1.14892e-014
-2.04412e-014	-1.6397e-014	8.2592e-015	8.70219e-015	-1.10493e-014	-5.96133e-015	-5.7973e-015	-1.99963e-014	-1.61068e-014	-1.91608e-014	-9.33286e-015	-1.48206e-014	-7.87842e-015	5.8412e-015	5.97535e-015	-1.83763e-016	-1.10986e-014	-2.24023e-014	-2.04437e-014	-1.46338e-015	-1.35235e-014	-2.34316e-014	-7.29299e-015	-6.85409e-015	-1.15986e-014
-2.02446e-014	-1.63196e-014	7.77433e-015	8.49102e-015	-1.04458e-014	-5.60164e-015	-5.37001e-015	-2.01246e-014	-1.60324e-014	-1.92435e-014	-9.49071e-015	-1.4681e-014	-8.19836e-015	5.82611e-015	5.71577e-015	-4.48784e-016	-1.11159e-014	-2.18133e-014	-2.01761e-014	-1.75348e-015	-1.40891e-014	-2.32018e-014	-7.24768e-015	-6.81611e-015	-1.16969e-014
-2.00291e-014	-1.6245e-014	7.26339e-015	8.26132e-015	-9.82266e-015	-5.21219e-015	-4.94557e-015	-2.02306e-014	-1.59622e-014	-1.93058e-014	-9.66568e-015	-1.4516e-014	-8.51759e-015	5.81348e-015	5.46495e-015	-7.04609e-016	-1.11053e-014	-2.11837e-014	-1.98762e-014	-2.07147e-015	-1.46436e-014	-2.29218e-014	-7.18431e-015	-6.77373e-015	-1.17841e-014
-1.97943e-014	-1.61734e-014	6.72995e-015	8.01466e-015	-9.18233e-015	-4.79462e-015	-4.52478e-015	-2.03138e-014	-1.58959e-014	-1.93472e-014	-9.85629e-015	-1.43264e-014	-8.83194e-015	5.80249e-015	5.22448e-015	-9.49832e-016	-1.10659e-014	-2.05174e-014	-1.9547e-014	-2.41539e-015	-1.51825e-014	-2.25919e-014	-7.10334e-015	-6.72747e-015	-1.18598e-014
-1.95403e-014	-1.61054e-014	6.17808e-015	7.75326e-015	-8.52806e-015	-4.35014e-015	-4.10766e-015	-2.03732e-014	-1.58332e-014	-1.93673e-014	-1.00616e-014	-1.41135e-014	-9.13658e-015	5.7917e-015	4.99566e-015	-1.18332e-015	-1.0997e-014	-1.98184e-014	-1.9192e-014	-2.78273e-015	-1.57027e-014	-2.22129e-014	-7.00572e-015	-6.67788e-015	-1.19242e-014
-1.92672e-014	-1.60416e-014	5.61176e-015	7.47909e-015	-7.86286e-015	-3.88183e-015	-3.69478e-015	-2.04084e-014	-1.57743e-014	-1.93658e-014	-1.02806e-014	-1.38792e-014	-9.42751e-015	5.78004e-015	4.77994e-015	-1.40408e-015	-1.08982e-014	-1.90915e-014	-1.88154e-014	-3.17056e-015	-1.62003e-014	-2.1786e-014	-6.89226e-015	-6.62551e-015	-1.1977e-014
-1.89754e-014	-1.59822e-014	5.03509e-015	7.19411e-015	-7.19014e-015	-3.39236e-015	-3.2869e-015	-2.04194e-014	-1.57184e-014	-1.93428e-014	-1.05117e-014	-1.36255e-014	-9.70039e-015	5.76639e-015	4.5786e-015	-1.61104e-015	-1.07688e-014	-1.83418e-014	-1.84203e-014	-3.57567e-015	-1.66715e-014	-2.13133e-014	-6.76381e-015	-6.57051e-015	-1.2018e-014
-1.86645e-014	-1.59275e-014	4.45279e-015	6.89992e-015	-6.5138e-015	-2.88549e-015	-2.88459e-015	-2.04056e-014	-1.56658e-014	-1.92986e-014	-1.07536e-014	-1.33547e-014	-9.95132e-015	5.74916e-015	4.39222e-015	-1.80313e-015	-1.06086e-014	-1.75752e-014	-1.80111e-014	-3.99442e-015	-1.7114e-014	-2.0797e-014	-6.62153e-015	-6.51361e-015	-1.20478e-014
-1.83355e-014	-1.58781e-014	3.86867e-015	6.59885e-015	-5.83789e-015	-2.36475e-015	-2.4891e-015	-2.03673e-014	-1.56161e-014	-1.92335e-014	-1.10044e-014	-1.30689e-014	-1.01773e-014	5.7273e-015	4.22209e-015	-1.97968e-015	-1.04178e-014	-1.67971e-014	-1.75926e-014	-4.42361e-015	-1.75251e-014	-2.0239e-014	-6.46626e-015	-6.45559e-015	-1.20664e-014
-1.79898e-014	-1.58342e-014	3.28691e-015	6.29335e-015	-5.16726e-015	-1.8342e-015	-2.10119e-015	-2.03052e-014	-1.55693e-014	-1.91478e-014	-1.12635e-014	-1.2771e-014	-1.03752e-014	5.69963e-015	4.06912e-015	-2.14e-015	-1.0197e-014	-1.60142e-014	-1.71695e-014	-4.85993e-015	-1.79019e-014	-1.96426e-014	-6.29951e-015	-6.3964e-015	-1.20736e-014
-1.76282e-014	-1.57959e-014	2.71196e-015	5.98552e-015	-4.50634e-015	-1.29802e-015	-1.72074e-015	-2.02195e-014	-1.55249e-014	-1.90427e-014	-1.1529e-014	-1.24635e-014	-1.05427e-014	5.66509e-015	3.93368e-015	-2.28358e-015	-9.9469e-015	-1.52329e-014	-1.67466e-014	-5.29865e-015	-1.82423e-014	-1.90108e-014	-6.12177e-015	-6.33651e-015	-1.20694e-014
-1.72521e-014	-1.57635e-014	2.14779e-015	5.67787e-015	-3.85905e-015	-7.60636e-016	-1.34762e-015	-2.0111e-014	-1.5483e-014	-1.89188e-014	-1.17996e-014	-1.21498e-014	-1.06769e-014	5.62327e-015	3.81614e-015	-2.41035e-015	-9.66823e-015	-1.44595e-014	-1.63288e-014	-5.73556e-015	-1.85448e-014	-1.83478e-014	-5.9344e-015	-6.27595e-015	-1.20543e-014
-1.68629e-014	-1.57365e-014	1.59822e-015	5.37155e-015	-3.23011e-015	-2.27494e-016	-9.823e-016	-1.99804e-014	-1.5444e-014	-1.87771e-014	-1.20744e-014	-1.18329e-014	-1.07756e-014	5.57372e-015	3.71642e-015	-2.52036e-015	-9.36262e-015	-1.36997e-014	-1.59206e-014	-6.16711e-015	-1.8809e-014	-1.76571e-014	-5.7387e-015	-6.21562e-015	-1.20288e-014
-1.64614e-014	-1.57147e-014	1.06783e-015	5.06873e-015	-2.62384e-015	2.96859e-016	-6.25385e-016	-1.98294e-014	-1.54082e-014	-1.86183e-014	-1.23516e-014	-1.15164e-014	-1.08381e-014	5.51603e-015	3.63461e-015	-2.61402e-015	-9.03108e-015	-1.296e-014	-1.55261e-014	-6.58933e-015	-1.90337e-014	-1.6943e-014	-5.53587e-015	-6.15566e-015	-1.19929e-014
-1.60494e-014	-1.56984e-014	5.59906e-016	4.77152e-015	-2.0442e-015	8.07764e-016	-2.77365e-016	-1.96594e-014	-1.53756e-014	-1.84448e-014	-1.26293e-014	-1.12034e-014	-1.08632e-014	5.44997e-015	3.57012e-015	-2.69158e-015	-8.6754e-015	-1.22464e-014	-1.51496e-014	-6.99888e-015	-1.92189e-014	-1.62101e-014	-5.32691e-015	-6.09619e-015	-1.19471e-014
-1.56288e-014	-1.56873e-014	7.79761e-017	4.48147e-015	-1.49528e-015	1.30018e-015	6.1537e-017	-1.94718e-014	-1.53463e-014	-1.82578e-014	-1.29064e-014	-1.08974e-014	-1.08503e-014	5.37499e-015	3.52278e-015	-2.75306e-015	-8.29805e-015	-1.15643e-014	-1.47956e-014	-7.39263e-015	-1.93648e-014	-1.54629e-014	-5.11264e-015	-6.03747e-015	-1.18919e-014
-1.52014e-014	-1.56806e-014	-3.74061e-016	4.20014e-015	-9.8096e-016	1.7697e-015	3.91814e-016	-1.92681e-014	-1.53204e-014	-1.80587e-014	-1.31815e-014	-1.06018e-014	-1.07996e-014	5.29086e-015	3.4923e-015	-2.79924e-015	-7.90212e-015	-1.092e-014	-1.44673e-014	-7.76695e-015	-1.94729e-014	-1.47062e-014	-4.89455e-015	-5.97973e-015	-1.18278e-014
-1.47696e-014	-1.56778e-014	-7.93507e-016	3.92854e-015	-5.04737e-016	2.21141e-015	7.12132e-016	-1.90506e-014	-1.52982e-014	-1.78496e-014	-1.34536e-014	-1.03202e-014	-1.07117e-014	5.1973e-015	3.47723e-015	-2.83053e-015	-7.48963e-015	-1.03187e-014	-1.41684e-014	-8.11854e-015	-1.95438e-014	-1.39448e-014	-4.67406e-015	-5.9228e-015	-1.17552e-014
-1.43355e-014	-1.56784e-014	-1.17782e-015	3.66861e-015	-7.06476e-017	2.62113e-015	1.0215e-015	-1.88212e-014	-1.52811e-014	-1.76323e-014	-1.37215e-014	-1.00559e-014	-1.05881e-014	5.09525e-015	3.47645e-015	-2.84813e-015	-7.06395e-015	-9.7649e-015	-1.39028e-014	-8.44473e-015	-1.95791e-014	-1.31837e-014	-4.45201e-015	-5.8668e-015	-1.1675e-014
-1.39012e-014	-1.56811e-014	-1.5252e-015	3.4216e-015	3.18467e-016	2.99533e-015	1.32038e-015	-1.8582e-014	-1.52702e-014	-1.74087e-014	-1.39839e-014	-9.81175e-015	-1.04298e-014	4.98458e-015	3.48875e-015	-2.85357e-015	-6.62928e-015	-9.26348e-015	-1.36732e-014	-8.7438e-015	-1.95804e-014	-1.24276e-014	-4.22973e-015	-5.81167e-015	-1.15879e-014
-1.34689e-014	-1.56852e-014	-1.83325e-015	3.18821e-015	6.59659e-016	3.33036e-015	1.60804e-015	-1.83359e-014	-1.52657e-014	-1.71806e-014	-1.42394e-014	-9.59075e-015	-1.02385e-014	4.86517e-015	3.51216e-015	-2.84841e-015	-6.18871e-015	-8.81794e-015	-1.3482e-014	-9.01368e-015	-1.95502e-014	-1.16815e-014	-4.00773e-015	-5.7567e-015	-1.14947e-014
-1.30408e-014	-1.56895e-014	-2.1006e-015	2.96893e-015	9.50301e-016	3.62279e-015	1.88316e-015	-1.80847e-014	-1.52681e-014	-1.69497e-014	-1.44869e-014	-9.3957e-015	-1.00171e-014	4.73808e-015	3.54577e-015	-2.83387e-015	-5.74558e-015	-8.43115e-015	-1.33309e-014	-9.25232e-015	-1.94907e-014	-1.09497e-014	-3.78722e-015	-5.70129e-015	-1.13961e-014
-1.26196e-014	-1.56933e-014	-2.3263e-015	2.76414e-015	1.18879e-015	3.87016e-015	2.14555e-015	-1.78313e-014	-1.52779e-014	-1.6718e-014	-1.47251e-014	-9.22874e-015	-9.76804e-015	4.60433e-015	3.58769e-015	-2.81144e-015	-5.3043e-015	-8.10619e-015	-1.32223e-014	-9.4587e-015	-1.94046e-014	-1.02373e-014	-3.5687e-015	-5.64609e-015	-1.12933e-014
-1.22075e-014	-1.56955e-014	-2.50989e-015	2.57379e-015	1.37364e-015	4.07116e-015	2.39456e-015	-1.75784e-014	-1.52962e-014	-1.64882e-014	-1.49534e-014	-9.09199e-015	-9.49396e-015	4.46448e-015	3.63594e-015	-2.78331e-015	-4.86833e-015	-7.84498e-015	-1.3157e-014	-9.63181e-015	-1.92953e-014	-9.54855e-015	-3.3533e-015	-5.59057e-015	-1.11866e-014
-1.18068e-014	-1.56946e-014	-2.65104e-015	2.39773e-015	1.50384e-015	4.22367e-015	2.62924e-015	-1.73286e-014	-1.53238e-014	-1.62626e-014	-1.51704e-014	-8.98744e-015	-9.19891e-015	4.319e-015	3.68848e-015	-2.7521e-015	-4.44179e-015	-7.6486e-015	-1.31355e-014	-9.77112e-015	-1.91655e-014	-8.88704e-015	-3.14194e-015	-5.53388e-015	-1.10768e-014
-1.14197e-014	-1.56898e-014	-2.74982e-015	2.2357e-015	1.57805e-015	4.32704e-015	2.84895e-015	-1.70847e-014	-1.53607e-014	-1.60427e-014	-1.53747e-014	-8.91649e-015	-8.88605e-015	4.16856e-015	3.74335e-015	-2.71981e-015	-4.02906e-015	-7.51783e-015	-1.31591e-014	-9.87632e-015	-1.9018e-014	-8.25658e-015	-2.9354e-015	-5.47612e-015	-1.09648e-014
-1.10475e-014	-1.568e-014	-2.80796e-015	2.08721e-015	1.59658e-015	4.38166e-015	3.05292e-015	-1.68497e-014	-1.54073e-014	-1.58309e-014	-1.55658e-014	-8.88008e-015	-8.55885e-015	4.01348e-015	3.79832e-015	-2.6884e-015	-3.63357e-015	-7.45218e-015	-1.32272e-014	-9.94755e-015	-1.88562e-014	-7.66e-015	-2.73467e-015	-5.41689e-015	-1.08509e-014
-1.0692e-014	-1.56635e-014	-2.82614e-015	1.95191e-015	1.56064e-015	4.38786e-015	3.24057e-015	-1.66252e-014	-1.54635e-014	-1.56286e-014	-1.57432e-014	-8.87905e-015	-8.22111e-015	3.85465e-015	3.85143e-015	-2.65913e-015	-3.2595e-015	-7.45028e-015	-1.33385e-014	-9.98614e-015	-1.86829e-014	-7.10037e-015	-2.54004e-015	-5.35591e-015	-1.07357e-014
-1.03545e-014	-1.56398e-014	-2.8063e-015	1.82918e-015	1.47059e-015	4.34618e-015	3.41053e-015	-1.64143e-014	-1.55292e-014	-1.54372e-014	-1.59064e-014	-8.91371e-015	-7.87675e-015	3.69316e-015	3.90055e-015	-2.63434e-015	-2.91084e-015	-7.51075e-015	-1.34917e-014	-9.99286e-015	-1.85015e-014	-6.58033e-015	-2.3521e-015	-5.2929e-015	-1.06201e-014
-1.00361e-014	-1.56073e-014	-2.75046e-015	1.71772e-015	1.32833e-015	4.2589e-015	3.56253e-015	-1.62201e-014	-1.56048e-014	-1.52589e-014	-1.60554e-014	-8.98385e-015	-7.53051e-015	3.52992e-015	3.94366e-015	-2.61623e-015	-2.5905e-015	-7.63145e-015	-1.36857e-014	-9.96858e-015	-1.83156e-014	-6.10159e-015	-2.17179e-015	-5.22708e-015	-1.05049e-014
-9.7391e-015	-1.55649e-014	-2.6603e-015	1.61686e-015	1.13569e-015	4.12876e-015	3.6961e-015	-1.60443e-014	-1.56902e-014	-1.50946e-014	-1.61894e-014	-9.0883e-015	-7.18554e-015	3.36641e-015	3.97906e-015	-2.60696e-015	-2.30184e-015	-7.80944e-015	-1.3918e-014	-9.91527e-015	-1.81266e-014	-5.66571e-015	-1.99929e-015	-5.15759e-015	-1.03913e-014
-9.46448e-015	-1.55115e-014	-2.53831e-015	1.52602e-015	8.95067e-016	3.95881e-015	3.81046e-015	-1.5889e-014	-1.57853e-014	-1.49454e-014	-1.63084e-014	-9.22717e-015	-6.84567e-015	3.20313e-015	4.00509e-015	-2.60866e-015	-2.04899e-015	-8.04151e-015	-1.41855e-014	-9.83506e-015	-1.79374e-014	-5.27445e-015	-1.83501e-015	-5.08451e-015	-1.02788e-014
-9.21267e-015	-1.54462e-014	-2.38755e-015	1.444e-015	6.10098e-016	3.75242e-015	3.90537e-015	-1.5756e-014	-1.58886e-014	-1.48121e-014	-1.64119e-014	-9.39857e-015	-6.51502e-015	3.04121e-015	4.02009e-015	-2.62341e-015	-1.83437e-015	-8.32365e-015	-1.44846e-014	-9.73021e-015	-1.77505e-014	-4.92835e-015	-1.67955e-015	-5.00699e-015	-1.01682e-014
-8.98382e-015	-1.53677e-014	-2.21106e-015	1.36956e-015	2.84012e-016	3.5129e-015	3.97941e-015	-1.56476e-014	-1.60003e-014	-1.46958e-014	-1.65003e-014	-9.60073e-015	-6.19774e-015	2.88151e-015	4.02241e-015	-2.65335e-015	-1.65924e-015	-8.65106e-015	-1.4812e-014	-9.60288e-015	-1.75677e-014	-4.62811e-015	-1.53354e-015	-4.92427e-015	-1.00601e-014
-8.7784e-015	-1.52758e-014	-2.01249e-015	1.30202e-015	-8.00667e-017	3.24521e-015	4.0328e-015	-1.55648e-014	-1.61204e-014	-1.4597e-014	-1.65736e-014	-9.83092e-015	-5.89753e-015	2.72511e-015	4.01106e-015	-2.70035e-015	-1.52533e-015	-9.01909e-015	-1.5164e-014	-9.45556e-015	-1.739e-014	-4.37366e-015	-1.39649e-015	-4.83592e-015	-9.9546e-015
-8.59653e-015	-1.51692e-014	-1.79502e-015	1.24004e-015	-4.78288e-016	2.95348e-015	4.0659e-015	-1.55083e-014	-1.62475e-014	-1.45152e-014	-1.66319e-014	-1.00864e-014	-5.61768e-015	2.57272e-015	3.98502e-015	-2.76563e-015	-1.43469e-015	-9.423e-015	-1.5537e-014	-9.2909e-015	-1.72188e-014	-4.16455e-015	-1.26848e-015	-4.74215e-015	-9.85179e-015
-8.43769e-015	-1.50478e-014	-1.56166e-015	1.18299e-015	-9.06414e-016	2.6429e-015	4.07875e-015	-1.5479e-014	-1.638e-014	-1.44507e-014	-1.6675e-014	-1.03647e-014	-5.3612e-015	2.42474e-015	3.9436e-015	-2.85056e-015	-1.38838e-015	-9.85703e-015	-1.59269e-014	-9.11198e-015	-1.70549e-014	-4.0005e-015	-1.14946e-015	-4.64251e-015	-9.75181e-015
-8.30102e-015	-1.49112e-014	-1.31677e-015	1.12979e-015	-1.36073e-015	2.31867e-015	4.06982e-015	-1.54781e-014	-1.65166e-014	-1.4403e-014	-1.67043e-014	-1.06624e-014	-5.13076e-015	2.28223e-015	3.88599e-015	-2.95641e-015	-1.38792e-015	-1.03162e-014	-1.63294e-014	-8.92113e-015	-1.68988e-014	-3.88055e-015	-1.03964e-015	-4.53599e-015	-9.65406e-015
-8.18576e-015	-1.47592e-014	-1.06349e-015	1.07963e-015	-1.83744e-015	1.98604e-015	4.03891e-015	-1.55057e-014	-1.66563e-014	-1.43715e-014	-1.672e-014	-1.09758e-014	-4.92928e-015	2.14597e-015	3.8118e-015	-3.08403e-015	-1.43327e-015	-1.07958e-014	-1.67397e-014	-8.7215e-015	-1.67506e-014	-3.80325e-015	-9.39106e-016	-4.42174e-015	-9.55804e-015
-8.0909e-015	-1.45916e-014	-8.0608e-016	1.03248e-015	-2.33246e-015	1.64941e-015	3.98615e-015	-1.55618e-014	-1.67972e-014	-1.43552e-014	-1.67226e-014	-1.13011e-014	-4.75924e-015	2.01699e-015	3.72055e-015	-3.23422e-015	-1.52349e-015	-1.12906e-014	-1.71535e-014	-8.51581e-015	-1.66094e-014	-3.76726e-015	-8.4766e-016	-4.29941e-015	-9.46298e-015
-8.01534e-015	-1.4409e-014	-5.47895e-016	9.87018e-016	-2.8423e-015	1.31424e-015	3.91151e-015	-1.56456e-014	-1.69373e-014	-1.43529e-014	-1.6713e-014	-1.16342e-014	-4.62219e-015	1.89613e-015	3.61272e-015	-3.40752e-015	-1.6578e-015	-1.1796e-014	-1.75663e-014	-8.30609e-015	-1.64741e-014	-3.77068e-015	-7.64683e-016	-4.16823e-015	-9.36886e-015
-7.95737e-015	-1.42117e-014	-2.92692e-016	9.42202e-016	-3.36284e-015	9.85869e-016	3.81483e-015	-1.57571e-014	-1.70747e-014	-1.43638e-014	-1.66924e-014	-1.19703e-014	-4.51973e-015	1.78305e-015	3.4882e-015	-3.60417e-015	-1.83495e-015	-1.2307e-014	-1.79737e-014	-8.09405e-015	-1.63435e-014	-3.81182e-015	-6.90066e-016	-4.02796e-015	-9.27537e-015
-7.91547e-015	-1.40005e-014	-4.41919e-017	8.97232e-016	-3.89009e-015	6.6917e-016	3.69581e-015	-1.58954e-014	-1.72074e-014	-1.43862e-014	-1.66616e-014	-1.23054e-014	-4.45311e-015	1.67872e-015	3.34763e-015	-3.82396e-015	-2.05316e-015	-1.28181e-014	-1.83711e-014	-7.88234e-015	-1.6217e-014	-3.88787e-015	-6.23564e-016	-3.87825e-015	-9.18223e-015
-7.88727e-015	-1.37764e-014	1.94841e-016	8.52056e-016	-4.42029e-015	3.68831e-016	3.55531e-015	-1.6059e-014	-1.73329e-014	-1.44184e-014	-1.66223e-014	-1.2635e-014	-4.42348e-015	1.58403e-015	3.1918e-015	-4.06582e-015	-2.31071e-015	-1.33249e-014	-1.87547e-014	-7.67273e-015	-1.60918e-014	-3.99669e-015	-5.64818e-016	-3.71844e-015	-9.08878e-015
-7.87127e-015	-1.35398e-014	4.21109e-016	8.06474e-016	-4.9499e-015	8.9059e-017	3.39438e-015	-1.62456e-014	-1.74493e-014	-1.44585e-014	-1.65755e-014	-1.29551e-014	-4.43075e-015	1.4997e-015	3.02148e-015	-4.3294e-015	-2.60457e-015	-1.38228e-014	-1.91204e-014	-7.46709e-015	-1.59662e-014	-4.13563e-015	-5.13036e-016	-3.548e-015	-8.99396e-015
-7.86517e-015	-1.32916e-014	6.31666e-016	7.60303e-016	-5.47557e-015	-1.66062e-016	3.21355e-015	-1.64543e-014	-1.75548e-014	-1.45044e-014	-1.65221e-014	-1.32608e-014	-4.47563e-015	1.42595e-015	2.83812e-015	-4.6136e-015	-2.93213e-015	-1.4308e-014	-1.94641e-014	-7.26739e-015	-1.58376e-014	-4.30117e-015	-4.67642e-016	-3.3661e-015	-8.89728e-015
-7.86656e-015	-1.30332e-014	8.2438e-016	7.13433e-016	-5.99461e-015	-3.92887e-016	3.01407e-015	-1.66826e-014	-1.76472e-014	-1.45539e-014	-1.64631e-014	-1.35485e-014	-4.55746e-015	1.36282e-015	2.64243e-015	-4.91686e-015	-3.28981e-015	-1.47768e-014	-1.97827e-014	-7.07475e-015	-1.57042e-014	-4.49078e-015	-4.27933e-016	-3.17289e-015	-8.79786e-015
-7.87243e-015	-1.27656e-014	9.96986e-016	6.65958e-016	-6.50383e-015	-5.88292e-016	2.79646e-015	-1.69272e-014	-1.77242e-014	-1.46047e-014	-1.63999e-014	-1.38134e-014	-4.67545e-015	1.31101e-015	2.43564e-015	-5.2369e-015	-3.67379e-015	-1.52257e-014	-2.00732e-014	-6.8903e-015	-1.55635e-014	-4.70119e-015	-3.93111e-016	-2.96825e-015	-8.69508e-015
-7.88107e-015	-1.24902e-014	1.14757e-015	6.18181e-016	-7.00069e-015	-7.50326e-016	2.56222e-015	-1.71851e-014	-1.77843e-014	-1.46548e-014	-1.63336e-014	-1.40523e-014	-4.82953e-015	1.27007e-015	2.22007e-015	-5.57168e-015	-4.0802e-015	-1.56522e-014	-2.0333e-014	-6.71456e-015	-1.54122e-014	-4.92887e-015	-3.62793e-016	-2.75188e-015	-8.58851e-015
-7.89025e-015	-1.22084e-014	1.27423e-015	5.7017e-016	-7.48327e-015	-8.76706e-016	2.31305e-015	-1.74532e-014	-1.78257e-014	-1.47013e-014	-1.62658e-014	-1.42614e-014	-5.01825e-015	1.24022e-015	1.99755e-015	-5.91913e-015	-4.50472e-015	-1.6054e-014	-2.05599e-014	-6.54797e-015	-1.52472e-014	-5.17101e-015	-3.36104e-016	-2.52321e-015	-8.47764e-015
-7.89708e-015	-1.19217e-014	1.37584e-015	5.2197e-016	-7.95087e-015	-9.66547e-016	2.04958e-015	-1.77289e-014	-1.7847e-014	-1.47422e-014	-1.61976e-014	-1.44377e-014	-5.24003e-015	1.22225e-015	1.76957e-015	-6.27731e-015	-4.94334e-015	-1.64292e-014	-2.07512e-014	-6.39049e-015	-1.50659e-014	-5.42435e-015	-3.12003e-016	-2.28213e-015	-8.36173e-015
-7.89949e-015	-1.16317e-014	1.45197e-015	4.74341e-016	-8.4028e-015	-1.01905e-015	1.77311e-015	-1.80088e-014	-1.78466e-014	-1.47748e-014	-1.61303e-014	-1.45779e-014	-5.49233e-015	1.21589e-015	1.53763e-015	-6.64305e-015	-5.39127e-015	-1.67767e-014	-2.09058e-014	-6.24161e-015	-1.4866e-014	-5.68594e-015	-2.89273e-016	-2.02892e-015	-8.24014e-015
-7.89515e-015	-1.13402e-014	1.50228e-015	4.27649e-016	-8.83802e-015	-1.03417e-015	1.48521e-015	-1.82891e-014	-1.78228e-014	-1.4797e-014	-1.60652e-014	-1.46793e-014	-5.77363e-015	1.22033e-015	1.30399e-015	-7.0132e-015	-5.8442e-015	-1.70962e-014	-2.10231e-014	-6.10104e-015	-1.46451e-014	-5.9528e-015	-2.6726e-016	-1.76339e-015	-8.11235e-015
-7.88106e-015	-1.10484e-014	1.52624e-015	3.8247e-016	-9.25515e-015	-1.01247e-015	1.18699e-015	-1.85658e-014	-1.77756e-014	-1.48072e-014	-1.60034e-014	-1.47401e-014	-6.08181e-015	1.23508e-015	1.07046e-015	-7.38509e-015	-6.29756e-015	-1.73873e-014	-2.11027e-014	-5.96775e-015	-1.44012e-014	-6.222e-015	-2.45009e-016	-1.48602e-015	-7.97894e-015
-7.8558e-015	-1.07586e-014	1.52392e-015	3.39798e-016	-9.65499e-015	-9.55153e-016	8.80411e-016	-1.88352e-014	-1.77043e-014	-1.4803e-014	-1.59463e-014	-1.47585e-014	-6.41402e-015	1.26017e-015	8.38685e-016	-7.75564e-015	-6.74726e-015	-1.76505e-014	-2.11447e-014	-5.84169e-015	-1.41322e-014	-6.4908e-015	-2.21478e-016	-1.19691e-015	-7.83939e-015
-7.81662e-015	-1.04719e-014	1.49613e-015	2.99897e-016	-1.00386e-014	-8.64331e-016	5.67273e-016	-1.9094e-014	-1.76085e-014	-1.47825e-014	-1.58943e-014	-1.47334e-014	-6.76672e-015	1.29508e-015	6.10221e-016	-8.12213e-015	-7.18898e-015	-1.78862e-014	-2.115e-014	-5.7216e-015	-1.38367e-014	-6.7566e-015	-1.95979e-016	-8.96388e-016	-7.69326e-015
-7.7621e-015	-1.019e-014	1.44407e-015	2.63946e-016	-1.04067e-014	-7.42845e-016	2.49296e-016	-1.9338e-014	-1.74882e-014	-1.47438e-014	-1.58484e-014	-1.46642e-014	-7.13639e-015	1.33935e-015	3.86797e-016	-8.48127e-015	-7.61875e-015	-1.80954e-014	-2.11196e-014	-5.60604e-015	-1.35131e-014	-7.01717e-015	-1.67285e-016	-5.84526e-016	-7.54054e-015
-7.6913e-015	-9.91484e-015	1.36846e-015	2.32274e-016	-1.07606e-014	-5.92758e-016	-7.09357e-017	-1.95639e-014	-1.73441e-014	-1.46854e-014	-1.58095e-014	-1.4551e-014	-7.52006e-015	1.39185e-015	1.70299e-016	-8.82979e-015	-8.03213e-015	-1.82797e-014	-2.10543e-014	-5.49363e-015	-1.31608e-014	-7.2702e-015	-1.34376e-016	-2.61897e-016	-7.38058e-015
-7.60245e-015	-9.6476e-015	1.26994e-015	2.05776e-016	-1.11017e-014	-4.18713e-016	-3.92234e-016	-1.97676e-014	-1.71767e-014	-1.46058e-014	-1.57787e-014	-1.4394e-014	-7.91444e-015	1.45174e-015	-3.80694e-017	-9.1641e-015	-8.42547e-015	-1.84411e-014	-2.0956e-014	-5.38306e-015	-1.27791e-014	-7.51358e-015	-9.66379e-017	7.05273e-017	-7.21385e-015
-7.49474e-015	-9.38923e-015	1.15057e-015	1.85297e-016	-1.14309e-014	-2.23888e-016	-7.13148e-016	-1.99458e-014	-1.69867e-014	-1.45038e-014	-1.5756e-014	-1.41934e-014	-8.316e-015	1.51787e-015	-2.36724e-016	-9.48108e-015	-8.79525e-015	-1.85816e-014	-2.08279e-014	-5.27213e-015	-1.2368e-014	-7.74525e-015	-5.24507e-017	4.12503e-016	-7.04095e-015
-7.36697e-015	-9.14109e-015	1.01192e-015	1.71119e-016	-1.17498e-014	-1.28539e-017	-1.03175e-015	-2.00958e-014	-1.67757e-014	-1.43791e-014	-1.57417e-014	-1.39505e-014	-8.72137e-015	1.58902e-015	-4.2482e-016	-9.77842e-015	-9.13773e-015	-1.87036e-014	-2.06727e-014	-5.15961e-015	-1.19279e-014	-7.96364e-015	-1.08424e-018	7.63156e-016	-6.86228e-015
-7.21906e-015	-8.90313e-015	8.56002e-016	1.63447e-016	-1.20604e-014	2.09626e-016	-1.3459e-015	-2.02147e-014	-1.65457e-014	-1.42307e-014	-1.57365e-014	-1.36667e-014	-9.12705e-015	1.66354e-015	-6.00792e-016	-1.00528e-014	-9.45021e-015	-1.88096e-014	-2.04924e-014	-5.04418e-015	-1.14597e-014	-8.16709e-015	5.82999e-017	1.12134e-015	-6.6794e-015
-7.05048e-015	-8.67552e-015	6.85073e-016	1.63409e-016	-1.23643e-014	4.39214e-016	-1.65415e-015	-2.02988e-014	-1.62985e-014	-1.40583e-014	-1.57399e-014	-1.33448e-014	-9.52936e-015	1.74046e-015	-7.63692e-016	-1.03014e-014	-9.72997e-015	-1.89021e-014	-2.02908e-014	-4.92475e-015	-1.09651e-014	-8.354e-015	1.26496e-016	1.48613e-015	-6.49225e-015
-6.86113e-015	-8.45886e-015	5.01586e-016	1.7186e-016	-1.26632e-014	6.71428e-016	-1.95477e-015	-2.03457e-014	-1.60366e-014	-1.38615e-014	-1.5752e-014	-1.29876e-014	-9.92544e-015	1.81808e-015	-9.12784e-016	-1.05226e-014	-9.97514e-015	-1.89838e-014	-2.00712e-014	-4.80048e-015	-1.04458e-014	-8.52354e-015	2.04027e-016	1.85602e-015	-6.30148e-015
-6.6507e-015	-8.25376e-015	3.07774e-016	1.88537e-016	-1.29593e-014	9.01367e-016	-2.24618e-015	-2.03534e-014	-1.57623e-014	-1.36405e-014	-1.5773e-014	-1.25978e-014	-1.03118e-014	1.89506e-015	-1.04766e-015	-1.07151e-014	-1.0184e-014	-1.90582e-014	-1.9837e-014	-4.66946e-015	-9.90379e-015	-8.67458e-015	2.91212e-016	2.22993e-015	-6.10859e-015
-6.42e-015	-8.05991e-015	1.06065e-016	2.1283e-016	-1.32552e-014	1.12424e-015	-2.5267e-015	-2.03199e-014	-1.54788e-014	-1.33956e-014	-1.58017e-014	-1.21787e-014	-1.06855e-014	1.96943e-015	-1.16799e-015	-1.08767e-014	-1.03551e-014	-1.91269e-014	-1.95913e-014	-4.53071e-015	-9.34212e-015	-8.80613e-015	3.88704e-016	2.6071e-015	-5.91381e-015
-6.17018e-015	-7.87699e-015	-1.01164e-016	2.45429e-016	-1.35527e-014	1.33519e-015	-2.79534e-015	-2.02439e-014	-1.51901e-014	-1.31279e-014	-1.58382e-014	-1.1734e-014	-1.10436e-014	2.04009e-015	-1.27329e-015	-1.10059e-014	-1.04882e-014	-1.91931e-014	-1.9338e-014	-4.38301e-015	-8.7633e-015	-8.918e-015	4.97056e-016	2.98638e-015	-5.71824e-015
-5.90155e-015	-7.70441e-015	-3.11734e-016	2.86545e-016	-1.3853e-014	1.52932e-015	-3.05076e-015	-2.01246e-014	-1.4899e-014	-1.28381e-014	-1.58818e-014	-1.12681e-014	-1.13829e-014	2.1057e-015	-1.36321e-015	-1.1102e-014	-1.0582e-014	-1.92595e-014	-1.90814e-014	-4.22624e-015	-8.17156e-015	-9.00956e-015	6.16656e-016	3.36652e-015	-5.52293e-015
-5.61575e-015	-7.54193e-015	-5.23388e-016	3.36917e-016	-1.41579e-014	1.70218e-015	-3.29221e-015	-1.99612e-014	-1.4609e-014	-1.25277e-014	-1.59313e-014	-1.07851e-014	-1.17006e-014	2.16413e-015	-1.43769e-015	-1.11644e-014	-1.06368e-014	-1.93282e-014	-1.8825e-014	-4.05941e-015	-7.57035e-015	-9.08036e-015	7.47824e-016	3.74632e-015	-5.32848e-015
-5.31367e-015	-7.38895e-015	-7.34631e-016	3.95855e-016	-1.44682e-014	1.8496e-015	-3.51925e-015	-1.97536e-014	-1.43239e-014	-1.21981e-014	-1.59862e-014	-1.02894e-014	-1.19941e-014	2.21392e-015	-1.49681e-015	-1.11926e-014	-1.06529e-014	-1.94018e-014	-1.85717e-014	-3.88214e-015	-6.96362e-015	-9.13129e-015	8.90522e-016	4.12424e-015	-5.13577e-015
-4.99615e-015	-7.24422e-015	-9.42923e-016	4.62795e-016	-1.47854e-014	1.9678e-015	-3.73057e-015	-1.95013e-014	-1.40471e-014	-1.18506e-014	-1.60453e-014	-9.78558e-015	-1.22613e-014	2.25258e-015	-1.54098e-015	-1.11873e-014	-1.06307e-014	-1.94828e-014	-1.83248e-014	-3.69446e-015	-6.35556e-015	-9.16196e-015	1.04486e-015	4.49846e-015	-4.94576e-015
-4.66537e-015	-7.10712e-015	-1.1465e-015	5.3773e-016	-1.51113e-014	2.05366e-015	-3.92546e-015	-1.92049e-014	-1.37822e-014	-1.14871e-014	-1.61079e-014	-9.27793e-015	-1.25002e-014	2.27893e-015	-1.57057e-015	-1.11493e-014	-1.05717e-014	-1.95733e-014	-1.80876e-014	-3.49701e-015	-5.75098e-015	-9.17315e-015	1.21068e-015	4.86754e-015	-4.75972e-015
-4.32318e-015	-6.97587e-015	-1.34349e-015	6.20986e-016	-1.54454e-014	2.10414e-015	-4.10338e-015	-1.88651e-014	-1.35321e-014	-1.11093e-014	-1.61729e-014	-8.77113e-015	-1.27091e-014	2.2914e-015	-1.58636e-015	-1.1079e-014	-1.04766e-014	-1.96748e-014	-1.78634e-014	-3.28923e-015	-5.15376e-015	-9.1653e-015	1.38756e-015	5.23049e-015	-4.57825e-015
-3.9708e-015	-6.84885e-015	-1.53179e-015	7.11047e-016	-1.57877e-014	2.11675e-015	-4.26467e-015	-1.8483e-014	-1.33e-014	-1.07203e-014	-1.62393e-014	-8.26922e-015	-1.28862e-014	2.28787e-015	-1.58854e-015	-1.09777e-014	-1.03471e-014	-1.97886e-014	-1.76543e-014	-3.07178e-015	-4.56861e-015	-9.13926e-015	1.57513e-015	5.58577e-015	-4.40213e-015
-3.61011e-015	-6.72462e-015	-1.71005e-015	8.06839e-016	-1.61386e-014	2.08972e-015	-4.40868e-015	-1.80603e-014	-1.30895e-014	-1.03223e-014	-1.63057e-014	-7.7765e-015	-1.3031e-014	2.2671e-015	-1.5779e-015	-1.08468e-014	-1.01851e-014	-1.99151e-014	-1.74624e-014	-2.84506e-015	-3.99985e-015	-9.09566e-015	1.77274e-015	5.93181e-015	-4.23173e-015
-3.24298e-015	-6.60179e-015	-1.87699e-015	9.08546e-016	-1.64974e-014	2.02138e-015	-4.53593e-015	-1.75993e-014	-1.29043e-014	-9.91765e-015	-1.63705e-014	-7.29741e-015	-1.3142e-014	2.22801e-015	-1.55447e-015	-1.06888e-014	-9.99327e-015	-2.00548e-014	-1.72894e-014	-2.61094e-015	-3.45106e-015	-9.03488e-015	1.98005e-015	6.2672e-015	-4.06768e-015
-2.87134e-015	-6.47872e-015	-2.032e-015	1.01542e-015	-1.68629e-014	1.91068e-015	-4.6467e-015	-1.71035e-014	-1.27471e-014	-9.50839e-015	-1.64327e-014	-6.83584e-015	-1.32182e-014	2.16928e-015	-1.51878e-015	-1.05065e-014	-9.77373e-015	-2.02078e-014	-1.71372e-014	-2.37099e-015	-2.92683e-015	-8.95848e-015	2.19639e-015	6.59058e-015	-3.91007e-015
-2.49742e-015	-6.35396e-015	-2.17368e-015	1.12685e-015	-1.7234e-014	1.75787e-015	-4.74133e-015	-1.65748e-014	-1.26209e-014	-9.09712e-015	-1.64909e-014	-6.39522e-015	-1.32599e-014	2.09038e-015	-1.47195e-015	-1.0302e-014	-9.52925e-015	-2.0374e-014	-1.70062e-014	-2.12643e-015	-2.43109e-015	-8.86726e-015	2.42131e-015	6.90083e-015	-3.75887e-015
-2.12267e-015	-6.22553e-015	-2.30082e-015	1.24194e-015	-1.7609e-014	1.56324e-015	-4.82102e-015	-1.60155e-014	-1.25274e-014	-8.68662e-015	-1.65441e-014	-5.97895e-015	-1.3267e-014	1.99056e-015	-1.41445e-015	-1.00777e-014	-9.2619e-015	-2.05523e-014	-1.68967e-014	-1.87917e-015	-1.96788e-015	-8.76232e-015	2.65414e-015	7.19632e-015	-3.61442e-015
-1.74882e-015	-6.09149e-015	-2.41324e-015	1.35979e-015	-1.79859e-014	1.32779e-015	-4.88702e-015	-1.54284e-014	-1.24683e-014	-8.27948e-015	-1.65911e-014	-5.58998e-015	-1.32401e-014	1.86947e-015	-1.34722e-015	-9.83671e-015	-8.97434e-015	-2.07416e-014	-1.68089e-014	-1.6304e-015	-1.54082e-015	-8.64457e-015	2.89354e-015	7.47614e-015	-3.47645e-015
-1.37732e-015	-5.95051e-015	-2.51052e-015	1.47985e-015	-1.83618e-014	1.05337e-015	-4.94023e-015	-1.48174e-014	-1.24451e-014	-7.87762e-015	-1.66311e-014	-5.23149e-015	-1.31795e-014	1.72673e-015	-1.27055e-015	-9.58171e-015	-8.66967e-015	-2.09405e-014	-1.67424e-014	-1.38213e-015	-1.15235e-015	-8.5148e-015	3.13836e-015	7.73953e-015	-3.34481e-015
-1.01036e-015	-5.80113e-015	-2.59323e-015	1.60072e-015	-1.87337e-014	7.42713e-016	-4.98159e-015	-1.41859e-014	-1.24583e-014	-7.48327e-015	-1.66635e-014	-4.90517e-015	-1.30863e-014	1.56233e-015	-1.18472e-015	-9.31575e-015	-8.3508e-015	-2.11473e-014	-1.66961e-014	-1.13578e-015	-8.04643e-016	-8.37418e-015	3.38733e-015	7.98583e-015	-3.21894e-015
-6.49726e-016	-5.64147e-015	-2.66172e-015	1.72221e-015	-1.9099e-014	3.98443e-016	-5.01224e-015	-1.35374e-014	-1.25074e-014	-7.09856e-015	-1.66875e-014	-4.613e-015	-1.29614e-014	1.37708e-015	-1.09023e-015	-9.04218e-015	-8.01987e-015	-2.13604e-014	-1.66688e-014	-8.93358e-016	-5.00757e-016	-8.22364e-015	3.63949e-015	8.21446e-015	-3.09846e-015
-2.9666e-016	-5.47025e-015	-2.71537e-015	1.84349e-015	-1.94543e-014	2.36955e-017	-5.03399e-015	-1.28763e-014	-1.25927e-014	-6.72527e-015	-1.67023e-014	-4.35641e-015	-1.2807e-014	1.17222e-015	-9.87919e-016	-8.76434e-015	-7.67937e-015	-2.15771e-014	-1.66575e-014	-6.56368e-016	-2.41711e-016	-8.06393e-015	3.89364e-015	8.42431e-015	-2.98257e-015
4.65998e-017	-5.2862e-015	-2.75443e-015	1.96328e-015	-1.97966e-014	-3.78244e-016	-5.04872e-015	-1.2206e-014	-1.27133e-014	-6.36534e-015	-1.6707e-014	-4.13626e-015	-1.26242e-014	9.48484e-016	-8.79358e-016	-8.48527e-015	-7.33201e-015	-2.17946e-014	-1.66604e-014	-4.26973e-016	-2.83031e-017	-7.89613e-015	4.14851e-015	8.61474e-015	-2.87007e-015
3.78573e-016	-5.08727e-015	-2.7796e-015	2.08071e-015	-2.01215e-014	-8.03046e-016	-5.058e-015	-1.15306e-014	-1.28686e-014	-6.02059e-015	-1.67012e-014	-3.9531e-015	-1.24151e-014	7.07301e-016	-7.64614e-016	-8.208e-015	-6.98044e-015	-2.20091e-014	-1.66746e-014	-2.06492e-016	1.38873e-016	-7.72074e-015	4.40273e-015	8.78535e-015	-2.76024e-015
6.98636e-016	-4.8734e-015	-2.79091e-015	2.19519e-015	-2.04254e-014	-1.24653e-015	-5.06356e-015	-1.08539e-014	-1.30567e-014	-5.69236e-015	-1.66849e-014	-3.80704e-015	-1.21816e-014	4.49938e-016	-6.44184e-016	-7.93547e-015	-6.6262e-015	-2.22173e-014	-1.66971e-014	2.9199e-018	2.59487e-016	-7.53859e-015	4.65578e-015	8.93612e-015	-2.65201e-015
1.00525e-015	-4.644e-015	-2.78914e-015	2.30592e-015	-2.07044e-014	-1.70388e-015	-5.06702e-015	-1.01805e-014	-1.32756e-014	-5.38176e-015	-1.66583e-014	-3.69775e-015	-1.19258e-014	1.78519e-016	-5.18696e-016	-7.67067e-015	-6.27168e-015	-2.24157e-014	-1.67247e-014	1.99833e-016	3.3409e-016	-7.35042e-015	4.906e-015	9.06666e-015	-2.54415e-015
1.29677e-015	-4.3984e-015	-2.77564e-015	2.41205e-015	-2.09546e-014	-2.17062e-015	-5.07021e-015	-9.51381e-015	-1.35225e-014	-5.08979e-015	-1.66211e-014	-3.6246e-015	-1.16505e-014	-1.04524e-016	-3.88244e-016	-7.41574e-015	-5.91933e-015	-2.26003e-014	-1.67537e-014	3.83259e-016	3.64191e-016	-7.15592e-015	5.15253e-015	9.17718e-015	-2.43505e-015
1.57219e-015	-4.13621e-015	-2.75155e-015	2.51324e-015	-2.1172e-014	-2.64155e-015	-5.0752e-015	-8.85709e-015	-1.37949e-014	-4.81685e-015	-1.65735e-014	-3.58629e-015	-1.13579e-014	-3.96732e-016	-2.53851e-016	-7.17292e-015	-5.5709e-015	-2.2767e-014	-1.67803e-014	5.51997e-016	3.50832e-016	-6.95503e-015	5.39443e-015	9.26806e-015	-2.32352e-015
1.83157e-015	-3.85712e-015	-2.71704e-015	2.60854e-015	-2.13528e-014	-3.11212e-015	-5.08436e-015	-8.21438e-015	-1.40895e-014	-4.56402e-015	-1.65153e-014	-3.58164e-015	-1.10506e-014	-6.95255e-016	-1.15928e-016	-6.94331e-015	-5.22746e-015	-2.29114e-014	-1.68e-014	7.05165e-016	2.95758e-016	-6.74818e-015	5.63068e-015	9.33951e-015	-2.20872e-015
2.07379e-015	-3.56125e-015	-2.67367e-015	2.69726e-015	-2.14929e-014	-3.57671e-015	-5.09929e-015	-7.58899e-015	-1.44023e-014	-4.33098e-015	-1.64472e-014	-3.60865e-015	-1.07305e-014	-9.97494e-016	2.56556e-017	-6.72839e-015	-4.89106e-015	-2.30292e-014	-1.6809e-014	8.41805e-016	2.01646e-016	-6.53513e-015	5.86088e-015	9.39218e-015	-2.08955e-015
2.29856e-015	-3.24932e-015	-2.62178e-015	2.77916e-015	-2.15888e-014	-4.03107e-015	-5.12102e-015	-6.98395e-015	-1.4729e-014	-4.11812e-015	-1.63699e-014	-3.66492e-015	-1.03996e-014	-1.30028e-015	1.70597e-016	-6.52934e-015	-4.56239e-015	-2.31162e-014	-1.68027e-014	9.61417e-016	7.11886e-017	-6.31611e-015	6.08396e-015	9.42694e-015	-1.96551e-015
2.50506e-015	-2.92184e-015	-2.56213e-015	2.85401e-015	-2.16364e-014	-4.47002e-015	-5.1513e-015	-6.40205e-015	-1.50655e-014	-3.92483e-015	-1.6284e-014	-3.74775e-015	-1.00615e-014	-1.59982e-015	3.18045e-016	-6.34716e-015	-4.24226e-015	-2.31684e-014	-1.67769e-014	1.06397e-015	-9.22838e-017	-6.09111e-015	6.29851e-015	9.44452e-015	-1.83576e-015
2.69238e-015	-2.57992e-015	-2.49533e-015	2.92175e-015	-2.16332e-014	-4.88828e-015	-5.19267e-015	-5.84525e-015	-1.54076e-014	-3.75141e-015	-1.61902e-014	-3.85485e-015	-9.71828e-015	-1.89274e-015	4.67432e-016	-6.18274e-015	-3.93113e-015	-2.31816e-014	-1.67268e-014	1.14934e-015	-2.84505e-016	-5.85929e-015	6.50438e-015	9.44504e-015	-1.69889e-015
2.86009e-015	-2.22426e-015	-2.42251e-015	2.98206e-015	-2.15766e-014	-5.28194e-015	-5.24568e-015	-5.31561e-015	-1.57506e-014	-3.59695e-015	-1.60892e-014	-3.98295e-015	-9.37267e-015	-2.1755e-015	6.19005e-016	-6.03645e-015	-3.62973e-015	-2.3152e-014	-1.66491e-014	1.21716e-015	-5.01931e-016	-5.62027e-015	6.70093e-015	9.42975e-015	-1.5543e-015
3.00799e-015	-1.85626e-015	-2.34426e-015	3.03535e-015	-2.1464e-014	-5.64696e-015	-5.312e-015	-4.81442e-015	-1.60902e-014	-3.46008e-015	-1.59821e-014	-4.12903e-015	-9.02663e-015	-2.44446e-015	7.72502e-016	-5.90713e-015	-3.33768e-015	-2.30769e-014	-1.65407e-014	1.26796e-015	-7.41307e-016	-5.37383e-015	6.88761e-015	9.39999e-015	-1.40164e-015
3.1358e-015	-1.47762e-015	-2.26111e-015	3.08171e-015	-2.12931e-014	-5.9795e-015	-5.39241e-015	-4.34345e-015	-1.64217e-014	-3.33958e-015	-1.58698e-014	-4.28999e-015	-8.6832e-015	-2.6958e-015	9.27456e-016	-5.794e-015	-3.0554e-015	-2.29528e-014	-1.63981e-014	1.30209e-015	-9.97946e-016	-5.11943e-015	7.06405e-015	9.35671e-015	-1.24028e-015
3.24278e-015	-1.08981e-015	-2.1739e-015	3.12052e-015	-2.1063e-014	-6.27602e-015	-5.48804e-015	-3.90386e-015	-1.67405e-014	-3.23424e-015	-1.57533e-014	-4.46262e-015	-8.34484e-015	-2.92589e-015	1.0838e-015	-5.69605e-015	-2.78305e-015	-2.27768e-014	-1.62181e-014	1.32095e-015	-1.26704e-015	-4.8568e-015	7.22989e-015	9.30098e-015	-1.06952e-015
3.32907e-015	-6.94681e-016	-2.08205e-015	3.15209e-015	-2.07717e-014	-6.53355e-015	-5.59941e-015	-3.49617e-015	-1.70424e-014	-3.14229e-015	-1.56329e-014	-4.64372e-015	-8.01411e-015	-3.13123e-015	1.24117e-015	-5.6122e-015	-2.52082e-015	-2.25463e-014	-1.59973e-014	1.32606e-015	-1.54445e-015	-4.58549e-015	7.38462e-015	9.23388e-015	-8.8906e-016
3.39517e-015	-2.95471e-016	-1.98645e-015	3.17666e-015	-2.04185e-014	-6.74907e-015	-5.72682e-015	-3.12054e-015	-1.73231e-014	-3.06215e-015	-1.55094e-014	-4.82983e-015	-7.69291e-015	-3.30885e-015	1.39854e-015	-5.53998e-015	-2.26789e-015	-2.2259e-014	-1.57336e-014	1.31901e-015	-1.82513e-015	-4.30465e-015	7.52787e-015	9.15632e-015	-6.98986e-016
3.44097e-015	1.05786e-016	-1.88774e-015	3.19415e-015	-2.00037e-014	-6.92079e-015	-5.87006e-015	-2.77744e-015	-1.75786e-014	-2.99208e-015	-1.53842e-014	-5.0178e-015	-7.38298e-015	-3.45582e-015	1.55524e-015	-5.47768e-015	-2.0242e-015	-2.19117e-014	-1.54256e-014	1.30085e-015	-2.10439e-015	-4.01406e-015	7.6597e-015	9.06949e-015	-5.00098e-016
3.46664e-015	5.07817e-016	-1.78656e-015	3.20493e-015	-1.95272e-014	-7.04658e-015	-6.02973e-015	-2.46635e-015	-1.78054e-014	-2.9304e-015	-1.52584e-014	-5.20426e-015	-7.0859e-015	-3.56884e-015	1.71084e-015	-5.42307e-015	-1.78906e-015	-2.15037e-014	-1.50712e-014	1.27299e-015	-2.37748e-015	-3.71302e-015	7.78035e-015	8.97515e-015	-2.93354e-016
3.47179e-015	9.08093e-016	-1.68299e-015	3.20984e-015	-1.8989e-014	-7.12525e-015	-6.20558e-015	-2.18689e-015	-1.79992e-014	-2.87528e-015	-1.51326e-014	-5.38658e-015	-6.80312e-015	-3.64489e-015	1.86511e-015	-5.37341e-015	-1.5619e-015	-2.10336e-014	-1.46694e-014	1.23767e-015	-2.64016e-015	-3.40096e-015	7.88939e-015	8.87432e-015	-7.91165e-017
3.45613e-015	1.30399e-015	-1.57686e-015	3.20917e-015	-1.83908e-014	-7.15624e-015	-6.39695e-015	-1.93765e-015	-1.81576e-014	-2.82478e-015	-1.50077e-014	-5.56188e-015	-6.53609e-015	-3.68167e-015	2.01703e-015	-5.32554e-015	-1.34264e-015	-2.05009e-014	-1.42198e-014	1.19661e-015	-2.88844e-015	-3.07753e-015	7.98717e-015	8.76793e-015	1.41389e-016
3.41964e-015	1.6928e-015	-1.46781e-015	3.20322e-015	-1.77344e-014	-7.13885e-015	-6.60219e-015	-1.71827e-015	-1.82785e-014	-2.77704e-015	-1.48842e-014	-5.72744e-015	-6.28557e-015	-3.67699e-015	2.16584e-015	-5.27614e-015	-1.13087e-015	-1.99065e-014	-1.37226e-014	1.15207e-015	-3.11853e-015	-2.74272e-015	8.0736e-015	8.65687e-015	3.67286e-016
3.3629e-015	2.07182e-015	-1.35598e-015	3.19311e-015	-1.70223e-014	-7.07359e-015	-6.82046e-015	-1.52716e-015	-1.83601e-014	-2.73022e-015	-1.47627e-014	-5.88085e-015	-6.05259e-015	-3.62938e-015	2.31113e-015	-5.22227e-015	-9.26155e-016	-1.92511e-014	-1.31791e-014	1.10586e-015	-3.32632e-015	-2.39592e-015	8.14869e-015	8.54223e-015	5.96706e-016
3.28546e-015	2.43939e-015	-1.24071e-015	3.1787e-015	-1.62575e-014	-6.96085e-015	-7.05062e-015	-1.36277e-015	-1.84009e-014	-2.68211e-015	-1.46435e-014	-6.01999e-015	-5.83822e-015	-3.53804e-015	2.4526e-015	-5.16144e-015	-7.28458e-016	-1.85357e-014	-1.25907e-014	1.05933e-015	-3.50877e-015	-2.03736e-015	8.21272e-015	8.42454e-015	8.28207e-016
3.18778e-015	2.79309e-015	-1.12206e-015	3.16044e-015	-1.54437e-014	-6.80182e-015	-7.29151e-015	-1.22317e-015	-1.83992e-014	-2.63091e-015	-1.45275e-014	-6.1434e-015	-5.64315e-015	-3.4022e-015	2.58952e-015	-5.09081e-015	-5.37238e-016	-1.77623e-014	-1.19597e-014	1.01502e-015	-3.66307e-015	-1.66713e-015	8.26548e-015	8.30472e-015	1.06068e-015
3.07007e-015	3.13065e-015	-1.0002e-015	3.13927e-015	-1.45849e-014	-6.59833e-015	-7.54117e-015	-1.10577e-015	-1.83544e-014	-2.57488e-015	-1.44149e-014	-6.24939e-015	-5.46746e-015	-3.22153e-015	2.72107e-015	-5.00765e-015	-3.52143e-016	-1.69324e-014	-1.12885e-014	9.74857e-016	-3.78683e-015	-1.28636e-015	8.30709e-015	8.18341e-015	1.29174e-015
2.93249e-015	3.45024e-015	-8.75242e-016	3.11564e-015	-1.36856e-014	-6.35221e-015	-7.7979e-015	-1.0088e-015	-1.82672e-014	-2.51303e-015	-1.43054e-014	-6.3366e-015	-5.31119e-015	-2.99606e-015	2.84687e-015	-4.90889e-015	-1.73118e-016	-1.60501e-014	-1.05805e-014	9.40319e-016	-3.87813e-015	-8.9591e-016	8.33777e-015	8.06117e-015	1.51927e-015
2.77501e-015	3.75016e-015	-7.46753e-016	3.09048e-015	-1.27515e-014	-6.06549e-015	-8.05963e-015	-9.30009e-016	-1.81378e-014	-2.44352e-015	-1.41988e-014	-6.40427e-015	-5.1744e-015	-2.72634e-015	2.96608e-015	-4.79119e-015	-3.25142e-019	-1.51195e-014	-9.8388e-015	9.13727e-016	-3.93525e-015	-4.96543e-016	8.35791e-015	7.93812e-015	1.74158e-015
2.59884e-015	4.02851e-015	-6.14462e-016	3.06472e-015	-1.17882e-014	-5.74108e-015	-8.3241e-015	-8.66919e-016	-1.79675e-014	-2.36476e-015	-1.40945e-014	-6.45162e-015	-5.05711e-015	-2.41363e-015	3.07783e-015	-4.65282e-015	1.66249e-016	-1.41449e-014	-9.06748e-015	8.96537e-016	-3.95722e-015	-9.00621e-017	8.36745e-015	7.81497e-015	1.95617e-015
2.4047e-015	4.28288e-015	-4.77665e-016	3.03894e-015	-1.08021e-014	-5.38167e-015	-8.58878e-015	-8.17501e-016	-1.77569e-014	-2.27612e-015	-1.39921e-014	-6.47849e-015	-4.95844e-015	-2.05939e-015	3.18191e-015	-4.4918e-015	3.26808e-016	-1.31311e-014	-8.27064e-015	8.89737e-016	-3.94382e-015	3.2132e-016	8.36589e-015	7.69191e-015	2.16076e-015
2.19284e-015	4.51266e-015	-3.36864e-016	3.01315e-015	-9.79969e-015	-4.99063e-015	-8.85172e-015	-7.79092e-016	-1.75083e-014	-2.17685e-015	-1.38911e-014	-6.48486e-015	-4.87831e-015	-1.666e-015	3.27804e-015	-4.30608e-015	4.80852e-016	-1.20843e-014	-7.45364e-015	8.94893e-016	-3.89423e-015	7.3503e-016	8.3536e-015	7.56871e-015	2.35379e-015
1.96383e-015	4.71625e-015	-1.92045e-016	2.98857e-015	-8.78847e-015	-4.57101e-015	-9.1103e-015	-7.48921e-016	-1.72243e-014	-2.0662e-015	-1.37901e-014	-6.47103e-015	-4.81697e-015	-1.23619e-015	3.36583e-015	-4.09466e-015	6.27712e-016	-1.10108e-014	-6.62166e-015	9.12783e-016	-3.80793e-015	1.14852e-015	8.3302e-015	7.44532e-015	2.53315e-015
1.71871e-015	4.89255e-015	-4.25315e-017	2.96611e-015	-7.77558e-015	-4.12685e-015	-9.3621e-015	-7.25297e-016	-1.69076e-014	-1.94372e-015	-1.3689e-014	-6.43767e-015	-4.77401e-015	-7.7279e-016	3.44471e-015	-3.85627e-015	7.66703e-016	-9.91766e-015	-5.77995e-015	9.4468e-016	-3.68549e-015	1.55895e-015	8.29541e-015	7.32125e-015	2.69736e-015
1.45853e-015	5.04114e-015	1.11887e-016	2.9471e-015	-6.76886e-015	-3.66207e-015	-9.60442e-015	-7.0514e-016	-1.65619e-014	-1.80974e-015	-1.35865e-014	-6.38528e-015	-4.74858e-015	-2.79256e-016	3.51432e-015	-3.59007e-015	8.97532e-016	-8.81246e-015	-4.93415e-015	9.91301e-016	-3.52734e-015	1.96348e-015	8.24887e-015	7.19654e-015	2.84483e-015
1.18325e-015	5.16148e-015	2.71292e-016	2.93171e-015	-5.77653e-015	-3.18011e-015	-9.8349e-015	-6.86276e-016	-1.61912e-014	-1.66385e-015	-1.34813e-014	-6.31466e-015	-4.74048e-015	2.40648e-016	3.57459e-015	-3.29582e-015	1.01905e-015	-7.70372e-015	-4.08977e-015	1.05378e-015	-3.33415e-015	2.35845e-015	8.1899e-015	7.0709e-015	2.9742e-015
8.94034e-016	5.25274e-015	4.35729e-016	2.9207e-015	-4.80618e-015	-2.68514e-015	-1.00509e-014	-6.67441e-016	-1.57985e-014	-1.50608e-015	-1.33723e-014	-6.22733e-015	-4.74871e-015	7.82668e-016	3.62604e-015	-2.97312e-015	1.1308e-015	-6.59953e-015	-3.25308e-015	1.13208e-015	-3.10738e-015	2.73991e-015	8.1188e-015	6.94402e-015	3.08412e-015
5.9215e-016	5.31518e-015	6.04805e-016	2.91482e-015	-3.86578e-015	-2.18104e-015	-1.02497e-014	-6.471e-016	-1.53873e-014	-1.33718e-015	-1.32585e-014	-6.12491e-015	-4.77254e-015	1.34296e-015	3.6682e-015	-2.62207e-015	1.23228e-015	-5.50762e-015	-2.42966e-015	1.22622e-015	-2.84922e-015	3.10388e-015	8.03478e-015	6.81507e-015	3.17356e-015
2.78678e-016	5.34866e-015	7.79114e-016	2.91494e-015	-2.96257e-015	-1.67141e-015	-1.04294e-014	-6.23375e-016	-1.49612e-014	-1.15774e-015	-1.31389e-014	-6.00882e-015	-4.81129e-015	1.9165e-015	3.70184e-015	-2.24372e-015	1.32347e-015	-4.43676e-015	-1.62533e-015	1.33662e-015	-2.56116e-015	3.44689e-015	7.937e-015	6.68347e-015	3.24245e-015
-4.59295e-017	5.35373e-015	9.58951e-016	2.92218e-015	-2.10467e-015	-1.16009e-015	-1.05881e-014	-5.94816e-016	-1.4524e-014	-9.68588e-016	-1.30116e-014	-5.88051e-015	-4.86457e-015	2.49835e-015	3.72748e-015	-1.83971e-015	1.40261e-015	-3.39547e-015	-8.45954e-016	1.46268e-015	-2.24488e-015	3.76468e-015	7.82519e-015	6.54786e-015	3.29066e-015
-3.80178e-016	5.33131e-015	1.14395e-015	2.93749e-015	-1.29973e-015	-6.51228e-016	-1.07236e-014	-5.59917e-016	-1.40795e-014	-7.70947e-016	-1.28753e-014	-5.74229e-015	-4.93152e-015	3.08386e-015	3.74496e-015	-1.4123e-015	1.46858e-015	-2.39216e-015	-9.72645e-017	1.60376e-015	-1.90296e-015	4.05304e-015	7.6984e-015	6.4076e-015	3.31785e-015
-7.23032e-016	5.28264e-015	1.33359e-015	2.96108e-015	-5.55538e-016	-1.48508e-016	-1.08342e-014	-5.17853e-016	-1.36318e-014	-5.66221e-016	-1.2729e-014	-5.59631e-015	-5.01121e-015	3.66796e-015	3.7549e-015	-9.6331e-016	1.52032e-015	-1.43566e-015	6.15897e-016	1.75869e-015	-1.53822e-015	4.3074e-015	7.55631e-015	6.26212e-015	3.32464e-015
-1.0729e-015	5.20831e-015	1.52794e-015	2.99354e-015	1.21355e-016	3.44554e-016	-1.09179e-014	-4.68517e-016	-1.31838e-014	-3.5611e-016	-1.2571e-014	-5.44445e-015	-5.10291e-015	4.2457e-015	3.75813e-015	-4.95533e-016	1.55753e-015	-5.34498e-016	1.28959e-015	1.92661e-015	-1.15334e-015	4.52416e-015	7.39844e-015	6.11046e-015	3.31152e-015
-1.42825e-015	5.10985e-015	1.72734e-015	3.03597e-015	7.24323e-016	8.25023e-016	-1.09732e-014	-4.10768e-016	-1.27391e-014	-1.41803e-016	-1.24006e-014	-5.2891e-015	-5.20582e-015	4.81242e-015	3.75532e-015	-1.24983e-017	1.57959e-015	3.04312e-016	1.919e-015	2.10617e-015	-7.50679e-016	4.69948e-015	7.22426e-015	5.95172e-015	3.2797e-015
-1.78733e-015	4.98844e-015	1.93111e-015	3.08836e-015	1.24773e-015	1.28975e-015	-1.09995e-014	-3.4419e-016	-1.23005e-014	7.54095e-017	-1.2217e-014	-5.13209e-015	-5.31978e-015	5.36364e-015	3.7472e-015	4.82603e-016	1.58607e-015	1.07299e-015	2.50003e-015	2.29645e-015	-3.32493e-016	4.82924e-015	7.03324e-015	5.78586e-015	3.23036e-015
-2.14838e-015	4.84628e-015	2.13881e-015	3.15118e-015	1.68589e-015	1.73575e-015	-1.09956e-014	-2.684e-016	-1.18704e-014	2.92769e-016	-1.20193e-014	-4.97526e-015	-5.44364e-015	5.89501e-015	3.73478e-015	9.86158e-016	1.57656e-015	1.76489e-015	3.02918e-015	2.49651e-015	9.81009e-017	4.90975e-015	6.82462e-015	5.61201e-015	3.16452e-015
-2.50954e-015	4.68448e-015	2.34983e-015	3.22541e-015	2.0343e-015	2.16084e-015	-1.09611e-014	-1.83809e-016	-1.14522e-014	5.08432e-016	-1.18067e-014	-4.82061e-015	-5.57671e-015	6.40166e-015	3.71906e-015	1.49485e-015	1.55131e-015	2.37308e-015	3.50385e-015	2.70441e-015	5.38044e-016	4.93771e-015	6.59779e-015	5.42945e-015	3.08441e-015
-2.86917e-015	4.50495e-015	2.56363e-015	3.31089e-015	2.28902e-015	2.56262e-015	-1.0896e-014	-9.10394e-017	-1.10476e-014	7.20777e-016	-1.15786e-014	-4.66996e-015	-5.71871e-015	6.88026e-015	3.70164e-015	2.00462e-015	1.51033e-015	2.89196e-015	3.92224e-015	2.91854e-015	9.84568e-016	4.91032e-015	6.35277e-015	5.2377e-015	2.992e-015
-3.22554e-015	4.30923e-015	2.78027e-015	3.40779e-015	2.44697e-015	2.93913e-015	-1.07999e-014	9.41861e-018	-1.06582e-014	9.28064e-016	-1.13349e-014	-4.52476e-015	-5.86923e-015	7.32775e-015	3.68362e-015	2.51081e-015	1.45327e-015	3.31742e-015	4.28229e-015	3.13719e-015	1.43458e-015	4.82564e-015	6.08936e-015	5.03641e-015	2.88915e-015
-3.57731e-015	4.09972e-015	2.9988e-015	3.51703e-015	2.50715e-015	3.28863e-015	-1.06742e-014	1.17123e-016	-1.02852e-014	1.12801e-015	-1.10748e-014	-4.38618e-015	-6.02755e-015	7.74075e-015	3.66549e-015	3.01001e-015	1.38102e-015	3.64575e-015	4.58306e-015	3.35866e-015	1.88614e-015	4.6814e-015	5.80711e-015	4.82522e-015	2.77865e-015
-3.92274e-015	3.87941e-015	3.21812e-015	3.63865e-015	2.46809e-015	3.61011e-015	-1.05193e-014	2.30512e-016	-9.9293e-015	1.31852e-015	-1.07978e-014	-4.25565e-015	-6.1928e-015	8.11697e-015	3.64863e-015	3.49735e-015	1.29386e-015	3.87384e-015	4.82442e-015	3.58109e-015	2.33655e-015	4.47602e-015	5.5059e-015	4.60424e-015	2.66322e-015
-4.26071e-015	3.64964e-015	3.4381e-015	3.77238e-015	2.32888e-015	3.90308e-015	-1.03356e-014	3.48514e-016	-9.59102e-015	1.49821e-015	-1.05041e-014	-4.1346e-015	-6.36413e-015	8.45425e-015	3.6345e-015	3.96803e-015	1.19245e-015	3.99951e-015	5.00646e-015	3.80314e-015	2.78397e-015	4.20858e-015	5.18605e-015	4.37333e-015	2.54554e-015
-4.58924e-015	3.41257e-015	3.65794e-015	3.91796e-015	2.09047e-015	4.16601e-015	-1.01249e-014	4.70364e-016	-9.27016e-015	1.6649e-015	-1.01939e-014	-4.02447e-015	-6.54095e-015	8.75075e-015	3.62421e-015	4.41825e-015	1.07784e-015	4.02179e-015	5.13036e-015	4.02338e-015	3.2257e-015	3.87878e-015	4.84794e-015	4.13244e-015	2.42824e-015
-4.90662e-015	3.17033e-015	3.87756e-015	4.07542e-015	1.75465e-015	4.39896e-015	-9.88847e-015	5.94454e-016	-8.96731e-015	1.81699e-015	-9.86795e-015	-3.9259e-015	-6.72245e-015	9.0046e-015	3.61875e-015	4.84461e-015	9.50817e-016	3.94043e-015	5.1976e-015	4.23986e-015	3.65883e-015	3.48646e-015	4.49221e-015	3.8817e-015	2.31416e-015
-5.21135e-015	2.92513e-015	4.09616e-015	4.24417e-015	1.32388e-015	4.60203e-015	-9.62752e-015	7.19949e-016	-8.6819e-015	1.95292e-015	-9.52658e-015	-3.83944e-015	-6.90804e-015	9.21563e-015	3.61931e-015	5.24322e-015	8.12755e-016	3.75648e-015	5.21012e-015	4.45009e-015	4.08172e-015	3.03287e-015	4.11943e-015	3.6218e-015	2.20628e-015
-5.5023e-015	2.67872e-015	4.31258e-015	4.42415e-015	8.01502e-016	4.77518e-015	-9.34317e-015	8.4587e-016	-8.41199e-015	2.07079e-015	-9.17039e-015	-3.76562e-015	-7.09758e-015	9.38408e-015	3.62714e-015	5.61016e-015	6.65514e-016	3.47171e-015	5.17085e-015	4.65262e-015	4.49283e-015	2.51975e-015	3.73049e-015	3.35337e-015	2.10764e-015
-5.77898e-015	2.43286e-015	4.52619e-015	4.61439e-015	1.92025e-016	4.91785e-015	-9.03825e-015	9.7115e-016	-8.1564e-015	2.16972e-015	-8.80015e-015	-3.70478e-015	-7.28997e-015	9.50943e-015	3.64314e-015	5.94218e-015	5.10349e-016	3.08884e-015	5.08325e-015	4.84598e-015	4.89074e-015	1.94904e-015	3.32653e-015	3.07683e-015	2.02088e-015
-6.04021e-015	2.18962e-015	4.73652e-015	4.8141e-015	-4.98332e-016	5.03145e-015	-8.71428e-015	1.09475e-015	-7.91293e-015	2.24877e-015	-8.41738e-015	-3.65725e-015	-7.48452e-015	9.59287e-015	3.66789e-015	6.23651e-015	3.48907e-016	2.61253e-015	4.95121e-015	5.02897e-015	5.274e-015	1.32395e-015	2.909e-015	2.79318e-015	1.94917e-015
-6.28506e-015	1.95102e-015	4.94244e-015	5.02251e-015	-1.26313e-015	5.11695e-015	-8.37378e-015	1.2149e-015	-7.68038e-015	2.30667e-015	-8.02374e-015	-3.62269e-015	-7.6798e-015	9.63585e-015	3.70232e-015	6.49096e-015	1.83916e-016	2.04815e-015	4.7792e-015	5.20034e-015	5.64094e-015	6.48351e-016	2.47932e-015	2.50304e-015	1.89513e-015
-6.51258e-015	1.71828e-015	5.14317e-015	5.23877e-015	-2.09495e-015	5.17593e-015	-8.01877e-015	1.33079e-015	-7.45664e-015	2.34309e-015	-7.62057e-015	-3.60059e-015	-7.87436e-015	9.64061e-015	3.74696e-015	6.70303e-015	1.76388e-017	1.40227e-015	4.57166e-015	5.3586e-015	5.99057e-015	-7.31192e-017	2.03889e-015	2.20715e-015	1.86125e-015
-6.72275e-015	1.4924e-015	5.33879e-015	5.46238e-015	-2.98582e-015	5.20962e-015	-7.65153e-015	1.44162e-015	-7.23887e-015	2.35726e-015	-7.20933e-015	-3.59004e-015	-8.06733e-015	9.60958e-015	3.80207e-015	6.87125e-015	-1.47297e-016	6.82589e-016	4.33345e-015	5.50265e-015	6.32133e-015	-8.35708e-016	1.58978e-015	1.90766e-015	1.84924e-015
-6.9155e-015	1.27479e-015	5.52873e-015	5.6918e-015	-3.92673e-015	5.21977e-015	-7.27454e-015	1.54582e-015	-7.02514e-015	2.34936e-015	-6.79123e-015	-3.58992e-015	-8.25766e-015	9.54556e-015	3.86807e-015	6.99466e-015	-3.08552e-016	-1.02387e-016	4.07072e-015	5.63105e-015	6.63236e-015	-1.63386e-015	1.13371e-015	1.60575e-015	1.86039e-015
-7.09058e-015	1.0665e-015	5.71263e-015	5.9259e-015	-4.90768e-015	5.20805e-015	-6.89043e-015	1.64255e-015	-6.81282e-015	2.31937e-015	-6.36797e-015	-3.59974e-015	-8.44446e-015	9.45097e-015	3.94536e-015	7.07277e-015	-4.63881e-016	-9.43994e-016	3.78898e-015	5.74319e-015	6.92346e-015	-2.46132e-015	6.73322e-016	1.30277e-015	1.89658e-015
-7.24842e-015	8.68315e-016	5.88975e-015	6.16407e-015	-5.91872e-015	5.17685e-015	-6.50098e-015	1.73153e-015	-6.59883e-015	2.26782e-015	-5.94148e-015	-3.6178e-015	-8.62617e-015	9.32939e-015	4.03398e-015	7.10521e-015	-6.11462e-016	-1.8324e-015	3.4941e-015	5.83826e-015	7.19396e-015	-3.31176e-015	2.11104e-016	1.00008e-015	1.95853e-015
-7.38908e-015	6.80717e-016	6.05898e-015	6.40441e-015	-6.94873e-015	5.1287e-015	-6.10891e-015	1.81224e-015	-6.38129e-015	2.19539e-015	-5.51407e-015	-3.64306e-015	-8.80157e-015	9.18508e-015	4.13367e-015	7.09242e-015	-7.48388e-016	-2.75732e-015	3.19215e-015	5.91614e-015	7.44296e-015	-4.17785e-015	-2.51351e-016	6.99148e-016	2.04664e-015
-7.51288e-015	5.04697e-016	6.22051e-015	6.64549e-015	-7.98582e-015	5.06604e-015	-5.71714e-015	1.88435e-015	-6.15824e-015	2.10309e-015	-5.08748e-015	-3.67458e-015	-8.96908e-015	9.0215e-015	4.24404e-015	7.03457e-015	-8.7242e-016	-3.70812e-015	2.88915e-015	5.97577e-015	7.6695e-015	-5.05234e-015	-7.11223e-016	4.01266e-016	2.16125e-015
-7.61986e-015	3.40679e-016	6.37386e-015	6.88569e-015	-9.01862e-015	4.99163e-015	-5.32744e-015	1.94834e-015	-5.92776e-015	1.99206e-015	-4.66365e-015	-3.71075e-015	-9.12717e-015	8.84288e-015	4.36517e-015	6.93313e-015	-9.81931e-016	-4.67348e-015	2.59107e-015	6.01695e-015	7.87317e-015	-5.92764e-015	-1.16555e-015	1.07682e-016	2.3023e-015
-7.71062e-015	1.88865e-016	6.51869e-015	7.12404e-015	-1.0036e-014	4.908e-015	-4.94178e-015	2.00427e-015	-5.68818e-015	1.86389e-015	-4.24367e-015	-3.75006e-015	-9.27416e-015	8.65317e-015	4.49615e-015	6.78984e-015	-1.0743e-015	-5.64238e-015	2.30346e-015	6.03959e-015	8.05461e-015	-6.79568e-015	-1.61181e-015	-1.79371e-016	2.4694e-015
-7.78506e-015	4.86745e-017	6.65568e-015	7.3589e-015	-1.10268e-014	4.818e-015	-4.56224e-015	2.05214e-015	-5.43714e-015	1.7206e-015	-3.82929e-015	-3.79061e-015	-9.40865e-015	8.45702e-015	4.63638e-015	6.60705e-015	-1.14811e-015	-6.60361e-015	2.03259e-015	6.04318e-015	8.21304e-015	-7.64811e-015	-2.04766e-015	-4.58286e-016	2.66176e-015
-7.84438e-015	-7.94497e-017	6.78436e-015	7.58868e-015	-1.19792e-014	4.72423e-015	-4.19011e-015	2.09259e-015	-5.17263e-015	1.56411e-015	-3.42246e-015	-3.83075e-015	-9.52902e-015	8.25805e-015	4.7858e-015	6.38757e-015	-1.20116e-015	-7.54462e-015	1.78334e-015	6.02798e-015	8.34829e-015	-8.47733e-015	-2.47026e-015	-7.27815e-016	2.87807e-015
-7.88965e-015	-1.96073e-016	6.90435e-015	7.81222e-015	-1.28826e-014	4.62917e-015	-3.82668e-015	2.12653e-015	-4.89423e-015	1.39617e-015	-3.02453e-015	-3.8684e-015	-9.63402e-015	8.06022e-015	4.94386e-015	6.13467e-015	-1.23156e-015	-8.45463e-015	1.56109e-015	5.99418e-015	8.45988e-015	-9.27581e-015	-2.87658e-015	-9.8649e-016	3.11653e-015
-7.9217e-015	-3.01533e-016	7.01576e-015	8.02805e-015	-1.37262e-014	4.53614e-015	-3.47342e-015	2.1549e-015	-4.60095e-015	1.21915e-015	-2.63704e-015	-3.90183e-015	-9.72211e-015	7.86795e-015	5.10944e-015	5.85129e-015	-1.23829e-015	-9.32274e-015	1.37059e-015	5.94167e-015	8.54878e-015	-1.00355e-014	-3.26372e-015	-1.2331e-015	3.37537e-015
-7.94148e-015	-3.96627e-016	7.11875e-015	8.23498e-015	-1.44994e-014	4.44818e-015	-3.13147e-015	2.1782e-015	-4.29234e-015	1.03533e-015	-2.26143e-015	-3.92931e-015	-9.79184e-015	7.6851e-015	5.28091e-015	5.54143e-015	-1.22023e-015	-1.01388e-014	1.21642e-015	5.87119e-015	8.61561e-015	-1.07491e-014	-3.62928e-015	-1.46619e-015	3.65216e-015
-7.94983e-015	-4.81534e-016	7.21376e-015	8.43228e-015	-1.51926e-014	4.36774e-015	-2.80107e-015	2.19799e-015	-3.9688e-015	8.47306e-016	-1.89828e-015	-3.94927e-015	-9.8413e-015	7.51533e-015	5.45812e-015	5.20943e-015	-1.17706e-015	-1.08934e-014	1.10232e-015	5.78378e-015	8.66064e-015	-1.14102e-014	-3.97084e-015	-1.6845e-015	3.94372e-015
-7.94726e-015	-5.57141e-016	7.30059e-015	8.61826e-015	-1.57961e-014	4.29717e-015	-2.48277e-015	2.21557e-015	-3.63074e-015	6.576e-016	-1.54916e-015	-3.95975e-015	-9.86962e-015	7.36154e-015	5.64061e-015	4.85939e-015	-1.10752e-015	-1.15765e-014	1.03196e-015	5.68013e-015	8.68387e-015	-1.20121e-014	-4.28627e-015	-1.88654e-015	4.24689e-015
-7.93548e-015	-6.2385e-016	7.38005e-015	8.79187e-015	-1.63022e-014	4.23976e-015	-2.17696e-015	2.2324e-015	-3.27841e-015	4.69201e-016	-1.21455e-015	-3.95974e-015	-9.87536e-015	7.22694e-015	5.82739e-015	4.49551e-015	-1.01135e-015	-1.21797e-014	1.00854e-015	5.56076e-015	8.68685e-015	-1.25488e-014	-4.57304e-015	-2.07174e-015	4.5591e-015
-7.9147e-015	-6.82606e-016	7.45212e-015	8.95244e-015	-1.67042e-014	4.1984e-015	-1.88357e-015	2.25069e-015	-2.91261e-015	2.84889e-016	-8.952e-016	-3.9472e-015	-9.8573e-015	7.11408e-015	6.01772e-015	4.12249e-015	-8.88574e-016	-1.26953e-014	1.03429e-015	5.42664e-015	8.66997e-015	-1.3015e-014	-4.82926e-015	-2.23929e-015	4.87699e-015
-7.8856e-015	-7.34294e-016	7.51703e-015	9.09935e-015	-1.69949e-014	4.17511e-015	-1.60284e-015	2.272e-015	-2.53496e-015	1.07186e-016	-5.91815e-016	-3.92094e-015	-9.81524e-015	7.02495e-015	6.21083e-015	3.74504e-015	-7.39277e-016	-1.31165e-014	1.11102e-015	5.27897e-015	8.63363e-015	-1.34061e-014	-5.05332e-015	-2.38845e-015	5.19704e-015
-7.84894e-015	-7.79706e-016	7.57552e-015	9.23182e-015	-1.71694e-014	4.17226e-015	-1.33378e-015	2.29776e-015	-2.14687e-015	-6.0944e-017	-3.04667e-016	-3.87962e-015	-9.74851e-015	6.96155e-015	6.40622e-015	3.36803e-015	-5.63919e-016	-1.34383e-014	1.24045e-015	5.11898e-015	8.57918e-015	-1.37184e-014	-5.24315e-015	-2.51897e-015	5.51581e-015
-7.8053e-015	-8.19765e-016	7.62812e-015	9.34953e-015	-1.72239e-014	4.19194e-015	-1.076e-015	2.33011e-015	-1.75031e-015	-2.16624e-016	-3.42497e-017	-3.82168e-015	-9.65644e-015	6.92499e-015	6.60288e-015	2.99592e-015	-3.63216e-016	-1.36565e-014	1.42377e-015	4.94755e-015	8.50774e-015	-1.3949e-014	-5.39726e-015	-2.6304e-015	5.83022e-015
-7.75504e-015	-8.54807e-016	7.67474e-015	9.45259e-015	-1.71556e-014	4.23571e-015	-8.29228e-016	2.37073e-015	-1.34811e-015	-3.5703e-016	2.19598e-016	-3.74636e-015	-9.53852e-015	6.91634e-015	6.80034e-015	2.6329e-015	-1.38047e-016	-1.37674e-014	1.66108e-015	4.76638e-015	8.42026e-015	-1.40957e-014	-5.51489e-015	-2.72254e-015	6.13664e-015
-7.69806e-015	-8.85763e-016	7.7164e-015	9.54031e-015	-1.6963e-014	4.30539e-015	-5.91575e-016	2.42145e-015	-9.43291e-016	-4.79478e-016	4.57247e-016	-3.65324e-015	-9.3946e-015	6.93629e-015	6.99814e-015	2.28367e-015	1.10065e-016	-1.37692e-014	1.95178e-015	4.57662e-015	8.31738e-015	-1.41563e-014	-5.59511e-015	-2.7953e-015	6.43139e-015
-7.63401e-015	-9.13819e-016	7.75389e-015	9.61277e-015	-1.66463e-014	4.40253e-015	-3.61692e-016	2.48333e-015	-5.37804e-016	-5.81816e-016	6.78965e-016	-3.54168e-015	-9.22485e-015	6.98517e-015	7.1958e-015	1.95265e-015	3.79718e-016	-1.36602e-014	2.29499e-015	4.37984e-015	8.20022e-015	-1.41309e-014	-5.63756e-015	-2.84845e-015	6.71138e-015
-7.5632e-015	-9.39873e-016	7.78769e-015	9.67134e-015	-1.62061e-014	4.52781e-015	-1.38447e-016	2.55774e-015	-1.33326e-016	-6.61558e-016	8.84997e-016	-3.41061e-015	-9.02963e-015	7.06283e-015	7.3929e-015	1.64397e-015	6.69389e-016	-1.34412e-014	2.68953e-015	4.1772e-015	8.07078e-015	-1.40197e-014	-5.64162e-015	-2.88255e-015	6.97306e-015
-7.48576e-015	-9.64137e-016	7.81827e-015	9.71606e-015	-1.56447e-014	4.68308e-015	8.02495e-017	2.64588e-015	2.67331e-016	-7.16208e-016	1.0762e-015	-3.26022e-015	-8.80949e-015	7.16887e-015	7.58927e-015	1.36171e-015	9.76728e-016	-1.31146e-014	3.13291e-015	3.9705e-015	7.93014e-015	-1.38241e-014	-5.60724e-015	-2.89771e-015	7.21337e-015
-7.40133e-015	-9.87067e-016	7.84678e-015	9.74767e-015	-1.49655e-014	4.86901e-015	2.96125e-016	2.74932e-015	6.6091e-016	-7.4454e-016	1.25329e-015	-3.09042e-015	-8.56516e-015	7.30133e-015	7.78525e-015	1.1091e-015	1.29928e-015	-1.26832e-014	3.6224e-015	3.76047e-015	7.78001e-015	-1.35463e-014	-5.53546e-015	-2.8948e-015	7.42962e-015
-7.31023e-015	-1.00968e-015	7.87373e-015	9.76728e-015	-1.41737e-014	5.08552e-015	5.112e-016	2.86953e-015	1.04459e-015	-7.44944e-016	1.41684e-015	-2.90161e-015	-8.29803e-015	7.45871e-015	7.9805e-015	8.89341e-016	1.63557e-015	-1.21509e-014	4.15484e-015	3.5492e-015	7.62241e-015	-1.31893e-014	-5.42706e-015	-2.87433e-015	7.61969e-015
-7.21117e-015	-1.03231e-015	7.89986e-015	9.77596e-015	-1.32749e-014	5.33302e-015	7.27284e-016	3.00744e-015	1.41634e-015	-7.15575e-016	1.56805e-015	-2.69403e-015	-8.00983e-015	7.63881e-015	8.17534e-015	7.05363e-016	1.98304e-015	-1.15228e-014	4.72665e-015	3.33882e-015	7.45866e-015	-1.27567e-014	-5.28289e-015	-2.83691e-015	7.78132e-015
-7.10333e-015	-1.05568e-015	7.92572e-015	9.7749e-015	-1.22763e-014	5.61116e-015	9.46453e-016	3.16413e-015	1.77365e-015	-6.55659e-016	1.70852e-015	-2.46829e-015	-7.70175e-015	7.8401e-015	8.37017e-015	5.59496e-016	2.33974e-015	-1.0805e-014	5.33437e-015	3.13052e-015	7.29058e-015	-1.22533e-014	-5.10392e-015	-2.78366e-015	7.91322e-015
-6.98587e-015	-1.08051e-015	7.95158e-015	9.76507e-015	-1.11866e-014	5.91868e-015	1.17068e-015	3.34018e-015	2.11426e-015	-5.64258e-016	1.83869e-015	-2.22518e-015	-7.3757e-015	8.05934e-015	8.56473e-015	4.53307e-016	2.70325e-015	-1.00044e-014	5.97447e-015	2.92608e-015	7.12026e-015	-1.16844e-014	-4.89207e-015	-2.71534e-015	8.01303e-015
-6.8582e-015	-1.10709e-015	7.97859e-015	9.74805e-015	-1.00151e-014	6.25446e-015	1.40201e-015	3.53686e-015	2.43635e-015	-4.40742e-016	1.96014e-015	-1.96585e-015	-7.03356e-015	8.29374e-015	8.75965e-015	3.8902e-016	3.07119e-015	-9.12997e-015	6.64279e-015	2.72751e-015	6.94959e-015	-1.10563e-014	-4.64912e-015	-2.63295e-015	8.07973e-015
-6.71936e-015	-1.13571e-015	8.00761e-015	9.72544e-015	-8.77092e-015	6.6175e-015	1.64247e-015	3.75441e-015	2.7387e-015	-2.85231e-016	2.07375e-015	-1.69136e-015	-6.67781e-015	8.5404e-015	8.95562e-015	3.6796e-016	3.44124e-015	-8.19058e-015	7.33451e-015	2.53638e-015	6.78037e-015	-1.03756e-014	-4.37634e-015	-2.53764e-015	8.11355e-015
-6.56779e-015	-1.16598e-015	8.03863e-015	9.69899e-015	-7.46482e-015	7.00626e-015	1.8943e-015	3.992e-015	3.01961e-015	-9.81286e-017	2.18106e-015	-1.403e-015	-6.31135e-015	8.79629e-015	9.15295e-015	3.90926e-016	3.8112e-015	-7.1953e-015	8.04397e-015	2.35411e-015	6.61481e-015	-9.64935e-015	-4.07662e-015	-2.43044e-015	8.11407e-015
-6.40254e-015	-1.19815e-015	8.07179e-015	9.67047e-015	-6.10831e-015	7.41871e-015	2.15923e-015	4.24971e-015	3.2777e-015	1.1976e-016	2.2827e-015	-1.10261e-015	-5.93642e-015	9.05803e-015	9.35188e-015	4.58232e-016	4.17869e-015	-6.15414e-015	8.76633e-015	2.18146e-015	6.45477e-015	-8.88511e-015	-3.75186e-015	-2.31275e-015	8.08133e-015
-6.22347e-015	-1.23254e-015	8.10775e-015	9.64184e-015	-4.71348e-015	7.85317e-015	2.43891e-015	4.52721e-015	3.51221e-015	3.67931e-016	2.38025e-015	-7.9204e-016	-5.55475e-015	9.32255e-015	9.55233e-015	5.69463e-016	4.54208e-015	-5.07705e-015	9.49692e-015	2.02019e-015	6.30269e-015	-8.091e-015	-3.40461e-015	-2.18558e-015	8.01625e-015
-6.02907e-015	-1.26911e-015	8.14666e-015	9.61432e-015	-3.29212e-015	8.30714e-015	2.73488e-015	4.82408e-015	3.72272e-015	6.45294e-016	2.47485e-015	-4.72879e-016	-5.16882e-015	9.58734e-015	9.75503e-015	7.24011e-016	4.89873e-015	-3.97481e-015	1.02311e-014	1.87204e-015	6.16067e-015	-7.27442e-015	-3.03797e-015	-2.05e-015	7.91964e-015
-5.81883e-015	-1.30728e-015	8.18826e-015	9.59007e-015	-1.85632e-015	8.77866e-015	3.04847e-015	5.13961e-015	3.90877e-015	9.5044e-016	2.56713e-015	-1.47229e-016	-4.78136e-015	9.84843e-015	9.96032e-015	9.21244e-016	5.24669e-015	-2.85737e-015	1.09627e-014	1.73867e-015	6.0299e-015	-6.44344e-015	-2.6544e-015	-1.90737e-015	7.7928e-015
-5.59164e-015	-1.34739e-015	8.233e-015	9.5706e-015	-4.1813e-016	9.26482e-015	3.38113e-015	5.47228e-015	4.07119e-015	1.28116e-015	2.65841e-015	1.8286e-016	-4.39518e-015	1.01026e-014	1.01687e-014	1.15968e-015	5.58467e-015	-1.73592e-015	1.1687e-014	1.62133e-015	5.91243e-015	-5.60638e-015	-2.25702e-015	-1.75952e-015	7.63725e-015
-5.34632e-015	-1.38875e-015	8.28101e-015	9.55726e-015	1.00913e-015	9.76286e-015	3.7337e-015	5.82073e-015	4.21083e-015	1.63524e-015	2.7499e-015	5.15057e-016	-4.01307e-015	1.03467e-014	1.03801e-014	1.43803e-015	5.91133e-015	-6.21845e-016	1.23994e-014	1.52078e-015	5.81035e-015	-4.77201e-015	-1.84864e-015	-1.60714e-015	7.45559e-015
-5.08234e-015	-1.4313e-015	8.33178e-015	9.55188e-015	2.41351e-015	1.02694e-014	4.10744e-015	6.18302e-015	4.3283e-015	2.01052e-015	2.84237e-015	8.47466e-016	-3.63655e-015	1.0578e-014	1.05945e-014	1.75371e-015	6.22486e-015	4.749e-016	1.30948e-014	1.43847e-015	5.7245e-015	-3.94829e-015	-1.43224e-015	-1.45085e-015	7.25054e-015
-4.79997e-015	-1.47488e-015	8.38506e-015	9.55573e-015	3.78324e-015	1.0781e-014	4.50246e-015	6.55756e-015	4.42512e-015	2.40478e-015	2.93626e-015	1.17762e-015	-3.26843e-015	1.07942e-014	1.08116e-014	2.10384e-015	6.52498e-015	1.54409e-015	1.37684e-014	1.37502e-015	5.65644e-015	-3.14318e-015	-1.01088e-015	-1.29179e-015	7.02503e-015
-4.49816e-015	-1.51896e-015	8.4397e-015	9.56943e-015	5.10614e-015	1.12935e-014	4.91945e-015	6.94275e-015	4.5028e-015	2.81464e-015	3.03296e-015	1.50316e-015	-2.91108e-015	1.09917e-014	1.10316e-014	2.48539e-015	6.8103e-015	2.57611e-015	1.44158e-014	1.33067e-015	5.60738e-015	-2.36433e-015	-5.87213e-016	-1.13065e-015	6.78171e-015
-4.17673e-015	-1.56314e-015	8.49552e-015	9.59338e-015	6.37081e-015	1.18035e-014	5.3574e-015	7.33596e-015	4.56341e-015	3.23755e-015	3.13301e-015	1.8221e-015	-2.56658e-015	1.11682e-014	1.12538e-014	2.89495e-015	7.07984e-015	3.56203e-015	1.50327e-014	1.30642e-015	5.57773e-015	-1.61832e-015	-1.64081e-016	-9.67908e-016	6.5239e-015
-3.8361e-015	-1.60673e-015	8.55214e-015	9.62862e-015	7.56808e-015	1.23077e-014	5.81642e-015	7.73467e-015	4.60973e-015	3.66996e-015	3.23692e-015	2.13145e-015	-2.23637e-015	1.13221e-014	1.14778e-014	3.32983e-015	7.33369e-015	4.49364e-015	1.56152e-014	1.30212e-015	5.5688e-015	-9.11395e-016	2.55669e-016	-8.04754e-016	6.25522e-015
-3.47687e-015	-1.64939e-015	8.60854e-015	9.67534e-015	8.68895e-015	1.28027e-014	6.29542e-015	8.13696e-015	4.64375e-015	4.1085e-015	3.34515e-015	2.4289e-015	-1.92257e-015	1.14509e-014	1.17029e-014	3.78586e-015	7.57141e-015	5.36357e-015	1.616e-014	1.31811e-015	5.58118e-015	-2.4979e-016	6.69337e-016	-6.41766e-016	5.97905e-015
-3.09949e-015	-1.69021e-015	8.66372e-015	9.73379e-015	9.72531e-015	1.32847e-014	6.79298e-015	8.54062e-015	4.66824e-015	4.54972e-015	3.45784e-015	2.71284e-015	-1.62676e-015	1.15531e-014	1.19279e-014	4.2592e-015	7.79283e-015	6.16538e-015	1.66638e-014	1.35438e-015	5.61458e-015	3.61638e-016	1.07423e-015	-4.79472e-016	5.69927e-015
-2.70492e-015	-1.72834e-015	8.71652e-015	9.80397e-015	1.06694e-014	1.37508e-014	7.30783e-015	8.94262e-015	4.68504e-015	4.98984e-015	3.57528e-015	2.98116e-015	-1.34959e-015	1.1628e-014	1.21513e-014	4.74637e-015	7.99831e-015	6.89348e-015	1.71233e-014	1.41028e-015	5.66953e-015	9.18223e-016	1.468e-015	-3.18654e-016	5.41944e-015
-2.29449e-015	-1.7637e-015	8.76564e-015	9.88558e-015	1.15149e-014	1.41971e-014	7.83892e-015	9.33934e-015	4.69774e-015	5.42515e-015	3.69732e-015	3.23179e-015	-1.0923e-015	1.16739e-014	1.23719e-014	5.24323e-015	8.18772e-015	7.54299e-015	1.75359e-014	1.48503e-015	5.7456e-015	1.41605e-015	1.84848e-015	-1.59776e-016	5.14335e-015
-1.86953e-015	-1.79649e-015	8.80938e-015	9.97823e-015	1.2257e-014	1.462e-014	8.38438e-015	9.72814e-015	4.70915e-015	5.8522e-015	3.8238e-015	3.46298e-015	-8.54637e-016	1.16902e-014	1.25877e-014	5.7459e-015	8.36141e-015	8.11045e-015	1.78997e-014	1.57781e-015	5.8419e-015	1.85255e-015	2.21344e-015	-3.59212e-018	4.87483e-015
-1.43255e-015	-1.82517e-015	8.8473e-015	1.00811e-014	1.28915e-014	1.50167e-014	8.94282e-015	1.01058e-014	4.72189e-015	6.26747e-015	3.95479e-015	3.67293e-015	-6.37162e-016	1.16763e-014	1.27971e-014	6.24978e-015	8.51963e-015	8.5925e-015	1.82126e-014	1.68818e-015	5.95778e-015	2.226e-015	2.5609e-015	1.49528e-016	4.61693e-015
-9.85757e-016	-1.84912e-015	8.8775e-015	1.01922e-014	1.34163e-014	1.53845e-014	9.51182e-015	1.04699e-014	4.7385e-015	6.66713e-015	4.09007e-015	3.86055e-015	-4.3994e-016	1.16321e-014	1.29985e-014	6.7512e-015	8.66331e-015	8.98823e-015	1.84734e-014	1.81503e-015	6.0927e-015	2.53567e-015	2.88908e-015	2.99477e-016	4.3733e-015
-5.3106e-016	-1.86787e-015	8.89857e-015	1.03101e-014	1.38306e-014	1.57213e-014	1.00887e-014	1.08184e-014	4.76146e-015	7.04798e-015	4.22911e-015	4.02447e-015	-2.62872e-016	1.15577e-014	1.31892e-014	7.24591e-015	8.79365e-015	9.29708e-015	1.8681e-014	1.95673e-015	6.24624e-015	2.78109e-015	3.19668e-015	4.46066e-016	4.1474e-015
-7.02394e-017	-1.88109e-015	8.90879e-015	1.04334e-014	1.41338e-014	1.6024e-014	1.06703e-014	1.11482e-014	4.79379e-015	7.40696e-015	4.37104e-015	4.16306e-015	-1.05168e-016	1.14536e-014	1.33664e-014	7.73006e-015	8.91116e-015	9.5197e-015	1.88344e-014	2.11237e-015	6.41627e-015	2.96168e-015	3.48231e-015	5.88981e-016	3.94256e-015
3.93155e-016	-1.88869e-015	8.90669e-015	1.05603e-014	1.43261e-014	1.62905e-014	1.12528e-014	1.14567e-014	4.83738e-015	7.74128e-015	4.51556e-015	4.27538e-015	3.37683e-017	1.13197e-014	1.35276e-014	8.19938e-015	9.01658e-015	9.65672e-015	1.89341e-014	2.28028e-015	6.601e-015	3.07833e-015	3.74491e-015	7.27553e-016	3.76062e-015
8.56336e-016	-1.89012e-015	8.89071e-015	1.06884e-014	1.44102e-014	1.65189e-014	1.18332e-014	1.17412e-014	4.89424e-015	8.04788e-015	4.66225e-015	4.36039e-015	1.55106e-016	1.11568e-014	1.3671e-014	8.65022e-015	9.11049e-015	9.71016e-015	1.89802e-014	2.4583e-015	6.7987e-015	3.13323e-015	3.98374e-015	8.61894e-016	3.60435e-015
1.31625e-015	-1.88445e-015	8.85947e-015	1.08148e-014	1.43896e-014	1.67077e-014	1.24082e-014	1.1999e-014	4.9655e-015	8.32403e-015	4.81056e-015	4.4172e-015	2.60659e-016	1.0966e-014	1.37932e-014	9.07919e-015	9.19363e-015	9.68323e-015	1.89728e-014	2.64372e-015	7.00692e-015	3.12887e-015	4.19849e-015	9.92337e-016	3.47624e-015
1.76953e-015	-1.87115e-015	8.81147e-015	1.09372e-014	1.42672e-014	1.68553e-014	1.29743e-014	1.22273e-014	5.05239e-015	8.56748e-015	4.95953e-015	4.44584e-015	3.51491e-016	1.0748e-014	1.38918e-014	9.48273e-015	9.26639e-015	9.57956e-015	1.89127e-014	2.83477e-015	7.22384e-015	3.06837e-015	4.38841e-015	1.1182e-015	3.37855e-015
2.21312e-015	-1.84954e-015	8.74557e-015	1.10527e-014	1.40472e-014	1.696e-014	1.35279e-014	1.24242e-014	5.15555e-015	8.77604e-015	5.10873e-015	4.44587e-015	4.29279e-016	1.05034e-014	1.39639e-014	9.85745e-015	9.32931e-015	9.40315e-015	1.88005e-014	3.02883e-015	7.44726e-015	2.95525e-015	4.55318e-015	1.23918e-015	3.31208e-015
2.64388e-015	-1.82002e-015	8.661e-015	1.11589e-014	1.37351e-014	1.70207e-014	1.40647e-014	1.25886e-014	5.2762e-015	8.94849e-015	5.25704e-015	4.41778e-015	4.96158e-016	1.0234e-014	1.40067e-014	1.02004e-014	9.38262e-015	9.1586e-015	1.8638e-014	3.22447e-015	7.67471e-015	2.79398e-015	4.69262e-015	1.35507e-015	3.27788e-015
3.05805e-015	-1.78236e-015	8.55626e-015	1.12531e-014	1.33382e-014	1.70377e-014	1.45811e-014	1.27188e-014	5.41483e-015	9.08354e-015	5.40351e-015	4.3626e-015	5.53518e-016	9.94091e-015	1.40181e-014	1.05091e-014	9.42617e-015	8.85118e-015	1.84269e-014	3.4196e-015	7.90387e-015	2.58866e-015	4.8071e-015	1.46551e-015	3.27743e-015
3.45344e-015	-1.73656e-015	8.43002e-015	1.13323e-014	1.28635e-014	1.70108e-014	1.50737e-014	1.28135e-014	5.57109e-015	9.17986e-015	5.54699e-015	4.28046e-015	6.03552e-016	9.62567e-015	1.3995e-014	1.07805e-014	9.46037e-015	8.48671e-015	1.81682e-014	3.61145e-015	8.13289e-015	2.34451e-015	4.89705e-015	1.57041e-015	3.31072e-015
3.82642e-015	-1.68246e-015	8.28204e-015	1.13936e-014	1.23182e-014	1.69394e-014	1.55393e-014	1.28719e-014	5.74435e-015	9.2368e-015	5.68658e-015	4.1724e-015	6.47706e-016	9.28946e-015	1.39357e-014	1.10124e-014	9.48494e-015	8.07154e-015	1.7865e-014	3.79788e-015	8.35782e-015	2.06681e-015	4.96294e-015	1.66973e-015	3.37763e-015
4.17336e-015	-1.62021e-015	8.11101e-015	1.14342e-014	1.17105e-014	1.68245e-014	1.59744e-014	1.28935e-014	5.93434e-015	9.25415e-015	5.82175e-015	4.03902e-015	6.87997e-016	8.93383e-015	1.3838e-014	1.1203e-014	9.50021e-015	7.61179e-015	1.75194e-014	3.97629e-015	8.5766e-015	1.76091e-015	5.00532e-015	1.76304e-015	3.47881e-015
4.49131e-015	-1.54895e-015	7.91654e-015	1.14517e-014	1.10492e-014	1.66671e-014	1.63759e-014	1.28779e-014	6.13999e-015	9.23197e-015	5.95147e-015	3.8811e-015	7.26892e-016	8.56053e-015	1.37002e-014	1.13509e-014	9.50629e-015	7.11445e-015	1.71342e-014	4.14363e-015	8.78669e-015	1.43296e-015	5.02472e-015	1.84956e-015	3.61312e-015
4.77752e-015	-1.46857e-015	7.69837e-015	1.14432e-014	1.03431e-014	1.64686e-014	1.67402e-014	1.28249e-014	6.35916e-015	9.17058e-015	6.07489e-015	3.70048e-015	7.65935e-016	8.17112e-015	1.35209e-014	1.14545e-014	9.50253e-015	6.58615e-015	1.6712e-014	4.29853e-015	8.98603e-015	1.08849e-015	5.02269e-015	1.92975e-015	3.77968e-015
5.03013e-015	-1.37922e-015	7.45594e-015	1.14066e-014	9.60021e-015	1.62301e-014	1.70643e-014	1.27343e-014	6.59008e-015	9.0707e-015	6.19137e-015	3.49831e-015	8.06866e-016	7.76726e-015	1.32989e-014	1.15124e-014	9.48893e-015	6.03327e-015	1.62559e-014	4.43898e-015	9.17249e-015	7.3341e-016	4.99969e-015	2.00242e-015	3.97792e-015
5.24671e-015	-1.28161e-015	7.18991e-015	1.13399e-014	8.82878e-015	1.59532e-014	1.73452e-014	1.26066e-014	6.83112e-015	8.93296e-015	6.30029e-015	3.27664e-015	8.51227e-016	7.34998e-015	1.30327e-014	1.15242e-014	9.46462e-015	5.46268e-015	1.57689e-014	4.56286e-015	9.34417e-015	3.72947e-016	4.95691e-015	2.06721e-015	4.2066e-015
5.42476e-015	-1.17575e-015	6.89971e-015	1.12408e-014	8.03809e-015	1.56395e-014	1.75807e-014	1.24423e-014	7.07993e-015	8.75913e-015	6.40071e-015	3.03728e-015	9.00479e-016	6.92026e-015	1.27214e-014	1.14895e-014	9.42825e-015	4.8812e-015	1.5254e-014	4.66802e-015	9.49843e-015	1.29672e-017	4.89604e-015	2.12391e-015	4.4644e-015
5.56284e-015	-1.06217e-015	6.58599e-015	1.11076e-014	7.23615e-015	1.52911e-014	1.77694e-014	1.22422e-014	7.33391e-015	8.55119e-015	6.49172e-015	2.78124e-015	9.55231e-016	6.47939e-015	1.2365e-014	1.14082e-014	9.37922e-015	4.29511e-015	1.47147e-014	4.75344e-015	9.63366e-015	-3.41017e-016	4.81839e-015	2.17195e-015	4.74908e-015
5.65965e-015	-9.41112e-016	6.24995e-015	1.09391e-014	6.43043e-015	1.49109e-014	1.79094e-014	1.2008e-014	7.58994e-015	8.31145e-015	6.57282e-015	2.51083e-015	1.0168e-015	6.02887e-015	1.19641e-014	1.12804e-014	9.31694e-015	3.70957e-015	1.41542e-014	4.81754e-015	9.74926e-015	-6.84394e-016	4.72533e-015	2.21116e-015	5.05758e-015
5.71522e-015	-8.13242e-016	5.89217e-015	1.07341e-014	5.62933e-015	1.45007e-014	1.8e-014	1.17409e-014	7.84489e-015	8.04212e-015	6.64336e-015	2.2278e-015	1.08601e-015	5.56961e-015	1.15189e-014	1.11063e-014	9.24028e-015	3.12968e-015	1.35756e-014	4.85964e-015	9.84306e-015	-1.01288e-015	4.61783e-015	2.24105e-015	5.38711e-015
5.72939e-015	-6.79096e-016	5.51344e-015	1.04928e-014	4.84009e-015	1.40641e-014	1.80399e-014	1.14427e-014	8.09637e-015	7.74565e-015	6.70297e-015	1.9342e-015	1.16303e-015	5.10303e-015	1.103e-014	1.08874e-014	9.14885e-015	2.56055e-015	1.29827e-014	4.87893e-015	9.91413e-015	-1.32192e-015	4.4976e-015	2.26122e-015	5.73536e-015
5.70161e-015	-5.39846e-016	5.11492e-015	1.02148e-014	4.06883e-015	1.36035e-014	1.80282e-014	1.1115e-014	8.34166e-015	7.42507e-015	6.75097e-015	1.63202e-015	1.24825e-015	4.63016e-015	1.04991e-014	1.06247e-014	9.04084e-015	2.00637e-015	1.23785e-014	4.87456e-015	9.96227e-015	-1.60753e-015	4.36616e-015	2.27144e-015	6.09979e-015
5.63283e-015	-3.9657e-016	4.69795e-015	9.89983e-015	3.32023e-015	1.31209e-014	1.79647e-014	1.07603e-014	8.57726e-015	7.08292e-015	6.78699e-015	1.32358e-015	1.34174e-015	4.15154e-015	9.92803e-015	1.0319e-014	8.91499e-015	1.47037e-015	1.1766e-014	4.84569e-015	9.9873e-015	-1.86689e-015	4.22494e-015	2.27152e-015	6.47711e-015
5.52411e-015	-2.49854e-016	4.2644e-015	9.54862e-015	2.59873e-015	1.26195e-014	1.78499e-014	1.0381e-014	8.80046e-015	6.72276e-015	6.8112e-015	1.01053e-015	1.44295e-015	3.66816e-015	9.31936e-015	9.97195e-015	8.77058e-015	9.55571e-016	1.11486e-014	4.79248e-015	9.98857e-015	-2.09812e-015	4.07579e-015	2.26092e-015	6.86423e-015
5.37683e-015	-1.00542e-016	3.81543e-015	9.16239e-015	1.90874e-015	1.21021e-014	1.7685e-014	9.97999e-015	9.00821e-015	6.3478e-015	6.82321e-015	6.95006e-016	1.55136e-015	3.18149e-015	8.67576e-015	9.58553e-015	8.60681e-015	4.65151e-016	1.05296e-014	4.71628e-015	9.96678e-015	-2.29935e-015	3.91983e-015	2.23956e-015	7.25816e-015
5.19319e-015	5.04906e-017	3.35249e-015	8.7425e-015	1.25337e-015	1.1571e-014	1.74719e-014	9.56055e-015	9.19742e-015	5.9614e-015	6.82277e-015	3.78914e-016	1.66604e-015	2.69281e-015	8.00103e-015	9.16206e-015	8.4228e-015	5.73217e-019	9.91223e-015	4.61742e-015	9.92198e-015	-2.4692e-015	3.75871e-015	2.20684e-015	7.656e-015
4.97488e-015	2.01874e-016	2.87821e-015	8.29045e-015	6.3497e-016	1.10291e-014	1.72126e-014	9.1255e-015	9.36599e-015	5.56732e-015	6.80964e-015	6.38784e-017	1.78595e-015	2.20264e-015	7.29862e-015	8.70368e-015	8.21725e-015	-4.37465e-016	9.29934e-015	4.49595e-015	9.85517e-015	-2.60712e-015	3.59371e-015	2.163e-015	8.0548e-015
4.72437e-015	3.52942e-016	2.39384e-015	7.80797e-015	5.40888e-017	1.04783e-014	1.69085e-014	8.67815e-015	9.51102e-015	5.16906e-015	6.78437e-015	-2.48031e-016	1.90981e-015	1.71178e-015	6.57207e-015	8.21284e-015	7.98995e-015	-8.48078e-016	8.69334e-015	4.35315e-015	9.7673e-015	-2.71338e-015	3.42624e-015	2.10785e-015	8.45121e-015
4.44481e-015	5.0301e-016	1.90163e-015	7.29811e-015	-4.8909e-016	9.92145e-015	1.65616e-014	8.22131e-015	9.63084e-015	4.76989e-015	6.74719e-015	-5.55359e-016	2.03615e-015	1.22126e-015	5.82595e-015	7.69206e-015	7.74047e-015	-1.23196e-015	8.09666e-015	4.19173e-015	9.65943e-015	-2.78852e-015	3.25799e-015	2.04079e-015	8.84222e-015
4.13953e-015	6.49788e-016	1.40308e-015	6.76319e-015	-9.94599e-016	9.36125e-015	1.61752e-014	7.75813e-015	9.72344e-015	4.37285e-015	6.69858e-015	-8.56696e-016	2.16325e-015	7.31755e-016	5.06475e-015	7.14469e-015	7.46843e-015	-1.58965e-015	7.51208e-015	4.01389e-015	9.53304e-015	-2.83337e-015	3.09009e-015	1.96218e-015	9.2254e-015
3.81269e-015	7.92225e-016	9.00722e-016	6.20648e-015	-1.46398e-015	8.80002e-015	1.5752e-014	7.29254e-015	9.78665e-015	3.98161e-015	6.63875e-015	-1.15056e-015	2.28942e-015	2.43541e-016	4.29315e-015	6.57302e-015	7.17363e-015	-1.92249e-015	6.9419e-015	3.82124e-015	9.38947e-015	-2.84942e-015	2.92404e-015	1.87262e-015	9.59792e-015
3.46774e-015	9.30025e-016	3.97205e-016	5.63138e-015	-1.89988e-015	8.2398e-015	1.52962e-014	6.82825e-015	9.81956e-015	3.59926e-015	6.56809e-015	-1.43572e-015	2.41242e-015	-2.42068e-016	3.5161e-015	5.98042e-015	6.85642e-015	-2.23301e-015	6.38863e-015	3.61593e-015	9.22959e-015	-2.83906e-015	2.76127e-015	1.7734e-015	9.957e-015
3.10878e-015	1.06193e-015	-1.05945e-016	5.04132e-015	-2.30515e-015	7.68212e-015	1.48117e-014	6.36887e-015	9.82108e-015	3.22898e-015	6.48724e-015	-1.71051e-015	2.53016e-015	-7.23983e-016	2.73872e-015	5.37013e-015	6.51761e-015	-2.52251e-015	5.85428e-015	3.40064e-015	9.05638e-015	-2.805e-015	2.60354e-015	1.66484e-015	1.03002e-014
2.7401e-015	1.18721e-015	-6.06372e-016	4.44014e-015	-2.68264e-015	7.1278e-015	1.4303e-014	5.91729e-015	9.78981e-015	2.87351e-015	6.39697e-015	-1.97445e-015	2.64087e-015	-1.20164e-015	1.96641e-015	4.74593e-015	6.15769e-015	-2.79367e-015	5.33994e-015	3.17813e-015	8.87194e-015	-2.74981e-015	2.45151e-015	1.54746e-015	1.06253e-014
2.36694e-015	1.30498e-015	-1.10222e-015	3.83147e-015	-3.03585e-015	6.57865e-015	1.37742e-014	5.47677e-015	9.72534e-015	2.53571e-015	6.29812e-015	-2.22625e-015	2.74254e-015	-1.67387e-015	1.20392e-015	4.11068e-015	5.77694e-015	-3.04975e-015	4.8477e-015	2.95145e-015	8.67807e-015	-2.67686e-015	2.30618e-015	1.42239e-015	1.09302e-014
1.99397e-015	1.41399e-015	-1.59137e-015	3.21952e-015	-3.36903e-015	6.03632e-015	1.32299e-014	5.05037e-015	9.62741e-015	2.21842e-015	6.19128e-015	-2.46499e-015	2.83304e-015	-2.1389e-015	4.56462e-016	3.46803e-015	5.3767e-015	-3.29401e-015	4.37936e-015	2.72357e-015	8.47749e-015	-2.59017e-015	2.16833e-015	1.29078e-015	1.12127e-014
1.62536e-015	1.51344e-015	-2.07248e-015	2.60838e-015	-3.68668e-015	5.5019e-015	1.26739e-014	4.64112e-015	9.49639e-015	1.92386e-015	6.07701e-015	-2.69035e-015	2.91071e-015	-2.59583e-015	-2.70742e-016	2.82156e-015	4.95862e-015	-3.52929e-015	3.93592e-015	2.49769e-015	8.27227e-015	-2.49325e-015	2.03936e-015	1.15357e-015	1.14713e-014
1.26619e-015	1.60315e-015	-2.54296e-015	2.00179e-015	-3.99389e-015	4.97663e-015	1.21109e-014	4.25139e-015	9.33299e-015	1.65391e-015	5.95636e-015	-2.90121e-015	2.97354e-015	-3.04334e-015	-9.72544e-016	2.17453e-015	4.52405e-015	-3.75954e-015	3.51823e-015	2.277e-015	8.06414e-015	-2.38977e-015	1.92007e-015	1.01197e-015	1.17049e-014
9.20784e-016	1.68235e-015	-3.0013e-015	1.40354e-015	-4.29555e-015	4.46157e-015	1.15454e-014	3.88387e-015	9.13796e-015	1.41049e-015	5.83009e-015	-3.097e-015	3.02043e-015	-3.48046e-015	-1.64473e-015	1.5305e-015	4.07499e-015	-3.98831e-015	3.12719e-015	2.06406e-015	7.85534e-015	-2.28362e-015	1.8113e-015	8.67349e-016	1.1912e-014
5.92969e-016	1.75126e-015	-3.44695e-015	8.17209e-016	-4.59647e-015	3.95736e-015	1.09825e-014	3.54083e-015	8.91186e-015	1.19495e-015	5.69929e-015	-3.27755e-015	3.0501e-015	-3.90556e-015	-2.28239e-015	8.93063e-016	3.61422e-015	-4.21884e-015	2.76322e-015	1.86204e-015	7.64826e-015	-2.17847e-015	1.71374e-015	7.21726e-016	1.20912e-014
2.868e-016	1.80936e-015	-3.87798e-015	2.47036e-016	-4.90105e-015	3.46411e-015	1.04261e-014	3.22363e-015	8.65641e-015	1.00826e-015	5.56515e-015	-3.44254e-015	3.06141e-015	-4.31726e-015	-2.88128e-015	2.65853e-016	3.14377e-015	-4.45473e-015	2.42645e-015	1.67416e-015	7.44431e-015	-2.07811e-015	1.62867e-015	5.76866e-016	1.22425e-014
5.94108e-018	1.85622e-015	-4.29308e-015	-3.03595e-016	-5.2143e-015	2.98294e-015	9.88013e-015	2.93443e-015	8.37368e-015	8.51983e-016	5.42889e-015	-3.59207e-015	3.05367e-015	-4.71426e-015	-3.43769e-015	-3.48118e-016	2.66685e-015	-4.69909e-015	2.11649e-015	1.50339e-015	7.24552e-015	-1.9858e-015	1.55636e-015	4.34037e-016	1.23651e-014
-2.45023e-016	1.89286e-015	-4.6915e-015	-8.31374e-016	-5.54126e-015	2.51386e-015	9.34895e-015	2.67451e-015	8.0655e-015	7.26629e-016	5.29105e-015	-3.72568e-015	3.02617e-015	-5.09553e-015	-3.94785e-015	-9.4593e-016	2.18605e-015	-4.95518e-015	1.83371e-015	1.35247e-015	7.05387e-015	-1.9053e-015	1.49734e-015	2.95039e-016	1.24585e-014
-4.6274e-016	1.91919e-015	-5.0719e-015	-1.33324e-015	-5.88536e-015	2.05686e-015	8.83651e-015	2.44509e-015	7.73344e-015	6.32018e-016	5.15294e-015	-3.84367e-015	2.97861e-015	-5.45938e-015	-4.40896e-015	-1.52386e-015	1.70386e-015	-5.22564e-015	1.57795e-015	1.22377e-015	6.87113e-015	-1.83994e-015	1.45176e-015	1.62167e-016	1.25225e-014
-6.44329e-016	1.93541e-015	-5.43368e-015	-1.80652e-015	-6.2506e-015	1.6118e-015	8.34647e-015	2.24672e-015	7.37972e-015	5.68582e-016	5.01552e-015	-3.9461e-015	2.91183e-015	-5.80478e-015	-4.81857e-015	-2.07868e-015	1.22401e-015	-5.51311e-015	1.34923e-015	1.11926e-015	6.69847e-015	-1.79178e-015	1.41964e-015	3.71912e-017	1.25571e-014
-7.87141e-016	1.94232e-015	-5.7768e-015	-2.24883e-015	-6.63934e-015	1.17825e-015	7.88149e-015	2.07858e-015	7.00625e-015	5.35706e-016	4.88011e-015	-4.03255e-015	2.8252e-015	-6.13e-015	-5.17457e-015	-2.60785e-015	7.49657e-016	-5.81884e-015	1.14675e-015	1.04099e-015	6.53691e-015	-1.76257e-015	1.40137e-015	-7.86045e-017	1.25621e-014
-8.88959e-016	1.94103e-015	-6.1005e-015	-2.65864e-015	-7.05481e-015	7.56963e-016	7.4448e-015	1.94052e-015	6.61539e-015	5.33254e-016	4.7476e-015	-4.10382e-015	2.71944e-015	-6.43427e-015	-5.47513e-015	-3.10867e-015	2.84102e-016	-6.14413e-015	9.69214e-016	9.91012e-016	6.38604e-015	-1.75468e-015	1.39701e-015	-1.83661e-016	1.25377e-014
-9.48396e-016	1.93237e-015	-6.40443e-015	-3.03339e-015	-7.49972e-015	3.47347e-016	7.03896e-015	1.83236e-015	6.20989e-015	5.60053e-016	4.61862e-015	-4.16057e-015	2.59588e-015	-6.7165e-015	-5.71873e-015	-3.57893e-015	-1.691e-016	-6.49047e-015	8.15835e-016	9.70992e-016	6.2467e-015	-1.76935e-015	1.40692e-015	-2.75774e-016	1.24847e-014
-9.64422e-016	1.9176e-015	-6.68852e-015	-3.37258e-015	-7.97511e-015	-5.03936e-017	6.66643e-015	1.75325e-015	5.79273e-015	6.15052e-016	4.49421e-015	-4.20238e-015	2.45591e-015	-6.97598e-015	-5.90576e-015	-4.01627e-015	-6.0677e-016	-6.85877e-015	6.85203e-016	9.81749e-016	6.11947e-015	-1.80761e-015	1.43065e-015	-3.53428e-016	1.24042e-014
-9.36357e-016	1.89787e-015	-6.9534e-015	-3.67488e-015	-8.48205e-015	-4.36712e-016	6.32805e-015	1.70214e-015	5.36591e-015	6.96815e-016	4.37471e-015	-4.22938e-015	2.30198e-015	-7.21151e-015	-6.03609e-015	-4.41859e-015	-1.02551e-015	-7.24912e-015	5.75797e-016	1.02362e-015	6.00414e-015	-1.86986e-015	1.46839e-015	-4.15076e-016	1.22969e-014
-8.63634e-016	1.87465e-015	-7.19891e-015	-3.93987e-015	-9.02047e-015	-8.12217e-016	6.02472e-015	1.6776e-015	4.93118e-015	8.04027e-016	4.26096e-015	-4.24189e-015	2.13539e-015	-7.42204e-015	-6.11068e-015	-4.78422e-015	-1.42266e-015	-7.66128e-015	4.86904e-016	1.09708e-015	5.90021e-015	-1.95573e-015	1.5196e-015	-4.58678e-016	1.2164e-014
-7.46768e-016	1.84976e-015	-7.42553e-015	-4.16835e-015	-9.58973e-015	-1.1775e-015	5.75727e-015	1.67799e-015	4.4912e-015	9.35007e-016	4.15347e-015	-4.23948e-015	1.9582e-015	-7.60727e-015	-6.13093e-015	-5.11177e-015	-1.79534e-015	-8.09468e-015	4.16567e-016	1.20192e-015	5.80741e-015	-2.06414e-015	1.58424e-015	-4.83463e-016	1.20069e-014
-5.85773e-016	1.825e-015	-7.63345e-015	-4.36009e-015	-1.01878e-014	-1.53317e-015	5.5261e-015	1.70114e-015	4.04862e-015	1.08812e-015	4.05264e-015	-4.22231e-015	1.77311e-015	-7.7663e-015	-6.09903e-015	-5.39986e-015	-2.14034e-015	-8.54748e-015	3.63297e-016	1.33737e-015	5.72414e-015	-2.19406e-015	1.66175e-015	-4.88243e-016	1.18272e-014
-3.81698e-016	1.80191e-015	-7.8234e-015	-4.51566e-015	-1.0812e-014	-1.87918e-015	5.33092e-015	1.74463e-015	3.60552e-015	1.26116e-015	3.95837e-015	-4.19091e-015	1.58276e-015	-7.89894e-015	-6.01721e-015	-5.64787e-015	-2.45498e-015	-9.01727e-015	3.25477e-016	1.50305e-015	5.64944e-015	-2.34317e-015	1.7515e-015	-4.71639e-016	1.16262e-014
-1.35986e-016	1.78196e-015	-7.99602e-015	-4.63658e-015	-1.14588e-014	-2.21585e-015	5.17103e-015	1.80576e-015	3.16343e-015	1.45205e-015	3.87137e-015	-4.14525e-015	1.39036e-015	-8.00511e-015	-5.88801e-015	-5.8546e-015	-2.73686e-015	-9.5013e-015	3.00311e-016	1.69757e-015	5.58153e-015	-2.50919e-015	1.85266e-015	-4.32431e-016	1.1405e-014
1.48635e-016	1.76669e-015	-8.15166e-015	-4.72474e-015	-1.21242e-014	-2.5428e-015	5.04633e-015	1.88149e-015	2.72369e-015	1.65813e-015	3.79168e-015	-4.08513e-015	1.19913e-015	-8.08508e-015	-5.71464e-015	-6.01983e-015	-2.98406e-015	-9.99635e-015	2.86012e-016	1.91959e-015	5.5188e-015	-2.68861e-015	1.96472e-015	-3.69956e-016	1.11656e-014
4.69585e-016	1.75833e-015	-8.29091e-015	-4.78177e-015	-1.28036e-014	-2.85967e-015	4.95531e-015	1.96919e-015	2.28899e-015	1.87692e-015	3.71923e-015	-4.01081e-015	1.01243e-015	-8.13846e-015	-5.50097e-015	-6.14413e-015	-3.19498e-015	-1.04987e-014	2.81202e-016	2.16693e-015	5.4598e-015	-2.87819e-015	2.08697e-015	-2.84154e-016	1.09091e-014
8.24425e-016	1.75821e-015	-8.41476e-015	-4.80963e-015	-1.34917e-014	-3.16749e-015	4.89622e-015	2.06534e-015	1.86045e-015	2.10615e-015	3.65367e-015	-3.92256e-015	8.34216e-016	-8.16601e-015	-5.251e-015	-6.22788e-015	-3.36789e-015	-1.10038e-014	2.83938e-016	2.43789e-015	5.40204e-015	-3.07435e-015	2.2185e-015	-1.74836e-016	1.06384e-014
1.2099e-015	1.76758e-015	-8.52317e-015	-4.811e-015	-1.41824e-014	-3.46653e-015	4.86639e-015	2.16676e-015	1.44022e-015	2.34328e-015	3.59509e-015	-3.82027e-015	6.67919e-016	-8.16901e-015	-4.9694e-015	-6.27158e-015	-3.50172e-015	-1.15071e-014	2.92283e-016	2.73049e-015	5.3432e-015	-3.27284e-015	2.35875e-015	-4.17098e-017	1.0355e-014
1.62293e-015	1.78839e-015	-8.61727e-015	-4.789e-015	-1.48693e-014	-3.7566e-015	4.86313e-015	2.26931e-015	1.02939e-015	2.5857e-015	3.54385e-015	-3.70451e-015	5.16157e-016	-8.14756e-015	-4.6607e-015	-6.27583e-015	-3.59548e-015	-1.2004e-014	3.04393e-016	3.04129e-015	5.28169e-015	-3.46937e-015	2.50668e-015	1.14556e-016	1.00604e-014
2.05931e-015	1.82179e-015	-8.69744e-015	-4.74571e-015	-1.55458e-014	-4.03741e-015	4.88424e-015	2.37006e-015	6.28945e-016	2.83085e-015	3.49966e-015	-3.57508e-015	3.82797e-016	-8.10324e-015	-4.32964e-015	-6.24152e-015	-3.64883e-015	-1.24893e-014	3.18116e-016	3.36719e-015	5.21458e-015	-3.65932e-015	2.66095e-015	2.93321e-016	9.75612e-015
2.51516e-015	1.86865e-015	-8.76446e-015	-4.68365e-015	-1.62048e-014	-4.30902e-015	4.92713e-015	2.46556e-015	2.39214e-016	3.07634e-015	3.46226e-015	-3.43224e-015	2.71398e-016	-8.03705e-015	-3.98111e-015	-6.17052e-015	-3.66264e-015	-1.2958e-014	3.3138e-016	3.70459e-015	5.13976e-015	-3.83807e-015	2.82043e-015	4.94338e-016	9.44423e-015
2.98664e-015	1.93042e-015	-8.81914e-015	-4.60622e-015	-1.68394e-014	-4.57101e-015	4.98818e-015	2.5522e-015	-1.38445e-016	3.32002e-015	3.43149e-015	-3.27593e-015	1.85227e-016	-7.95026e-015	-3.6202e-015	-6.06434e-015	-3.63662e-015	-1.34048e-014	3.42506e-016	4.04995e-015	5.05497e-015	-4.00112e-015	2.98401e-015	7.16783e-016	9.12645e-015
3.47001e-015	2.00795e-015	-8.86179e-015	-4.51697e-015	-1.74434e-014	-4.82405e-015	5.06438e-015	2.6276e-015	-5.036e-016	3.55942e-015	3.40661e-015	-3.10649e-015	1.27123e-016	-7.84491e-015	-3.25215e-015	-5.92508e-015	-3.57188e-015	-1.38251e-014	3.49144e-016	4.40043e-015	4.95799e-015	-4.14369e-015	3.15082e-015	9.5958e-016	8.80483e-015
3.96064e-015	2.10174e-015	-8.89388e-015	-4.41877e-015	-1.80101e-014	-5.06805e-015	5.15224e-015	2.68858e-015	-8.55889e-016	3.7924e-015	3.38725e-015	-2.92415e-015	9.97662e-017	-7.72281e-015	-2.88211e-015	-5.75494e-015	-3.46907e-015	-1.4214e-014	3.49915e-016	4.75261e-015	4.84634e-015	-4.26112e-015	3.31949e-015	1.2215e-015	8.48099e-015
4.45422e-015	2.21155e-015	-8.91605e-015	-4.31451e-015	-1.85321e-014	-5.30301e-015	5.24791e-015	2.73173e-015	-1.19498e-015	4.01698e-015	3.37248e-015	-2.72933e-015	1.05522e-016	-7.58557e-015	-2.51469e-015	-5.55659e-015	-3.32987e-015	-1.45661e-014	3.43213e-016	5.10218e-015	4.71822e-015	-4.34925e-015	3.48934e-015	1.50099e-015	8.15706e-015
4.94642e-015	2.33716e-015	-8.92848e-015	-4.20737e-015	-1.90037e-014	-5.52846e-015	5.34862e-015	2.75409e-015	-1.52025e-015	4.23075e-015	3.36245e-015	-2.5224e-015	1.46136e-016	-7.4356e-015	-2.15478e-015	-5.33268e-015	-3.15625e-015	-1.48778e-014	3.27468e-016	5.44595e-015	4.57192e-015	-4.40455e-015	3.65933e-015	1.79622e-015	7.83486e-015
5.43254e-015	2.4779e-015	-8.93132e-015	-4.0999e-015	-1.94188e-014	-5.74449e-015	5.4509e-015	2.75361e-015	-1.83128e-015	4.43161e-015	3.35655e-015	-2.30342e-015	2.2343e-016	-7.27525e-015	-1.80651e-015	-5.08606e-015	-2.9505e-015	-1.51444e-014	3.0132e-016	5.78116e-015	4.40612e-015	-4.42372e-015	3.82794e-015	2.10511e-015	7.51534e-015
5.90884e-015	2.63384e-015	-8.92525e-015	-3.99549e-015	-1.97716e-014	-5.95157e-015	5.55091e-015	2.72946e-015	-2.12847e-015	4.61792e-015	3.35396e-015	-2.07258e-015	3.39276e-016	-7.10668e-015	-1.47464e-015	-4.8198e-015	-2.71527e-015	-1.5361e-014	2.63588e-016	6.10407e-015	4.21867e-015	-4.40407e-015	3.99443e-015	2.42541e-015	7.19959e-015
6.37227e-015	2.80408e-015	-8.91006e-015	-3.89626e-015	-2.00575e-014	-6.1497e-015	5.6456e-015	2.67994e-015	-2.41178e-015	4.78863e-015	3.35406e-015	-1.83066e-015	4.94634e-016	-6.93209e-015	-1.16279e-015	-4.5372e-015	-2.45292e-015	-1.55247e-014	2.13159e-016	6.4107e-015	4.00882e-015	-4.34272e-015	4.15712e-015	2.75484e-015	6.88984e-015
6.81934e-015	2.98718e-015	-8.88625e-015	-3.80436e-015	-2.02723e-014	-6.33872e-015	5.73137e-015	2.60354e-015	-2.68093e-015	4.94166e-015	3.35667e-015	-1.57816e-015	6.90292e-016	-6.75338e-015	-8.74421e-016	-4.24204e-015	-2.16605e-015	-1.5632e-014	1.49094e-016	6.69811e-015	3.77628e-015	-4.23683e-015	4.31535e-015	3.0912e-015	6.58673e-015
7.24692e-015	3.1815e-015	-8.85437e-015	-3.72193e-015	-2.04129e-014	-6.51918e-015	5.80635e-015	2.49982e-015	-2.93551e-015	5.07575e-015	3.36154e-015	-1.31593e-015	9.26595e-016	-6.57271e-015	-6.12996e-016	-3.93704e-015	-1.85829e-015	-1.56803e-014	7.01086e-017	6.96322e-015	3.5202e-015	-4.08494e-015	4.46804e-015	3.43207e-015	6.2913e-015
7.65177e-015	3.38535e-015	-8.81404e-015	-3.6507e-015	-2.04763e-014	-6.691e-015	5.8681e-015	2.36796e-015	-3.17531e-015	5.18994e-015	3.36794e-015	-1.04457e-015	1.20292e-015	-6.39282e-015	-3.81054e-016	-3.62543e-015	-1.53328e-015	-1.56674e-014	-2.43633e-017	7.20349e-015	3.24016e-015	-3.88624e-015	4.61422e-015	3.77493e-015	6.00467e-015
8.0306e-015	3.5966e-015	-8.76556e-015	-3.59261e-015	-2.04604e-014	-6.85469e-015	5.91344e-015	2.20772e-015	-3.40029e-015	5.28317e-015	3.37522e-015	-7.64992e-016	1.51808e-015	-6.21638e-015	-1.81265e-016	-3.31085e-015	-1.19456e-015	-1.55927e-014	-1.3471e-016	7.41692e-015	2.93627e-015	-3.64104e-015	4.75275e-015	4.11728e-015	5.72767e-015
8.38153e-015	3.81275e-015	-8.70888e-015	-3.54797e-015	-2.03648e-014	-7.01047e-015	5.94012e-015	2.01882e-015	-3.61137e-015	5.3548e-015	3.38314e-015	-4.78379e-016	1.87074e-015	-6.04501e-015	-1.55986e-017	-2.997e-015	-8.46421e-016	-1.54559e-014	-2.61041e-016	7.60099e-015	2.60916e-015	-3.35053e-015	4.88337e-015	4.45634e-015	5.46134e-015
8.70292e-015	4.03178e-015	-8.64435e-015	-3.51775e-015	-2.01897e-014	-7.15868e-015	5.94706e-015	1.80249e-015	-3.80844e-015	5.40431e-015	3.39145e-015	-1.85802e-016	2.25936e-015	-5.88042e-015	1.14694e-016	-2.68761e-015	-4.92503e-016	-1.52576e-014	-4.03846e-016	7.75344e-015	2.26004e-015	-3.01597e-015	5.00513e-015	4.78974e-015	5.20621e-015
8.99277e-015	4.25084e-015	-8.57104e-015	-3.50286e-015	-1.99363e-014	-7.30017e-015	5.93264e-015	1.55989e-015	-3.99163e-015	5.43131e-015	3.40005e-015	1.1205e-016	2.68223e-015	-5.72458e-015	2.08448e-016	-2.38574e-015	-1.36029e-016	-1.49984e-014	-5.63494e-016	7.87228e-015	1.88926e-015	-2.63947e-015	5.1174e-015	5.11539e-015	4.96202e-015
9.24981e-015	4.4669e-015	-8.48932e-015	-3.50348e-015	-1.96061e-014	-7.43576e-015	5.89516e-015	1.29249e-015	-4.16112e-015	5.43563e-015	3.40827e-015	4.14355e-016	3.13603e-015	-5.57893e-015	2.6525e-016	-2.09485e-015	2.19076e-016	-1.46797e-014	-7.39804e-016	7.95655e-015	1.49842e-015	-2.22324e-015	5.21953e-015	5.43169e-015	4.72901e-015
9.47272e-015	4.67662e-015	-8.39934e-015	-3.51937e-015	-1.92018e-014	-7.56675e-015	5.83391e-015	1.00174e-015	-4.31667e-015	5.417e-015	3.41616e-015	7.19987e-016	3.61752e-015	-5.44497e-015	2.8539e-016	-1.81807e-015	5.69177e-016	-1.43034e-014	-9.3278e-016	8.00519e-015	1.0894e-015	-1.77113e-015	5.31117e-015	5.73547e-015	4.50742e-015
9.66134e-015	4.87711e-015	-8.30143e-015	-3.55047e-015	-1.87269e-014	-7.69306e-015	5.74804e-015	6.90342e-016	-4.45814e-015	5.37526e-015	3.42338e-015	1.02765e-015	4.12395e-015	-5.32411e-015	2.69437e-016	-1.55852e-015	9.1119e-016	-1.38728e-014	-1.14168e-015	8.018e-015	6.64175e-016	-1.28745e-015	5.3918e-015	6.0245e-015	4.29708e-015
9.81529e-015	5.06541e-015	-8.19495e-015	-3.59627e-015	-1.81857e-014	-7.8155e-015	5.63741e-015	3.60433e-016	-4.58572e-015	5.31071e-015	3.42987e-015	1.33592e-015	4.65127e-015	-5.21751e-015	2.1845e-016	-1.31948e-015	1.24117e-015	-1.33915e-014	-1.36633e-015	7.99478e-015	2.25027e-016	-7.7617e-016	5.46113e-015	6.29691e-015	4.09719e-015
9.93453e-015	5.23871e-015	-8.08055e-015	-3.65608e-015	-1.75837e-014	-7.93459e-015	5.50236e-015	1.48861e-017	-4.69899e-015	5.22382e-015	3.43568e-015	1.64342e-015	5.19556e-015	-5.12587e-015	1.33501e-016	-1.10321e-015	1.55575e-015	-1.28634e-014	-1.60643e-015	7.93501e-015	-2.24571e-016	-2.42275e-016	5.51872e-015	6.55077e-015	3.90713e-015
1.00193e-014	5.39333e-015	-7.95859e-015	-3.72891e-015	-1.69265e-014	-8.05097e-015	5.34242e-015	-3.43907e-016	-4.79712e-015	5.11463e-015	3.44073e-015	1.94881e-015	5.75283e-015	-5.05024e-015	1.59814e-017	-9.11185e-016	1.85271e-015	-1.22933e-014	-1.86146e-015	7.83974e-015	-6.82302e-016	3.0899e-016	5.56385e-015	6.78452e-015	3.72666e-015
1.00706e-014	5.52638e-015	-7.82883e-015	-3.81393e-015	-1.62205e-014	-8.16554e-015	5.15847e-015	-7.12005e-016	-4.87962e-015	4.98391e-015	3.44481e-015	2.25092e-015	6.31873e-015	-4.99086e-015	-1.32752e-016	-7.45164e-016	2.1291e-015	-1.16852e-014	-2.13049e-015	7.70949e-015	-1.1446e-015	8.72049e-016	5.596e-015	6.99616e-015	3.55513e-015
1.00892e-014	5.63474e-015	-7.69179e-015	-3.91009e-015	-1.54729e-014	-8.27946e-015	4.9503e-015	-1.0871e-015	-4.94665e-015	4.83239e-015	3.44766e-015	2.54821e-015	6.88806e-015	-4.94793e-015	-3.10064e-016	-6.06776e-016	2.38229e-015	-1.10452e-014	-2.41263e-015	7.54466e-015	-1.60827e-015	1.44126e-015	5.61549e-015	7.18466e-015	3.39167e-015
1.0077e-014	5.71576e-015	-7.54762e-015	-4.01601e-015	-1.46909e-014	-8.39264e-015	4.71959e-015	-1.46643e-015	-4.99741e-015	4.66063e-015	3.44924e-015	2.83987e-015	7.45538e-015	-4.92168e-015	-5.13665e-016	-4.97604e-016	2.60979e-015	-1.03788e-014	-2.70699e-015	7.34654e-015	-2.07049e-015	2.01015e-015	5.62191e-015	7.34901e-015	3.23455e-015
1.00351e-014	5.76707e-015	-7.39645e-015	-4.12958e-015	-1.38818e-014	-8.50543e-015	4.46777e-015	-1.84673e-015	-5.0322e-015	4.46961e-015	3.44971e-015	3.12485e-015	8.01659e-015	-4.91151e-015	-7.40656e-016	-4.18255e-016	2.80989e-015	-9.69153e-015	-3.01201e-015	7.11662e-015	-2.52727e-015	2.57232e-015	5.61537e-015	7.48816e-015	3.08217e-015
9.96499e-015	5.78653e-015	-7.23829e-015	-4.24916e-015	-1.30538e-014	-8.61859e-015	4.19653e-015	-2.22449e-015	-5.0505e-015	4.26006e-015	3.44911e-015	3.40088e-015	8.56659e-015	-4.91735e-015	-9.88427e-016	-3.69918e-016	2.98024e-015	-8.98961e-015	-3.32596e-015	6.85649e-015	-2.97546e-015	3.12138e-015	5.59554e-015	7.60116e-015	2.93354e-015
9.86822e-015	5.77274e-015	-7.07353e-015	-4.37332e-015	-1.22146e-014	-8.73331e-015	3.90763e-015	-2.59708e-015	-5.05081e-015	4.03307e-015	3.44751e-015	3.66713e-015	9.09988e-015	-4.93836e-015	-1.2542e-015	-3.52881e-016	3.11974e-015	-8.27911e-015	-3.64751e-015	6.56817e-015	-3.41201e-015	3.65148e-015	5.56218e-015	7.68769e-015	2.78717e-015
9.74625e-015	5.7239e-015	-6.90281e-015	-4.50013e-015	-1.1372e-014	-8.85026e-015	3.60214e-015	-2.9614e-015	-5.03356e-015	3.78913e-015	3.44446e-015	3.92215e-015	9.61159e-015	-4.97309e-015	-1.53512e-015	-3.67336e-016	3.2279e-015	-7.56673e-015	-3.97606e-015	6.25425e-015	-3.83429e-015	4.1563e-015	5.51493e-015	7.74745e-015	2.64124e-015
9.60135e-015	5.63898e-015	-6.72718e-015	-4.62831e-015	-1.05343e-014	-8.96917e-015	3.28235e-015	-3.31433e-015	-4.999e-015	3.52922e-015	3.4401e-015	4.16497e-015	1.00972e-014	-5.02047e-015	-1.82752e-015	-4.13221e-016	3.30383e-015	-6.85861e-015	-4.31005e-015	5.91611e-015	-4.23899e-015	4.63052e-015	5.45411e-015	7.78038e-015	2.49383e-015
9.43508e-015	5.51757e-015	-6.547e-015	-4.75625e-015	-9.70888e-015	-9.09052e-015	2.94945e-015	-3.6525e-015	-4.94664e-015	3.25476e-015	3.43463e-015	4.39437e-015	1.0552e-014	-5.07956e-015	-2.12875e-015	-4.89777e-016	3.34659e-015	-6.16104e-015	-4.64853e-015	5.55569e-015	-4.623e-015	5.06935e-015	5.37954e-015	7.78608e-015	2.34294e-015
9.24951e-015	5.35938e-015	-6.36216e-015	-4.88193e-015	-8.90311e-015	-9.21516e-015	2.60553e-015	-3.97409e-015	-4.87554e-015	2.96687e-015	3.42811e-015	4.60923e-015	1.0971e-014	-5.14947e-015	-2.43628e-015	-5.96179e-016	3.35666e-015	-5.4794e-015	-4.99e-015	5.17524e-015	-4.98359e-015	5.46802e-015	5.29142e-015	7.7643e-015	2.18649e-015
9.04657e-015	5.16469e-015	-6.1737e-015	-5.00392e-015	-8.1244e-015	-9.34295e-015	2.25221e-015	-4.27722e-015	-4.78645e-015	2.66629e-015	3.41983e-015	4.80887e-015	1.13504e-014	-5.22924e-015	-2.74765e-015	-7.31353e-016	3.33333e-015	-4.81917e-015	-5.33316e-015	4.77776e-015	-5.31904e-015	5.82139e-015	5.18972e-015	7.71553e-015	2.02334e-015
8.82805e-015	4.93448e-015	-5.98202e-015	-5.12145e-015	-7.37958e-015	-9.47391e-015	1.89091e-015	-4.55985e-015	-4.67912e-015	2.35447e-015	3.40991e-015	4.99214e-015	1.16865e-014	-5.3168e-015	-3.06012e-015	-8.94097e-016	3.27747e-015	-4.1858e-015	-5.67684e-015	4.36477e-015	-5.62685e-015	6.1257e-015	5.07444e-015	7.64065e-015	1.85218e-015
8.59568e-015	4.67022e-015	-5.78862e-015	-5.23337e-015	-6.67473e-015	-9.6084e-015	1.5233e-015	-4.82034e-015	-4.55298e-015	2.03256e-015	3.39855e-015	5.15825e-015	1.19757e-014	-5.41008e-015	-3.37149e-015	-1.08297e-015	3.19107e-015	-3.58466e-015	-6.0204e-015	3.93795e-015	-5.90459e-015	6.37739e-015	4.9459e-015	7.54034e-015	1.6711e-015
8.35116e-015	4.37329e-015	-5.59377e-015	-5.33904e-015	-6.01594e-015	-9.74672e-015	1.1514e-015	-5.05772e-015	-4.40857e-015	1.70117e-015	3.38459e-015	5.30648e-015	1.22151e-014	-5.50801e-015	-3.67965e-015	-1.2963e-015	3.07423e-015	-3.02044e-015	-6.36246e-015	3.50017e-015	-6.1509e-015	6.57409e-015	4.80415e-015	7.4152e-015	1.47798e-015
8.09546e-015	4.04561e-015	-5.3981e-015	-5.43746e-015	-5.40789e-015	-9.88849e-015	7.75941e-016	-5.27225e-015	-4.24634e-015	1.36143e-015	3.36779e-015	5.43663e-015	1.24021e-014	-5.60967e-015	-3.98271e-015	-1.53214e-015	2.92778e-015	-2.49739e-015	-6.70223e-015	3.05415e-015	-6.36509e-015	6.71405e-015	4.64916e-015	7.26578e-015	1.27103e-015
7.82974e-015	3.68898e-015	-5.20317e-015	-5.52791e-015	-4.85389e-015	-1.00337e-014	3.9821e-016	-5.4633e-015	-4.06632e-015	1.01409e-015	3.34775e-015	5.548e-015	1.25348e-014	-5.71254e-015	-4.27891e-015	-1.7888e-015	2.75294e-015	-2.01849e-015	-7.03824e-015	2.60177e-015	-6.54745e-015	6.79639e-015	4.48132e-015	7.09315e-015	1.04862e-015
7.5558e-015	3.30624e-015	-5.00953e-015	-5.61039e-015	-4.35682e-015	-1.01816e-014	1.95013e-017	-5.63093e-015	-3.86913e-015	6.60513e-016	3.32391e-015	5.64002e-015	1.26116e-014	-5.81542e-015	-4.56688e-015	-2.06349e-015	2.55131e-015	-1.58639e-015	-7.3697e-015	2.14438e-015	-6.69733e-015	6.82079e-015	4.30077e-015	6.89826e-015	8.0976e-016
7.27454e-015	2.90076e-015	-4.81841e-015	-5.68526e-015	-3.91881e-015	-1.03318e-014	-3.59164e-016	-5.77547e-015	-3.65587e-015	3.01497e-016	3.29573e-015	5.71226e-015	1.26313e-014	-5.91707e-015	-4.84601e-015	-2.35433e-015	2.32449e-015	-1.20281e-015	-7.69592e-015	1.68358e-015	-6.81479e-015	6.78753e-015	4.10754e-015	6.68232e-015	5.53453e-016
6.98628e-015	2.47593e-015	-4.63075e-015	-5.75295e-015	-3.54164e-015	-1.0484e-014	-7.36538e-016	-5.89846e-015	-3.42816e-015	-6.21972e-017	3.26298e-015	5.76513e-015	1.25929e-014	-6.01602e-015	-5.11472e-015	-2.65898e-015	2.07454e-015	-8.6953e-016	-8.01607e-015	1.22139e-015	-6.90016e-015	6.69829e-015	3.90205e-015	6.447e-015	2.78445e-016
6.69243e-015	2.03536e-015	-4.44696e-015	-5.81439e-015	-3.22616e-015	-1.06377e-014	-1.11185e-015	-6.00119e-015	-3.18617e-015	-4.29532e-016	3.22521e-015	5.79848e-015	1.24964e-014	-6.11155e-015	-5.37317e-015	-2.97496e-015	1.80379e-015	-5.87385e-016	-8.32974e-015	7.5927e-016	-6.95494e-015	6.55511e-015	3.68467e-015	6.19257e-015	-1.66329e-017
6.39383e-015	1.58348e-015	-4.26761e-015	-5.86963e-015	-2.97155e-015	-1.07919e-014	-1.48442e-015	-6.08453e-015	-2.93074e-015	-7.99906e-016	3.18165e-015	5.81239e-015	1.23426e-014	-6.20262e-015	-5.62089e-015	-3.29964e-015	1.51428e-015	-3.5589e-016	-8.63613e-015	2.9782e-016	-6.98029e-015	6.36107e-015	3.45569e-015	5.92068e-015	-3.32213e-016
6.08999e-015	1.12441e-015	-4.09375e-015	-5.91931e-015	-2.77644e-015	-1.09458e-014	-1.85423e-015	-6.1506e-015	-2.66369e-015	-1.17258e-015	3.13192e-015	5.80667e-015	1.21318e-014	-6.28837e-015	-5.85674e-015	-3.63112e-015	1.20754e-015	-1.74121e-016	-8.93492e-015	-1.60717e-016	-6.97818e-015	6.11977e-015	3.21523e-015	5.63239e-015	-6.68731e-016
5.78148e-015	6.62468e-016	-3.92605e-015	-5.96465e-015	-2.63875e-015	-1.10989e-014	-2.22064e-015	-6.20109e-015	-2.38675e-015	-1.54619e-015	3.0753e-015	5.78157e-015	1.1866e-014	-6.36829e-015	-6.08066e-015	-3.96758e-015	8.85803e-016	-4.00901e-017	-9.22541e-015	-6.15228e-016	-6.95088e-015	5.83521e-015	2.96335e-015	5.32917e-015	-1.02662e-015
5.46844e-015	2.01757e-016	-3.76537e-015	-6.00722e-015	-2.5562e-015	-1.12503e-014	-2.58393e-015	-6.23808e-015	-2.1014e-015	-1.91984e-015	3.01134e-015	5.73742e-015	1.15472e-014	-6.44181e-015	-6.29295e-015	-4.30665e-015	5.50762e-016	4.76115e-017	-9.50648e-015	-1.06445e-015	-6.9014e-015	5.51209e-015	2.70067e-015	5.01237e-015	-1.4061e-015
5.15096e-015	-2.5325e-016	-3.61265e-015	-6.04792e-015	-2.52563e-015	-1.13994e-014	-2.94443e-015	-6.26408e-015	-1.80949e-015	-2.29286e-015	2.93955e-015	5.67494e-015	1.11781e-014	-6.50763e-015	-6.49436e-015	-4.64655e-015	2.04834e-016	9.15221e-017	-9.77805e-015	-1.50744e-015	-6.83268e-015	5.15561e-015	2.42789e-015	4.68336e-015	-1.80678e-015
4.82839e-015	-6.97589e-016	-3.46824e-015	-6.08806e-015	-2.54345e-015	-1.15457e-014	-3.30274e-015	-6.28182e-015	-1.51325e-015	-2.66499e-015	2.85911e-015	5.59411e-015	1.07607e-014	-6.56594e-015	-6.6852e-015	-4.98562e-015	-1.50445e-016	9.40859e-017	-1.00405e-014	-1.94377e-015	-6.74799e-015	4.77141e-015	2.14497e-015	4.34342e-015	-2.22822e-015
4.50147e-015	-1.12719e-015	-3.3328e-015	-6.12891e-015	-2.60505e-015	-1.16883e-014	-3.65941e-015	-6.29386e-015	-1.21486e-015	-3.03605e-015	2.76948e-015	5.49571e-015	1.02985e-014	-6.61706e-015	-6.86653e-015	-5.32244e-015	-5.13406e-016	5.86313e-017	-1.02935e-014	-2.37256e-015	-6.65062e-015	4.36496e-015	1.85297e-015	3.9935e-015	-2.66965e-015
4.1699e-015	-1.53847e-015	-3.20697e-015	-6.17234e-015	-2.70548e-015	-1.18262e-014	-4.01374e-015	-6.3026e-015	-9.15821e-016	-3.40516e-015	2.67e-015	5.38053e-015	9.79501e-015	-6.66123e-015	-7.03914e-015	-5.65498e-015	-8.82676e-016	-1.07329e-017	-1.0537e-014	-2.79372e-015	-6.54453e-015	3.94203e-015	1.55268e-015	3.63487e-015	-3.13027e-015
3.83388e-015	-1.92736e-015	-3.09077e-015	-6.21992e-015	-2.83964e-015	-1.1959e-014	-4.36685e-015	-6.3107e-015	-6.18637e-016	-3.77169e-015	2.56048e-015	5.24976e-015	9.25435e-015	-6.69864e-015	-7.20369e-015	-5.98242e-015	-1.25686e-015	-1.09487e-016	-1.07715e-014	-3.20714e-015	-6.43345e-015	3.50955e-015	1.24441e-015	3.26868e-015	-3.60902e-015
3.49281e-015	-2.29022e-015	-2.9849e-015	-6.27232e-015	-3.00157e-015	-1.20866e-014	-4.71942e-015	-6.32031e-015	-3.25196e-016	-4.13424e-015	2.44066e-015	5.1035e-015	8.68103e-015	-6.7296e-015	-7.36088e-015	-6.30314e-015	-1.63481e-015	-2.33384e-016	-1.09974e-014	-3.61235e-015	-6.32168e-015	3.07313e-015	9.29012e-016	2.89668e-015	-4.10476e-015
3.1468e-015	-2.62399e-015	-2.89011e-015	-6.33127e-015	-3.18571e-015	-1.22081e-014	-5.07187e-015	-6.33489e-015	-3.80581e-017	-4.49252e-015	2.31016e-015	4.94214e-015	8.07984e-015	-6.75513e-015	-7.51165e-015	-6.61594e-015	-2.01524e-015	-3.77451e-016	-1.12139e-014	-4.00881e-015	-6.21269e-015	2.63932e-015	6.07276e-016	2.51931e-015	-4.61558e-015
2.79594e-015	-2.92558e-015	-2.80693e-015	-6.39728e-015	-3.38668e-015	-1.23232e-014	-5.42411e-015	-6.35645e-015	2.40251e-016	-4.84605e-015	2.16856e-015	4.76703e-015	7.45562e-015	-6.77587e-015	-7.65707e-015	-6.92037e-015	-2.39685e-015	-5.37207e-016	-1.14211e-014	-4.39626e-015	-6.10988e-015	2.21445e-015	2.79916e-016	2.13797e-015	-5.13938e-015
2.44071e-015	-3.19202e-015	-2.73525e-015	-6.47164e-015	-3.59715e-015	-1.24309e-014	-5.77718e-015	-6.38664e-015	5.07727e-016	-5.19386e-015	2.01593e-015	4.57918e-015	6.81329e-015	-6.79282e-015	-7.79783e-015	-7.21555e-015	-2.77916e-015	-7.07658e-016	-1.16198e-014	-4.77376e-015	-6.01692e-015	1.80449e-015	-5.20878e-017	1.75359e-015	-5.67435e-015
2.08083e-015	-3.4214e-015	-2.67468e-015	-6.55562e-015	-3.81081e-015	-1.25307e-014	-6.13175e-015	-6.42835e-015	7.61663e-016	-5.53573e-015	1.85218e-015	4.37976e-015	6.1572e-015	-6.80708e-015	-7.93505e-015	-7.50071e-015	-3.16072e-015	-8.83927e-016	-1.18099e-014	-5.14148e-015	-5.93801e-015	1.41464e-015	-3.87422e-016	1.36744e-015	-6.21836e-015
1.71674e-015	-3.61168e-015	-2.62539e-015	-6.65114e-015	-4.02154e-015	-1.2623e-014	-6.4871e-015	-6.48354e-015	9.99476e-016	-5.87053e-015	1.67732e-015	4.17027e-015	5.49206e-015	-6.81915e-015	-8.06904e-015	-7.77542e-015	-3.54118e-015	-1.06132e-015	-1.19912e-014	-5.49949e-015	-5.87697e-015	1.05017e-015	-7.25005e-016	9.80521e-016	-6.76966e-015
1.34901e-015	-3.76142e-015	-2.58751e-015	-6.75799e-015	-4.22355e-015	-1.27071e-014	-6.84451e-015	-6.55286e-015	1.21953e-015	-6.19738e-015	1.49159e-015	3.95135e-015	4.82275e-015	-6.82963e-015	-8.20003e-015	-8.03946e-015	-3.92024e-015	-1.23521e-015	-1.21638e-014	-5.8478e-015	-5.837e-015	7.15769e-016	-1.06392e-015	5.93809e-016	-7.32511e-015
9.78123e-016	-3.86967e-015	-2.56102e-015	-6.87616e-015	-4.41151e-015	-1.2782e-014	-7.20404e-015	-6.63688e-015	1.41959e-015	-6.5154e-015	1.29543e-015	3.72412e-015	4.15399e-015	-6.83955e-015	-8.32789e-015	-8.29258e-015	-4.29733e-015	-1.40078e-015	-1.23281e-014	-6.18571e-015	-5.82115e-015	4.15845e-016	-1.40326e-015	2.07636e-016	-7.88202e-015
6.0505e-016	-3.93673e-015	-2.54565e-015	-7.00622e-015	-4.58018e-015	-1.28476e-014	-7.56566e-015	-6.73656e-015	1.59786e-015	-6.82402e-015	1.08912e-015	3.49019e-015	3.49139e-015	-6.85021e-015	-8.4526e-015	-8.5352e-015	-4.67132e-015	-1.55415e-015	-1.24841e-014	-6.51256e-015	-5.83197e-015	1.54052e-016	-1.742e-015	-1.76518e-016	-8.43821e-015
2.30272e-016	-3.96291e-015	-2.54134e-015	-7.1484e-015	-4.7251e-015	-1.29041e-014	-7.92978e-015	-6.85253e-015	1.75264e-015	-7.12211e-015	8.73301e-016	3.25095e-015	2.83988e-015	-6.86276e-015	-8.57501e-015	-8.76677e-015	-5.0423e-015	-1.69115e-015	-1.26314e-014	-6.82794e-015	-5.87245e-015	-6.74276e-017	-2.07881e-015	-5.57514e-016	-8.99065e-015
-1.45296e-016	-3.94913e-015	-2.54772e-015	-7.30265e-015	-4.84193e-015	-1.29512e-014	-8.29619e-015	-6.98437e-015	1.88148e-015	-7.40917e-015	6.48321e-016	3.00761e-015	2.20319e-015	-6.87764e-015	-8.69494e-015	-8.98804e-015	-5.41045e-015	-1.80815e-015	-1.27705e-014	-7.13071e-015	-5.94398e-015	-2.46223e-016	-2.4124e-015	-9.33638e-016	-9.53717e-015
-5.20295e-016	-3.89665e-015	-2.56453e-015	-7.46879e-015	-4.92636e-015	-1.29894e-014	-8.66445e-015	-7.13224e-015	1.9832e-015	-7.68386e-015	4.14937e-016	2.76132e-015	1.58545e-015	-6.89551e-015	-8.81223e-015	-9.19899e-015	-5.77489e-015	-1.90143e-015	-1.29015e-014	-7.4207e-015	-6.04872e-015	-3.80281e-016	-2.74146e-015	-1.3039e-015	-1.0075e-014
-8.94404e-016	-3.80756e-015	-2.59146e-015	-7.64538e-015	-4.97485e-015	-1.30182e-014	-9.03414e-015	-7.29533e-015	2.05666e-015	-7.94531e-015	1.74169e-016	2.51323e-015	9.90848e-016	-6.91727e-015	-8.92676e-015	-9.39932e-015	-6.13572e-015	-1.96777e-015	-1.30242e-014	-7.69761e-015	-6.18703e-015	-4.68875e-016	-3.06479e-015	-1.6674e-015	-1.06018e-014
-1.26574e-015	-3.68325e-015	-2.62847e-015	-7.8319e-015	-4.98454e-015	-1.30377e-014	-9.40532e-015	-7.4729e-015	2.10055e-015	-8.19286e-015	-7.34074e-017	2.26463e-015	4.23311e-016	-6.94304e-015	-9.03747e-015	-9.58857e-015	-6.49277e-015	-2.00522e-015	-1.31384e-014	-7.96085e-015	-6.35966e-015	-5.12003e-016	-3.38109e-015	-2.02354e-015	-1.11148e-014
-1.63204e-015	-3.52581e-015	-2.67433e-015	-8.02741e-015	-4.95193e-015	-1.30477e-014	-9.77676e-015	-7.66374e-015	2.11478e-015	-8.42532e-015	-3.26876e-016	2.01672e-015	-1.14219e-016	-6.97383e-015	-9.14427e-015	-9.76719e-015	-6.84571e-015	-2.01207e-015	-1.32443e-014	-8.2095e-015	-6.56683e-015	-5.10048e-016	-3.68891e-015	-2.37117e-015	-1.16115e-014
-1.99155e-015	-3.33878e-015	-2.72853e-015	-8.23049e-015	-4.87527e-015	-1.30478e-014	-1.01478e-014	-7.8661e-015	2.09837e-015	-8.64216e-015	-5.85858e-016	1.77125e-015	-6.19142e-016	-7.01003e-015	-9.24619e-015	-9.93572e-015	-7.19455e-015	-1.9866e-015	-1.33418e-014	-8.44286e-015	-6.80871e-015	-4.6392e-016	-3.98744e-015	-2.70915e-015	-1.20902e-014
-2.34264e-015	-3.12502e-015	-2.78998e-015	-8.43897e-015	-4.75264e-015	-1.30382e-014	-1.05173e-014	-8.07813e-015	2.05123e-015	-8.8423e-015	-8.49394e-016	1.52935e-015	-1.08907e-015	-7.05151e-015	-9.34249e-015	-1.0094e-014	-7.53805e-015	-1.92745e-015	-1.34312e-014	-8.65949e-015	-7.08398e-015	-3.75371e-016	-4.27565e-015	-3.03639e-015	-1.25485e-014
-2.68286e-015	-2.88779e-015	-2.85787e-015	-8.65194e-015	-4.58276e-015	-1.30181e-014	-1.08848e-014	-8.2979e-015	1.97333e-015	-9.0255e-015	-1.11669e-015	1.29259e-015	-1.52176e-015	-7.09828e-015	-9.43235e-015	-1.02417e-014	-7.87566e-015	-1.83442e-015	-1.35118e-014	-8.85846e-015	-7.39168e-015	-2.46882e-016	-4.55242e-015	-3.35199e-015	-1.29838e-014
-3.01078e-015	-2.6309e-015	-2.93189e-015	-8.8679e-015	-4.36581e-015	-1.29875e-014	-1.12486e-014	-8.5226e-015	1.86543e-015	-9.19111e-015	-1.38659e-015	1.06223e-015	-1.91591e-015	-7.14998e-015	-9.51431e-015	-1.0378e-014	-8.20717e-015	-1.70676e-015	-1.35832e-014	-9.039e-015	-7.73011e-015	-8.09907e-017	-4.81654e-015	-3.65443e-015	-1.33946e-014
-3.32454e-015	-2.35876e-015	-3.01157e-015	-9.08406e-015	-4.1015e-015	-1.29459e-014	-1.16074e-014	-8.75013e-015	1.7276e-015	-9.33823e-015	-1.65785e-015	8.39748e-016	-2.2694e-015	-7.20629e-015	-9.58773e-015	-1.05028e-014	-8.53189e-015	-1.5443e-015	-1.36451e-014	-9.2004e-015	-8.09664e-015	1.18858e-016	-5.06702e-015	-3.9429e-015	-1.37789e-014
-3.62179e-015	-2.07534e-015	-3.09644e-015	-9.2982e-015	-3.78965e-015	-1.28936e-014	-1.19597e-014	-8.97813e-015	1.56112e-015	-9.46592e-015	-1.92963e-015	6.26121e-016	-2.58127e-015	-7.26612e-015	-9.65173e-015	-1.06155e-014	-8.84878e-015	-1.34745e-015	-1.36974e-014	-9.34217e-015	-8.48924e-015	3.48638e-016	-5.30348e-015	-4.21693e-015	-1.41356e-014
-3.90087e-015	-1.78468e-015	-3.18467e-015	-9.50806e-015	-3.43106e-015	-1.28296e-014	-1.2304e-014	-9.2035e-015	1.36645e-015	-9.57393e-015	-2.20149e-015	4.22809e-016	-2.85095e-015	-7.32855e-015	-9.70549e-015	-1.07154e-014	-9.15751e-015	-1.1173e-015	-1.37387e-014	-9.46394e-015	-8.90508e-015	6.04599e-016	-5.52453e-015	-4.47522e-015	-1.44635e-014
-4.15971e-015	-1.4911e-015	-3.27578e-015	-9.71116e-015	-3.02678e-015	-1.27537e-014	-1.2639e-014	-9.4229e-015	1.14515e-015	-9.66151e-015	-2.47239e-015	2.31035e-016	-3.0782e-015	-7.39291e-015	-9.74798e-015	-1.08014e-014	-9.45655e-015	-8.54859e-016	-1.3769e-014	-9.56526e-015	-9.34095e-015	8.82425e-016	-5.72947e-015	-4.71751e-015	-1.4762e-014
-4.39617e-015	-1.19834e-015	-3.36847e-015	-9.90548e-015	-2.57771e-015	-1.26657e-014	-1.29633e-014	-9.63351e-015	8.99201e-016	-9.7287e-015	-2.74195e-015	5.2169e-017	-3.26441e-015	-7.45794e-015	-9.77888e-015	-1.08727e-014	-9.74471e-015	-5.60727e-016	-1.37876e-014	-9.64573e-015	-9.79342e-015	1.17737e-015	-5.91812e-015	-4.94294e-015	-1.50302e-014
-4.60791e-015	-9.10651e-016	-3.46175e-015	-1.00889e-014	-2.08536e-015	-1.25649e-014	-1.32755e-014	-9.83307e-015	6.30354e-016	-9.77473e-015	-3.0096e-015	-1.13183e-016	-3.40962e-015	-7.52245e-015	-9.79717e-015	-1.09286e-014	-1.00211e-014	-2.36714e-016	-1.37943e-014	-9.70489e-015	-1.02585e-014	1.48531e-015	-6.09025e-015	-5.15092e-015	-1.52679e-014
-4.79415e-015	-6.31665e-016	-3.55536e-015	-1.0259e-014	-1.55157e-015	-1.24504e-014	-1.35733e-014	-1.00186e-014	3.41064e-016	-9.79894e-015	-3.27491e-015	-2.63856e-016	-3.51514e-015	-7.58484e-015	-9.80206e-015	-1.09679e-014	-1.02839e-014	1.1528e-016	-1.37887e-014	-9.74211e-015	-1.07323e-014	1.80132e-015	-6.24522e-015	-5.34047e-015	-1.54746e-014
-4.95393e-015	-3.6507e-016	-3.64855e-015	-1.04138e-014	-9.78317e-016	-1.2321e-014	-1.38544e-014	-1.01877e-014	3.39726e-017	-9.80146e-015	-3.53714e-015	-3.98785e-016	-3.58224e-015	-7.64241e-015	-9.79346e-015	-1.09893e-014	-1.05315e-014	4.93548e-016	-1.37706e-014	-9.75752e-015	-1.12115e-014	2.12085e-015	-6.38278e-015	-5.51097e-015	-1.56509e-014
-5.08543e-015	-1.14242e-016	-3.74001e-015	-1.05515e-014	-3.67905e-016	-1.21765e-014	-1.41174e-014	-1.03384e-014	-2.88177e-016	-9.78204e-015	-3.79606e-015	-5.17303e-016	-3.61291e-015	-7.69371e-015	-9.7712e-015	-1.09915e-014	-1.07625e-014	8.96363e-016	-1.37391e-014	-9.75093e-015	-1.16912e-014	2.44009e-015	-6.50272e-015	-5.66224e-015	-1.57969e-014
-5.18848e-015	1.17856e-016	-3.82881e-015	-1.06707e-014	2.76834e-016	-1.20163e-014	-1.43614e-014	-1.04681e-014	-6.23193e-016	-9.74065e-015	-4.05097e-015	-6.19068e-016	-3.60876e-015	-7.73749e-015	-9.73522e-015	-1.0973e-014	-1.09753e-014	1.32166e-015	-1.36934e-014	-9.72247e-015	-1.21669e-014	2.75457e-015	-6.60508e-015	-5.79455e-015	-1.59133e-014
-5.26194e-015	3.28968e-016	-3.91435e-015	-1.07692e-014	9.53369e-016	-1.18396e-014	-1.45849e-014	-1.05749e-014	-9.68168e-016	-9.67797e-015	-4.30205e-015	-7.03092e-016	-3.57177e-015	-7.77178e-015	-9.68533e-015	-1.09329e-014	-1.11685e-014	1.7676e-015	-1.36337e-014	-9.67275e-015	-1.26348e-014	3.06037e-015	-6.68987e-015	-5.90825e-015	-1.60006e-014
-5.30541e-015	5.15893e-016	-3.99516e-015	-1.08461e-014	1.6596e-015	-1.16458e-014	-1.47861e-014	-1.06566e-014	-1.31955e-015	-9.59422e-015	-4.54929e-015	-7.6895e-016	-3.50427e-015	-7.79469e-015	-9.62189e-015	-1.08699e-014	-1.13404e-014	2.23153e-015	-1.35597e-014	-9.6027e-015	-1.30906e-014	3.35353e-015	-6.7569e-015	-6.00325e-015	-1.60602e-014
-5.31887e-015	6.76286e-016	-4.07061e-015	-1.08996e-014	2.39394e-015	-1.14343e-014	-1.49636e-014	-1.07119e-014	-1.67437e-015	-9.48991e-015	-4.79246e-015	-8.16711e-016	-3.40921e-015	-7.80445e-015	-9.5458e-015	-1.07823e-014	-1.14889e-014	2.7121e-015	-1.34708e-014	-9.51333e-015	-1.35304e-014	3.63104e-015	-6.80671e-015	-6.08031e-015	-1.60932e-014
-5.30212e-015	8.0874e-016	-4.13983e-015	-1.09288e-014	3.1537e-015	-1.12045e-014	-1.51159e-014	-1.07393e-014	-2.02926e-015	-9.36593e-015	-5.0312e-015	-8.46437e-016	-3.28907e-015	-7.79869e-015	-9.45732e-015	-1.06687e-014	-1.16128e-014	3.20751e-015	-1.33667e-014	-9.40621e-015	-1.39506e-014	3.89055e-015	-6.83984e-015	-6.13945e-015	-1.61005e-014
-5.2556e-015	9.11985e-016	-4.20205e-015	-1.0933e-014	3.93645e-015	-1.09555e-014	-1.52421e-014	-1.07379e-014	-2.38091e-015	-9.22319e-015	-5.26588e-015	-8.58353e-016	-3.14683e-015	-7.77637e-015	-9.35741e-015	-1.05281e-014	-1.17102e-014	3.71586e-015	-1.32472e-014	-9.28288e-015	-1.43482e-014	4.13005e-015	-6.85644e-015	-6.18127e-015	-1.60834e-014
-5.1795e-015	9.84988e-016	-4.25562e-015	-1.09116e-014	4.7394e-015	-1.06874e-014	-1.53416e-014	-1.07073e-014	-2.72606e-015	-9.06332e-015	-5.49624e-015	-8.5289e-016	-2.98539e-015	-7.73575e-015	-9.24663e-015	-1.03591e-014	-1.17795e-014	4.23527e-015	-1.31129e-014	-9.14523e-015	-1.47193e-014	4.34757e-015	-6.85668e-015	-6.20669e-015	-1.60439e-014
-5.07495e-015	1.02699e-015	-4.30081e-015	-1.08646e-014	5.55996e-015	-1.0399e-014	-1.54134e-014	-1.06474e-014	-3.06177e-015	-8.88752e-015	-5.72268e-015	-8.30657e-016	-2.80734e-015	-7.67541e-015	-9.12594e-015	-1.01615e-014	-1.182e-014	4.76389e-015	-1.2964e-014	-8.99515e-015	-1.50606e-014	4.54228e-015	-6.84123e-015	-6.21626e-015	-1.59842e-014
-4.9436e-015	1.0379e-015	-4.33653e-015	-1.07921e-014	6.39599e-015	-1.00903e-014	-1.54558e-014	-1.05579e-014	-3.38486e-015	-8.69704e-015	-5.94553e-015	-7.9208e-016	-2.61515e-015	-7.59394e-015	-8.99663e-015	-9.93461e-015	-1.183e-014	5.30053e-015	-1.28001e-014	-8.83544e-015	-1.53692e-014	4.71319e-015	-6.81127e-015	-6.21091e-015	-1.59062e-014
-4.78663e-015	1.01745e-015	-4.36218e-015	-1.06935e-014	7.24561e-015	-9.76097e-015	-1.54684e-014	-1.04396e-014	-3.69215e-015	-8.49321e-015	-6.16469e-015	-7.38236e-016	-2.4116e-015	-7.48984e-015	-8.85992e-015	-9.67775e-015	-1.18079e-014	5.84416e-015	-1.26211e-014	-8.66777e-015	-1.56422e-014	4.859e-015	-6.76804e-015	-6.1915e-015	-1.58118e-014
-4.60564e-015	9.6522e-016	-4.37634e-015	-1.05688e-014	8.10678e-015	-9.41042e-015	-1.54507e-014	-1.02928e-014	-3.98045e-015	-8.27811e-015	-6.38055e-015	-6.70485e-016	-2.19927e-015	-7.36243e-015	-8.71761e-015	-9.39079e-015	-1.17535e-014	6.39341e-015	-1.24268e-014	-8.4948e-015	-1.58775e-014	4.98056e-015	-6.71166e-015	-6.15931e-015	-1.57028e-014
-4.40313e-015	8.82507e-016	-4.37869e-015	-1.04188e-014	8.97768e-015	-9.03857e-015	-1.54018e-014	-1.01191e-014	-4.24686e-015	-8.05377e-015	-6.59381e-015	-5.89738e-016	-1.98087e-015	-7.21082e-015	-8.57022e-015	-9.07403e-015	-1.16658e-014	6.94722e-015	-1.22182e-014	-8.32009e-015	-1.60738e-014	5.07875e-015	-6.64336e-015	-6.11614e-015	-1.55814e-014
-4.18121e-015	7.70594e-016	-4.36787e-015	-1.02444e-014	9.85586e-015	-8.6458e-015	-1.53216e-014	-9.91931e-015	-4.48904e-015	-7.82201e-015	-6.80442e-015	-4.9769e-016	-1.7589e-015	-7.03404e-015	-8.41878e-015	-8.72732e-015	-1.15442e-014	7.50438e-015	-1.19965e-014	-8.14658e-015	-1.62305e-014	5.15494e-015	-6.56372e-015	-6.06294e-015	-1.54496e-014
-3.94217e-015	6.30744e-016	-4.34321e-015	-1.00468e-014	1.07394e-014	-8.2324e-015	-1.52094e-014	-9.69457e-015	-4.70442e-015	-7.58505e-015	-7.01238e-015	-3.95998e-016	-1.53613e-015	-6.83176e-015	-8.26513e-015	-8.35129e-015	-1.13886e-014	8.06405e-015	-1.17619e-014	-7.977e-015	-1.63465e-014	5.21013e-015	-6.47433e-015	-6.00083e-015	-1.53093e-014
-3.68913e-015	4.64743e-016	-4.3042e-015	-9.82782e-015	1.16258e-014	-7.79891e-015	-1.5065e-014	-9.44676e-015	-4.89072e-015	-7.34525e-015	-7.21785e-015	-2.87138e-016	-1.31472e-015	-6.60428e-015	-8.10998e-015	-7.94682e-015	-1.11989e-014	8.62581e-015	-1.15149e-014	-7.81406e-015	-1.6421e-014	5.24608e-015	-6.37614e-015	-5.93129e-015	-1.51622e-014
-3.42508e-015	2.73935e-016	-4.24982e-015	-9.58832e-015	1.25139e-014	-7.3459e-015	-1.48886e-014	-9.17751e-015	-5.0463e-015	-7.10437e-015	-7.42059e-015	-1.72822e-016	-1.0971e-015	-6.35131e-015	-7.95433e-015	-7.51507e-015	-1.09762e-014	9.18884e-015	-1.12559e-014	-7.66155e-015	-1.64541e-014	5.26492e-015	-6.27019e-015	-5.85648e-015	-1.50103e-014
-3.15251e-015	5.95028e-017	-4.17977e-015	-9.33041e-015	1.34018e-014	-6.8736e-015	-1.46809e-014	-8.88976e-015	-5.16976e-015	-6.86475e-015	-7.62049e-015	-5.46441e-017	-8.85178e-016	-6.07363e-015	-7.7991e-015	-7.05731e-015	-1.07206e-014	9.75281e-015	-1.0986e-014	-7.52287e-015	-1.64458e-014	5.26934e-015	-6.15776e-015	-5.77816e-015	-1.48554e-014
-2.87403e-015	-1.76358e-016	-4.09351e-015	-9.05555e-015	1.4288e-014	-6.38393e-015	-1.44422e-014	-8.58598e-015	-5.26013e-015	-6.62891e-015	-7.81804e-015	6.50268e-017	-6.8058e-016	-5.77195e-015	-7.64583e-015	-6.57519e-015	-1.0433e-014	1.03179e-014	-1.07063e-014	-7.40139e-015	-1.63961e-014	5.26198e-015	-6.04004e-015	-5.69756e-015	-1.46994e-014
-2.59324e-015	-4.30723e-016	-3.99073e-015	-8.76554e-015	1.51716e-014	-5.87754e-015	-1.41726e-014	-8.26834e-015	-5.31587e-015	-6.39929e-015	-8.01272e-015	1.8412e-016	-4.84552e-016	-5.44706e-015	-7.4951e-015	-6.07041e-015	-1.01144e-014	1.08837e-014	-1.04175e-014	-7.30032e-015	-1.63067e-014	5.24583e-015	-5.91796e-015	-5.61652e-015	-1.45439e-014
-2.31322e-015	-7.01363e-016	-3.87098e-015	-8.46216e-015	1.60524e-014	-5.3553e-015	-1.3873e-014	-7.9392e-015	-5.33595e-015	-6.17877e-015	-8.20439e-015	3.00114e-016	-2.98558e-016	-5.09941e-015	-7.34741e-015	-5.5453e-015	-9.76612e-015	1.14506e-014	-1.01204e-014	-7.22192e-015	-1.6179e-014	5.22429e-015	-5.79299e-015	-5.5372e-015	-1.43906e-014
-2.03685e-015	-9.86334e-016	-3.73377e-015	-8.14701e-015	1.69291e-014	-4.81909e-015	-1.3543e-014	-7.60113e-015	-5.32017e-015	-5.96943e-015	-8.39278e-015	4.10393e-016	-1.2395e-016	-4.73048e-015	-7.20308e-015	-5.00204e-015	-9.39021e-015	1.20188e-014	-9.81537e-015	-7.16902e-015	-1.60148e-014	5.20072e-015	-5.66657e-015	-5.4613e-015	-1.42414e-014
-1.76785e-015	-1.28346e-015	-3.57878e-015	-7.82234e-015	1.78007e-014	-4.26991e-015	-1.31832e-014	-7.25681e-015	-5.26911e-015	-5.77315e-015	-8.57759e-015	5.12808e-016	3.84575e-017	-4.34156e-015	-7.06256e-015	-4.44222e-015	-8.98884e-015	1.25886e-014	-9.50326e-015	-7.14482e-015	-1.58154e-014	5.17787e-015	-5.53989e-015	-5.38986e-015	-1.40972e-014
-1.5098e-015	-1.59131e-015	-3.40613e-015	-7.48964e-015	1.86656e-014	-3.709e-015	-1.27944e-014	-6.90923e-015	-5.1829e-015	-5.59212e-015	-8.75857e-015	6.04491e-016	1.88248e-016	-3.93402e-015	-6.92597e-015	-3.86939e-015	-8.56457e-015	1.31601e-014	-9.1854e-015	-7.15206e-015	-1.55829e-014	5.15927e-015	-5.41409e-015	-5.32438e-015	-1.396e-014
-1.2656e-015	-1.9074e-015	-3.21467e-015	-7.15081e-015	1.95229e-014	-3.13801e-015	-1.2378e-014	-6.56159e-015	-5.0622e-015	-5.42841e-015	-8.93499e-015	6.83286e-016	3.24809e-016	-3.50952e-015	-6.79238e-015	-3.28674e-015	-8.11992e-015	1.37336e-014	-8.86282e-015	-7.19338e-015	-1.53198e-014	5.14799e-015	-5.29046e-015	-5.26639e-015	-1.38312e-014
-1.038e-015	-2.22959e-015	-3.00432e-015	-6.8082e-015	2.03715e-014	-2.5587e-015	-1.19349e-014	-6.21655e-015	-4.90776e-015	-5.28375e-015	-9.10684e-015	7.47286e-016	4.47815e-016	-3.07047e-015	-6.66148e-015	-2.69709e-015	-7.65718e-015	1.43097e-014	-8.53672e-015	-7.27015e-015	-1.50288e-014	5.14685e-015	-5.1701e-015	-5.21755e-015	-1.37114e-014
-8.29888e-016	-2.55618e-015	-2.77577e-015	-6.46385e-015	2.12106e-014	-1.97306e-015	-1.14654e-014	-5.87607e-015	-4.72097e-015	-5.16002e-015	-9.27334e-015	7.94061e-016	5.5719e-016	-2.61895e-015	-6.53285e-015	-2.10342e-015	-7.17854e-015	1.48886e-014	-8.208e-015	-7.38403e-015	-1.4712e-014	5.15803e-015	-5.05436e-015	-5.17883e-015	-1.36022e-014
-6.43998e-016	-2.88494e-015	-2.52898e-015	-6.11962e-015	2.20395e-014	-1.38303e-015	-1.0971e-014	-5.54319e-015	-4.50362e-015	-5.05913e-015	-9.43384e-015	8.21288e-016	6.52877e-016	-2.15653e-015	-6.40575e-015	-1.50938e-015	-6.68718e-015	1.54703e-014	-7.87779e-015	-7.53595e-015	-1.43727e-014	5.18355e-015	-4.94462e-015	-5.15129e-015	-1.3504e-014
-4.8321e-016	-3.21417e-015	-2.26362e-015	-5.77646e-015	2.28572e-014	-7.90602e-016	-1.04532e-014	-5.22064e-015	-4.2573e-015	-4.98231e-015	-9.5875e-015	8.2718e-016	7.35161e-016	-1.68569e-015	-6.27928e-015	-9.17755e-016	-6.18675e-015	1.60547e-014	-7.54676e-015	-7.72635e-015	-1.40136e-014	5.22553e-015	-4.84219e-015	-5.1356e-015	-1.34182e-014
-3.49259e-016	-3.54261e-015	-1.97987e-015	-5.4364e-015	2.3663e-014	-1.97815e-016	-9.91282e-015	-4.91054e-015	-3.98423e-015	-4.9303e-015	-9.73335e-015	8.10084e-016	8.04084e-016	-1.20897e-015	-6.1524e-015	-3.32101e-016	-5.68016e-015	1.66418e-014	-7.21534e-015	-7.95662e-015	-1.36379e-014	5.28512e-015	-4.74808e-015	-5.13212e-015	-1.33457e-014
-2.44272e-016	-3.8691e-015	-1.67847e-015	-5.10048e-015	2.44552e-014	3.93543e-016	-9.35062e-015	-4.61593e-015	-3.68629e-015	-4.90499e-015	-9.87047e-015	7.68633e-016	8.60268e-016	-7.28355e-016	-6.02343e-015	2.44672e-016	-5.17033e-015	1.72318e-014	-6.88444e-015	-8.22665e-015	-1.32484e-014	5.36274e-015	-4.6636e-015	-5.14155e-015	-1.32865e-014
-1.69776e-016	-4.19255e-015	-1.35982e-015	-4.77122e-015	2.52331e-014	9.81161e-016	-8.76838e-015	-4.3391e-015	-3.36606e-015	-4.90725e-015	-9.99857e-015	7.01276e-016	9.04257e-016	-2.46396e-016	-5.89122e-015	8.09802e-016	-4.6609e-015	1.78241e-014	-6.5556e-015	-8.53606e-015	-1.28475e-014	5.45893e-015	-4.59039e-015	-5.16471e-015	-1.32414e-014
-1.27675e-016	-4.51277e-015	-1.02445e-015	-4.44899e-015	2.59957e-014	1.56328e-015	-8.16874e-015	-4.08154e-015	-3.02685e-015	-4.93769e-015	-1.01171e-014	6.06942e-016	9.36256e-016	2.34584e-016	-5.75375e-015	1.3599e-015	-4.15501e-015	1.84177e-014	-6.22971e-015	-8.88435e-015	-1.24372e-014	5.574e-015	-4.52955e-015	-5.20197e-015	-1.32111e-014
-1.19068e-016	-4.82835e-015	-6.73187e-016	-4.13448e-015	2.67424e-014	2.13778e-015	-7.55334e-015	-3.84536e-015	-2.67101e-015	-4.99633e-015	-1.02253e-014	4.84653e-016	9.56179e-016	7.12388e-016	-5.60981e-015	1.89217e-015	-3.65591e-015	1.90117e-014	-5.90724e-015	-9.2699e-015	-1.20203e-014	5.70766e-015	-4.48232e-015	-5.25341e-015	-1.31959e-014
-1.44819e-016	-5.13855e-015	-3.06669e-016	-3.82869e-015	2.74727e-014	2.70318e-015	-6.92351e-015	-3.63263e-015	-2.30169e-015	-5.08358e-015	-1.03223e-014	3.3443e-016	9.64684e-016	1.1843e-015	-5.45722e-015	2.40498e-015	-3.16648e-015	1.96048e-014	-5.58903e-015	-9.691e-015	-1.15994e-014	5.85902e-015	-4.44977e-015	-5.31833e-015	-1.31961e-014
-2.06287e-016	-5.44309e-015	7.45786e-017	-3.53239e-015	2.81853e-014	3.25783e-015	-6.28078e-015	-3.44442e-015	-1.92195e-015	-5.19893e-015	-1.04071e-014	1.56309e-016	9.62594e-016	1.64877e-015	-5.29423e-015	2.89644e-015	-2.68896e-015	2.01956e-014	-5.27587e-015	-1.01458e-014	-1.1176e-014	6.02647e-015	-4.43299e-015	-5.39699e-015	-1.32119e-014
-3.04236e-016	-5.7421e-015	4.69793e-016	-3.24607e-015	2.88793e-014	3.79957e-015	-5.62683e-015	-3.28223e-015	-1.53484e-015	-5.34163e-015	-1.04788e-014	-4.99672e-017	9.50901e-016	2.10365e-015	-5.11903e-015	3.36403e-015	-2.22602e-015	2.07823e-014	-4.96881e-015	-1.06315e-014	-1.07521e-014	6.20823e-015	-4.43278e-015	-5.4892e-015	-1.32431e-014
-4.38549e-016	-6.03491e-015	8.77431e-016	-2.9698e-015	2.95533e-014	4.32652e-015	-4.96359e-015	-3.14716e-015	-1.14359e-015	-5.51096e-015	-1.05369e-014	-2.84312e-016	9.30343e-016	2.54708e-015	-4.93002e-015	3.80672e-015	-1.77991e-015	2.13639e-014	-4.66823e-015	-1.1145e-014	-1.03302e-014	6.40212e-015	-4.45057e-015	-5.59474e-015	-1.32899e-014
-6.09253e-016	-6.32209e-015	1.29703e-015	-2.70354e-015	3.02072e-014	4.83776e-015	-4.29297e-015	-3.03998e-015	-7.50286e-016	-5.70605e-015	-1.05808e-014	-5.45254e-016	9.0146e-016	2.97715e-015	-4.72538e-015	4.2237e-015	-1.35242e-015	2.19381e-014	-4.3746e-015	-1.16826e-014	-9.91237e-015	6.60563e-015	-4.48748e-015	-5.71369e-015	-1.33524e-014
-8.16586e-016	-6.60348e-015	1.72839e-015	-2.44745e-015	3.08397e-014	5.332e-015	-3.61731e-015	-2.96098e-015	-3.57745e-016	-5.92557e-015	-1.06102e-014	-8.31582e-016	8.64701e-016	3.39166e-015	-4.5037e-015	4.6137e-015	-9.46042e-016	2.2503e-014	-4.089e-015	-1.22413e-014	-9.49883e-015	6.81597e-015	-4.54403e-015	-5.84592e-015	-1.34303e-014
-1.05992e-015	-6.87879e-015	2.17004e-015	-2.20144e-015	3.14497e-014	5.80813e-015	-2.93822e-015	-2.91056e-015	3.12983e-017	-6.16816e-015	-1.0625e-014	-1.14261e-015	8.20344e-016	3.78945e-015	-4.26388e-015	4.97625e-015	-5.63519e-016	2.30571e-014	-3.81244e-015	-1.28173e-014	-9.09142e-015	7.02973e-015	-4.62113e-015	-5.99076e-015	-1.35235e-014
-1.33846e-015	-7.14842e-015	2.62024e-015	-1.96548e-015	3.20358e-014	6.2653e-015	-2.25769e-015	-2.88897e-015	4.13946e-016	-6.43265e-015	-1.06253e-014	-1.476e-015	7.69207e-016	4.16896e-015	-4.00505e-015	5.31168e-015	-2.05925e-016	2.35976e-014	-3.54455e-015	-1.34065e-014	-8.69165e-015	7.2433e-015	-4.71976e-015	-6.14774e-015	-1.36326e-014
-1.65125e-015	-7.41214e-015	3.0777e-015	-1.73927e-015	3.25969e-014	6.70255e-015	-1.57783e-015	-2.89623e-015	7.87403e-016	-6.71751e-015	-1.06106e-014	-1.82981e-015	7.11852e-016	4.52912e-015	-3.72639e-015	5.62035e-015	1.25951e-016	2.41215e-014	-3.28522e-015	-1.40049e-014	-8.30055e-015	7.45308e-015	-4.84045e-015	-6.3155e-015	-1.37579e-014
-1.99688e-015	-7.67022e-015	3.54152e-015	-1.52312e-015	3.31324e-014	7.11938e-015	-9.01224e-016	-2.93203e-015	1.14951e-015	-7.0205e-015	-1.0581e-014	-2.20193e-015	6.48895e-016	4.86845e-015	-3.42757e-015	5.90236e-015	4.30483e-016	2.46271e-014	-3.03541e-015	-1.46082e-014	-7.91915e-015	7.65579e-015	-4.98353e-015	-6.49399e-015	-1.38993e-014
-2.37389e-015	-7.92275e-015	4.01015e-015	-1.31686e-015	3.36421e-014	7.51527e-015	-2.30109e-016	-2.99545e-015	1.49825e-015	-7.33909e-015	-1.05367e-014	-2.58987e-015	5.81085e-016	5.1856e-015	-3.10769e-015	6.15784e-015	7.07175e-016	2.5112e-014	-2.79489e-015	-1.52119e-014	-7.54797e-015	7.8475e-015	-5.14942e-015	-6.68209e-015	-1.4056e-014
-2.78055e-015	-8.16964e-015	4.48201e-015	-1.1202e-015	3.41243e-014	7.88963e-015	4.33924e-016	-3.08577e-015	1.83174e-015	-7.67147e-015	-1.04783e-014	-2.99107e-015	5.08331e-016	5.48013e-015	-2.76722e-015	6.38827e-015	9.56454e-016	2.55744e-014	-2.56455e-015	-1.58112e-014	-7.18755e-015	8.02469e-015	-5.3387e-015	-6.87917e-015	-1.42282e-014
-3.21499e-015	-8.41116e-015	4.95505e-015	-9.32553e-016	3.45789e-014	8.24239e-015	1.08854e-015	-3.20308e-015	2.14776e-015	-8.01543e-015	-1.04065e-014	-3.40226e-015	4.30465e-016	5.75167e-015	-2.40653e-015	6.59513e-015	1.17839e-015	2.60113e-014	-2.34442e-015	-1.64019e-014	-6.83849e-015	8.18356e-015	-5.55183e-015	-7.0847e-015	-1.44152e-014
-3.67491e-015	-8.64728e-015	5.42718e-015	-7.54433e-016	3.50048e-014	8.57375e-015	1.73103e-015	-3.34615e-015	2.4453e-015	-8.36834e-015	-1.03219e-014	-3.82076e-015	3.47978e-016	5.99958e-015	-2.02593e-015	6.78011e-015	1.37277e-015	2.64204e-014	-2.13465e-015	-1.69797e-014	-6.50088e-015	8.32074e-015	-5.78847e-015	-7.29822e-015	-1.46169e-014
-4.15808e-015	-8.87805e-015	5.89765e-015	-5.85771e-016	3.54015e-014	8.88368e-015	2.36008e-015	-3.5136e-015	2.72423e-015	-8.728e-015	-1.02251e-014	-4.24298e-015	2.61213e-016	6.22365e-015	-1.62659e-015	6.94453e-015	1.54026e-015	2.68001e-014	-1.93583e-015	-1.75407e-014	-6.17506e-015	8.43318e-015	-6.04863e-015	-7.51959e-015	-1.48332e-014
-4.66253e-015	-9.10337e-015	6.3645e-015	-4.26338e-016	3.57691e-014	9.17235e-015	2.97234e-015	-3.70381e-015	2.98311e-015	-9.09203e-015	-1.01169e-014	-4.66531e-015	1.70725e-016	6.4242e-015	-1.2101e-015	7.09085e-015	1.6818e-015	2.71477e-014	-1.74791e-015	-1.80802e-014	-5.86109e-015	8.51788e-015	-6.33251e-015	-7.74809e-015	-1.50639e-014
-5.18634e-015	-9.32275e-015	6.82581e-015	-2.76228e-016	3.61061e-014	9.44047e-015	3.56627e-015	-3.91534e-015	3.22089e-015	-9.4585e-015	-9.99805e-015	-5.08459e-015	7.679e-017	6.60142e-015	-7.7815e-016	7.22054e-015	1.79805e-015	2.74613e-014	-1.57111e-015	-1.85944e-014	-5.55956e-015	8.57158e-015	-6.6397e-015	-7.98306e-015	-1.53082e-014
-5.72713e-015	-9.53625e-015	7.2804e-015	-1.35237e-016	3.6412e-014	9.68885e-015	4.14051e-015	-4.14684e-015	3.43781e-015	-9.8245e-015	-9.86918e-015	-5.49734e-015	-2.02867e-017	6.75512e-015	-3.32685e-016	7.33511e-015	1.89011e-015	2.77384e-014	-1.40619e-015	-1.90789e-014	-5.27016e-015	8.59108e-015	-6.96945e-015	-8.22429e-015	-1.55652e-014
-6.28159e-015	-9.74333e-015	7.72599e-015	-3.76469e-018	3.66858e-014	9.91712e-015	4.6922e-015	-4.39559e-015	3.63378e-015	-1.0188e-014	-9.7313e-015	-5.90084e-015	-1.20169e-016	6.88508e-015	1.24169e-016	7.43718e-015	1.95893e-015	2.79769e-014	-1.25346e-015	-1.95298e-014	-4.99347e-015	8.5738e-015	-7.32131e-015	-8.47192e-015	-1.58342e-014
-6.84702e-015	-9.94315e-015	8.16101e-015	1.18105e-016	3.69267e-014	1.01263e-014	5.2197e-015	-4.65953e-015	3.80852e-015	-1.05467e-014	-9.58603e-015	-6.29144e-015	-2.22687e-016	6.99141e-015	5.90154e-016	7.5288e-015	2.00591e-015	2.81754e-014	-1.11353e-015	-1.9945e-014	-4.72995e-015	8.51708e-015	-7.69421e-015	-8.72537e-015	-1.61153e-014
-7.42069e-015	-1.01353e-014	8.58369e-015	2.30055e-016	3.71336e-014	1.03173e-014	5.7215e-015	-4.93617e-015	3.96215e-015	-1.08984e-014	-9.4338e-015	-6.66593e-015	-3.27527e-016	7.07487e-015	1.06219e-015	7.61208e-015	2.03256e-015	2.83316e-014	-9.86474e-016	-2.03219e-014	-4.47991e-015	8.41979e-015	-8.08693e-015	-8.98482e-015	-1.64074e-014
-8e-015	-1.03189e-014	8.99208e-015	3.31903e-016	3.73057e-014	1.04912e-014	6.19634e-015	-5.22359e-015	4.09568e-015	-1.12414e-014	-9.27554e-015	-7.02134e-015	-4.34941e-016	7.13601e-015	1.53738e-015	7.68864e-015	2.04062e-015	2.84436e-014	-8.72759e-016	-2.06583e-014	-4.24344e-015	8.28074e-015	-8.49835e-015	-9.2501e-015	-1.67097e-014
-8.58239e-015	-1.04932e-014	9.38424e-015	4.23464e-016	3.74426e-014	1.0648e-014	6.64273e-015	-5.51871e-015	4.20952e-015	-1.15735e-014	-9.11252e-015	-7.35505e-015	-5.44751e-016	7.17543e-015	2.0131e-015	7.76029e-015	2.03109e-015	2.85105e-014	-7.7223e-016	-2.0952e-014	-4.02078e-015	8.09893e-015	-8.9269e-015	-9.52085e-015	-1.70205e-014
-9.16494e-015	-1.06569e-014	9.75915e-015	5.04447e-016	3.7544e-014	1.07893e-014	7.05893e-015	-5.81929e-015	4.3048e-015	-1.18932e-014	-8.94621e-015	-7.66429e-015	-6.56904e-016	7.19417e-015	2.48549e-015	7.82818e-015	2.00517e-015	2.85312e-014	-6.8509e-016	-2.12017e-014	-3.81185e-015	7.87417e-015	-9.37085e-015	-9.79717e-015	-1.73389e-014
-9.74542e-015	-1.08084e-014	1.01148e-014	5.7422e-016	3.76091e-014	1.09155e-014	7.44353e-015	-6.12315e-015	4.38145e-015	-1.21997e-014	-8.7777e-015	-7.9468e-015	-7.703e-016	7.19303e-015	2.95099e-015	7.89427e-015	1.96493e-015	2.85054e-014	-6.11838e-016	-2.1406e-014	-3.61784e-015	7.60654e-015	-9.82841e-015	-1.00789e-014	-1.7663e-014
-1.03204e-014	-1.09475e-014	1.0449e-014	6.32771e-016	3.76372e-014	1.10282e-014	7.79566e-015	-6.42738e-015	4.4404e-015	-1.24916e-014	-8.6076e-015	-8.20043e-015	-8.84481e-016	7.17305e-015	3.40617e-015	7.95983e-015	1.91144e-015	2.84329e-014	-5.52678e-016	-2.15645e-014	-3.43928e-015	7.29685e-015	-1.02976e-014	-1.03665e-014	-1.79917e-014
-1.08873e-014	-1.10739e-014	1.07609e-014	6.79821e-016	3.76281e-014	1.11276e-014	8.1143e-015	-6.72897e-015	4.48345e-015	-1.27676e-014	-8.43716e-015	-8.4234e-015	-9.98975e-016	7.13521e-015	3.84699e-015	8.02567e-015	1.84646e-015	2.83135e-014	-5.07642e-016	-2.16775e-014	-3.27661e-015	6.94557e-015	-1.07765e-014	-1.06599e-014	-1.83244e-014
-1.14441e-014	-1.11855e-014	1.10493e-014	7.14461e-016	3.75819e-014	1.12146e-014	8.399e-015	-7.02598e-015	4.51134e-015	-1.30268e-014	-8.26737e-015	-8.61408e-015	-1.11335e-015	7.08001e-015	4.27035e-015	8.09226e-015	1.77112e-015	2.81475e-014	-4.76427e-016	-2.17459e-014	-3.13076e-015	6.55429e-015	-1.12631e-014	-1.09594e-014	-1.86596e-014
-1.19888e-014	-1.12813e-014	1.13138e-014	7.36111e-016	3.74988e-014	1.12901e-014	8.64956e-015	-7.31515e-015	4.52535e-015	-1.32691e-014	-8.09894e-015	-8.77207e-015	-1.22743e-015	7.00821e-015	4.67273e-015	8.16033e-015	1.68585e-015	2.79352e-014	-4.59281e-016	-2.17706e-014	-3.00288e-015	6.12454e-015	-1.17547e-014	-1.12647e-014	-1.89959e-014
-1.25186e-014	-1.13607e-014	1.15525e-014	7.44818e-016	3.73782e-014	1.1355e-014	8.86597e-015	-7.59468e-015	4.52725e-015	-1.34935e-014	-7.93267e-015	-8.896e-015	-1.34039e-015	6.92132e-015	5.05059e-015	8.22948e-015	1.59155e-015	2.76777e-014	-4.56268e-016	-2.17525e-014	-2.89324e-015	5.65862e-015	-1.22485e-014	-1.15762e-014	-1.93319e-014
-1.30311e-014	-1.14229e-014	1.17644e-014	7.39584e-016	3.72205e-014	1.141e-014	9.04813e-015	-7.86195e-015	4.51768e-015	-1.36999e-014	-7.76933e-015	-8.9858e-015	-1.45228e-015	6.82046e-015	5.40084e-015	8.29931e-015	1.48943e-015	2.73753e-014	-4.67383e-016	-2.16931e-014	-2.80286e-015	5.15897e-015	-1.27426e-014	-1.1894e-014	-1.96659e-014
-1.35248e-014	-1.14669e-014	1.1949e-014	7.20069e-016	3.70265e-014	1.14558e-014	9.19546e-015	-8.11415e-015	4.49786e-015	-1.38879e-014	-7.609e-015	-9.04157e-015	-1.56252e-015	6.70597e-015	5.7202e-015	8.36936e-015	1.37981e-015	2.70305e-014	-4.92188e-016	-2.15951e-014	-2.73337e-015	4.62883e-015	-1.32344e-014	-1.22183e-014	-1.99965e-014
-1.39969e-014	-1.14917e-014	1.21053e-014	6.85957e-016	3.67966e-014	1.14933e-014	9.30891e-015	-8.34876e-015	4.46859e-015	-1.40578e-014	-7.4525e-015	-9.06417e-015	-1.67035e-015	6.57928e-015	6.00601e-015	8.4384e-015	1.26251e-015	2.66454e-014	-5.3089e-016	-2.14609e-014	-2.6863e-015	4.07163e-015	-1.37211e-014	-1.25496e-014	-2.03224e-014
-1.44457e-014	-1.14961e-014	1.22325e-014	6.37579e-016	3.65319e-014	1.1523e-014	9.38979e-015	-8.56326e-015	4.42995e-015	-1.42094e-014	-7.29995e-015	-9.05453e-015	-1.77502e-015	6.44111e-015	6.25555e-015	8.50503e-015	1.13762e-015	2.62214e-014	-5.83336e-016	-2.12937e-014	-2.66143e-015	3.49075e-015	-1.42001e-014	-1.28881e-014	-2.06417e-014
-1.48689e-014	-1.14802e-014	1.23307e-014	5.74733e-016	3.6233e-014	1.15459e-014	9.43908e-015	-8.75648e-015	4.38368e-015	-1.43431e-014	-7.15131e-015	-9.01343e-015	-1.87602e-015	6.29294e-015	6.46675e-015	8.56769e-015	1.00513e-015	2.57614e-014	-6.49085e-016	-2.1097e-014	-2.65939e-015	2.89013e-015	-1.46692e-014	-1.32333e-014	-2.09531e-014
-1.52651e-014	-1.14436e-014	1.23997e-014	4.97519e-016	3.5901e-014	1.15625e-014	9.45783e-015	-8.92696e-015	4.33093e-015	-1.44591e-014	-7.00686e-015	-8.94238e-015	-1.97204e-015	6.13543e-015	6.63813e-015	8.62475e-015	8.65446e-016	2.52692e-014	-7.28169e-016	-2.08739e-014	-2.68094e-015	2.27343e-015	-1.51258e-014	-1.35855e-014	-2.12546e-014
-1.56332e-014	-1.1386e-014	1.24393e-014	4.06912e-016	3.55375e-014	1.15739e-014	9.44728e-015	-9.07244e-015	4.27164e-015	-1.45583e-014	-6.86657e-015	-8.84318e-015	-2.06276e-015	5.97015e-015	6.76774e-015	8.675e-015	7.18969e-016	2.47476e-014	-8.20073e-016	-2.0628e-014	-2.72683e-015	1.64454e-015	-1.55673e-014	-1.39444e-014	-2.15452e-014
-1.59716e-014	-1.13074e-014	1.245e-014	3.03496e-016	3.51439e-014	1.15809e-014	9.40882e-015	-9.19224e-015	4.20685e-015	-1.46413e-014	-6.73052e-015	-8.71789e-015	-2.14764e-015	5.79847e-015	6.8548e-015	8.71626e-015	5.65349e-016	2.42002e-014	-9.2409e-016	-2.03634e-014	-2.79767e-015	1.00783e-015	-1.59911e-014	-1.43087e-014	-2.18225e-014
-1.62793e-014	-1.12084e-014	1.24318e-014	1.8772e-016	3.47227e-014	1.15841e-014	9.3437e-015	-9.28609e-015	4.1366e-015	-1.4709e-014	-6.5992e-015	-8.56909e-015	-2.22596e-015	5.62164e-015	6.89782e-015	8.74632e-015	4.03956e-016	2.36308e-014	-1.03973e-015	-2.00839e-014	-2.89396e-015	3.67937e-016	-1.63946e-014	-1.46786e-014	-2.20855e-014
-1.65549e-014	-1.10891e-014	1.2386e-014	6.05607e-017	3.42763e-014	1.15843e-014	9.25448e-015	-9.35316e-015	4.06086e-015	-1.47616e-014	-6.4719e-015	-8.39921e-015	-2.2966e-015	5.44115e-015	6.89646e-015	8.76296e-015	2.34254e-016	2.30429e-014	-1.16603e-015	-1.97932e-014	-3.01621e-015	-2.71144e-016	-1.67757e-014	-1.50533e-014	-2.23338e-014
-1.67975e-014	-1.09495e-014	1.23127e-014	-7.71055e-017	3.38075e-014	1.15822e-014	9.14395e-015	-9.39355e-015	3.97946e-015	-1.48005e-014	-6.34863e-015	-8.2107e-015	-2.35932e-015	5.2579e-015	6.85085e-015	8.76374e-015	5.61117e-017	2.24417e-014	-1.30255e-015	-1.94947e-014	-3.16445e-015	-9.04819e-016	-1.71331e-014	-1.5432e-014	-2.25665e-014
-1.70072e-014	-1.07904e-014	1.22126e-014	-2.24229e-016	3.332e-014	1.15782e-014	9.01423e-015	-9.40669e-015	3.89322e-015	-1.48266e-014	-6.22921e-015	-8.00697e-015	-2.41328e-015	5.07307e-015	6.76139e-015	8.74679e-015	-1.31285e-016	2.18313e-014	-1.44818e-015	-1.91925e-014	-3.33795e-015	-1.52884e-015	-1.74646e-014	-1.58144e-014	-2.27818e-014
-1.71828e-014	-1.06134e-014	1.20867e-014	-3.788e-016	3.28172e-014	1.15734e-014	8.86709e-015	-9.39239e-015	3.80181e-015	-1.48405e-014	-6.11334e-015	-7.79103e-015	-2.45767e-015	4.88778e-015	6.62888e-015	8.71001e-015	-3.28873e-016	2.12168e-014	-1.60202e-015	-1.8891e-014	-3.53683e-015	-2.13932e-015	-1.77683e-014	-1.61994e-014	-2.29793e-014
-1.73244e-014	-1.04187e-014	1.19358e-014	-5.3943e-016	3.23033e-014	1.15688e-014	8.70447e-015	-9.35147e-015	3.70475e-015	-1.48443e-014	-6.00094e-015	-7.56577e-015	-2.49273e-015	4.70289e-015	6.45468e-015	8.65154e-015	-5.36777e-016	2.06027e-014	-1.76339e-015	-1.85937e-014	-3.76099e-015	-2.73195e-015	-1.80428e-014	-1.65855e-014	-2.31585e-014
-1.74319e-014	-1.0208e-014	1.17615e-014	-7.04108e-016	3.17818e-014	1.15649e-014	8.52958e-015	-9.28542e-015	3.60221e-015	-1.48385e-014	-5.89203e-015	-7.33418e-015	-2.51788e-015	4.52017e-015	6.24069e-015	8.56914e-015	-7.54885e-016	1.99943e-014	-1.9311e-015	-1.8304e-014	-4.00894e-015	-3.30321e-015	-1.82863e-014	-1.69719e-014	-2.3318e-014
-1.75053e-014	-9.98254e-015	1.15653e-014	-8.71444e-016	3.12564e-014	1.15626e-014	8.34481e-015	-9.19545e-015	3.49337e-015	-1.48241e-014	-5.78649e-015	-7.09941e-015	-2.5319e-015	4.34013e-015	5.98861e-015	8.46131e-015	-9.83216e-016	1.93962e-014	-2.10353e-015	-1.80249e-014	-4.27989e-015	-3.84944e-015	-1.84978e-014	-1.73575e-014	-2.34572e-014
-1.7545e-014	-9.74406e-015	1.13485e-014	-1.03907e-015	3.07317e-014	1.15629e-014	8.1522e-015	-9.08299e-015	3.37767e-015	-1.48015e-014	-5.68407e-015	-6.86456e-015	-2.534e-015	4.16434e-015	5.701e-015	8.32635e-015	-1.2218e-015	1.88136e-014	-2.27874e-015	-1.77592e-014	-4.57343e-015	-4.36701e-015	-1.86771e-014	-1.77404e-014	-2.35757e-014
-1.75513e-014	-9.4946e-015	1.11126e-014	-1.20494e-015	3.02124e-014	1.15671e-014	7.95454e-015	-8.95028e-015	3.25425e-015	-1.47718e-014	-5.58474e-015	-6.63259e-015	-2.52397e-015	3.99373e-015	5.38006e-015	8.16339e-015	-1.47088e-015	1.82516e-014	-2.45559e-015	-1.75097e-014	-4.88915e-015	-4.85211e-015	-1.88234e-014	-1.81193e-014	-2.36729e-014
-1.75244e-014	-9.2368e-015	1.08594e-014	-1.36676e-015	2.97026e-014	1.15755e-014	7.75461e-015	-8.79963e-015	3.12268e-015	-1.47357e-014	-5.4887e-015	-6.40645e-015	-2.50128e-015	3.82958e-015	5.02855e-015	7.97166e-015	-1.73017e-015	1.77155e-014	-2.63284e-015	-1.72784e-014	-5.22526e-015	-5.30237e-015	-1.89363e-014	-1.84924e-014	-2.37488e-014
-1.74655e-014	-8.97298e-015	1.05905e-014	-1.52099e-015	2.92077e-014	1.15886e-014	7.55426e-015	-8.63358e-015	2.98287e-015	-1.4694e-014	-5.39585e-015	-6.18883e-015	-2.46586e-015	3.6725e-015	4.64981e-015	7.75102e-015	-1.99888e-015	1.72097e-014	-2.80874e-015	-1.70679e-014	-5.57941e-015	-5.71506e-015	-1.90154e-014	-1.88585e-014	-2.38037e-014
-1.73758e-014	-8.70456e-015	1.03075e-014	-1.66605e-015	2.87323e-014	1.16084e-014	7.35646e-015	-8.45491e-015	2.83431e-015	-1.46473e-014	-5.30612e-015	-5.98258e-015	-2.41723e-015	3.52364e-015	4.24729e-015	7.50171e-015	-2.27684e-015	1.67386e-014	-2.98234e-015	-1.68795e-014	-5.95058e-015	-6.08711e-015	-1.90613e-014	-1.92151e-014	-2.38374e-014
-1.72562e-014	-8.43397e-015	1.0013e-014	-1.79987e-015	2.82816e-014	1.16358e-014	7.16347e-015	-8.26622e-015	2.67623e-015	-1.45965e-014	-5.22017e-015	-5.78981e-015	-2.3556e-015	3.38331e-015	3.82433e-015	7.22376e-015	-2.56383e-015	1.63062e-014	-3.15238e-015	-1.67149e-014	-6.33648e-015	-6.41682e-015	-1.90749e-014	-1.9561e-014	-2.38508e-014
-1.71083e-014	-8.16402e-015	9.7083e-015	-1.9195e-015	2.78602e-014	1.16716e-014	6.97763e-015	-8.07065e-015	2.50803e-015	-1.45418e-014	-5.13823e-015	-5.61191e-015	-2.28104e-015	3.25255e-015	3.38444e-015	6.91785e-015	-2.85869e-015	1.59175e-014	-3.31743e-015	-1.6575e-014	-6.73515e-015	-6.70163e-015	-1.90568e-014	-1.98942e-014	-2.3844e-014
-1.69337e-014	-7.89713e-015	9.39537e-015	-2.02261e-015	2.74731e-014	1.1717e-014	6.80138e-015	-7.87106e-015	2.32973e-015	-1.44835e-014	-5.06066e-015	-5.45041e-015	-2.19349e-015	3.13172e-015	2.93167e-015	6.58494e-015	-3.16007e-015	1.55753e-014	-3.47621e-015	-1.64597e-014	-7.14447e-015	-6.93971e-015	-1.90078e-014	-2.02125e-014	-2.38177e-014
-1.67341e-014	-7.63555e-015	9.07595e-015	-2.10686e-015	2.71249e-014	1.17724e-014	6.63734e-015	-7.67052e-015	2.14109e-015	-1.44222e-014	-4.98757e-015	-5.30721e-015	-2.09283e-015	3.02134e-015	2.46967e-015	6.22678e-015	-3.46629e-015	1.52838e-014	-3.62722e-015	-1.63691e-014	-7.56198e-015	-7.12976e-015	-1.89289e-014	-2.05142e-014	-2.3772e-014
-1.65115e-014	-7.38212e-015	8.75161e-015	-2.17013e-015	2.68191e-014	1.18379e-014	6.48718e-015	-7.47258e-015	1.94229e-015	-1.43584e-014	-4.92027e-015	-5.18331e-015	-1.9797e-015	2.92146e-015	2.00184e-015	5.84517e-015	-3.7758e-015	1.50466e-014	-3.76799e-015	-1.63032e-014	-7.98525e-015	-7.27113e-015	-1.88214e-014	-2.07974e-014	-2.37083e-014
-1.62677e-014	-7.13968e-015	8.42496e-015	-2.20994e-015	2.65605e-014	1.19148e-014	6.35259e-015	-7.27959e-015	1.73284e-015	-1.42923e-014	-4.85917e-015	-5.07998e-015	-1.85368e-015	2.83267e-015	1.53189e-015	5.4432e-015	-4.08606e-015	1.4866e-014	-3.89739e-015	-1.62609e-014	-8.41191e-015	-7.36302e-015	-1.86875e-014	-2.10605e-014	-2.36273e-014
-1.60052e-014	-6.91045e-015	8.09799e-015	-2.22458e-015	2.63532e-014	1.20041e-014	6.23488e-015	-7.0943e-015	1.51304e-015	-1.42238e-014	-4.80486e-015	-4.99754e-015	-1.71526e-015	2.75485e-015	1.06357e-015	5.02367e-015	-4.39502e-015	1.47445e-014	-4.01446e-015	-1.62417e-014	-8.83967e-015	-7.4049e-015	-1.85285e-014	-2.1302e-014	-2.353e-014
-1.57255e-014	-6.69683e-015	7.77199e-015	-2.2126e-015	2.62007e-014	1.21068e-014	6.1359e-015	-6.92015e-015	1.28376e-015	-1.41535e-014	-4.75808e-015	-4.93574e-015	-1.56561e-015	2.68811e-015	6.00889e-016	4.58948e-015	-4.70024e-015	1.46849e-014	-4.11872e-015	-1.62451e-014	-9.26609e-015	-7.39687e-015	-1.83464e-014	-2.15203e-014	-2.34169e-014
-1.54307e-014	-6.50075e-015	7.44844e-015	-2.17183e-015	2.61063e-014	1.2223e-014	6.05689e-015	-6.75997e-015	1.04566e-015	-1.40822e-014	-4.71971e-015	-4.89436e-015	-1.40501e-015	2.63216e-015	1.46668e-016	4.14394e-015	-4.9996e-015	1.46886e-014	-4.20874e-015	-1.627e-014	-9.68931e-015	-7.33858e-015	-1.81429e-014	-2.17141e-014	-2.32895e-014
-1.51232e-014	-6.32453e-015	7.12992e-015	-2.1012e-015	2.6072e-014	1.23536e-014	5.9986e-015	-6.61615e-015	7.99503e-016	-1.40096e-014	-4.69038e-015	-4.87291e-015	-1.23355e-015	2.58632e-015	-2.96277e-016	3.69063e-015	-5.29047e-015	1.47573e-014	-4.28273e-015	-1.63146e-014	-1.01067e-014	-7.22993e-015	-1.79205e-014	-2.18818e-014	-2.31485e-014
-1.48056e-014	-6.16982e-015	6.81761e-015	-2.00013e-015	2.61e-014	1.24989e-014	5.96124e-015	-6.49116e-015	5.46219e-016	-1.39353e-014	-4.67107e-015	-4.87049e-015	-1.05161e-015	2.55083e-015	-7.24847e-016	3.23357e-015	-5.57057e-015	1.48922e-014	-4.34024e-015	-1.6377e-014	-1.05162e-014	-7.07118e-015	-1.76818e-014	-2.20223e-014	-2.29944e-014
-1.44804e-014	-6.03798e-015	6.5126e-015	-1.86794e-015	2.61923e-014	1.26599e-014	5.9457e-015	-6.38685e-015	2.8636e-016	-1.38596e-014	-4.66294e-015	-4.8865e-015	-8.59422e-016	2.52473e-015	-1.13611e-015	2.77708e-015	-5.83688e-015	1.50937e-014	-4.38088e-015	-1.64546e-014	-1.0916e-014	-6.86363e-015	-1.74286e-014	-2.21343e-014	-2.28288e-014
-1.41495e-014	-5.93077e-015	6.2169e-015	-1.70418e-015	2.63494e-014	1.28366e-014	5.95253e-015	-6.30427e-015	2.12167e-017	-1.37833e-014	-4.66669e-015	-4.91977e-015	-6.57025e-016	2.5072e-015	-1.52802e-015	2.32462e-015	-6.0868e-015	1.53607e-014	-4.40324e-015	-1.65446e-014	-1.13042e-014	-6.60839e-015	-1.71634e-014	-2.22172e-014	-2.26525e-014
-1.38151e-014	-5.84919e-015	5.9316e-015	-1.50835e-015	2.65712e-014	1.30286e-014	5.98201e-015	-6.24426e-015	-2.47189e-016	-1.37063e-014	-4.683e-015	-4.96866e-015	-4.45504e-016	2.49768e-015	-1.89871e-015	1.88099e-015	-6.31828e-015	1.56919e-014	-4.40719e-015	-1.66446e-014	-1.16783e-014	-6.30748e-015	-1.68885e-014	-2.22699e-014	-2.24661e-014
-1.34798e-014	-5.79422e-015	5.65782e-015	-1.28152e-015	2.68572e-014	1.32355e-014	6.03415e-015	-6.20839e-015	-5.17495e-016	-1.36288e-014	-4.71296e-015	-5.03159e-015	-2.25102e-016	2.49541e-015	-2.2463e-015	1.44986e-015	-6.52886e-015	1.60857e-014	-4.39249e-015	-1.67517e-014	-1.2037e-014	-5.96263e-015	-1.66062e-014	-2.22917e-014	-2.22707e-014
-1.31455e-014	-5.76657e-015	5.39686e-015	-1.02424e-015	2.72066e-014	1.34575e-014	6.10816e-015	-6.19684e-015	-7.88448e-016	-1.35506e-014	-4.75721e-015	-5.10682e-015	3.43655e-018	2.50009e-015	-2.56943e-015	1.03532e-015	-6.71493e-015	1.65398e-014	-4.35927e-015	-1.68637e-014	-1.2379e-014	-5.57579e-015	-1.63188e-014	-2.22819e-014	-2.2067e-014
-1.2814e-014	-5.76704e-015	5.14937e-015	-7.37419e-016	2.76177e-014	1.36932e-014	6.20373e-015	-6.20965e-015	-1.05813e-015	-1.34722e-014	-4.8161e-015	-5.1923e-015	2.39229e-016	2.50981e-015	-2.8666e-015	6.40937e-016	-6.87478e-015	1.70518e-014	-4.30795e-015	-1.69781e-014	-1.27028e-014	-5.14822e-015	-1.60285e-014	-2.22403e-014	-2.18557e-014
-1.24875e-014	-5.79541e-015	4.9162e-015	-4.22827e-016	2.8088e-014	1.39423e-014	6.31953e-015	-6.24715e-015	-1.32447e-015	-1.33937e-014	-4.89016e-015	-5.28603e-015	4.81189e-016	2.52291e-015	-3.13723e-015	2.70658e-016	-7.00689e-015	1.7619e-014	-4.23851e-015	-1.7092e-014	-1.30078e-014	-4.68227e-015	-1.57373e-014	-2.21671e-014	-2.16381e-014
-1.21676e-014	-5.8513e-015	4.6983e-015	-8.21308e-017	2.86147e-014	1.42039e-014	6.45506e-015	-6.30805e-015	-1.58555e-015	-1.33155e-014	-4.97981e-015	-5.38629e-015	7.28596e-016	2.53885e-015	-3.38042e-015	-7.14649e-017	-7.10867e-015	1.82386e-014	-4.1506e-015	-1.72024e-014	-1.32933e-014	-4.18002e-015	-1.54472e-014	-2.20626e-014	-2.14149e-014
-1.18559e-014	-5.93419e-015	4.49634e-015	2.83042e-016	2.91944e-014	1.44774e-014	6.60879e-015	-6.39107e-015	-1.84005e-015	-1.32379e-014	-5.08502e-015	-5.49089e-015	9.80859e-016	2.5557e-015	-3.59585e-015	-3.82488e-016	-7.17844e-015	1.89064e-014	-4.04461e-015	-1.73068e-014	-1.35588e-014	-3.64387e-015	-1.51601e-014	-2.19262e-014	-2.11864e-014
-1.15538e-014	-6.04319e-015	4.31068e-015	6.69817e-016	2.98226e-014	1.47613e-014	6.77948e-015	-6.49391e-015	-2.08588e-015	-1.31613e-014	-5.20572e-015	-5.59782e-015	1.23714e-015	2.57279e-015	-3.78362e-015	-6.59625e-016	-7.21477e-015	1.96188e-014	-3.92137e-015	-1.74031e-014	-1.38038e-014	-3.07679e-015	-1.48775e-014	-2.17583e-014	-2.09534e-014
-1.12632e-014	-6.17671e-015	4.14178e-015	1.07567e-015	3.04941e-014	1.50547e-014	6.96598e-015	-6.61527e-015	-2.32138e-015	-1.30864e-014	-5.34201e-015	-5.70519e-015	1.49652e-015	2.58922e-015	-3.94372e-015	-9.00043e-016	-7.2165e-015	2.03713e-014	-3.78177e-015	-1.74889e-014	-1.40277e-014	-2.48148e-015	-1.4601e-014	-2.15601e-014	-2.07167e-014
-1.09852e-014	-6.33325e-015	3.98971e-015	1.49782e-015	3.12044e-014	1.53558e-014	7.16714e-015	-6.75308e-015	-2.54478e-015	-1.30136e-014	-5.49352e-015	-5.81136e-015	1.7585e-015	2.60363e-015	-4.07661e-015	-1.10147e-015	-7.18286e-015	2.11586e-014	-3.62686e-015	-1.75619e-014	-1.423e-014	-1.86086e-015	-1.43318e-014	-2.13327e-014	-2.04766e-014
-1.07208e-014	-6.51163e-015	3.85485e-015	1.9337e-015	3.19472e-014	1.56628e-014	7.38112e-015	-6.90423e-015	-2.75466e-015	-1.29433e-014	-5.65976e-015	-5.91456e-015	2.02238e-015	2.61511e-015	-4.18303e-015	-1.2618e-015	-7.1133e-015	2.19756e-014	-3.45797e-015	-1.76205e-014	-1.44117e-014	-1.21754e-015	-1.40712e-014	-2.10772e-014	-2.02335e-014
-1.04715e-014	-6.70941e-015	3.73741e-015	2.37994e-015	3.27167e-014	1.5974e-014	7.60622e-015	-7.06704e-015	-2.94961e-015	-1.28758e-014	-5.84009e-015	-6.01307e-015	2.28677e-015	2.62231e-015	-4.26427e-015	-1.38004e-015	-7.00796e-015	2.28165e-014	-3.27644e-015	-1.76626e-014	-1.45728e-014	-5.54272e-016	-1.38204e-014	-2.07948e-014	-1.99885e-014
-1.02382e-014	-6.92433e-015	3.6375e-015	2.83253e-015	3.35061e-014	1.6288e-014	7.84074e-015	-7.23846e-015	-3.12817e-015	-1.28122e-014	-6.03389e-015	-6.10554e-015	2.55089e-015	2.62375e-015	-4.32065e-015	-1.45534e-015	-6.86678e-015	2.36755e-014	-3.08354e-015	-1.76866e-014	-1.47135e-014	1.26187e-016	-1.35797e-014	-2.04867e-014	-1.97421e-014
-1.00212e-014	-7.15421e-015	3.5552e-015	3.28804e-015	3.4309e-014	1.66026e-014	8.08262e-015	-7.41513e-015	-3.28964e-015	-1.27526e-014	-6.2399e-015	-6.19047e-015	2.81394e-015	2.61933e-015	-4.35326e-015	-1.48667e-015	-6.69043e-015	2.45474e-014	-2.88004e-015	-1.76911e-014	-1.48338e-014	8.20139e-016	-1.33493e-014	-2.01545e-014	-1.94944e-014
-9.82052e-015	-7.39549e-015	3.49031e-015	3.74273e-015	3.51185e-014	1.69155e-014	8.32927e-015	-7.59398e-015	-3.43304e-015	-1.26973e-014	-6.45738e-015	-6.26753e-015	3.07514e-015	2.60828e-015	-4.36387e-015	-1.47471e-015	-6.48008e-015	2.54265e-014	-2.66772e-015	-1.76755e-014	-1.49352e-014	1.52412e-015	-1.31299e-014	-1.97997e-014	-1.92458e-014
-9.6364e-015	-7.64518e-015	3.44283e-015	4.19306e-015	3.59272e-014	1.72248e-014	8.57877e-015	-7.77163e-015	-3.55773e-015	-1.26467e-014	-6.68478e-015	-6.33607e-015	3.33334e-015	2.58935e-015	-4.35401e-015	-1.42012e-015	-6.23707e-015	2.63067e-014	-2.44752e-015	-1.76382e-014	-1.50175e-014	2.23511e-015	-1.29215e-014	-1.94245e-014	-1.89973e-014
-9.46802e-015	-7.90015e-015	3.41211e-015	4.63596e-015	3.67283e-014	1.7528e-014	8.82909e-015	-7.94481e-015	-3.66323e-015	-1.26015e-014	-6.92059e-015	-6.39563e-015	3.58761e-015	2.56252e-015	-4.32515e-015	-1.32402e-015	-5.96298e-015	2.71816e-014	-2.22123e-015	-1.75789e-014	-1.50811e-014	2.94956e-015	-1.2724e-014	-1.90308e-014	-1.87491e-014
-9.31503e-015	-8.1569e-015	3.39808e-015	5.0669e-015	3.75143e-014	1.78226e-014	9.07751e-015	-8.1105e-015	-3.74944e-015	-1.25621e-014	-7.16327e-015	-6.44589e-015	3.83726e-015	2.52701e-015	-4.27947e-015	-1.18777e-015	-5.6596e-015	2.80451e-014	-1.99054e-015	-1.74972e-014	-1.51272e-014	3.66457e-015	-1.25372e-014	-1.8621e-014	-1.85012e-014
-9.17728e-015	-8.41225e-015	3.40029e-015	5.4823e-015	3.8278e-014	1.81066e-014	9.32238e-015	-8.26585e-015	-3.81602e-015	-1.25295e-014	-7.41095e-015	-6.48672e-015	4.08114e-015	2.48299e-015	-4.21809e-015	-1.01305e-015	-5.33027e-015	2.88914e-014	-1.75728e-015	-1.73923e-014	-1.5157e-014	4.37646e-015	-1.23611e-014	-1.81966e-014	-1.82545e-014
-9.0543e-015	-8.66267e-015	3.41823e-015	5.87874e-015	3.90122e-014	1.83775e-014	9.56178e-015	-8.40796e-015	-3.86397e-015	-1.2504e-014	-7.66146e-015	-6.51893e-015	4.31804e-015	2.43054e-015	-4.14257e-015	-8.02629e-016	-4.97692e-015	2.97148e-014	-1.52319e-015	-1.72646e-014	-1.51711e-014	5.0817e-015	-1.21951e-014	-1.77601e-014	-1.80098e-014
-8.94543e-015	-8.90499e-015	3.45218e-015	6.2532e-015	3.97097e-014	1.86331e-014	9.79324e-015	-8.53382e-015	-3.89342e-015	-1.24859e-014	-7.91318e-015	-6.54221e-015	4.54662e-015	2.36949e-015	-4.05412e-015	-5.5948e-016	-4.60262e-015	3.05091e-014	-1.28984e-015	-1.71147e-014	-1.517e-014	5.77736e-015	-1.20386e-014	-1.73141e-014	-1.77678e-014
-8.84997e-015	-9.1355e-015	3.50119e-015	6.60234e-015	4.03644e-014	1.88716e-014	1.0015e-014	-8.64095e-015	-3.90463e-015	-1.24755e-014	-8.16381e-015	-6.55722e-015	4.76582e-015	2.30044e-015	-3.95457e-015	-2.86584e-016	-4.21053e-015	3.12683e-014	-1.05959e-015	-1.69425e-014	-1.51541e-014	6.46002e-015	-1.18905e-014	-1.68609e-014	-1.75286e-014
-8.76605e-015	-9.35076e-015	3.56505e-015	6.92349e-015	4.09699e-014	1.90904e-014	1.0225e-014	-8.72713e-015	-3.89864e-015	-1.2473e-014	-8.4114e-015	-6.56483e-015	4.97493e-015	2.22428e-015	-3.84558e-015	1.24542e-017	-3.80367e-015	3.19877e-014	-8.33977e-016	-1.67479e-014	-1.51238e-014	7.12643e-015	-1.17501e-014	-1.64028e-014	-1.72928e-014
-8.69294e-015	-9.54779e-015	3.64328e-015	7.21438e-015	4.15203e-014	1.92875e-014	1.04207e-014	-8.79003e-015	-3.87688e-015	-1.24781e-014	-8.6539e-015	-6.56619e-015	5.17295e-015	2.14183e-015	-3.72837e-015	3.33453e-016	-3.38549e-015	3.26626e-014	-6.14078e-016	-1.65325e-014	-1.50803e-014	7.77291e-015	-1.16165e-014	-1.59416e-014	-1.70608e-014
-8.62968e-015	-9.72277e-015	3.73456e-015	7.47302e-015	4.20103e-014	1.94618e-014	1.06007e-014	-8.82835e-015	-3.84088e-015	-1.2491e-014	-8.88894e-015	-6.56291e-015	5.35871e-015	2.05438e-015	-3.60423e-015	6.72896e-016	-2.95877e-015	3.32887e-014	-4.01647e-016	-1.62977e-014	-1.50234e-014	8.39675e-015	-1.14886e-014	-1.54797e-014	-1.68329e-014
-8.57554e-015	-9.87254e-015	3.83824e-015	7.69708e-015	4.24353e-014	1.96115e-014	1.07635e-014	-8.84064e-015	-3.79236e-015	-1.25117e-014	-9.11458e-015	-6.55668e-015	5.53194e-015	1.96293e-015	-3.47449e-015	1.02701e-015	-2.52655e-015	3.38622e-014	-1.97564e-016	-1.60451e-014	-1.49542e-014	8.99558e-015	-1.13661e-014	-1.50201e-014	-1.66107e-014
-8.529e-015	-9.99413e-015	3.95325e-015	7.88453e-015	4.2792e-014	1.97352e-014	1.09067e-014	-8.82681e-015	-3.73341e-015	-1.25397e-014	-9.3286e-015	-6.54853e-015	5.69111e-015	1.86893e-015	-3.34032e-015	1.39144e-015	-2.09219e-015	3.43794e-014	-3.51718e-018	-1.57754e-014	-1.48728e-014	9.56683e-015	-1.12476e-014	-1.45646e-014	-1.63941e-014
-8.48842e-015	-1.00844e-014	4.0784e-015	8.03439e-015	4.30772e-014	1.98313e-014	1.10285e-014	-8.78676e-015	-3.66647e-015	-1.25748e-014	-9.52915e-015	-6.54013e-015	5.83472e-015	1.77388e-015	-3.20251e-015	1.76242e-015	-1.65919e-015	3.48374e-014	1.79333e-016	-1.54899e-014	-1.4779e-014	1.0108e-014	-1.11322e-014	-1.41159e-014	-1.61842e-014
-8.45268e-015	-1.0141e-014	4.213e-015	8.14619e-015	4.3289e-014	1.98996e-014	1.11274e-014	-8.72066e-015	-3.59299e-015	-1.2617e-014	-9.71453e-015	-6.533e-015	5.96271e-015	1.679e-015	-3.06216e-015	2.13599e-015	-1.23129e-015	3.52344e-014	3.50086e-016	-1.51898e-014	-1.46729e-014	1.06171e-014	-1.10184e-014	-1.36761e-014	-1.59811e-014
-8.42077e-015	-1.01611e-014	4.35613e-015	8.21926e-015	4.34259e-014	1.99391e-014	1.1202e-014	-8.62921e-015	-3.51502e-015	-1.26657e-014	-9.88255e-015	-6.52905e-015	6.07354e-015	1.58575e-015	-2.92015e-015	2.50797e-015	-8.11951e-016	3.55688e-014	5.0748e-016	-1.48776e-014	-1.4555e-014	1.10924e-014	-1.09049e-014	-1.32469e-014	-1.57856e-014
-8.39149e-015	-1.01433e-014	4.50661e-015	8.25375e-015	4.34867e-014	1.99495e-014	1.12514e-014	-8.51395e-015	-3.43506e-015	-1.27207e-014	-1.00317e-014	-6.52999e-015	6.16636e-015	1.49607e-015	-2.77707e-015	2.87405e-015	-4.03845e-016	3.58393e-014	6.5079e-016	-1.45545e-014	-1.44252e-014	1.15325e-014	-1.07911e-014	-1.28299e-014	-1.55984e-014
-8.36357e-015	-1.00856e-014	4.66373e-015	8.24979e-015	4.34709e-014	1.99313e-014	1.12741e-014	-8.37635e-015	-3.35584e-015	-1.27809e-014	-1.0161e-014	-6.53786e-015	6.24126e-015	1.41194e-015	-2.63323e-015	3.23093e-015	-9.81302e-018	3.60445e-014	7.79644e-016	-1.42227e-014	-1.42831e-014	1.19361e-014	-1.0676e-014	-1.24268e-014	-1.54206e-014
-8.33545e-015	-9.98638e-015	4.82609e-015	8.20841e-015	4.33793e-014	1.98838e-014	1.12695e-014	-8.21818e-015	-3.27924e-015	-1.28454e-014	-1.02689e-014	-6.55419e-015	6.29791e-015	1.33513e-015	-2.48919e-015	3.57478e-015	3.67933e-016	3.6184e-014	8.9339e-016	-1.38836e-014	-1.41286e-014	1.23019e-014	-1.05588e-014	-1.20392e-014	-1.52533e-014
-8.30652e-015	-9.84473e-015	4.99196e-015	8.13123e-015	4.32131e-014	1.98079e-014	1.12362e-014	-8.04154e-015	-3.2071e-015	-1.29133e-014	-1.03544e-014	-6.58018e-015	6.33541e-015	1.26709e-015	-2.34531e-015	3.90321e-015	7.269e-016	3.62584e-014	9.92524e-016	-1.35388e-014	-1.39619e-014	1.26288e-014	-1.04385e-014	-1.16686e-014	-1.50965e-014
-8.27592e-015	-9.66031e-015	5.16055e-015	8.01955e-015	4.29742e-014	1.9704e-014	1.11732e-014	-7.84893e-015	-3.14168e-015	-1.29839e-014	-1.04167e-014	-6.6169e-015	6.35388e-015	1.20975e-015	-2.20222e-015	4.2132e-015	1.06501e-015	3.62684e-014	1.07688e-015	-1.31902e-014	-1.37827e-014	1.29166e-014	-1.03148e-014	-1.13163e-014	-1.49505e-014
-8.24283e-015	-9.43363e-015	5.33076e-015	7.87524e-015	4.26643e-014	1.95731e-014	1.10799e-014	-7.6429e-015	-3.08518e-015	-1.30565e-014	-1.04548e-014	-6.66573e-015	6.35358e-015	1.16483e-015	-2.05977e-015	4.50195e-015	1.38077e-015	3.62153e-014	1.14668e-015	-1.28401e-014	-1.35904e-014	1.31649e-014	-1.01867e-014	-1.09831e-014	-1.48158e-014
-8.20632e-015	-9.16515e-015	5.50106e-015	7.70044e-015	4.22861e-014	1.94166e-014	1.09559e-014	-7.42658e-015	-3.03897e-015	-1.31299e-014	-1.04682e-014	-6.72792e-015	6.33397e-015	1.13336e-015	-1.91762e-015	4.76643e-015	1.6725e-015	3.61004e-014	1.20235e-015	-1.24902e-014	-1.33854e-014	1.33733e-014	-1.00535e-014	-1.06705e-014	-1.46931e-014
-8.16578e-015	-8.85507e-015	5.66999e-015	7.49825e-015	4.18437e-014	1.92352e-014	1.08014e-014	-7.20329e-015	-3.00517e-015	-1.32031e-014	-1.0457e-014	-6.80433e-015	6.29572e-015	1.11646e-015	-1.77615e-015	5.00592e-015	1.93854e-015	3.59265e-014	1.24407e-015	-1.21421e-014	-1.31673e-014	1.35417e-014	-9.91479e-015	-1.03788e-014	-1.45821e-014
-8.12097e-015	-8.50352e-015	5.83598e-015	7.27091e-015	4.13413e-014	1.90309e-014	1.06165e-014	-6.97584e-015	-2.98521e-015	-1.32749e-014	-1.04211e-014	-6.89551e-015	6.23925e-015	1.11571e-015	-1.63536e-015	5.21975e-015	2.17859e-015	3.56961e-014	1.27273e-015	-1.17979e-014	-1.29365e-014	1.36709e-014	-9.77012e-015	-1.01091e-014	-1.44831e-014
-8.0722e-015	-8.11221e-015	5.9978e-015	7.02102e-015	4.07831e-014	1.88057e-014	1.04013e-014	-6.74729e-015	-2.98008e-015	-1.33442e-014	-1.03611e-014	-7.00213e-015	6.16506e-015	1.13165e-015	-1.49492e-015	5.40667e-015	2.39215e-015	3.54114e-014	1.2897e-015	-1.14597e-014	-1.26927e-014	1.37613e-014	-9.61963e-015	-9.8612e-015	-1.43959e-014
-8.01956e-015	-7.6832e-015	6.15394e-015	6.7518e-015	4.01737e-014	1.85606e-014	1.01555e-014	-6.52044e-015	-2.99159e-015	-1.341e-014	-1.02772e-014	-7.12412e-015	6.07308e-015	1.16474e-015	-1.35482e-015	5.56635e-015	2.57866e-015	3.5075e-014	1.29543e-015	-1.11295e-014	-1.24365e-014	1.38138e-014	-9.46331e-015	-9.6355e-015	-1.43199e-014
-7.96305e-015	-7.218e-015	6.30317e-015	6.46694e-015	3.95175e-014	1.82977e-014	9.87981e-015	-6.29858e-015	-3.01958e-015	-1.34711e-014	-1.01707e-014	-7.26149e-015	5.96389e-015	1.21552e-015	-1.21507e-015	5.69827e-015	2.73792e-015	3.46898e-014	1.29097e-015	-1.08076e-014	-1.21686e-014	1.38295e-014	-9.30093e-015	-9.43244e-015	-1.42552e-014
-7.90258e-015	-6.71984e-015	6.44361e-015	6.16969e-015	3.88197e-014	1.80195e-014	9.57461e-015	-6.08495e-015	-3.06435e-015	-1.35268e-014	-1.00423e-014	-7.41354e-015	5.83868e-015	1.28386e-015	-1.07532e-015	5.80288e-015	2.87051e-015	3.42597e-014	1.27832e-015	-1.04955e-014	-1.18889e-014	1.38098e-014	-9.13262e-015	-9.25174e-015	-1.42007e-014
-7.83789e-015	-6.19118e-015	6.57392e-015	5.86369e-015	3.80861e-014	1.77288e-014	9.23949e-015	-5.88148e-015	-3.12626e-015	-1.35759e-014	-9.89348e-015	-7.58005e-015	5.69823e-015	1.36878e-015	-9.35469e-016	5.88042e-015	2.97658e-015	3.37888e-014	1.2587e-015	-1.0195e-014	-1.15977e-014	1.37571e-014	-8.95842e-015	-9.09287e-015	-1.4156e-014
-7.76986e-015	-5.63443e-015	6.69353e-015	5.55232e-015	3.73221e-014	1.74279e-014	8.87637e-015	-5.69041e-015	-3.20541e-015	-1.36174e-014	-9.72556e-015	-7.76047e-015	5.54364e-015	1.47061e-015	-7.95873e-016	5.93221e-015	3.05737e-015	3.32801e-014	1.23403e-015	-9.9075e-015	-1.12964e-014	1.36726e-014	-8.77818e-015	-8.95479e-015	-1.41205e-014
-7.699e-015	-5.05297e-015	6.80081e-015	5.23911e-015	3.65341e-014	1.71186e-014	8.4866e-015	-5.5139e-015	-3.30097e-015	-1.36505e-014	-9.53988e-015	-7.95327e-015	5.3761e-015	1.58889e-015	-6.56667e-016	5.95998e-015	3.11439e-015	3.27385e-014	1.20616e-015	-9.63438e-015	-1.09862e-014	1.35585e-014	-8.59247e-015	-8.83712e-015	-1.40936e-014
-7.62559e-015	-4.45047e-015	6.89496e-015	4.92827e-015	3.57279e-014	1.68027e-014	8.07179e-015	-5.35357e-015	-3.41237e-015	-1.36746e-014	-9.33792e-015	-8.15746e-015	5.1972e-015	1.72276e-015	-5.1791e-016	5.96612e-015	3.14857e-015	3.21685e-014	1.17645e-015	-9.37671e-015	-1.06685e-014	1.34175e-014	-8.40149e-015	-8.73901e-015	-1.40744e-014
-7.54893e-015	-3.83016e-015	6.97454e-015	4.62264e-015	3.49087e-014	1.64831e-014	7.63352e-015	-5.21093e-015	-3.53871e-015	-1.36886e-014	-9.12185e-015	-8.37134e-015	5.00806e-015	1.87084e-015	-3.79765e-016	5.95231e-015	3.16129e-015	3.15739e-014	1.14711e-015	-9.13518e-015	-1.03446e-014	1.32521e-014	-8.20555e-015	-8.65928e-015	-1.40615e-014
-7.46968e-015	-3.19605e-015	7.03884e-015	4.32585e-015	3.40824e-014	1.61621e-014	7.17367e-015	-5.087e-015	-3.67945e-015	-1.36915e-014	-8.89391e-015	-8.59339e-015	4.81043e-015	2.03178e-015	-2.42278e-016	5.92069e-015	3.15367e-015	3.09591e-014	1.11974e-015	-8.91067e-015	-1.00151e-014	1.30646e-014	-8.00508e-015	-8.59664e-015	-1.40537e-014
-7.38848e-015	-2.55152e-015	7.08721e-015	4.04064e-015	3.32542e-014	1.58418e-014	6.69355e-015	-4.98239e-015	-3.83321e-015	-1.36829e-014	-8.65634e-015	-8.82199e-015	4.60582e-015	2.20382e-015	-1.05696e-016	5.87437e-015	3.1276e-015	3.03284e-014	1.09569e-015	-8.70391e-015	-9.68182e-015	1.28583e-014	-7.80041e-015	-8.5498e-015	-1.40493e-014
-7.30554e-015	-1.90028e-015	7.11919e-015	3.77079e-015	3.24294e-014	1.5525e-014	6.19548e-015	-4.89755e-015	-3.99813e-015	-1.36623e-014	-8.41115e-015	-9.05456e-015	4.395e-015	2.38479e-015	3.02585e-017	5.81624e-015	3.08545e-015	2.96863e-014	1.07706e-015	-8.51609e-015	-9.34774e-015	1.26364e-014	-7.59229e-015	-8.51724e-015	-1.40466e-014
-7.22111e-015	-1.2472e-015	7.13377e-015	3.51793e-015	3.16134e-014	1.5214e-014	5.68151e-015	-4.83173e-015	-4.17226e-015	-1.3629e-014	-8.16079e-015	-9.2893e-015	4.17982e-015	2.57289e-015	1.65205e-016	5.749e-015	3.02866e-015	2.90368e-014	1.06594e-015	-8.34775e-015	-9.01417e-015	1.24015e-014	-7.38078e-015	-8.49737e-015	-1.4044e-014
-7.13602e-015	-5.96249e-016	7.13055e-015	3.28434e-015	3.08104e-014	1.4911e-014	5.15443e-015	-4.78419e-015	-4.35417e-015	-1.3583e-014	-7.90778e-015	-9.52407e-015	3.96195e-015	2.76584e-015	2.99469e-016	5.67553e-015	2.95982e-015	2.83839e-014	1.06358e-015	-8.19907e-015	-8.68286e-015	1.21569e-014	-7.16619e-015	-8.48859e-015	-1.40403e-014
-7.05078e-015	4.84913e-017	7.11023e-015	3.0725e-015	3.00248e-014	1.46177e-014	4.61649e-015	-4.75456e-015	-4.54179e-015	-1.35237e-014	-7.65383e-015	-9.75667e-015	3.74285e-015	2.96127e-015	4.33207e-016	5.59923e-015	2.88066e-015	2.77319e-014	1.07169e-015	-8.06954e-015	-8.35612e-015	1.19055e-014	-6.94867e-015	-8.48895e-015	-1.40331e-014
-6.96524e-015	6.83266e-016	7.07331e-015	2.8842e-015	2.92607e-014	1.43361e-014	4.07028e-015	-4.74127e-015	-4.7329e-015	-1.34507e-014	-7.40156e-015	-9.9847e-015	3.52401e-015	3.15685e-015	5.65883e-016	5.52312e-015	2.79369e-015	2.70844e-014	1.09183e-015	-7.95924e-015	-8.03551e-015	1.16502e-014	-6.72838e-015	-8.4963e-015	-1.40211e-014
-6.87921e-015	1.30477e-015	7.01955e-015	2.72097e-015	2.85215e-014	1.4068e-014	3.51799e-015	-4.74238e-015	-4.925e-015	-1.33639e-014	-7.15391e-015	-1.02058e-014	3.30687e-015	3.35048e-015	6.9727e-016	5.44965e-015	2.70112e-015	2.64444e-014	1.12572e-015	-7.86791e-015	-7.72325e-015	1.13943e-014	-6.50529e-015	-8.50853e-015	-1.4003e-014
-6.79311e-015	1.90885e-015	6.94973e-015	2.58415e-015	2.78113e-014	1.38142e-014	2.96227e-015	-4.75598e-015	-5.11659e-015	-1.32635e-014	-6.91269e-015	-1.04179e-014	3.09246e-015	3.53915e-015	8.27454e-016	5.38232e-015	2.60449e-015	2.58157e-014	1.17401e-015	-7.79575e-015	-7.42071e-015	1.11405e-014	-6.27982e-015	-8.52425e-015	-1.39767e-014
-6.70674e-015	2.49222e-015	6.86448e-015	2.47485e-015	2.71323e-014	1.35751e-014	2.40641e-015	-4.77963e-015	-5.30565e-015	-1.31494e-014	-6.67992e-015	-1.06194e-014	2.88275e-015	3.71941e-015	9.56355e-016	5.32437e-015	2.50535e-015	2.52008e-014	1.2381e-015	-7.7428e-015	-7.12959e-015	1.08915e-014	-6.05272e-015	-8.54116e-015	-1.39407e-014
-6.61949e-015	3.05183e-015	6.76436e-015	2.39331e-015	2.64873e-014	1.33516e-014	1.85308e-015	-4.81155e-015	-5.49025e-015	-1.30218e-014	-6.45769e-015	-1.08081e-014	2.67799e-015	3.88881e-015	1.08379e-015	5.27834e-015	2.40596e-015	2.4603e-014	1.3188e-015	-7.70797e-015	-6.85281e-015	1.06503e-014	-5.82366e-015	-8.55743e-015	-1.38935e-014
-6.53127e-015	3.58469e-015	6.65035e-015	2.3392e-015	2.58788e-014	1.31451e-014	1.30535e-015	-4.84904e-015	-5.66853e-015	-1.28808e-014	-6.2485e-015	-1.09822e-014	2.47939e-015	4.04521e-015	1.21002e-015	5.24649e-015	2.30786e-015	2.40252e-014	1.41652e-015	-7.68994e-015	-6.59286e-015	1.04193e-014	-5.59275e-015	-8.57183e-015	-1.38341e-014
-6.44106e-015	4.08802e-015	6.52412e-015	2.31211e-015	2.53081e-014	1.29557e-014	7.6616e-016	-4.88875e-015	-5.83885e-015	-1.27271e-014	-6.05442e-015	-1.11404e-014	2.2889e-015	4.18646e-015	1.33507e-015	5.23015e-015	2.21273e-015	2.34696e-014	1.53175e-015	-7.68771e-015	-6.35034e-015	1.02006e-014	-5.35947e-015	-8.58217e-015	-1.37608e-014
-6.34831e-015	4.55973e-015	6.38743e-015	2.31111e-015	2.47765e-014	1.27837e-014	2.38458e-016	-4.92806e-015	-5.99938e-015	-1.25609e-014	-5.87734e-015	-1.12805e-014	2.10652e-015	4.3103e-015	1.45893e-015	5.23192e-015	2.12164e-015	2.29381e-014	1.66419e-015	-7.70053e-015	-6.12645e-015	9.99632e-015	-5.12358e-015	-8.58635e-015	-1.36719e-014
-6.25167e-015	4.99801e-015	6.24126e-015	2.33575e-015	2.42848e-014	1.26288e-014	-2.75337e-016	-4.96429e-015	-6.14962e-015	-1.23825e-014	-5.71881e-015	-1.14014e-014	1.93341e-015	4.41554e-015	1.58134e-015	5.25363e-015	2.03653e-015	2.24326e-014	1.81388e-015	-7.72717e-015	-5.9228e-015	9.80837e-015	-4.88476e-015	-8.58257e-015	-1.35669e-014
-6.15016e-015	5.40089e-015	6.08764e-015	2.38432e-015	2.38339e-014	1.24906e-014	-7.72763e-016	-4.99468e-015	-6.28835e-015	-1.21923e-014	-5.58038e-015	-1.15019e-014	1.76995e-015	4.50064e-015	1.70248e-015	5.29648e-015	1.95817e-015	2.1955e-014	1.98059e-015	-7.76625e-015	-5.74066e-015	9.63901e-015	-4.64264e-015	-8.56863e-015	-1.34448e-014
-6.04258e-015	5.76764e-015	5.92803e-015	2.45483e-015	2.34244e-014	1.23687e-014	-1.25126e-015	-5.01671e-015	-6.41462e-015	-1.19906e-014	-5.46361e-015	-1.15806e-014	1.61665e-015	4.56388e-015	1.82273e-015	5.36128e-015	1.88767e-015	2.15062e-014	2.16402e-015	-7.81667e-015	-5.58084e-015	9.49013e-015	-4.39723e-015	-8.54344e-015	-1.33046e-014
-5.92793e-015	6.09725e-015	5.76459e-015	2.5454e-015	2.30565e-014	1.22623e-014	-1.7083e-015	-5.02732e-015	-6.5278e-015	-1.17774e-014	-5.36976e-015	-1.16366e-014	1.47393e-015	4.60445e-015	1.94231e-015	5.44878e-015	1.82622e-015	2.1088e-014	2.36353e-015	-7.87673e-015	-5.44413e-015	9.36293e-015	-4.1481e-015	-8.50527e-015	-1.31458e-014
-5.8045e-015	6.38945e-015	5.59953e-015	2.65451e-015	2.27302e-014	1.21703e-014	-2.1414e-015	-5.02422e-015	-6.62764e-015	-1.15534e-014	-5.30037e-015	-1.16696e-014	1.34189e-015	4.62191e-015	2.06208e-015	5.55957e-015	1.77489e-015	2.07022e-014	2.57819e-015	-7.94463e-015	-5.33058e-015	9.25889e-015	-3.89482e-015	-8.45263e-015	-1.29684e-014
-5.67081e-015	6.64438e-015	5.43556e-015	2.77954e-015	2.24456e-014	1.20919e-014	-2.54793e-015	-5.00571e-015	-6.71372e-015	-1.13188e-014	-5.25631e-015	-1.16792e-014	1.22056e-015	4.61602e-015	2.18233e-015	5.69463e-015	1.73426e-015	2.03503e-014	2.80654e-015	-8.01815e-015	-5.23981e-015	9.17976e-015	-3.63711e-015	-8.38469e-015	-1.27726e-014
-5.52601e-015	6.86146e-015	5.27483e-015	2.91789e-015	2.22028e-014	1.20263e-014	-2.92541e-015	-4.97063e-015	-6.78685e-015	-1.10746e-014	-5.23861e-015	-1.16653e-014	1.10961e-015	4.58681e-015	2.30391e-015	5.85335e-015	1.70501e-015	2.00339e-014	3.04738e-015	-8.09527e-015	-5.17152e-015	9.12661e-015	-3.37462e-015	-8.30018e-015	-1.2558e-014
-5.36809e-015	7.0418e-015	5.11939e-015	3.06653e-015	2.20017e-014	1.19722e-014	-3.27309e-015	-4.91743e-015	-6.84708e-015	-1.08215e-014	-5.24781e-015	-1.16277e-014	1.00935e-015	4.53482e-015	2.42779e-015	6.03488e-015	1.68751e-015	1.97541e-014	3.2991e-015	-8.17487e-015	-5.12539e-015	9.1001e-015	-3.107e-015	-8.19769e-015	-1.23249e-014
-5.19556e-015	7.1865e-015	4.97054e-015	3.22302e-015	2.18421e-014	1.19282e-014	-3.5893e-015	-4.84498e-015	-6.89478e-015	-1.05597e-014	-5.28456e-015	-1.15669e-014	9.19757e-016	4.46099e-015	2.55472e-015	6.23874e-015	1.68216e-015	1.95119e-014	3.55951e-015	-8.25428e-015	-5.10064e-015	9.10054e-015	-2.83361e-015	-8.07659e-015	-1.20737e-014
-5.00648e-015	7.29663e-015	4.83107e-015	3.38435e-015	2.17236e-014	1.18927e-014	-3.87314e-015	-4.7531e-015	-6.93033e-015	-1.02894e-014	-5.34873e-015	-1.14833e-014	8.40533e-016	4.3663e-015	2.68492e-015	6.46372e-015	1.6895e-015	1.93083e-014	3.8268e-015	-8.33106e-015	-5.09621e-015	9.12914e-015	-2.5538e-015	-7.93629e-015	-1.18055e-014
-4.79918e-015	7.3745e-015	4.70249e-015	3.54671e-015	2.16464e-014	1.18643e-014	-4.12351e-015	-4.64205e-015	-6.95511e-015	-1.00116e-014	-5.44044e-015	-1.13785e-014	7.70252e-016	4.25255e-015	2.81919e-015	6.70822e-015	1.71027e-015	1.91438e-014	4.09842e-015	-8.40333e-015	-5.11034e-015	9.18612e-015	-2.26739e-015	-7.7764e-015	-1.15217e-014
-4.57311e-015	7.42245e-015	4.58685e-015	3.70773e-015	2.1609e-014	1.18415e-014	-4.34012e-015	-4.51161e-015	-6.97003e-015	-9.72692e-015	-5.55949e-015	-1.12529e-014	7.08718e-016	4.12126e-015	2.95861e-015	6.97097e-015	1.74488e-015	1.90191e-014	4.37262e-015	-8.46854e-015	-5.14071e-015	9.27148e-015	-1.97433e-015	-7.59645e-015	-1.12234e-014
-4.32712e-015	7.44273e-015	4.48539e-015	3.86474e-015	2.1611e-014	1.18235e-014	-4.52262e-015	-4.36255e-015	-6.97626e-015	-9.43585e-015	-5.70545e-015	-1.11077e-014	6.55604e-016	3.97478e-015	3.10389e-015	7.2496e-015	1.79237e-015	1.89344e-014	4.64742e-015	-8.52481e-015	-5.18519e-015	9.38505e-015	-1.6747e-015	-7.39598e-015	-1.09118e-014
-4.0601e-015	7.43824e-015	4.39926e-015	4.01479e-015	2.16517e-014	1.18088e-014	-4.67129e-015	-4.19588e-015	-6.97523e-015	-9.13852e-015	-5.87822e-015	-1.09441e-014	6.09908e-016	3.81569e-015	3.25604e-015	7.54177e-015	1.85321e-015	1.88905e-014	4.91965e-015	-8.57024e-015	-5.24232e-015	9.52665e-015	-1.36833e-015	-7.17512e-015	-1.05886e-014
-3.77134e-015	7.41195e-015	4.32997e-015	4.15549e-015	2.17299e-014	1.17951e-014	-4.78626e-015	-4.01267e-015	-6.96781e-015	-8.83543e-015	-6.07702e-015	-1.07637e-014	5.70695e-016	3.64652e-015	3.41595e-015	7.84567e-015	1.927e-015	1.88881e-014	5.18702e-015	-8.60239e-015	-5.30926e-015	9.696e-015	-1.05486e-015	-6.93338e-015	-1.02547e-014
-3.46035e-015	7.36647e-015	4.27819e-015	4.28426e-015	2.18448e-014	1.17814e-014	-4.86816e-015	-3.81476e-015	-6.95558e-015	-8.52709e-015	-6.30164e-015	-1.05678e-014	5.37022e-016	3.46994e-015	3.58422e-015	8.15934e-015	2.014e-015	1.8927e-014	5.44739e-015	-8.61905e-015	-5.38336e-015	9.89288e-015	-7.34609e-016	-6.67061e-015	-9.91186e-015
-3.12593e-015	7.30494e-015	4.2445e-015	4.3987e-015	2.19964e-014	1.17661e-014	-4.91762e-015	-3.60466e-015	-6.94062e-015	-8.21358e-015	-6.55146e-015	-1.03585e-014	5.08308e-016	3.28966e-015	3.7617e-015	8.48042e-015	2.11438e-015	1.9008e-014	5.69897e-015	-8.61844e-015	-5.4628e-015	1.01167e-014	-4.07427e-016	-6.38716e-015	-9.56188e-015
-2.76785e-015	7.23082e-015	4.2295e-015	4.49634e-015	2.21837e-014	1.17484e-014	-4.93589e-015	-3.38529e-015	-6.92377e-015	-7.89573e-015	-6.82499e-015	-1.01376e-014	4.83746e-016	3.10863e-015	3.94926e-015	8.80603e-015	2.22826e-015	1.91309e-014	5.93942e-015	-8.599e-015	-5.54482e-015	1.03667e-014	-7.34579e-017	-6.08327e-015	-9.20673e-015
-2.3868e-015	7.14691e-015	4.23388e-015	4.5751e-015	2.24059e-014	1.1727e-014	-4.92499e-015	-3.15908e-015	-6.90652e-015	-7.57382e-015	-7.12078e-015	-9.90599e-015	4.62155e-016	2.92978e-015	4.14755e-015	9.13395e-015	2.35508e-015	1.9296e-014	6.16673e-015	-8.55858e-015	-5.62622e-015	1.06422e-014	2.66684e-016	-5.76e-015	-8.84837e-015
-1.98305e-015	7.0573e-015	4.25714e-015	4.63276e-015	2.2662e-014	1.17013e-014	-4.88689e-015	-2.92768e-015	-6.89095e-015	-7.24858e-015	-7.43791e-015	-9.66563e-015	4.42378e-016	2.75608e-015	4.35648e-015	9.46164e-015	2.49432e-015	1.95033e-014	6.37893e-015	-8.49544e-015	-5.70516e-015	1.09419e-014	6.12342e-016	-5.41806e-015	-8.489e-015
-1.55738e-015	6.96559e-015	4.2991e-015	4.66851e-015	2.29514e-014	1.16703e-014	-4.82343e-015	-2.69364e-015	-6.87712e-015	-6.9204e-015	-7.77524e-015	-9.41825e-015	4.2381e-016	2.59152e-015	4.57655e-015	9.78668e-015	2.64566e-015	1.97521e-014	6.57426e-015	-8.40881e-015	-5.77842e-015	1.12652e-014	9.62684e-016	-5.05795e-015	-8.12986e-015
-1.11082e-015	6.87483e-015	4.35936e-015	4.68134e-015	2.32723e-014	1.16335e-014	-4.73718e-015	-2.45987e-015	-6.86607e-015	-6.58988e-015	-8.13105e-015	-9.1661e-015	4.05607e-016	2.43929e-015	4.80789e-015	1.01066e-014	2.80891e-015	2.00423e-014	6.75085e-015	-8.29663e-015	-5.84258e-015	1.16115e-014	1.31728e-015	-4.68007e-015	-7.77288e-015
-6.44469e-016	6.78865e-015	4.43643e-015	4.67025e-015	2.36234e-014	1.15899e-014	-4.63011e-015	-2.22957e-015	-6.85864e-015	-6.25758e-015	-8.50346e-015	-8.91062e-015	3.87161e-016	2.30316e-015	5.05084e-015	1.04194e-014	2.98411e-015	2.03731e-014	6.90699e-015	-8.15791e-015	-5.89521e-015	1.19798e-014	1.67459e-015	-4.28521e-015	-7.42017e-015
-1.60085e-016	6.7105e-015	4.52911e-015	4.63489e-015	2.40035e-014	1.15392e-014	-4.5056e-015	-2.00498e-015	-6.85532e-015	-5.92396e-015	-8.89122e-015	-8.65321e-015	3.67535e-016	2.18558e-015	5.30514e-015	1.07225e-014	3.17107e-015	2.07444e-014	7.04173e-015	-7.99147e-015	-5.934e-015	1.23685e-014	2.03371e-015	-3.87425e-015	-7.07352e-015
3.40505e-016	6.64301e-015	4.63616e-015	4.57508e-015	2.44116e-014	1.14814e-014	-4.36692e-015	-1.78817e-015	-6.85645e-015	-5.58916e-015	-9.29269e-015	-8.39594e-015	3.45598e-016	2.08921e-015	5.57027e-015	1.10142e-014	3.36935e-015	2.11553e-014	7.15397e-015	-7.7964e-015	-5.95711e-015	1.27762e-014	2.39332e-015	-3.44842e-015	-6.73413e-015
8.55794e-016	6.58926e-015	4.75643e-015	4.49111e-015	2.48456e-014	1.14159e-014	-4.21717e-015	-1.58174e-015	-6.86254e-015	-5.25438e-015	-9.70553e-015	-8.14033e-015	3.20666e-016	2.01651e-015	5.84552e-015	1.1292e-014	3.57809e-015	2.16037e-014	7.24349e-015	-7.57238e-015	-5.96264e-015	1.32015e-014	2.75312e-015	-3.00934e-015	-6.40283e-015
1.3833e-015	6.55233e-015	4.88767e-015	4.38281e-015	2.53024e-014	1.13432e-014	-4.05901e-015	-1.38744e-015	-6.87308e-015	-4.91973e-015	-1.0128e-014	-7.88814e-015	2.91619e-016	1.97026e-015	6.13015e-015	1.1554e-014	3.7974e-015	2.20878e-014	7.31e-015	-7.31902e-015	-5.94878e-015	1.36429e-014	3.11125e-015	-2.55801e-015	-6.08098e-015
1.92037e-015	6.53458e-015	5.02776e-015	4.25092e-015	2.57799e-014	1.12631e-014	-3.89611e-015	-1.20651e-015	-6.88797e-015	-4.58597e-015	-1.0558e-014	-7.64041e-015	2.58296e-016	1.95309e-015	6.42344e-015	1.17992e-014	4.02662e-015	2.26053e-014	7.3527e-015	-7.03675e-015	-5.91479e-015	1.40989e-014	3.46629e-015	-2.09553e-015	-5.77014e-015
2.46441e-015	6.53795e-015	5.1748e-015	4.0961e-015	2.62764e-014	1.11762e-014	-3.73191e-015	-1.04078e-015	-6.90662e-015	-4.25409e-015	-1.0994e-014	-7.3983e-015	2.19527e-016	1.96557e-015	6.72397e-015	1.20255e-014	4.26562e-015	2.31542e-014	7.37141e-015	-6.72531e-015	-5.85916e-015	1.45679e-014	3.81666e-015	-1.62324e-015	-5.47077e-015
3.01226e-015	6.56412e-015	5.3262e-015	3.91978e-015	2.67887e-014	1.10822e-014	-3.56966e-015	-8.91043e-016	-6.92816e-015	-3.9244e-015	-1.14332e-014	-7.16276e-015	1.74604e-016	2.00893e-015	7.03102e-015	1.22314e-014	4.51427e-015	2.37325e-014	7.36648e-015	-6.38497e-015	-5.78155e-015	1.50484e-014	4.16119e-015	-1.14288e-015	-5.18308e-015
3.56058e-015	6.61529e-015	5.47913e-015	3.72344e-015	2.73134e-014	1.09817e-014	-3.41292e-015	-7.576e-016	-6.95179e-015	-3.59759e-015	-1.1874e-014	-6.93505e-015	1.23154e-016	2.08428e-015	7.34342e-015	1.24159e-014	4.77248e-015	2.43371e-014	7.33905e-015	-6.01602e-015	-5.68095e-015	1.55389e-014	4.49814e-015	-6.5569e-016	-4.90789e-015
4.10604e-015	6.69276e-015	5.63178e-015	3.50867e-015	2.78472e-014	1.08758e-014	-3.26458e-015	-6.40667e-016	-6.97631e-015	-3.27408e-015	-1.2314e-014	-6.7157e-015	6.51323e-017	2.19245e-015	7.65975e-015	1.25778e-014	5.03938e-015	2.4965e-014	7.28958e-015	-5.61916e-015	-5.55715e-015	1.60375e-014	4.82608e-015	-1.63465e-016	-4.64574e-015
4.64557e-015	6.79782e-015	5.78098e-015	3.27764e-015	2.83869e-014	1.0765e-014	-3.1271e-015	-5.40381e-016	-7.0006e-015	-2.95476e-015	-1.27508e-014	-6.50586e-015	1.58373e-019	2.3327e-015	7.97798e-015	1.27163e-014	5.31421e-015	2.56129e-014	7.21938e-015	-5.19593e-015	-5.41003e-015	1.65426e-014	5.14333e-015	3.31991e-016	-4.3963e-015
5.17528e-015	6.93063e-015	5.92502e-015	3.03229e-015	2.89281e-014	1.06498e-014	-3.00427e-015	-4.56355e-016	-7.0227e-015	-2.64018e-015	-1.31824e-014	-6.30635e-015	-7.21426e-017	2.50436e-015	8.29603e-015	1.28315e-014	5.59662e-015	2.62772e-014	7.12985e-015	-4.74677e-015	-5.24019e-015	1.70527e-014	5.44813e-015	8.29288e-016	-4.15937e-015
5.69194e-015	7.09157e-015	6.06159e-015	2.77482e-015	2.94669e-014	1.05307e-014	-2.89812e-015	-3.87246e-016	-7.04106e-015	-2.33117e-015	-1.36063e-014	-6.11781e-015	-1.51813e-016	2.70721e-015	8.61156e-015	1.29233e-014	5.88617e-015	2.69542e-014	7.02287e-015	-4.27264e-015	-5.04738e-015	1.75655e-014	5.7383e-015	1.3266e-015	-3.93491e-015
6.1918e-015	7.28071e-015	6.18788e-015	2.50763e-015	2.99991e-014	1.04084e-014	-2.81147e-015	-3.3214e-016	-7.05445e-015	-2.02863e-015	-1.40205e-014	-5.94045e-015	-2.39325e-016	2.93934e-015	8.92319e-015	1.29918e-014	6.18219e-015	2.76396e-014	6.89986e-015	-3.77559e-015	-4.83295e-015	1.80794e-014	6.0129e-015	1.82238e-015	-3.72244e-015
6.6719e-015	7.49778e-015	6.30133e-015	2.23356e-015	3.05199e-014	1.02843e-014	-2.74599e-015	-2.89436e-016	-7.0609e-015	-1.73294e-015	-1.44227e-014	-5.77452e-015	-3.34865e-016	3.19902e-015	9.22821e-015	1.30371e-014	6.48316e-015	2.83287e-014	6.76326e-015	-3.25783e-015	-4.59853e-015	1.85919e-014	6.27063e-015	2.31472e-015	-3.52135e-015
7.12919e-015	7.74225e-015	6.39989e-015	1.95511e-015	3.10251e-014	1.01588e-014	-2.70364e-015	-2.57482e-016	-7.05914e-015	-1.44473e-015	-1.48108e-014	-5.62023e-015	-4.37984e-016	3.48445e-015	9.52492e-015	1.30602e-014	6.78863e-015	2.90175e-014	6.61535e-015	-2.72108e-015	-4.34518e-015	1.91013e-014	6.51e-015	2.8021e-015	-3.33089e-015
7.56086e-015	8.01308e-015	6.48155e-015	1.67497e-015	3.15095e-014	1.00326e-014	-2.68575e-015	-2.33936e-016	-7.04753e-015	-1.16483e-015	-1.51826e-014	-5.47795e-015	-5.49068e-016	3.79304e-015	9.81101e-015	1.30615e-014	7.09795e-015	2.97012e-014	6.45831e-015	-2.16693e-015	-4.07459e-015	1.96056e-014	6.72943e-015	3.28326e-015	-3.14987e-015
7.96355e-015	8.30959e-015	6.5449e-015	1.39573e-015	3.19679e-014	9.90603e-015	-2.69343e-015	-2.16246e-016	-7.02346e-015	-8.93678e-016	-1.55359e-014	-5.34784e-015	-6.68872e-016	4.1224e-015	1.00843e-014	1.30421e-014	7.41049e-015	3.03748e-014	6.29458e-015	-1.59746e-015	-3.78893e-015	2.01027e-014	6.92766e-015	3.7561e-015	-2.97673e-015
8.3344e-015	8.63024e-015	6.58856e-015	1.12022e-015	3.23961e-014	9.77937e-015	-2.72782e-015	-2.01174e-016	-6.98582e-015	-6.32186e-016	-1.58692e-014	-5.23001e-015	-7.9723e-016	4.46971e-015	1.03427e-014	1.30027e-014	7.72523e-015	3.10324e-014	6.12626e-015	-1.01424e-015	-3.49062e-015	2.05908e-014	7.10342e-015	4.2192e-015	-2.81034e-015
8.67156e-015	8.97349e-015	6.61102e-015	8.50541e-016	3.2789e-014	9.65367e-015	-2.78914e-015	-1.8586e-016	-6.93348e-015	-3.80878e-016	-1.61806e-014	-5.12469e-015	-9.33865e-016	4.83155e-015	1.05842e-014	1.29446e-014	8.04113e-015	3.1669e-014	5.95605e-015	-4.20121e-016	-3.18134e-015	2.10682e-014	7.25611e-015	4.6711e-015	-2.6505e-015
8.97216e-015	9.33777e-015	6.61111e-015	5.89302e-016	3.31421e-014	9.52929e-015	-2.87782e-015	-1.67e-016	-6.86523e-015	-1.40414e-016	-1.64679e-014	-5.03155e-015	-1.07859e-015	5.20452e-015	1.08071e-014	1.28692e-014	8.3571e-015	3.22802e-014	5.78599e-015	1.82326e-016	-2.86263e-015	2.15331e-014	7.38501e-015	5.11071e-015	-2.49549e-015
9.2344e-015	9.72069e-015	6.58814e-015	3.39273e-016	3.34508e-014	9.40715e-015	-2.99377e-015	-1.41663e-016	-6.77974e-015	8.89315e-017	-1.67292e-014	-4.95065e-015	-1.23173e-015	5.58505e-015	1.10092e-014	1.27783e-014	8.67255e-015	3.28615e-014	5.61868e-015	7.91402e-016	-2.53714e-015	2.19837e-014	7.48971e-015	5.53699e-015	-2.34413e-015
9.45744e-015	1.01206e-014	6.54181e-015	1.02693e-016	3.37112e-014	9.2876e-015	-3.13585e-015	-1.07298e-016	-6.67721e-015	3.06673e-016	-1.69634e-014	-4.88175e-015	-1.39384e-015	5.96867e-015	1.11882e-014	1.26731e-014	8.98613e-015	3.34079e-014	5.4565e-015	1.40528e-015	-2.20718e-015	2.24182e-014	7.56951e-015	5.94805e-015	-2.19449e-015
9.64098e-015	1.05354e-014	6.47239e-015	-1.18773e-016	3.39195e-014	9.17127e-015	-3.30293e-015	-6.08089e-017	-6.5569e-015	5.12407e-016	-1.71687e-014	-4.82482e-015	-1.56433e-015	6.35217e-015	1.1343e-014	1.25555e-014	9.29706e-015	3.39152e-014	5.30178e-015	2.02109e-015	-1.87492e-015	2.28346e-014	7.62451e-015	6.34253e-015	-2.04533e-015
9.78401e-015	1.09628e-014	6.37962e-015	-3.23698e-016	3.40724e-014	9.05844e-015	-3.49377e-015	1.0202e-018	-6.41831e-015	7.05983e-016	-1.73437e-014	-4.77989e-015	-1.74247e-015	6.73241e-015	1.14724e-014	1.24274e-014	9.60469e-015	3.4379e-014	5.15608e-015	2.63586e-015	-1.54219e-015	2.3232e-014	7.65494e-015	6.71938e-015	-1.89526e-015
9.88592e-015	1.14005e-014	6.26448e-015	-5.10534e-016	3.41666e-014	8.94846e-015	-3.70628e-015	8.02177e-017	-6.26178e-015	8.86836e-016	-1.74879e-014	-4.74705e-015	-1.92749e-015	7.10491e-015	1.15748e-014	1.22901e-014	9.90712e-015	3.47956e-014	5.02159e-015	3.24696e-015	-1.21081e-015	2.36086e-014	7.66114e-015	7.0771e-015	-1.74367e-015
9.94658e-015	1.18464e-014	6.12779e-015	-6.77156e-016	3.41994e-014	8.84163e-015	-3.93888e-015	1.77981e-016	-6.088e-015	1.05509e-015	-1.76004e-014	-4.72549e-015	-2.11927e-015	7.4659e-015	1.1649e-014	1.21456e-014	1.02039e-014	3.51606e-014	4.89987e-015	3.85295e-015	-8.82197e-016	2.39633e-014	7.6431e-015	7.4141e-015	-1.58922e-015
9.96674e-015	1.22985e-014	5.96992e-015	-8.22508e-016	3.41695e-014	8.7377e-015	-4.18917e-015	2.96044e-016	-5.89813e-015	1.21026e-015	-1.76803e-014	-4.71478e-015	-2.31645e-015	7.81266e-015	1.16947e-014	1.19961e-014	1.04938e-014	3.54712e-014	4.79241e-015	4.45142e-015	-5.57924e-016	2.42953e-014	7.60186e-015	7.72952e-015	-1.43087e-015
9.9473e-015	1.27542e-014	5.7926e-015	-9.4563e-016	3.40752e-014	8.63673e-015	-4.4543e-015	4.35582e-016	-5.69322e-015	1.35239e-015	-1.7727e-014	-4.71483e-015	-2.51912e-015	8.14137e-015	1.17111e-014	1.18431e-014	1.07759e-014	3.57247e-014	4.70059e-015	5.04018e-015	-2.39559e-016	2.46039e-014	7.53804e-015	8.02252e-015	-1.26764e-015
9.88959e-015	1.32106e-014	5.59763e-015	-1.04632e-015	3.39161e-014	8.5389e-015	-4.73166e-015	5.97516e-016	-5.47431e-015	1.48159e-015	-1.77405e-014	-4.72529e-015	-2.727e-015	8.44899e-015	1.16982e-014	1.16882e-014	1.10489e-014	3.5919e-014	4.62497e-015	5.61703e-015	7.1513e-017	2.48881e-014	7.45307e-015	8.29219e-015	-1.09886e-015
9.79524e-015	1.36664e-014	5.38668e-015	-1.12413e-015	3.36916e-014	8.44389e-015	-5.01828e-015	7.81602e-016	-5.24336e-015	1.59768e-015	-1.77206e-014	-4.74551e-015	-2.93943e-015	8.73317e-015	1.16558e-014	1.15333e-014	1.1312e-014	3.60525e-014	4.56652e-015	6.18016e-015	3.74513e-016	2.51479e-014	7.34799e-015	8.53797e-015	-9.23972e-016
9.6668e-015	1.41193e-014	5.1621e-015	-1.17903e-015	3.34018e-014	8.35115e-015	-5.31146e-015	9.87636e-016	-5.00232e-015	1.70112e-015	-1.76676e-014	-4.77509e-015	-3.15541e-015	8.99078e-015	1.15843e-014	1.13804e-014	1.15645e-014	3.61238e-014	4.52576e-015	6.72736e-015	6.68658e-016	2.53827e-014	7.22442e-015	8.75882e-015	-7.43055e-016
9.50682e-015	1.45675e-014	4.92616e-015	-1.21114e-015	3.30483e-014	8.26035e-015	-5.60755e-015	1.21553e-015	-4.753e-015	1.79214e-015	-1.75816e-014	-4.81393e-015	-3.37441e-015	9.2198e-015	1.14847e-014	1.12313e-014	1.18054e-014	3.61322e-014	4.50333e-015	7.25664e-015	9.53406e-016	2.55926e-014	7.08414e-015	8.95499e-015	-5.56267e-016
9.31782e-015	1.50091e-014	4.68162e-015	-1.22023e-015	3.26327e-014	8.17153e-015	-5.9038e-015	1.46403e-015	-4.49786e-015	1.87076e-015	-1.74631e-014	-4.8609e-015	-3.59538e-015	9.41888e-015	1.13579e-014	1.10874e-014	1.20336e-014	3.60785e-014	4.4994e-015	7.76664e-015	1.22898e-015	2.57775e-014	6.92893e-015	9.12645e-015	-3.63271e-016
9.10289e-015	1.54427e-014	4.43104e-015	-1.20697e-015	3.21581e-014	8.08383e-015	-6.19732e-015	1.73181e-015	-4.23978e-015	1.9375e-015	-1.73132e-014	-4.91549e-015	-3.81731e-015	9.5864e-015	1.12052e-014	1.09496e-014	1.22485e-014	3.59641e-014	4.51409e-015	8.25575e-015	1.49505e-015	2.59379e-014	6.76027e-015	9.27325e-015	-1.63891e-016
8.86482e-015	1.58669e-014	4.17679e-015	-1.17251e-015	3.16273e-014	7.99714e-015	-6.48458e-015	2.01682e-015	-3.98205e-015	1.99289e-015	-1.71323e-014	-4.9771e-015	-4.03929e-015	9.72085e-015	1.10279e-014	1.08199e-014	1.24495e-014	3.57894e-014	4.54732e-015	8.72249e-015	1.75168e-015	2.60741e-014	6.5806e-015	9.39556e-015	4.15197e-017
8.60665e-015	1.62806e-014	3.92112e-015	-1.1181e-015	3.1044e-014	7.91132e-015	-6.76281e-015	2.31585e-015	-3.72798e-015	2.03701e-015	-1.69222e-014	-5.04465e-015	-4.25979e-015	9.82304e-015	1.08279e-014	1.06991e-014	1.26365e-014	3.55569e-014	4.59798e-015	9.16571e-015	1.99963e-015	2.61865e-014	6.39184e-015	9.49352e-015	2.52386e-016
8.3312e-015	1.66838e-014	3.6667e-015	-1.04476e-015	3.04127e-014	7.82566e-015	-7.02896e-015	2.62619e-015	-3.4812e-015	2.07021e-015	-1.6685e-014	-5.11829e-015	-4.47807e-015	9.89236e-015	1.0607e-014	1.05885e-014	1.28085e-014	3.52691e-014	4.66497e-015	9.5844e-015	2.23918e-015	2.62766e-014	6.19588e-015	9.56747e-015	4.67642e-016
8.04242e-015	1.70759e-014	3.41627e-015	-9.54188e-016	2.97382e-014	7.73979e-015	-7.28032e-015	2.9445e-015	-3.24441e-015	2.09279e-015	-1.6422e-014	-5.19653e-015	-4.69326e-015	9.92885e-015	1.03672e-014	1.04896e-014	1.29649e-014	3.49287e-014	4.7479e-015	9.97741e-015	2.47144e-015	2.63451e-014	5.99563e-015	9.61843e-015	6.86894e-016
7.74389e-015	1.74561e-014	3.17232e-015	-8.4835e-016	2.90262e-014	7.654e-015	-7.51405e-015	3.26731e-015	-3.01994e-015	2.10541e-015	-1.61354e-014	-5.27844e-015	-4.90446e-015	9.93313e-015	1.01103e-014	1.04028e-014	1.31053e-014	3.45412e-014	4.84579e-015	1.03437e-014	2.69674e-015	2.63934e-014	5.7932e-015	9.64704e-015	9.08648e-016
7.43886e-015	1.78238e-014	2.93781e-015	-7.28787e-016	2.82825e-014	7.56837e-015	-7.72848e-015	3.59062e-015	-2.81164e-015	2.10844e-015	-1.58275e-014	-5.36289e-015	-5.11074e-015	9.9064e-015	9.83894e-015	1.03288e-014	1.32298e-014	3.41103e-014	4.95753e-015	1.06827e-014	2.91642e-015	2.64238e-014	5.59074e-015	9.6542e-015	1.13151e-015
7.13056e-015	1.81788e-014	2.7151e-015	-5.96696e-016	2.75141e-014	7.48238e-015	-7.92167e-015	3.91074e-015	-2.62265e-015	2.1029e-015	-1.55002e-014	-5.44896e-015	-5.31105e-015	9.85032e-015	9.55581e-015	1.02684e-014	1.33373e-014	3.36409e-014	5.08141e-015	1.09938e-014	3.13143e-015	2.64379e-014	5.39055e-015	9.64139e-015	1.35427e-015
6.82291e-015	1.85208e-014	2.50583e-015	-4.54066e-016	2.67278e-014	7.39591e-015	-8.09203e-015	4.22318e-015	-2.45561e-015	2.08891e-015	-1.51558e-014	-5.53612e-015	-5.50371e-015	9.76611e-015	9.2631e-015	1.02222e-014	1.34275e-014	3.31388e-014	5.21662e-015	1.1277e-014	3.34289e-015	2.64375e-014	5.1948e-015	9.60974e-015	1.57519e-015
6.51858e-015	1.885e-014	2.31221e-015	-3.02485e-016	2.59304e-014	7.30913e-015	-8.23754e-015	4.52384e-015	-2.31321e-015	2.06713e-015	-1.47973e-014	-5.62316e-015	-5.68779e-015	9.65631e-015	8.96335e-015	1.01893e-014	1.35005e-014	3.26098e-014	5.36209e-015	1.15315e-014	3.55177e-015	2.64246e-014	5.00571e-015	9.56092e-015	1.79311e-015
6.22106e-015	1.91668e-014	2.1362e-015	-1.43942e-016	2.51299e-014	7.22274e-015	-8.35765e-015	4.80881e-015	-2.19774e-015	2.03806e-015	-1.44269e-014	-5.70925e-015	-5.86244e-015	9.52349e-015	8.65928e-015	1.01695e-014	1.3556e-014	3.20608e-014	5.51621e-015	1.17576e-014	3.7591e-015	2.64015e-014	4.82504e-015	9.49657e-015	2.00654e-015
5.9328e-015	1.94712e-014	1.98005e-015	1.90691e-017	2.43338e-014	7.13698e-015	-8.45185e-015	5.07346e-015	-2.11174e-015	2.0019e-015	-1.40473e-014	-5.79273e-015	-6.02694e-015	9.36994e-015	8.35388e-015	1.01641e-014	1.3594e-014	3.14981e-014	5.67788e-015	1.19545e-014	3.96579e-015	2.63705e-014	4.65529e-015	9.41852e-015	2.21353e-015
5.65662e-015	1.97634e-014	1.84441e-015	1.838e-016	2.35499e-014	7.05141e-015	-8.51926e-015	5.31336e-015	-2.05699e-015	1.95954e-015	-1.36618e-014	-5.87184e-015	-6.18008e-015	9.19888e-015	8.04927e-015	1.01729e-014	1.36139e-014	3.0928e-014	5.84659e-015	1.21224e-014	4.17147e-015	2.63335e-014	4.49823e-015	9.32857e-015	2.41201e-015
5.39479e-015	2.0044e-014	1.73033e-015	3.48918e-016	2.27853e-014	6.9664e-015	-8.55973e-015	5.52511e-015	-2.0347e-015	1.91167e-015	-1.32731e-014	-5.94576e-015	-6.32136e-015	9.01307e-015	7.74903e-015	1.01956e-014	1.36155e-014	3.03565e-014	6.02072e-015	1.22615e-014	4.37669e-015	2.62922e-014	4.35595e-015	9.22806e-015	2.60043e-015
5.15002e-015	2.03139e-014	1.63903e-015	5.127e-016	2.20468e-014	6.88261e-015	-8.57372e-015	5.70632e-015	-2.0457e-015	1.85881e-015	-1.28839e-014	-6.01313e-015	-6.45026e-015	8.81612e-015	7.45567e-015	1.02319e-014	1.35987e-014	2.97903e-014	6.19929e-015	1.23728e-014	4.58204e-015	2.62483e-014	4.22941e-015	9.11847e-015	2.77733e-015
4.92403e-015	2.05733e-014	1.57087e-015	6.73283e-016	2.13402e-014	6.80109e-015	-8.56179e-015	5.85345e-015	-2.09049e-015	1.80142e-015	-1.24967e-014	-6.07235e-015	-6.56533e-015	8.61103e-015	7.17188e-015	1.02809e-014	1.35644e-014	2.92355e-014	6.38142e-015	1.24568e-014	4.78738e-015	2.62042e-014	4.11998e-015	9.00258e-015	2.94103e-015
4.71724e-015	2.0822e-014	1.52616e-015	8.28866e-016	2.0672e-014	6.72168e-015	-8.5256e-015	5.96383e-015	-2.16973e-015	1.74028e-015	-1.21145e-014	-6.12204e-015	-6.66541e-015	8.40084e-015	6.89949e-015	1.03423e-014	1.35128e-014	2.86982e-014	6.56597e-015	1.2514e-014	4.99198e-015	2.61611e-014	4.02894e-015	8.88253e-015	3.09007e-015
4.53146e-015	2.10607e-014	1.50468e-015	9.77659e-016	2.00476e-014	6.64466e-015	-8.46585e-015	6.03558e-015	-2.28327e-015	1.67584e-015	-1.17395e-014	-6.1611e-015	-6.75054e-015	8.18903e-015	6.64017e-015	1.04151e-014	1.34445e-014	2.81842e-014	6.75175e-015	1.25455e-014	5.19601e-015	2.61206e-014	3.95706e-015	8.76071e-015	3.22271e-015
4.36728e-015	2.12895e-014	1.50625e-015	1.1176e-015	1.94714e-014	6.56993e-015	-8.38442e-015	6.06723e-015	-2.43011e-015	1.60863e-015	-1.13744e-014	-6.18848e-015	-6.82084e-015	7.979e-015	6.39609e-015	1.04983e-014	1.33597e-014	2.76987e-014	6.93826e-015	1.25514e-014	5.39853e-015	2.60838e-014	3.90502e-015	8.63944e-015	3.33721e-015
4.22491e-015	2.15089e-014	1.53059e-015	1.24733e-015	1.89473e-014	6.49811e-015	-8.28281e-015	6.05772e-015	-2.60901e-015	1.53907e-015	-1.10213e-014	-6.20304e-015	-6.87646e-015	7.77392e-015	6.16888e-015	1.05915e-014	1.32586e-014	2.72466e-014	7.12465e-015	1.25328e-014	5.59951e-015	2.60515e-014	3.87358e-015	8.52048e-015	3.43214e-015
4.10472e-015	2.17195e-014	1.5761e-015	1.36554e-015	1.84787e-014	6.42958e-015	-8.16327e-015	6.00704e-015	-2.81883e-015	1.46745e-015	-1.06827e-014	-6.20382e-015	-6.91783e-015	7.57686e-015	5.96055e-015	1.06943e-014	1.3141e-014	2.68321e-014	7.31053e-015	1.24907e-014	5.79701e-015	2.60241e-014	3.86312e-015	8.40561e-015	3.50666e-015
4.00656e-015	2.1921e-014	1.64208e-015	1.4715e-015	1.80691e-014	6.36522e-015	-8.0279e-015	5.91521e-015	-3.0576e-015	1.39431e-015	-1.03603e-014	-6.19008e-015	-6.94532e-015	7.39092e-015	5.77207e-015	1.08054e-014	1.30076e-014	2.64589e-014	7.49495e-015	1.24264e-014	5.98922e-015	2.60019e-014	3.87382e-015	8.29767e-015	3.56002e-015
3.93043e-015	2.21138e-014	1.72796e-015	1.56481e-015	1.77195e-014	6.30509e-015	-7.87896e-015	5.78322e-015	-3.32308e-015	1.31988e-015	-1.00563e-014	-6.16093e-015	-6.9584e-015	7.2184e-015	5.60487e-015	1.09234e-014	1.28592e-014	2.61294e-014	7.67759e-015	1.23417e-014	6.17478e-015	2.59849e-014	3.90543e-015	8.19858e-015	3.59099e-015
3.87582e-015	2.22976e-014	1.83275e-015	1.64468e-015	1.74309e-014	6.24957e-015	-7.71865e-015	5.61296e-015	-3.61234e-015	1.2444e-015	-9.7721e-015	-6.1156e-015	-6.95792e-015	7.06203e-015	5.46047e-015	1.10472e-014	1.26969e-014	2.58462e-014	7.85818e-015	1.22373e-014	6.35229e-015	2.59728e-014	3.95706e-015	8.10977e-015	3.59914e-015
3.84181e-015	2.24717e-014	1.95462e-015	1.71044e-015	1.72035e-014	6.19943e-015	-7.5496e-015	5.40628e-015	-3.92274e-015	1.16836e-015	-9.50888e-015	-6.05357e-015	-6.94456e-015	6.92407e-015	5.33897e-015	1.11757e-014	1.25219e-014	2.56107e-014	8.03708e-015	1.21148e-014	6.51932e-015	2.5965e-014	4.02833e-015	8.0327e-015	3.58448e-015
3.82674e-015	2.2636e-014	2.09178e-015	1.7618e-015	1.7036e-014	6.15467e-015	-7.37452e-015	5.16609e-015	-4.25019e-015	1.09177e-015	-9.26787e-015	-5.97441e-015	-6.91899e-015	6.80651e-015	5.24124e-015	1.13082e-014	1.23351e-014	2.54232e-014	8.21448e-015	1.19759e-014	6.67342e-015	2.59604e-014	4.11898e-015	7.96941e-015	3.54696e-015
3.82943e-015	2.27895e-014	2.24234e-015	1.79895e-015	1.69271e-014	6.11604e-015	-7.19565e-015	4.89623e-015	-4.59173e-015	1.01516e-015	-9.04983e-015	-5.87777e-015	-6.88157e-015	6.71107e-015	5.16764e-015	1.14439e-014	1.21378e-014	2.52845e-014	8.39002e-015	1.18223e-014	6.81275e-015	2.59575e-014	4.22789e-015	7.92133e-015	3.48689e-015
3.84887e-015	2.29314e-014	2.40442e-015	1.82207e-015	1.68742e-014	6.0831e-015	-7.01521e-015	4.60029e-015	-4.94363e-015	9.38796e-016	-8.8551e-015	-5.76394e-015	-6.83351e-015	6.63932e-015	5.11794e-015	1.15822e-014	1.19306e-014	2.51937e-014	8.56374e-015	1.16558e-014	6.93449e-015	2.59551e-014	4.35343e-015	7.88924e-015	3.40385e-015
3.88309e-015	2.30605e-014	2.57658e-015	1.83087e-015	1.68744e-014	6.05617e-015	-6.83577e-015	4.28242e-015	-5.3021e-015	8.63162e-016	-8.68462e-015	-5.6331e-015	-6.77558e-015	6.59267e-015	5.09209e-015	1.17231e-014	1.17142e-014	2.51495e-014	8.73638e-015	1.14776e-014	7.03582e-015	2.59512e-014	4.49442e-015	7.87388e-015	3.2989e-015
3.9307e-015	2.31762e-014	2.75632e-015	1.82647e-015	1.69236e-014	6.03544e-015	-6.6599e-015	3.94742e-015	-5.66327e-015	7.88743e-016	-8.53812e-015	-5.48575e-015	-6.70878e-015	6.5717e-015	5.09006e-015	1.18657e-014	1.14898e-014	2.515e-014	8.90752e-015	1.129e-014	7.11456e-015	2.59439e-014	4.64926e-015	7.8763e-015	3.1724e-015
3.99034e-015	2.32774e-014	2.94216e-015	1.80928e-015	1.70175e-014	6.02014e-015	-6.48972e-015	3.60026e-015	-6.02295e-015	7.15861e-016	-8.41602e-015	-5.32262e-015	-6.63526e-015	6.57679e-015	5.1114e-015	1.20087e-014	1.12591e-014	2.51926e-014	9.07811e-015	1.10948e-014	7.16779e-015	2.59303e-014	4.81615e-015	7.89696e-015	3.02538e-015
4.06083e-015	2.3363e-014	3.1318e-015	1.78005e-015	1.7151e-014	6.01068e-015	-6.32711e-015	3.2461e-015	-6.37711e-015	6.44197e-016	-8.31817e-015	-5.14475e-015	-6.55619e-015	6.60833e-015	5.15544e-015	1.2151e-014	1.10232e-014	2.52738e-014	9.24874e-015	1.08942e-014	7.19325e-015	2.59084e-014	4.99303e-015	7.93585e-015	2.85856e-015
4.14029e-015	2.34322e-014	3.323e-015	1.73972e-015	1.73187e-014	6.00677e-015	-6.17369e-015	2.89074e-015	-6.72215e-015	5.74077e-016	-8.24411e-015	-4.9532e-015	-6.4723e-015	6.66688e-015	5.22152e-015	1.22921e-014	1.07839e-014	2.53897e-014	9.41934e-015	1.069e-014	7.18816e-015	2.58755e-014	5.17846e-015	7.99285e-015	2.67293e-015
4.22693e-015	2.34831e-014	3.51387e-015	1.68856e-015	1.75147e-014	6.0079e-015	-6.03041e-015	2.53969e-015	-7.05372e-015	5.05722e-016	-8.19233e-015	-4.74904e-015	-6.38563e-015	6.75239e-015	5.30847e-015	1.24322e-014	1.05419e-014	2.55362e-014	9.58959e-015	1.04843e-014	7.15088e-015	2.58288e-014	5.37058e-015	8.06829e-015	2.4701e-015
4.3191e-015	2.35151e-014	3.70286e-015	1.62807e-015	1.77324e-014	6.01333e-015	-5.89835e-015	2.19764e-015	-7.36835e-015	4.39514e-016	-8.1622e-015	-4.53386e-015	-6.29766e-015	6.86435e-015	5.41584e-015	1.2571e-014	1.02991e-014	2.57084e-014	9.75972e-015	1.02787e-014	7.08024e-015	2.57654e-014	5.56739e-015	8.16173e-015	2.25209e-015
4.4159e-015	2.35271e-014	3.888e-015	1.55924e-015	1.79647e-014	6.02324e-015	-5.77868e-015	1.87011e-015	-7.66282e-015	3.7586e-016	-8.15233e-015	-4.30959e-015	-6.21002e-015	7.00217e-015	5.54267e-015	1.27084e-014	1.00568e-014	2.59006e-014	9.93075e-015	1.00756e-014	6.97444e-015	2.56826e-014	5.76695e-015	8.27165e-015	2.01994e-015
4.51656e-015	2.35177e-014	4.06829e-015	1.48395e-015	1.8205e-014	6.0374e-015	-5.67255e-015	1.56256e-015	-7.93345e-015	3.14655e-016	-8.1618e-015	-4.07724e-015	-6.12401e-015	7.16527e-015	5.68781e-015	1.28444e-014	9.81657e-015	2.61074e-014	1.01019e-014	9.87658e-015	6.83184e-015	2.55771e-014	5.967e-015	8.39693e-015	1.77588e-015
4.61963e-015	2.34853e-014	4.24188e-015	1.40341e-015	1.84467e-014	6.05456e-015	-5.57968e-015	1.27975e-015	-8.17753e-015	2.56559e-016	-8.18884e-015	-3.83865e-015	-6.04102e-015	7.35293e-015	5.85016e-015	1.29781e-014	9.57964e-015	2.63231e-014	1.02729e-014	9.68339e-015	6.65173e-015	2.54462e-014	6.1656e-015	8.53627e-015	1.52157e-015
4.72388e-015	2.34291e-014	4.40698e-015	1.31914e-015	1.86846e-014	6.07367e-015	-5.4998e-015	1.02617e-015	-8.39251e-015	2.01921e-016	-8.23155e-015	-3.596e-015	-5.96283e-015	7.56325e-015	6.02826e-015	1.31105e-014	9.34792e-015	2.65422e-014	1.04441e-014	9.49772e-015	6.43351e-015	2.52872e-014	6.36088e-015	8.68861e-015	1.25902e-015
4.82911e-015	2.33482e-014	4.56306e-015	1.23239e-015	1.89128e-014	6.09438e-015	-5.43262e-015	8.06232e-016	-8.57639e-015	1.50557e-016	-8.28791e-015	-3.3512e-015	-5.88994e-015	7.79572e-015	6.22055e-015	1.32415e-014	9.12335e-015	2.67589e-014	1.06149e-014	9.32098e-015	6.17697e-015	2.50982e-014	6.55099e-015	8.85198e-015	9.90641e-016
4.93495e-015	2.32421e-014	4.70928e-015	1.14481e-015	1.9125e-014	6.11626e-015	-5.37768e-015	6.2306e-016	-8.72781e-015	1.02336e-016	-8.35654e-015	-3.10687e-015	-5.82332e-015	8.04849e-015	6.42631e-015	1.3372e-014	8.90826e-015	2.69674e-014	1.07853e-014	9.15507e-015	5.8821e-015	2.4877e-014	6.73426e-015	9.02465e-015	7.19057e-016
5.04119e-015	2.31098e-014	4.84456e-015	1.058e-015	1.93156e-014	6.13826e-015	-5.33457e-015	4.80145e-016	-8.84539e-015	5.74552e-017	-8.43559e-015	-2.86507e-015	-5.76387e-015	8.32037e-015	6.64422e-015	1.35022e-014	8.70397e-015	2.71626e-014	1.09541e-014	9.00167e-015	5.54996e-015	2.46214e-014	6.9093e-015	9.20443e-015	4.46358e-016
5.14793e-015	2.29507e-014	4.96796e-015	9.73505e-016	1.94795e-014	6.16055e-015	-5.30196e-015	3.79748e-016	-8.9283e-015	1.56307e-017	-8.52356e-015	-2.62829e-015	-5.71291e-015	8.60939e-015	6.87313e-015	1.36319e-014	8.51154e-015	2.73394e-014	1.11212e-014	8.86184e-015	5.18192e-015	2.43299e-014	7.0744e-015	9.38919e-015	1.74888e-016
5.25462e-015	2.27647e-014	5.07919e-015	8.92691e-016	1.96124e-014	6.18223e-015	-5.27896e-015	3.23834e-016	-8.97656e-015	-2.26254e-017	-8.61835e-015	-2.39819e-015	-5.67094e-015	8.91383e-015	7.11188e-015	1.37614e-014	8.33321e-015	2.74931e-014	1.12857e-014	8.73651e-015	4.78002e-015	2.40016e-014	7.22789e-015	9.57689e-015	-9.34574e-017
5.36167e-015	2.25516e-014	5.17795e-015	8.17526e-016	1.9711e-014	6.20287e-015	-5.26394e-015	3.14111e-016	-8.99048e-015	-5.70456e-017	-8.7174e-015	-2.17704e-015	-5.6378e-015	9.2321e-015	7.35939e-015	1.38918e-014	8.17052e-015	2.76203e-014	1.14474e-014	8.62716e-015	4.3467e-015	2.36353e-014	7.36772e-015	9.76534e-015	-3.56282e-016
5.4701e-015	2.23108e-014	5.26469e-015	7.49529e-016	1.97737e-014	6.22241e-015	-5.25453e-015	3.51105e-016	-8.96956e-015	-8.75085e-017	-8.81947e-015	-1.96705e-015	-5.61399e-015	9.56216e-015	7.61438e-015	1.40239e-014	8.02484e-015	2.77166e-014	1.16056e-014	8.53465e-015	3.88417e-015	2.32307e-014	7.49331e-015	9.95272e-015	-6.11292e-016
5.57949e-015	2.20431e-014	5.33943e-015	6.89977e-016	1.97991e-014	6.24041e-015	-5.24914e-015	4.34694e-016	-8.91491e-015	-1.14455e-016	-8.92304e-015	-1.77019e-015	-5.59983e-015	9.90235e-015	7.8765e-015	1.4158e-014	7.89802e-015	2.778e-014	1.17595e-014	8.45919e-015	3.39525e-015	2.27887e-014	7.60352e-015	1.01361e-014	-8.56704e-016
5.69047e-015	2.17499e-014	5.40269e-015	6.39871e-016	1.97862e-014	6.25657e-015	-5.2458e-015	5.6392e-016	-8.82831e-015	-1.37742e-016	-9.02691e-015	-1.58825e-015	-5.59517e-015	1.02512e-014	8.14503e-015	1.42949e-014	7.79122e-015	2.78082e-014	1.19076e-014	8.40191e-015	2.88309e-015	2.23098e-014	7.69815e-015	1.03125e-014	-1.0907e-015
5.80388e-015	2.14321e-014	5.45518e-015	5.99928e-016	1.97353e-014	6.27126e-015	-5.24244e-015	7.37912e-016	-8.71162e-015	-1.57057e-016	-9.12897e-015	-1.42306e-015	-5.59931e-015	1.06069e-014	8.41843e-015	1.44361e-014	7.70489e-015	2.77997e-014	1.20497e-014	8.36335e-015	2.35154e-015	2.17955e-014	7.77613e-015	1.04801e-014	-1.31176e-015
5.92009e-015	2.10914e-014	5.49674e-015	5.71299e-016	1.96473e-014	6.28403e-015	-5.2366e-015	9.54182e-016	-8.56689e-015	-1.73086e-016	-9.22789e-015	-1.27656e-015	-5.61189e-015	1.09676e-014	8.69656e-015	1.45812e-014	7.64057e-015	2.77541e-014	1.21849e-014	8.34353e-015	1.80469e-015	2.12477e-014	7.83713e-015	1.06367e-014	-1.51789e-015
6.03984e-015	2.07289e-014	5.52797e-015	5.55421e-016	1.95236e-014	6.29515e-015	-5.22621e-015	1.21084e-015	-8.39633e-015	-1.85727e-016	-9.32304e-015	-1.14999e-015	-5.63218e-015	1.13322e-014	8.9788e-015	1.47318e-014	7.59887e-015	2.76714e-014	1.23127e-014	8.34176e-015	1.24701e-015	2.06686e-014	7.88124e-015	1.07797e-014	-1.70828e-015
6.1639e-015	2.03458e-014	5.54984e-015	5.52357e-016	1.93664e-014	6.30534e-015	-5.21011e-015	1.50382e-015	-8.20263e-015	-1.95597e-016	-9.41343e-015	-1.04464e-015	-5.65959e-015	1.16984e-014	9.26437e-015	1.4888e-014	7.58035e-015	2.75523e-014	1.24327e-014	8.35775e-015	6.83022e-016	2.00611e-014	7.90833e-015	1.09067e-014	-1.88181e-015
6.29287e-015	1.99446e-014	5.56364e-015	5.63196e-016	1.91795e-014	6.31436e-015	-5.18572e-015	1.82916e-015	-7.98869e-015	-2.03303e-016	-9.4986e-015	-9.61599e-016	-5.69316e-015	1.20653e-014	9.55241e-015	1.50502e-014	7.58548e-015	2.73982e-014	1.2544e-014	8.39092e-015	1.17465e-016	1.94288e-014	7.9183e-015	1.10161e-014	-2.03705e-015
6.42634e-015	1.95276e-014	5.5701e-015	5.88772e-016	1.89677e-014	6.32304e-015	-5.1509e-015	2.18252e-015	-7.75725e-015	-2.09151e-016	-9.57752e-015	-9.01711e-016	-5.73103e-015	1.24316e-014	9.84253e-015	1.52191e-014	7.61412e-015	2.72115e-014	1.2646e-014	8.4404e-015	-4.44841e-016	1.87757e-014	7.91141e-015	1.11061e-014	-2.17321e-015
6.56456e-015	1.90976e-014	5.57037e-015	6.29784e-016	1.87361e-014	6.3323e-015	-5.10352e-015	2.55947e-015	-7.51154e-015	-2.13557e-016	-9.64976e-015	-8.65353e-016	-5.77254e-015	1.27963e-014	1.01345e-014	1.53951e-014	7.66622e-015	2.69953e-014	1.27389e-014	8.50603e-015	-9.99619e-016	1.81059e-014	7.88823e-015	1.11747e-014	-2.28999e-015
6.70845e-015	1.86572e-014	5.56541e-015	6.86218e-016	1.84903e-014	6.34247e-015	-5.04133e-015	2.95462e-015	-7.25482e-015	-2.17026e-016	-9.71475e-015	-8.52775e-016	-5.81618e-015	1.31578e-014	1.04277e-014	1.55784e-014	7.74132e-015	2.67527e-014	1.28221e-014	8.58649e-015	-1.54235e-015	1.74247e-014	7.84926e-015	1.12204e-014	-2.38807e-015
6.85759e-015	1.82094e-014	5.55627e-015	7.58379e-016	1.8236e-014	6.3549e-015	-4.96298e-015	3.36303e-015	-6.9904e-015	-2.20117e-016	-9.77231e-015	-8.64162e-016	-5.8603e-015	1.35149e-014	1.07214e-014	1.577e-014	7.83891e-015	2.6488e-014	1.28952e-014	8.68021e-015	-2.06827e-015	1.67362e-014	7.79531e-015	1.12426e-014	-2.46688e-015
7.01169e-015	1.77568e-014	5.54361e-015	8.46244e-016	1.79793e-014	6.37104e-015	-4.86756e-015	3.77942e-015	-6.72144e-015	-2.23109e-016	-9.82238e-015	-9.0009e-016	-5.90269e-015	1.38666e-014	1.1015e-014	1.59695e-014	7.9573e-015	2.62056e-014	1.29585e-014	8.78512e-015	-2.57318e-015	1.60452e-014	7.72707e-015	1.124e-014	-2.52685e-015
7.17104e-015	1.73023e-014	5.52908e-015	9.50175e-016	1.77267e-014	6.39192e-015	-4.75497e-015	4.19747e-015	-6.45137e-015	-2.27103e-016	-9.86574e-015	-9.59966e-016	-5.94239e-015	1.42119e-014	1.13082e-014	1.6177e-014	8.09588e-015	2.59107e-014	1.30121e-014	8.8993e-015	-3.05295e-015	1.53571e-014	7.64565e-015	1.12114e-014	-2.56878e-015
7.33495e-015	1.68485e-014	5.51386e-015	1.0695e-015	1.74842e-014	6.41883e-015	-4.62411e-015	4.6111e-015	-6.18323e-015	-2.32982e-016	-9.90276e-015	-1.04271e-015	-5.97817e-015	1.45493e-014	1.16004e-014	1.63924e-014	8.25369e-015	2.56083e-014	1.30554e-014	9.02142e-015	-3.50323e-015	1.46772e-014	7.5521e-015	1.11557e-014	-2.59339e-015
7.50283e-015	1.63988e-014	5.4981e-015	1.20359e-015	1.72581e-014	6.4531e-015	-4.47452e-015	5.01477e-015	-5.92023e-015	-2.41591e-016	-9.9336e-015	-1.1478e-015	-6.00859e-015	1.48786e-014	1.1891e-014	1.66153e-014	8.42959e-015	2.53032e-014	1.30888e-014	9.14906e-015	-3.92006e-015	1.40107e-014	7.4476e-015	1.10725e-014	-2.60184e-015
7.67368e-015	1.59567e-014	5.48337e-015	1.35239e-015	1.7055e-014	6.49576e-015	-4.30601e-015	5.4029e-015	-5.6656e-015	-2.54225e-016	-9.95925e-015	-1.27541e-015	-6.03189e-015	1.51991e-014	1.21788e-014	1.68448e-014	8.62176e-015	2.50006e-014	1.31128e-014	9.28026e-015	-4.30057e-015	1.33625e-014	7.33323e-015	1.09621e-014	-2.59469e-015
7.84609e-015	1.55253e-014	5.47107e-015	1.51592e-015	1.6881e-014	6.54811e-015	-4.11861e-015	5.76954e-015	-5.42175e-015	-2.71524e-016	-9.9804e-015	-1.42416e-015	-6.04655e-015	1.55098e-014	1.2463e-014	1.70803e-014	8.82771e-015	2.47059e-014	1.31277e-014	9.41273e-015	-4.64182e-015	1.27374e-014	7.20976e-015	1.08248e-014	-2.57395e-015
8.01934e-015	1.51069e-014	5.46198e-015	1.69304e-015	1.67418e-014	6.61172e-015	-3.9125e-015	6.10949e-015	-5.19108e-015	-2.94367e-016	-9.99781e-015	-1.59274e-015	-6.05147e-015	1.58095e-014	1.27429e-014	1.7321e-014	9.04584e-015	2.44243e-014	1.31345e-014	9.54337e-015	-4.94168e-015	1.21405e-014	7.07817e-015	1.06611e-014	-2.5415e-015
8.19081e-015	1.47047e-014	5.45635e-015	1.88299e-015	1.66422e-014	6.68778e-015	-3.68833e-015	6.41771e-015	-4.97533e-015	-3.23884e-016	-1.0012e-014	-1.77964e-015	-6.04575e-015	1.60976e-014	1.30183e-014	1.75666e-014	9.27372e-015	2.41614e-014	1.3133e-014	9.6704e-015	-5.19824e-015	1.15754e-014	6.94032e-015	1.04719e-014	-2.49841e-015
8.35918e-015	1.43208e-014	5.45533e-015	2.08473e-015	1.65876e-014	6.77691e-015	-3.44712e-015	6.69003e-015	-4.77635e-015	-3.61413e-016	-1.00249e-014	-1.98385e-015	-6.02821e-015	1.63731e-014	1.32876e-014	1.78166e-014	9.50795e-015	2.39223e-014	1.31239e-014	9.79086e-015	-5.40993e-015	1.10472e-014	6.79676e-015	1.02579e-014	-2.4468e-015
8.52205e-015	1.3957e-014	5.45957e-015	2.29821e-015	1.65822e-014	6.87991e-015	-3.1905e-015	6.9226e-015	-4.59596e-015	-4.07779e-016	-1.00375e-014	-2.20346e-015	-5.99816e-015	1.66359e-014	1.35502e-014	1.80691e-014	9.74597e-015	2.37109e-014	1.3108e-014	9.90236e-015	-5.57569e-015	1.056e-014	6.64895e-015	1.00204e-014	-2.38872e-015
8.67742e-015	1.36163e-014	5.4692e-015	2.52251e-015	1.66296e-014	6.99772e-015	-2.92026e-015	7.11165e-015	-4.4348e-015	-4.63995e-016	-1.00508e-014	-2.43726e-015	-5.95576e-015	1.6885e-014	1.38047e-014	1.83222e-014	9.98465e-015	2.35312e-014	1.30862e-014	1.00023e-014	-5.6959e-015	1.01169e-014	6.49771e-015	9.7608e-015	-2.32673e-015
8.82339e-015	1.33008e-014	5.4841e-015	2.7558e-015	1.67326e-014	7.13095e-015	-2.63791e-015	7.25409e-015	-4.29379e-015	-5.30873e-016	-1.00657e-014	-2.68374e-015	-5.90057e-015	1.71195e-014	1.40508e-014	1.85752e-014	1.0221e-014	2.33856e-014	1.30591e-014	1.0088e-014	-5.77127e-015	9.72027e-015	6.34376e-015	9.48064e-015	-2.26316e-015
8.9576e-015	1.30114e-014	5.50522e-015	2.99767e-015	1.68926e-014	7.28066e-015	-2.34517e-015	7.34772e-015	-4.17298e-015	-6.09033e-016	-1.00824e-014	-2.94118e-015	-5.8323e-015	1.73392e-014	1.42872e-014	1.88268e-014	1.04523e-014	2.32777e-014	1.30272e-014	1.01569e-014	-5.8017e-015	9.37202e-015	6.18812e-015	9.18152e-015	-2.20001e-015
9.07707e-015	1.27495e-014	5.53328e-015	3.24723e-015	1.71095e-014	7.44711e-015	-2.04437e-015	7.39066e-015	-4.07218e-015	-6.99046e-016	-1.01016e-014	-3.20856e-015	-5.75105e-015	1.75435e-014	1.45126e-014	1.9075e-014	1.06755e-014	2.32097e-014	1.29907e-014	1.02071e-014	-5.78865e-015	9.0738e-015	6.03168e-015	8.86437e-015	-2.13975e-015
9.17984e-015	1.25161e-014	5.56812e-015	3.50344e-015	1.73829e-014	7.6301e-015	-1.73795e-015	7.38111e-015	-3.99128e-015	-8.02104e-016	-1.01246e-014	-3.48499e-015	-5.65733e-015	1.77317e-014	1.47263e-014	1.93181e-014	1.08875e-014	2.31828e-014	1.2951e-014	1.02363e-014	-5.73476e-015	8.8268e-015	5.87503e-015	8.53105e-015	-2.08494e-015
9.26336e-015	1.23112e-014	5.60948e-015	3.76536e-015	1.7712e-014	7.82983e-015	-1.42825e-015	7.31829e-015	-3.92916e-015	-9.18891e-016	-1.0152e-014	-3.76825e-015	-5.55108e-015	1.79039e-014	1.49272e-014	1.9555e-014	1.10856e-014	2.31975e-014	1.29086e-014	1.02423e-014	-5.64219e-015	8.631e-015	5.71884e-015	8.18329e-015	-2.03823e-015
9.32489e-015	1.21351e-014	5.65839e-015	4.03163e-015	1.80943e-014	8.0459e-015	-1.1183e-015	7.2021e-015	-3.8851e-015	-1.04986e-015	-1.01847e-014	-4.05706e-015	-5.43358e-015	1.80589e-014	1.5114e-014	1.97834e-014	1.12668e-014	2.32543e-014	1.28633e-014	1.02225e-014	-5.51276e-015	8.48618e-015	5.56388e-015	7.82293e-015	-2.00128e-015
9.36209e-015	1.19877e-014	5.71476e-015	4.3007e-015	1.8527e-014	8.2778e-015	-8.10181e-016	7.03313e-015	-3.85781e-015	-1.19537e-015	-1.0223e-014	-4.35071e-015	-5.30615e-015	1.8196e-014	1.52853e-014	2.00018e-014	1.1427e-014	2.3353e-014	1.2815e-014	1.01749e-014	-5.34973e-015	8.39151e-015	5.40994e-015	7.45233e-015	-1.97603e-015
9.37284e-015	1.18681e-014	5.77821e-015	4.57192e-015	1.90067e-014	8.52541e-015	-5.06406e-016	6.81194e-015	-3.84634e-015	-1.35651e-015	-1.02674e-014	-4.64717e-015	-5.16971e-015	1.83151e-014	1.54394e-014	2.02085e-014	1.15639e-014	2.34921e-014	1.27651e-014	1.00977e-014	-5.15658e-015	8.3451e-015	5.25688e-015	7.07303e-015	-1.96551e-015
9.35508e-015	1.17756e-014	5.84824e-015	4.84495e-015	1.95284e-014	8.78774e-015	-2.09778e-016	6.53998e-015	-3.8497e-015	-1.53364e-015	-1.03181e-014	-4.94607e-015	-5.02615e-015	1.84161e-014	1.55753e-014	2.04023e-014	1.16751e-014	2.36691e-014	1.27139e-014	9.98869e-015	-4.93767e-015	8.3446e-015	5.10481e-015	6.68693e-015	-1.97191e-015
9.30709e-015	1.17092e-014	5.92494e-015	5.1182e-015	2.00866e-014	9.06377e-015	7.71383e-017	6.21931e-015	-3.86561e-015	-1.72678e-015	-1.03757e-014	-5.24634e-015	-4.87722e-015	1.84986e-014	1.56922e-014	2.05813e-014	1.17574e-014	2.38813e-014	1.26611e-014	9.84704e-015	-4.69761e-015	8.38656e-015	4.9538e-015	6.29557e-015	-1.99692e-015
9.22741e-015	1.16672e-014	6.00834e-015	5.39031e-015	2.0676e-014	9.35243e-015	3.51744e-016	5.8519e-015	-3.892e-015	-1.93591e-015	-1.04402e-014	-5.54762e-015	-4.72462e-015	1.85628e-014	1.57895e-014	2.07434e-014	1.18089e-014	2.41255e-014	1.2607e-014	9.67134e-015	-4.44012e-015	8.46762e-015	4.80366e-015	5.90059e-015	-2.04201e-015
9.1145e-015	1.16477e-014	6.09811e-015	5.66101e-015	2.129e-014	9.65203e-015	6.12349e-016	5.44059e-015	-3.92691e-015	-2.16119e-015	-1.05118e-014	-5.84968e-015	-4.57015e-015	1.86086e-014	1.58666e-014	2.08869e-014	1.18279e-014	2.43982e-014	1.25503e-014	9.46096e-015	-4.16959e-015	8.58441e-015	4.65429e-015	5.50392e-015	-2.10868e-015
8.96689e-015	1.16481e-014	6.19359e-015	5.92972e-015	2.19221e-014	9.96133e-015	8.56628e-016	4.9876e-015	-3.96819e-015	-2.40297e-015	-1.05902e-014	-6.15172e-015	-4.41642e-015	1.86367e-014	1.59222e-014	2.10103e-014	1.18128e-014	2.46955e-014	1.24902e-014	9.21517e-015	-3.89071e-015	8.73285e-015	4.50468e-015	5.107e-015	-2.19847e-015
8.78417e-015	1.16659e-014	6.29416e-015	6.19468e-015	2.25652e-014	1.02785e-014	1.08217e-015	4.49656e-015	-4.01395e-015	-2.66041e-015	-1.06755e-014	-6.45365e-015	-4.26532e-015	1.86466e-014	1.59557e-014	2.11124e-014	1.1762e-014	2.50133e-014	1.24263e-014	8.93305e-015	-3.60822e-015	8.90815e-015	4.35419e-015	4.71117e-015	-2.3131e-015
8.56636e-015	1.16984e-014	6.40003e-015	6.45521e-015	2.32126e-014	1.06014e-014	1.28807e-015	3.97151e-015	-4.06217e-015	-2.93362e-015	-1.07673e-014	-6.75536e-015	-4.11851e-015	1.86391e-014	1.59665e-014	2.11919e-014	1.1674e-014	2.5347e-014	1.23579e-014	8.61482e-015	-3.32657e-015	9.10577e-015	4.20209e-015	4.3174e-015	-2.4534e-015
8.31346e-015	1.17425e-014	6.51106e-015	6.71131e-015	2.38572e-014	1.0928e-014	1.47198e-015	3.41605e-015	-4.11117e-015	-3.22221e-015	-1.08654e-014	-7.05696e-015	-3.97795e-015	1.86153e-014	1.59543e-014	2.12475e-014	1.15482e-014	2.56911e-014	1.22847e-014	8.26056e-015	-3.05036e-015	9.32085e-015	4.04726e-015	3.92692e-015	-2.62008e-015
8.02509e-015	1.17952e-014	6.62705e-015	6.96176e-015	2.44918e-014	1.12559e-014	1.63283e-015	2.83375e-015	-4.15942e-015	-3.52559e-015	-1.0969e-014	-7.35869e-015	-3.84607e-015	1.85757e-014	1.59192e-014	2.12781e-014	1.13839e-014	2.60409e-014	1.22059e-014	7.86989e-015	-2.78429e-015	9.5481e-015	3.8891e-015	3.54065e-015	-2.81359e-015
7.70222e-015	1.18534e-014	6.74818e-015	7.20651e-015	2.51095e-014	1.15837e-014	1.77014e-015	2.22769e-015	-4.20458e-015	-3.84292e-015	-1.10773e-014	-7.66035e-015	-3.72509e-015	1.85214e-014	1.58613e-014	2.12823e-014	1.11806e-014	2.63912e-014	1.21197e-014	7.44362e-015	-2.53267e-015	9.78178e-015	3.72667e-015	3.15867e-015	-3.03391e-015
7.3462e-015	1.19138e-014	6.87383e-015	7.4445e-015	2.57033e-014	1.19089e-014	1.8824e-015	1.60255e-015	-4.24533e-015	-4.17307e-015	-1.11899e-014	-7.9631e-015	-3.61671e-015	1.84529e-014	1.57808e-014	2.12597e-014	1.0938e-014	2.67369e-014	1.20242e-014	6.98236e-015	-2.2997e-015	1.00168e-014	3.55872e-015	2.78111e-015	-3.28116e-015
6.95872e-015	1.19733e-014	7.00335e-015	7.67533e-015	2.62676e-014	1.22299e-014	1.96959e-015	9.62173e-016	-4.2809e-015	-4.51525e-015	-1.13065e-014	-8.26731e-015	-3.52299e-015	1.83716e-014	1.56781e-014	2.12097e-014	1.06567e-014	2.70736e-014	1.19185e-014	6.48669e-015	-2.08902e-015	1.02476e-014	3.38416e-015	2.40857e-015	-3.55603e-015
6.54173e-015	1.20283e-014	7.1364e-015	7.89882e-015	2.67968e-014	1.25444e-014	2.03145e-015	3.09822e-016	-4.31041e-015	-4.86847e-015	-1.14256e-014	-8.57327e-015	-3.44491e-015	1.82788e-014	1.55543e-014	2.11312e-014	1.03374e-014	2.73969e-014	1.18011e-014	5.95824e-015	-1.9042e-015	1.047e-014	3.20225e-015	2.04056e-015	-3.85759e-015
6.0969e-015	1.20755e-014	7.27283e-015	8.11428e-015	2.72868e-014	1.28508e-014	2.06817e-015	-3.50989e-016	-4.33282e-015	-5.23207e-015	-1.15465e-014	-8.88119e-015	-3.38377e-015	1.81757e-014	1.54104e-014	2.10239e-014	9.98113e-015	2.77025e-014	1.16707e-014	5.3984e-015	-1.74831e-015	1.06796e-014	3.01209e-015	1.67663e-015	-4.18543e-015
5.62703e-015	1.21121e-014	7.41201e-015	8.32185e-015	2.77335e-014	1.31467e-014	2.08051e-015	-1.01677e-015	-4.34789e-015	-5.60485e-015	-1.16691e-014	-9.19162e-015	-3.34098e-015	1.80638e-014	1.52477e-014	2.08883e-014	9.58851e-015	2.79871e-014	1.15261e-014	4.80902e-015	-1.62404e-015	1.08725e-014	2.81312e-015	1.31711e-015	-4.53898e-015
5.13463e-015	1.21358e-014	7.5544e-015	8.52179e-015	2.81338e-014	1.34307e-014	2.06916e-015	-1.68445e-015	-4.35517e-015	-5.9856e-015	-1.17935e-014	-9.50448e-015	-3.31753e-015	1.79449e-014	1.50671e-014	2.07246e-014	9.16095e-015	2.82471e-014	1.13657e-014	4.1919e-015	-1.53356e-015	1.10453e-014	2.60422e-015	9.61009e-016	-4.91739e-015
4.62237e-015	1.2144e-014	7.69931e-015	8.71337e-015	2.84852e-014	1.37012e-014	2.03486e-015	-2.35132e-015	-4.35511e-015	-6.37354e-015	-1.19187e-014	-9.8201e-015	-3.31367e-015	1.78208e-014	1.48704e-014	2.05336e-014	8.70063e-015	2.84797e-014	1.11879e-014	3.5494e-015	-1.47907e-015	1.11944e-014	2.38443e-015	6.08382e-016	-5.31912e-015
4.09413e-015	1.21342e-014	7.84628e-015	8.89688e-015	2.87863e-014	1.39575e-014	1.97966e-015	-3.01445e-015	-4.34914e-015	-6.76779e-015	-1.20436e-014	-1.01387e-014	-3.32916e-015	1.76931e-014	1.46591e-014	2.03165e-014	8.20934e-015	2.86824e-014	1.09916e-014	2.88409e-015	-1.4622e-015	1.13176e-014	2.15308e-015	2.58521e-016	-5.74271e-015
3.55325e-015	1.21033e-014	7.99583e-015	9.07259e-015	2.90367e-014	1.41976e-014	1.90466e-015	-3.67127e-015	-4.33755e-015	-7.16639e-015	-1.21681e-014	-1.04606e-014	-3.36445e-015	1.75637e-014	1.44353e-014	2.00736e-014	7.68925e-015	2.88536e-014	1.07761e-014	2.198e-015	-1.48414e-015	1.14124e-014	1.90957e-015	-8.90187e-017	-6.18689e-015
3.00264e-015	1.20497e-014	8.14727e-015	9.24084e-015	2.92376e-014	1.44206e-014	1.81116e-015	-4.32022e-015	-4.32133e-015	-7.56828e-015	-1.22923e-014	-1.07853e-014	-3.41946e-015	1.7434e-014	1.42013e-014	1.98053e-014	7.14241e-015	2.89923e-014	1.05407e-014	1.49359e-015	-1.54558e-015	1.14772e-014	1.65351e-015	-4.35391e-016	-6.65044e-015
2.4462e-015	1.19723e-014	8.30107e-015	9.40184e-015	2.93905e-014	1.46253e-014	1.70155e-015	-4.95874e-015	-4.30201e-015	-7.97253e-015	-1.24156e-014	-1.11135e-014	-3.49305e-015	1.73057e-014	1.39596e-014	1.95135e-014	6.57093e-015	2.90979e-014	1.02844e-014	7.73749e-016	-1.64717e-015	1.15109e-014	1.38483e-015	-7.81141e-016	-7.13162e-015
1.88786e-015	1.18696e-014	8.45639e-015	9.55601e-015	2.94975e-014	1.48107e-014	1.578e-015	-5.58607e-015	-4.28102e-015	-8.37803e-015	-1.25379e-014	-1.1444e-014	-3.58412e-015	1.71811e-014	1.37121e-014	1.91994e-014	5.97772e-015	2.91708e-014	1.00061e-014	4.13593e-017	-1.78896e-015	1.15139e-014	1.10327e-015	-1.12733e-015	-7.62878e-015
1.33144e-015	1.174e-014	8.6135e-015	9.7032e-015	2.9562e-014	1.49767e-014	1.44225e-015	-6.20074e-015	-4.26022e-015	-8.78371e-015	-1.26591e-014	-1.17766e-014	-3.69184e-015	1.70616e-014	1.34613e-014	1.88647e-014	5.36565e-015	2.92108e-014	9.70505e-015	-7.00884e-016	-1.9707e-015	1.14866e-014	8.0914e-016	-1.47498e-015	-8.13995e-015
7.80878e-016	1.15828e-014	8.7717e-015	9.84365e-015	2.95878e-014	1.51232e-014	1.29662e-015	-6.80164e-015	-4.24157e-015	-9.18846e-015	-1.27787e-014	-1.21109e-014	-3.81484e-015	1.69491e-014	1.32096e-014	1.85109e-014	4.73727e-015	2.92194e-014	9.38165e-015	-1.4501e-015	-2.19129e-015	1.14304e-014	5.02379e-016	-1.82478e-015	-8.66322e-015
2.39826e-016	1.13981e-014	8.93101e-015	9.97772e-015	2.95801e-014	1.52495e-014	1.14414e-015	-7.38775e-015	-4.2274e-015	-9.59143e-015	-1.28969e-014	-1.24464e-014	-3.95126e-015	1.68455e-014	1.29593e-014	1.81399e-014	4.09556e-015	2.91982e-014	9.03559e-015	-2.20359e-015	-2.4497e-015	1.13469e-014	1.83484e-016	-2.17765e-015	-9.19658e-015
-2.88331e-016	1.11866e-014	9.09085e-015	1.01062e-014	2.95441e-014	1.53561e-014	9.87043e-016	-7.95833e-015	-4.22068e-015	-9.9917e-015	-1.30142e-014	-1.27824e-014	-4.09927e-015	1.67521e-014	1.27135e-014	1.77536e-014	3.44359e-015	2.91493e-014	8.66725e-015	-2.95794e-015	-2.74426e-015	1.12381e-014	-1.47272e-016	-2.53461e-015	-9.73819e-015
-8.00366e-016	1.09487e-014	9.25059e-015	1.02295e-014	2.94851e-014	1.54437e-014	8.27581e-016	-8.51358e-015	-4.22363e-015	-1.03885e-014	-1.31306e-014	-1.31177e-014	-4.25657e-015	1.66714e-014	1.24746e-014	1.73544e-014	2.78466e-015	2.90757e-014	8.27687e-015	-3.71032e-015	-3.07291e-015	1.11067e-014	-4.88866e-016	-2.89589e-015	-1.02861e-014
-1.29238e-015	1.0685e-014	9.41028e-015	1.03476e-014	2.94092e-014	1.55126e-014	6.67414e-016	-9.05408e-015	-4.23887e-015	-1.07814e-014	-1.32465e-014	-1.34506e-014	-4.41996e-015	1.66044e-014	1.22457e-014	1.69444e-014	2.1217e-015	2.89797e-014	7.865e-015	-4.45688e-015	-3.43393e-015	1.09558e-014	-8.40421e-016	-3.26227e-015	-1.08383e-014
-1.76135e-015	1.03965e-014	9.56928e-015	1.04614e-014	2.93231e-014	1.55643e-014	5.08968e-016	-9.57927e-015	-4.26952e-015	-1.11697e-014	-1.33625e-014	-1.37805e-014	-4.58795e-015	1.65524e-014	1.20284e-014	1.65261e-014	1.45814e-015	2.88643e-014	7.43279e-015	-5.19476e-015	-3.82454e-015	1.07889e-014	-1.20108e-015	-3.63399e-015	-1.13929e-014
-2.20498e-015	1.00852e-014	9.72751e-015	1.05717e-014	2.92335e-014	1.55997e-014	3.54918e-016	-1.00895e-014	-4.31769e-015	-1.15528e-014	-1.34789e-014	-1.41056e-014	-4.75822e-015	1.6516e-014	1.18256e-014	1.61023e-014	7.96647e-016	2.87333e-014	6.98175e-015	-5.92125e-015	-4.24238e-015	1.06096e-014	-1.57014e-015	-4.01026e-015	-1.19474e-014
-2.62097e-015	9.75296e-015	9.88422e-015	1.06788e-014	2.91468e-014	1.56196e-014	2.0624e-016	-1.05852e-014	-4.38603e-015	-1.19301e-014	-1.35963e-014	-1.44246e-014	-4.92763e-015	1.64964e-014	1.16394e-014	1.56754e-014	1.40131e-016	2.85888e-014	6.51346e-015	-6.63339e-015	-4.68464e-015	1.0422e-014	-1.94576e-015	-4.39141e-015	-1.24999e-014
-3.00681e-015	9.40166e-015	1.00396e-014	1.07828e-014	2.90688e-014	1.56252e-014	6.49713e-017	-1.10671e-014	-4.47697e-015	-1.23008e-014	-1.3715e-014	-1.47355e-014	-5.09383e-015	1.6495e-014	1.14714e-014	1.52476e-014	-5.0864e-016	2.84346e-014	6.0295e-015	-7.32858e-015	-5.14881e-015	1.02301e-014	-2.32665e-015	-4.7776e-015	-1.3048e-014
-3.36035e-015	9.03402e-015	1.01928e-014	1.08842e-014	2.90058e-014	1.56183e-014	-6.62701e-017	-1.15356e-014	-4.59283e-015	-1.2665e-014	-1.38357e-014	-1.50366e-014	-5.25461e-015	1.65119e-014	1.13237e-014	1.48211e-014	-1.14697e-015	2.82737e-014	5.5317e-015	-8.00355e-015	-5.63224e-015	1.00386e-014	-2.7114e-015	-5.16865e-015	-1.35903e-014
-3.68051e-015	8.65283e-015	1.03431e-014	1.09832e-014	2.89637e-014	1.55998e-014	-1.86362e-016	-1.19912e-014	-4.73558e-015	-1.30231e-014	-1.39591e-014	-1.53265e-014	-5.40717e-015	1.65472e-014	1.11976e-014	1.43989e-014	-1.77295e-015	2.81081e-014	5.02221e-015	-8.65552e-015	-6.13118e-015	9.85167e-015	-3.0983e-015	-5.5636e-015	-1.41248e-014
-3.96594e-015	8.26044e-015	1.04899e-014	1.10814e-014	2.89476e-014	1.55711e-014	-2.94696e-016	-1.24344e-014	-4.90672e-015	-1.33747e-014	-1.40859e-014	-1.56032e-014	-5.54879e-015	1.6602e-014	1.10947e-014	1.39838e-014	-2.38401e-015	2.79401e-014	4.50289e-015	-9.28317e-015	-6.64269e-015	9.67322e-015	-3.4853e-015	-5.96126e-015	-1.46499e-014
-4.21591e-015	7.86027e-015	1.06323e-014	1.11785e-014	2.89617e-014	1.55329e-014	-3.9058e-016	-1.28659e-014	-5.10803e-015	-1.37198e-014	-1.42164e-014	-1.58646e-014	-5.67754e-015	1.66756e-014	1.10164e-014	1.35788e-014	-2.97775e-015	2.77709e-014	3.97635e-015	-9.88378e-015	-7.1642e-015	9.50685e-015	-3.87048e-015	-6.36069e-015	-1.51638e-014
-4.42973e-015	7.45521e-015	1.07695e-014	1.12749e-014	2.90092e-014	1.54868e-014	-4.73022e-016	-1.32862e-014	-5.34108e-015	-1.40583e-014	-1.43514e-014	-1.61093e-014	-5.7918e-015	1.67686e-014	1.09634e-014	1.3186e-014	-3.55185e-015	2.76024e-014	3.44504e-015	-1.04549e-014	-7.69216e-015	9.35562e-015	-4.25146e-015	-6.7606e-015	-1.56638e-014
-4.60693e-015	7.04839e-015	1.09012e-014	1.13709e-014	2.9093e-014	1.54337e-014	-5.40729e-016	-1.36953e-014	-5.60744e-015	-1.43905e-014	-1.44911e-014	-1.6336e-014	-5.88948e-015	1.68799e-014	1.09365e-014	1.28074e-014	-4.10401e-015	2.74358e-014	2.91147e-015	-1.09942e-014	-8.2237e-015	9.22257e-015	-4.62651e-015	-7.15951e-015	-1.61486e-014
-4.74788e-015	6.64294e-015	1.10264e-014	1.14671e-014	2.92147e-014	1.53751e-014	-5.94374e-016	-1.40937e-014	-5.90716e-015	-1.47162e-014	-1.46361e-014	-1.65436e-014	-5.96898e-015	1.70094e-014	1.09362e-014	1.24457e-014	-4.63246e-015	2.72712e-014	2.37847e-015	-1.14998e-014	-8.75648e-015	9.11024e-015	-4.99411e-015	-7.55539e-015	-1.66164e-014
-4.85313e-015	6.24216e-015	1.11442e-014	1.15643e-014	2.93751e-014	1.53122e-014	-6.34082e-016	-1.44823e-014	-6.24108e-015	-1.50358e-014	-1.47862e-014	-1.67301e-014	-6.02907e-015	1.71562e-014	1.09621e-014	1.21034e-014	-5.13537e-015	2.7108e-014	1.84936e-015	-1.19699e-014	-9.28845e-015	9.02057e-015	-5.3516e-015	-7.94634e-015	-1.70653e-014
-4.92324e-015	5.84841e-015	1.1254e-014	1.16633e-014	2.95733e-014	1.52452e-014	-6.60754e-016	-1.48612e-014	-6.60929e-015	-1.53491e-014	-1.49419e-014	-1.68947e-014	-6.06856e-015	1.73193e-014	1.10141e-014	1.17823e-014	-5.6115e-015	2.69454e-014	1.32569e-015	-1.2403e-014	-9.81657e-015	8.95466e-015	-5.69739e-015	-8.33106e-015	-1.74941e-014
-4.95951e-015	5.46455e-015	1.13552e-014	1.17642e-014	2.98081e-014	1.51749e-014	-6.74988e-016	-1.52307e-014	-7.01121e-015	-1.56564e-014	-1.51028e-014	-1.70363e-014	-6.08642e-015	1.74974e-014	1.10921e-014	1.14848e-014	-6.05946e-015	2.67813e-014	8.10157e-016	-1.27981e-014	-1.03378e-014	8.91275e-015	-6.02901e-015	-8.70776e-015	-1.79009e-014
-4.96284e-015	5.0939e-015	1.14468e-014	1.18672e-014	3.00773e-014	1.51024e-014	-6.77228e-016	-1.55902e-014	-7.44662e-015	-1.59582e-014	-1.52686e-014	-1.71539e-014	-6.08265e-015	1.76892e-014	1.11956e-014	1.12125e-014	-6.47775e-015	2.66143e-014	3.04949e-016	-1.31542e-014	-1.08501e-014	8.89613e-015	-6.34476e-015	-9.07349e-015	-1.82841e-014
-4.93462e-015	4.7398e-015	1.15285e-014	1.19722e-014	3.03773e-014	1.50276e-014	-6.68707e-016	-1.59392e-014	-7.91441e-015	-1.62541e-014	-1.54398e-014	-1.72467e-014	-6.05816e-015	1.78934e-014	1.13233e-014	1.09674e-014	-6.86562e-015	2.64417e-014	-1.87625e-016	-1.34705e-014	-1.13508e-014	8.90451e-015	-6.64289e-015	-9.42607e-015	-1.8643e-014
-4.8772e-015	4.4046e-015	1.15992e-014	1.20795e-014	3.07041e-014	1.49513e-014	-6.50447e-016	-1.62782e-014	-8.41295e-015	-1.65438e-014	-1.56157e-014	-1.73137e-014	-6.01351e-015	1.81089e-014	1.14744e-014	1.07505e-014	-7.2218e-015	2.62606e-014	-6.65105e-016	-1.37468e-014	-1.1838e-014	8.93697e-015	-6.92142e-015	-9.763e-015	-1.89762e-014
-4.79249e-015	4.09035e-015	1.16575e-014	1.21892e-014	3.10521e-014	1.48732e-014	-6.24166e-016	-1.66068e-014	-8.94044e-015	-1.68278e-014	-1.57956e-014	-1.73546e-014	-5.94919e-015	1.83339e-014	1.16471e-014	1.05629e-014	-7.54563e-015	2.60671e-014	-1.12574e-015	-1.3982e-014	-1.23099e-014	8.99186e-015	-7.17878e-015	-1.00821e-014	-1.92828e-014
-4.68277e-015	3.7997e-015	1.17035e-014	1.23016e-014	3.14151e-014	1.47931e-014	-5.90583e-016	-1.69247e-014	-9.49463e-015	-1.71058e-014	-1.59787e-014	-1.737e-014	-5.86622e-015	1.85666e-014	1.18394e-014	1.04062e-014	-7.83668e-015	2.5857e-014	-1.56768e-015	-1.41763e-014	-1.27648e-014	9.06754e-015	-7.41337e-015	-1.03808e-014	-1.95615e-014
-4.55018e-015	3.53455e-015	1.17366e-014	1.24165e-014	3.17865e-014	1.47105e-014	-5.51315e-016	-1.72318e-014	-1.00731e-014	-1.73786e-014	-1.61649e-014	-1.73594e-014	-5.76622e-015	1.88056e-014	1.20496e-014	1.02814e-014	-8.0949e-015	2.56264e-014	-1.98879e-015	-1.43302e-014	-1.32009e-014	9.1603e-015	-7.62393e-015	-1.06573e-014	-1.98111e-014
-4.39723e-015	3.29605e-015	1.17563e-014	1.2534e-014	3.21584e-014	1.46249e-014	-5.08218e-016	-1.75273e-014	-1.06736e-014	-1.76456e-014	-1.63528e-014	-1.73236e-014	-5.65046e-015	1.90498e-014	1.22754e-014	1.01892e-014	-8.31982e-015	2.53707e-014	-2.38779e-015	-1.44442e-014	-1.36169e-014	9.26631e-015	-7.80955e-015	-1.09097e-014	-2.00307e-014
-4.2265e-015	3.08571e-015	1.17623e-014	1.26541e-014	3.25231e-014	1.45359e-014	-4.63024e-016	-1.78108e-014	-1.12935e-014	-1.7906e-014	-1.65414e-014	-1.72631e-014	-5.5207e-015	1.92971e-014	1.2515e-014	1.01305e-014	-8.51128e-015	2.50855e-014	-2.76355e-015	-1.45187e-014	-1.40122e-014	9.38154e-015	-7.96912e-015	-1.11359e-014	-2.02205e-014
-4.04055e-015	2.90409e-015	1.17543e-014	1.27766e-014	3.28726e-014	1.44434e-014	-4.17085e-016	-1.80824e-014	-1.19295e-014	-1.81599e-014	-1.67297e-014	-1.71789e-014	-5.37911e-015	1.95459e-014	1.27659e-014	1.01055e-014	-8.66913e-015	2.47662e-014	-3.11534e-015	-1.45553e-014	-1.43855e-014	9.50182e-015	-8.10192e-015	-1.1334e-014	-2.03798e-014
-3.84211e-015	2.75243e-015	1.17326e-014	1.29015e-014	3.31982e-014	1.43465e-014	-3.71887e-016	-1.83418e-014	-1.2578e-014	-1.84072e-014	-1.6916e-014	-1.70718e-014	-5.22832e-015	1.97946e-014	1.3026e-014	1.01142e-014	-8.79389e-015	2.44092e-014	-3.4429e-015	-1.45557e-014	-1.4736e-014	9.62311e-015	-8.20702e-015	-1.15025e-014	-2.05082e-014
-3.63345e-015	2.63084e-015	1.16977e-014	1.30283e-014	3.34913e-014	1.42445e-014	-3.29492e-016	-1.85885e-014	-1.32355e-014	-1.86472e-014	-1.70987e-014	-1.6943e-014	-5.0707e-015	2.00417e-014	1.32928e-014	1.01569e-014	-8.88662e-015	2.40099e-014	-3.74527e-015	-1.4521e-014	-1.50628e-014	9.74085e-015	-8.28388e-015	-1.16401e-014	-2.06054e-014
-3.41714e-015	2.53881e-015	1.16493e-014	1.31561e-014	3.3743e-014	1.41364e-014	-2.91293e-016	-1.88227e-014	-1.38979e-014	-1.88791e-014	-1.72765e-014	-1.6794e-014	-4.90869e-015	2.02854e-014	1.35635e-014	1.02332e-014	-8.94747e-015	2.35642e-014	-4.02266e-015	-1.44529e-014	-1.5366e-014	9.84922e-015	-8.33256e-015	-1.1746e-014	-2.06706e-014
-3.19639e-015	2.47687e-015	1.15877e-014	1.32845e-014	3.39449e-014	1.4021e-014	-2.57869e-016	-1.9044e-014	-1.45618e-014	-1.91024e-014	-1.74479e-014	-1.66267e-014	-4.74468e-015	2.05241e-014	1.38355e-014	1.03423e-014	-8.97689e-015	2.30682e-014	-4.27559e-015	-1.43527e-014	-1.56454e-014	9.94236e-015	-8.35313e-015	-1.18189e-014	-2.07044e-014
-2.97378e-015	2.4441e-015	1.15138e-014	1.3413e-014	3.40889e-014	1.38975e-014	-2.301e-016	-1.92515e-014	-1.52229e-014	-1.93165e-014	-1.76115e-014	-1.6443e-014	-4.58039e-015	2.07565e-014	1.41061e-014	1.04826e-014	-8.9759e-015	2.25187e-014	-4.50422e-015	-1.42218e-014	-1.59004e-014	1.00157e-014	-8.34578e-015	-1.18582e-014	-2.07068e-014
-2.7512e-015	2.43986e-015	1.14275e-014	1.35415e-014	3.41671e-014	1.37647e-014	-2.08813e-016	-1.94453e-014	-1.58768e-014	-1.95206e-014	-1.77653e-014	-1.62444e-014	-4.41887e-015	2.09816e-014	1.4373e-014	1.06531e-014	-8.94648e-015	2.19127e-014	-4.70981e-015	-1.40625e-014	-1.61306e-014	1.00636e-014	-8.31116e-015	-1.18639e-014	-2.06786e-014
-2.53087e-015	2.46296e-015	1.13298e-014	1.36686e-014	3.41722e-014	1.36223e-014	-1.94756e-016	-1.96254e-014	-1.65201e-014	-1.97139e-014	-1.79087e-014	-1.60335e-014	-4.26277e-015	2.11985e-014	1.46338e-014	1.08521e-014	-8.89028e-015	2.12481e-014	-4.89357e-015	-1.38774e-014	-1.63365e-014	1.00808e-014	-8.25014e-015	-1.18363e-014	-2.06206e-014
-2.31483e-015	2.51204e-015	1.12214e-014	1.37933e-014	3.40983e-014	1.34699e-014	-1.88975e-016	-1.97915e-014	-1.71491e-014	-1.98956e-014	-1.80395e-014	-1.58124e-014	-4.1147e-015	2.1407e-014	1.48866e-014	1.10784e-014	-8.80809e-015	2.0524e-014	-5.05643e-015	-1.3669e-014	-1.65178e-014	1.00629e-014	-8.16345e-015	-1.17755e-014	-2.05338e-014
-2.10439e-015	2.58523e-015	1.11032e-014	1.39156e-014	3.39404e-014	1.33061e-014	-1.92065e-016	-1.99439e-014	-1.77599e-014	-2.00649e-014	-1.81566e-014	-1.5583e-014	-3.97689e-015	2.16063e-014	1.51298e-014	1.13302e-014	-8.70139e-015	1.97395e-014	-5.20008e-015	-1.34398e-014	-1.66748e-014	1.00053e-014	-8.05267e-015	-1.16827e-014	-2.04195e-014
-1.90179e-015	2.68085e-015	1.09765e-014	1.40348e-014	3.36937e-014	1.31308e-014	-2.04362e-016	-2.00831e-014	-1.83485e-014	-2.02211e-014	-1.82587e-014	-1.53472e-014	-3.85193e-015	2.17951e-014	1.5361e-014	1.16054e-014	-8.57247e-015	1.88955e-014	-5.3262e-015	-1.31923e-014	-1.68081e-014	9.9037e-015	-7.91898e-015	-1.15594e-014	-2.02795e-014
-1.70803e-015	2.79698e-015	1.08429e-014	1.415e-014	3.33548e-014	1.29434e-014	-2.25715e-016	-2.02091e-014	-1.89116e-014	-2.03636e-014	-1.83441e-014	-1.51076e-014	-3.74085e-015	2.19733e-014	1.55787e-014	1.1902e-014	-8.42274e-015	1.79939e-014	-5.43597e-015	-1.29284e-014	-1.69184e-014	9.75521e-015	-7.76396e-015	-1.14074e-014	-2.01157e-014
-1.52415e-015	2.93154e-015	1.07038e-014	1.42604e-014	3.29221e-014	1.27444e-014	-2.55954e-016	-2.03226e-014	-1.94456e-014	-2.04914e-014	-1.84115e-014	-1.48665e-014	-3.64465e-015	2.21405e-014	1.57814e-014	1.22173e-014	-8.2539e-015	1.70366e-014	-5.53154e-015	-1.26508e-014	-1.70069e-014	9.55727e-015	-7.58899e-015	-1.12282e-014	-1.99287e-014
-1.35138e-015	3.08168e-015	1.05609e-014	1.43641e-014	3.23941e-014	1.2534e-014	-2.94495e-016	-2.04235e-014	-1.99477e-014	-2.06033e-014	-1.84595e-014	-1.46263e-014	-3.56513e-015	2.22965e-014	1.59678e-014	1.25493e-014	-8.06774e-015	1.60272e-014	-5.61501e-015	-1.23623e-014	-1.70739e-014	9.30685e-015	-7.39529e-015	-1.1023e-014	-1.97209e-014
-1.19125e-015	3.24555e-015	1.04158e-014	1.44604e-014	3.17709e-014	1.23119e-014	-3.3993e-016	-2.05131e-014	-2.04152e-014	-2.06988e-014	-1.84872e-014	-1.43886e-014	-3.50326e-015	2.2441e-014	1.61375e-014	1.28953e-014	-7.86637e-015	1.497e-014	-5.68838e-015	-1.20649e-014	-1.71202e-014	9.00275e-015	-7.18519e-015	-1.07947e-014	-1.94946e-014
-1.04412e-015	3.42084e-015	1.02704e-014	1.45482e-014	3.10542e-014	1.2078e-014	-3.9173e-016	-2.05916e-014	-2.08456e-014	-2.07774e-014	-1.84937e-014	-1.41557e-014	-3.45918e-015	2.25739e-014	1.62891e-014	1.32523e-014	-7.65249e-015	1.38695e-014	-5.75426e-015	-1.17606e-014	-1.71456e-014	8.64415e-015	-6.96058e-015	-1.05459e-014	-1.92523e-014
-9.09779e-016	3.60501e-015	1.01269e-014	1.46268e-014	3.02461e-014	1.18331e-014	-4.48535e-016	-2.06592e-014	-2.12366e-014	-2.08384e-014	-1.84783e-014	-1.39297e-014	-3.43353e-015	2.26961e-014	1.64221e-014	1.36176e-014	-7.42796e-015	1.27316e-014	-5.81536e-015	-1.14522e-014	-1.71509e-014	8.23132e-015	-6.72316e-015	-1.02801e-014	-1.89958e-014
-7.88748e-016	3.79522e-015	9.98637e-015	1.46954e-014	2.93503e-014	1.15779e-014	-5.09324e-016	-2.07172e-014	-2.15862e-014	-2.08815e-014	-1.84403e-014	-1.37117e-014	-3.42627e-015	2.28078e-014	1.65357e-014	1.39878e-014	-7.19558e-015	1.15625e-014	-5.87373e-015	-1.11415e-014	-1.71371e-014	7.76532e-015	-6.47509e-015	-1.00004e-014	-1.87283e-014
-6.81363e-016	3.98949e-015	9.85099e-015	1.47526e-014	2.83715e-014	1.13135e-014	-5.73202e-016	-2.07666e-014	-2.18924e-014	-2.09063e-014	-1.83799e-014	-1.35032e-014	-3.43669e-015	2.29088e-014	1.66301e-014	1.43604e-014	-6.95744e-015	1.03693e-014	-5.93203e-015	-1.08312e-014	-1.71051e-014	7.24744e-015	-6.21833e-015	-9.70993e-015	-1.84531e-014
-5.87651e-016	4.18524e-015	9.72309e-015	1.47978e-014	2.73158e-014	1.10411e-014	-6.3855e-016	-2.08077e-014	-2.21544e-014	-2.09123e-014	-1.82962e-014	-1.33051e-014	-3.4635e-015	2.30002e-014	1.67057e-014	1.47332e-014	-6.71566e-015	9.16001e-015	-5.99111e-015	-1.05233e-014	-1.70555e-014	6.67993e-015	-5.95514e-015	-9.4121e-015	-1.81726e-014
-5.07073e-016	4.38089e-015	9.60504e-015	1.48298e-014	2.61904e-014	1.07617e-014	-7.0397e-016	-2.08413e-014	-2.2371e-014	-2.08994e-014	-1.81894e-014	-1.31191e-014	-3.50546e-015	2.30821e-014	1.67625e-014	1.51023e-014	-6.47309e-015	7.94262e-015	-6.05294e-015	-1.02197e-014	-1.699e-014	6.06627e-015	-5.68785e-015	-9.11021e-015	-1.78896e-014
-4.39137e-016	4.57419e-015	9.49821e-015	1.48478e-014	2.50027e-014	1.0477e-014	-7.67842e-016	-2.08674e-014	-2.25416e-014	-2.08672e-014	-1.80599e-014	-1.2946e-014	-3.56081e-015	2.31542e-014	1.68012e-014	1.5465e-014	-6.23261e-015	6.72622e-015	-6.1193e-015	-9.92173e-015	-1.69088e-014	5.41086e-015	-5.41844e-015	-8.8079e-015	-1.76066e-014
-3.82327e-016	4.76333e-015	9.40405e-015	1.48512e-014	2.37612e-014	1.01883e-014	-8.28847e-016	-2.0887e-014	-2.26659e-014	-2.08161e-014	-1.7908e-014	-1.27864e-014	-3.62741e-015	2.32174e-014	1.68221e-014	1.5818e-014	-5.99621e-015	5.5198e-015	-6.1926e-015	-9.63111e-015	-1.68121e-014	4.71764e-015	-5.14869e-015	-8.50882e-015	-1.73267e-014
-3.35551e-016	4.94636e-015	9.32463e-015	1.48394e-014	2.24752e-014	9.89721e-015	-8.86364e-016	-2.09008e-014	-2.27443e-014	-2.07459e-014	-1.77341e-014	-1.26407e-014	-3.70316e-015	2.32714e-014	1.68261e-014	1.61582e-014	-5.76643e-015	4.33175e-015	-6.2739e-015	-9.34833e-015	-1.67015e-014	3.99221e-015	-4.88088e-015	-8.21642e-015	-1.70526e-014
-2.97908e-016	5.12141e-015	9.26104e-015	1.48116e-014	2.11542e-014	9.60534e-015	-9.38737e-016	-2.09099e-014	-2.27769e-014	-2.06575e-014	-1.75386e-014	-1.25086e-014	-3.78583e-015	2.33164e-014	1.68141e-014	1.64832e-014	-5.54609e-015	3.17046e-015	-6.36446e-015	-9.07475e-015	-1.65784e-014	3.23973e-015	-4.6167e-015	-7.93369e-015	-1.67871e-014
-2.68986e-016	5.28705e-015	9.21468e-015	1.47669e-014	1.98079e-014	9.31425e-015	-9.85223e-016	-2.09146e-014	-2.27651e-014	-2.05514e-014	-1.73221e-014	-1.23905e-014	-3.87262e-015	2.33527e-014	1.67877e-014	1.67902e-014	-5.3372e-015	2.04551e-015	-6.46596e-015	-8.81119e-015	-1.64434e-014	2.46615e-015	-4.3579e-015	-7.66382e-015	-1.65332e-014
-2.47752e-016	5.44228e-015	9.18726e-015	1.47052e-014	1.84462e-014	9.02564e-015	-1.02482e-015	-2.09149e-014	-2.27097e-014	-2.04285e-014	-1.70857e-014	-1.22857e-014	-3.96066e-015	2.33797e-014	1.67489e-014	1.70766e-014	-5.14124e-015	9.65387e-016	-6.57958e-015	-8.55905e-015	-1.62971e-014	1.6782e-015	-4.10562e-015	-7.40988e-015	-1.62931e-014
-2.33218e-016	5.58645e-015	9.18008e-015	1.46262e-014	1.70786e-014	8.74079e-015	-1.05661e-015	-2.0911e-014	-2.26117e-014	-2.02893e-014	-1.68303e-014	-1.21942e-014	-4.04754e-015	2.33982e-014	1.66988e-014	1.73396e-014	-4.96046e-015	-6.24351e-017	-6.70651e-015	-8.31746e-015	-1.614e-014	8.82143e-016	-3.86127e-015	-7.17481e-015	-1.60687e-014
-2.23306e-016	5.7191e-015	9.19448e-015	1.45297e-014	1.57154e-014	8.46125e-015	-1.08023e-015	-2.09032e-014	-2.24725e-014	-2.01351e-014	-1.65571e-014	-1.2115e-014	-4.12948e-015	2.34081e-014	1.66383e-014	1.75773e-014	-4.79627e-015	-1.0303e-015	-6.84748e-015	-8.08598e-015	-1.59734e-014	8.48885e-017	-3.62595e-015	-6.96108e-015	-1.5862e-014
-2.16645e-016	5.83893e-015	9.23063e-015	1.44159e-014	1.43669e-014	8.18838e-015	-1.0958e-015	-2.08918e-014	-2.22939e-014	-1.99664e-014	-1.62671e-014	-1.20475e-014	-4.20304e-015	2.34095e-014	1.6569e-014	1.77867e-014	-4.6508e-015	-1.9309e-015	-7.00258e-015	-7.86517e-015	-1.57977e-014	-7.06825e-016	-3.40117e-015	-6.76997e-015	-1.56739e-014
-2.12099e-016	5.94692e-015	9.2891e-015	1.42853e-014	1.30427e-014	7.92344e-015	-1.10307e-015	-2.08765e-014	-2.20781e-014	-1.97845e-014	-1.59617e-014	-1.19908e-014	-4.26565e-015	2.34022e-014	1.64926e-014	1.79663e-014	-4.5258e-015	-2.75833e-015	-7.17199e-015	-7.65517e-015	-1.56129e-014	-1.48538e-015	-3.18772e-015	-6.60351e-015	-1.55068e-014
-2.08547e-016	6.04286e-015	9.37012e-015	1.41379e-014	1.17515e-014	7.66757e-015	-1.10172e-015	-2.08572e-014	-2.1827e-014	-1.95907e-014	-1.56426e-014	-1.19438e-014	-4.31449e-015	2.33859e-014	1.641e-014	1.8115e-014	-4.42154e-015	-3.50735e-015	-7.3556e-015	-7.4557e-015	-1.54205e-014	-2.24425e-015	-2.98673e-015	-6.46389e-015	-1.53617e-014
-2.04156e-016	6.127e-015	9.47356e-015	1.39743e-014	1.05021e-014	7.42142e-015	-1.09272e-015	-2.08338e-014	-2.15429e-014	-1.93865e-014	-1.53114e-014	-1.19051e-014	-4.34669e-015	2.33597e-014	1.63229e-014	1.8231e-014	-4.33875e-015	-4.17353e-015	-7.55354e-015	-7.2657e-015	-1.52205e-014	-2.97649e-015	-2.79914e-015	-6.35199e-015	-1.52385e-014
-1.97389e-016	6.20048e-015	9.59855e-015	1.37953e-014	9.30256e-015	7.18516e-015	-1.07727e-015	-2.08057e-014	-2.12289e-014	-1.91731e-014	-1.49693e-014	-1.1873e-014	-4.35973e-015	2.33231e-014	1.62325e-014	1.83138e-014	-4.27864e-015	-4.75341e-015	-7.76587e-015	-7.08358e-015	-1.50138e-014	-3.67565e-015	-2.62488e-015	-6.26863e-015	-1.51381e-014
-1.86781e-016	6.26424e-015	9.74473e-015	1.36022e-014	8.16039e-015	6.95977e-015	-1.05601e-015	-2.07725e-014	-2.08877e-014	-1.8952e-014	-1.46182e-014	-1.18465e-014	-4.35028e-015	2.32752e-014	1.614e-014	1.83626e-014	-4.2421e-015	-5.24503e-015	-7.99176e-015	-6.90836e-015	-1.48012e-014	-4.33547e-015	-2.46408e-015	-6.214e-015	-1.50603e-014
-1.71081e-016	6.31999e-015	9.9121e-015	1.33957e-014	7.08087e-015	6.74598e-015	-1.03073e-015	-2.07337e-014	-2.0522e-014	-1.8725e-014	-1.4259e-014	-1.18234e-014	-4.31653e-015	2.32152e-014	1.60464e-014	1.83771e-014	-4.22905e-015	-5.64643e-015	-8.23108e-015	-6.73979e-015	-1.45829e-014	-4.95099e-015	-2.31645e-015	-6.18748e-015	-1.50041e-014
-1.49196e-016	6.36898e-015	1.00992e-014	1.31768e-014	6.0688e-015	6.54319e-015	-1.00265e-015	-2.0689e-014	-2.01348e-014	-1.8494e-014	-1.38931e-014	-1.18024e-014	-4.25693e-015	2.31428e-014	1.59525e-014	1.83569e-014	-4.23925e-015	-5.95827e-015	-8.4824e-015	-6.57636e-015	-1.43597e-014	-5.51706e-015	-2.18224e-015	-6.18829e-015	-1.49689e-014
-1.20031e-016	6.41295e-015	1.03046e-014	1.29468e-014	5.12806e-015	6.35086e-015	-9.7336e-016	-2.06375e-014	-1.97289e-014	-1.82607e-014	-1.35222e-014	-1.17821e-014	-4.16969e-015	2.30575e-014	1.58595e-014	1.83025e-014	-4.27249e-015	-6.18211e-015	-8.74512e-015	-6.41708e-015	-1.41317e-014	-6.02951e-015	-2.06056e-015	-6.21527e-015	-1.49538e-014
-8.21175e-017	6.45382e-015	1.05266e-014	1.27069e-014	4.26136e-015	6.16822e-015	-9.45377e-016	-2.05783e-014	-1.93072e-014	-1.80263e-014	-1.31474e-014	-1.17609e-014	-4.05416e-015	2.29581e-014	1.5768e-014	1.82139e-014	-4.3279e-015	-6.3204e-015	-9.01842e-015	-6.26035e-015	-1.38998e-014	-6.48482e-015	-1.95069e-015	-6.26678e-015	-1.49567e-014
-3.50629e-017	6.4935e-015	1.07632e-014	1.24587e-014	3.47036e-015	5.99499e-015	-9.20282e-016	-2.05103e-014	-1.88719e-014	-1.77918e-014	-1.27704e-014	-1.17367e-014	-3.90961e-015	2.28435e-014	1.56789e-014	1.80927e-014	-4.40496e-015	-6.37664e-015	-9.30132e-015	-6.10441e-015	-1.36638e-014	-6.88028e-015	-1.85211e-015	-6.34112e-015	-1.49752e-014
2.28713e-017	6.53433e-015	1.10125e-014	1.22038e-014	2.75531e-015	5.82937e-015	-9.00959e-016	-2.04328e-014	-1.84263e-014	-1.7559e-014	-1.23923e-014	-1.17079e-014	-3.73473e-015	2.27129e-014	1.55921e-014	1.79396e-014	-4.50249e-015	-6.35497e-015	-9.59234e-015	-5.94773e-015	-1.34236e-014	-7.21412e-015	-1.76398e-015	-6.43613e-015	-1.50074e-014
9.25555e-017	6.57811e-015	1.12721e-014	1.19445e-014	2.11561e-015	5.6703e-015	-8.89495e-016	-2.03444e-014	-1.79733e-014	-1.73294e-014	-1.20142e-014	-1.16731e-014	-3.52886e-015	2.25657e-014	1.55081e-014	1.77558e-014	-4.61883e-015	-6.26082e-015	-9.89018e-015	-5.78926e-015	-1.31797e-014	-7.48471e-015	-1.68469e-015	-6.549e-015	-1.50508e-014
1.74548e-016	6.62692e-015	1.15392e-014	1.16821e-014	1.54952e-015	5.51637e-015	-8.87928e-016	-2.02443e-014	-1.75151e-014	-1.71045e-014	-1.16373e-014	-1.16312e-014	-3.29317e-015	2.24009e-014	1.54277e-014	1.75427e-014	-4.75209e-015	-6.10134e-015	-1.01936e-014	-5.62769e-015	-1.2932e-014	-7.6917e-015	-1.61295e-015	-6.67742e-015	-1.51026e-014
2.69701e-016	6.68362e-015	1.18112e-014	1.14188e-014	1.05436e-015	5.36525e-015	-8.98534e-016	-2.01317e-014	-1.70541e-014	-1.68856e-014	-1.12626e-014	-1.15806e-014	-3.02816e-015	2.22173e-014	1.53504e-014	1.7303e-014	-4.90114e-015	-5.88302e-015	-1.05014e-014	-5.4618e-015	-1.26809e-014	-7.83566e-015	-1.54768e-015	-6.81846e-015	-1.51591e-014
3.781e-016	6.75074e-015	1.20853e-014	1.1156e-014	6.26882e-016	5.21516e-015	-9.23877e-016	-2.00061e-014	-1.65931e-014	-1.66738e-014	-1.08912e-014	-1.15196e-014	-2.7347e-015	2.20147e-014	1.52759e-014	1.70389e-014	-5.06343e-015	-5.61368e-015	-1.08121e-014	-5.29097e-015	-1.24266e-014	-7.91729e-015	-1.48744e-015	-6.969e-015	-1.52165e-014
5.00209e-016	6.8302e-015	1.23582e-014	1.08955e-014	2.62183e-016	5.06393e-015	-9.66838e-016	-1.98669e-014	-1.6135e-014	-1.647e-014	-1.05241e-014	-1.14471e-014	-2.41435e-015	2.17922e-014	1.52045e-014	1.67526e-014	-5.23684e-015	-5.30216e-015	-1.11235e-014	-5.11365e-015	-1.21689e-014	-7.93846e-015	-1.4308e-015	-7.12478e-015	-1.52714e-014
6.3614e-016	6.92399e-015	1.26271e-014	1.0639e-014	-4.46173e-017	4.90888e-015	-1.02939e-015	-1.9714e-014	-1.56818e-014	-1.62754e-014	-1.01619e-014	-1.13621e-014	-2.06966e-015	2.15491e-014	1.51355e-014	1.64468e-014	-5.41961e-015	-4.95772e-015	-1.14344e-014	-4.92933e-015	-1.19087e-014	-7.90185e-015	-1.37651e-015	-7.28233e-015	-1.53194e-014
7.85901e-016	7.03463e-015	1.28884e-014	1.03882e-014	-2.99381e-016	4.74768e-015	-1.11367e-015	-1.95463e-014	-1.52351e-014	-1.60906e-014	-9.80556e-015	-1.12638e-014	-1.70292e-015	2.12855e-014	1.50682e-014	1.61242e-014	-5.60802e-015	-4.58965e-015	-1.17433e-014	-4.73677e-015	-1.16459e-014	-7.81103e-015	-1.32289e-015	-7.43797e-015	-1.5357e-014
9.49721e-016	7.16351e-015	1.31391e-014	1.01446e-014	-5.08867e-016	4.57801e-015	-1.22122e-015	-1.93635e-014	-1.47968e-014	-1.59161e-014	-9.45555e-015	-1.1151e-014	-1.31694e-015	2.10007e-014	1.5002e-014	1.57876e-014	-5.79925e-015	-4.2074e-015	-1.20485e-014	-4.53571e-015	-1.13802e-014	-7.66996e-015	-1.26819e-015	-7.58807e-015	-1.53805e-014
1.12792e-015	7.3127e-015	1.33761e-014	9.90962e-015	-6.79453e-016	4.39788e-015	-1.35447e-015	-1.91652e-014	-1.43687e-014	-1.57522e-014	-9.11265e-015	-1.10235e-014	-9.14674e-016	2.06944e-014	1.49361e-014	1.54396e-014	-5.99127e-015	-3.8205e-015	-1.23482e-014	-4.326e-015	-1.11112e-014	-7.48274e-015	-1.21065e-015	-7.72869e-015	-1.53863e-014
1.31995e-015	7.48415e-015	1.35963e-014	9.68468e-015	-8.18356e-016	4.20461e-015	-1.5146e-015	-1.89516e-014	-1.39524e-014	-1.5599e-014	-8.77758e-015	-1.08808e-014	-4.98957e-016	2.03676e-014	1.48691e-014	1.50834e-014	-6.18116e-015	-3.43871e-015	-1.26411e-014	-4.10742e-015	-1.08398e-014	-7.25441e-015	-1.14846e-015	-7.85593e-015	-1.53708e-014
1.52559e-015	7.67888e-015	1.37967e-014	9.47143e-015	-9.32424e-016	3.996e-015	-1.70199e-015	-1.87228e-014	-1.3549e-014	-1.54566e-014	-8.45004e-015	-1.07223e-014	-7.29284e-017	2.00205e-014	1.48e-014	1.47223e-014	-6.36626e-015	-3.07111e-015	-1.29249e-014	-3.88012e-015	-1.05668e-014	-6.98983e-015	-1.08041e-015	-7.9665e-015	-1.53305e-014
1.74403e-015	7.89744e-015	1.39743e-014	9.27163e-015	-1.02921e-015	3.76972e-015	-1.91687e-015	-1.84789e-014	-1.31594e-014	-1.53251e-014	-8.13048e-015	-1.05478e-014	3.6001e-016	1.96538e-014	1.47282e-014	1.436e-014	-6.54422e-015	-2.72607e-015	-1.31985e-014	-3.64465e-015	-1.02928e-014	-6.69438e-015	-1.00508e-015	-8.05707e-015	-1.52626e-014
1.97521e-015	8.14124e-015	1.41261e-014	9.08577e-015	-1.11621e-015	3.5248e-015	-2.15995e-015	-1.82204e-014	-1.27851e-014	-1.5204e-014	-7.81917e-015	-1.0357e-014	7.95996e-016	1.92683e-014	1.46533e-014	1.39993e-014	-6.71225e-015	-2.41218e-015	-1.3461e-014	-3.40095e-015	-1.00178e-014	-6.37391e-015	-9.20927e-016	-8.12487e-015	-1.51643e-014
2.21837e-015	8.41102e-015	1.42494e-014	8.91514e-015	-1.20017e-015	3.25955e-015	-2.43075e-015	-1.79479e-014	-1.24271e-014	-1.50927e-014	-7.51629e-015	-1.01502e-014	1.23155e-015	1.88653e-014	1.4574e-014	1.36437e-014	-6.86827e-015	-2.13649e-015	-1.37112e-014	-3.14951e-015	-9.7417e-015	-6.03439e-015	-8.26964e-016	-8.167e-015	-1.50328e-014
2.47271e-015	8.70746e-015	1.43426e-014	8.76024e-015	-1.28809e-015	2.97234e-015	-2.72839e-015	-1.76623e-014	-1.20863e-014	-1.49906e-014	-7.22191e-015	-9.92734e-015	1.66266e-015	1.84464e-014	1.44893e-014	1.32967e-014	-7.00977e-015	-1.90573e-015	-1.3948e-014	-2.89157e-015	-9.46547e-015	-5.68104e-015	-7.22121e-016	-8.18032e-015	-1.48653e-014
2.7374e-015	9.03004e-015	1.44039e-014	8.62226e-015	-1.38507e-015	2.66253e-015	-3.05178e-015	-1.73644e-014	-1.17627e-014	-1.48969e-014	-6.9366e-015	-9.68865e-015	2.08543e-015	1.80128e-014	1.4399e-014	1.29614e-014	-7.13375e-015	-1.72512e-015	-1.41694e-014	-2.62835e-015	-9.19013e-015	-5.31898e-015	-6.05363e-016	-8.16231e-015	-1.466e-014
3.01241e-015	9.37798e-015	1.44311e-014	8.50146e-015	-1.49636e-015	2.32938e-015	-3.39948e-015	-1.70554e-014	-1.14562e-014	-1.48101e-014	-6.6602e-015	-9.43453e-015	2.49619e-015	1.75666e-014	1.43026e-014	1.26406e-014	-7.23902e-015	-1.59968e-015	-1.43742e-014	-2.36098e-015	-8.91624e-015	-4.95338e-015	-4.76325e-016	-8.11151e-015	-1.44154e-014
3.29698e-015	9.75061e-015	1.44225e-014	8.39776e-015	-1.62738e-015	1.97302e-015	-3.76901e-015	-1.67367e-014	-1.11673e-014	-1.47295e-014	-6.39291e-015	-9.16531e-015	2.89152e-015	1.71099e-014	1.41996e-014	1.23368e-014	-7.32311e-015	-1.53274e-015	-1.45612e-014	-2.09067e-015	-8.64451e-015	-4.58897e-015	-3.34265e-016	-8.02681e-015	-1.41305e-014
3.58991e-015	1.01468e-014	1.43773e-014	8.31119e-015	-1.7824e-015	1.59409e-015	-4.15768e-015	-1.64092e-014	-1.08958e-014	-1.46532e-014	-6.13462e-015	-8.88193e-015	3.26805e-015	1.66454e-014	1.40897e-014	1.20526e-014	-7.38401e-015	-1.52646e-015	-1.47293e-014	-1.81871e-015	-8.37589e-015	-4.23053e-015	-1.78369e-016	-7.90674e-015	-1.3805e-014
3.89066e-015	1.05653e-014	1.42946e-014	8.24141e-015	-1.96453e-015	1.19332e-015	-4.5621e-015	-1.60748e-014	-1.06418e-014	-1.45804e-014	-5.88533e-015	-8.5846e-015	3.62284e-015	1.61757e-014	1.3972e-014	1.17909e-014	-7.42009e-015	-1.58261e-015	-1.48768e-014	-1.54672e-015	-8.11097e-015	-3.88265e-015	-8.17401e-018	-7.75007e-015	-1.34395e-014
4.19802e-015	1.10044e-014	1.41743e-014	8.18795e-015	-2.17568e-015	7.72163e-016	-4.97919e-015	-1.57353e-014	-1.04046e-014	-1.45092e-014	-5.64536e-015	-8.27451e-015	3.9531e-015	1.57037e-014	1.38463e-014	1.15532e-014	-7.43026e-015	-1.70189e-015	-1.50028e-014	-1.27566e-015	-7.85082e-015	-3.54823e-015	1.76424e-016	-7.55618e-015	-1.30347e-014
4.51082e-015	1.14624e-014	1.40162e-014	8.15033e-015	-2.41775e-015	3.32106e-016	-5.40657e-015	-1.53932e-014	-1.01844e-014	-1.44388e-014	-5.41435e-015	-7.95223e-015	4.25633e-015	1.52317e-014	1.37125e-014	1.13417e-014	-7.41367e-015	-1.88306e-015	-1.51066e-014	-1.00746e-015	-7.59575e-015	-3.23108e-015	3.75292e-016	-7.32598e-015	-1.25922e-014
4.82819e-015	1.19373e-014	1.38205e-014	8.1285e-015	-2.6919e-015	-1.25346e-016	-5.84012e-015	-1.50496e-014	-9.97998e-015	-1.43674e-014	-5.19232e-015	-7.61871e-015	4.53081e-015	1.47623e-014	1.35706e-014	1.11587e-014	-7.37018e-015	-2.12462e-015	-1.51876e-014	-7.4422e-016	-7.34706e-015	-2.93372e-015	5.87939e-016	-7.0597e-015	-1.21135e-014
5.14925e-015	1.2426e-014	1.35876e-014	8.12099e-015	-2.99773e-015	-5.97661e-016	-6.27524e-015	-1.47069e-014	-9.79112e-015	-1.4293e-014	-4.97901e-015	-7.27531e-015	4.77444e-015	1.42986e-014	1.34207e-014	1.10057e-014	-7.29889e-015	-2.4238e-015	-1.52454e-014	-4.87583e-016	-7.10659e-015	-2.65839e-015	8.14564e-016	-6.75808e-015	-1.16009e-014
5.47295e-015	1.29262e-014	1.33185e-014	8.12705e-015	-3.33413e-015	-1.08166e-015	-6.70722e-015	-1.43669e-014	-9.61681e-015	-1.42143e-014	-4.77461e-015	-6.92292e-015	4.98578e-015	1.38438e-014	1.32629e-014	1.08832e-014	-7.20055e-015	-2.7769e-015	-1.52787e-014	-2.3888e-016	-6.87577e-015	-2.40644e-015	1.05436e-015	-6.42272e-015	-1.10574e-014
5.79912e-015	1.34348e-014	1.3015e-014	8.14503e-015	-3.69956e-015	-1.57421e-015	-7.13154e-015	-1.40314e-014	-9.45684e-015	-1.41296e-014	-4.57916e-015	-6.5627e-015	5.16429e-015	1.34012e-014	1.30981e-014	1.07912e-014	-7.07539e-015	-3.17903e-015	-1.52869e-014	9.37724e-020	-6.65511e-015	-2.17896e-015	1.30681e-015	-6.0554e-015	-1.04864e-014
6.12649e-015	1.39492e-014	1.26787e-014	8.1739e-015	-4.09234e-015	-2.07223e-015	-7.54347e-015	-1.37025e-014	-9.31059e-015	-1.40376e-014	-4.39255e-015	-6.19529e-015	5.30886e-015	1.29744e-014	1.29271e-014	1.07307e-014	-6.92415e-015	-3.62508e-015	-1.52693e-014	2.27784e-016	-6.44544e-015	-1.97643e-015	1.57103e-015	-5.65891e-015	-9.89148e-015
6.45488e-015	1.44668e-014	1.23115e-014	8.21266e-015	-4.50959e-015	-2.57206e-015	-7.93848e-015	-1.3382e-014	-9.17802e-015	-1.39371e-014	-4.21441e-015	-5.82196e-015	5.41976e-015	1.25667e-014	1.27504e-014	1.07023e-014	-6.7481e-015	-4.10863e-015	-1.52261e-014	4.42728e-016	-6.24862e-015	-1.79897e-015	1.84597e-015	-5.23563e-015	-9.27717e-015
6.78342e-015	1.49841e-014	1.19158e-014	8.25958e-015	-4.94753e-015	-3.06953e-015	-8.31186e-015	-1.30722e-014	-9.05777e-015	-1.38264e-014	-4.04453e-015	-5.44403e-015	5.49776e-015	1.21814e-014	1.25695e-014	1.07057e-014	-6.54826e-015	-4.62272e-015	-1.51576e-014	6.44033e-016	-6.06557e-015	-1.64538e-015	2.13071e-015	-4.78764e-015	-8.64751e-015
7.11203e-015	1.54981e-014	1.14944e-014	8.31312e-015	-5.40237e-015	-3.56032e-015	-8.65883e-015	-1.27746e-014	-8.94892e-015	-1.37043e-014	-3.88316e-015	-5.06292e-015	5.54371e-015	1.18215e-014	1.23852e-014	1.07406e-014	-6.32591e-015	-5.16048e-015	-1.50632e-014	8.30935e-016	-5.89792e-015	-1.51428e-015	2.42352e-015	-4.31836e-015	-8.00764e-015
7.44012e-015	1.60057e-014	1.10496e-014	8.37187e-015	-5.86989e-015	-4.04034e-015	-8.97505e-015	-1.24908e-014	-8.8515e-015	-1.35695e-014	-3.72998e-015	-4.67959e-015	5.5587e-015	1.14895e-014	1.21984e-014	1.0806e-014	-6.08333e-015	-5.71422e-015	-1.4943e-014	1.00323e-015	-5.74666e-015	-1.40452e-015	2.72267e-015	-3.83148e-015	-7.36289e-015
7.76739e-015	1.65042e-014	1.05849e-014	8.43471e-015	-6.34476e-015	-4.50565e-015	-9.25614e-015	-1.22217e-014	-8.76555e-015	-1.34208e-014	-3.58527e-015	-4.29534e-015	5.54427e-015	1.11881e-014	1.20114e-014	1.09016e-014	-5.82281e-015	-6.27583e-015	-1.47971e-014	1.16011e-015	-5.61332e-015	-1.31361e-015	3.02635e-015	-3.3304e-015	-6.71831e-015
8.09308e-015	1.69911e-014	1.01039e-014	8.50033e-015	-6.82146e-015	-4.95176e-015	-9.49766e-015	-1.19693e-014	-8.68967e-015	-1.32578e-014	-3.44893e-015	-3.9112e-015	5.50247e-015	1.09202e-014	1.18247e-014	1.10267e-014	-5.5469e-015	-6.83662e-015	-1.46253e-014	1.30158e-015	-5.49851e-015	-1.23828e-015	3.33295e-015	-2.81887e-015	-6.07886e-015
8.41688e-015	1.74624e-014	9.61027e-015	8.56782e-015	-7.29452e-015	-5.37372e-015	-9.69612e-015	-1.17347e-014	-8.62313e-015	-1.30797e-014	-3.32074e-015	-3.52827e-015	5.43462e-015	1.06883e-014	1.16402e-014	1.11798e-014	-5.25755e-015	-7.38813e-015	-1.44276e-014	1.42724e-015	-5.40291e-015	-1.17564e-015	3.64059e-015	-2.30089e-015	-5.44993e-015
8.73883e-015	1.79159e-014	9.1073e-015	8.63533e-015	-7.7584e-015	-5.76733e-015	-9.84903e-015	-1.15192e-014	-8.56556e-015	-1.2886e-014	-3.20041e-015	-3.14758e-015	5.34371e-015	1.04939e-014	1.146e-014	1.13591e-014	-4.95798e-015	-7.92242e-015	-1.42048e-014	1.53673e-015	-5.32744e-015	-1.12293e-015	3.94751e-015	-1.7803e-015	-4.83666e-015
9.05889e-015	1.83493e-014	8.59852e-015	8.7016e-015	-8.20728e-015	-6.12858e-015	-9.95355e-015	-1.13235e-014	-8.51639e-015	-1.26764e-014	-3.08799e-015	-2.7703e-015	5.23283e-015	1.03393e-014	1.12855e-014	1.1563e-014	-4.65118e-015	-8.43151e-015	-1.39582e-014	1.63073e-015	-5.2727e-015	-1.07686e-015	4.25183e-015	-1.26109e-015	-4.24478e-015
9.37713e-015	1.876e-014	8.08791e-015	8.76607e-015	-8.63629e-015	-6.45358e-015	-1.00072e-014	-1.11484e-014	-8.47537e-015	-1.24503e-014	-2.9829e-015	-2.39803e-015	5.10474e-015	1.02266e-014	1.1118e-014	1.17892e-014	-4.3397e-015	-8.9083e-015	-1.36881e-014	1.7098e-015	-5.23976e-015	-1.03339e-015	4.55162e-015	-7.47392e-016	-3.67963e-015
9.69355e-015	1.91463e-014	7.57866e-015	8.82729e-015	-9.03946e-015	-6.7393e-015	-1.00084e-014	-1.09935e-014	-8.44218e-015	-1.22086e-014	-2.88495e-015	-2.03224e-015	4.96161e-015	1.01567e-014	1.0959e-014	1.20355e-014	-4.02605e-015	-9.34638e-015	-1.33964e-014	1.77496e-015	-5.22931e-015	-9.89644e-016	4.84522e-015	-2.42877e-016	-3.14609e-015
1.00079e-014	1.95072e-014	7.07466e-015	8.88491e-015	-9.41253e-015	-6.98208e-015	-9.95651e-015	-1.08586e-014	-8.41639e-015	-1.19509e-014	-2.79353e-015	-1.67383e-015	4.80732e-015	1.01303e-014	1.08102e-014	1.23e-014	-3.71334e-015	-9.73951e-015	-1.30837e-014	1.82737e-015	-5.24092e-015	-9.42692e-016	5.13034e-015	2.48791e-016	-2.6487e-015
1.03202e-014	1.98417e-014	6.57964e-015	8.93804e-015	-9.75087e-015	-7.17869e-015	-9.85134e-015	-1.07439e-014	-8.39747e-015	-1.16779e-014	-2.7086e-015	-1.32356e-015	4.64501e-015	1.01477e-014	1.06732e-014	1.25801e-014	-3.40511e-015	-1.00822e-014	-1.27513e-014	1.86837e-015	-5.27399e-015	-8.89635e-016	5.40507e-015	7.24015e-016	-2.19149e-015
1.06302e-014	2.0149e-014	6.09687e-015	8.98623e-015	-1.00508e-014	-7.32718e-015	-9.69296e-015	-1.06489e-014	-8.38553e-015	-1.139e-014	-2.62962e-015	-9.82827e-016	4.47767e-015	1.02088e-014	1.05497e-014	1.28725e-014	-3.10348e-015	-1.03697e-014	-1.24006e-014	1.89921e-015	-5.32935e-015	-8.27975e-016	5.66766e-015	1.17886e-015	-1.77862e-015
1.09376e-014	2.04281e-014	5.63019e-015	9.02972e-015	-1.03092e-014	-7.4264e-015	-9.48237e-015	-1.05727e-014	-8.38021e-015	-1.10882e-014	-2.55596e-015	-6.52737e-016	4.30859e-015	1.03133e-014	1.04405e-014	1.31755e-014	-2.81218e-015	-1.05975e-014	-1.20331e-014	1.92139e-015	-5.40708e-015	-7.55506e-016	5.91646e-015	1.61085e-015	-1.41331e-015
1.12425e-014	2.06785e-014	5.18304e-015	9.06726e-015	-1.05231e-014	-7.4745e-015	-9.22128e-015	-1.05145e-014	-8.38108e-015	-1.07733e-014	-2.48733e-015	-3.33958e-016	4.14074e-015	1.04602e-014	1.03475e-014	1.34869e-014	-2.53422e-015	-1.07627e-014	-1.16501e-014	1.93625e-015	-5.50659e-015	-6.69891e-016	6.14936e-015	2.0168e-015	-1.09824e-015
1.15454e-014	2.09005e-014	4.75822e-015	9.09888e-015	-1.06898e-014	-7.47101e-015	-8.91101e-015	-1.04734e-014	-8.38876e-015	-1.04464e-014	-2.42343e-015	-2.7762e-017	3.9776e-015	1.0649e-014	1.02713e-014	1.38047e-014	-2.27204e-015	-1.08634e-014	-1.12534e-014	1.94566e-015	-5.62774e-015	-5.69379e-016	6.36477e-015	2.39372e-015	-8.35742e-016
1.18464e-014	2.1095e-014	4.35833e-015	9.12492e-015	-1.08081e-014	-7.41568e-015	-8.55437e-015	-1.04478e-014	-8.40317e-015	-1.01089e-014	-2.36361e-015	2.64698e-016	3.82187e-015	1.08778e-014	1.02136e-014	1.41264e-014	-2.02801e-015	-1.08986e-014	-1.08452e-014	1.95172e-015	-5.7692e-015	-4.5287e-016	6.56168e-015	2.73997e-015	-6.2783e-016
1.2145e-014	2.12622e-014	3.98605e-015	9.14506e-015	-1.08772e-014	-7.30875e-015	-8.15499e-015	-1.04365e-014	-8.42407e-015	-9.76221e-015	-2.30701e-015	5.43037e-016	3.67585e-015	1.11443e-014	1.01746e-014	1.44497e-014	-1.80417e-015	-1.08686e-014	-1.04276e-014	1.95623e-015	-5.92966e-015	-3.19336e-016	6.73874e-015	3.05314e-015	-4.75984e-016
1.24415e-014	2.14034e-014	3.64363e-015	9.15904e-015	-1.08971e-014	-7.15126e-015	-7.71671e-015	-1.04368e-014	-8.45149e-015	-9.40832e-015	-2.25326e-015	8.06068e-016	3.54194e-015	1.14465e-014	1.01547e-014	1.47725e-014	-1.60214e-015	-1.0774e-014	-1.00026e-014	1.96154e-015	-6.10841e-015	-1.68462e-016	6.89443e-015	3.33191e-015	-3.81188e-016
1.2735e-014	2.15202e-014	3.33279e-015	9.16803e-015	-1.08683e-014	-6.94458e-015	-7.24392e-015	-1.04471e-014	-8.48457e-015	-9.04857e-015	-2.20216e-015	1.05295e-015	3.42207e-015	1.17823e-014	1.01541e-014	1.50928e-014	-1.42449e-015	-1.0616e-014	-9.57274e-015	1.96885e-015	-6.30377e-015	-6.22482e-019	7.02775e-015	3.57464e-015	-3.44047e-016
1.30252e-014	2.16136e-014	3.05523e-015	9.17283e-015	-1.07923e-014	-6.69067e-015	-6.74101e-015	-1.04654e-014	-8.52327e-015	-8.68497e-015	-2.15286e-015	1.28312e-015	3.31822e-015	1.21486e-014	1.01732e-014	1.54091e-014	-1.27254e-015	-1.0397e-014	-9.14062e-015	1.98064e-015	-6.51366e-015	1.83652e-016	7.13767e-015	3.78087e-015	-3.63561e-016
1.33121e-014	2.1686e-014	2.81162e-015	9.17416e-015	-1.06706e-014	-6.39248e-015	-6.21283e-015	-1.04901e-014	-8.56786e-015	-8.31934e-015	-2.10495e-015	1.49632e-015	3.23218e-015	1.25421e-014	1.02121e-014	1.57194e-014	-1.14744e-015	-1.01208e-014	-8.70837e-015	1.99858e-015	-6.73661e-015	3.82244e-016	7.22307e-015	3.94976e-015	-4.38994e-016
1.35948e-014	2.17398e-014	2.60296e-015	9.17241e-015	-1.0506e-014	-6.05273e-015	-5.66578e-015	-1.05177e-014	-8.6181e-015	-7.95373e-015	-2.05765e-015	1.69222e-015	3.16524e-015	1.296e-014	1.02702e-014	1.60212e-014	-1.04965e-015	-9.79116e-015	-8.27775e-015	2.02472e-015	-6.97102e-015	5.93222e-016	7.28346e-015	4.08183e-015	-5.6891e-016
1.38724e-014	2.17769e-014	2.43051e-015	9.1676e-015	-1.03002e-014	-5.67483e-015	-5.10572e-015	-1.05458e-014	-8.67372e-015	-7.58985e-015	-2.0109e-015	1.87012e-015	3.11792e-015	1.33985e-014	1.03473e-014	1.63138e-014	-9.7951e-016	-9.41248e-015	-7.85128e-015	2.06046e-015	-7.21488e-015	8.14591e-016	7.31851e-015	4.17757e-015	-7.51201e-016
1.41443e-014	2.17995e-014	2.29443e-015	9.15981e-015	-1.00576e-014	-5.26358e-015	-4.53833e-015	-1.05717e-014	-8.73443e-015	-7.23016e-015	-1.96386e-015	2.02981e-015	3.09036e-015	1.38538e-014	1.04425e-014	1.65958e-014	-9.37584e-016	-8.9902e-015	-7.43087e-015	2.10722e-015	-7.46621e-015	1.04387e-015	7.32829e-015	4.23632e-015	-9.83155e-016
1.44097e-014	2.18099e-014	2.19402e-015	9.14959e-015	-9.78221e-015	-4.82282e-015	-3.9696e-015	-1.05928e-014	-8.79915e-015	-6.87688e-015	-1.91591e-015	2.1707e-015	3.08265e-015	1.43217e-014	1.0555e-014	1.68663e-014	-9.2387e-016	-8.53055e-015	-7.01868e-015	2.16608e-015	-7.72237e-015	1.27751e-015	7.3126e-015	4.25909e-015	-1.26151e-015
1.46678e-014	2.18107e-014	2.12865e-015	9.13792e-015	-9.47881e-015	-4.35746e-015	-3.40603e-015	-1.06062e-014	-8.86762e-015	-6.53181e-015	-1.86713e-015	2.29279e-015	3.09455e-015	1.47989e-014	1.06837e-014	1.71243e-014	-9.38035e-016	-8.04097e-015	-6.61737e-015	2.23746e-015	-7.98091e-015	1.51167e-015	7.2718e-015	4.24717e-015	-1.58273e-015
1.49179e-014	2.18042e-014	2.09835e-015	9.12502e-015	-9.15137e-015	-3.87262e-015	-2.85405e-015	-1.06097e-014	-8.9393e-015	-6.19719e-015	-1.81684e-015	2.39593e-015	3.12581e-015	1.52807e-014	1.08271e-014	1.73684e-014	-9.78855e-016	-7.5281e-015	-6.22889e-015	2.32258e-015	-8.2394e-015	1.74267e-015	7.20576e-015	4.20162e-015	-1.94287e-015
1.51583e-014	2.17926e-014	2.10211e-015	9.1117e-015	-8.80589e-015	-3.3736e-015	-2.31898e-015	-1.06003e-014	-9.01307e-015	-5.87427e-015	-1.76447e-015	2.47994e-015	3.1756e-015	1.57631e-014	1.09843e-014	1.75981e-014	-1.04545e-015	-6.99894e-015	-5.85554e-015	2.42149e-015	-8.49607e-015	1.96658e-015	7.11578e-015	4.1243e-015	-2.33722e-015
1.53882e-014	2.17787e-014	2.13846e-015	9.0978e-015	-8.4482e-015	-2.86579e-015	-1.80685e-015	-1.05762e-014	-9.08855e-015	-5.56485e-015	-1.70983e-015	2.54503e-015	3.24269e-015	1.62419e-014	1.11539e-014	1.78129e-014	-1.13649e-015	-6.46044e-015	-5.49917e-015	2.53419e-015	-8.74818e-015	2.17932e-015	7.00203e-015	4.01674e-015	-2.76179e-015
1.56059e-014	2.17648e-014	2.20582e-015	9.08376e-015	-8.08369e-015	-2.35453e-015	-1.32333e-015	-1.05354e-014	-9.16475e-015	-5.27083e-015	-1.65276e-015	2.59177e-015	3.32618e-015	1.6713e-014	1.13341e-014	1.80124e-014	-1.24998e-015	-5.91998e-015	-5.16175e-015	2.66149e-015	-8.99326e-015	2.37643e-015	6.86528e-015	3.88099e-015	-3.21201e-015
1.58104e-014	2.17526e-014	2.3025e-015	9.0697e-015	-7.71762e-015	-1.84569e-015	-8.73573e-016	-1.04763e-014	-9.24085e-015	-4.99423e-015	-1.59338e-015	2.62029e-015	3.42383e-015	1.71719e-014	1.15233e-014	1.81961e-014	-1.38368e-015	-5.38481e-015	-4.84518e-015	2.80282e-015	-9.22898e-015	2.55361e-015	6.70691e-015	3.71945e-015	-3.68264e-015
1.60001e-014	2.17434e-014	2.4272e-015	9.05532e-015	-7.35565e-015	-1.34523e-015	-4.62246e-016	-1.03969e-014	-9.31569e-015	-4.73643e-015	-1.53127e-015	2.63076e-015	3.53366e-015	1.76151e-014	1.17194e-014	1.83642e-014	-1.53582e-015	-4.86192e-015	-4.55152e-015	2.95791e-015	-9.45285e-015	2.7064e-015	6.52808e-015	3.53426e-015	-4.16828e-015
1.61737e-014	2.17391e-014	2.57781e-015	9.04088e-015	-7.00291e-015	-8.58455e-016	-9.39278e-017	-1.02956e-014	-9.38798e-015	-4.4989e-015	-1.4662e-015	2.62366e-015	3.65407e-015	1.80392e-014	1.192e-014	1.85164e-014	-1.70398e-015	-4.35828e-015	-4.28242e-015	3.12541e-015	-9.6623e-015	2.82989e-015	6.32979e-015	3.32761e-015	-4.66445e-015
1.63294e-014	2.17409e-014	2.75176e-015	9.02651e-015	-6.66459e-015	-3.91259e-016	2.27816e-016	-1.01709e-014	-9.45704e-015	-4.28288e-015	-1.3981e-015	2.59988e-015	3.78217e-015	1.84402e-014	1.21233e-014	1.86523e-014	-1.8858e-015	-3.87987e-015	-4.0394e-015	3.3038e-015	-9.85559e-015	2.91997e-015	6.11393e-015	3.10216e-015	-5.16654e-015
1.64654e-014	2.17503e-014	2.94636e-015	9.01219e-015	-6.34538e-015	5.23099e-017	4.99813e-016	-1.0022e-014	-9.52108e-015	-4.08954e-015	-1.32706e-015	2.55971e-015	3.91567e-015	1.88155e-014	1.23271e-014	1.87727e-014	-2.07891e-015	-3.43265e-015	-3.82353e-015	3.49118e-015	-1.00309e-014	2.97313e-015	5.88193e-015	2.85969e-015	-5.66909e-015
1.65804e-014	2.17678e-014	3.15927e-015	8.99672e-015	-6.04994e-015	4.67623e-016	7.19112e-016	-9.84913e-015	-9.57864e-015	-3.91963e-015	-1.25345e-015	2.50435e-015	4.05279e-015	1.91619e-014	1.25298e-014	1.88776e-014	-2.28009e-015	-3.02185e-015	-3.63605e-015	3.68618e-015	-1.01864e-014	2.98586e-015	5.63535e-015	2.6028e-015	-6.16744e-015
1.66734e-014	2.1793e-014	3.38769e-015	8.98003e-015	-5.78313e-015	8.50304e-016	8.83677e-016	-9.65201e-015	-9.6283e-015	-3.77324e-015	-1.17736e-015	2.43482e-015	4.1905e-015	1.94765e-014	1.27292e-014	1.89679e-014	-2.48622e-015	-2.65231e-015	-3.47808e-015	3.88725e-015	-1.03203e-014	2.95519e-015	5.37616e-015	2.33394e-015	-6.65693e-015
1.67428e-014	2.18257e-014	3.62981e-015	8.96175e-015	-5.54863e-015	1.19654e-015	9.91938e-016	-9.43047e-015	-9.66798e-015	-3.6509e-015	-1.09911e-015	2.35178e-015	4.32584e-015	1.97574e-014	1.29233e-014	1.90442e-014	-2.69411e-015	-2.32794e-015	-3.34967e-015	4.09205e-015	-1.04311e-014	2.87875e-015	5.10605e-015	2.05478e-015	-7.13263e-015
1.67875e-014	2.18659e-014	3.88297e-015	8.94068e-015	-5.3495e-015	1.50256e-015	1.04285e-015	-9.18477e-015	-9.69616e-015	-3.55309e-015	-1.01947e-015	2.256e-015	4.4566e-015	2.0003e-014	1.31102e-014	1.91065e-014	-2.90115e-015	-2.05309e-015	-3.25125e-015	4.29812e-015	-1.05174e-014	2.75458e-015	4.82704e-015	1.76736e-015	-7.59036e-015
1.68059e-014	2.19132e-014	4.14474e-015	8.9155e-015	-5.1888e-015	1.76488e-015	1.03664e-015	-8.91581e-015	-9.71187e-015	-3.4803e-015	-9.38538e-016	2.14841e-015	4.58018e-015	2.02116e-014	1.3288e-014	1.91553e-014	-3.10459e-015	-1.83032e-015	-3.18297e-015	4.50273e-015	-1.05778e-014	2.58126e-015	4.54122e-015	1.47363e-015	-8.02721e-015
1.67966e-014	2.19662e-014	4.4125e-015	8.88578e-015	-5.06875e-015	1.98145e-015	9.7416e-016	-8.62478e-015	-9.71336e-015	-3.43276e-015	-8.56857e-016	2.03066e-015	4.69465e-015	2.03826e-014	1.34551e-014	1.91905e-014	-3.30139e-015	-1.66166e-015	-3.14533e-015	4.7034e-015	-1.06109e-014	2.35749e-015	4.25063e-015	1.17622e-015	-8.43913e-015
1.67588e-014	2.20232e-014	4.68362e-015	8.8507e-015	-4.99155e-015	2.15103e-015	8.559e-016	-8.31277e-015	-9.69929e-015	-3.4104e-015	-7.74648e-016	1.90338e-015	4.79748e-015	2.05149e-014	1.36098e-014	1.92131e-014	-3.48869e-015	-1.54847e-015	-3.13825e-015	4.89746e-015	-1.06162e-014	2.08263e-015	3.95727e-015	8.77131e-016	-8.82319e-015
1.66914e-014	2.20823e-014	4.95619e-015	8.8088e-015	-4.95863e-015	2.27208e-015	6.84003e-016	-7.98148e-015	-9.66858e-015	-3.41243e-015	-6.92468e-016	1.76781e-015	4.88617e-015	2.06082e-014	1.37501e-014	1.92232e-014	-3.66463e-015	-1.49188e-015	-3.16146e-015	5.08218e-015	-1.05935e-014	1.75696e-015	3.663e-015	5.77406e-016	-9.17595e-015
1.65944e-014	2.21416e-014	5.22841e-015	8.75982e-015	-4.97052e-015	2.34359e-015	4.60943e-016	-7.63295e-015	-9.61976e-015	-3.43845e-015	-6.10707e-016	1.62506e-015	4.95898e-015	2.06626e-014	1.3875e-014	1.92217e-014	-3.82665e-015	-1.49201e-015	-3.21429e-015	5.25546e-015	-1.05431e-014	1.38095e-015	3.36995e-015	2.77966e-016	-9.49567e-015
1.64667e-014	2.21983e-014	5.49817e-015	8.70293e-015	-5.02802e-015	2.36503e-015	1.89674e-016	-7.26863e-015	-9.55228e-015	-3.4879e-015	-5.29197e-016	1.47582e-015	5.0148e-015	2.06788e-014	1.39836e-014	1.92087e-014	-3.97268e-015	-1.5485e-015	-3.29599e-015	5.41423e-015	-1.04651e-014	9.56248e-016	3.07986e-015	-1.98363e-017	-9.77987e-015
1.63079e-014	2.22503e-014	5.76396e-015	8.63685e-015	-5.13098e-015	2.33634e-015	-1.26185e-016	-6.89162e-015	-9.46483e-015	-3.5596e-015	-4.48891e-016	1.32079e-015	5.0523e-015	2.06572e-014	1.40743e-014	1.91838e-014	-4.10058e-015	-1.65994e-015	-3.406e-015	5.55561e-015	-1.03598e-014	4.84195e-016	2.79475e-015	-3.1474e-016	-1.00274e-014
1.61184e-014	2.2295e-014	6.02412e-015	8.56083e-015	-5.27927e-015	2.25841e-015	-4.82227e-016	-6.5044e-015	-9.35677e-015	-3.65298e-015	-3.70172e-016	1.16103e-015	5.06947e-015	2.0599e-014	1.41463e-014	1.91477e-014	-4.2076e-015	-1.82521e-015	-3.54278e-015	5.67763e-015	-1.0227e-014	-3.29338e-017	2.51576e-015	-6.06409e-016	-1.02368e-014
1.58986e-014	2.23301e-014	6.27708e-015	8.47385e-015	-5.47218e-015	2.13258e-015	-8.74206e-016	-6.10984e-015	-9.22778e-015	-3.76698e-015	-2.9363e-016	9.97794e-016	5.0662e-015	2.0506e-014	1.41992e-014	1.91015e-014	-4.29246e-015	-2.04208e-015	-3.70583e-015	5.77855e-015	-1.00673e-014	-5.92511e-016	2.24453e-015	-8.94338e-016	-1.0407e-014
1.56484e-014	2.23525e-014	6.522e-015	8.37574e-015	-5.70819e-015	1.95984e-015	-1.29687e-015	-5.7115e-015	-9.07752e-015	-3.90061e-015	-2.19625e-016	8.3191e-016	5.04167e-015	2.03794e-014	1.42326e-014	1.90449e-014	-4.35411e-015	-2.30783e-015	-3.89344e-015	5.85627e-015	-9.88138e-015	-1.19106e-015	1.98249e-015	-1.17816e-015	-1.05376e-014
1.53683e-014	2.23585e-014	6.75795e-015	8.26584e-015	-5.98613e-015	1.74241e-015	-1.74521e-015	-5.31201e-015	-8.90476e-015	-4.05227e-015	-1.48617e-016	6.64374e-016	4.99555e-015	2.0222e-014	1.42462e-014	1.89783e-014	-4.39181e-015	-2.61958e-015	-4.10496e-015	5.90894e-015	-9.67095e-015	-1.82498e-015	1.73155e-015	-1.45773e-015	-1.06291e-014
1.50594e-014	2.23462e-014	6.98398e-015	8.14416e-015	-6.30387e-015	1.48233e-015	-2.2144e-015	-4.91508e-015	-8.70927e-015	-4.22058e-015	-8.08722e-017	4.95903e-016	4.92726e-015	2.00362e-014	1.42398e-014	1.89018e-014	-4.40462e-015	-2.9739e-015	-4.33887e-015	5.935e-015	-9.43746e-015	-2.49018e-015	1.4926e-015	-1.73341e-015	-1.06823e-014
1.47232e-014	2.23125e-014	7.19941e-015	8.01061e-015	-6.65981e-015	1.18308e-015	-2.69936e-015	-4.52389e-015	-8.49191e-015	-4.404e-015	-1.68156e-017	3.27011e-016	4.83722e-015	1.9824e-014	1.42134e-014	1.88156e-014	-4.39201e-015	-3.36769e-015	-4.59305e-015	5.93339e-015	-9.18255e-015	-3.18323e-015	1.26674e-015	-2.005e-015	-1.06982e-014
1.43615e-014	2.22546e-014	7.40388e-015	7.86445e-015	-7.05176e-015	8.46919e-016	-3.19412e-015	-4.14132e-015	-8.25347e-015	-4.60064e-015	4.34134e-017	1.58128e-016	4.72532e-015	1.95884e-014	1.41676e-014	1.87203e-014	-4.35416e-015	-3.79708e-015	-4.86601e-015	5.9032e-015	-8.90825e-015	-3.89928e-015	1.05529e-015	-2.27238e-015	-1.06785e-014
1.39762e-014	2.21696e-014	7.59746e-015	7.70625e-015	-7.47749e-015	4.77472e-016	-3.69367e-015	-3.7708e-015	-7.99399e-015	-4.80944e-015	9.95811e-017	-1.00408e-017	4.59263e-015	1.93325e-014	1.41029e-014	1.86161e-014	-4.29075e-015	-4.25841e-015	-5.1557e-015	5.84383e-015	-8.61624e-015	-4.63383e-015	8.58851e-016	-2.53579e-015	-1.06248e-014
1.35689e-014	2.20556e-014	7.77945e-015	7.53655e-015	-7.93336e-015	7.76722e-017	-4.19285e-015	-3.41527e-015	-7.7142e-015	-5.02884e-015	1.51444e-016	-1.77214e-016	4.44025e-015	1.90591e-014	1.40199e-014	1.85031e-014	-4.2024e-015	-4.74721e-015	-5.45988e-015	5.7548e-015	-8.30896e-015	-5.38201e-015	6.77963e-016	-2.79561e-015	-1.05393e-014
1.31412e-014	2.19104e-014	7.95022e-015	7.35535e-015	-8.41628e-015	-3.48425e-016	-4.68655e-015	-3.0785e-015	-7.41645e-015	-5.25745e-015	1.99407e-016	-3.43052e-016	4.26878e-015	1.87712e-014	1.39197e-014	1.83813e-014	-4.08987e-015	-5.25991e-015	-5.77624e-015	5.63561e-015	-7.98859e-015	-6.13905e-015	5.13199e-016	-3.05183e-015	-1.04239e-014
1.26953e-014	2.17325e-014	8.10946e-015	7.16331e-015	-8.92296e-015	-7.96709e-016	-5.16934e-015	-2.76365e-015	-7.10243e-015	-5.49379e-015	2.42933e-016	-5.07045e-016	4.07962e-015	1.84723e-014	1.38037e-014	1.82513e-014	-3.95302e-015	-5.79153e-015	-6.10356e-015	5.48637e-015	-7.65706e-015	-6.90035e-015	3.64767e-016	-3.30476e-015	-1.02813e-014
1.22336e-014	2.15212e-014	8.25816e-015	6.96196e-015	-9.45043e-015	-1.26422e-015	-5.6357e-015	-2.47357e-015	-6.77419e-015	-5.73638e-015	2.81633e-016	-6.6973e-016	3.87468e-015	1.81652e-014	1.3673e-014	1.81139e-014	-3.79298e-015	-6.33822e-015	-6.43993e-015	5.30853e-015	-7.3173e-015	-7.66139e-015	2.32664e-016	-3.55524e-015	-1.01149e-014
1.1759e-014	2.12762e-014	8.39673e-015	6.75226e-015	-9.99555e-015	-1.74717e-015	-6.08145e-015	-2.21121e-015	-6.43349e-015	-5.98383e-015	3.15868e-016	-8.30717e-016	3.65536e-015	1.78531e-014	1.35289e-014	1.79697e-014	-3.61153e-015	-6.89581e-015	-6.78249e-015	5.10313e-015	-6.97158e-015	-8.41754e-015	1.17166e-016	-3.80364e-015	-9.92728e-015
1.12738e-014	2.09963e-014	8.52572e-015	6.53497e-015	-1.0555e-014	-2.24091e-015	-6.50294e-015	-1.97832e-015	-6.08249e-015	-6.23423e-015	3.45364e-016	-9.90636e-016	3.4233e-015	1.75391e-014	1.33731e-014	1.78191e-014	-3.40989e-015	-7.45933e-015	-7.1289e-015	4.87155e-015	-6.62229e-015	-9.16366e-015	1.792e-017	-4.05035e-015	-9.72217e-015
1.07807e-014	2.06816e-014	8.64544e-015	6.31125e-015	-1.11253e-014	-2.74171e-015	-6.89622e-015	-1.7769e-015	-5.72428e-015	-6.48646e-015	3.70037e-016	-1.14962e-015	3.18011e-015	1.72258e-014	1.32072e-014	1.76627e-014	-3.18928e-015	-8.02519e-015	-7.47707e-015	4.61581e-015	-6.27186e-015	-9.89512e-015	-6.57985e-017	-4.29612e-015	-9.50316e-015
1.02822e-014	2.03326e-014	8.75748e-015	6.0829e-015	-1.17022e-014	-3.24601e-015	-7.25816e-015	-1.60882e-015	-5.36205e-015	-6.73953e-015	3.90002e-016	-1.30757e-015	2.92793e-015	1.69157e-014	1.30325e-014	1.75015e-014	-2.9522e-015	-8.58964e-015	-7.82499e-015	4.33756e-015	-5.92275e-015	-1.06081e-014	-1.34158e-016	-4.54117e-015	-9.27305e-015
9.78134e-015	1.99502e-014	8.86169e-015	5.85183e-015	-1.22819e-014	-3.75032e-015	-7.58596e-015	-1.4751e-015	-4.99867e-015	-6.99269e-015	4.05329e-016	-1.4651e-015	2.66876e-015	1.66109e-014	1.28501e-014	1.7336e-014	-2.69977e-015	-9.14907e-015	-8.16987e-015	4.03876e-015	-5.57788e-015	-1.12986e-014	-1.87863e-016	-4.78512e-015	-9.03628e-015
9.28056e-015	1.95356e-014	8.95889e-015	5.61973e-015	-1.28607e-014	-4.2514e-015	-7.87749e-015	-1.37665e-015	-4.63744e-015	-7.24423e-015	4.15918e-016	-1.62295e-015	2.40482e-015	1.63148e-014	1.26621e-014	1.71664e-014	-2.43409e-015	-9.69977e-015	-8.50998e-015	3.72107e-015	-5.24056e-015	-1.1963e-014	-2.27881e-016	-5.02811e-015	-8.79615e-015
8.7827e-015	1.90907e-014	9.05008e-015	5.38779e-015	-1.34339e-014	-4.74581e-015	-8.13121e-015	-1.31426e-015	-4.28126e-015	-7.49337e-015	4.22028e-016	-1.78211e-015	2.13804e-015	1.60294e-014	1.24706e-014	1.69943e-014	-2.15703e-015	-1.02369e-014	-8.84261e-015	3.38749e-015	-4.91327e-015	-1.25979e-014	-2.55339e-016	-5.27005e-015	-8.556e-015
8.29054e-015	1.86177e-014	9.13588e-015	5.15795e-015	-1.39979e-014	-5.23082e-015	-8.3461e-015	-1.28894e-015	-3.93336e-015	-7.7396e-015	4.23923e-016	-1.94244e-015	1.87072e-015	1.57561e-014	1.22775e-014	1.68205e-014	-1.87064e-015	-1.07569e-014	-9.16574e-015	3.04066e-015	-4.59813e-015	-1.32e-014	-2.70797e-016	-5.51066e-015	-8.32044e-015
7.80626e-015	1.81194e-014	9.21647e-015	4.932e-015	-1.45486e-014	-5.70411e-015	-8.52183e-015	-1.30106e-015	-3.5973e-015	-7.98177e-015	4.21422e-016	-2.10449e-015	1.60529e-015	1.54967e-014	1.20839e-014	1.66466e-014	-1.57733e-015	-1.1257e-014	-9.47649e-015	2.6836e-015	-4.29807e-015	-1.37669e-014	-2.75593e-016	-5.74995e-015	-8.09325e-015
7.33207e-015	1.75994e-014	9.29194e-015	4.71235e-015	-1.50818e-014	-6.16334e-015	-8.65717e-015	-1.35019e-015	-3.27661e-015	-8.21913e-015	4.14751e-016	-2.26875e-015	1.3436e-015	1.52525e-014	1.18921e-014	1.64739e-014	-1.27842e-015	-1.17341e-014	-9.77316e-015	2.31845e-015	-4.01534e-015	-1.4296e-014	-2.70525e-016	-5.98772e-015	-7.87767e-015
6.87045e-015	1.70615e-014	9.36305e-015	4.50046e-015	-1.55932e-014	-6.60597e-015	-8.75238e-015	-1.43505e-015	-2.9745e-015	-8.45119e-015	4.03813e-016	-2.43587e-015	1.08686e-015	1.50248e-014	1.17035e-014	1.63034e-014	-9.76393e-016	-1.21854e-014	-1.00536e-014	1.94881e-015	-3.75164e-015	-1.47857e-014	-2.57121e-016	-6.22352e-015	-7.67728e-015
6.4234e-015	1.65096e-014	9.43025e-015	4.29811e-015	-1.60792e-014	-7.0294e-015	-8.80828e-015	-1.55537e-015	-2.69387e-015	-8.67738e-015	3.89091e-016	-2.60605e-015	8.37309e-016	1.48147e-014	1.15201e-014	1.61367e-014	-6.73138e-016	-1.26081e-014	-1.0316e-014	1.57725e-015	-3.50963e-015	-1.52338e-014	-2.3611e-016	-6.45616e-015	-7.49588e-015
5.99208e-015	1.59477e-014	9.49364e-015	4.10669e-015	-1.65357e-014	-7.43242e-015	-8.82627e-015	-1.70975e-015	-2.4388e-015	-8.89705e-015	3.70052e-016	-2.77978e-015	5.97067e-016	1.46223e-014	1.13431e-014	1.59749e-014	-3.70131e-016	-1.29997e-014	-1.0558e-014	1.20622e-015	-3.29154e-015	-1.56391e-014	-2.09155e-016	-6.68481e-015	-7.33653e-015
5.57917e-015	1.53804e-014	9.55329e-015	3.92789e-015	-1.69585e-014	-7.81389e-015	-8.80769e-015	-1.89713e-015	-2.21242e-015	-9.10992e-015	3.46977e-016	-2.95781e-015	3.67292e-016	1.44481e-014	1.11737e-014	1.58203e-014	-6.87228e-017	-1.33576e-014	-1.07775e-014	8.38992e-016	-3.09896e-015	-1.60006e-014	-1.77399e-016	-6.90893e-015	-7.20228e-015
5.18545e-015	1.48121e-014	9.60939e-015	3.76293e-015	-1.73436e-014	-8.17232e-015	-8.75466e-015	-2.11519e-015	-2.01713e-015	-9.31584e-015	3.19272e-016	-3.14096e-015	1.49479e-016	1.42927e-014	1.10134e-014	1.56744e-014	2.29515e-016	-1.36794e-014	-1.09728e-014	4.77238e-016	-2.93312e-015	-1.63178e-014	-1.42753e-016	-7.12747e-015	-7.09572e-015
4.81188e-015	1.42474e-014	9.66162e-015	3.61322e-015	-1.76872e-014	-8.50675e-015	-8.66881e-015	-2.36161e-015	-1.85524e-015	-9.51492e-015	2.87185e-016	-3.32937e-015	-5.56458e-017	1.41562e-014	1.08635e-014	1.5539e-014	5.23436e-016	-1.39627e-014	-1.11425e-014	1.24013e-016	-2.79506e-015	-1.659e-014	-1.06102e-016	-7.3393e-015	-7.01885e-015
4.4595e-015	1.36916e-014	9.70952e-015	3.47981e-015	-1.79852e-014	-8.81639e-015	-8.55308e-015	-2.6339e-015	-1.72964e-015	-9.70726e-015	2.49825e-016	-3.52303e-015	-2.47338e-016	1.40378e-014	1.07249e-014	1.54157e-014	8.11514e-016	-1.42054e-014	-1.12852e-014	-2.17259e-016	-2.68672e-015	-1.68179e-014	-6.82927e-017	-7.54327e-015	-6.97454e-015
4.12856e-015	1.31487e-014	9.75321e-015	3.36336e-015	-1.82335e-014	-9.09976e-015	-8.41021e-015	-2.92948e-015	-1.64272e-015	-9.89257e-015	2.07562e-016	-3.72225e-015	-4.24276e-016	1.39373e-014	1.05985e-014	1.53054e-014	1.09253e-015	-1.44046e-014	-1.13991e-014	-5.448e-016	-2.60911e-015	-1.70016e-014	-3.05281e-017	-7.73836e-015	-6.96409e-015
3.81966e-015	1.26237e-014	9.79203e-015	3.2648e-015	-1.84294e-014	-9.35688e-015	-8.24305e-015	-3.2453e-015	-1.59621e-015	-1.0071e-014	1.59921e-016	-3.92728e-015	-5.84959e-016	1.3855e-014	1.04853e-014	1.52095e-014	1.36558e-015	-1.45587e-014	-1.14832e-014	-8.56488e-016	-2.56256e-015	-1.71414e-014	6.22858e-018	-7.92296e-015	-6.98925e-015
3.53316e-015	1.2121e-014	9.82643e-015	3.18466e-015	-1.85694e-014	-9.58733e-015	-8.0548e-015	-3.57875e-015	-1.59154e-015	-1.0243e-014	1.06281e-016	-4.13804e-015	-7.28645e-016	1.37896e-014	1.03857e-014	1.51301e-014	1.62962e-015	-1.46656e-014	-1.1536e-014	-1.15163e-015	-2.54773e-015	-1.72376e-014	4.0672e-017	-8.09611e-015	-7.05091e-015
3.26857e-015	1.16449e-014	9.85552e-015	3.12331e-015	-1.86492e-014	-9.79048e-015	-7.84812e-015	-3.92726e-015	-1.62945e-015	-1.04089e-014	4.67607e-017	-4.35445e-015	-8.55139e-016	1.37401e-014	1.03002e-014	1.50682e-014	1.88451e-015	-1.47234e-014	-1.15568e-014	-1.42885e-015	-2.56527e-015	-1.72908e-014	7.20988e-017	-8.25689e-015	-7.14964e-015
3.0252e-015	1.11997e-014	9.87846e-015	3.08097e-015	-1.86657e-014	-9.9661e-015	-7.62656e-015	-4.28762e-015	-1.71047e-015	-1.05688e-014	-1.94119e-017	-4.5762e-015	-9.64439e-016	1.37058e-014	1.0229e-014	1.50251e-014	2.13001e-015	-1.47305e-014	-1.15442e-014	-1.68669e-015	-2.61526e-015	-1.7302e-014	1.00199e-016	-8.40407e-015	-7.28585e-015
2.8026e-015	1.07892e-014	9.89467e-015	3.05753e-015	-1.86153e-014	-1.01134e-014	-7.39322e-015	-4.65616e-015	-1.83564e-015	-1.07225e-014	-9.25453e-017	-4.80287e-015	-1.0562e-015	1.36861e-014	1.01731e-014	1.5002e-014	2.36592e-015	-1.46852e-014	-1.14981e-014	-1.9243e-015	-2.69731e-015	-1.7272e-014	1.24198e-016	-8.53677e-015	-7.45948e-015
2.6001e-015	1.04169e-014	9.90345e-015	3.05252e-015	-1.84944e-014	-1.02324e-014	-7.15098e-015	-5.03028e-015	-2.00469e-015	-1.08709e-014	-1.73156e-016	-5.0339e-015	-1.1302e-015	1.368e-014	1.01323e-014	1.50005e-014	2.59163e-015	-1.45855e-014	-1.14183e-014	-2.14051e-015	-2.8114e-015	-1.72018e-014	1.43573e-016	-8.65387e-015	-7.67011e-015
2.41597e-015	1.00854e-014	9.90432e-015	3.06498e-015	-1.82997e-014	-1.03227e-014	-6.90265e-015	-5.40757e-015	-2.21725e-015	-1.10141e-014	-2.621e-016	-5.26901e-015	-1.18654e-015	1.36875e-014	1.01065e-014	1.50218e-014	2.80739e-015	-1.44292e-014	-1.13046e-014	-2.33496e-015	-2.95705e-015	-1.70924e-014	1.58173e-016	-8.75551e-015	-7.91642e-015
2.249e-015	9.79744e-015	9.8961e-015	3.09464e-015	-1.8029e-014	-1.03838e-014	-6.65144e-015	-5.78454e-015	-2.47259e-015	-1.11524e-014	-3.59724e-016	-5.50766e-015	-1.22554e-015	1.37073e-014	1.00953e-014	1.50668e-014	3.01318e-015	-1.42147e-014	-1.11574e-014	-2.50777e-015	-3.1335e-015	-1.69444e-014	1.67738e-016	-8.84078e-015	-8.19791e-015
2.09827e-015	9.55505e-015	9.87802e-015	3.1404e-015	-1.76798e-014	-1.04156e-014	-6.39986e-015	-6.15831e-015	-2.76932e-015	-1.12856e-014	-4.668e-016	-5.74928e-015	-1.24792e-015	1.37381e-014	1.00988e-014	1.5136e-014	3.20908e-015	-1.39405e-014	-1.09763e-014	-2.65913e-015	-3.34061e-015	-1.67591e-014	1.72355e-016	-8.90916e-015	-8.51365e-015
1.96253e-015	9.36009e-015	9.84938e-015	3.20103e-015	-1.72501e-014	-1.04172e-014	-6.14982e-015	-6.52639e-015	-3.10573e-015	-1.14146e-014	-5.84272e-016	-5.9933e-015	-1.25445e-015	1.37794e-014	1.01166e-014	1.52297e-014	3.39526e-015	-1.36048e-014	-1.07611e-014	-2.78953e-015	-3.57682e-015	-1.65371e-014	1.71663e-016	-8.96024e-015	-8.86124e-015
1.83997e-015	9.21369e-015	9.80967e-015	3.27499e-015	-1.67383e-014	-1.03887e-014	-5.90362e-015	-6.8855e-015	-3.48064e-015	-1.15401e-014	-7.12765e-016	-6.23873e-015	-1.24507e-015	1.38311e-014	1.01482e-014	1.5348e-014	3.57211e-015	-1.32068e-014	-1.05128e-014	-2.89944e-015	-3.84087e-015	-1.62795e-014	1.6603e-016	-8.99383e-015	-9.23863e-015
1.72932e-015	9.11545e-015	9.75853e-015	3.36164e-015	-1.61432e-014	-1.03297e-014	-5.66296e-015	-7.23317e-015	-3.89154e-015	-1.16621e-014	-8.52265e-016	-6.48482e-015	-1.22121e-015	1.38924e-014	1.01929e-014	1.54911e-014	3.73951e-015	-1.27462e-014	-1.02328e-014	-2.98981e-015	-4.13113e-015	-1.59875e-014	1.55609e-016	-9.00961e-015	-9.64253e-015
1.62865e-015	9.06552e-015	9.69575e-015	3.45968e-015	-1.5465e-014	-1.02398e-014	-5.42963e-015	-7.56812e-015	-4.33564e-015	-1.17807e-014	-1.00331e-015	-6.73064e-015	-1.18399e-015	1.39637e-014	1.0251e-014	1.56585e-014	3.89782e-015	-1.22225e-014	-9.92214e-015	-3.0614e-015	-4.4457e-015	-1.56623e-014	1.40756e-016	-9.00806e-015	-1.007e-014
1.53718e-015	9.06344e-015	9.62037e-015	3.56732e-015	-1.47043e-014	-1.01181e-014	-5.20464e-015	-7.88876e-015	-4.81002e-015	-1.18968e-014	-1.1662e-015	-6.97535e-015	-1.13513e-015	1.40451e-014	1.03213e-014	1.58501e-014	4.0474e-015	-1.16357e-014	-9.58203e-015	-3.11565e-015	-4.78346e-015	-1.53051e-014	1.221e-016	-8.98989e-015	-1.05182e-014
1.45359e-015	9.1085e-015	9.53299e-015	3.68334e-015	-1.38614e-014	-9.9643e-015	-4.98928e-015	-8.19333e-015	-5.31173e-015	-1.20104e-014	-1.34122e-015	-7.21722e-015	-1.07565e-015	1.41368e-014	1.04031e-014	1.60653e-014	4.18866e-015	-1.0987e-014	-9.21445e-015	-3.15411e-015	-5.14258e-015	-1.49173e-014	9.95516e-017	-8.95551e-015	-1.09831e-014
1.37618e-015	9.19853e-015	9.43262e-015	3.8064e-015	-1.29376e-014	-9.77855e-015	-4.78366e-015	-8.48054e-015	-5.83753e-015	-1.21213e-014	-1.52891e-015	-7.45537e-015	-1.00677e-015	1.4239e-014	1.04958e-014	1.63031e-014	4.32151e-015	-1.02774e-014	-8.82112e-015	-3.17795e-015	-5.52071e-015	-1.45003e-014	7.39601e-017	-8.90576e-015	-1.14614e-014
1.30382e-015	9.33124e-015	9.31867e-015	3.93498e-015	-1.19344e-014	-9.56058e-015	-4.58828e-015	-8.74958e-015	-6.38359e-015	-1.22295e-014	-1.7291e-015	-7.68866e-015	-9.30629e-016	1.43516e-014	1.05987e-014	1.65631e-014	4.44625e-015	-9.50805e-015	-8.40412e-015	-3.18898e-015	-5.9163e-015	-1.40554e-014	4.60036e-017	-8.84096e-015	-1.1949e-014
1.2351e-015	9.50386e-015	9.19217e-015	4.06768e-015	-1.08552e-014	-9.30959e-015	-4.40309e-015	-8.99961e-015	-6.94656e-015	-1.23356e-014	-1.94147e-015	-7.91564e-015	-8.47597e-016	1.44751e-014	1.07105e-014	1.6844e-014	4.56379e-015	-8.68126e-015	-7.96618e-015	-3.18893e-015	-6.32695e-015	-1.35839e-014	1.65996e-017	-8.76288e-015	-1.24418e-014
1.16945e-015	9.71298e-015	9.05342e-015	4.203e-015	-9.70322e-015	-9.02535e-015	-4.22786e-015	-9.23062e-015	-7.52284e-015	-1.24397e-014	-2.16615e-015	-8.13548e-015	-7.58995e-016	1.46102e-014	1.0831e-014	1.71446e-014	4.67471e-015	-7.79915e-015	-7.50975e-015	-3.17914e-015	-6.75078e-015	-1.30876e-014	-1.33969e-017	-8.67307e-015	-1.2935e-014
1.10606e-015	9.95494e-015	8.90235e-015	4.33965e-015	-8.4828e-015	-8.7078e-015	-4.06209e-015	-9.44173e-015	-8.10831e-015	-1.25414e-014	-2.40326e-015	-8.34705e-015	-6.66088e-016	1.47573e-014	1.09595e-014	1.74635e-014	4.77846e-015	-6.86465e-015	-7.03764e-015	-3.16059e-015	-7.18547e-015	-1.25689e-014	-4.34845e-017	-8.57282e-015	-1.34242e-014
1.04479e-015	1.02254e-014	8.73937e-015	4.47726e-015	-7.19869e-015	-8.35713e-015	-3.90474e-015	-9.6328e-015	-8.69899e-015	-1.26409e-014	-2.6522e-015	-8.54929e-015	-5.71099e-016	1.49168e-014	1.10949e-014	1.77994e-014	4.87416e-015	-5.88105e-015	-6.55242e-015	-3.13539e-015	-7.62845e-015	-1.20296e-014	-7.2809e-017	-8.46376e-015	-1.39046e-014
9.8513e-016	1.05197e-014	8.56541e-015	4.61424e-015	-5.85644e-015	-7.97336e-015	-3.75541e-015	-9.80466e-015	-9.29103e-015	-1.27378e-014	-2.91236e-015	-8.74092e-015	-4.74918e-016	1.50899e-014	1.12363e-014	1.81503e-014	4.96243e-015	-4.85281e-015	-6.05745e-015	-3.10475e-015	-8.07712e-015	-1.14716e-014	-1.01104e-016	-8.34754e-015	-1.43719e-014
9.26637e-016	1.08338e-014	8.38139e-015	4.74946e-015	-4.4626e-015	-7.55633e-015	-3.61252e-015	-9.95732e-015	-9.88086e-015	-1.2832e-014	-3.18246e-015	-8.92099e-015	-3.78752e-016	1.52773e-014	1.13832e-014	1.85144e-014	5.04298e-015	-3.7843e-015	-5.55587e-015	-3.07039e-015	-8.52923e-015	-1.08969e-014	-1.28066e-016	-8.22585e-015	-1.48212e-014
8.69357e-016	1.11626e-014	8.18867e-015	4.88267e-015	-3.02324e-015	-7.10656e-015	-3.47495e-015	-1.00917e-014	-1.04645e-014	-1.29235e-014	-3.46217e-015	-9.08874e-015	-2.84224e-016	1.54798e-014	1.1535e-014	1.88897e-014	5.1153e-015	-2.68115e-015	-5.05091e-015	-3.03355e-015	-8.98244e-015	-1.03082e-014	-1.5284e-016	-8.1003e-015	-1.52482e-014
8.12655e-016	1.15013e-014	7.98807e-015	5.01302e-015	-1.54537e-015	-6.62516e-015	-3.341e-015	-1.02087e-014	-1.10387e-014	-1.3012e-014	-3.7503e-015	-9.24297e-015	-1.92428e-016	1.56985e-014	1.16911e-014	1.9274e-014	5.17949e-015	-1.54782e-015	-4.54567e-015	-2.99571e-015	-9.43483e-015	-9.70721e-015	-1.74762e-016	-7.97268e-015	-1.56492e-014
7.57283e-016	1.1845e-014	7.78122e-015	5.14056e-015	-3.61491e-017	-6.11284e-015	-3.20927e-015	-1.03097e-014	-1.15998e-014	-1.3097e-014	-4.04617e-015	-9.3827e-015	-1.0421e-016	1.59335e-014	1.1851e-014	1.96659e-014	5.23534e-015	-3.89631e-016	-4.04426e-015	-2.95714e-015	-9.88417e-015	-9.09661e-015	-1.93048e-016	-7.84593e-015	-1.60204e-014
7.04132e-016	1.21883e-014	7.56928e-015	5.26488e-015	1.49657e-015	-5.56983e-015	-3.07769e-015	-1.03965e-014	-1.21442e-014	-1.31782e-014	-4.34802e-015	-9.50733e-015	-2.07105e-017	1.61854e-014	1.20136e-014	2.00637e-014	5.28194e-015	7.87446e-016	-3.55027e-015	-2.91884e-015	-1.03281e-014	-8.47868e-015	-2.07571e-016	-7.72204e-015	-1.63582e-014
6.5355e-016	1.25271e-014	7.3536e-015	5.38571e-015	3.04384e-015	-4.99778e-015	-2.94474e-015	-1.04702e-014	-1.26689e-014	-1.32554e-014	-4.65453e-015	-9.61626e-015	5.62128e-017	1.64545e-014	1.21793e-014	2.04643e-014	5.31942e-015	1.97704e-015	-3.06691e-015	-2.88148e-015	-1.07642e-014	-7.8562e-015	-2.18176e-016	-7.60248e-015	-1.6659e-014
6.05844e-016	1.28563e-014	7.13633e-015	5.50339e-015	4.5966e-015	-4.39781e-015	-2.80882e-015	-1.05319e-014	-1.31707e-014	-1.3328e-014	-4.96478e-015	-9.70902e-015	1.25324e-016	1.6741e-014	1.23473e-014	2.08662e-014	5.34695e-015	3.17262e-015	-2.59729e-015	-2.84562e-015	-1.119e-014	-7.23195e-015	-2.24523e-016	-7.48825e-015	-1.69199e-014
5.62244e-016	1.31708e-014	6.919e-015	5.61792e-015	6.14581e-015	-3.77158e-015	-2.66877e-015	-1.05832e-014	-1.36462e-014	-1.33965e-014	-5.27714e-015	-9.78547e-015	1.85588e-016	1.70455e-014	1.25169e-014	2.1267e-014	5.36419e-015	4.36748e-015	-2.14487e-015	-2.8117e-015	-1.1604e-014	-6.60892e-015	-2.26835e-016	-7.38115e-015	-1.71388e-014
5.23681e-016	1.34672e-014	6.70344e-015	5.7295e-015	7.68297e-015	-3.12111e-015	-2.52227e-015	-1.06259e-014	-1.40935e-014	-1.34606e-014	-5.59007e-015	-9.84549e-015	2.36504e-016	1.73674e-014	1.26879e-014	2.16644e-014	5.37083e-015	5.55452e-015	-1.71256e-015	-2.78047e-015	-1.20039e-014	-5.98975e-015	-2.25485e-016	-7.28225e-015	-1.73131e-014
4.90538e-016	1.37408e-014	6.49164e-015	5.8389e-015	9.19958e-015	-2.44829e-015	-2.36714e-015	-1.0662e-014	-1.45103e-014	-1.35199e-014	-5.90191e-015	-9.88928e-015	2.77485e-016	1.77067e-014	1.28598e-014	2.20569e-014	5.3664e-015	6.72744e-015	-1.30325e-015	-2.75179e-015	-1.23875e-014	-5.37739e-015	-2.20287e-016	-7.19277e-015	-1.74417e-014
4.63459e-016	1.39879e-014	6.28593e-015	5.94746e-015	1.06864e-014	-1.75574e-015	-2.20117e-015	-1.06932e-014	-1.48945e-014	-1.3574e-014	-6.2112e-015	-9.91647e-015	3.07527e-016	1.8063e-014	1.30329e-014	2.24421e-014	5.35088e-015	7.87951e-015	-9.18975e-016	-2.72505e-015	-1.27534e-014	-4.77482e-015	-2.11662e-016	-7.11389e-015	-1.75228e-014
4.4381e-016	1.42059e-014	6.08761e-015	6.05502e-015	1.21353e-014	-1.04585e-015	-2.02369e-015	-1.07215e-014	-1.52445e-014	-1.36223e-014	-6.51556e-015	-9.92698e-015	3.26723e-016	1.84349e-014	1.3206e-014	2.28185e-014	5.32365e-015	9.00363e-015	-5.62759e-016	-2.70027e-015	-1.30998e-014	-4.18421e-015	-1.99894e-016	-7.04667e-015	-1.75567e-014
4.32409e-016	1.43923e-014	5.8986e-015	6.16234e-015	1.35384e-014	-3.2108e-016	-1.83278e-015	-1.07485e-014	-1.55586e-014	-1.36647e-014	-6.81299e-015	-9.92085e-015	3.34612e-016	1.8821e-014	1.33788e-014	2.31845e-014	5.2849e-015	1.00934e-014	-2.3719e-016	-2.67697e-015	-1.34251e-014	-3.60902e-015	-1.85595e-016	-6.99186e-015	-1.75427e-014
4.30349e-016	1.45443e-014	5.72097e-015	6.27003e-015	1.48874e-014	4.16162e-016	-1.62736e-015	-1.07756e-014	-1.58358e-014	-1.37007e-014	-7.10132e-015	-9.89849e-015	3.31204e-016	1.92198e-014	1.35512e-014	2.35387e-014	5.23372e-015	1.11429e-014	5.59978e-017	-2.65518e-015	-1.37284e-014	-3.05232e-015	-1.69575e-016	-6.9493e-015	-1.74809e-014
4.38684e-016	1.46598e-014	5.55654e-015	6.379e-015	1.61748e-014	1.16293e-015	-1.40763e-015	-1.08043e-014	-1.60749e-014	-1.37304e-014	-7.37905e-015	-9.86067e-015	3.15619e-016	1.963e-014	1.37227e-014	2.38792e-014	5.17084e-015	1.21463e-014	3.15432e-016	-2.63452e-015	-1.40084e-014	-2.51679e-015	-1.52446e-016	-6.91958e-015	-1.73722e-014
4.58137e-016	1.47373e-014	5.40694e-015	6.49028e-015	1.73925e-014	1.91541e-015	-1.17242e-015	-1.08359e-014	-1.62756e-014	-1.37543e-014	-7.64383e-015	-9.80791e-015	2.88036e-016	2.00501e-014	1.38929e-014	2.42051e-014	5.09669e-015	1.30974e-014	5.3899e-016	-2.61403e-015	-1.42631e-014	-2.0051e-015	-1.35253e-016	-6.90218e-015	-1.72185e-014
4.89069e-016	1.47763e-014	5.2737e-015	6.60402e-015	1.85348e-014	2.67056e-015	-9.20979e-016	-1.08716e-014	-1.64374e-014	-1.37721e-014	-7.89371e-015	-9.7412e-015	2.48919e-016	2.0478e-014	1.4062e-014	2.45148e-014	5.01141e-015	1.39913e-014	7.25984e-016	-2.59305e-015	-1.44913e-014	-1.51963e-015	-1.1863e-016	-6.89676e-015	-1.70217e-014
5.3216e-016	1.47765e-014	5.1585e-015	6.72145e-015	1.95958e-014	3.42519e-015	-6.5272e-016	-1.09122e-014	-1.65602e-014	-1.37836e-014	-8.12695e-015	-9.66179e-015	1.98545e-016	2.0911e-014	1.42288e-014	2.48067e-014	4.91489e-015	1.48231e-014	8.75952e-016	-2.57136e-015	-1.4692e-014	-1.06277e-015	-1.03431e-016	-6.90241e-015	-1.67838e-014
5.88136e-016	1.47378e-014	5.06312e-015	6.84383e-015	2.05705e-014	4.17594e-015	-3.67153e-016	-1.09591e-014	-1.66437e-014	-1.37882e-014	-8.34183e-015	-9.56986e-015	1.37268e-016	2.13464e-014	1.43927e-014	2.50795e-014	4.80816e-015	1.55886e-014	9.88104e-016	-2.54836e-015	-1.48643e-014	-6.36527e-016	-9.08681e-017	-6.91825e-015	-1.65072e-014
6.57848e-016	1.46607e-014	4.9886e-015	6.9712e-015	2.14547e-014	4.91977e-015	-6.41264e-017	-1.10135e-014	-1.66883e-014	-1.37868e-014	-8.53672e-015	-9.46627e-015	6.56577e-017	2.17814e-014	1.45537e-014	2.53333e-014	4.69164e-015	1.62847e-014	1.06281e-015	-2.52381e-015	-1.50073e-014	-2.42416e-016	-8.21949e-017	-6.94342e-015	-1.61954e-014
7.40193e-016	1.4546e-014	4.93619e-015	7.10408e-015	2.22453e-014	5.65354e-015	2.56403e-016	-1.10751e-014	-1.66938e-014	-1.37786e-014	-8.70936e-015	-9.3523e-015	-1.55862e-017	2.22129e-014	1.47118e-014	2.55675e-014	4.56625e-015	1.69092e-014	1.10053e-015	-2.4967e-015	-1.51208e-014	1.17432e-016	-7.79442e-017	-6.97596e-015	-1.58519e-014
8.35497e-016	1.43955e-014	4.90713e-015	7.24348e-015	2.29405e-014	6.37346e-015	5.94236e-016	-1.1144e-014	-1.66608e-014	-1.37638e-014	-8.85848e-015	-9.22926e-015	-1.0557e-016	2.26376e-014	1.48667e-014	2.57822e-014	4.43288e-015	1.74598e-014	1.10229e-015	-2.4665e-015	-1.5205e-014	4.41922e-016	-7.93544e-017	-7.01424e-015	-1.54809e-014
9.43011e-016	1.42109e-014	4.90204e-015	7.38954e-015	2.35392e-014	7.07594e-015	9.49065e-016	-1.122e-014	-1.65904e-014	-1.37422e-014	-8.98271e-015	-9.09761e-015	-2.0381e-016	2.30521e-014	1.50178e-014	2.59764e-014	4.29273e-015	1.79351e-014	1.06935e-015	-2.43244e-015	-1.52593e-014	7.3028e-016	-8.72597e-017	-7.05606e-015	-1.50862e-014
1.06288e-015	1.39948e-014	4.92178e-015	7.54259e-015	2.4041e-014	7.75847e-015	1.31997e-015	-1.13029e-014	-1.64834e-014	-1.37142e-014	-9.08066e-015	-8.95866e-015	-3.10206e-016	2.34529e-014	1.51648e-014	2.615e-014	4.14602e-015	1.83342e-014	1.00395e-015	-2.3945e-015	-1.5283e-014	9.81843e-016	-1.02321e-016	-7.09925e-015	-1.46723e-014
1.19492e-015	1.37499e-014	4.96651e-015	7.70244e-015	2.44465e-014	8.4175e-015	1.70617e-015	-1.13924e-014	-1.63407e-014	-1.36796e-014	-9.15132e-015	-8.81394e-015	-4.23794e-016	2.38367e-014	1.53073e-014	2.63031e-014	3.9943e-015	1.86563e-014	9.07268e-016	-2.35252e-015	-1.52763e-014	1.196e-015	-1.25679e-016	-7.14184e-015	-1.42433e-014
1.33779e-015	1.34784e-014	5.03698e-015	7.86915e-015	2.47574e-014	9.05125e-015	2.10632e-015	-1.14879e-014	-1.61627e-014	-1.36383e-014	-9.19276e-015	-8.66459e-015	-5.4323e-016	2.42e-014	1.54446e-014	2.64353e-014	3.83861e-015	1.8903e-014	7.81643e-016	-2.3062e-015	-1.52389e-014	1.37211e-015	-1.58334e-016	-7.18111e-015	-1.38038e-014
1.48996e-015	1.31835e-014	5.13341e-015	8.04246e-015	2.49755e-014	9.65691e-015	2.51947e-015	-1.15886e-014	-1.59501e-014	-1.35904e-014	-9.20444e-015	-8.51168e-015	-6.6783e-016	2.4539e-014	1.55762e-014	2.65465e-014	3.6808e-015	1.9076e-014	6.29625e-016	-2.25562e-015	-1.51716e-014	1.51073e-015	-2.01049e-016	-7.21527e-015	-1.33587e-014
1.6508e-015	1.28688e-014	5.25581e-015	8.2217e-015	2.51039e-014	1.02317e-014	2.94432e-015	-1.16939e-014	-1.57042e-014	-1.35365e-014	-9.18597e-015	-8.35685e-015	-7.96657e-016	2.48505e-014	1.57014e-014	2.66367e-014	3.52195e-015	1.91775e-014	4.54499e-016	-2.20102e-015	-1.50746e-014	1.61292e-015	-2.54061e-016	-7.24231e-015	-1.29126e-014
1.81878e-015	1.25377e-014	5.4037e-015	8.40636e-015	2.51467e-014	1.0774e-014	3.37934e-015	-1.18028e-014	-1.5426e-014	-1.34757e-014	-9.13607e-015	-8.20116e-015	-9.28188e-016	2.51317e-014	1.582e-014	2.6706e-014	3.36379e-015	1.92101e-014	2.59163e-016	-2.14274e-015	-1.49478e-014	1.67947e-015	-3.17831e-016	-7.25919e-015	-1.247e-014
1.99192e-015	1.21937e-014	5.57692e-015	8.59545e-015	2.51091e-014	1.12815e-014	3.82277e-015	-1.19136e-014	-1.51165e-014	-1.34084e-014	-9.0543e-015	-8.04512e-015	-1.06148e-015	2.53791e-014	1.59307e-014	2.67546e-014	3.20784e-015	1.91772e-014	4.61433e-017	-2.08128e-015	-1.47922e-014	1.71201e-015	-3.92675e-016	-7.26355e-015	-1.20344e-014
2.1691e-015	1.18403e-014	5.77522e-015	8.78779e-015	2.49962e-014	1.17528e-014	4.2735e-015	-1.20246e-014	-1.47772e-014	-1.33346e-014	-8.94068e-015	-7.89017e-015	-1.19525e-015	2.55894e-014	1.60329e-014	2.67824e-014	3.05457e-015	1.90833e-014	-1.80962e-016	-2.01716e-015	-1.46081e-014	1.71221e-015	-4.79628e-016	-7.25321e-015	-1.16098e-014
2.34834e-015	1.14811e-014	5.99772e-015	8.9827e-015	2.48149e-014	1.21874e-014	4.72997e-015	-1.21346e-014	-1.44093e-014	-1.32545e-014	-8.79523e-015	-7.73708e-015	-1.32883e-015	2.57607e-014	1.61266e-014	2.67905e-014	2.90511e-015	1.89322e-014	-4.18481e-016	-1.95167e-015	-1.4396e-014	1.68146e-015	-5.78428e-016	-7.22616e-015	-1.12005e-014
2.52842e-015	1.11198e-014	6.24349e-015	9.17946e-015	2.45719e-014	1.25842e-014	5.19022e-015	-1.22418e-014	-1.40141e-014	-1.31683e-014	-8.61783e-015	-7.58691e-015	-1.46111e-015	2.58904e-014	1.6211e-014	2.67791e-014	2.76047e-015	1.87284e-014	-6.62811e-016	-1.88636e-015	-1.4157e-014	1.62193e-015	-6.89558e-016	-7.18051e-015	-1.08102e-014
2.70732e-015	1.07601e-014	6.51119e-015	9.37658e-015	2.42745e-014	1.29425e-014	5.65242e-015	-1.23438e-014	-1.35927e-014	-1.30763e-014	-8.40905e-015	-7.44038e-015	-1.59144e-015	2.59769e-014	1.6286e-014	2.67484e-014	2.62151e-015	1.84773e-014	-9.10239e-016	-1.82138e-015	-1.38923e-014	1.53521e-015	-8.12878e-016	-7.11426e-015	-1.04419e-014
2.88325e-015	1.04051e-014	6.79972e-015	9.57214e-015	2.39299e-014	1.32621e-014	6.11437e-015	-1.24398e-014	-1.31458e-014	-1.29783e-014	-8.16924e-015	-7.29834e-015	-1.71873e-015	2.6019e-014	1.63509e-014	2.66995e-014	2.48875e-015	1.81832e-014	-1.15777e-015	-1.75823e-015	-1.36029e-014	1.42372e-015	-9.47948e-016	-7.02633e-015	-1.00984e-014
3.05455e-015	1.00579e-014	7.10798e-015	9.76515e-015	2.35454e-014	1.3543e-014	6.57443e-015	-1.2528e-014	-1.26748e-014	-1.2875e-014	-7.89925e-015	-7.16185e-015	-1.84127e-015	2.60155e-014	1.64058e-014	2.66318e-014	2.36258e-015	1.78512e-014	-1.40182e-015	-1.69801e-015	-1.32903e-014	1.29005e-015	-1.09448e-015	-6.9154e-015	-9.78203e-015
3.21936e-015	9.72118e-015	7.43421e-015	9.9548e-015	2.3129e-014	1.3786e-014	7.03108e-015	-1.26067e-014	-1.21808e-014	-1.27666e-014	-7.59956e-015	-7.03116e-015	-1.95832e-015	2.59654e-014	1.64504e-014	2.65458e-014	2.24385e-015	1.74866e-014	-1.63942e-015	-1.64193e-015	-1.2956e-014	1.13629e-015	-1.2521e-015	-6.78072e-015	-9.49522e-015
3.37647e-015	9.39751e-015	7.77643e-015	1.01391e-014	2.26882e-014	1.39911e-014	7.48195e-015	-1.2674e-014	-1.1665e-014	-1.26529e-014	-7.27134e-015	-6.90657e-015	-2.06858e-015	2.58686e-014	1.64842e-014	2.64422e-014	2.13266e-015	1.70944e-014	-1.86722e-015	-1.59165e-015	-1.26019e-014	9.65205e-016	-1.42024e-015	-6.62161e-015	-9.23957e-015
3.52422e-015	9.08959e-015	8.13339e-015	1.03166e-014	2.22312e-014	1.41588e-014	7.92534e-015	-1.27276e-014	-1.11295e-014	-1.25341e-014	-6.91562e-015	-6.78852e-015	-2.17084e-015	2.57259e-014	1.65071e-014	2.63215e-014	2.02842e-015	1.66798e-014	-2.08236e-015	-1.54751e-015	-1.22293e-014	7.7917e-016	-1.59869e-015	-6.43779e-015	-9.01634e-015
3.66202e-015	8.79987e-015	8.50361e-015	1.04866e-014	2.1765e-014	1.42901e-014	8.35934e-015	-1.27658e-014	-1.05758e-014	-1.24106e-014	-6.53331e-015	-6.67737e-015	-2.26421e-015	2.55382e-014	1.6519e-014	2.6184e-014	1.9305e-015	1.62476e-014	-2.28178e-015	-1.5114e-015	-1.18399e-014	5.80357e-016	-1.7871e-015	-6.22928e-015	-8.82567e-015
3.78847e-015	8.53074e-015	8.88469e-015	1.06479e-014	2.12964e-014	1.43859e-014	8.78223e-015	-1.27869e-014	-1.00057e-014	-1.22822e-014	-6.12634e-015	-6.5731e-015	-2.34829e-015	2.53066e-014	1.65201e-014	2.60301e-014	1.83813e-015	1.58025e-014	-2.46309e-015	-1.48508e-015	-1.1436e-014	3.70939e-016	-1.98435e-015	-5.99673e-015	-8.66728e-015
3.90279e-015	8.28359e-015	9.27442e-015	1.07991e-014	2.08321e-014	1.44484e-014	9.19211e-015	-1.27901e-014	-9.42028e-015	-1.21491e-014	-5.69606e-015	-6.47585e-015	-2.42225e-015	2.50333e-014	1.65109e-014	2.58603e-014	1.74984e-015	1.53481e-014	-2.6241e-015	-1.47019e-015	-1.10193e-014	1.52958e-016	-2.18982e-015	-5.74173e-015	-8.5411e-015
4.00378e-015	8.05985e-015	9.67087e-015	1.09388e-014	2.03784e-014	1.44794e-014	9.5876e-015	-1.27742e-014	-8.82111e-015	-1.20115e-014	-5.24414e-015	-6.38606e-015	-2.48576e-015	2.47203e-014	1.64912e-014	2.5675e-014	1.66411e-015	1.48884e-014	-2.76357e-015	-1.46777e-015	-1.05921e-014	-7.08074e-017	-2.40278e-015	-5.46553e-015	-8.4466e-015
4.09169e-015	7.85999e-015	1.00715e-014	1.10662e-014	1.99412e-014	1.44805e-014	9.96705e-015	-1.27377e-014	-8.21045e-015	-1.18694e-014	-4.77205e-015	-6.30364e-015	-2.53853e-015	2.43702e-014	1.64614e-014	2.54744e-014	1.57969e-015	1.44276e-014	-2.88004e-015	-1.4793e-015	-1.01569e-014	-2.98602e-016	-2.62259e-015	-5.1694e-015	-8.38289e-015
4.1655e-015	7.68478e-015	1.04741e-014	1.11805e-014	1.95257e-014	1.44537e-014	1.03287e-014	-1.26806e-014	-7.59029e-015	-1.17233e-014	-4.28153e-015	-6.22782e-015	-2.57962e-015	2.39861e-014	1.64221e-014	2.52586e-014	1.49509e-015	1.39693e-014	-2.97233e-015	-1.5058e-015	-9.71581e-015	-5.28752e-016	-2.84838e-015	-4.85582e-015	-8.34773e-015
4.22493e-015	7.5343e-015	1.08768e-014	1.12806e-014	1.91371e-014	1.44006e-014	1.06708e-014	-1.26019e-014	-6.96235e-015	-1.15736e-014	-3.77472e-015	-6.15834e-015	-2.60804e-015	2.35715e-014	1.63738e-014	2.50277e-014	1.40814e-015	1.35161e-014	-3.03945e-015	-1.54851e-015	-9.27087e-015	-7.59515e-016	-3.07908e-015	-4.52812e-015	-8.33992e-015
4.27055e-015	7.40918e-015	1.1277e-014	1.13659e-014	1.87792e-014	1.4324e-014	1.09929e-014	-1.25012e-014	-6.32859e-015	-1.14208e-014	-3.25394e-015	-6.09459e-015	-2.62348e-015	2.31291e-014	1.63172e-014	2.47828e-014	1.31666e-015	1.30704e-014	-3.08109e-015	-1.60922e-015	-8.82443e-015	-9.88699e-016	-3.31317e-015	-4.18881e-015	-8.3573e-015
4.30221e-015	7.31025e-015	1.16729e-014	1.14365e-014	1.84553e-014	1.42256e-014	1.12938e-014	-1.23785e-014	-5.69133e-015	-1.12651e-014	-2.72133e-015	-6.03584e-015	-2.62572e-015	2.26641e-014	1.62525e-014	2.45243e-014	1.21847e-015	1.26341e-014	-3.09758e-015	-1.68824e-015	-8.37908e-015	-1.21535e-015	-3.54997e-015	-3.8412e-015	-8.39739e-015
4.32074e-015	7.23685e-015	1.20612e-014	1.14915e-014	1.81676e-014	1.41081e-014	1.15725e-014	-1.22344e-014	-5.05291e-015	-1.11069e-014	-2.17905e-015	-5.98168e-015	-2.61448e-015	2.21803e-014	1.61806e-014	2.42529e-014	1.11156e-015	1.22081e-014	-3.08929e-015	-1.78612e-015	-7.93734e-015	-1.43846e-015	-3.78889e-015	-3.48865e-015	-8.45771e-015
4.32715e-015	7.18863e-015	1.24404e-014	1.15308e-014	1.79183e-014	1.3974e-014	1.18285e-014	-1.20683e-014	-4.41636e-015	-1.0947e-014	-1.62905e-015	-5.93136e-015	-2.58921e-015	2.16824e-014	1.61024e-014	2.39694e-014	9.92742e-016	1.17934e-014	-3.05754e-015	-1.9032e-015	-7.50173e-015	-1.65691e-015	-4.02937e-015	-3.13469e-015	-8.53543e-015
4.32271e-015	7.16478e-015	1.28084e-014	1.15544e-014	1.77092e-014	1.38248e-014	1.20604e-014	-1.18807e-014	-3.78408e-015	-1.07852e-014	-1.07392e-015	-5.88418e-015	-2.5504e-015	2.11748e-014	1.60188e-014	2.3674e-014	8.59491e-016	1.13907e-014	-3.00323e-015	-2.04038e-015	-7.07534e-015	-1.87083e-015	-4.27045e-015	-2.78324e-015	-8.62764e-015
4.30832e-015	7.16455e-015	1.31622e-014	1.15624e-014	1.75403e-014	1.3663e-014	1.22674e-014	-1.16729e-014	-3.15809e-015	-1.06218e-014	-5.16277e-016	-5.83895e-015	-2.49864e-015	2.06621e-014	1.59309e-014	2.33669e-014	7.0917e-016	1.10003e-014	-2.92771e-015	-2.19803e-015	-6.66018e-015	-2.08018e-015	-4.51102e-015	-2.43833e-015	-8.7318e-015
4.28556e-015	7.18723e-015	1.35003e-014	1.15556e-014	1.74109e-014	1.34903e-014	1.24493e-014	-1.14456e-014	-2.54145e-015	-1.04574e-014	4.1463e-017	-5.79481e-015	-2.43323e-015	2.0149e-014	1.58399e-014	2.30495e-014	5.39166e-016	1.06218e-014	-2.83274e-015	-2.376e-015	-6.25849e-015	-2.28425e-015	-4.75056e-015	-2.10379e-015	-8.8447e-015
4.25604e-015	7.2315e-015	1.38207e-014	1.15347e-014	1.73206e-014	1.33082e-014	1.26061e-014	-1.11998e-014	-1.93697e-015	-1.02927e-014	5.97223e-016	-5.75053e-015	-2.35378e-015	1.96403e-014	1.57469e-014	2.27223e-014	3.47327e-016	1.02549e-014	-2.72065e-015	-2.57422e-015	-5.87293e-015	-2.4828e-015	-4.98845e-015	-1.7841e-015	-8.9634e-015
4.2214e-015	7.29578e-015	1.4121e-014	1.14997e-014	1.72683e-014	1.31188e-014	1.27371e-014	-1.09372e-014	-1.34699e-015	-1.01281e-014	1.14878e-015	-5.70524e-015	-2.26054e-015	1.91403e-014	1.56528e-014	2.23863e-014	1.30967e-016	9.8988e-015	-2.59476e-015	-2.79282e-015	-5.5066e-015	-2.6754e-015	-5.22384e-015	-1.48347e-015	-9.08564e-015
4.18377e-015	7.3783e-015	1.43996e-014	1.14513e-014	1.72521e-014	1.29237e-014	1.28424e-014	-1.06597e-014	-7.74704e-016	-9.96451e-015	1.69374e-015	-5.65803e-015	-2.15325e-015	1.86542e-014	1.55585e-014	2.2042e-014	-1.11907e-016	9.5524e-015	-2.45721e-015	-3.03161e-015	-5.16179e-015	-2.86229e-015	-5.45626e-015	-1.20555e-015	-9.20897e-015
4.14435e-015	7.47857e-015	1.46546e-014	1.13902e-014	1.72699e-014	1.2724e-014	1.29233e-014	-1.03685e-014	-2.22979e-016	-9.80226e-015	2.22994e-015	-5.60784e-015	-2.03187e-015	1.81866e-014	1.54651e-014	2.16908e-014	-3.82759e-016	9.21472e-015	-2.31112e-015	-3.29046e-015	-4.84002e-015	-3.04387e-015	-5.68543e-015	-9.5428e-016	-9.33089e-015
4.10498e-015	7.59571e-015	1.48846e-014	1.13182e-014	1.7319e-014	1.25216e-014	1.29802e-014	-1.00661e-014	3.05408e-016	-9.64198e-015	2.75478e-015	-5.55384e-015	-1.89696e-015	1.77416e-014	1.53739e-014	2.13339e-014	-6.83186e-016	8.88505e-015	-2.15908e-015	-3.56759e-015	-4.54374e-015	-3.22059e-015	-5.91087e-015	-7.33623e-016	-9.44946e-015
4.0673e-015	7.72766e-015	1.50877e-014	1.12365e-014	1.73963e-014	1.23184e-014	1.30135e-014	-9.75492e-015	8.07717e-016	-9.48468e-015	3.26627e-015	-5.49464e-015	-1.74846e-015	1.73239e-014	1.52864e-014	2.09725e-014	-1.01435e-015	8.56266e-015	-2.00442e-015	-3.86286e-015	-4.27478e-015	-3.39267e-015	-6.13186e-015	-5.46856e-016	-9.56299e-015
4.0337e-015	7.87359e-015	1.52624e-014	1.11457e-014	1.74983e-014	1.21154e-014	1.30238e-014	-9.43776e-015	1.28106e-015	-9.33131e-015	3.76203e-015	-5.42925e-015	-1.58597e-015	1.6937e-014	1.52032e-014	2.06074e-014	-1.37717e-015	8.24618e-015	-1.85036e-015	-4.17504e-015	-4.03617e-015	-3.56029e-015	-6.34813e-015	-3.97576e-016	-9.67007e-015
4.00569e-015	8.03196e-015	1.54072e-014	1.10467e-014	1.76214e-014	1.19141e-014	1.30123e-014	-9.11708e-015	1.72334e-015	-9.18202e-015	4.23997e-015	-5.35701e-015	-1.41033e-015	1.65838e-014	1.51249e-014	2.02394e-014	-1.77212e-015	7.93507e-015	-1.69969e-015	-4.50327e-015	-3.82919e-015	-3.72393e-015	-6.55947e-015	-2.88543e-016	-9.76968e-015
3.98466e-015	8.20166e-015	1.55221e-014	1.09407e-014	1.77631e-014	1.17161e-014	1.2981e-014	-8.79492e-015	2.13226e-015	-9.03771e-015	4.69818e-015	-5.27697e-015	-1.22177e-015	1.62665e-014	1.5053e-014	1.98709e-014	-2.19933e-015	7.62892e-015	-1.55535e-015	-4.84657e-015	-3.65557e-015	-3.88432e-015	-6.76612e-015	-2.21823e-016	-9.86083e-015
3.97223e-015	8.38139e-015	1.56063e-014	1.0829e-014	1.79194e-014	1.15221e-014	1.29305e-014	-8.47423e-015	2.50519e-015	-8.89877e-015	5.13504e-015	-5.18848e-015	-1.02037e-015	1.59877e-014	1.49886e-014	1.95032e-014	-2.65888e-015	7.32604e-015	-1.42065e-015	-5.20424e-015	-3.51611e-015	-4.04178e-015	-6.96743e-015	-1.9952e-016	-9.94289e-015
3.96987e-015	8.56964e-015	1.56595e-014	1.07124e-014	1.80867e-014	1.13328e-014	1.28624e-014	-8.15806e-015	2.84007e-015	-8.7659e-015	5.54896e-015	-5.09051e-015	-8.06606e-016	1.57498e-014	1.49321e-014	1.91369e-014	-3.14988e-015	7.02735e-015	-1.29878e-015	-5.57465e-015	-3.41231e-015	-4.19647e-015	-7.16345e-015	-2.23461e-016	-1.00151e-014
3.97916e-015	8.76525e-015	1.56809e-014	1.0592e-014	1.82618e-014	1.11486e-014	1.27795e-014	-7.84921e-015	3.13575e-015	-8.63982e-015	5.93829e-015	-4.98209e-015	-5.80406e-016	1.55542e-014	1.48847e-014	1.87734e-014	-3.67117e-015	6.73306e-015	-1.19193e-015	-5.95635e-015	-3.34581e-015	-4.34806e-015	-7.3538e-015	-2.94988e-016	-1.00779e-014
4.00085e-015	8.9669e-015	1.56704e-014	1.04687e-014	1.84419e-014	1.09711e-014	1.26834e-014	-7.54993e-015	3.39028e-015	-8.52121e-015	6.30179e-015	-4.863e-015	-3.42185e-016	1.54016e-014	1.48461e-014	1.84143e-014	-4.22107e-015	6.44314e-015	-1.10327e-015	-6.34831e-015	-3.31727e-015	-4.49641e-015	-7.5384e-015	-4.15103e-016	-1.01322e-014
4.03597e-015	9.17331e-015	1.56278e-014	1.03438e-014	1.86243e-014	1.08006e-014	1.25764e-014	-7.26329e-015	3.60297e-015	-8.41061e-015	6.63834e-015	-4.73243e-015	-9.20963e-017	1.52931e-014	1.48175e-014	1.80617e-014	-4.79762e-015	6.15786e-015	-1.03564e-015	-6.74986e-015	-3.32713e-015	-4.64159e-015	-7.71686e-015	-5.83896e-016	-1.01791e-014
4.08536e-015	9.38332e-015	1.55539e-014	1.02182e-014	1.88063e-014	1.06377e-014	1.24608e-014	-6.99208e-015	3.77244e-015	-8.30818e-015	6.94618e-015	-4.58998e-015	1.69565e-016	1.52285e-014	1.47991e-014	1.77174e-014	-5.39835e-015	5.8778e-015	-9.90642e-016	-7.15945e-015	-3.37665e-015	-4.78331e-015	-7.88904e-015	-8.01012e-016	-1.02194e-014
4.14965e-015	9.59551e-015	1.54493e-014	1.00926e-014	1.89859e-014	1.04829e-014	1.23392e-014	-6.73767e-015	3.89789e-015	-8.21451e-015	7.22466e-015	-4.43507e-015	4.42081e-016	1.52074e-014	1.47911e-014	1.7383e-014	-6.02016e-015	5.60505e-015	-9.69846e-016	-7.57581e-015	-3.466e-015	-4.92125e-015	-8.05459e-015	-1.06585e-015	-1.02538e-014
4.2292e-015	9.80861e-015	1.53147e-014	9.96788e-015	1.91619e-014	1.03364e-014	1.22151e-014	-6.50213e-015	3.9787e-015	-8.12955e-015	7.47306e-015	-4.26804e-015	7.25102e-016	1.52291e-014	1.4794e-014	1.70596e-014	-6.66e-015	5.34146e-015	-9.75181e-016	-7.99786e-015	-3.59543e-015	-5.05474e-015	-8.21345e-015	-1.37681e-015	-1.02849e-014
4.32463e-015	1.00216e-014	1.51513e-014	9.84535e-015	1.93325e-014	1.01989e-014	1.20904e-014	-6.28811e-015	4.01538e-015	-8.05411e-015	7.69091e-015	-4.08889e-015	1.01787e-015	1.52924e-014	1.48076e-014	1.67486e-014	-7.31405e-015	5.08844e-015	-1.00829e-015	-8.42394e-015	-3.76519e-015	-5.18329e-015	-8.36564e-015	-1.73234e-015	-1.03145e-014
4.43574e-015	1.02333e-014	1.49601e-014	9.72598e-015	1.94962e-014	1.00709e-014	1.19681e-014	-6.09775e-015	4.00782e-015	-7.98832e-015	7.87771e-015	-3.89761e-015	1.32025e-015	1.53953e-014	1.48319e-014	1.6452e-014	-7.97831e-015	4.84728e-015	-1.06933e-015	-8.8527e-015	-3.97529e-015	-5.30642e-015	-8.5104e-015	-2.13013e-015	-1.03442e-014
4.56204e-015	1.04427e-014	1.47429e-014	9.61018e-015	1.96518e-014	9.95267e-015	1.185e-014	-5.93267e-015	3.95635e-015	-7.93217e-015	8.03343e-015	-3.69437e-015	1.63203e-015	1.55359e-014	1.48668e-014	1.6171e-014	-8.64835e-015	4.62045e-015	-1.15935e-015	-9.2826e-015	-4.22523e-015	-5.42323e-015	-8.64754e-015	-2.56762e-015	-1.03765e-014
4.70268e-015	1.06483e-014	1.45015e-014	9.498e-015	1.97991e-014	9.84449e-015	1.17387e-014	-5.79404e-015	3.86291e-015	-7.88585e-015	8.15848e-015	-3.47955e-015	1.9529e-015	1.57116e-014	1.49117e-014	1.59071e-014	-9.32012e-015	4.41003e-015	-1.27862e-015	-9.71251e-015	-4.5143e-015	-5.53386e-015	-8.77678e-015	-3.04209e-015	-1.04135e-014
4.85746e-015	1.08485e-014	1.4238e-014	9.39055e-015	1.99383e-014	9.74656e-015	1.16371e-014	-5.68351e-015	3.72825e-015	-7.84955e-015	8.25288e-015	-3.2536e-015	2.28119e-015	1.59196e-014	1.49668e-014	1.56609e-014	-9.98871e-015	4.21895e-015	-1.42751e-015	-1.01421e-014	-4.8418e-015	-5.6371e-015	-8.89748e-015	-3.55035e-015	-1.04574e-014
5.0252e-015	1.10422e-014	1.39547e-014	9.28795e-015	2.00693e-014	9.65867e-015	1.15476e-014	-5.60175e-015	3.55395e-015	-7.82281e-015	8.31697e-015	-3.01725e-015	2.61541e-015	1.61571e-014	1.50316e-014	1.5434e-014	-1.06498e-014	4.04964e-015	-1.60569e-015	-1.05705e-014	-5.20696e-015	-5.73172e-015	-9.0092e-015	-4.08801e-015	-1.05107e-014
5.20491e-015	1.12285e-014	1.36537e-014	9.19066e-015	2.01933e-014	9.58118e-015	1.14725e-014	-5.54951e-015	3.34236e-015	-7.80562e-015	8.35147e-015	-2.77121e-015	2.95504e-015	1.64208e-014	1.5106e-014	1.52269e-014	-1.12981e-014	3.90437e-015	-1.81219e-015	-1.09967e-014	-5.6086e-015	-5.81723e-015	-9.11187e-015	-4.65078e-015	-1.05755e-014
5.39524e-015	1.14057e-014	1.3337e-014	9.09901e-015	2.03104e-014	9.51364e-015	1.14135e-014	-5.52678e-015	3.09604e-015	-7.79787e-015	8.35744e-015	-2.5163e-015	3.29925e-015	1.67075e-014	1.51887e-014	1.50399e-014	-1.19293e-014	3.7852e-015	-2.04594e-015	-1.14194e-014	-6.04543e-015	-5.89307e-015	-9.205e-015	-5.23469e-015	-1.06543e-014
5.59477e-015	1.15728e-014	1.30079e-014	9.01352e-015	2.0421e-014	9.45652e-015	1.13735e-014	-5.53358e-015	2.81761e-015	-7.79918e-015	8.33585e-015	-2.25319e-015	3.64647e-015	1.70131e-014	1.52795e-014	1.48741e-014	-1.2539e-014	3.69372e-015	-2.30605e-015	-1.18378e-014	-6.51612e-015	-5.95827e-015	-9.28801e-015	-5.83519e-015	-1.07491e-014
5.80231e-015	1.17285e-014	1.2669e-014	8.93388e-015	2.05269e-014	9.40992e-015	1.13542e-014	-5.5699e-015	2.51016e-015	-7.8097e-015	8.28789e-015	-1.98247e-015	3.99563e-015	1.73342e-014	1.5378e-014	1.47302e-014	-1.3123e-014	3.63153e-015	-2.59077e-015	-1.22513e-014	-7.01916e-015	-6.01286e-015	-9.36074e-015	-6.44754e-015	-1.08612e-014
6.01652e-015	1.1871e-014	1.23227e-014	8.86043e-015	2.0629e-014	9.37359e-015	1.13574e-014	-5.63511e-015	2.17654e-015	-7.82864e-015	8.21525e-015	-1.70543e-015	4.34549e-015	1.76673e-014	1.54833e-014	1.46079e-014	-1.36775e-014	3.60011e-015	-2.89859e-015	-1.2659e-014	-7.55289e-015	-6.05685e-015	-9.42277e-015	-7.06698e-015	-1.09922e-014
6.2361e-015	1.19986e-014	1.19724e-014	8.79392e-015	2.07287e-014	9.34716e-015	1.1384e-014	-5.72822e-015	1.81986e-015	-7.85536e-015	8.11957e-015	-1.42351e-015	4.69483e-015	1.80083e-014	1.55952e-014	1.45081e-014	-1.41985e-014	3.60013e-015	-3.22737e-015	-1.30601e-014	-8.11563e-015	-6.08994e-015	-9.47381e-015	-7.68878e-015	-1.11442e-014
6.45924e-015	1.211e-014	1.16213e-014	8.73466e-015	2.08276e-014	9.33081e-015	1.14352e-014	-5.84899e-015	1.443e-015	-7.88942e-015	8.00242e-015	-1.13827e-015	5.0423e-015	1.83535e-014	1.5713e-014	1.44307e-014	-1.46824e-014	3.63179e-015	-3.5746e-015	-1.34544e-014	-8.70468e-015	-6.11218e-015	-9.51383e-015	-8.30834e-015	-1.13184e-014
6.68424e-015	1.22041e-014	1.12729e-014	8.68243e-015	2.09262e-014	9.32422e-015	1.15119e-014	-5.99583e-015	1.04933e-015	-7.93062e-015	7.86575e-015	-8.50651e-016	5.3867e-015	1.86997e-014	1.5836e-014	1.43755e-014	-1.51261e-014	3.69575e-015	-3.93854e-015	-1.38417e-014	-9.31768e-015	-6.12385e-015	-9.54235e-015	-8.92079e-015	-1.15151e-014
6.90913e-015	1.22797e-014	1.09303e-014	8.63807e-015	2.1025e-014	9.32648e-015	1.16143e-014	-6.16729e-015	6.42778e-016	-7.97808e-015	7.71179e-015	-5.62007e-016	5.7266e-015	1.90432e-014	1.59637e-014	1.43422e-014	-1.55274e-014	3.79072e-015	-4.31674e-015	-1.42209e-014	-9.95201e-015	-6.12524e-015	-9.55852e-015	-9.5216e-015	-1.17354e-014
7.13243e-015	1.23348e-014	1.05963e-014	8.60164e-015	2.11251e-014	9.33725e-015	1.17425e-014	-6.36103e-015	2.2697e-016	-8.03127e-015	7.5422e-015	-2.73966e-016	6.06074e-015	1.93807e-014	1.60955e-014	1.43296e-014	-1.58841e-014	3.9146e-015	-4.70679e-015	-1.45918e-014	-1.06056e-014	-6.11769e-015	-9.56268e-015	-1.01065e-014	-1.198e-014
7.35216e-015	1.23683e-014	1.0274e-014	8.57375e-015	2.12267e-014	9.35526e-015	1.18963e-014	-6.57485e-015	-1.94489e-016	-8.08965e-015	7.35924e-015	1.22053e-017	6.38723e-015	1.97082e-014	1.62301e-014	1.43364e-014	-1.61947e-014	4.06519e-015	-5.10668e-015	-1.4954e-014	-1.12769e-014	-6.1026e-015	-9.55449e-015	-1.06716e-014	-1.22489e-014
7.56668e-015	1.23792e-014	9.96667e-015	8.55453e-015	2.13298e-014	9.37964e-015	1.20751e-014	-6.80643e-015	-6.17799e-016	-8.15245e-015	7.16539e-015	2.94826e-016	6.7053e-015	2.0023e-014	1.63673e-014	1.43612e-014	-1.64578e-014	4.24024e-015	-5.51377e-015	-1.53069e-014	-1.19625e-014	-6.08106e-015	-9.53403e-015	-1.12124e-014	-1.25414e-014
7.77523e-015	1.23663e-014	9.67647e-015	8.54439e-015	2.14347e-014	9.40988e-015	1.2278e-014	-7.05365e-015	-1.03917e-015	-8.21957e-015	6.96293e-015	5.7258e-016	7.01305e-015	2.03227e-014	1.6507e-014	1.44027e-014	-1.66733e-014	4.43623e-015	-5.92601e-015	-1.56507e-014	-1.266e-014	-6.05481e-015	-9.50133e-015	-1.17263e-014	-1.28573e-014
7.97671e-015	1.23282e-014	9.40639e-015	8.54379e-015	2.15401e-014	9.44553e-015	1.25034e-014	-7.31427e-015	-1.45569e-015	-8.29064e-015	6.75355e-015	8.43852e-016	7.30883e-015	2.06047e-014	1.66489e-014	1.44595e-014	-1.68419e-014	4.64883e-015	-6.34129e-015	-1.59848e-014	-1.33672e-014	-6.02575e-015	-9.45671e-015	-1.22101e-014	-1.31956e-014
8.1695e-015	1.22643e-014	9.15841e-015	8.55302e-015	2.16459e-014	9.48565e-015	1.2749e-014	-7.58546e-015	-1.86341e-015	-8.36476e-015	6.54009e-015	1.10727e-015	7.59108e-015	2.08674e-014	1.67923e-014	1.45301e-014	-1.69643e-014	4.87347e-015	-6.75651e-015	-1.63088e-014	-1.40813e-014	-5.99563e-015	-9.40029e-015	-1.26606e-014	-1.35556e-014
8.35304e-015	1.21739e-014	8.935e-015	8.57282e-015	2.1751e-014	9.52814e-015	1.30128e-014	-7.86477e-015	-2.25888e-015	-8.44164e-015	6.3248e-015	1.36162e-015	7.85858e-015	2.11091e-014	1.69373e-014	1.46125e-014	-1.70417e-014	5.10503e-015	-7.16934e-015	-1.6623e-014	-1.47994e-014	-5.96715e-015	-9.33294e-015	-1.30755e-014	-1.39356e-014
8.52618e-015	1.20561e-014	8.73815e-015	8.60469e-015	2.18535e-014	9.57204e-015	1.32917e-014	-8.14951e-015	-2.63942e-015	-8.52089e-015	6.10973e-015	1.60517e-015	8.10957e-015	2.13282e-014	1.70832e-014	1.47042e-014	-1.70765e-014	5.33747e-015	-7.57807e-015	-1.69269e-014	-1.55188e-014	-5.94305e-015	-9.25457e-015	-1.34528e-014	-1.43341e-014
8.68845e-015	1.19109e-014	8.57021e-015	8.6487e-015	2.19518e-014	9.61606e-015	1.35829e-014	-8.4367e-015	-3.00248e-015	-8.60253e-015	5.89698e-015	1.83664e-015	8.34267e-015	2.15231e-014	1.72301e-014	1.48027e-014	-1.70712e-014	5.56418e-015	-7.98026e-015	-1.72197e-014	-1.62374e-014	-5.92585e-015	-9.16612e-015	-1.37913e-014	-1.47498e-014
8.83979e-015	1.17384e-014	8.43294e-015	8.70555e-015	2.20442e-014	9.65948e-015	1.38837e-014	-8.72431e-015	-3.34526e-015	-8.68635e-015	5.68869e-015	2.05413e-015	8.55765e-015	2.16938e-014	1.73777e-014	1.49061e-014	-1.70288e-014	5.77853e-015	-8.37463e-015	-1.75009e-014	-1.69527e-014	-5.91804e-015	-9.06815e-015	-1.40902e-014	-1.51797e-014
8.97949e-015	1.15386e-014	8.32778e-015	8.7758e-015	2.21284e-014	9.70077e-015	1.41906e-014	-9.00989e-015	-3.66603e-015	-8.77168e-015	5.48687e-015	2.25667e-015	8.75267e-015	2.18392e-014	1.75264e-014	1.5012e-014	-1.69524e-014	5.97382e-015	-8.75989e-015	-1.77707e-014	-1.76624e-014	-5.92262e-015	-8.96109e-015	-1.4348e-014	-1.56223e-014
9.10758e-015	1.13119e-014	8.25594e-015	8.86082e-015	2.22016e-014	9.73762e-015	1.44999e-014	-9.29099e-015	-3.96283e-015	-8.85817e-015	5.29347e-015	2.44309e-015	8.92634e-015	2.19594e-014	1.76768e-014	1.51177e-014	-1.68459e-014	6.14232e-015	-9.13444e-015	-1.80285e-014	-1.83643e-014	-5.94282e-015	-8.84618e-015	-1.4565e-014	-1.6075e-014
9.22434e-015	1.1059e-014	8.21826e-015	8.96089e-015	2.22609e-014	9.76859e-015	1.48072e-014	-9.56472e-015	-4.23428e-015	-8.94603e-015	5.10992e-015	2.61273e-015	9.07793e-015	2.20544e-014	1.78285e-014	1.52207e-014	-1.67146e-014	6.27685e-015	-9.49673e-015	-1.82746e-014	-1.90558e-014	-5.98141e-015	-8.72439e-015	-1.47408e-014	-1.65353e-014
9.33017e-015	1.07811e-014	8.21539e-015	9.07663e-015	2.23033e-014	9.79243e-015	1.51086e-014	-9.82909e-015	-4.47928e-015	-9.0354e-015	4.93744e-015	2.76489e-015	9.20646e-015	2.21252e-014	1.79819e-014	1.53182e-014	-1.65625e-014	6.3699e-015	-9.84572e-015	-1.85094e-014	-1.97337e-014	-6.04099e-015	-8.5965e-015	-1.48769e-014	-1.70004e-014
9.42528e-015	1.04789e-014	8.24725e-015	9.20869e-015	2.23255e-014	9.80753e-015	1.53999e-014	-1.00823e-014	-4.69669e-015	-9.12653e-015	4.77711e-015	2.89877e-015	9.31116e-015	2.21724e-014	1.81369e-014	1.54067e-014	-1.63946e-014	6.41446e-015	-1.01806e-014	-1.87326e-014	-2.03957e-014	-6.1242e-015	-8.46373e-015	-1.49745e-014	-1.74674e-014
9.51016e-015	1.01545e-014	8.31396e-015	9.35798e-015	2.23246e-014	9.81228e-015	1.56764e-014	-1.03232e-014	-4.88557e-015	-9.21931e-015	4.63044e-015	3.01379e-015	9.3915e-015	2.21967e-014	1.82936e-014	1.54845e-014	-1.62161e-014	6.40265e-015	-1.05015e-014	-1.89449e-014	-2.10396e-014	-6.23367e-015	-8.32753e-015	-1.50347e-014	-1.79339e-014
9.58539e-015	9.80914e-015	8.41537e-015	9.52461e-015	2.22984e-014	9.80617e-015	1.59342e-014	-1.05496e-014	-5.04567e-015	-9.31427e-015	4.4986e-015	3.10955e-015	9.44754e-015	2.22001e-014	1.84521e-014	1.55495e-014	-1.60319e-014	6.32741e-015	-1.08068e-014	-1.91462e-014	-2.16632e-014	-6.37116e-015	-8.18947e-015	-1.50593e-014	-1.83969e-014
9.65186e-015	9.44536e-015	8.55073e-015	9.70897e-015	2.22437e-014	9.78771e-015	1.61698e-014	-1.07603e-014	-5.17702e-015	-9.41151e-015	4.38209e-015	3.18556e-015	9.47895e-015	2.21838e-014	1.86132e-014	1.55985e-014	-1.58475e-014	6.18197e-015	-1.10963e-014	-1.93362e-014	-2.22648e-014	-6.53882e-015	-8.05105e-015	-1.50505e-014	-1.88536e-014
9.71004e-015	9.06511e-015	8.71926e-015	9.91154e-015	2.21573e-014	9.75539e-015	1.63793e-014	-1.09537e-014	-5.28006e-015	-9.5111e-015	4.28136e-015	3.24185e-015	9.48548e-015	2.21495e-014	1.8777e-014	1.56298e-014	-1.56683e-014	5.96088e-015	-1.13702e-014	-1.95151e-014	-2.28423e-014	-6.73808e-015	-7.91322e-015	-1.50103e-014	-1.93013e-014
9.7618e-015	8.67137e-015	8.91956e-015	1.01325e-014	2.20363e-014	9.70807e-015	1.65585e-014	-1.11291e-014	-5.3554e-015	-9.61362e-015	4.19669e-015	3.27849e-015	9.46758e-015	2.2099e-014	1.89438e-014	1.56411e-014	-1.54991e-014	5.65909e-015	-1.16286e-014	-1.96834e-014	-2.33937e-014	-6.97091e-015	-7.77722e-015	-1.49408e-014	-1.97376e-014
9.80823e-015	8.26702e-015	9.15069e-015	1.03715e-014	2.18783e-014	9.64534e-015	1.67039e-014	-1.12868e-014	-5.40445e-015	-9.71893e-015	4.12862e-015	3.29573e-015	9.42579e-015	2.20341e-014	1.91143e-014	1.56304e-014	-1.53454e-014	5.27198e-015	-1.18715e-014	-1.98413e-014	-2.39184e-014	-7.238e-015	-7.64458e-015	-1.48449e-014	-2.01606e-014
9.84993e-015	7.85447e-015	9.41067e-015	1.06283e-014	2.16813e-014	9.56679e-015	1.68125e-014	-1.14269e-014	-5.42814e-015	-9.82787e-015	4.07713e-015	3.2939e-015	9.36046e-015	2.19565e-014	1.92885e-014	1.55952e-014	-1.52116e-014	4.79571e-015	-1.20995e-014	-1.99895e-014	-2.44146e-014	-7.54011e-015	-7.51624e-015	-1.47259e-014	-2.05674e-014
9.88724e-015	7.43657e-015	9.69788e-015	1.09025e-014	2.14436e-014	9.4715e-015	1.68802e-014	-1.15491e-014	-5.42764e-015	-9.94096e-015	4.04194e-015	3.27314e-015	9.27273e-015	2.18684e-014	1.94673e-014	1.55345e-014	-1.51026e-014	4.22759e-015	-1.23133e-014	-2.01287e-014	-2.48805e-014	-7.87747e-015	-7.39372e-015	-1.45867e-014	-2.09562e-014
9.92112e-015	7.01661e-015	1.00107e-014	1.11937e-014	2.11638e-014	9.35917e-015	1.69045e-014	-1.16534e-014	-5.40485e-015	-1.00589e-014	4.02281e-015	3.23441e-015	9.16412e-015	2.17718e-014	1.96509e-014	1.54474e-014	-1.50222e-014	3.5661e-015	-1.25134e-014	-2.02597e-014	-2.53149e-014	-8.24976e-015	-7.27793e-015	-1.4431e-014	-2.13241e-014
9.95238e-015	6.59826e-015	1.03468e-014	1.15018e-014	2.08407e-014	9.23e-015	1.68829e-014	-1.17404e-014	-5.36129e-015	-1.01821e-014	4.01914e-015	3.17862e-015	9.03507e-015	2.16694e-014	1.98398e-014	1.53324e-014	-1.49736e-014	2.8104e-015	-1.27003e-014	-2.03827e-014	-2.57171e-014	-8.65677e-015	-7.16981e-015	-1.42621e-014	-2.1669e-014
9.98244e-015	6.1852e-015	1.07043e-014	1.18256e-014	2.04749e-014	9.08448e-015	1.68139e-014	-1.1811e-014	-5.29866e-015	-1.03114e-014	4.03013e-015	3.10694e-015	8.88696e-015	2.15628e-014	2.00336e-014	1.51889e-014	-1.49604e-014	1.9615e-015	-1.28752e-014	-2.04985e-014	-2.60865e-014	-9.09669e-015	-7.07022e-015	-1.40823e-014	-2.19892e-014
1.0012e-014	5.78063e-015	1.10807e-014	1.21643e-014	2.00671e-014	8.92267e-015	1.66955e-014	-1.18662e-014	-5.21865e-015	-1.04465e-014	4.05518e-015	3.01997e-015	8.72108e-015	2.14547e-014	2.0233e-014	1.50156e-014	-1.49858e-014	1.02174e-015	-1.30386e-014	-2.06078e-014	-2.64223e-014	-9.5676e-015	-6.9803e-015	-1.38947e-014	-2.22832e-014
1.00418e-014	5.38806e-015	1.14739e-014	1.2517e-014	1.96187e-014	8.74489e-015	1.65271e-014	-1.19071e-014	-5.1239e-015	-1.05879e-014	4.09337e-015	2.91898e-015	8.53907e-015	2.13469e-014	2.04375e-014	1.4813e-014	-1.50522e-014	-5.95413e-018	-1.31916e-014	-2.07119e-014	-2.67239e-014	-1.00665e-014	-6.90091e-015	-1.37021e-014	-2.25502e-014
1.00726e-014	5.01096e-015	1.18817e-014	1.28828e-014	1.9132e-014	8.55228e-015	1.63085e-014	-1.19355e-014	-5.01599e-015	-1.07361e-014	4.14304e-015	2.80505e-015	8.34252e-015	2.12417e-014	2.06465e-014	1.45814e-014	-1.51614e-014	-1.11682e-015	-1.33352e-014	-2.08128e-014	-2.69913e-014	-1.05911e-014	-6.83259e-015	-1.35081e-014	-2.2789e-014
1.01048e-014	4.65238e-015	1.23018e-014	1.32603e-014	1.86096e-014	8.34609e-015	1.6039e-014	-1.19535e-014	-4.89705e-015	-1.08917e-014	4.20287e-015	2.67995e-015	8.1335e-015	2.11403e-014	2.08602e-014	1.43211e-014	-1.5315e-014	-2.30475e-015	-1.34702e-014	-2.09112e-014	-2.72238e-014	-1.11376e-014	-6.77592e-015	-1.33146e-014	-2.29982e-014
1.01389e-014	4.31556e-015	1.27315e-014	1.36478e-014	1.80547e-014	8.12744e-015	1.57195e-014	-1.19619e-014	-4.76923e-015	-1.1055e-014	4.27181e-015	2.54515e-015	7.91388e-015	2.10453e-014	2.1078e-014	1.40332e-014	-1.55134e-014	-3.5623e-015	-1.3598e-014	-2.10076e-014	-2.74221e-014	-1.17015e-014	-6.7311e-015	-1.31245e-014	-2.3177e-014
1.01756e-014	4.00393e-015	1.31689e-014	1.40433e-014	1.74712e-014	7.89846e-015	1.53515e-014	-1.19626e-014	-4.63532e-015	-1.12256e-014	4.34786e-015	2.40134e-015	7.68631e-015	2.09576e-014	2.12995e-014	1.37184e-014	-1.57563e-014	-4.88169e-015	-1.37192e-014	-2.11037e-014	-2.75875e-014	-1.22785e-014	-6.69859e-015	-1.29403e-014	-2.33245e-014
1.02148e-014	3.72071e-015	1.36119e-014	1.44451e-014	1.68628e-014	7.6618e-015	1.49363e-014	-1.19572e-014	-4.49683e-015	-1.14043e-014	4.43031e-015	2.25085e-015	7.45245e-015	2.0879e-014	2.1524e-014	1.3379e-014	-1.6043e-014	-6.25305e-015	-1.38349e-014	-2.12011e-014	-2.77197e-014	-1.28637e-014	-6.67845e-015	-1.27638e-014	-2.34401e-014
1.02564e-014	3.46844e-015	1.4058e-014	1.48515e-014	1.62349e-014	7.41931e-015	1.44759e-014	-1.19484e-014	-4.35523e-015	-1.15912e-014	4.51787e-015	2.09496e-015	7.21382e-015	2.0811e-014	2.17507e-014	1.30173e-014	-1.63727e-014	-7.66635e-015	-1.39452e-014	-2.13006e-014	-2.78201e-014	-1.34522e-014	-6.67025e-015	-1.25971e-014	-2.35237e-014
1.03e-014	3.2496e-015	1.45056e-014	1.52602e-014	1.55933e-014	7.17266e-015	1.39729e-014	-1.19376e-014	-4.21279e-015	-1.17864e-014	4.60883e-015	1.9352e-015	6.97269e-015	2.07553e-014	2.19788e-014	1.26353e-014	-1.67433e-014	-9.11043e-015	-1.40511e-014	-2.14041e-014	-2.78895e-014	-1.40385e-014	-6.67314e-015	-1.24418e-014	-2.35757e-014
1.03456e-014	3.06628e-015	1.49522e-014	1.5669e-014	1.4944e-014	6.92451e-015	1.34302e-014	-1.1927e-014	-4.07164e-015	-1.19898e-014	4.70182e-015	1.77285e-015	6.73032e-015	2.07123e-014	2.22069e-014	1.22355e-014	-1.71528e-014	-1.05739e-014	-1.41535e-014	-2.15123e-014	-2.79292e-014	-1.46167e-014	-6.68721e-015	-1.22989e-014	-2.35957e-014
1.03924e-014	2.92017e-015	1.53966e-014	1.60761e-014	1.42926e-014	6.67793e-015	1.28525e-014	-1.19188e-014	-3.93266e-015	-1.22004e-014	4.79527e-015	1.60992e-015	6.48863e-015	2.06831e-014	2.24349e-014	1.18207e-014	-1.75981e-014	-1.20444e-014	-1.4253e-014	-2.16259e-014	-2.79404e-014	-1.51808e-014	-6.71208e-015	-1.21694e-014	-2.35833e-014
1.04408e-014	2.81296e-015	1.58365e-014	1.64794e-014	1.36462e-014	6.43535e-015	1.22429e-014	-1.19148e-014	-3.79749e-015	-1.24181e-014	4.88775e-015	1.44769e-015	6.2507e-015	2.06685e-014	2.26613e-014	1.13944e-014	-1.80765e-014	-1.35079e-014	-1.43503e-014	-2.17467e-014	-2.79243e-014	-1.57252e-014	-6.74668e-015	-1.20541e-014	-2.35391e-014
1.04905e-014	2.74587e-015	1.62701e-014	1.6877e-014	1.30115e-014	6.1996e-015	1.16054e-014	-1.19163e-014	-3.6678e-015	-1.26428e-014	4.97749e-015	1.28732e-015	6.01829e-015	2.06683e-014	2.28848e-014	1.09597e-014	-1.85841e-014	-1.49511e-014	-1.44461e-014	-2.18757e-014	-2.78832e-014	-1.62443e-014	-6.79021e-015	-1.19531e-014	-2.34644e-014
1.05407e-014	2.71974e-015	1.6696e-014	1.72666e-014	1.23958e-014	5.97335e-015	1.09446e-014	-1.19255e-014	-3.54442e-015	-1.28741e-014	5.06332e-015	1.13013e-015	5.7923e-015	2.06833e-014	2.31047e-014	1.05202e-014	-1.91166e-014	-1.63606e-014	-1.45408e-014	-2.20132e-014	-2.78181e-014	-1.67316e-014	-6.84141e-015	-1.18666e-014	-2.33599e-014
1.05904e-014	2.7353e-015	1.71128e-014	1.76466e-014	1.18058e-014	5.75927e-015	1.02652e-014	-1.19434e-014	-3.42831e-015	-1.31118e-014	5.14409e-015	9.77247e-016	5.57435e-015	2.07138e-014	2.33194e-014	1.00796e-014	-1.96706e-014	-1.77231e-014	-1.46345e-014	-2.21602e-014	-2.77312e-014	-1.7182e-014	-6.89943e-015	-1.17952e-014	-2.32261e-014
1.06389e-014	2.79245e-015	1.75191e-014	1.80142e-014	1.12483e-014	5.56006e-015	9.57143e-015	-1.19713e-014	-3.32079e-015	-1.33552e-014	5.2186e-015	8.30234e-016	5.36577e-015	2.076e-014	2.35273e-014	9.64149e-015	-2.02419e-014	-1.90253e-014	-1.47279e-014	-2.23174e-014	-2.76243e-014	-1.75894e-014	-6.96271e-015	-1.17386e-014	-2.30635e-014
1.06857e-014	2.89119e-015	1.79141e-014	1.8368e-014	1.07293e-014	5.37782e-015	8.86772e-015	-1.20108e-014	-3.22282e-015	-1.36035e-014	5.2858e-015	6.90185e-016	5.16854e-015	2.08216e-014	2.3727e-014	9.20992e-015	-2.08261e-014	-2.02544e-014	-1.48216e-014	-2.24849e-014	-2.74992e-014	-1.7949e-014	-7.0302e-015	-1.1696e-014	-2.28741e-014
1.07302e-014	3.03146e-015	1.82959e-014	1.87064e-014	1.0255e-014	5.21487e-015	8.15929e-015	-1.20636e-014	-3.13452e-015	-1.38559e-014	5.34473e-015	5.57815e-016	4.98381e-015	2.08977e-014	2.39173e-014	8.78896e-015	-2.14185e-014	-2.13976e-014	-1.49157e-014	-2.26631e-014	-2.73584e-014	-1.82558e-014	-7.10063e-015	-1.16667e-014	-2.26589e-014
1.07717e-014	3.21229e-015	1.86632e-014	1.9028e-014	9.83155e-015	5.07334e-015	7.45053e-015	-1.21292e-014	-3.05647e-015	-1.41119e-014	5.39455e-015	4.33912e-016	4.81213e-015	2.09883e-014	2.40964e-014	8.38251e-015	-2.20137e-014	-2.24432e-014	-1.50106e-014	-2.28521e-014	-2.72042e-014	-1.85057e-014	-7.17251e-015	-1.16501e-014	-2.24194e-014
1.08094e-014	3.43165e-015	1.90153e-014	1.93308e-014	9.46414e-015	4.95511e-015	6.74672e-015	-1.22083e-014	-2.98953e-015	-1.43701e-014	5.43488e-015	3.18958e-016	4.65373e-015	2.10924e-014	2.42627e-014	7.99428e-015	-2.26071e-014	-2.338e-014	-1.51067e-014	-2.3052e-014	-2.70386e-014	-1.86945e-014	-7.24403e-015	-1.1645e-014	-2.21573e-014
1.08429e-014	3.68888e-015	1.93516e-014	1.96136e-014	9.15782e-015	4.86153e-015	6.05206e-015	-1.23018e-014	-2.9335e-015	-1.46297e-014	5.46477e-015	2.13305e-016	4.50876e-015	2.12087e-014	2.44151e-014	7.62783e-015	-2.31944e-014	-2.4199e-014	-1.52041e-014	-2.32627e-014	-2.68645e-014	-1.88188e-014	-7.31366e-015	-1.16498e-014	-2.18743e-014
1.08716e-014	3.98279e-015	1.96712e-014	1.98756e-014	8.91636e-015	4.79378e-015	5.37027e-015	-1.24102e-014	-2.8889e-015	-1.48898e-014	5.48379e-015	1.17688e-016	4.37763e-015	2.13371e-014	2.45515e-014	7.28712e-015	-2.37714e-014	-2.48913e-014	-1.53029e-014	-2.34833e-014	-2.66846e-014	-1.88761e-014	-7.38045e-015	-1.1663e-014	-2.15726e-014
1.08948e-014	4.31072e-015	1.9974e-014	2.0116e-014	8.74334e-015	4.75306e-015	4.7057e-015	-1.25334e-014	-2.85576e-015	-1.51494e-014	5.49155e-015	3.23594e-017	4.26094e-015	2.1476e-014	2.46707e-014	6.97543e-015	-2.43338e-014	-2.54496e-014	-1.54027e-014	-2.37133e-014	-2.65009e-014	-1.88641e-014	-7.44263e-015	-1.16827e-014	-2.12536e-014
1.09117e-014	4.6701e-015	2.02595e-014	2.03346e-014	8.64194e-015	4.73984e-015	4.06224e-015	-1.2671e-014	-2.83354e-015	-1.54075e-014	5.48784e-015	-4.26617e-017	4.15875e-015	2.16243e-014	2.47714e-014	6.69563e-015	-2.48781e-014	-2.58675e-014	-1.55041e-014	-2.3952e-014	-2.63159e-014	-1.87818e-014	-7.49858e-015	-1.17075e-014	-2.092e-014
1.09222e-014	5.05923e-015	2.05265e-014	2.05306e-014	8.61378e-015	4.75486e-015	3.44306e-015	-1.28222e-014	-2.82242e-015	-1.56632e-014	5.47248e-015	-1.07412e-016	4.07036e-015	2.17808e-014	2.4853e-014	6.45047e-015	-2.54004e-014	-2.61403e-014	-1.56077e-014	-2.41985e-014	-2.61318e-014	-1.86286e-014	-7.54669e-015	-1.1736e-014	-2.05741e-014
1.09259e-014	5.47554e-015	2.07747e-014	2.07043e-014	8.65977e-015	4.79777e-015	2.85143e-015	-1.29867e-014	-2.82286e-015	-1.59154e-014	5.44556e-015	-1.61785e-016	3.99532e-015	2.19441e-014	2.49143e-014	6.24274e-015	-2.58976e-014	-2.62648e-014	-1.57137e-014	-2.4451e-014	-2.59508e-014	-1.84047e-014	-7.58623e-015	-1.17667e-014	-2.02179e-014
1.09228e-014	5.91588e-015	2.10036e-014	2.08558e-014	8.7804e-015	4.86834e-015	2.28993e-015	-1.31631e-014	-2.83534e-015	-1.61629e-014	5.40741e-015	-2.05937e-016	3.93318e-015	2.21134e-014	2.49538e-014	6.07508e-015	-2.63668e-014	-2.62398e-014	-1.58216e-014	-2.47078e-014	-2.57751e-014	-1.81109e-014	-7.61576e-015	-1.17973e-014	-1.9853e-014
1.09126e-014	6.37674e-015	2.12137e-014	2.09858e-014	8.97565e-015	4.96561e-015	1.76117e-015	-1.33509e-014	-2.8592e-015	-1.64048e-014	5.35797e-015	-2.40226e-016	3.88359e-015	2.22863e-014	2.49709e-014	5.94928e-015	-2.6805e-014	-2.60649e-014	-1.59314e-014	-2.49671e-014	-2.56064e-014	-1.77484e-014	-7.63401e-015	-1.18261e-014	-1.94819e-014
1.0896e-014	6.85549e-015	2.1404e-014	2.1095e-014	9.24403e-015	5.08793e-015	1.26709e-015	-1.35493e-014	-2.89379e-015	-1.664e-014	5.2973e-015	-2.65289e-016	3.84524e-015	2.24618e-014	2.49653e-014	5.86586e-015	-2.72106e-014	-2.57418e-014	-1.60436e-014	-2.52272e-014	-2.54465e-014	-1.7319e-014	-7.64036e-015	-1.18516e-014	-1.91074e-014
1.0873e-014	7.34937e-015	2.15743e-014	2.11846e-014	9.58332e-015	5.23365e-015	8.08585e-016	-1.37574e-014	-2.93909e-015	-1.6867e-014	5.22583e-015	-2.81414e-016	3.81732e-015	2.26383e-014	2.49368e-014	5.82643e-015	-2.75816e-014	-2.52739e-014	-1.6158e-014	-2.54862e-014	-2.5298e-014	-1.68257e-014	-7.63357e-015	-1.18721e-014	-1.87317e-014
1.08439e-014	7.85534e-015	2.17242e-014	2.12555e-014	9.99033e-015	5.40156e-015	3.86878e-016	-1.3973e-014	-2.99514e-015	-1.7085e-014	5.14378e-015	-2.89435e-016	3.79851e-015	2.28141e-014	2.4885e-014	5.83182e-015	-2.79167e-014	-2.4666e-014	-1.62744e-014	-2.57423e-014	-2.51634e-014	-1.62716e-014	-7.61267e-015	-1.18858e-014	-1.83576e-014
1.08094e-014	8.37038e-015	2.18533e-014	2.13083e-014	1.04615e-014	5.59011e-015	2.76577e-018	-1.41949e-014	-3.06172e-015	-1.72935e-014	5.05167e-015	-2.89321e-016	3.78746e-015	2.29877e-014	2.48093e-014	5.88187e-015	-2.8215e-014	-2.39246e-014	-1.63928e-014	-2.59931e-014	-2.50439e-014	-1.56606e-014	-7.57661e-015	-1.18909e-014	-1.79871e-014
1.07701e-014	8.89093e-015	2.19618e-014	2.13445e-014	1.09928e-014	5.7969e-015	-3.43265e-016	-1.44212e-014	-3.1388e-015	-1.74914e-014	4.94982e-015	-2.82453e-016	3.78321e-015	2.31575e-014	2.47097e-014	5.97619e-015	-2.84762e-014	-2.30575e-014	-1.65136e-014	-2.6236e-014	-2.49409e-014	-1.49978e-014	-7.52522e-015	-1.18861e-014	-1.76231e-014
1.07264e-014	9.41422e-015	2.2049e-014	2.13655e-014	1.15791e-014	6.01988e-015	-6.52299e-016	-1.46511e-014	-3.22654e-015	-1.76785e-014	4.83924e-015	-2.69354e-016	3.78402e-015	2.33217e-014	2.45869e-014	6.11405e-015	-2.87004e-014	-2.20736e-014	-1.66366e-014	-2.64689e-014	-2.48556e-014	-1.42887e-014	-7.4582e-015	-1.18703e-014	-1.72681e-014
1.06797e-014	9.93714e-015	2.21148e-014	2.13735e-014	1.22142e-014	6.25557e-015	-9.24404e-016	-1.48822e-014	-3.32486e-015	-1.78538e-014	4.72004e-015	-2.50454e-016	3.78903e-015	2.34787e-014	2.44411e-014	6.29401e-015	-2.88883e-014	-2.09836e-014	-1.67625e-014	-2.66894e-014	-2.47893e-014	-1.35386e-014	-7.37487e-015	-1.18423e-014	-1.69247e-014
1.063e-014	1.04566e-014	2.21591e-014	2.13702e-014	1.28921e-014	6.50148e-015	-1.16048e-015	-1.51132e-014	-3.43353e-015	-1.80153e-014	4.59362e-015	-2.2722e-016	3.79687e-015	2.36269e-014	2.42733e-014	6.51455e-015	-2.90405e-014	-1.97995e-014	-1.68916e-014	-2.68954e-014	-2.47427e-014	-1.2754e-014	-7.27486e-015	-1.18011e-014	-1.65956e-014
1.05788e-014	1.09708e-014	2.21825e-014	2.13575e-014	1.36059e-014	6.75496e-015	-1.36222e-015	-1.5342e-014	-3.55237e-015	-1.81629e-014	4.46078e-015	-2.00152e-016	3.8057e-015	2.37653e-014	2.40842e-014	6.7733e-015	-2.91587e-014	-1.85341e-014	-1.70236e-014	-2.70849e-014	-2.47171e-014	-1.19413e-014	-7.158e-015	-1.17454e-014	-1.62829e-014
1.05273e-014	1.14768e-014	2.21848e-014	2.13371e-014	1.43482e-014	7.01228e-015	-1.53072e-015	-1.55671e-014	-3.68174e-015	-1.82955e-014	4.3222e-015	-1.70073e-016	3.81434e-015	2.38921e-014	2.38742e-014	7.06694e-015	-2.92436e-014	-1.72009e-014	-1.71584e-014	-2.7256e-014	-2.4713e-014	-1.11075e-014	-7.0245e-015	-1.16752e-014	-1.59886e-014
1.0476e-014	1.19723e-014	2.21655e-014	2.13117e-014	1.51105e-014	7.26995e-015	-1.66764e-015	-1.57862e-014	-3.82185e-015	-1.84132e-014	4.17818e-015	-1.37258e-016	3.82145e-015	2.40062e-014	2.36451e-014	7.39249e-015	-2.92974e-014	-1.58147e-014	-1.72961e-014	-2.74067e-014	-2.47303e-014	-1.02598e-014	-6.87496e-015	-1.15903e-014	-1.57145e-014
1.0426e-014	1.24552e-014	2.21251e-014	2.12833e-014	1.5885e-014	7.52484e-015	-1.77479e-015	-1.59978e-014	-3.97286e-015	-1.85153e-014	4.02975e-015	-1.02537e-016	3.82601e-015	2.41065e-014	2.3399e-014	7.74672e-015	-2.93226e-014	-1.439e-014	-1.74373e-014	-2.75356e-014	-2.47701e-014	-9.40556e-015	-6.70919e-015	-1.14905e-014	-1.54633e-014
1.03789e-014	1.29233e-014	2.2064e-014	2.12536e-014	1.66635e-014	7.77392e-015	-1.85357e-015	-1.62004e-014	-4.13518e-015	-1.86017e-014	3.87785e-015	-6.67123e-017	3.82744e-015	2.41921e-014	2.31376e-014	8.12623e-015	-2.93209e-014	-1.29421e-014	-1.75823e-014	-2.76402e-014	-2.48314e-014	-8.55206e-015	-6.52748e-015	-1.13747e-014	-1.52362e-014
1.03362e-014	1.33746e-014	2.19832e-014	2.12249e-014	1.74381e-014	8.01382e-015	-1.9056e-015	-1.63928e-014	-4.30845e-015	-1.86717e-014	3.72301e-015	-3.0948e-017	3.82465e-015	2.42621e-014	2.2863e-014	8.52669e-015	-2.92944e-014	-1.14863e-014	-1.77305e-014	-2.77195e-014	-2.49141e-014	-7.70669e-015	-6.33049e-015	-1.12434e-014	-1.50347e-014
1.02996e-014	1.38076e-014	2.18826e-014	2.11991e-014	1.82009e-014	8.24138e-015	-1.93319e-015	-1.65735e-014	-4.49305e-015	-1.87249e-014	3.56597e-015	4.40471e-018	3.81687e-015	2.43157e-014	2.25771e-014	8.94413e-015	-2.92465e-014	-1.00383e-014	-1.7882e-014	-2.77716e-014	-2.50181e-014	-6.877e-015	-6.11937e-015	-1.10972e-014	-1.48609e-014
1.02706e-014	1.42208e-014	2.17633e-014	2.11781e-014	1.89449e-014	8.45399e-015	-1.93828e-015	-1.67408e-014	-4.68921e-015	-1.87613e-014	3.40723e-015	3.85948e-017	3.80369e-015	2.43519e-014	2.22824e-014	9.37446e-015	-2.91802e-014	-8.61403e-015	-1.8037e-014	-2.77962e-014	-2.51434e-014	-6.06973e-015	-5.89498e-015	-1.09369e-014	-1.47154e-014
1.02494e-014	1.4613e-014	2.1626e-014	2.11638e-014	1.96627e-014	8.64891e-015	-1.9224e-015	-1.68938e-014	-4.89681e-015	-1.87814e-014	3.24774e-015	7.16034e-017	3.78462e-015	2.43708e-014	2.19806e-014	9.81365e-015	-2.90976e-014	-7.22804e-015	-1.81946e-014	-2.77919e-014	-2.52891e-014	-5.2917e-015	-5.65798e-015	-1.07623e-014	-1.45987e-014
1.02371e-014	1.49828e-014	2.14717e-014	2.11583e-014	2.03471e-014	8.82384e-015	-1.8871e-015	-1.70309e-014	-5.11612e-015	-1.87847e-014	3.088e-015	1.0282e-016	3.75886e-015	2.43716e-014	2.16748e-014	1.0257e-014	-2.90004e-014	-5.89476e-015	-1.83548e-014	-2.77592e-014	-2.54541e-014	-4.54971e-015	-5.40948e-015	-1.05744e-014	-1.45114e-014
1.02346e-014	1.53296e-014	2.13017e-014	2.11629e-014	2.09912e-014	8.9764e-015	-1.8337e-015	-1.71515e-014	-5.34625e-015	-1.87711e-014	2.92875e-015	1.31879e-016	3.72628e-015	2.4354e-014	2.13676e-014	1.07001e-014	-2.88922e-014	-4.62794e-015	-1.85179e-014	-2.76981e-014	-2.56363e-014	-3.85068e-015	-5.15037e-015	-1.03746e-014	-1.44539e-014
1.0243e-014	1.56525e-014	2.11177e-014	2.11786e-014	2.15895e-014	9.10497e-015	-1.76431e-015	-1.7255e-014	-5.58713e-015	-1.87412e-014	2.7704e-015	1.58517e-016	3.68732e-015	2.43186e-014	2.10616e-014	1.11378e-014	-2.8776e-014	-3.44047e-015	-1.86833e-014	-2.76086e-014	-2.58348e-014	-3.20012e-015	-4.88182e-015	-1.01641e-014	-1.44261e-014
1.02628e-014	1.595e-014	2.09214e-014	2.1207e-014	2.21363e-014	9.2084e-015	-1.67955e-015	-1.73403e-014	-5.839e-015	-1.86947e-014	2.6135e-015	1.8178e-016	3.64188e-015	2.42666e-014	2.07596e-014	1.15658e-014	-2.86537e-014	-2.34435e-015	-1.88504e-014	-2.74914e-014	-2.60491e-014	-2.60329e-015	-4.6052e-015	-9.94428e-015	-1.44281e-014
1.02944e-014	1.6221e-014	2.07134e-014	2.1249e-014	2.26275e-014	9.28533e-015	-1.58e-015	-1.74057e-014	-6.10083e-015	-1.86325e-014	2.4586e-015	2.01233e-016	3.58966e-015	2.41983e-014	2.04641e-014	1.19805e-014	-2.85271e-014	-1.35027e-015	-1.90191e-014	-2.73467e-014	-2.62775e-014	-2.06551e-015	-4.32158e-015	-9.71686e-015	-1.44593e-014
1.03385e-014	1.64658e-014	2.04951e-014	2.13057e-014	2.30595e-014	9.33485e-015	-1.46647e-015	-1.7451e-014	-6.37199e-015	-1.85549e-014	2.30642e-015	2.16982e-016	3.53173e-015	2.4114e-014	2.01778e-014	1.23783e-014	-2.83993e-014	-4.68277e-016	-1.91897e-014	-2.71758e-014	-2.65183e-014	-1.59123e-015	-4.03253e-015	-9.48325e-015	-1.45183e-014
1.03952e-014	1.66837e-014	2.02692e-014	2.13779e-014	2.34287e-014	9.35681e-015	-1.3395e-015	-1.7476e-014	-6.65164e-015	-1.84623e-014	2.15712e-015	2.29018e-016	3.46892e-015	2.40145e-014	1.99038e-014	1.27553e-014	-2.82721e-014	2.93129e-016	-1.93612e-014	-2.69802e-014	-2.67685e-014	-1.18419e-015	-3.73935e-015	-9.24564e-015	-1.46037e-014
1.04646e-014	1.6875e-014	2.00376e-014	2.14658e-014	2.37321e-014	9.35124e-015	-1.19859e-015	-1.74811e-014	-6.93917e-015	-1.83553e-014	2.01122e-015	2.36919e-016	3.40158e-015	2.39006e-014	1.96445e-014	1.31075e-014	-2.81463e-014	9.27012e-016	-1.95333e-014	-2.67618e-014	-2.7027e-014	-8.47526e-016	-3.44399e-015	-9.00659e-015	-1.4715e-014
1.05472e-014	1.70397e-014	1.98028e-014	2.15697e-014	2.39678e-014	9.31834e-015	-1.0437e-015	-1.74655e-014	-7.23357e-015	-1.82344e-014	1.86903e-015	2.4061e-016	3.33082e-015	2.37738e-014	1.94021e-014	1.34319e-014	-2.80241e-014	1.42846e-015	-1.97057e-014	-2.65225e-014	-2.72932e-014	-5.84128e-016	-3.14786e-015	-8.76704e-015	-1.48504e-014
1.06423e-014	1.71776e-014	1.95673e-014	2.1689e-014	2.41353e-014	9.25868e-015	-8.7421e-016	-1.74293e-014	-7.53362e-015	-1.81008e-014	1.73128e-015	2.40014e-016	3.25775e-015	2.36353e-014	1.91789e-014	1.37257e-014	-2.79067e-014	1.7924e-015	-1.98775e-014	-2.62651e-014	-2.75647e-014	-3.962e-016	-2.8527e-015	-8.52946e-015	-1.50076e-014
1.07494e-014	1.72886e-014	1.93335e-014	2.18242e-014	2.42351e-014	9.17317e-015	-6.89076e-016	-1.73726e-014	-7.83781e-015	-1.79547e-014	1.59786e-015	2.35385e-016	3.18348e-015	2.34864e-014	1.89769e-014	1.39872e-014	-2.77954e-014	2.0165e-015	-2.00482e-014	-2.59918e-014	-2.78396e-014	-2.84529e-016	-2.56035e-015	-8.29659e-015	-1.51841e-014
1.08678e-014	1.73727e-014	1.91034e-014	2.19751e-014	2.42671e-014	9.06353e-015	-4.87668e-016	-1.72957e-014	-8.1454e-015	-1.7797e-014	1.46901e-015	2.25972e-016	3.10872e-015	2.3329e-014	1.87989e-014	1.42145e-014	-2.7691e-014	2.09985e-015	-2.02175e-014	-2.57045e-014	-2.81156e-014	-2.50096e-016	-2.27184e-015	-8.07012e-015	-1.53776e-014
1.09969e-014	1.74299e-014	1.88799e-014	2.21408e-014	2.4233e-014	8.93146e-015	-2.69111e-016	-1.71993e-014	-8.45443e-015	-1.76283e-014	1.34484e-015	2.12105e-016	3.03403e-015	2.31646e-014	1.86463e-014	1.44065e-014	-2.75934e-014	2.04214e-015	-2.03848e-014	-2.54064e-014	-2.83904e-014	-2.92605e-016	-1.98891e-015	-7.85219e-015	-1.55863e-014
1.1136e-014	1.74602e-014	1.86654e-014	2.23204e-014	2.4135e-014	8.77853e-015	-3.24219e-017	-1.70831e-014	-8.76211e-015	-1.745e-014	1.2252e-015	1.93537e-016	2.96106e-015	2.29955e-014	1.85208e-014	1.4562e-014	-2.75029e-014	1.84501e-015	-2.05493e-014	-2.51e-014	-2.8662e-014	-4.11659e-016	-1.71336e-015	-7.6446e-015	-1.58073e-014
1.12844e-014	1.74641e-014	1.84619e-014	2.25136e-014	2.39758e-014	8.60717e-015	2.2363e-016	-1.69478e-014	-9.06667e-015	-1.72626e-014	1.1099e-015	1.69875e-016	2.89045e-015	2.28235e-014	1.84238e-014	1.46804e-014	-2.74199e-014	1.51207e-015	-2.07103e-014	-2.47888e-014	-2.8928e-014	-6.05875e-016	-1.44634e-015	-7.45009e-015	-1.60384e-014
1.1441e-014	1.7442e-014	1.82724e-014	2.27199e-014	2.37581e-014	8.42059e-015	5.00747e-016	-1.67945e-014	-9.36601e-015	-1.70668e-014	9.99041e-016	1.41633e-016	2.8232e-015	2.26505e-014	1.83569e-014	1.47624e-014	-2.73435e-014	1.04801e-015	-2.08675e-014	-2.44751e-014	-2.91864e-014	-8.73023e-016	-1.18966e-015	-7.27053e-015	-1.62769e-014
1.16045e-014	1.73946e-014	1.80988e-014	2.29383e-014	2.34861e-014	8.22131e-015	8.0041e-016	-1.66241e-014	-9.65799e-015	-1.68636e-014	8.92466e-016	1.08936e-016	2.76104e-015	2.24788e-014	1.83209e-014	1.48083e-014	-2.72741e-014	4.5825e-016	-2.10201e-014	-2.41624e-014	-2.94355e-014	-1.21153e-015	-9.45224e-016	-7.10841e-015	-1.65195e-014
1.17732e-014	1.73223e-014	1.79436e-014	2.31666e-014	2.3164e-014	8.01272e-015	1.12334e-015	-1.64375e-014	-9.94029e-015	-1.66544e-014	7.90499e-016	7.19196e-017	2.7048e-015	2.23104e-014	1.83161e-014	1.4819e-014	-2.72105e-014	-2.49908e-016	-2.11674e-014	-2.38532e-014	-2.96734e-014	-1.61865e-015	-7.14536e-016	-6.96503e-015	-1.67631e-014
1.19451e-014	1.72249e-014	1.78089e-014	2.34034e-014	2.27974e-014	7.7979e-015	1.47074e-015	-1.62361e-014	-1.02104e-014	-1.64405e-014	6.92683e-016	3.04539e-017	2.65551e-015	2.21472e-014	1.8343e-014	1.47954e-014	-2.71523e-014	-1.06814e-015	-2.13091e-014	-2.35506e-014	-2.98984e-014	-2.09102e-015	-4.9907e-016	-6.84152e-015	-1.70051e-014
1.21182e-014	1.71031e-014	1.76962e-014	2.36472e-014	2.23909e-014	7.57996e-015	1.84427e-015	-1.6021e-014	-1.04657e-014	-1.62229e-014	5.98553e-016	-1.56322e-017	2.61373e-015	2.19911e-014	1.84014e-014	1.47395e-014	-2.70988e-014	-1.9872e-015	-2.14441e-014	-2.32569e-014	-3.01088e-014	-2.62501e-015	-3.00093e-016	-6.74038e-015	-1.72427e-014
1.22905e-014	1.69573e-014	1.7607e-014	2.38969e-014	2.19501e-014	7.36228e-015	2.24478e-015	-1.57935e-014	-1.07034e-014	-1.60032e-014	5.08564e-016	-6.64223e-017	2.58009e-015	2.18433e-014	1.84914e-014	1.46539e-014	-2.70493e-014	-2.99741e-015	-2.15724e-014	-2.2975e-014	-3.0303e-014	-3.21602e-015	-1.19008e-016	-6.66288e-015	-1.7473e-014
1.24599e-014	1.67881e-014	1.75426e-014	2.41508e-014	2.14805e-014	7.14828e-015	2.67337e-015	-1.55547e-014	-1.09214e-014	-1.57823e-014	4.2194e-016	-1.22015e-016	2.55498e-015	2.17063e-014	1.86125e-014	1.45409e-014	-2.70026e-014	-4.08907e-015	-2.16939e-014	-2.27075e-014	-3.04789e-014	-3.86007e-015	4.29522e-017	-6.61043e-015	-1.7693e-014
1.26246e-014	1.65961e-014	1.75045e-014	2.44079e-014	2.09876e-014	6.94093e-015	3.13032e-015	-1.53061e-014	-1.11174e-014	-1.55617e-014	3.38625e-016	-1.82305e-016	2.53956e-015	2.15818e-014	1.87639e-014	1.44032e-014	-2.69576e-014	-5.25087e-015	-2.18078e-014	-2.24561e-014	-3.06354e-014	-4.55259e-015	1.84652e-016	-6.58378e-015	-1.79004e-014
1.27822e-014	1.63824e-014	1.74931e-014	2.4667e-014	2.04763e-014	6.7435e-015	3.61606e-015	-1.50491e-014	-1.12887e-014	-1.53418e-014	2.58054e-016	-2.47761e-016	2.53443e-015	2.14707e-014	1.89443e-014	1.42444e-014	-2.69131e-014	-6.47171e-015	-2.19137e-014	-2.22223e-014	-3.07713e-014	-5.2882e-015	3.05157e-016	-6.58377e-015	-1.8093e-014
1.2931e-014	1.61476e-014	1.75095e-014	2.49263e-014	1.99517e-014	6.5592e-015	4.13117e-015	-1.47857e-014	-1.14327e-014	-1.51237e-014	1.80358e-016	-3.18233e-016	2.53983e-015	2.13746e-014	1.91523e-014	1.40671e-014	-2.68689e-014	-7.73973e-015	-2.20119e-014	-2.20077e-014	-3.0886e-014	-6.06189e-015	4.03488e-016	-6.61122e-015	-1.82689e-014
1.3069e-014	1.58931e-014	1.7554e-014	2.51846e-014	1.94188e-014	6.39121e-015	4.67525e-015	-1.45181e-014	-1.15478e-014	-1.49088e-014	1.05038e-016	-3.94018e-016	2.55563e-015	2.12938e-014	1.93863e-014	1.38749e-014	-2.68236e-014	-9.04357e-015	-2.21018e-014	-2.18129e-014	-3.09788e-014	-6.8685e-015	4.79067e-016	-6.66636e-015	-1.84265e-014
1.3194e-014	1.56193e-014	1.76267e-014	2.54401e-014	1.88824e-014	6.24196e-015	5.24701e-015	-1.42476e-014	-1.16314e-014	-1.46985e-014	3.13778e-017	-4.75029e-016	2.58082e-015	2.12294e-014	1.96444e-014	1.3671e-014	-2.67757e-014	-1.03722e-014	-2.21834e-014	-2.16392e-014	-3.10492e-014	-7.70291e-015	5.31581e-016	-6.74891e-015	-1.85642e-014
1.33035e-014	1.53274e-014	1.77272e-014	2.56914e-014	1.83466e-014	6.11337e-015	5.84647e-015	-1.39766e-014	-1.16817e-014	-1.44938e-014	-4.03208e-017	-5.60954e-016	2.61506e-015	2.11822e-014	1.99243e-014	1.34589e-014	-2.67248e-014	-1.17143e-014	-2.22576e-014	-2.14873e-014	-3.10966e-014	-8.56005e-015	5.60154e-016	-6.85898e-015	-1.86803e-014
1.33955e-014	1.50185e-014	1.78549e-014	2.59373e-014	1.78157e-014	6.00813e-015	6.47164e-015	-1.37065e-014	-1.16969e-014	-1.42959e-014	-1.10226e-016	-6.51955e-016	2.658e-015	2.11519e-014	2.02237e-014	1.32419e-014	-2.66702e-014	-1.30589e-014	-2.23253e-014	-2.13582e-014	-3.11203e-014	-9.43499e-015	5.64287e-016	-6.99618e-015	-1.87745e-014
1.34685e-014	1.46937e-014	1.80085e-014	2.61773e-014	1.72942e-014	5.92785e-015	7.12014e-015	-1.34389e-014	-1.16763e-014	-1.41053e-014	-1.78647e-016	-7.47713e-016	2.70819e-015	2.11386e-014	2.054e-014	1.30225e-014	-2.66115e-014	-1.43955e-014	-2.23865e-014	-2.12523e-014	-3.11205e-014	-1.0323e-014	5.4424e-016	-7.15929e-015	-1.88462e-014
1.35207e-014	1.43539e-014	1.8187e-014	2.64104e-014	1.67853e-014	5.87506e-015	7.78971e-015	-1.31756e-014	-1.16182e-014	-1.39231e-014	-2.45652e-016	-8.48397e-016	2.76496e-015	2.11424e-014	2.08707e-014	1.28043e-014	-2.65479e-014	-1.57138e-014	-2.24415e-014	-2.1169e-014	-3.10973e-014	-1.12189e-014	5.00089e-016	-7.34749e-015	-1.8895e-014
1.35504e-014	1.4001e-014	1.83886e-014	2.66354e-014	1.62916e-014	5.85163e-015	8.47783e-015	-1.29189e-014	-1.15212e-014	-1.37509e-014	-3.11575e-016	-9.53743e-016	2.82734e-015	2.11626e-014	2.12131e-014	1.25907e-014	-2.64793e-014	-1.70051e-014	-2.24907e-014	-2.11076e-014	-3.1051e-014	-1.21177e-014	4.3237e-016	-7.55964e-015	-1.8921e-014
1.35559e-014	1.36362e-014	1.86114e-014	2.68517e-014	1.58154e-014	5.85854e-015	9.18178e-015	-1.26712e-014	-1.13848e-014	-1.35884e-014	-3.76559e-016	-1.06364e-015	2.89344e-015	2.11981e-014	2.15642e-014	1.2384e-014	-2.64053e-014	-1.82602e-014	-2.25352e-014	-2.10674e-014	-3.09819e-014	-1.30151e-014	3.41604e-016	-7.79424e-015	-1.89249e-014
1.3537e-014	1.32607e-014	1.8854e-014	2.70587e-014	1.53589e-014	5.89691e-015	9.89772e-015	-1.24336e-014	-1.12089e-014	-1.34361e-014	-4.40804e-016	-1.1777e-015	2.9616e-015	2.1248e-014	2.19203e-014	1.21872e-014	-2.63258e-014	-1.94711e-014	-2.25755e-014	-2.10472e-014	-3.0891e-014	-1.39067e-014	2.28235e-016	-8.04959e-015	-1.89064e-014
1.34921e-014	1.28766e-014	1.91138e-014	2.72551e-014	1.49236e-014	5.96716e-015	1.06223e-014	-1.22085e-014	-1.09933e-014	-1.32952e-014	-5.04265e-016	-1.29536e-015	3.03075e-015	2.13106e-014	2.22785e-014	1.20027e-014	-2.62417e-014	-2.06312e-014	-2.2612e-014	-2.10461e-014	-3.07795e-014	-1.47883e-014	9.34337e-017	-8.32409e-015	-1.88668e-014
1.34199e-014	1.24856e-014	1.93879e-014	2.74403e-014	1.45105e-014	6.06924e-015	1.13521e-014	-1.19975e-014	-1.0739e-014	-1.31666e-014	-5.66649e-016	-1.41617e-015	3.09871e-015	2.13845e-014	2.26363e-014	1.18322e-014	-2.61538e-014	-2.17347e-014	-2.26458e-014	-2.10629e-014	-3.06484e-014	-1.56562e-014	-6.23312e-017	-8.6155e-015	-1.88078e-014
1.33201e-014	1.20885e-014	1.96736e-014	2.76139e-014	1.41212e-014	6.2037e-015	1.20827e-014	-1.18027e-014	-1.0446e-014	-1.30509e-014	-6.28084e-016	-1.53962e-015	3.16373e-015	2.14683e-014	2.29901e-014	1.16771e-014	-2.60621e-014	-2.27765e-014	-2.26775e-014	-2.10958e-014	-3.04987e-014	-1.65069e-014	-2.37956e-016	-8.92082e-015	-1.8731e-014
1.31923e-014	1.16877e-014	1.99679e-014	2.77764e-014	1.3755e-014	6.36986e-015	1.28099e-014	-1.16256e-014	-1.01155e-014	-1.29492e-014	-6.87879e-016	-1.66556e-015	3.22356e-015	2.15601e-014	2.33368e-014	1.15386e-014	-2.5967e-014	-2.37527e-014	-2.27081e-014	-2.11434e-014	-3.03322e-014	-1.73374e-014	-4.32261e-016	-9.2383e-015	-1.86382e-014
1.3036e-014	1.12849e-014	2.02681e-014	2.7927e-014	1.34112e-014	6.56758e-015	1.35302e-014	-1.14675e-014	-9.74912e-015	-1.28615e-014	-7.45605e-016	-1.79357e-015	3.27617e-015	2.16575e-014	2.36732e-014	1.14181e-014	-2.58709e-014	-2.46605e-014	-2.27388e-014	-2.12041e-014	-3.01516e-014	-1.81446e-014	-6.43899e-016	-9.56527e-015	-1.85308e-014
1.28507e-014	1.08812e-014	2.0571e-014	2.80664e-014	1.30895e-014	6.79628e-015	1.42387e-014	-1.13298e-014	-9.34861e-015	-1.2788e-014	-8.01057e-016	-1.92259e-015	3.3199e-015	2.17582e-014	2.3996e-014	1.13158e-014	-2.57753e-014	-2.5498e-014	-2.27709e-014	-2.1276e-014	-2.99582e-014	-1.89264e-014	-8.71434e-016	-9.89906e-015	-1.84109e-014
1.26366e-014	1.04781e-014	2.08739e-014	2.81948e-014	1.2789e-014	7.05471e-015	1.49309e-014	-1.1214e-014	-8.91689e-015	-1.27293e-014	-8.53488e-016	-2.05244e-015	3.35285e-015	2.18602e-014	2.43026e-014	1.12315e-014	-2.56814e-014	-2.6264e-014	-2.28054e-014	-2.13576e-014	-2.97543e-014	-1.96803e-014	-1.11356e-015	-1.02365e-014	-1.82808e-014
1.23946e-014	1.00775e-014	2.11738e-014	2.83127e-014	1.25091e-014	7.34161e-015	1.56026e-014	-1.11218e-014	-8.4561e-015	-1.26851e-014	-9.02684e-016	-2.18227e-015	3.37282e-015	2.19609e-014	2.45901e-014	1.1165e-014	-2.55901e-014	-2.69583e-014	-2.28437e-014	-2.14474e-014	-2.9542e-014	-2.04048e-014	-1.3682e-015	-1.0575e-014	-1.8143e-014
1.21264e-014	9.68124e-015	2.14683e-014	2.84201e-014	1.2248e-014	7.65564e-015	1.625e-014	-1.10534e-014	-7.96914e-015	-1.26564e-014	-9.47661e-016	-2.31139e-015	3.37793e-015	2.20574e-014	2.48562e-014	1.11149e-014	-2.55025e-014	-2.75816e-014	-2.28862e-014	-2.15433e-014	-2.9323e-014	-2.10982e-014	-1.6342e-015	-1.09122e-014	-1.80007e-014
1.18325e-014	9.2912e-015	2.17538e-014	2.85176e-014	1.20041e-014	7.99604e-015	1.68687e-014	-1.10094e-014	-7.45873e-015	-1.26428e-014	-9.87814e-016	-2.4389e-015	3.36651e-015	2.21473e-014	2.50986e-014	1.1081e-014	-2.54207e-014	-2.81353e-014	-2.29345e-014	-2.16429e-014	-2.91003e-014	-2.17594e-014	-1.91031e-015	-1.12451e-014	-1.78558e-014
1.15147e-014	8.90864e-015	2.20284e-014	2.86063e-014	1.17761e-014	8.36066e-015	1.74554e-014	-1.09908e-014	-6.92812e-015	-1.26449e-014	-1.02261e-015	-2.56383e-015	3.33762e-015	2.22281e-014	2.53153e-014	1.10619e-014	-2.53466e-014	-2.86217e-014	-2.29895e-014	-2.17455e-014	-2.8876e-014	-2.23874e-014	-2.1943e-015	-1.15713e-014	-1.77106e-014
1.11739e-014	8.53535e-015	2.22895e-014	2.86862e-014	1.15621e-014	8.74801e-015	1.80071e-014	-1.09974e-014	-6.3802e-015	-1.26619e-014	-1.051e-015	-2.68557e-015	3.29054e-015	2.22975e-014	2.55041e-014	1.10552e-014	-2.52818e-014	-2.90439e-014	-2.30524e-014	-2.18498e-014	-2.86521e-014	-2.29816e-014	-2.48451e-015	-1.18882e-014	-1.7568e-014
1.08121e-014	8.17272e-015	2.2535e-014	2.87585e-014	1.1361e-014	9.15546e-015	1.85206e-014	-1.10293e-014	-5.81856e-015	-1.26936e-014	-1.07182e-015	-2.80319e-015	3.22371e-015	2.23535e-014	2.56635e-014	1.10589e-014	-2.52281e-014	-2.94058e-014	-2.31244e-014	-2.19547e-014	-2.84317e-014	-2.35414e-014	-2.77953e-015	-1.2194e-014	-1.74308e-014
1.04314e-014	7.8214e-015	2.27626e-014	2.88242e-014	1.11708e-014	9.58152e-015	1.89933e-014	-1.10865e-014	-5.24723e-015	-1.27401e-014	-1.08443e-015	-2.91623e-015	3.13616e-015	2.23935e-014	2.57924e-014	1.1071e-014	-2.51874e-014	-2.97121e-014	-2.32055e-014	-2.20585e-014	-2.82172e-014	-2.40676e-014	-3.07773e-015	-1.24865e-014	-1.73018e-014
1.00341e-014	7.4823e-015	2.29706e-014	2.88836e-014	1.09897e-014	1.00247e-014	1.94233e-014	-1.11686e-014	-4.67034e-015	-1.28014e-014	-1.08798e-015	-3.02394e-015	3.02699e-015	2.24158e-014	2.58896e-014	1.10887e-014	-2.51616e-014	-2.9967e-014	-2.32966e-014	-2.21604e-014	-2.8011e-014	-2.456e-014	-3.37704e-015	-1.27636e-014	-1.71839e-014
9.62271e-015	7.15669e-015	2.31581e-014	2.89377e-014	1.08161e-014	1.04828e-014	1.98084e-014	-1.12754e-014	-4.09171e-015	-1.28771e-014	-1.08152e-015	-3.12594e-015	2.89615e-015	2.2419e-014	2.59544e-014	1.11096e-014	-2.51518e-014	-3.01756e-014	-2.33986e-014	-2.22601e-014	-2.7816e-014	-2.5019e-014	-3.67648e-015	-1.3024e-014	-1.7079e-014
9.19956e-015	6.84582e-015	2.33238e-014	2.89876e-014	1.06494e-014	1.09534e-014	2.01474e-014	-1.14062e-014	-3.51539e-015	-1.29669e-014	-1.06389e-015	-3.22162e-015	2.74349e-015	2.24017e-014	2.59863e-014	1.11309e-014	-2.51596e-014	-3.03424e-014	-2.35121e-014	-2.23579e-014	-2.76344e-014	-2.54452e-014	-3.97437e-015	-1.32661e-014	-1.69897e-014
8.76693e-015	6.54991e-015	2.3467e-014	2.90339e-014	1.04893e-014	1.1435e-014	2.04392e-014	-1.15602e-014	-2.94599e-015	-1.30706e-014	-1.03389e-015	-3.30997e-015	2.56904e-015	2.23627e-014	2.5986e-014	1.11497e-014	-2.51867e-014	-3.04734e-014	-2.36369e-014	-2.24538e-014	-2.74687e-014	-2.58394e-014	-4.26946e-015	-1.34888e-014	-1.69177e-014
8.32772e-015	6.26944e-015	2.35869e-014	2.90777e-014	1.03354e-014	1.19258e-014	2.06837e-014	-1.17355e-014	-2.38747e-015	-1.31878e-014	-9.90545e-016	-3.39036e-015	2.37321e-015	2.23016e-014	2.59534e-014	1.11631e-014	-2.52336e-014	-3.05737e-014	-2.37742e-014	-2.25488e-014	-2.73213e-014	-2.62026e-014	-4.56079e-015	-1.36908e-014	-1.68648e-014
7.88503e-015	6.00463e-015	2.36844e-014	2.912e-014	1.0187e-014	1.24233e-014	2.08815e-014	-1.19308e-014	-1.84359e-015	-1.33184e-014	-9.33489e-016	-3.46269e-015	2.15698e-015	2.22184e-014	2.58892e-014	1.11686e-014	-2.53016e-014	-3.06494e-014	-2.39245e-014	-2.26426e-014	-2.71945e-014	-2.65365e-014	-4.8473e-015	-1.3872e-014	-1.68329e-014
7.442e-015	5.75588e-015	2.37593e-014	2.91622e-014	1.00435e-014	1.29257e-014	2.10335e-014	-1.21457e-014	-1.31795e-015	-1.34622e-014	-8.61524e-016	-3.5267e-015	1.92131e-015	2.21127e-014	2.57943e-014	1.11637e-014	-2.53919e-014	-3.07061e-014	-2.40868e-014	-2.27359e-014	-2.70896e-014	-2.68427e-014	-5.12774e-015	-1.40321e-014	-1.68231e-014
7.00144e-015	5.52352e-015	2.38127e-014	2.92046e-014	9.90521e-015	1.34318e-014	2.11413e-014	-1.23781e-014	-8.14063e-016	-1.36183e-014	-7.74487e-016	-3.5829e-015	1.66746e-015	2.19853e-014	2.56698e-014	1.11465e-014	-2.55052e-014	-3.07486e-014	-2.42616e-014	-2.283e-014	-2.70081e-014	-2.71221e-014	-5.40133e-015	-1.41713e-014	-1.68364e-014
6.56613e-015	5.30762e-015	2.38449e-014	2.92479e-014	9.77332e-015	1.39395e-014	2.12069e-014	-1.26259e-014	-3.35317e-016	-1.37864e-014	-6.71595e-016	-3.63105e-015	1.39664e-015	2.18361e-014	2.55173e-014	1.11147e-014	-2.56421e-014	-3.07816e-014	-2.44484e-014	-2.2926e-014	-2.69519e-014	-2.73755e-014	-5.66799e-015	-1.42907e-014	-1.68746e-014
6.13861e-015	5.10783e-015	2.38582e-014	2.92934e-014	9.64923e-015	1.44477e-014	2.12325e-014	-1.28871e-014	1.14845e-016	-1.39666e-014	-5.52508e-016	-3.67119e-015	1.11071e-015	2.16666e-014	2.53381e-014	1.10659e-014	-2.58032e-014	-3.08106e-014	-2.46464e-014	-2.30253e-014	-2.69226e-014	-2.76049e-014	-5.92712e-015	-1.43909e-014	-1.69379e-014
5.72143e-015	4.9237e-015	2.3854e-014	2.93424e-014	9.53462e-015	1.49551e-014	2.12209e-014	-1.31595e-014	5.33535e-016	-1.41584e-014	-4.16943e-016	-3.70316e-015	8.1188e-016	2.14782e-014	2.51335e-014	1.09984e-014	-2.59873e-014	-3.08398e-014	-2.4855e-014	-2.31297e-014	-2.6921e-014	-2.78117e-014	-6.17806e-015	-1.44729e-014	-1.7027e-014
5.31749e-015	4.75463e-015	2.38341e-014	2.93949e-014	9.43103e-015	1.54601e-014	2.11755e-014	-1.34402e-014	9.177e-016	-1.43609e-014	-2.64947e-016	-3.72721e-015	5.03007e-016	2.12734e-014	2.49063e-014	1.09103e-014	-2.61951e-014	-3.08731e-014	-2.50737e-014	-2.32411e-014	-2.69483e-014	-2.79971e-014	-6.42138e-015	-1.45378e-014	-1.71424e-014
[truncated: 1,321 more rows]
