# Supplementary material for: Prominent gamma band activity during visual motion perception in early-stage Alzheimer’s disease
Source: PLoS One. 2022 Apr 18;17(4):e0266693. doi: 10.1371/journal.pone.0266693 (PMC9015152; doi:10.1371/journal.pone.0266693)
Supplement: S1 File — (ZIP) [file pone.0266693.s001.zip › PloseOneé╠âfü[â^âVü[âgùp/Old15 L hemisphere.txt]

-7.30427e-015	-2.19395e-015	-4.31282e-015	-9.29264e-016	3.29731e-015	-1.12712e-014	6.98983e-015	1.00891e-014	-4.3959e-016	-4.43483e-015	-6.8023e-015	-3.74149e-015	-5.34509e-015	-1.7711e-014	5.96006e-016	-1.07552e-015	6.65607e-016	-8.15407e-015	4.99296e-015	2.12257e-015	-1.13363e-014	-4.67382e-015	-3.89961e-015	-7.81349e-015	-1.58126e-014
-7.45515e-015	-2.40179e-015	-4.49475e-015	-7.73962e-016	2.79625e-015	-1.05234e-014	7.05564e-015	1.00461e-014	-3.65759e-016	-4.07612e-015	-6.51225e-015	-4.02908e-015	-5.7819e-015	-1.73468e-014	8.25233e-016	-9.95598e-016	1.10046e-015	-7.48739e-015	4.35609e-015	1.34794e-015	-1.13324e-014	-5.07583e-015	-4.14127e-015	-7.75894e-015	-1.57191e-014
-7.60986e-015	-2.6226e-015	-4.68703e-015	-6.08825e-016	2.29323e-015	-9.77693e-015	7.1159e-015	9.96623e-015	-3.21519e-016	-3.71428e-015	-6.22791e-015	-4.31707e-015	-6.23395e-015	-1.69722e-014	1.02126e-015	-9.14342e-016	1.54154e-015	-6.82801e-015	3.7408e-015	5.82431e-016	-1.13121e-014	-5.48003e-015	-4.37869e-015	-7.72506e-015	-1.56321e-014
-7.76707e-015	-2.8553e-015	-4.88845e-015	-4.35418e-016	1.79162e-015	-9.03592e-015	7.17042e-015	9.84777e-015	-3.07447e-016	-3.35093e-015	-5.95118e-015	-4.60328e-015	-6.69846e-015	-1.65882e-014	1.18223e-015	-8.31955e-016	1.9864e-015	-6.17879e-015	3.15283e-015	-1.68607e-016	-1.12748e-014	-5.88301e-015	-4.60995e-015	-7.71245e-015	-1.55521e-014
-7.9253e-015	-3.09838e-015	-5.09858e-015	-2.55602e-016	1.29505e-015	-8.30448e-015	7.21885e-015	9.68925e-015	-3.23554e-016	-2.98823e-015	-5.68378e-015	-4.88567e-015	-7.17199e-015	-1.61961e-014	1.30674e-015	-7.48792e-016	2.43266e-015	-5.54302e-015	2.5982e-015	-8.99349e-016	-1.12201e-014	-6.28187e-015	-4.83355e-015	-7.72086e-015	-1.54795e-014
-8.08309e-015	-3.35048e-015	-5.31705e-015	-7.10965e-017	8.06954e-016	-7.58661e-015	7.26124e-015	9.48996e-015	-3.69595e-016	-2.62844e-015	-5.42755e-015	-5.16245e-015	-7.65166e-015	-1.57969e-014	1.39414e-015	-6.64515e-016	2.87839e-015	-4.92311e-015	2.08169e-015	-1.60413e-015	-1.11475e-014	-6.67311e-015	-5.04825e-015	-7.7497e-015	-1.54144e-014
-8.23881e-015	-3.60997e-015	-5.54302e-015	1.16696e-016	3.31079e-016	-6.88626e-015	7.29758e-015	9.24948e-015	-4.45205e-016	-2.27348e-015	-5.18411e-015	-5.43118e-015	-8.13412e-015	-1.53921e-014	1.44404e-015	-5.79339e-016	3.32128e-015	-4.32145e-015	1.60825e-015	-2.27736e-015	-1.1057e-014	-7.05297e-015	-5.25274e-015	-7.7983e-015	-1.53568e-014
-8.39157e-015	-3.87513e-015	-5.77529e-015	3.06089e-016	-1.29417e-016	-6.20712e-015	7.32861e-015	8.96765e-015	-5.48964e-016	-1.92545e-015	-4.9549e-015	-5.68955e-015	-8.61608e-015	-1.49829e-014	1.45593e-015	-4.93831e-016	3.75965e-015	-3.74053e-015	1.18298e-015	-2.91306e-015	-1.09485e-014	-7.41819e-015	-5.44601e-015	-7.8658e-015	-1.53064e-014
-8.53999e-015	-4.14435e-015	-6.01312e-015	4.95558e-016	-5.70595e-016	-5.55228e-015	7.35454e-015	8.64497e-015	-6.79355e-016	-1.58613e-015	-4.74078e-015	-5.93509e-015	-9.09456e-015	-1.45707e-014	1.43096e-015	-4.07854e-016	4.19196e-015	-3.18227e-015	8.09898e-016	-3.50584e-015	-1.0822e-014	-7.76497e-015	-5.62697e-015	-7.95085e-015	-1.52628e-014
-8.68242e-015	-4.41558e-015	-6.2556e-015	6.83785e-016	-9.89266e-016	-4.92518e-015	7.37602e-015	8.28245e-015	-8.34206e-016	-1.25706e-015	-4.54287e-015	-6.16638e-015	-9.56561e-015	-1.41569e-014	1.3703e-015	-3.21207e-016	4.61664e-015	-2.64781e-015	4.92889e-016	-4.05101e-015	-1.06776e-014	-8.08979e-015	-5.79488e-015	-8.05176e-015	-1.52259e-014
-8.81756e-015	-4.68704e-015	-6.50178e-015	8.68976e-016	-1.38268e-015	-4.32851e-015	7.39417e-015	7.88192e-015	-1.0105e-015	-9.40092e-016	-4.3619e-015	-6.3815e-015	-1.00266e-014	-1.37428e-014	1.27573e-015	-2.33832e-016	5.03228e-015	-2.13804e-015	2.35912e-016	-4.54315e-015	-1.0516e-014	-8.38933e-015	-5.94892e-015	-8.16651e-015	-1.51954e-014
-8.94422e-015	-4.95723e-015	-6.75096e-015	1.04952e-015	-1.74734e-015	-3.76448e-015	7.40974e-015	7.4456e-015	-1.20548e-015	-6.36553e-016	-4.19871e-015	-6.57891e-015	-1.04737e-014	-1.333e-014	1.14984e-015	-1.45406e-016	5.4377e-015	-1.65362e-015	4.19346e-017	-4.97749e-015	-1.03379e-014	-8.66029e-015	-6.0881e-015	-8.2936e-015	-1.51708e-014
-9.06138e-015	-5.22404e-015	-7.00154e-015	1.22432e-015	-2.08024e-015	-3.23497e-015	7.42388e-015	6.97572e-015	-1.41566e-015	-3.47943e-016	-4.05378e-015	-6.75704e-015	-1.09043e-014	-1.29203e-014	9.95311e-016	-5.56144e-017	5.83174e-015	-1.19483e-015	-8.66502e-017	-5.35018e-015	-1.01435e-014	-8.89917e-015	-6.21228e-015	-8.43084e-015	-1.51514e-014
-9.1677e-015	-5.4859e-015	-7.25263e-015	1.39171e-015	-2.37918e-015	-2.74144e-015	7.43769e-015	6.47513e-015	-1.63757e-015	-7.57574e-017	-3.92704e-015	-6.91453e-015	-1.13156e-014	-1.25153e-014	8.15053e-016	3.58235e-017	6.21366e-015	-7.61982e-016	-1.4822e-016	-5.65743e-015	-9.93405e-015	-9.1036e-015	-6.32141e-015	-8.57536e-015	-1.5136e-014
-9.26232e-015	-5.74127e-015	-7.50328e-015	1.55085e-015	-2.6422e-015	-2.28484e-015	7.45258e-015	5.94677e-015	-1.867e-015	1.78967e-016	-3.81867e-015	-7.05076e-015	-1.17047e-014	-1.21164e-014	6.12891e-016	1.29236e-016	6.58278e-015	-3.54713e-016	-1.41255e-016	-5.89583e-015	-9.70996e-015	-9.27078e-015	-6.41508e-015	-8.72502e-015	-1.51237e-014
-9.34467e-015	-5.98826e-015	-7.75266e-015	1.70095e-015	-2.86774e-015	-1.86662e-015	7.46953e-015	5.39351e-015	-2.09953e-015	4.1546e-016	-3.72813e-015	-7.16489e-015	-1.20688e-014	-1.17256e-014	3.92348e-016	2.24546e-016	6.93851e-015	2.76212e-017	-6.5072e-017	-6.06269e-015	-9.47274e-015	-9.3982e-015	-6.49317e-015	-8.87693e-015	-1.51135e-014
-9.41396e-015	-6.22519e-015	-7.99999e-015	1.84096e-015	-3.05417e-015	-1.48753e-015	7.48994e-015	4.81919e-015	-2.33118e-015	6.32747e-016	-3.65496e-015	-7.25648e-015	-1.24054e-014	-1.13442e-014	1.57952e-016	3.22453e-016	7.28084e-015	3.86105e-016	7.96952e-017	-6.15552e-015	-9.22346e-015	-9.48396e-015	-6.55567e-015	-9.02827e-015	-1.51039e-014
-9.46974e-015	-6.45089e-015	-8.24398e-015	1.96994e-015	-3.2006e-015	-1.14801e-015	7.51512e-015	4.22791e-015	-2.55793e-015	8.30525e-016	-3.59839e-015	-7.32542e-015	-1.27129e-014	-1.09734e-014	-8.58127e-017	4.2282e-016	7.61035e-015	7.21832e-016	2.92611e-016	-6.17255e-015	-8.9628e-015	-9.52635e-015	-6.60259e-015	-9.17651e-015	-1.50938e-014
-9.51175e-015	-6.66384e-015	-8.48355e-015	2.08771e-015	-3.30627e-015	-8.4725e-016	7.5466e-015	3.62394e-015	-2.77553e-015	1.00813e-015	-3.55744e-015	-7.37189e-015	-1.29899e-014	-1.06152e-014	-3.34174e-016	5.26412e-016	7.92704e-015	1.03655e-015	5.72327e-016	-6.1133e-015	-8.6918e-015	-9.52371e-015	-6.6341e-015	-9.31903e-015	-1.50822e-014
-9.54006e-015	-6.86282e-015	-8.71794e-015	2.19341e-015	-3.37049e-015	-5.84148e-016	7.58569e-015	3.01172e-015	-2.98054e-015	1.16501e-015	-3.53139e-015	-7.39654e-015	-1.32351e-014	-1.02706e-014	-5.82306e-016	6.33394e-016	8.23162e-015	1.33225e-015	9.17242e-016	-5.97625e-015	-8.4115e-015	-9.47516e-015	-6.65071e-015	-9.45313e-015	-1.50679e-014
-9.55435e-015	-7.04681e-015	-8.94639e-015	2.28655e-015	-3.39395e-015	-3.57948e-016	7.63355e-015	2.3958e-015	-3.16846e-015	1.3016e-015	-3.51961e-015	-7.39973e-015	-1.34478e-014	-9.94132e-015	-8.25546e-016	7.44235e-016	8.5251e-015	1.61077e-015	1.32501e-015	-5.76128e-015	-8.12321e-015	-9.38012e-015	-6.65298e-015	-9.57652e-015	-1.50493e-014
-9.55506e-015	-7.21505e-015	-9.16809e-015	2.3673e-015	-3.37732e-015	-1.67435e-016	7.69125e-015	1.78085e-015	-3.33532e-015	1.41798e-015	-3.52104e-015	-7.38237e-015	-1.36276e-014	-9.6287e-015	-1.05915e-015	8.59277e-016	8.80833e-015	1.87399e-015	1.79221e-015	-5.46872e-015	-7.82807e-015	-9.23837e-015	-6.64117e-015	-9.6865e-015	-1.50254e-014
-9.5424e-015	-7.36716e-015	-9.38288e-015	2.43579e-015	-3.32111e-015	-1.10828e-017	7.7601e-015	1.17117e-015	-3.4773e-015	1.51503e-015	-3.53423e-015	-7.3458e-015	-1.37744e-014	-9.33421e-015	-1.27918e-015	9.79153e-016	9.08282e-015	2.12474e-015	2.31549e-015	-5.09981e-015	-7.52696e-015	-9.04974e-015	-6.61601e-015	-9.78081e-015	-1.49951e-014
-9.5173e-015	-7.50244e-015	-9.58957e-015	2.49202e-015	-3.2269e-015	1.12609e-016	7.84079e-015	5.71571e-016	-3.59116e-015	1.59296e-015	-3.55805e-015	-7.29118e-015	-1.38884e-014	-9.0592e-015	-1.48095e-015	1.10381e-015	9.35002e-015	2.36503e-015	2.89111e-015	-4.65599e-015	-7.22078e-015	-8.81458e-015	-6.57809e-015	-9.85739e-015	-1.49567e-014
-9.48051e-015	-7.62044e-015	-9.7878e-015	2.53578e-015	-3.09623e-015	2.05528e-016	7.93437e-015	-1.38383e-017	-3.67384e-015	1.65237e-015	-3.59084e-015	-7.21997e-015	-1.39701e-014	-8.80486e-015	-1.65981e-015	1.2331e-015	9.61125e-015	2.59678e-015	3.51454e-015	-4.13939e-015	-6.91021e-015	-8.53401e-015	-6.52812e-015	-9.91431e-015	-1.49094e-014
-9.43344e-015	-7.72119e-015	-9.97691e-015	2.56747e-015	-2.93161e-015	2.69996e-016	8.04168e-015	-5.81238e-016	-3.72304e-015	1.69389e-015	-3.63111e-015	-7.13417e-015	-1.40205e-014	-8.57227e-015	-1.81159e-015	1.36709e-015	9.86817e-015	2.82271e-015	4.18134e-015	-3.55324e-015	-6.59598e-015	-8.20907e-015	-6.46691e-015	-9.9499e-015	-1.48519e-014
-9.37742e-015	-7.80509e-015	-1.01569e-014	2.58758e-015	-2.7354e-015	3.08208e-016	8.16261e-015	-1.12684e-015	-3.73696e-015	1.71838e-015	-3.67815e-015	-7.03597e-015	-1.40409e-014	-8.36243e-015	-1.93309e-015	1.5056e-015	1.01225e-014	3.04508e-015	4.88625e-015	-2.90041e-015	-6.27885e-015	-7.84129e-015	-6.39527e-015	-9.96286e-015	-1.47831e-014
-9.31386e-015	-7.87255e-015	-1.03273e-014	2.59678e-015	-2.51033e-015	3.21916e-016	8.29771e-015	-1.6471e-015	-3.71406e-015	1.72674e-015	-3.73058e-015	-6.92799e-015	-1.40327e-014	-8.17633e-015	-2.02134e-015	1.64869e-015	1.03754e-014	3.26598e-015	5.62303e-015	-2.18415e-015	-5.95948e-015	-7.433e-015	-6.31407e-015	-9.95203e-015	-1.47019e-014
-9.24433e-015	-7.92443e-015	-1.0488e-014	2.59567e-015	-2.25941e-015	3.13701e-016	8.44654e-015	-2.13914e-015	-3.65389e-015	1.72003e-015	-3.78755e-015	-6.81289e-015	-1.3998e-014	-8.01474e-015	-2.07386e-015	1.79635e-015	1.06283e-014	3.4873e-015	6.38577e-015	-1.40856e-015	-5.63835e-015	-6.98663e-015	-6.2243e-015	-9.91647e-015	-1.46078e-014
-9.17038e-015	-7.96165e-015	-1.0639e-014	2.5845e-015	-1.98635e-015	2.85626e-016	8.60851e-015	-2.60022e-015	-3.55648e-015	1.69941e-015	-3.84796e-015	-6.69247e-015	-1.39393e-014	-7.87805e-015	-2.08847e-015	1.94786e-015	1.08827e-014	3.71044e-015	7.16861e-015	-5.78549e-016	-5.3162e-015	-6.5052e-015	-6.12614e-015	-9.85591e-015	-1.45002e-014
-9.09364e-015	-7.98506e-015	-1.07805e-014	2.56381e-015	-1.69442e-015	2.40026e-016	8.78293e-015	-3.02856e-015	-3.42249e-015	1.66574e-015	-3.91106e-015	-6.56953e-015	-1.38588e-014	-7.76714e-015	-2.06353e-015	2.10283e-015	1.11405e-014	3.93669e-015	7.96596e-015	3.00623e-016	-4.99349e-015	-5.99214e-015	-6.02024e-015	-9.77032e-015	-1.43787e-014
-9.01646e-015	-7.99561e-015	-1.09127e-014	2.53407e-015	-1.38735e-015	1.78854e-016	8.96887e-015	-3.42258e-015	-3.25308e-015	1.62011e-015	-3.97626e-015	-6.44656e-015	-1.37593e-014	-7.6825e-015	-1.99791e-015	2.26083e-015	1.14028e-014	4.16707e-015	8.77194e-015	1.22431e-015	-4.67074e-015	-5.45037e-015	-5.90727e-015	-9.65953e-015	-1.42428e-014
-8.94024e-015	-7.9949e-015	-1.10353e-014	2.49596e-015	-1.06916e-015	1.03932e-016	9.16504e-015	-3.78135e-015	-3.05006e-015	1.56411e-015	-4.04282e-015	-6.32573e-015	-1.36438e-014	-7.62453e-015	-1.89118e-015	2.42113e-015	1.16709e-014	4.40312e-015	9.5808e-015	2.18686e-015	-4.34842e-015	-4.88328e-015	-5.78776e-015	-9.52435e-015	-1.40921e-014
-8.86694e-015	-7.98457e-015	-1.11483e-014	2.45023e-015	-7.43905e-016	1.71875e-017	9.36991e-015	-4.10466e-015	-2.81574e-015	1.49899e-015	-4.11071e-015	-6.20952e-015	-1.35155e-014	-7.59332e-015	-1.74398e-015	2.58334e-015	1.19458e-014	4.6452e-015	1.03868e-014	3.18214e-015	-4.02735e-015	-4.29508e-015	-5.6624e-015	-9.36561e-015	-1.39262e-014
-8.79842e-015	-7.96606e-015	-1.12523e-014	2.39753e-015	-4.15047e-016	-8.00539e-017	9.5819e-015	-4.39233e-015	-2.5532e-015	1.42541e-015	-4.17974e-015	-6.10011e-015	-1.33779e-014	-7.58861e-015	-1.55715e-015	2.74623e-015	1.22277e-014	4.8933e-015	1.11839e-014	4.20428e-015	-3.70787e-015	-3.68969e-015	-5.5319e-015	-9.18424e-015	-1.37446e-014
-8.73693e-015	-7.94068e-015	-1.1347e-014	2.33804e-015	-8.69961e-017	-1.86546e-016	9.79922e-015	-4.64493e-015	-2.26661e-015	1.34373e-015	-4.25005e-015	-5.99942e-015	-1.32344e-014	-7.61068e-015	-1.33201e-015	2.90894e-015	1.25176e-014	5.14768e-015	1.19671e-014	5.24706e-015	-3.38983e-015	-3.07115e-015	-5.3962e-015	-8.98171e-015	-1.35477e-014
-8.68426e-015	-7.91026e-015	-1.14328e-014	2.27178e-015	2.36397e-016	-3.01161e-016	1.00194e-014	-4.86386e-015	-1.96031e-015	1.2556e-015	-4.32216e-015	-5.90996e-015	-1.3088e-014	-7.65917e-015	-1.07072e-015	3.07051e-015	1.28162e-014	5.40782e-015	1.27313e-014	6.30419e-015	-3.07326e-015	-2.44347e-015	-5.25554e-015	-8.75969e-015	-1.33355e-014
-8.64193e-015	-7.87676e-015	-1.15099e-014	2.1989e-015	5.51776e-016	-4.23185e-016	1.02399e-014	-5.05096e-015	-1.63937e-015	1.16208e-015	-4.39584e-015	-5.83342e-015	-1.29418e-014	-7.73344e-015	-7.75611e-016	3.22977e-015	1.31235e-014	5.67322e-015	1.34722e-014	7.3695e-015	-2.75885e-015	-1.80976e-015	-5.10957e-015	-8.52006e-015	-1.31082e-014
-8.6117e-015	-7.84207e-015	-1.15792e-014	2.12013e-015	8.55535e-016	-5.5225e-016	1.04581e-014	-5.20825e-015	-1.30944e-015	1.064e-015	-4.4717e-015	-5.77089e-015	-1.27989e-014	-7.83305e-015	-4.50123e-016	3.38567e-015	1.34395e-014	5.94323e-015	1.41848e-014	8.43678e-015	-2.44678e-015	-1.17413e-015	-4.95821e-015	-8.26549e-015	-1.28665e-014
-8.59487e-015	-7.80789e-015	-1.16411e-014	2.03527e-015	1.14416e-015	-6.87994e-016	1.06715e-014	-5.33832e-015	-9.76339e-016	9.62032e-016	-4.55073e-015	-5.72382e-015	-1.26626e-014	-7.95714e-015	-9.72813e-017	3.53714e-015	1.37642e-014	6.21674e-015	1.4865e-014	9.49933e-015	-2.1369e-015	-5.40483e-016	-4.80184e-015	-7.99804e-015	-1.26105e-014
-8.593e-015	-7.77592e-015	-1.16961e-014	1.94415e-015	1.41431e-015	-8.29975e-016	1.08772e-014	-5.44447e-015	-6.46266e-016	8.56978e-016	-4.63374e-015	-5.69346e-015	-1.25354e-014	-8.10484e-015	2.78745e-016	3.68297e-015	1.40967e-014	6.4922e-015	1.55092e-014	1.05513e-014	-1.8298e-015	8.77034e-017	-4.64022e-015	-7.72001e-015	-1.23418e-014
-8.60726e-015	-7.74799e-015	-1.17443e-014	1.84658e-015	1.66298e-015	-9.78383e-016	1.10728e-014	-5.52993e-015	-3.25263e-016	7.4973e-016	-4.72169e-015	-5.68031e-015	-1.24202e-014	-8.27507e-015	6.73803e-016	3.82166e-015	1.44359e-014	6.76851e-015	1.61146e-014	1.15868e-014	-1.52584e-015	7.07146e-016	-4.47301e-015	-7.43411e-015	-1.20609e-014
-8.63823e-015	-7.72588e-015	-1.17865e-014	1.74221e-015	1.8876e-015	-1.13343e-015	1.12557e-014	-5.5987e-015	-1.94952e-017	6.40728e-016	-4.81578e-015	-5.68447e-015	-1.23195e-014	-8.46689e-015	1.08345e-015	3.95229e-015	1.47809e-014	7.04391e-015	1.66786e-014	1.26002e-014	-1.22528e-015	1.31464e-015	-4.29987e-015	-7.1428e-015	-1.17687e-014
-8.68703e-015	-7.71111e-015	-1.18228e-014	1.63104e-015	2.08604e-015	-1.29558e-015	1.14228e-014	-5.65482e-015	2.64847e-016	5.30576e-016	-4.91698e-015	-5.7065e-015	-1.22356e-014	-8.67886e-015	1.50324e-015	4.07372e-015	1.51302e-014	7.31634e-015	1.71996e-014	1.3586e-014	-9.29014e-016	1.90694e-015	-4.12058e-015	-6.84858e-015	-1.14661e-014
-8.754e-015	-7.70478e-015	-1.18531e-014	1.51251e-015	2.25605e-015	-1.46531e-015	1.15716e-014	-5.70246e-015	5.20997e-016	4.19708e-016	-5.02686e-015	-5.74625e-015	-1.21707e-014	-8.9095e-015	1.92858e-015	4.1846e-015	1.54832e-014	7.58387e-015	1.76757e-014	1.45392e-014	-6.37933e-016	2.48118e-015	-3.93502e-015	-6.55448e-015	-1.11544e-014
-8.83915e-015	-7.70808e-015	-1.18786e-014	1.38636e-015	2.39655e-015	-1.64347e-015	1.16997e-014	-5.74585e-015	7.42775e-016	3.08211e-016	-5.1467e-015	-5.80305e-015	-1.21263e-014	-9.15763e-015	2.35494e-015	4.28434e-015	1.58374e-014	7.84443e-015	1.81056e-014	1.54547e-014	-3.52668e-016	3.03531e-015	-3.74301e-015	-6.26275e-015	-1.08347e-014
-8.94238e-015	-7.72237e-015	-1.18992e-014	1.25191e-015	2.50628e-015	-1.83154e-015	1.18045e-014	-5.7897e-015	9.23957e-016	1.96708e-016	-5.27766e-015	-5.87586e-015	-1.21041e-014	-9.4219e-015	2.77749e-015	4.37163e-015	1.61912e-014	8.09584e-015	1.84888e-014	1.63274e-014	-7.41197e-017	3.56706e-015	-3.54403e-015	-5.97611e-015	-1.05079e-014
-9.06307e-015	-7.74877e-015	-1.1915e-014	1.10848e-015	2.58457e-015	-2.02995e-015	1.18836e-014	-5.83862e-015	1.05852e-015	8.53386e-017	-5.42082e-015	-5.96326e-015	-1.21046e-014	-9.70051e-015	3.1916e-015	4.4457e-015	1.6543e-014	8.33607e-015	1.88251e-014	1.71535e-014	1.9692e-016	4.0744e-015	-3.33746e-015	-5.69691e-015	-1.01755e-014
-9.20065e-015	-7.78755e-015	-1.19262e-014	9.55337e-016	2.63096e-015	-2.24025e-015	1.19349e-014	-5.8966e-015	1.14129e-015	-2.63586e-017	-5.57678e-015	-6.06414e-015	-1.21284e-014	-9.99153e-015	3.59277e-015	4.50591e-015	1.68905e-014	8.56307e-015	1.91149e-014	1.79292e-014	4.58839e-016	4.55584e-015	-3.12269e-015	-5.42765e-015	-9.83881e-015
-9.35425e-015	-7.83927e-015	-1.19331e-014	7.9195e-016	2.64552e-015	-2.4635e-015	1.19571e-014	-5.96769e-015	1.16758e-015	-1.37936e-016	-5.74739e-015	-6.17693e-015	-1.21758e-014	-1.0293e-014	3.97651e-015	4.55171e-015	1.72314e-014	8.77511e-015	1.93591e-014	1.86514e-014	7.10436e-016	5.0107e-015	-2.89959e-015	-5.17069e-015	-9.49947e-015
-9.5224e-015	-7.90402e-015	-1.1936e-014	6.17449e-016	2.629e-015	-2.7008e-015	1.19487e-014	-6.05622e-015	1.13331e-015	-2.49998e-016	-5.93372e-015	-6.29964e-015	-1.22465e-014	-1.06031e-014	4.33881e-015	4.58288e-015	1.75638e-014	8.97057e-015	1.95589e-014	1.93173e-014	9.49954e-016	5.43834e-015	-2.6678e-015	-4.92817e-015	-9.15911e-015
-9.70421e-015	-7.9817e-015	-1.19348e-014	4.31614e-016	2.5824e-015	-2.95287e-015	1.19087e-014	-6.16636e-015	1.03467e-015	-3.62667e-016	-6.1362e-015	-6.43017e-015	-1.234e-014	-1.09199e-014	4.67619e-015	4.5988e-015	1.78854e-014	9.148e-015	1.9716e-014	1.99242e-014	1.17577e-015	5.83801e-015	-2.42715e-015	-4.70171e-015	-8.81916e-015
-9.89838e-015	-8.07218e-015	-1.19297e-014	2.34255e-016	2.50701e-015	-3.22067e-015	1.18367e-014	-6.30111e-015	8.68508e-016	-4.75859e-016	-6.35523e-015	-6.56549e-015	-1.24558e-014	-1.12419e-014	4.98556e-015	4.59964e-015	1.81943e-014	9.3059e-015	1.98328e-014	2.04702e-014	1.38657e-015	6.20953e-015	-2.17749e-015	-4.49296e-015	-8.48068e-015
-1.0103e-014	-8.17545e-015	-1.19207e-014	2.50691e-017	2.40436e-015	-3.50486e-015	1.17323e-014	-6.4629e-015	6.33253e-016	-5.89432e-016	-6.59114e-015	-6.70259e-015	-1.25924e-014	-1.15669e-014	5.2645e-015	4.58543e-015	1.84886e-014	9.44353e-015	1.99112e-014	2.09544e-014	1.58082e-015	6.55298e-015	-1.91906e-015	-4.30326e-015	-8.14498e-015
-1.03157e-014	-8.29073e-015	-1.19078e-014	-1.96168e-016	2.27595e-015	-3.80566e-015	1.15957e-014	-6.65436e-015	3.28159e-016	-7.03359e-016	-6.84365e-015	-6.83909e-015	-1.27483e-014	-1.1893e-014	5.51101e-015	4.55642e-015	1.87668e-014	9.5603e-015	1.99538e-014	2.13758e-014	1.75662e-015	6.86833e-015	-1.65213e-015	-4.13403e-015	-7.81387e-015
-1.05342e-014	-8.41686e-015	-1.18909e-014	-4.29528e-016	2.12439e-015	-4.12348e-015	1.14276e-014	-6.87744e-015	-4.70384e-017	-8.17906e-016	-7.11253e-015	-6.97246e-015	-1.29215e-014	-1.22188e-014	5.72325e-015	4.51301e-015	1.9027e-014	9.65585e-015	1.99635e-014	2.17335e-014	1.91265e-015	7.15669e-015	-1.37663e-015	-3.98596e-015	-7.48893e-015
-1.07561e-014	-8.55293e-015	-1.18697e-014	-6.74673e-016	1.95247e-015	-4.45862e-015	1.12283e-014	-7.13354e-015	-4.91816e-016	-9.32945e-016	-7.39701e-015	-7.09981e-015	-1.31096e-014	-1.25427e-014	5.89993e-015	4.45569e-015	1.92672e-014	9.73018e-015	1.99432e-014	2.20276e-014	2.04709e-015	7.41868e-015	-1.09254e-015	-3.85931e-015	-7.17111e-015
-1.09793e-014	-8.69787e-015	-1.18441e-014	-9.30988e-016	1.763e-015	-4.81033e-015	1.1e-014	-7.42357e-015	-1.00432e-015	-1.04852e-015	-7.69592e-015	-7.21837e-015	-1.331e-014	-1.28627e-014	6.04074e-015	4.3858e-015	1.94864e-014	9.7835e-015	1.98963e-014	2.22587e-014	2.15787e-015	7.65523e-015	-8.00243e-016	-3.75439e-015	-6.86185e-015
-1.12012e-014	-8.85066e-015	-1.1814e-014	-1.19818e-015	1.55929e-015	-5.17814e-015	1.07445e-014	-7.74746e-015	-1.5822e-015	-1.1645e-015	-8.00831e-015	-7.32549e-015	-1.35203e-014	-1.31772e-014	6.14605e-015	4.30486e-015	1.96837e-014	9.81625e-015	1.98258e-014	2.24276e-014	2.24344e-015	7.86776e-015	-5.00308e-016	-3.67123e-015	-6.56248e-015
-1.14198e-014	-9.00987e-015	-1.17792e-014	-1.47541e-015	1.34485e-015	-5.56126e-015	1.0464e-014	-8.10481e-015	-2.22204e-015	-1.28084e-015	-8.33261e-015	-7.41827e-015	-1.3738e-014	-1.34845e-014	6.21706e-015	4.21424e-015	1.9858e-014	9.82983e-015	1.97353e-014	2.25357e-014	2.30267e-015	8.05797e-015	-1.93433e-016	-3.60935e-015	-6.2744e-015
-1.16324e-014	-9.17285e-015	-1.17401e-014	-1.76178e-015	1.12284e-015	-5.95825e-015	1.01609e-014	-8.49432e-015	-2.91933e-015	-1.39694e-015	-8.66681e-015	-7.49377e-015	-1.39603e-014	-1.37832e-014	6.255e-015	4.11586e-015	2.00085e-014	9.82528e-015	1.96286e-014	2.25851e-014	2.33391e-015	8.22725e-015	1.19075e-016	-3.56806e-015	-5.9987e-015
-1.18364e-014	-9.33823e-015	-1.16963e-014	-2.05587e-015	8.96983e-016	-6.36736e-015	9.83803e-015	-8.91408e-015	-3.66857e-015	-1.51216e-015	-9.00845e-015	-7.54923e-015	-1.41836e-014	-1.40719e-014	6.2618e-015	4.01118e-015	2.0135e-014	9.80378e-015	1.95087e-014	2.25781e-014	2.33621e-015	8.37663e-015	4.36296e-016	-3.54649e-015	-5.73646e-015
-1.20296e-014	-9.50429e-015	-1.16478e-014	-2.3565e-015	6.70972e-016	-6.78695e-015	9.49872e-015	-9.36176e-015	-4.46442e-015	-1.62652e-015	-9.35588e-015	-7.58258e-015	-1.44046e-014	-1.43493e-014	6.23956e-015	3.90191e-015	2.02373e-014	9.76736e-015	1.93793e-014	2.25173e-014	2.30856e-015	8.50802e-015	7.57309e-016	-3.54371e-015	-5.48888e-015
-1.22099e-014	-9.66983e-015	-1.15943e-014	-2.66154e-015	4.48483e-016	-7.21459e-015	9.14633e-015	-9.83472e-015	-5.29994e-015	-1.7397e-015	-9.70583e-015	-7.59195e-015	-1.46201e-014	-1.4614e-014	6.1915e-015	3.79038e-015	2.03155e-014	9.71786e-015	1.92436e-014	2.24053e-014	2.25019e-015	8.62336e-015	1.08141e-015	-3.55807e-015	-5.25692e-015
-1.23749e-014	-9.83287e-015	-1.15357e-014	-2.96903e-015	2.32859e-016	-7.64757e-015	8.78447e-015	-1.03288e-014	-6.168e-015	-1.85124e-015	-1.00549e-014	-7.57567e-015	-1.48266e-014	-1.48645e-014	6.12088e-015	3.67874e-015	2.03697e-014	9.65789e-015	1.91046e-014	2.22451e-014	2.16068e-015	8.72354e-015	1.40735e-015	-3.58815e-015	-5.04116e-015
-1.25231e-014	-9.99123e-015	-1.14721e-014	-3.27694e-015	2.76813e-017	-8.08341e-015	8.41727e-015	-1.08404e-014	-7.06062e-015	-1.96027e-015	-1.04002e-014	-7.53232e-015	-1.50212e-014	-1.50994e-014	6.03143e-015	3.56975e-015	2.04013e-014	9.58953e-015	1.89651e-014	2.20402e-014	2.03954e-015	8.8101e-015	1.733e-015	-3.63269e-015	-4.84275e-015
-1.26527e-014	-1.01431e-014	-1.14032e-014	-3.58272e-015	-1.6347e-016	-8.51915e-015	8.04874e-015	-1.13646e-014	-7.96921e-015	-2.06542e-015	-1.07383e-014	-7.46077e-015	-1.52008e-014	-1.53179e-014	5.92765e-015	3.46558e-015	2.04108e-014	9.51556e-015	1.88284e-014	2.17936e-014	1.88686e-015	8.88431e-015	2.05727e-015	-3.6898e-015	-4.66259e-015
-1.27619e-014	-1.02864e-014	-1.13291e-014	-3.88384e-015	-3.37075e-016	-8.9514e-015	7.68296e-015	-1.18964e-014	-8.88484e-015	-2.16556e-015	-1.10657e-014	-7.36079e-015	-1.53629e-014	-1.55192e-014	5.81355e-015	3.36883e-015	2.03993e-014	9.43876e-015	1.86967e-014	2.15097e-014	1.70371e-015	8.94749e-015	2.37824e-015	-3.75732e-015	-4.50106e-015
-1.28496e-014	-1.04196e-014	-1.12498e-014	-4.17738e-015	-4.8989e-016	-9.37658e-015	7.32348e-015	-1.24306e-014	-9.79875e-015	-2.26043e-015	-1.13787e-014	-7.23172e-015	-1.55044e-014	-1.57025e-014	5.69348e-015	3.28185e-015	2.03686e-014	9.36174e-015	1.85728e-014	2.11925e-014	1.49033e-015	9.00042e-015	2.69413e-015	-3.8334e-015	-4.35859e-015
-1.29144e-014	-1.05412e-014	-1.11651e-014	-4.46082e-015	-6.18896e-016	-9.79127e-015	6.97456e-015	-1.29614e-014	-1.07019e-014	-2.34918e-015	-1.16738e-014	-7.07271e-015	-1.56229e-014	-1.58669e-014	5.57212e-015	3.20734e-015	2.03204e-014	9.28705e-015	1.84585e-014	2.08459e-014	1.2478e-015	9.04418e-015	3.00327e-015	-3.91637e-015	-4.23589e-015
-1.29555e-014	-1.06496e-014	-1.10757e-014	-4.73087e-015	-7.22091e-016	-1.01916e-014	6.64006e-015	-1.34828e-014	-1.15842e-014	-2.4306e-015	-1.19473e-014	-6.88412e-015	-1.57158e-014	-1.60119e-014	5.45398e-015	3.14771e-015	2.02568e-014	9.21773e-015	1.8356e-014	2.04735e-014	9.78e-016	9.07948e-015	3.30383e-015	-4.00397e-015	-4.13312e-015
-1.29726e-014	-1.07436e-014	-1.09818e-014	-4.98453e-015	-7.96919e-016	-1.05733e-014	6.32412e-015	-1.39892e-014	-1.24367e-014	-2.50407e-015	-1.21954e-014	-6.66634e-015	-1.57816e-014	-1.61365e-014	5.34385e-015	3.10575e-015	2.01799e-014	9.15673e-015	1.82663e-014	2.00794e-014	6.82524e-016	9.10657e-015	3.59398e-015	-4.09417e-015	-4.05062e-015
-1.29656e-014	-1.08219e-014	-1.08834e-014	-5.21871e-015	-8.41087e-016	-1.09325e-014	6.03003e-015	-1.44744e-014	-1.32501e-014	-2.56851e-015	-1.24143e-014	-6.42035e-015	-1.58186e-014	-1.62397e-014	5.246e-015	3.08374e-015	2.00925e-014	9.10635e-015	1.81908e-014	1.96678e-014	3.63221e-016	9.12609e-015	3.87157e-015	-4.18497e-015	-3.98869e-015
-1.29346e-014	-1.08832e-014	-1.07808e-014	-5.43005e-015	-8.52811e-016	-1.12656e-014	5.76134e-015	-1.49323e-014	-1.40156e-014	-2.62348e-015	-1.26006e-014	-6.14738e-015	-1.58254e-014	-1.63209e-014	5.16465e-015	3.08373e-015	1.99968e-014	9.06914e-015	1.81306e-014	1.92436e-014	2.24332e-017	9.13827e-015	4.13542e-015	-4.27426e-015	-3.94716e-015
-1.28796e-014	-1.09271e-014	-1.06742e-014	-5.61585e-015	-8.30542e-016	-1.15685e-014	5.52137e-015	-1.53573e-014	-1.47247e-014	-2.6682e-015	-1.2751e-014	-5.8493e-015	-1.58008e-014	-1.63798e-014	5.10368e-015	3.10788e-015	1.98954e-014	9.04685e-015	1.80867e-014	1.88097e-014	-3.36796e-016	9.14296e-015	4.38434e-015	-4.36036e-015	-3.92585e-015
-1.28015e-014	-1.09525e-014	-1.05639e-014	-5.77315e-015	-7.73286e-016	-1.18378e-014	5.31273e-015	-1.57438e-014	-1.5369e-014	-2.7017e-015	-1.28632e-014	-5.52838e-015	-1.57438e-014	-1.64163e-014	5.06647e-015	3.1578e-015	1.97909e-014	9.04113e-015	1.80598e-014	1.83702e-014	-7.11764e-016	9.13999e-015	4.6167e-015	-4.44189e-015	-3.92451e-015
-1.27011e-014	-1.09587e-014	-1.04503e-014	-5.89935e-015	-6.80653e-016	-1.20701e-014	5.13759e-015	-1.60864e-014	-1.59414e-014	-2.72315e-015	-1.29343e-014	-5.18672e-015	-1.5654e-014	-1.64299e-014	5.05602e-015	3.23523e-015	1.96864e-014	9.05407e-015	1.80501e-014	1.79288e-014	-1.0991e-015	9.12869e-015	4.83117e-015	-4.5178e-015	-3.94309e-015
-1.25797e-014	-1.09456e-014	-1.03337e-014	-5.99219e-015	-5.52451e-016	-1.22622e-014	4.9978e-015	-1.638e-014	-1.64357e-014	-2.73174e-015	-1.29622e-014	-4.82638e-015	-1.55314e-014	-1.642e-014	5.07501e-015	3.34139e-015	1.95841e-014	9.08671e-015	1.80574e-014	1.74889e-014	-1.49515e-015	9.1089e-015	5.02654e-015	-4.58632e-015	-3.98073e-015
-1.24388e-014	-1.09128e-014	-1.02149e-014	-6.04949e-015	-3.88939e-016	-1.24116e-014	4.8949e-015	-1.66202e-014	-1.68462e-014	-2.72726e-015	-1.29449e-014	-4.44966e-015	-1.53768e-014	-1.63866e-014	5.1261e-015	3.47719e-015	1.94864e-014	9.13982e-015	1.80812e-014	1.7054e-014	-1.89604e-015	9.08013e-015	5.20162e-015	-4.64649e-015	-4.03645e-015
-1.228e-014	-1.08602e-014	-1.00946e-014	-6.06933e-015	-1.90559e-016	-1.25157e-014	4.83022e-015	-1.68032e-014	-1.71677e-014	-2.70914e-015	-1.28809e-014	-4.05957e-015	-1.51912e-014	-1.63289e-014	5.21099e-015	3.64346e-015	1.93961e-014	9.21381e-015	1.81219e-014	1.66269e-014	-2.29776e-015	9.04183e-015	5.35535e-015	-4.69752e-015	-4.10993e-015
-1.21053e-014	-1.07878e-014	-9.97339e-015	-6.04962e-015	4.14153e-017	-1.25721e-014	4.80389e-015	-1.69254e-014	-1.7396e-014	-2.6771e-015	-1.27693e-014	-3.65887e-015	-1.49752e-014	-1.62469e-014	5.33053e-015	3.84082e-015	1.93151e-014	9.30878e-015	1.81785e-014	1.62104e-014	-2.69623e-015	8.99326e-015	5.48717e-015	-4.73861e-015	-4.20031e-015
-1.19161e-014	-1.06959e-014	-9.85166e-015	-5.98934e-015	3.0577e-016	-1.25785e-014	4.81636e-015	-1.69834e-014	-1.75286e-014	-2.63092e-015	-1.26096e-014	-3.25086e-015	-1.47306e-014	-1.61404e-014	5.48519e-015	4.06922e-015	1.92452e-014	9.42441e-015	1.82509e-014	1.58066e-014	-3.0875e-015	8.93355e-015	5.5968e-015	-4.769e-015	-4.30608e-015
-1.17142e-014	-1.05845e-014	-9.72971e-015	-5.88767e-015	6.00689e-016	-1.25334e-014	4.86693e-015	-1.69758e-014	-1.75635e-014	-2.57025e-015	-1.24018e-014	-2.83847e-015	-1.44589e-014	-1.60093e-014	5.67463e-015	4.32861e-015	1.91887e-014	9.56009e-015	1.83383e-014	1.54176e-014	-3.46731e-015	8.86204e-015	5.6841e-015	-4.78863e-015	-4.42629e-015
-1.15017e-014	-1.04548e-014	-9.60802e-015	-5.74389e-015	9.24546e-016	-1.2436e-014	4.95491e-015	-1.69015e-014	-1.74996e-014	-2.49536e-015	-1.2146e-014	-2.42441e-015	-1.41621e-014	-1.58537e-014	5.89775e-015	4.61856e-015	1.91473e-014	9.71459e-015	1.84396e-014	1.50453e-014	-3.8316e-015	8.77805e-015	5.74878e-015	-4.7979e-015	-4.55995e-015
-1.1281e-014	-1.03076e-014	-9.48694e-015	-5.55775e-015	1.27473e-015	-1.22861e-014	5.07912e-015	-1.67592e-014	-1.73371e-014	-2.40691e-015	-1.18429e-014	-2.01183e-015	-1.38425e-014	-1.56731e-014	6.15373e-015	4.93801e-015	1.91225e-014	9.88622e-015	1.85539e-014	1.4692e-014	-4.17609e-015	8.68087e-015	5.79082e-015	-4.79698e-015	-4.70581e-015
-1.10545e-014	-1.01437e-014	-9.36673e-015	-5.33004e-015	1.64845e-015	-1.2084e-014	5.23724e-015	-1.65493e-014	-1.70775e-014	-2.30503e-015	-1.14939e-014	-1.60423e-015	-1.35024e-014	-1.54675e-014	6.44053e-015	5.28551e-015	1.91157e-014	1.00732e-014	1.86798e-014	1.43591e-014	-4.49697e-015	8.57035e-015	5.81048e-015	-4.78565e-015	-4.86233e-015
-1.08249e-014	-9.96405e-015	-9.24757e-015	-5.06169e-015	2.04224e-015	-1.18296e-014	5.42709e-015	-1.62729e-014	-1.67229e-014	-2.19064e-015	-1.1101e-014	-1.20371e-015	-1.3144e-014	-1.52369e-014	6.75517e-015	5.65935e-015	1.91278e-014	1.02731e-014	1.88158e-014	1.40478e-014	-4.79055e-015	8.4461e-015	5.80834e-015	-4.76488e-015	-5.02804e-015
-1.05945e-014	-9.77009e-015	-9.12983e-015	-4.75346e-015	2.45322e-015	-1.15243e-014	5.6461e-015	-1.59314e-014	-1.62765e-014	-2.06423e-015	-1.06663e-014	-8.1297e-016	-1.27702e-014	-1.49817e-014	7.09482e-015	6.05735e-015	1.91595e-014	1.04834e-014	1.89605e-014	1.37592e-014	-5.05352e-015	8.30749e-015	5.78509e-015	-4.73552e-015	-5.20161e-015
-1.03651e-014	-9.56316e-015	-9.01399e-015	-4.40707e-015	2.87821e-015	-1.117e-014	5.89144e-015	-1.5527e-014	-1.57429e-014	-1.92662e-015	-1.01928e-014	-4.34505e-016	-1.2384e-014	-1.47017e-014	7.45591e-015	6.47727e-015	1.92107e-014	1.07013e-014	1.91125e-014	1.34936e-014	-5.28235e-015	8.15457e-015	5.74156e-015	-4.69848e-015	-5.38121e-015
-1.01387e-014	-9.34431e-015	-8.90005e-015	-4.02461e-015	3.3134e-015	-1.07681e-014	6.15907e-015	-1.5063e-014	-1.51273e-014	-1.77911e-015	-9.68354e-015	-7.01774e-017	-1.19885e-014	-1.43976e-014	7.83459e-015	6.9163e-015	1.92819e-014	1.09233e-014	1.92702e-014	1.3251e-014	-5.47452e-015	7.98782e-015	5.67866e-015	-4.65486e-015	-5.56544e-015
-9.9173e-015	-9.115e-015	-8.78849e-015	-3.6086e-015	3.75515e-015	-1.03211e-014	6.44562e-015	-1.45434e-014	-1.44356e-014	-1.62277e-015	-9.14248e-015	2.77811e-016	-1.15869e-014	-1.40702e-014	8.22634e-015	7.37124e-015	1.9373e-014	1.11466e-014	1.9432e-014	1.30311e-014	-5.62753e-015	7.8075e-015	5.59759e-015	-4.6062e-015	-5.75301e-015
-9.70226e-015	-8.87646e-015	-8.679e-015	-3.16208e-015	4.19973e-015	-9.83219e-015	6.74755e-015	-1.39725e-014	-1.3675e-014	-1.45907e-015	-8.57326e-015	6.07711e-016	-1.11828e-014	-1.37204e-014	8.62698e-015	7.83937e-015	1.94838e-014	1.13672e-014	1.95964e-014	1.28336e-014	-5.73955e-015	7.61379e-015	5.4998e-015	-4.55355e-015	-5.94161e-015
-9.49552e-015	-8.63035e-015	-8.57121e-015	-2.68824e-015	4.64351e-015	-9.30515e-015	7.06097e-015	-1.33555e-014	-1.28537e-014	-1.2896e-015	-7.98038e-015	9.17441e-016	-1.07788e-014	-1.33484e-014	9.03145e-015	8.31726e-015	1.96131e-014	1.15813e-014	1.97619e-014	1.26579e-014	-5.80904e-015	7.4074e-015	5.38676e-015	-4.49833e-015	-6.1295e-015
-9.29847e-015	-8.37813e-015	-8.46473e-015	-2.19057e-015	5.08244e-015	-8.74361e-015	7.38176e-015	-1.26978e-014	-1.19798e-014	-1.11621e-015	-7.36878e-015	1.20578e-015	-1.03781e-014	-1.29554e-014	9.43505e-015	8.8015e-015	1.97595e-014	1.17856e-014	1.99271e-014	1.25027e-014	-5.83477e-015	7.18953e-015	5.26035e-015	-4.44201e-015	-6.31541e-015
-9.11194e-015	-8.12113e-015	-8.35936e-015	-1.67313e-015	5.51322e-015	-8.15198e-015	7.70604e-015	-1.20047e-014	-1.10621e-014	-9.39988e-016	-6.74314e-015	1.47153e-015	-9.98344e-015	-1.25421e-014	9.8324e-015	9.2887e-015	1.99215e-014	1.19765e-014	2.00904e-014	1.23674e-014	-5.81629e-015	6.96127e-015	5.12239e-015	-4.38672e-015	-6.49733e-015
-8.93679e-015	-7.86087e-015	-8.25447e-015	-1.1402e-015	5.93221e-015	-7.53414e-015	8.0297e-015	-1.12826e-014	-1.01097e-014	-7.62655e-016	-6.10815e-015	1.7142e-015	-9.59757e-015	-1.21099e-014	1.02185e-014	9.7748e-015	2.00975e-014	1.21503e-014	2.02502e-014	1.22508e-014	-5.75342e-015	6.72422e-015	4.97479e-015	-4.33358e-015	-6.67344e-015
-8.77397e-015	-7.59862e-015	-8.14994e-015	-5.96468e-016	6.33597e-015	-6.89476e-015	8.34911e-015	-1.05382e-014	-9.13237e-015	-5.85741e-016	-5.46849e-015	1.93357e-015	-9.22302e-015	-1.16603e-014	1.05887e-014	1.02558e-014	2.02857e-014	1.23037e-014	2.04052e-014	1.21511e-014	-5.64641e-015	6.4803e-015	4.8193e-015	-4.28396e-015	-6.84231e-015
-8.62399e-015	-7.33565e-015	-8.04504e-015	-4.55468e-017	6.72117e-015	-6.23866e-015	8.66047e-015	-9.77832e-015	-8.13971e-015	-4.11062e-016	-4.82913e-015	2.12944e-015	-8.86206e-015	-1.11946e-014	1.09386e-014	1.07283e-014	2.0484e-014	1.24335e-014	2.0554e-014	1.20671e-014	-5.49589e-015	6.23105e-015	4.65773e-015	-4.23906e-015	-7.00247e-015
-8.48741e-015	-7.0734e-015	-7.93895e-015	5.07709e-016	7.08457e-015	-5.57053e-015	8.95999e-015	-9.01e-015	-7.14147e-015	-2.40115e-016	-4.19526e-015	2.30159e-015	-8.5172e-015	-1.07147e-014	1.12637e-014	1.11881e-014	2.06899e-014	1.25359e-014	2.06955e-014	1.19968e-014	-5.30355e-015	5.97899e-015	4.49196e-015	-4.20052e-015	-7.15258e-015
-8.36403e-015	-6.81323e-015	-7.8311e-015	1.05861e-015	7.42332e-015	-4.89545e-015	9.2447e-015	-8.24007e-015	-6.14755e-015	-7.45748e-017	-3.57142e-015	2.45055e-015	-8.19044e-015	-1.02225e-014	1.15596e-014	1.16314e-014	2.09017e-014	1.26082e-014	2.08286e-014	1.19385e-014	-5.0713e-015	5.72604e-015	4.3239e-015	-4.16954e-015	-7.29145e-015
-8.25354e-015	-6.55634e-015	-7.72099e-015	1.60263e-015	7.73494e-015	-4.2186e-015	9.51173e-015	-7.47578e-015	-5.16768e-015	8.39232e-017	-2.96234e-015	2.57694e-015	-7.88364e-015	-9.71989e-015	1.18224e-014	1.20544e-014	2.1117e-014	1.26478e-014	2.09518e-014	1.18901e-014	-4.80185e-015	5.47486e-015	4.1552e-015	-4.14721e-015	-7.41797e-015
-8.15546e-015	-6.3038e-015	-7.60767e-015	2.13497e-015	8.01721e-015	-3.54474e-015	9.75771e-015	-6.72424e-015	-4.21109e-015	2.34181e-016	-2.37233e-015	2.68105e-015	-7.59836e-015	-9.20913e-015	1.2049e-014	1.24536e-014	2.13328e-014	1.26526e-014	2.10641e-014	1.18498e-014	-4.49836e-015	5.22813e-015	3.98797e-015	-4.13447e-015	-7.53084e-015
-8.06915e-015	-6.05684e-015	-7.49021e-015	2.65136e-015	8.26821e-015	-2.87871e-015	9.98011e-015	-5.9921e-015	-3.28702e-015	3.75011e-016	-1.80585e-015	2.76431e-015	-7.33533e-015	-8.6927e-015	1.22365e-014	1.2826e-014	2.15462e-014	1.2621e-014	2.11642e-014	1.18155e-014	-4.16386e-015	4.98834e-015	3.82401e-015	-4.13207e-015	-7.62871e-015
-7.99365e-015	-5.81643e-015	-7.36817e-015	3.14825e-015	8.48622e-015	-2.22573e-015	1.01771e-014	-5.28498e-015	-2.40401e-015	5.05303e-016	-1.26634e-015	2.82802e-015	-7.09575e-015	-8.17317e-015	1.23827e-014	1.31681e-014	2.17547e-014	1.25516e-014	2.12506e-014	1.17853e-014	-3.80216e-015	4.75795e-015	3.6645e-015	-4.14087e-015	-7.71105e-015
-7.92754e-015	-5.58313e-015	-7.24083e-015	3.62164e-015	8.67023e-015	-1.58988e-015	1.03472e-014	-4.60936e-015	-1.56955e-015	6.23751e-016	-7.57038e-016	2.87355e-015	-6.87994e-015	-7.653e-015	1.24861e-014	1.34772e-014	2.19552e-014	1.24432e-014	2.13225e-014	1.1757e-014	-3.41765e-015	4.5394e-015	3.51083e-015	-4.16148e-015	-7.77686e-015
-7.8696e-015	-5.35755e-015	-7.10763e-015	4.06753e-015	8.81945e-015	-9.75134e-016	1.04891e-014	-3.97066e-015	-7.91307e-016	7.29615e-016	-2.81026e-016	2.90199e-015	-6.68853e-015	-7.13499e-015	1.25455e-014	1.37507e-014	2.21451e-014	1.22958e-014	2.13789e-014	1.17286e-014	-3.01487e-015	4.33562e-015	3.36438e-015	-4.19423e-015	-7.82565e-015
-7.81867e-015	-5.1405e-015	-6.96772e-015	4.48292e-015	8.93342e-015	-3.85479e-016	1.06023e-014	-3.37402e-015	-7.59504e-017	8.21846e-016	1.59023e-016	2.91489e-015	-6.52121e-015	-6.62198e-015	1.25599e-014	1.39863e-014	2.23218e-014	1.21093e-014	2.14188e-014	1.16982e-014	-2.59817e-015	4.14894e-015	3.22648e-015	-4.23915e-015	-7.85733e-015
-7.7732e-015	-4.93267e-015	-6.82046e-015	4.86459e-015	9.01224e-015	1.75478e-016	1.06866e-014	-2.82397e-015	5.70906e-016	8.99907e-016	5.61595e-016	2.91381e-015	-6.37761e-015	-6.11643e-015	1.25295e-014	1.41825e-014	2.24829e-014	1.18844e-014	2.14417e-014	1.16637e-014	-2.17204e-015	3.98132e-015	3.09783e-015	-4.29625e-015	-7.87154e-015
-7.73146e-015	-4.73439e-015	-6.66529e-015	5.2102e-015	9.05633e-015	7.04681e-016	1.07423e-014	-2.32431e-015	1.14387e-015	9.62994e-016	9.2504e-016	2.90058e-015	-6.25704e-015	-5.6215e-015	1.2455e-014	1.43379e-014	2.26261e-014	1.16219e-014	2.14472e-014	1.16232e-014	-1.74167e-015	3.83463e-015	2.97936e-015	-4.36455e-015	-7.86786e-015
-7.69157e-015	-4.54564e-015	-6.50201e-015	5.51763e-015	9.06612e-015	1.19923e-015	1.07703e-014	-1.87795e-015	1.63956e-015	1.0113e-015	1.24867e-015	2.87691e-015	-6.1591e-015	-5.14018e-015	1.23377e-014	1.4451e-014	2.27489e-014	1.13232e-014	2.14346e-014	1.15749e-014	-1.3119e-015	3.71109e-015	2.87182e-015	-4.44351e-015	-7.84628e-015
-7.65207e-015	-4.36709e-015	-6.32991e-015	5.78542e-015	9.04306e-015	1.65699e-015	1.07717e-014	-1.48703e-015	2.05506e-015	1.04465e-015	1.53161e-015	2.84446e-015	-6.0826e-015	-4.67513e-015	1.21793e-014	1.45211e-014	2.28496e-014	1.09901e-014	2.14032e-014	1.1517e-014	-8.87331e-016	3.61222e-015	2.77548e-015	-4.53234e-015	-7.8072e-015
-7.61148e-015	-4.19886e-015	-6.14866e-015	6.0126e-015	8.98866e-015	2.07615e-015	1.07476e-014	-1.15298e-015	2.38826e-015	1.06322e-015	1.77395e-015	2.8047e-015	-6.02585e-015	-4.2291e-015	1.19827e-014	1.4548e-014	2.29263e-014	1.06253e-014	2.13525e-014	1.1448e-014	-4.72955e-016	3.53935e-015	2.69104e-015	-4.63013e-015	-7.75105e-015
-7.5682e-015	-4.04109e-015	-5.95817e-015	6.1986e-015	8.90483e-015	2.45562e-015	1.07002e-014	-8.76102e-016	2.63827e-015	1.06751e-015	1.97597e-015	2.75909e-015	-5.98729e-015	-3.80487e-015	1.17508e-014	1.45319e-014	2.29771e-014	1.02315e-014	2.12822e-014	1.13667e-014	-7.35376e-017	3.49319e-015	2.61806e-015	-4.73606e-015	-7.6781e-015
-7.52042e-015	-3.89362e-015	-5.75859e-015	6.34354e-015	8.79373e-015	2.79479e-015	1.06317e-014	-6.56815e-016	2.80502e-015	1.05757e-015	2.13833e-015	2.70886e-015	-5.96557e-015	-3.40492e-015	1.14871e-014	1.44725e-014	2.3001e-014	9.81155e-015	2.11918e-014	1.12722e-014	3.06593e-016	3.47419e-015	2.55676e-015	-4.84869e-015	-7.58861e-015
-7.46651e-015	-3.75642e-015	-5.55019e-015	6.4478e-015	8.65791e-015	3.09326e-015	1.05448e-014	-4.94456e-016	2.88936e-015	1.03456e-015	2.26316e-015	2.65532e-015	-5.95886e-015	-3.0317e-015	1.11955e-014	1.43705e-014	2.29965e-014	9.36911e-015	2.10817e-014	1.11637e-014	6.63344e-016	3.48247e-015	2.50677e-015	-4.96675e-015	-7.48352e-015
-7.40521e-015	-3.62984e-015	-5.3331e-015	6.51201e-015	8.49983e-015	3.35143e-015	1.04422e-014	-3.87021e-016	2.89347e-015	9.99517e-016	2.35269e-015	2.59961e-015	-5.96537e-015	-2.68731e-015	1.08805e-014	1.42275e-014	2.29628e-014	8.90795e-015	2.09518e-014	1.10404e-014	9.92566e-016	3.51763e-015	2.4677e-015	-5.08861e-015	-7.36402e-015
-7.33507e-015	-3.51357e-015	-5.10775e-015	6.53766e-015	8.32248e-015	3.56984e-015	1.03268e-014	-3.32575e-016	2.81996e-015	9.53335e-016	2.40903e-015	2.54366e-015	-5.98254e-015	-2.37406e-015	1.05467e-014	1.40451e-014	2.2899e-014	8.43161e-015	2.08021e-014	1.09016e-014	1.29035e-015	3.57956e-015	2.4388e-015	-5.21241e-015	-7.2312e-015
-7.25499e-015	-3.40709e-015	-4.87464e-015	6.52635e-015	8.12902e-015	3.74944e-015	1.02019e-014	-3.28183e-016	2.67276e-015	8.9721e-016	2.43509e-015	2.48836e-015	-6.00844e-015	-2.09376e-015	1.01985e-014	1.38246e-014	2.28049e-014	7.944e-015	2.06331e-014	1.07467e-014	1.55327e-015	3.66693e-015	2.41965e-015	-5.33665e-015	-7.08561e-015
-7.16385e-015	-3.30948e-015	-4.63456e-015	6.4804e-015	7.92274e-015	3.89222e-015	1.0071e-014	-3.70248e-016	2.45639e-015	8.32382e-016	2.4344e-015	2.43427e-015	-6.04048e-015	-1.84777e-015	9.84098e-015	1.35688e-014	2.26803e-014	7.45013e-015	2.0445e-014	1.05753e-014	1.77902e-015	3.77849e-015	2.40922e-015	-5.4599e-015	-6.92857e-015
-7.06082e-015	-3.22042e-015	-4.38814e-015	6.40273e-015	7.70682e-015	3.99987e-015	9.93733e-015	-4.54152e-016	2.17582e-015	7.60544e-016	2.41071e-015	2.38237e-015	-6.07629e-015	-1.63714e-015	9.4794e-015	1.32804e-014	2.25254e-014	6.95435e-015	2.0238e-014	1.03876e-014	1.9652e-015	3.91252e-015	2.40724e-015	-5.58046e-015	-6.76126e-015
-6.94544e-015	-3.13948e-015	-4.13646e-015	6.29603e-015	7.48467e-015	4.07431e-015	9.80433e-015	-5.75131e-016	1.83714e-015	6.83023e-016	2.36738e-015	2.33306e-015	-6.11311e-015	-1.46262e-015	9.11915e-015	1.29619e-014	2.23405e-014	6.46082e-015	2.00129e-014	1.01835e-014	2.11021e-015	4.06657e-015	2.41288e-015	-5.6965e-015	-6.58494e-015
-6.81711e-015	-3.06582e-015	-3.88042e-015	6.16296e-015	7.25968e-015	4.11842e-015	9.67502e-015	-7.28323e-016	1.44692e-015	6.01642e-016	2.30796e-015	2.2869e-015	-6.14887e-015	-1.32467e-015	8.76538e-015	1.26162e-014	2.21267e-014	5.97399e-015	1.97702e-014	9.96282e-015	2.21289e-015	4.23835e-015	2.42545e-015	-5.80618e-015	-6.40093e-015
-6.67531e-015	-2.99882e-015	-3.62113e-015	6.00705e-015	7.03521e-015	4.13532e-015	9.55286e-015	-9.07797e-016	1.01234e-015	5.17983e-016	2.2361e-015	2.24421e-015	-6.18112e-015	-1.2234e-015	8.4228e-015	1.22465e-014	2.18844e-014	5.49817e-015	1.95108e-014	9.72643e-015	2.27231e-015	4.42518e-015	2.44402e-015	-5.90773e-015	-6.21014e-015
-6.52041e-015	-2.93747e-015	-3.35998e-015	5.83183e-015	6.81484e-015	4.12831e-015	9.44078e-015	-1.10773e-015	5.41141e-016	4.33484e-016	2.15572e-015	2.20535e-015	-6.20715e-015	-1.15845e-015	8.09637e-015	1.18562e-014	2.16148e-014	5.03753e-015	1.92361e-014	9.4748e-015	2.2885e-015	4.62312e-015	2.46726e-015	-5.99968e-015	-6.01436e-015
-6.35227e-015	-2.88134e-015	-3.09835e-015	5.64073e-015	6.60157e-015	4.10103e-015	9.34172e-015	-1.32192e-015	4.12795e-017	3.49695e-016	2.07104e-015	2.1708e-015	-6.22526e-015	-1.1294e-015	7.79079e-015	1.14486e-014	2.13196e-014	4.5961e-015	1.89468e-014	9.20854e-015	2.26177e-015	4.8289e-015	2.49447e-015	-6.08049e-015	-5.81471e-015
-6.17135e-015	-2.82985e-015	-2.83694e-015	5.43747e-015	6.39853e-015	4.05698e-015	9.25848e-015	-1.5435e-015	-4.78952e-016	2.68427e-016	1.98588e-015	2.14023e-015	-6.23328e-015	-1.13516e-015	7.51002e-015	1.10273e-014	2.09996e-014	4.17799e-015	1.86446e-014	8.92891e-015	2.19333e-015	5.03907e-015	2.52458e-015	-6.1489e-015	-5.61257e-015
-5.97846e-015	-2.78218e-015	-2.57709e-015	5.22563e-015	6.20842e-015	4.0002e-015	9.19379e-015	-1.76586e-015	-1.01172e-015	1.91985e-016	1.90423e-015	2.11431e-015	-6.22905e-015	-1.17411e-015	7.25805e-015	1.05954e-014	2.06565e-014	3.78648e-015	1.83303e-014	8.63725e-015	2.08464e-015	5.24987e-015	2.55664e-015	-6.20392e-015	-5.40905e-015
-5.77405e-015	-2.73656e-015	-2.31984e-015	5.00863e-015	6.03355e-015	3.93515e-015	9.14969e-015	-1.98295e-015	-1.54806e-015	1.22122e-016	1.82979e-015	2.0931e-015	-6.2104e-015	-1.24429e-015	7.03818e-015	1.01564e-014	2.02928e-014	3.4252e-015	1.80055e-014	8.33432e-015	1.93749e-015	5.45757e-015	2.58958e-015	-6.24416e-015	-5.2055e-015
-5.5592e-015	-2.69183e-015	-2.0662e-015	4.78962e-015	5.87602e-015	3.8651e-015	9.12807e-015	-2.1879e-015	-2.07962e-015	5.98545e-017	1.76551e-015	2.07603e-015	-6.1758e-015	-1.34379e-015	6.85326e-015	9.71368e-015	1.991e-014	3.09689e-015	1.76715e-014	8.02144e-015	1.75385e-015	5.65724e-015	2.62266e-015	-6.26904e-015	-5.00255e-015
-5.33438e-015	-2.64739e-015	-1.81758e-015	4.57265e-015	5.73755e-015	3.79379e-015	9.12995e-015	-2.37397e-015	-2.59815e-015	7.15833e-018	1.71476e-015	2.0633e-015	-6.12323e-015	-1.46981e-015	6.70553e-015	9.27071e-015	1.95102e-014	2.80481e-015	1.73294e-014	7.69981e-015	1.53689e-015	5.84479e-015	2.65514e-015	-6.27811e-015	-4.80167e-015
-5.101e-015	-2.60237e-015	-1.57558e-015	4.3608e-015	5.62011e-015	3.72561e-015	9.1569e-015	-2.53519e-015	-3.09558e-015	-3.43548e-017	1.68016e-015	2.05532e-015	-6.0509e-015	-1.61973e-015	6.59665e-015	8.83103e-015	1.90953e-014	2.55092e-015	1.6981e-014	7.37092e-015	1.28953e-015	6.01681e-015	2.6866e-015	-6.27097e-015	-4.60403e-015
-4.86087e-015	-2.55602e-015	-1.34105e-015	4.15648e-015	5.5251e-015	3.66398e-015	9.20959e-015	-2.66594e-015	-3.56441e-015	-6.41023e-017	1.66419e-015	2.05221e-015	-5.95876e-015	-1.79045e-015	6.52821e-015	8.39763e-015	1.86682e-014	2.33676e-015	1.66283e-014	7.03627e-015	1.01544e-015	6.16941e-015	2.71624e-015	-6.24747e-015	-4.4101e-015
-4.61543e-015	-2.5073e-015	-1.11518e-015	3.96226e-015	5.45322e-015	3.6121e-015	9.28847e-015	-2.76076e-015	-3.99744e-015	-8.05558e-017	1.66882e-015	2.05371e-015	-5.84559e-015	-1.97907e-015	6.50086e-015	7.97295e-015	1.82307e-014	2.16412e-015	1.62726e-014	6.69792e-015	7.18567e-016	6.29942e-015	2.74432e-015	-6.20765e-015	-4.22111e-015
-4.36619e-015	-2.45533e-015	-8.99009e-016	3.78016e-015	5.40449e-015	3.57333e-015	9.39331e-015	-2.81513e-015	-4.38841e-015	-8.22189e-017	1.69589e-015	2.05945e-015	-5.71006e-015	-2.18179e-015	6.51474e-015	7.56002e-015	1.7785e-014	2.03336e-015	1.5916e-014	6.35743e-015	4.01887e-016	6.40326e-015	2.77083e-015	-6.15165e-015	-4.03796e-015
-4.1144e-015	-2.39923e-015	-6.93207e-016	3.61251e-015	5.37932e-015	3.55096e-015	9.52378e-015	-2.82476e-015	-4.73101e-015	-6.84053e-017	1.74638e-015	2.06974e-015	-5.55125e-015	-2.39547e-015	6.56954e-015	7.16164e-015	1.73335e-014	1.94476e-015	1.55601e-014	6.01642e-015	6.9625e-017	6.47696e-015	2.79504e-015	-6.08011e-015	-3.86138e-015
-3.86173e-015	-2.33818e-015	-4.98402e-016	3.4611e-015	5.37726e-015	3.54766e-015	9.67875e-015	-2.78531e-015	-5.01927e-015	-3.87905e-017	1.82095e-015	2.08517e-015	-5.36908e-015	-2.61643e-015	6.66424e-015	6.77961e-015	1.68783e-014	1.89786e-015	1.52068e-014	5.67652e-015	-2.73936e-016	6.51818e-015	2.81678e-015	-5.994e-015	-3.69237e-015
-3.60995e-015	-2.27048e-015	-3.15033e-016	3.32698e-015	5.39823e-015	3.56556e-015	9.85715e-015	-2.69364e-015	-5.24879e-015	7.07094e-018	1.91962e-015	2.10566e-015	-5.1639e-015	-2.84081e-015	6.79638e-015	6.41571e-015	1.64209e-014	1.89216e-015	1.48582e-014	5.33956e-015	-6.24242e-016	6.52452e-015	2.83586e-015	-5.89448e-015	-3.53139e-015
-3.36043e-015	-2.19561e-015	-1.43566e-016	3.21075e-015	5.44072e-015	3.6062e-015	1.00576e-014	-2.54773e-015	-5.41482e-015	6.97988e-017	2.04256e-015	2.13086e-015	-4.93552e-015	-3.06493e-015	6.96384e-015	6.072e-015	1.59635e-014	1.92671e-015	1.4515e-014	5.00797e-015	-9.77711e-016	6.4932e-015	2.85251e-015	-5.78221e-015	-3.37886e-015
-3.11418e-015	-2.11321e-015	1.51929e-017	3.1135e-015	5.50346e-015	3.67106e-015	1.0278e-014	-2.34603e-015	-5.51426e-015	1.49723e-016	2.18919e-015	2.16041e-015	-4.68376e-015	-3.28516e-015	7.1644e-015	5.74979e-015	1.55081e-014	1.99982e-015	1.41786e-014	4.6837e-015	-1.33039e-015	6.42265e-015	2.86714e-015	-5.65821e-015	-3.2356e-015
-2.87273e-015	-2.02299e-015	1.61539e-016	3.03509e-015	5.58476e-015	3.76225e-015	1.05168e-014	-2.08774e-015	-5.54517e-015	2.46638e-016	2.35801e-015	2.19466e-015	-4.40944e-015	-3.49768e-015	7.39432e-015	5.44961e-015	1.50558e-014	2.11002e-015	1.38504e-014	4.36801e-015	-1.6785e-015	6.31212e-015	2.8799e-015	-5.52419e-015	-3.10209e-015
-2.63837e-015	-1.92481e-015	2.95524e-016	2.97515e-015	5.68253e-015	3.88068e-015	1.07718e-014	-1.77245e-015	-5.50612e-015	3.60254e-016	2.54672e-015	2.23387e-015	-4.11314e-015	-3.69902e-015	7.6506e-015	5.17212e-015	1.46079e-014	2.25505e-015	1.35324e-014	4.06196e-015	-2.01798e-015	6.16076e-015	2.89104e-015	-5.38201e-015	-2.97815e-015
-2.4125e-015	-1.81842e-015	4.16929e-016	2.9335e-015	5.79458e-015	4.02619e-015	1.10403e-014	-1.40113e-015	-5.39587e-015	4.90058e-016	2.7535e-015	2.27776e-015	-3.79585e-015	-3.88592e-015	7.9291e-015	4.91832e-015	1.41664e-014	2.43245e-015	1.32259e-014	3.76722e-015	-2.3455e-015	5.96859e-015	2.90077e-015	-5.23384e-015	-2.8644e-015
-2.19639e-015	-1.70298e-015	5.26084e-016	2.90855e-015	5.91847e-015	4.19843e-015	1.13198e-014	-9.75002e-016	-5.2144e-015	6.3537e-016	2.97541e-015	2.32657e-015	-3.45901e-015	-4.05524e-015	8.22535e-015	4.68695e-015	1.37327e-014	2.6395e-015	1.29315e-014	3.48543e-015	-2.65817e-015	5.73575e-015	2.9099e-015	-5.08139e-015	-2.76161e-015
-1.9917e-015	-1.57805e-015	6.23562e-016	2.89873e-015	6.0519e-015	4.39752e-015	1.16072e-014	-4.9611e-016	-4.96247e-015	7.95996e-016	3.20964e-015	2.38063e-015	-3.10433e-015	-4.2042e-015	8.53565e-015	4.47801e-015	1.3308e-014	2.87302e-015	1.26502e-014	3.21779e-015	-2.95312e-015	5.46296e-015	2.91883e-015	-4.92684e-015	-2.66973e-015
-1.79965e-015	-1.44348e-015	7.1026e-016	2.90242e-015	6.19193e-015	4.62276e-015	1.19e-014	3.26439e-017	-4.64138e-015	9.70575e-016	3.45374e-015	2.44016e-015	-2.73303e-015	-4.33038e-015	8.85537e-015	4.29136e-015	1.28937e-014	3.12939e-015	1.23829e-014	2.96589e-015	-3.22743e-015	5.15152e-015	2.92761e-015	-4.77176e-015	-2.58882e-015
-1.62103e-015	-1.29954e-015	7.86803e-016	2.91783e-015	6.33534e-015	4.87257e-015	1.21947e-014	6.07525e-016	-4.2545e-015	1.15794e-015	3.70433e-015	2.50516e-015	-2.3469e-015	-4.43228e-015	9.17933e-015	4.12593e-015	1.24901e-014	3.40525e-015	1.21302e-014	2.73029e-015	-3.47887e-015	4.80304e-015	2.9368e-015	-4.61838e-015	-2.51885e-015
-1.45716e-015	-1.14677e-015	8.53646e-016	2.94247e-015	6.47924e-015	5.14546e-015	1.24885e-014	1.22419e-015	-3.80532e-015	1.35682e-015	3.95779e-015	2.57523e-015	-1.94806e-015	-4.50797e-015	9.50303e-015	3.98058e-015	1.20976e-014	3.69661e-015	1.18915e-014	2.51238e-015	-3.70589e-015	4.41957e-015	2.94684e-015	-4.46836e-015	-2.4599e-015
-1.30881e-015	-9.85824e-016	9.1149e-016	2.97451e-015	6.6207e-015	5.43956e-015	1.27782e-014	1.87807e-015	-3.2976e-015	1.56575e-015	4.21037e-015	2.65006e-015	-1.53865e-015	-4.55594e-015	9.82214e-015	3.85394e-015	1.17169e-014	4.00009e-015	1.16669e-014	2.31251e-015	-3.90723e-015	4.0038e-015	2.95834e-015	-4.32412e-015	-2.41215e-015
-1.17684e-015	-8.17384e-016	9.60716e-016	3.01177e-015	6.7561e-015	5.75314e-015	1.30608e-014	2.56366e-015	-2.7362e-015	1.78304e-015	4.45878e-015	2.72942e-015	-1.12151e-015	-4.57585e-015	1.01329e-014	3.74489e-015	1.13485e-014	4.3121e-015	1.14568e-014	2.13077e-015	-4.08231e-015	3.55885e-015	2.97127e-015	-4.18687e-015	-2.37605e-015
-1.06165e-015	-6.42267e-016	1.00188e-015	3.05216e-015	6.88263e-015	6.08354e-015	1.33331e-014	3.27449e-015	-2.12627e-015	2.00701e-015	4.69937e-015	2.81313e-015	-6.99048e-016	-4.56756e-015	1.04306e-014	3.65213e-015	1.0992e-014	4.62822e-015	1.12606e-014	1.96761e-015	-4.2309e-015	3.08857e-015	2.98627e-015	-4.05825e-015	-2.35191e-015
-9.6387e-016	-4.61124e-016	1.03629e-015	3.09336e-015	6.99757e-015	6.4292e-015	1.35927e-014	4.00516e-015	-1.47328e-015	2.2363e-015	4.92869e-015	2.90128e-015	-2.73982e-016	-4.53099e-015	1.07115e-014	3.57329e-015	1.06482e-014	4.94508e-015	1.10779e-014	1.82313e-015	-4.35282e-015	2.5967e-015	3.00342e-015	-3.93981e-015	-2.33914e-015
-8.83649e-016	-2.75281e-016	1.06476e-015	3.13308e-015	7.09838e-015	6.78676e-015	1.38372e-014	4.7496e-015	-7.83871e-016	2.46935e-015	5.1428e-015	2.99308e-015	1.50551e-016	-4.46671e-015	1.0972e-014	3.50662e-015	1.03164e-014	5.25913e-015	1.09081e-014	1.69745e-015	-4.4485e-015	2.0866e-015	3.02273e-015	-3.83338e-015	-2.33778e-015
-8.21471e-016	-8.56822e-017	1.08823e-015	3.16898e-015	7.18238e-015	7.15335e-015	1.40641e-014	5.50038e-015	-6.51335e-017	2.70354e-015	5.33905e-015	3.08809e-015	5.71694e-016	-4.37529e-015	1.12087e-014	3.44984e-015	9.99623e-015	5.56691e-015	1.07499e-014	1.58999e-015	-4.51892e-015	1.56253e-015	3.0442e-015	-3.73974e-015	-2.3483e-015
-7.77082e-016	1.06244e-016	1.10707e-015	3.19838e-015	7.24713e-015	7.526e-015	1.42716e-014	6.25071e-015	6.75605e-016	2.93686e-015	5.51409e-015	3.18543e-015	9.86549e-016	-4.25825e-015	1.14185e-014	3.40028e-015	9.68807e-015	5.8653e-015	1.06021e-014	1.50042e-015	-4.56508e-015	1.02883e-015	3.06743e-015	-3.65961e-015	-2.37023e-015
-7.50307e-016	2.98845e-016	1.12153e-015	3.21996e-015	7.29073e-015	7.90212e-015	1.44582e-014	6.9933e-015	1.43055e-015	3.1678e-015	5.66448e-015	3.28401e-015	1.39189e-015	-4.11722e-015	1.15986e-014	3.35637e-015	9.39139e-015	6.15091e-015	1.04634e-014	1.42797e-015	-4.58917e-015	4.90492e-016	3.09211e-015	-3.59424e-015	-2.40355e-015
-7.41108e-016	4.90716e-016	1.13196e-015	3.23174e-015	7.31131e-015	8.27847e-015	1.46223e-014	7.7206e-015	2.19306e-015	3.39464e-015	5.78755e-015	3.38276e-015	1.78449e-015	-3.95456e-015	1.1747e-014	3.31633e-015	9.10554e-015	6.42046e-015	1.03326e-014	1.37161e-015	-4.59301e-015	-4.86602e-017	3.11806e-015	-3.54396e-015	-2.44804e-015
-7.49574e-016	6.80072e-016	1.13864e-015	3.23267e-015	7.30694e-015	8.65238e-015	1.47623e-014	8.42557e-015	2.95534e-015	3.61558e-015	5.88137e-015	3.48034e-015	2.1611e-015	-3.77284e-015	1.18624e-014	3.2778e-015	8.82985e-015	6.67151e-015	1.0208e-014	1.33075e-015	-4.57822e-015	-5.83816e-016	3.14434e-015	-3.50931e-015	-2.50358e-015
-7.75193e-016	8.65591e-016	1.14206e-015	3.22115e-015	7.27703e-015	9.02052e-015	1.48771e-014	9.10175e-015	3.71023e-015	3.82856e-015	5.94397e-015	3.57606e-015	2.51854e-015	-3.57507e-015	1.19436e-014	3.23877e-015	8.56436e-015	6.902e-015	1.00876e-014	1.30417e-015	-4.54686e-015	-1.11127e-015	3.17011e-015	-3.48992e-015	-2.57015e-015
-8.17403e-016	1.04464e-015	1.14271e-015	3.19642e-015	7.22077e-015	9.38016e-015	1.49661e-014	9.74247e-015	4.45009e-015	4.03202e-015	5.974e-015	3.66866e-015	2.85392e-015	-3.36445e-015	1.19893e-014	3.19732e-015	8.30839e-015	7.10948e-015	9.96983e-015	1.29034e-015	-4.50229e-015	-1.62612e-015	3.19485e-015	-3.485e-015	-2.64741e-015
-8.75663e-016	1.21561e-015	1.14029e-015	3.15791e-015	7.13746e-015	9.72879e-015	1.50296e-014	1.03415e-014	5.16811e-015	4.22438e-015	5.97053e-015	3.75682e-015	3.16428e-015	-3.14381e-015	1.19993e-014	3.15153e-015	8.06089e-015	7.29213e-015	9.85218e-015	1.28766e-015	-4.44686e-015	-2.12405e-015	3.2179e-015	-3.4944e-015	-2.73505e-015
-9.49662e-016	1.37634e-015	1.13485e-015	3.1058e-015	7.02778e-015	1.00638e-014	1.50671e-014	1.08927e-014	5.85755e-015	4.40409e-015	5.93227e-015	3.8393e-015	3.44656e-015	-2.91636e-015	1.1974e-014	3.10007e-015	7.82135e-015	7.44907e-015	9.73341e-015	1.29434e-015	-4.38354e-015	-2.60155e-015	3.23841e-015	-3.51755e-015	-2.83299e-015
-1.03937e-015	1.5248e-015	1.12584e-015	3.0396e-015	6.8921e-015	1.03818e-014	1.5079e-014	1.13906e-014	6.51169e-015	4.56959e-015	5.85893e-015	3.91501e-015	3.69722e-015	-2.6861e-015	1.19138e-014	3.04141e-015	7.58919e-015	7.5795e-015	9.61148e-015	1.30925e-015	-4.31496e-015	-3.05494e-015	3.25517e-015	-3.55368e-015	-2.94119e-015
-1.14401e-015	1.65964e-015	1.11293e-015	2.95904e-015	6.73067e-015	1.06809e-014	1.50658e-014	1.18306e-014	7.12363e-015	4.71924e-015	5.7508e-015	3.98258e-015	3.91381e-015	-2.45652e-015	1.18204e-014	2.97425e-015	7.364e-015	7.68266e-015	9.48415e-015	1.33034e-015	-4.24421e-015	-3.48089e-015	3.26776e-015	-3.60185e-015	-3.05876e-015
-1.26184e-015	1.77929e-015	1.09616e-015	2.86521e-015	6.54438e-015	1.09604e-014	1.50283e-014	1.22086e-014	7.68749e-015	4.85207e-015	5.60917e-015	4.04026e-015	4.09385e-015	-2.23123e-015	1.16952e-014	2.8974e-015	7.14504e-015	7.75822e-015	9.34937e-015	1.35562e-015	-4.17411e-015	-3.87656e-015	3.27473e-015	-3.65987e-015	-3.18495e-015
-1.39209e-015	1.88255e-015	1.07476e-015	2.75875e-015	6.33458e-015	1.1219e-014	1.49678e-014	1.25215e-014	8.1983e-015	4.967e-015	5.43466e-015	4.08691e-015	4.2349e-015	-2.01389e-015	1.154e-014	2.80994e-015	6.93176e-015	7.80638e-015	9.20533e-015	1.38222e-015	-4.10741e-015	-4.2393e-015	3.27458e-015	-3.72659e-015	-3.31889e-015
-1.53378e-015	1.96716e-015	1.04794e-015	2.64121e-015	6.10336e-015	1.14545e-014	1.48855e-014	1.27661e-014	8.65098e-015	5.06315e-015	5.22867e-015	4.12136e-015	4.33538e-015	-1.80777e-015	1.13576e-014	2.71145e-015	6.72426e-015	7.82719e-015	9.05008e-015	1.40837e-015	-4.04625e-015	-4.56689e-015	3.26656e-015	-3.79967e-015	-3.46049e-015
-1.68582e-015	2.03178e-015	1.01551e-015	2.51452e-015	5.85316e-015	1.16657e-014	1.47827e-014	1.29403e-014	9.04205e-015	5.13987e-015	4.99346e-015	4.14237e-015	4.39372e-015	-1.61616e-015	1.11508e-014	2.6011e-015	6.52235e-015	7.82085e-015	8.88236e-015	1.43201e-015	-3.99278e-015	-4.85722e-015	3.24963e-015	-3.87698e-015	-3.60917e-015
-1.84751e-015	2.07512e-015	9.76332e-016	2.38076e-015	5.58592e-015	1.18522e-014	1.46611e-014	1.30428e-014	9.36839e-015	5.19633e-015	4.73199e-015	4.14879e-015	4.40814e-015	-1.44189e-015	1.09219e-014	2.47925e-015	6.32575e-015	7.78843e-015	8.70042e-015	1.4507e-015	-3.94887e-015	-5.10836e-015	3.22236e-015	-3.95724e-015	-3.76438e-015
-2.01728e-015	2.09577e-015	9.29062e-016	2.24164e-015	5.30385e-015	1.20138e-014	1.45225e-014	1.30734e-014	9.62737e-015	5.23237e-015	4.44659e-015	4.13985e-015	4.37753e-015	-1.28765e-015	1.06734e-014	2.34594e-015	6.13412e-015	7.73064e-015	8.50286e-015	1.4626e-015	-3.91651e-015	-5.31972e-015	3.18346e-015	-4.03873e-015	-3.92487e-015
-2.19438e-015	2.09297e-015	8.72846e-016	2.09938e-015	5.00998e-015	1.21506e-014	1.43688e-014	1.30327e-014	9.81717e-015	5.24833e-015	4.14049e-015	4.11429e-015	4.30132e-015	-1.15626e-015	1.04091e-014	2.2009e-015	5.94712e-015	7.64963e-015	8.28855e-015	1.46573e-015	-3.89729e-015	-5.49099e-015	3.13224e-015	-4.11857e-015	-4.09019e-015
-2.37794e-015	2.06637e-015	8.066e-016	1.95683e-015	4.70676e-015	1.22625e-014	1.42022e-014	1.29221e-014	9.93713e-015	5.24439e-015	3.81618e-015	4.07188e-015	4.17943e-015	-1.0495e-015	1.01324e-014	2.04448e-015	5.76494e-015	7.54665e-015	8.05686e-015	1.45833e-015	-3.89243e-015	-5.62298e-015	3.06755e-015	-4.19485e-015	-4.2589e-015
-2.56702e-015	2.01525e-015	7.29533e-016	1.81671e-015	4.39681e-015	1.235e-014	1.40242e-014	1.27433e-014	9.98654e-015	5.22076e-015	3.47749e-015	4.01214e-015	4.01195e-015	-9.69678e-016	9.84669e-015	1.87731e-015	5.58792e-015	7.42299e-015	7.80714e-015	1.43834e-015	-3.90289e-015	-5.71632e-015	2.98865e-015	-4.26581e-015	-4.43055e-015
-2.76034e-015	1.93882e-015	6.41318e-016	1.68104e-015	4.08361e-015	1.24139e-014	1.38372e-014	1.24988e-014	9.96617e-015	5.17718e-015	3.12816e-015	3.93579e-015	3.79906e-015	-9.18378e-016	9.55509e-015	1.69992e-015	5.41607e-015	7.28102e-015	7.53889e-015	1.40421e-015	-3.9298e-015	-5.771e-015	2.89505e-015	-4.32885e-015	-4.60412e-015
-2.95642e-015	1.83757e-015	5.41059e-016	1.55288e-015	3.77039e-015	1.24556e-014	1.36438e-014	1.21922e-014	9.8779e-015	5.11487e-015	2.77185e-015	3.84243e-015	3.54166e-015	-8.96403e-016	9.26096e-015	1.51417e-015	5.24966e-015	7.12277e-015	7.25152e-015	1.35454e-015	-3.97403e-015	-5.78898e-015	2.78555e-015	-4.38247e-015	-4.778e-015
-3.15422e-015	1.71145e-015	4.27627e-016	1.4354e-015	3.46048e-015	1.24764e-014	1.34464e-014	1.18271e-014	9.72388e-015	5.03476e-015	2.41239e-015	3.7318e-015	3.24084e-015	-9.04237e-016	8.96736e-015	1.32164e-015	5.08887e-015	6.95021e-015	6.94541e-015	1.28782e-015	-4.03522e-015	-5.77216e-015	2.65984e-015	-4.42459e-015	-4.95141e-015
-3.35235e-015	1.56109e-015	3.00647e-016	1.33088e-015	3.15722e-015	1.24774e-014	1.32476e-014	1.14084e-014	9.50655e-015	4.93783e-015	2.05355e-015	3.60421e-015	2.89788e-015	-9.42548e-016	8.67783e-015	1.12328e-015	4.93426e-015	6.76507e-015	6.62105e-015	1.20317e-015	-4.11255e-015	-5.72231e-015	2.51855e-015	-4.45355e-015	-5.12351e-015
-3.55015e-015	1.38758e-015	1.59384e-016	1.24145e-015	2.86314e-015	1.24606e-014	1.30489e-014	1.09413e-014	9.22955e-015	4.82523e-015	1.69907e-015	3.46042e-015	2.51488e-015	-1.01062e-015	8.39521e-015	9.20964e-016	4.78645e-015	6.56948e-015	6.27924e-015	1.10015e-015	-4.20578e-015	-5.64207e-015	2.36126e-015	-4.4682e-015	-5.29334e-015
-3.74596e-015	1.19187e-015	3.66944e-018	1.17038e-015	2.58131e-015	1.24277e-014	1.28523e-014	1.04315e-014	8.89721e-015	4.6985e-015	1.35283e-015	3.30046e-015	2.09513e-015	-1.10785e-015	8.12234e-015	7.16201e-016	4.64514e-015	6.36586e-015	5.92096e-015	9.77818e-016	-4.31426e-015	-5.53397e-015	2.1878e-015	-4.46695e-015	-5.4599e-015
-3.93841e-015	9.75571e-016	-1.65651e-016	1.11985e-015	2.31497e-015	1.23806e-014	1.26605e-014	9.88584e-015	8.51381e-015	4.55912e-015	1.018e-015	3.12489e-015	1.64094e-015	-1.23329e-015	7.86138e-015	5.1102e-016	4.51082e-015	6.1564e-015	5.54726e-015	8.35946e-016	-4.43664e-015	-5.40126e-015	1.99838e-015	-4.44888e-015	-5.6221e-015
-4.12652e-015	7.39693e-016	-3.49184e-016	1.09205e-015	2.06723e-015	1.23211e-014	1.24752e-014	9.31137e-015	8.08468e-015	4.40872e-015	6.97715e-016	2.93498e-015	1.15549e-015	-1.3852e-015	7.61467e-015	3.06719e-016	4.38366e-015	5.9437e-015	5.16023e-015	6.74145e-016	-4.57123e-015	-5.24654e-015	1.79324e-015	-4.41343e-015	-5.77866e-015
-4.30887e-015	4.86471e-016	-5.46487e-016	1.08902e-015	1.84051e-015	1.22513e-014	1.22974e-014	8.71448e-015	7.61584e-015	4.24897e-015	3.95477e-016	2.73224e-015	6.41998e-016	-1.56175e-015	7.38438e-015	1.05336e-016	4.26377e-015	5.72966e-015	4.76139e-015	4.92883e-016	-4.71747e-015	-5.07304e-015	1.57281e-015	-4.35995e-015	-5.92878e-015
-4.48448e-015	2.17642e-016	-7.57305e-016	1.11208e-015	1.63657e-015	1.2173e-014	1.21285e-014	8.10242e-015	7.11345e-015	4.08178e-015	1.13698e-016	2.51845e-015	1.04355e-016	-1.76096e-015	7.17156e-015	-9.1384e-017	4.1514e-015	5.51612e-015	4.35322e-015	2.92041e-016	-4.87252e-015	-4.88455e-015	1.33771e-015	-4.28834e-015	-6.07176e-015
-4.65217e-015	-6.4848e-017	-9.80752e-016	1.16233e-015	1.45714e-015	1.20885e-014	1.19701e-014	7.4823e-015	6.58468e-015	3.90836e-015	-1.4489e-016	2.29501e-015	-4.52356e-016	-1.98023e-015	6.97729e-015	-2.81943e-016	4.04718e-015	5.30539e-015	3.93709e-015	7.25234e-017	-5.03546e-015	-4.68423e-015	1.089e-015	-4.19867e-015	-6.2069e-015
-4.81076e-015	-3.59079e-016	-1.21627e-015	1.241e-015	1.30447e-015	1.19994e-014	1.1824e-014	6.86153e-015	6.03593e-015	3.73099e-015	-3.77798e-016	2.06331e-015	-1.02348e-015	-2.21638e-015	6.80236e-015	-4.64294e-016	3.95161e-015	5.09873e-015	3.5148e-015	-1.6491e-016	-5.20442e-015	-4.47515e-015	8.28353e-016	-4.09102e-015	-6.33335e-015
-4.95992e-015	-6.62587e-016	-1.46267e-015	1.34867e-015	1.17976e-015	1.19078e-014	1.16911e-014	6.24769e-015	5.47433e-015	3.5516e-015	-5.83568e-016	1.82524e-015	-1.60465e-015	-2.46662e-015	6.64671e-015	-6.36494e-016	3.86444e-015	4.89783e-015	3.0893e-015	-4.18371e-016	-5.37676e-015	-4.26076e-015	5.57377e-016	-3.9665e-015	-6.45057e-015
-5.09807e-015	-9.73126e-016	-1.7186e-015	1.4861e-015	1.08418e-015	1.18158e-014	1.15722e-014	5.64767e-015	4.90715e-015	3.37251e-015	-7.60655e-016	1.58271e-015	-2.19112e-015	-2.7279e-015	6.51109e-015	-7.96718e-016	3.78582e-015	4.70432e-015	2.66307e-015	-6.86815e-016	-5.54997e-015	-4.04489e-015	2.77042e-016	-3.82605e-015	-6.5577e-015
-5.22509e-015	-1.28829e-015	-1.98225e-015	1.65316e-015	1.01892e-015	1.17253e-014	1.14684e-014	5.06882e-015	4.34107e-015	3.19559e-015	-9.07493e-016	1.33738e-015	-2.77787e-015	-2.99671e-015	6.39555e-015	-9.4328e-016	3.71584e-015	4.51946e-015	2.23886e-015	-9.69317e-016	-5.72281e-015	-3.83004e-015	-1.09559e-017	-3.67134e-015	-6.65387e-015
-5.34049e-015	-1.60528e-015	-2.25226e-015	1.84965e-015	9.84964e-016	1.16376e-014	1.13799e-014	4.51878e-015	3.78254e-015	3.02261e-015	-1.02368e-015	1.09107e-015	-3.35992e-015	-3.2699e-015	6.29916e-015	-1.07494e-015	3.65401e-015	4.34412e-015	1.8192e-015	-1.26411e-015	-5.89311e-015	-3.61973e-015	-3.04909e-016	-3.50374e-015	-6.73895e-015
-5.44314e-015	-1.92144e-015	-2.52727e-015	2.07488e-015	9.82422e-016	1.15546e-014	1.13068e-014	4.0035e-015	3.23899e-015	2.85519e-015	-1.10941e-015	8.44544e-016	-3.93239e-015	-3.54367e-015	6.22085e-015	-1.19023e-015	3.60037e-015	4.17946e-015	1.40679e-015	-1.56904e-015	-6.05846e-015	-3.41727e-015	-6.03247e-016	-3.32494e-015	-6.81324e-015
-5.53198e-015	-2.23418e-015	-2.80539e-015	2.32831e-015	1.01135e-015	1.14774e-014	1.12497e-014	3.52799e-015	2.71728e-015	2.69478e-015	-1.16506e-015	5.99329e-016	-4.49056e-015	-3.81489e-015	6.15991e-015	-1.28797e-015	3.5547e-015	4.02642e-015	1.00494e-015	-1.88187e-015	-6.21741e-015	-3.22502e-015	-9.04136e-016	-3.13697e-015	-6.87718e-015
-5.60633e-015	-2.54074e-015	-3.0846e-015	2.60786e-015	1.07192e-015	1.14072e-014	1.12086e-014	3.09846e-015	2.22369e-015	2.54299e-015	-1.19077e-015	3.57613e-016	-5.02975e-015	-4.08061e-015	6.11529e-015	-1.36713e-015	3.51634e-015	3.88617e-015	6.15724e-016	-2.20057e-015	-6.36826e-015	-3.04461e-015	-1.2054e-015	-2.94205e-015	-6.93016e-015
-5.6652e-015	-2.83869e-015	-3.36336e-015	2.91211e-015	1.16358e-015	1.13447e-014	1.11833e-014	2.71983e-015	1.76374e-015	2.40083e-015	-1.18747e-015	1.21269e-016	-5.54462e-015	-4.33757e-015	6.08469e-015	-1.42722e-015	3.48501e-015	3.75908e-015	2.41378e-016	-2.52228e-015	-6.50899e-015	-2.87806e-015	-1.50533e-015	-2.74246e-015	-6.97203e-015
-5.70898e-015	-3.12601e-015	-3.63968e-015	3.23922e-015	1.28583e-015	1.12909e-014	1.11736e-014	2.39661e-015	1.34246e-015	2.26947e-015	-1.15601e-015	-1.08462e-016	-6.03109e-015	-4.58297e-015	6.06682e-015	-1.46755e-015	3.4599e-015	3.64546e-015	-1.1529e-016	-2.84499e-015	-6.6381e-015	-2.72747e-015	-1.80186e-015	-2.54094e-015	-7.00395e-015
-5.7376e-015	-3.40006e-015	-3.91042e-015	3.58653e-015	1.43698e-015	1.12463e-014	1.1179e-014	2.13206e-015	9.65349e-016	2.15012e-015	-1.09809e-015	-3.29971e-016	-6.48561e-015	-4.81372e-015	6.05946e-015	-1.48784e-015	3.44026e-015	3.54527e-015	-4.52211e-016	-3.16596e-015	-6.75533e-015	-2.59387e-015	-2.09323e-015	-2.33992e-015	-7.02595e-015
-5.75094e-015	-3.65918e-015	-4.17326e-015	3.95165e-015	1.61619e-015	1.1211e-014	1.11985e-014	1.929e-015	6.36867e-016	2.04378e-015	-1.01551e-015	-5.42442e-016	-6.90386e-015	-5.02729e-015	6.06136e-015	-1.48768e-015	3.42527e-015	3.45883e-015	-7.67427e-016	-3.48278e-015	-6.85954e-015	-2.47849e-015	-2.3777e-015	-2.14249e-015	-7.03879e-015
-5.74916e-015	-3.90122e-015	-4.42632e-015	4.33215e-015	1.82222e-015	1.11851e-014	1.12318e-014	1.79001e-015	3.60579e-016	1.95159e-015	-9.10408e-016	-7.44581e-016	-7.28253e-015	-5.22107e-015	6.07044e-015	-1.46704e-015	3.41379e-015	3.38624e-015	-1.05924e-015	-3.79253e-015	-6.94985e-015	-2.3823e-015	-2.65389e-015	-1.95129e-015	-7.04324e-015
-5.7322e-015	-4.12503e-015	-4.66774e-015	4.72495e-015	2.05275e-015	1.11682e-014	1.12783e-014	1.71582e-015	1.39778e-016	1.87443e-015	-7.85098e-016	-9.35072e-016	-7.61819e-015	-5.3935e-015	6.08459e-015	-1.42614e-015	3.40582e-015	3.32727e-015	-1.32578e-015	-4.09289e-015	-7.02651e-015	-2.30671e-015	-2.91981e-015	-1.76924e-015	-7.04047e-015
-5.70041e-015	-4.32911e-015	-4.89582e-015	5.12724e-015	2.30692e-015	1.11598e-014	1.13373e-014	1.70697e-015	-2.31821e-017	1.81288e-015	-6.42069e-016	-1.11387e-015	-7.90882e-015	-5.54285e-015	6.10133e-015	-1.36485e-015	3.39997e-015	3.28215e-015	-1.5658e-015	-4.38201e-015	-7.08934e-015	-2.25223e-015	-3.17402e-015	-1.59963e-015	-7.03132e-015
-5.6539e-015	-4.5121e-015	-5.10907e-015	5.53578e-015	2.58299e-015	1.11594e-014	1.14078e-014	1.76351e-015	-1.27404e-016	1.7656e-015	-4.84007e-016	-1.28082e-015	-8.15313e-015	-5.66796e-015	6.11838e-015	-1.28398e-015	3.39489e-015	3.24998e-015	-1.77805e-015	-4.65781e-015	-7.13842e-015	-2.21833e-015	-3.41562e-015	-1.44478e-015	-7.017e-015
-5.59307e-015	-4.67313e-015	-5.3057e-015	5.94728e-015	2.87817e-015	1.11664e-014	1.14886e-014	1.88443e-015	-1.72004e-016	1.73285e-015	-3.13598e-016	-1.43598e-015	-8.34923e-015	-5.76835e-015	6.13428e-015	-1.18395e-015	3.38916e-015	3.23024e-015	-1.96199e-015	-4.9177e-015	-7.17394e-015	-2.20466e-015	-3.64328e-015	-1.3072e-015	-6.99841e-015
-5.51927e-015	-4.81163e-015	-5.48397e-015	6.35886e-015	3.19115e-015	1.11796e-014	1.15783e-014	2.06828e-015	-1.56817e-016	1.71486e-015	-1.3383e-016	-1.57934e-015	-8.49633e-015	-5.84359e-015	6.14735e-015	-1.06607e-015	3.38184e-015	3.22264e-015	-2.1171e-015	-5.15977e-015	-7.19625e-015	-2.2106e-015	-3.85575e-015	-1.18912e-015	-6.9768e-015
-5.43328e-015	-4.92809e-015	-5.64228e-015	6.76697e-015	3.5194e-015	1.11977e-014	1.16761e-014	2.31292e-015	-8.23099e-017	1.71081e-015	5.25209e-017	-1.71077e-015	-8.59418e-015	-5.89298e-015	6.15633e-015	-9.31243e-016	3.37192e-015	3.22715e-015	-2.24373e-015	-5.38239e-015	-7.20627e-015	-2.23539e-015	-4.05233e-015	-1.0933e-015	-6.95328e-015
-5.33616e-015	-5.02166e-015	-5.77972e-015	7.16825e-015	3.86102e-015	1.12193e-014	1.17817e-014	2.61604e-015	4.9924e-017	1.71976e-015	2.42871e-016	-1.83027e-015	-8.64275e-015	-5.91695e-015	6.16015e-015	-7.80077e-016	3.35876e-015	3.24274e-015	-2.34225e-015	-5.5839e-015	-7.20533e-015	-2.27812e-015	-4.23193e-015	-1.02182e-015	-6.92846e-015
-5.22878e-015	-5.0925e-015	-5.89575e-015	7.55951e-015	4.21373e-015	1.12435e-014	1.18938e-014	2.9733e-015	2.38059e-016	1.74151e-015	4.34076e-016	-1.93838e-015	-8.64307e-015	-5.91586e-015	6.15724e-015	-6.14183e-016	3.34099e-015	3.26926e-015	-2.41295e-015	-5.76292e-015	-7.19418e-015	-2.33726e-015	-4.39433e-015	-9.76686e-016	-6.90437e-015
-5.11251e-015	-5.14163e-015	-5.98969e-015	7.93807e-015	4.57579e-015	1.12693e-014	1.20114e-014	3.38113e-015	4.79466e-016	1.77518e-015	6.23687e-016	-2.03599e-015	-8.59647e-015	-5.89032e-015	6.14672e-015	-4.34874e-016	3.31772e-015	3.30571e-015	-2.45625e-015	-5.91829e-015	-7.17369e-015	-2.41153e-015	-4.53911e-015	-9.59256e-016	-6.88193e-015
-4.98788e-015	-5.16943e-015	-6.06148e-015	8.30104e-015	4.94505e-015	1.12957e-014	1.21333e-014	3.83487e-015	7.70548e-016	1.82001e-015	8.09547e-016	-2.12295e-015	-8.50444e-015	-5.84239e-015	6.12844e-015	-2.42919e-016	3.28852e-015	3.35149e-015	-2.47317e-015	-6.04861e-015	-7.14569e-015	-2.49938e-015	-4.66592e-015	-9.70869e-016	-6.86251e-015
-4.85691e-015	-5.1766e-015	-6.1108e-015	8.6463e-015	5.31952e-015	1.13214e-014	1.22584e-014	4.32957e-015	1.10675e-015	1.87395e-015	9.89428e-016	-2.20007e-015	-8.36902e-015	-5.77362e-015	6.10179e-015	-3.97938e-017	3.25229e-015	3.40645e-015	-2.46502e-015	-6.15365e-015	-7.11169e-015	-2.5983e-015	-4.77482e-015	-1.01247e-015	-6.84721e-015
-4.72063e-015	-5.16455e-015	-6.1379e-015	8.97096e-015	5.69725e-015	1.13446e-014	1.23865e-014	4.85972e-015	1.48281e-015	1.9358e-015	1.16116e-015	-2.26823e-015	-8.19362e-015	-5.6856e-015	6.06673e-015	1.72598e-016	3.20819e-015	3.47013e-015	-2.43317e-015	-6.23271e-015	-7.07273e-015	-2.70663e-015	-4.86631e-015	-1.08425e-015	-6.83795e-015
-4.58064e-015	-5.13462e-015	-6.14274e-015	9.27257e-015	6.07584e-015	1.13641e-014	1.25164e-014	5.42001e-015	1.89443e-015	2.00439e-015	1.32256e-015	-2.32769e-015	-7.98186e-015	-5.58049e-015	6.02303e-015	3.92651e-016	3.15556e-015	3.5416e-015	-2.37918e-015	-6.28632e-015	-7.03068e-015	-2.82178e-015	-4.94118e-015	-1.18656e-015	-6.83581e-015
-4.4395e-015	-5.08837e-015	-6.12624e-015	9.54897e-015	6.45279e-015	1.13791e-014	1.26469e-014	6.00393e-015	2.33621e-015	2.07772e-015	1.47239e-015	-2.37945e-015	-7.73755e-015	-5.46076e-015	5.97136e-015	6.19037e-016	3.0938e-015	3.62006e-015	-2.30594e-015	-6.31493e-015	-6.98655e-015	-2.94239e-015	-4.9995e-015	-1.31938e-015	-6.84177e-015
-4.29843e-015	-5.02701e-015	-6.08946e-015	9.7987e-015	6.82672e-015	1.13879e-014	1.27769e-014	6.60524e-015	2.80216e-015	2.15485e-015	1.60889e-015	-2.42476e-015	-7.46485e-015	-5.32852e-015	5.91228e-015	8.49499e-016	3.02235e-015	3.70496e-015	-2.21617e-015	-6.31849e-015	-6.94207e-015	-3.06639e-015	-5.04233e-015	-1.48262e-015	-6.85622e-015
-4.15836e-015	-4.95232e-015	-6.03363e-015	1.00206e-014	7.19587e-015	1.13895e-014	1.29057e-014	7.21708e-015	3.28631e-015	2.2345e-015	1.73105e-015	-2.46444e-015	-7.16819e-015	-5.18606e-015	5.84709e-015	1.08259e-015	2.94096e-015	3.79494e-015	-2.11179e-015	-6.29814e-015	-6.8989e-015	-3.19208e-015	-5.07086e-015	-1.67564e-015	-6.87961e-015
-4.02108e-015	-4.86614e-015	-5.9599e-015	1.02129e-014	7.55798e-015	1.13822e-014	1.30316e-014	7.83254e-015	3.78216e-015	2.31575e-015	1.838e-015	-2.49934e-015	-6.85227e-015	-5.03629e-015	5.77674e-015	1.31645e-015	2.85012e-015	3.88953e-015	-1.99516e-015	-6.25468e-015	-6.85855e-015	-3.31767e-015	-5.08633e-015	-1.89704e-015	-6.91299e-015
-3.8889e-015	-4.76984e-015	-5.86978e-015	1.03746e-014	7.9114e-015	1.13655e-014	1.31543e-014	8.44559e-015	4.28365e-015	2.39694e-015	1.92883e-015	-2.52976e-015	-6.52211e-015	-4.88237e-015	5.70167e-015	1.54995e-015	2.74921e-015	3.98738e-015	-1.86902e-015	-6.1895e-015	-6.82186e-015	-3.44123e-015	-5.08918e-015	-2.14542e-015	-6.95678e-015
-3.76356e-015	-4.66526e-015	-5.76538e-015	1.05053e-014	8.25401e-015	1.13385e-014	1.32725e-014	9.04994e-015	4.78387e-015	2.47634e-015	2.00295e-015	-2.55613e-015	-6.18277e-015	-4.72749e-015	5.62293e-015	1.78102e-015	2.63846e-015	4.08782e-015	-1.73635e-015	-6.10374e-015	-6.79025e-015	-3.56024e-015	-5.08109e-015	-2.41945e-015	-7.01136e-015
-3.64576e-015	-4.5545e-015	-5.64849e-015	1.06046e-014	8.58425e-015	1.13009e-014	1.33852e-014	9.63908e-015	5.27609e-015	2.55246e-015	2.06046e-015	-2.57991e-015	-5.83984e-015	-4.57319e-015	5.54197e-015	2.00818e-015	2.51816e-015	4.19062e-015	-1.59967e-015	-5.99918e-015	-6.76511e-015	-3.6731e-015	-5.06337e-015	-2.71705e-015	-7.07664e-015
-3.53795e-015	-4.43945e-015	-5.52136e-015	1.06721e-014	8.9013e-015	1.1252e-014	1.34916e-014	1.02073e-014	5.75406e-015	2.62451e-015	2.10105e-015	-2.60045e-015	-5.49835e-015	-4.42246e-015	5.4604e-015	2.23028e-015	2.38906e-015	4.29486e-015	-1.46139e-015	-5.87788e-015	-6.7468e-015	-3.77899e-015	-5.03792e-015	-3.03639e-015	-7.15267e-015
-3.44167e-015	-4.32184e-015	-5.3859e-015	1.07079e-014	9.20307e-015	1.11914e-014	1.35908e-014	1.07494e-014	6.21087e-015	2.69112e-015	2.12536e-015	-2.61823e-015	-5.16343e-015	-4.27821e-015	5.37977e-015	2.44589e-015	2.25158e-015	4.39966e-015	-1.3245e-015	-5.7424e-015	-6.73585e-015	-3.87643e-015	-5.00587e-015	-3.37519e-015	-7.23965e-015
-3.35785e-015	-4.20354e-015	-5.24421e-015	1.07124e-014	9.48805e-015	1.11193e-014	1.36814e-014	1.12598e-014	6.64134e-015	2.75168e-015	2.13379e-015	-2.63383e-015	-4.8399e-015	-4.14292e-015	5.30178e-015	2.65326e-015	2.10561e-015	4.50415e-015	-1.19201e-015	-5.5942e-015	-6.733e-015	-3.96422e-015	-4.96869e-015	-3.7308e-015	-7.33762e-015
-3.28756e-015	-4.08631e-015	-5.09808e-015	1.06859e-014	9.75524e-015	1.10356e-014	1.37632e-014	1.17337e-014	7.03907e-015	2.80598e-015	2.1271e-015	-2.64748e-015	-4.53259e-015	-4.01892e-015	5.2277e-015	2.85132e-015	1.95107e-015	4.60658e-015	-1.06614e-015	-5.43505e-015	-6.7385e-015	-4.04204e-015	-4.92809e-015	-4.09982e-015	-7.44675e-015
-3.23271e-015	-3.97151e-015	-4.94974e-015	1.06287e-014	1.00034e-014	1.09409e-014	1.38345e-014	1.21661e-014	7.39839e-015	2.8536e-015	2.10633e-015	-2.65911e-015	-4.24643e-015	-3.90829e-015	5.15907e-015	3.03851e-015	1.78876e-015	4.70597e-015	-9.49045e-016	-5.26838e-015	-6.75262e-015	-4.10988e-015	-4.88552e-015	-4.47937e-015	-7.56664e-015
-3.19436e-015	-3.86054e-015	-4.80166e-015	1.05424e-014	1.02309e-014	1.08359e-014	1.38952e-014	1.25532e-014	7.71427e-015	2.89373e-015	2.0726e-015	-2.66892e-015	-3.98546e-015	-3.81316e-015	5.09763e-015	3.21369e-015	1.61926e-015	4.80134e-015	-8.43407e-016	-5.09634e-015	-6.77537e-015	-4.16688e-015	-4.84279e-015	-4.86748e-015	-7.69655e-015
-3.17303e-015	-3.75493e-015	-4.65588e-015	1.04279e-014	1.04366e-014	1.07203e-014	1.39436e-014	1.28917e-014	7.98252e-015	2.92644e-015	2.02672e-015	-2.67629e-015	-3.75394e-015	-3.73479e-015	5.04449e-015	3.37601e-015	1.44349e-015	4.89164e-015	-7.51148e-016	-4.92039e-015	-6.80689e-015	-4.21205e-015	-4.80108e-015	-5.26113e-015	-7.83596e-015
-3.16997e-015	-3.65579e-015	-4.51496e-015	1.02862e-014	1.06192e-014	1.05949e-014	1.39789e-014	1.31778e-014	8.19966e-015	2.95197e-015	1.97017e-015	-2.68084e-015	-3.55499e-015	-3.67442e-015	5.00032e-015	3.52398e-015	1.26227e-015	4.97561e-015	-6.74359e-016	-4.74378e-015	-6.84645e-015	-4.24618e-015	-4.76161e-015	-5.65675e-015	-7.98403e-015
-3.18554e-015	-3.56399e-015	-4.38052e-015	1.0119e-014	1.0778e-014	1.04604e-014	1.39994e-014	1.34095e-014	8.36175e-015	2.97001e-015	1.90398e-015	-2.6823e-015	-3.39169e-015	-3.6334e-015	4.96573e-015	3.65684e-015	1.07691e-015	5.05209e-015	-6.13789e-016	-4.56878e-015	-6.8937e-015	-4.26941e-015	-4.72584e-015	-6.05168e-015	-8.13978e-015
-3.22015e-015	-3.48029e-015	-4.25425e-015	9.928e-015	1.09115e-014	1.03173e-014	1.40043e-014	1.35852e-014	8.46669e-015	2.98077e-015	1.82925e-015	-2.68065e-015	-3.26684e-015	-3.61233e-015	4.94154e-015	3.7736e-015	8.88822e-016	5.11994e-015	-5.71018e-016	-4.39798e-015	-6.94823e-015	-4.28234e-015	-4.6951e-015	-6.44316e-015	-8.30177e-015
-3.27437e-015	-3.40505e-015	-4.13747e-015	9.71451e-015	1.10181e-014	1.01663e-014	1.3993e-014	1.37036e-014	8.51209e-015	2.98506e-015	1.74753e-015	-2.67453e-015	-3.18221e-015	-3.61202e-015	4.92841e-015	3.87334e-015	6.98652e-016	5.17795e-015	-5.47101e-016	-4.23343e-015	-7.00894e-015	-4.28578e-015	-4.67082e-015	-6.82793e-015	-8.46954e-015
-3.34865e-015	-3.33858e-015	-4.03168e-015	9.48003e-015	1.10966e-014	1.00083e-014	1.39645e-014	1.37638e-014	8.4966e-015	2.98254e-015	1.65949e-015	-2.66322e-015	-3.13979e-015	-3.6327e-015	4.92636e-015	3.95583e-015	5.07352e-016	5.22471e-015	-5.42658e-016	-4.07809e-015	-7.07519e-015	-4.28092e-015	-4.65346e-015	-7.20293e-015	-8.64256e-015
-3.44264e-015	-3.28162e-015	-3.93778e-015	9.22676e-015	1.11464e-014	9.84471e-015	1.39179e-014	1.37655e-014	8.41878e-015	2.97433e-015	1.56679e-015	-2.64716e-015	-3.13987e-015	-3.67411e-015	4.93577e-015	4.02009e-015	3.1567e-016	5.25921e-015	-5.58672e-016	-3.93421e-015	-7.14614e-015	-4.26855e-015	-4.644e-015	-7.56584e-015	-8.81986e-015
-3.55639e-015	-3.23432e-015	-3.85752e-015	8.95677e-015	1.11662e-014	9.67622e-015	1.38516e-014	1.37087e-014	8.2786e-015	2.96149e-015	1.47071e-015	-2.62623e-015	-3.1824e-015	-3.73573e-015	4.95588e-015	4.06601e-015	1.24025e-016	5.27965e-015	-5.95527e-016	-3.80341e-015	-7.22015e-015	-4.25038e-015	-4.64343e-015	-7.91419e-015	-8.99975e-015
-3.68961e-015	-3.19585e-015	-3.79132e-015	8.67175e-015	1.11552e-014	9.50421e-015	1.37647e-014	1.35942e-014	8.07675e-015	2.94474e-015	1.37211e-015	-2.59978e-015	-3.26783e-015	-3.81676e-015	4.98665e-015	4.09306e-015	-6.68952e-017	5.2847e-015	-6.53213e-016	-3.68761e-015	-7.29613e-015	-4.22934e-015	-4.65267e-015	-8.24529e-015	-9.18104e-015
-3.84125e-015	-3.16687e-015	-3.7397e-015	8.37293e-015	1.11126e-014	9.32952e-015	1.36563e-014	1.34234e-014	7.81384e-015	2.92514e-015	1.27158e-015	-2.56748e-015	-3.39539e-015	-3.9171e-015	5.02698e-015	4.10056e-015	-2.56443e-016	5.27345e-015	-7.31812e-016	-3.5885e-015	-7.37337e-015	-4.2072e-015	-4.67185e-015	-8.5571e-015	-9.36255e-015
-4.01099e-015	-3.14722e-015	-3.70324e-015	8.06217e-015	1.10383e-014	9.15252e-015	1.35254e-014	1.31981e-014	7.49154e-015	2.9033e-015	1.17048e-015	-2.52937e-015	-3.56408e-015	-4.03511e-015	5.07538e-015	4.08833e-015	-4.43768e-016	5.24497e-015	-8.30798e-016	-3.50682e-015	-7.45092e-015	-4.18494e-015	-4.70122e-015	-8.84791e-015	-9.54381e-015
-4.19799e-015	-3.13689e-015	-3.68236e-015	7.74079e-015	1.09314e-014	8.97399e-015	1.33708e-014	1.29205e-014	7.11287e-015	2.88047e-015	1.06954e-015	-2.48583e-015	-3.77212e-015	-4.16954e-015	5.13106e-015	4.05612e-015	-6.28511e-016	5.19762e-015	-9.49748e-016	-3.44379e-015	-7.52757e-015	-4.16515e-015	-4.74121e-015	-9.11573e-015	-9.72367e-015
-4.4013e-015	-3.13536e-015	-3.67711e-015	7.41092e-015	1.07916e-014	8.79518e-015	1.31917e-014	1.25932e-014	6.68093e-015	2.85781e-015	9.69133e-016	-2.43752e-015	-4.01719e-015	-4.31863e-015	5.19205e-015	4.00487e-015	-8.10152e-016	5.13106e-015	-1.08695e-015	-3.40053e-015	-7.60255e-015	-4.1499e-015	-4.7924e-015	-9.35916e-015	-9.9011e-015
-4.61938e-015	-3.14238e-015	-3.68739e-015	7.07417e-015	1.06188e-014	8.61628e-015	1.29876e-014	1.22193e-014	6.19927e-015	2.83559e-015	8.69261e-016	-2.38426e-015	-4.296e-015	-4.48052e-015	5.25721e-015	3.93364e-015	-9.88072e-016	5.04461e-015	-1.24114e-015	-3.37815e-015	-7.6754e-015	-4.14091e-015	-4.85483e-015	-9.5769e-015	-1.00754e-014
-4.85079e-015	-3.15742e-015	-3.71213e-015	6.73269e-015	1.04135e-014	8.43814e-015	1.27581e-014	1.18017e-014	5.67214e-015	2.81465e-015	7.70612e-016	-2.32659e-015	-4.60546e-015	-4.65352e-015	5.32465e-015	3.84287e-015	-1.16219e-015	4.9371e-015	-1.41146e-015	-3.37704e-015	-7.74542e-015	-4.14077e-015	-4.92813e-015	-9.76786e-015	-1.02458e-014
-5.09476e-015	-3.17965e-015	-3.75137e-015	6.38773e-015	1.01757e-014	8.26142e-015	1.25029e-014	1.13438e-014	5.10314e-015	2.79537e-015	6.72664e-016	-2.26461e-015	-4.94223e-015	-4.83552e-015	5.3921e-015	3.73243e-015	-1.33214e-015	4.80818e-015	-1.59601e-015	-3.39772e-015	-7.81156e-015	-4.15099e-015	-5.01232e-015	-9.93148e-015	-1.04119e-014
-5.34969e-015	-3.2082e-015	-3.80423e-015	6.04067e-015	9.90554e-015	8.08731e-015	1.22214e-014	1.08495e-014	4.49707e-015	2.77934e-015	5.75506e-016	-2.19938e-015	-5.302e-015	-5.02453e-015	5.45809e-015	3.60246e-015	-1.49765e-015	4.6576e-015	-1.79251e-015	-3.43962e-015	-7.87255e-015	-4.17386e-015	-5.10744e-015	-1.00672e-014	-1.05716e-014
-5.61396e-015	-3.24256e-015	-3.86931e-015	5.69331e-015	9.60372e-015	7.9162e-015	1.19138e-014	1.03231e-014	3.85888e-015	2.76649e-015	4.79379e-016	-2.13195e-015	-5.68116e-015	-5.21814e-015	5.52048e-015	3.45355e-015	-1.65902e-015	4.48506e-015	-1.99899e-015	-3.50271e-015	-7.92799e-015	-4.21195e-015	-5.21327e-015	-1.01745e-014	-1.07245e-014
-5.88528e-015	-3.282e-015	-3.94583e-015	5.3468e-015	9.27098e-015	7.74799e-015	1.158e-014	9.76854e-015	3.19389e-015	2.75643e-015	3.83335e-016	-2.06348e-015	-6.07527e-015	-5.41395e-015	5.57695e-015	3.28676e-015	-1.81644e-015	4.29062e-015	-2.21371e-015	-3.58667e-015	-7.97756e-015	-4.26728e-015	-5.32875e-015	-1.02532e-014	-1.08704e-014
-6.16167e-015	-3.32613e-015	-4.03204e-015	5.00261e-015	8.90832e-015	7.5833e-015	1.12204e-014	9.18939e-015	2.50719e-015	2.74986e-015	2.87758e-016	-1.99496e-015	-6.48013e-015	-5.60959e-015	5.62534e-015	3.10277e-015	-1.97e-015	4.07446e-015	-2.43535e-015	-3.69084e-015	-8.02113e-015	-4.34199e-015	-5.45419e-015	-1.03035e-014	-1.10085e-014
-6.44163e-015	-3.37417e-015	-4.12644e-015	4.66196e-015	8.51722e-015	7.42261e-015	1.08356e-014	8.58985e-015	1.8039e-015	2.74691e-015	1.9222e-016	-1.92801e-015	-6.89141e-015	-5.80267e-015	5.66369e-015	2.90244e-015	-2.11953e-015	3.83642e-015	-2.66117e-015	-3.81435e-015	-8.05803e-015	-4.43764e-015	-5.5892e-015	-1.0326e-014	-1.11385e-014
-6.723e-015	-3.42558e-015	-4.22776e-015	4.32631e-015	8.09898e-015	7.26585e-015	1.04267e-014	7.9751e-015	1.08967e-015	2.74739e-015	9.57386e-017	-1.86439e-015	-7.3043e-015	-5.99048e-015	5.69002e-015	2.68676e-015	-2.2657e-015	3.57762e-015	-2.88881e-015	-3.95624e-015	-8.08787e-015	-4.556e-015	-5.73309e-015	-1.03212e-014	-1.12599e-014
-7.00405e-015	-3.48053e-015	-4.33459e-015	3.99719e-015	7.65515e-015	7.11347e-015	9.9941e-015	7.34935e-015	3.7034e-016	2.75095e-015	-2.39155e-018	-1.8053e-015	-7.71385e-015	-6.17101e-015	5.70257e-015	2.4569e-015	-2.4083e-015	3.29862e-015	-3.11581e-015	-4.1152e-015	-8.11065e-015	-4.69798e-015	-5.88513e-015	-1.02896e-014	-1.13727e-014
-7.28262e-015	-3.53868e-015	-4.44491e-015	3.67525e-015	7.18866e-015	6.9648e-015	9.53871e-015	6.71649e-015	-3.4958e-016	2.75683e-015	-1.02279e-016	-1.75216e-015	-8.11592e-015	-6.34213e-015	5.70018e-015	2.2145e-015	-2.54739e-015	3.00032e-015	-3.33955e-015	-4.28976e-015	-8.12619e-015	-4.86478e-015	-6.04521e-015	-1.02318e-014	-1.14767e-014
-7.55671e-015	-3.59943e-015	-4.55731e-015	3.36141e-015	6.70158e-015	6.81944e-015	9.06251e-015	6.08036e-015	-1.06431e-015	2.76443e-015	-2.04211e-016	-1.70684e-015	-8.50649e-015	-6.50165e-015	5.6807e-015	1.96028e-015	-2.68279e-015	2.68393e-015	-3.55809e-015	-4.47894e-015	-8.13485e-015	-5.05693e-015	-6.21316e-015	-1.01484e-014	-1.15716e-014
-7.82474e-015	-3.66235e-015	-4.67033e-015	3.05762e-015	6.19687e-015	6.6783e-015	8.56689e-015	5.44515e-015	-1.76811e-015	2.77284e-015	-3.08907e-016	-1.67164e-015	-8.88159e-015	-6.64787e-015	5.64333e-015	1.69617e-015	-2.81469e-015	2.35054e-015	-3.76954e-015	-4.68095e-015	-8.13617e-015	-5.27507e-015	-6.38835e-015	-1.00413e-014	-1.16573e-014
-8.08482e-015	-3.7273e-015	-4.78236e-015	2.76502e-015	5.67744e-015	6.54075e-015	8.05323e-015	4.81339e-015	-2.45628e-015	2.78063e-015	-4.17423e-016	-1.64778e-015	-9.23736e-015	-6.77928e-015	5.58746e-015	1.42395e-015	-2.94329e-015	2.00185e-015	-3.97179e-015	-4.8938e-015	-8.13059e-015	-5.51983e-015	-6.57024e-015	-9.91112e-015	-1.1734e-014
-8.33486e-015	-3.7935e-015	-4.89203e-015	2.48423e-015	5.14584e-015	6.40711e-015	7.52404e-015	4.18877e-015	-3.12425e-015	2.78652e-015	-5.29866e-016	-1.63704e-015	-9.56992e-015	-6.89381e-015	5.51236e-015	1.14505e-015	-3.06888e-015	1.6394e-015	-4.16343e-015	-5.11626e-015	-8.11817e-015	-5.79154e-015	-6.7576e-015	-9.75902e-015	-1.18015e-014
-8.57273e-015	-3.86076e-015	-4.99757e-015	2.21596e-015	4.60525e-015	6.27681e-015	6.98171e-015	3.57487e-015	-3.76801e-015	2.78894e-015	-6.46649e-016	-1.6409e-015	-9.87622e-015	-6.99023e-015	5.41729e-015	8.6178e-016	-3.19105e-015	1.26487e-015	-4.34261e-015	-5.34641e-015	-8.09869e-015	-6.0896e-015	-6.9497e-015	-9.58655e-015	-1.18589e-014
-8.7971e-015	-3.92905e-015	-5.09781e-015	1.96134e-015	4.05877e-015	6.14992e-015	6.42817e-015	2.9747e-015	-4.38381e-015	2.78605e-015	-7.68414e-016	-1.65963e-015	-1.01531e-014	-7.06686e-015	5.30163e-015	5.75609e-016	-3.3098e-015	8.80577e-016	-4.50794e-015	-5.58178e-015	-8.07264e-015	-6.41321e-015	-7.14613e-015	-9.39432e-015	-1.19066e-014
-9.00658e-015	-3.99836e-015	-5.19166e-015	1.72108e-015	3.50981e-015	6.0255e-015	5.86587e-015	2.39168e-015	-4.96795e-015	2.77635e-015	-8.95516e-016	-1.69434e-015	-1.03983e-014	-7.12285e-015	5.16543e-015	2.88737e-016	-3.42481e-015	4.87803e-016	-4.65866e-015	-5.82013e-015	-8.04059e-015	-6.76158e-015	-7.34678e-015	-9.18359e-015	-1.19445e-014
-9.19951e-015	-4.06855e-015	-5.27689e-015	1.49589e-015	2.96155e-015	5.90318e-015	5.29754e-015	1.8281e-015	-5.51717e-015	2.7587e-015	-1.02817e-015	-1.74568e-015	-1.06098e-014	-7.15727e-015	5.00927e-015	3.00581e-018	-3.53626e-015	8.92729e-017	-4.79333e-015	-6.05948e-015	-8.00252e-015	-7.13346e-015	-7.55e-015	-8.9562e-015	-1.19728e-014
-9.374e-015	-4.13908e-015	-5.35283e-015	1.2859e-015	2.41762e-015	5.78253e-015	4.72591e-015	1.2858e-015	-6.02873e-015	2.7309e-015	-1.1661e-015	-1.81495e-015	-1.07857e-014	-7.16931e-015	4.83422e-015	-2.79506e-016	-3.64382e-015	-3.12981e-016	-4.91068e-015	-6.29778e-015	-7.95867e-015	-7.52748e-015	-7.7548e-015	-8.71328e-015	-1.19913e-014
-9.52877e-015	-4.20968e-015	-5.41842e-015	1.09181e-015	1.88206e-015	5.66392e-015	4.15378e-015	7.67257e-016	-6.50062e-015	2.69122e-015	-1.30925e-015	-1.90365e-015	-1.09246e-014	-7.1589e-015	4.64151e-015	-5.56151e-016	-3.74667e-015	-7.16392e-016	-5.0105e-015	-6.533e-015	-7.90901e-015	-7.94181e-015	-7.96106e-015	-8.45609e-015	-1.19996e-014
-9.66254e-015	-4.28003e-015	-5.47277e-015	9.14599e-016	1.35821e-015	5.54664e-015	3.58428e-015	2.74115e-016	-6.93102e-015	2.6379e-015	-1.45779e-015	-2.01203e-015	-1.10256e-014	-7.12578e-015	4.43215e-015	-8.24999e-016	-3.84513e-015	-1.11823e-015	-5.0923e-015	-6.7631e-015	-7.85383e-015	-8.37379e-015	-8.16721e-015	-8.18613e-015	-1.19976e-014
-9.77447e-015	-4.35025e-015	-5.51493e-015	7.54869e-016	8.49321e-016	5.43098e-015	3.02131e-015	-1.92621e-016	-7.31875e-015	2.56869e-015	-1.61116e-015	-2.13928e-015	-1.10884e-014	-7.06977e-015	4.20667e-015	-1.08435e-015	-3.93929e-015	-1.5168e-015	-5.15498e-015	-6.98569e-015	-7.79312e-015	-8.82149e-015	-8.37255e-015	-7.90458e-015	-1.19847e-014
-9.86359e-015	-4.41984e-015	-5.54394e-015	6.13146e-016	3.5983e-016	5.31696e-015	2.46799e-015	-6.31333e-016	-7.66349e-015	2.48233e-015	-1.76857e-015	-2.28451e-015	-1.11134e-014	-6.99096e-015	3.96788e-015	-1.3314e-015	-4.02823e-015	-1.90964e-015	-5.19913e-015	-7.19889e-015	-7.72668e-015	-9.28175e-015	-8.57626e-015	-7.61296e-015	-1.19607e-014
-9.92887e-015	-4.4883e-015	-5.55913e-015	4.90391e-016	-1.06884e-016	5.20413e-015	1.92716e-015	-1.04109e-015	-7.96451e-015	2.37744e-015	-1.92931e-015	-2.44726e-015	-1.11002e-014	-6.88922e-015	3.71805e-015	-1.56404e-015	-4.11121e-015	-2.29355e-015	-5.22505e-015	-7.40105e-015	-7.65438e-015	-9.75155e-015	-8.7776e-015	-7.31208e-015	-1.19254e-014
-9.96943e-015	-4.55516e-015	-5.56022e-015	3.86696e-016	-5.481e-016	5.09238e-015	1.40208e-015	-1.42044e-015	-8.22094e-015	2.25251e-015	-2.09239e-015	-2.62669e-015	-1.10506e-014	-6.76515e-015	3.45926e-015	-1.78048e-015	-4.18716e-015	-2.66628e-015	-5.23201e-015	-7.5896e-015	-7.57604e-015	-1.02277e-014	-8.97512e-015	-7.00278e-015	-1.18788e-014
-9.98532e-015	-4.62045e-015	-5.54677e-015	3.01954e-016	-9.59605e-016	4.98185e-015	8.96252e-016	-1.76811e-015	-8.43345e-015	2.10683e-015	-2.25702e-015	-2.82094e-015	-1.0965e-014	-6.61952e-015	3.19415e-015	-1.97837e-015	-4.25497e-015	-3.0256e-015	-5.22106e-015	-7.76302e-015	-7.49164e-015	-1.07074e-014	-9.16736e-015	-6.68641e-015	-1.18204e-014
-9.97618e-015	-4.68301e-015	-5.51809e-015	2.3677e-016	-1.33817e-015	4.87325e-015	4.12305e-016	-2.08382e-015	-8.60264e-015	1.93904e-015	-2.42262e-015	-3.028e-015	-1.08452e-014	-6.45369e-015	2.92498e-015	-2.15583e-015	-4.31401e-015	-3.36961e-015	-5.19321e-015	-7.92007e-015	-7.40059e-015	-1.11868e-014	-9.35352e-015	-6.36368e-015	-1.17498e-014
-9.94136e-015	-4.74217e-015	-5.47387e-015	1.91176e-016	-1.68115e-015	4.76667e-015	-4.69753e-017	-2.36696e-015	-8.72916e-015	1.74842e-015	-2.58748e-015	-3.24564e-015	-1.06928e-014	-6.26868e-015	2.65447e-015	-2.3113e-015	-4.36325e-015	-3.69657e-015	-5.14951e-015	-8.05937e-015	-7.30307e-015	-1.16624e-014	-9.53266e-015	-6.03521e-015	-1.16667e-014
-9.88127e-015	-4.79766e-015	-5.41428e-015	1.65323e-016	-1.98596e-015	4.66271e-015	-4.78102e-016	-2.61792e-015	-8.81423e-015	1.53494e-015	-2.75044e-015	-3.47135e-015	-1.05095e-014	-6.06585e-015	2.38552e-015	-2.4428e-015	-4.40244e-015	-4.00455e-015	-5.09106e-015	-8.18002e-015	-7.19832e-015	-1.21302e-014	-9.70277e-015	-5.70238e-015	-1.15703e-014
-9.79613e-015	-4.84862e-015	-5.33956e-015	1.59885e-016	-2.251e-015	4.56141e-015	-8.793e-016	-2.83728e-015	-8.85899e-015	1.29855e-015	-2.90972e-015	-3.70251e-015	-1.02979e-014	-5.84717e-015	2.12043e-015	-2.54952e-015	-4.43064e-015	-4.29225e-015	-5.019e-015	-8.28087e-015	-7.08647e-015	-1.2586e-014	-9.86293e-015	-5.36603e-015	-1.14599e-014
-9.68597e-015	-4.89438e-015	-5.2497e-015	1.74204e-016	-2.47441e-015	4.46269e-015	-1.24812e-015	-3.0253e-015	-8.86543e-015	1.03886e-015	-3.06376e-015	-3.93611e-015	-1.00601e-014	-5.61371e-015	1.86234e-015	-2.62968e-015	-4.44707e-015	-4.55792e-015	-4.93547e-015	-8.3604e-015	-6.96761e-015	-1.30267e-014	-1.00116e-014	-5.02664e-015	-1.13343e-014
-9.55098e-015	-4.93418e-015	-5.14495e-015	2.07968e-016	-2.65461e-015	4.36618e-015	-1.58268e-015	-3.18216e-015	-8.83598e-015	7.56922e-016	-3.21097e-015	-4.16931e-015	-9.79844e-015	-5.36694e-015	1.61392e-015	-2.68266e-015	-4.45046e-015	-4.801e-015	-4.8417e-015	-8.41801e-015	-6.84163e-015	-1.34483e-014	-1.01474e-014	-4.68517e-015	-1.11933e-014
-9.39213e-015	-4.96651e-015	-5.02496e-015	2.61512e-016	-2.79028e-015	4.27266e-015	-1.88131e-015	-3.30835e-015	-8.77365e-015	4.53335e-016	-3.34966e-015	-4.39881e-015	-9.51579e-015	-5.10887e-015	1.37815e-015	-2.70736e-015	-4.44043e-015	-5.02032e-015	-4.73961e-015	-8.45423e-015	-6.70776e-015	-1.38467e-014	-1.02685e-014	-4.34272e-015	-1.10366e-014
-9.21032e-015	-4.99023e-015	-4.89001e-015	3.33842e-016	-2.87995e-015	4.18328e-015	-2.14224e-015	-3.4042e-015	-8.68106e-015	1.28624e-016	-3.47868e-015	-4.6214e-015	-9.21499e-015	-4.84098e-015	1.1572e-015	-2.70358e-015	-4.41612e-015	-5.2146e-015	-4.63031e-015	-8.4679e-015	-6.56552e-015	-1.42191e-014	-1.03735e-014	-3.99978e-015	-1.08633e-014
-9.00579e-015	-5.00414e-015	-4.74075e-015	4.24209e-016	-2.92405e-015	4.09781e-015	-2.3646e-015	-3.47012e-015	-8.56021e-015	-2.15103e-016	-3.59683e-015	-4.83307e-015	-8.89891e-015	-4.56526e-015	9.53785e-016	-2.67077e-015	-4.37704e-015	-5.38351e-015	-4.51585e-015	-8.45894e-015	-6.41545e-015	-1.45617e-014	-1.04613e-014	-3.65756e-015	-1.0673e-014
-8.77971e-015	-5.00737e-015	-4.57787e-015	5.32802e-016	-2.92306e-015	4.01667e-015	-2.54751e-015	-3.50709e-015	-8.41349e-015	-5.76085e-016	-3.70303e-015	-5.03004e-015	-8.57023e-015	-4.28339e-015	7.69796e-016	-2.60883e-015	-4.32279e-015	-5.5269e-015	-4.3988e-015	-8.42717e-015	-6.25795e-015	-1.48709e-014	-1.05301e-014	-3.31664e-015	-1.04648e-014
-8.53342e-015	-4.99941e-015	-4.40257e-015	6.58713e-016	-2.87666e-015	3.93997e-015	-2.68999e-015	-3.51632e-015	-8.24327e-015	-9.51035e-016	-3.79522e-015	-5.2085e-015	-8.23194e-015	-3.99725e-015	6.06721e-016	-2.51771e-015	-4.25307e-015	-5.64365e-015	-4.2807e-015	-8.37298e-015	-6.09273e-015	-1.51431e-014	-1.05776e-014	-2.9779e-015	-1.02383e-014
-8.26871e-015	-4.97875e-015	-4.21464e-015	8.01271e-016	-2.78585e-015	3.86776e-015	-2.792e-015	-3.49825e-015	-8.05199e-015	-1.33832e-015	-3.87248e-015	-5.36481e-015	-7.88665e-015	-3.70934e-015	4.66739e-016	-2.39857e-015	-4.16744e-015	-5.73433e-015	-4.16323e-015	-8.29685e-015	-5.91983e-015	-1.53755e-014	-1.06021e-014	-2.64238e-015	-9.99227e-015
-7.98617e-015	-4.9442e-015	-4.01521e-015	9.58906e-016	-2.65142e-015	3.80038e-015	-2.85317e-015	-3.4545e-015	-7.84196e-015	-1.73555e-015	-3.93339e-015	-5.49578e-015	-7.5369e-015	-3.42142e-015	3.51596e-016	-2.25235e-015	-4.06581e-015	-5.79972e-015	-4.04845e-015	-8.1999e-015	-5.73945e-015	-1.55653e-014	-1.06024e-014	-2.31041e-015	-9.72662e-015
-7.68797e-015	-4.89463e-015	-3.80449e-015	1.13003e-015	-2.47559e-015	3.73853e-015	-2.87404e-015	-3.38676e-015	-7.61572e-015	-2.13935e-015	-3.97693e-015	-5.59789e-015	-7.18472e-015	-3.13534e-015	2.6257e-016	-2.08022e-015	-3.94818e-015	-5.83967e-015	-3.93741e-015	-8.08375e-015	-5.5525e-015	-1.57095e-014	-1.05771e-014	-1.98289e-015	-9.44093e-015
-7.37582e-015	-4.82946e-015	-3.58344e-015	1.3133e-015	-2.2601e-015	3.68134e-015	-2.85576e-015	-3.29617e-015	-7.37564e-015	-2.54662e-015	-4.00233e-015	-5.66845e-015	-6.8327e-015	-2.85242e-015	2.00474e-016	-1.88347e-015	-3.81471e-015	-5.85503e-015	-3.83222e-015	-7.94901e-015	-5.35968e-015	-1.58065e-014	-1.05254e-014	-1.66053e-015	-9.13435e-015
-7.05096e-015	-4.7477e-015	-3.35313e-015	1.50774e-015	-2.00772e-015	3.62848e-015	-2.79914e-015	-3.18368e-015	-7.12371e-015	-2.95463e-015	-4.00877e-015	-5.70558e-015	-6.48247e-015	-2.57463e-015	1.66392e-016	-1.66421e-015	-3.66664e-015	-5.84638e-015	-3.73528e-015	-7.79644e-015	-5.16209e-015	-1.58546e-014	-1.04459e-014	-1.34438e-015	-8.80687e-015
-6.71512e-015	-4.64893e-015	-3.11402e-015	1.71193e-015	-1.72095e-015	3.58035e-015	-2.70604e-015	-3.05084e-015	-6.86241e-015	-3.35991e-015	-3.99617e-015	-5.70769e-015	-6.13611e-015	-2.30374e-015	1.60453e-016	-1.42445e-015	-3.50458e-015	-5.81487e-015	-3.64871e-015	-7.62762e-015	-4.96097e-015	-1.58523e-014	-1.03382e-014	-1.03527e-015	-8.45869e-015
-6.36974e-015	-4.53248e-015	-2.86737e-015	1.92419e-015	-1.40305e-015	3.53674e-015	-2.57824e-015	-2.89932e-015	-6.59378e-015	-3.75902e-015	-3.9639e-015	-5.67205e-015	-5.7955e-015	-2.04104e-015	1.82208e-016	-1.16688e-015	-3.32903e-015	-5.76233e-015	-3.57449e-015	-7.44469e-015	-4.75807e-015	-1.57993e-014	-1.02007e-014	-7.34201e-016	-8.08988e-015
-6.01606e-015	-4.39788e-015	-2.61441e-015	2.14241e-015	-1.05725e-015	3.49733e-015	-2.41803e-015	-2.73102e-015	-6.3199e-015	-4.14882e-015	-3.9118e-015	-5.59766e-015	-5.46178e-015	-1.78812e-015	2.31565e-016	-8.9435e-016	-3.14017e-015	-5.69009e-015	-3.5136e-015	-7.24948e-015	-4.55414e-015	-1.56957e-014	-1.00321e-014	-4.41954e-016	-7.70045e-015
-5.65651e-015	-4.24381e-015	-2.35623e-015	2.365e-015	-6.87389e-016	3.46135e-015	-2.22773e-015	-2.54741e-015	-6.04237e-015	-4.52573e-015	-3.84005e-015	-5.48375e-015	-5.13659e-015	-1.5463e-015	3.07384e-016	-6.09609e-016	-2.93973e-015	-5.59999e-015	-3.46682e-015	-7.04289e-015	-4.35091e-015	-1.55404e-014	-9.83225e-015	-1.58975e-016	-7.29074e-015
-5.29277e-015	-4.07027e-015	-2.09307e-015	2.59027e-015	-2.9776e-016	3.42846e-015	-2.00976e-015	-2.35043e-015	-5.76249e-015	-4.88573e-015	-3.74859e-015	-5.32924e-015	-4.82098e-015	-1.31718e-015	4.09056e-016	-3.15782e-016	-2.72893e-015	-5.49275e-015	-3.43536e-015	-6.82726e-015	-4.15101e-015	-1.53344e-014	-9.60035e-015	1.13332e-016	-6.86131e-015
-4.92645e-015	-3.87765e-015	-1.826e-015	2.81677e-015	1.07639e-016	3.39812e-015	-1.76669e-015	-2.14222e-015	-5.48117e-015	-5.22563e-015	-3.63836e-015	-5.13405e-015	-4.51637e-015	-1.10225e-015	5.34987e-016	-1.57003e-017	-2.50941e-015	-5.36991e-015	-3.42027e-015	-6.60518e-015	-3.95655e-015	-1.50795e-014	-9.33641e-015	3.74101e-016	-6.41217e-015
-4.5594e-015	-3.66597e-015	-1.55596e-015	3.04231e-015	5.25144e-016	3.36953e-015	-1.50177e-015	-1.92452e-015	-5.19952e-015	-5.54243e-015	-3.51006e-015	-4.89898e-015	-4.22338e-015	-9.01889e-016	6.84024e-016	2.86884e-016	-2.2831e-015	-5.23384e-015	-3.42231e-015	-6.37838e-015	-3.76899e-015	-1.47765e-014	-9.04107e-015	6.23138e-016	-5.94366e-015
-4.19361e-015	-3.43521e-015	-1.28384e-015	3.26472e-015	9.49529e-016	3.34135e-015	-1.21836e-015	-1.69921e-015	-4.91909e-015	-5.83389e-015	-3.36431e-015	-4.6246e-015	-3.94244e-015	-7.17107e-016	8.54269e-016	5.88607e-016	-2.0516e-015	-5.0858e-015	-3.44137e-015	-6.14934e-015	-3.59031e-015	-1.44272e-014	-8.71403e-015	8.59334e-016	-5.45695e-015
-3.83064e-015	-3.18581e-015	-1.01034e-015	3.48188e-015	1.37684e-015	3.31278e-015	-9.19998e-016	-1.46836e-015	-4.64102e-015	-6.09656e-015	-3.20199e-015	-4.3128e-015	-3.67384e-015	-5.4863e-016	1.04374e-015	8.85892e-016	-1.81679e-015	-4.92783e-015	-3.4776e-015	-5.92043e-015	-3.42236e-015	-1.40343e-014	-8.35605e-015	1.08227e-015	-4.95286e-015
-3.47205e-015	-2.91878e-015	-7.36458e-016	3.69161e-015	1.80317e-015	3.2822e-015	-6.1015e-016	-1.23424e-015	-4.36599e-015	-6.32729e-015	-3.02376e-015	-3.96569e-015	-3.41773e-015	-3.96917e-016	1.25026e-015	1.17487e-015	-1.58063e-015	-4.76168e-015	-3.53087e-015	-5.69369e-015	-3.26808e-015	-1.35996e-014	-7.96732e-015	1.29122e-015	-4.43282e-015
-3.11902e-015	-2.63534e-015	-4.63529e-016	3.89246e-015	2.22442e-015	3.24828e-015	-2.92094e-016	-9.98874e-016	-4.09476e-015	-6.52374e-015	-2.83088e-015	-3.58526e-015	-3.17392e-015	-2.62831e-016	1.47117e-015	1.4525e-015	-1.34542e-015	-4.58886e-015	-3.60172e-015	-5.47135e-015	-3.1291e-015	-1.31262e-014	-7.54929e-015	1.48526e-015	-3.89856e-015
-2.77295e-015	-2.33625e-015	-1.92969e-016	4.08212e-015	2.63647e-015	3.21008e-015	3.07327e-017	-7.64554e-016	-3.82819e-015	-6.68434e-015	-2.62525e-015	-3.17464e-015	-2.94272e-015	-1.46546e-016	1.70481e-015	1.71544e-015	-1.11294e-015	-4.41098e-015	-3.68985e-015	-5.25603e-015	-3.00737e-015	-1.26174e-014	-7.10323e-015	1.66385e-015	-3.3505e-015
-2.43552e-015	-2.02279e-015	7.42101e-017	4.25866e-015	3.03479e-015	3.167e-015	3.55156e-016	-5.33161e-016	-3.56648e-015	-6.8072e-015	-2.40857e-015	-2.73846e-015	-2.72342e-015	-4.78529e-017	1.94778e-015	1.96002e-015	-8.85447e-016	-4.22978e-015	-3.79468e-015	-5.0495e-015	-2.90503e-015	-1.20766e-014	-6.63076e-015	1.82696e-015	-2.79111e-015
-2.10804e-015	-1.69672e-015	3.37488e-016	4.42047e-015	3.41525e-015	3.11709e-015	6.77662e-016	-3.06824e-016	-3.31031e-015	-6.89101e-015	-2.18233e-015	-2.28044e-015	-2.51618e-015	3.34001e-017	2.19772e-015	2.18258e-015	-6.65152e-016	-4.0466e-015	-3.9154e-015	-4.85361e-015	-2.82411e-015	-1.15074e-014	-6.13341e-015	1.97443e-015	-2.22211e-015
-1.79159e-015	-1.36021e-015	5.95365e-016	4.56569e-015	3.77428e-015	3.05923e-015	9.95438e-016	-8.77639e-017	-3.05972e-015	-6.93494e-015	-1.94837e-015	-1.80416e-015	-2.32021e-015	9.68692e-017	2.45178e-015	2.38097e-015	-4.54535e-016	-3.86279e-015	-4.05091e-015	-4.66998e-015	-2.76603e-015	-1.09136e-014	-5.61337e-015	2.10627e-015	-1.64485e-015
-1.48758e-015	-1.01512e-015	8.47444e-016	4.69297e-015	4.1081e-015	2.99244e-015	1.30495e-015	1.21527e-016	-2.81486e-015	-6.93802e-015	-1.70807e-015	-1.31434e-015	-2.13579e-015	1.43131e-016	2.7077e-015	2.55224e-015	-2.56025e-016	-3.68044e-015	-4.19958e-015	-4.49985e-015	-2.73259e-015	-1.03e-014	-5.07261e-015	2.22279e-015	-1.06163e-015
-1.19664e-015	-6.62456e-016	1.09287e-015	4.80061e-015	4.41309e-015	2.91545e-015	1.60367e-015	3.19009e-016	-2.5755e-015	-6.9004e-015	-1.46374e-015	-8.16016e-016	-1.9624e-015	1.72788e-016	2.96315e-015	2.69343e-015	-7.05385e-017	-3.50074e-015	-4.36014e-015	-4.34425e-015	-2.72565e-015	-9.67125e-015	-4.51441e-015	2.32363e-015	-4.74539e-016
-9.19626e-016	-3.04233e-016	1.3303e-015	4.8872e-015	4.68734e-015	2.82715e-015	1.88894e-015	5.03014e-016	-2.3423e-015	-6.82267e-015	-1.21735e-015	-3.1423e-016	-1.79973e-015	1.86411e-016	3.21568e-015	2.80284e-015	9.99668e-017	-3.32474e-015	-4.53201e-015	-4.2053e-015	-2.74643e-015	-9.03153e-015	-3.94184e-015	2.40926e-015	1.14435e-016
-6.5709e-016	5.66952e-017	1.55932e-015	4.95125e-015	4.92781e-015	2.72588e-015	2.15816e-015	6.71403e-016	-2.11574e-015	-6.70488e-015	-9.70666e-016	1.85924e-016	-1.64736e-015	1.84361e-016	3.46272e-015	2.87841e-015	2.53651e-016	-3.15379e-015	-4.71307e-015	-4.08406e-015	-2.79587e-015	-8.38549e-015	-3.35725e-015	2.4799e-015	7.03356e-016
-4.09445e-016	4.17854e-016	1.77927e-015	4.99181e-015	5.13216e-015	2.61192e-015	2.40923e-015	8.22166e-016	-1.89619e-015	-6.54791e-015	-7.25242e-016	6.79793e-016	-1.50473e-015	1.67248e-016	3.70223e-015	2.91841e-015	3.89281e-016	-2.98921e-015	-4.90103e-015	-3.981e-015	-2.87408e-015	-7.73727e-015	-2.76379e-015	2.53636e-015	1.28977e-015
-1.77259e-016	7.76705e-016	1.98956e-015	5.00756e-015	5.29847e-015	2.48396e-015	2.63964e-015	9.53868e-016	-1.68401e-015	-6.35412e-015	-4.82424e-016	1.16197e-015	-1.37104e-015	1.36408e-016	3.93203e-015	2.92198e-015	5.05295e-016	-2.83224e-015	-5.09402e-015	-3.89668e-015	-2.98166e-015	-7.09116e-015	-2.1645e-015	2.57955e-015	1.87141e-015
3.93625e-017	1.13069e-015	2.1896e-015	4.99787e-015	5.42528e-015	2.34095e-015	2.84789e-015	1.06535e-015	-1.47896e-015	-6.12491e-015	-2.45103e-016	1.62688e-015	-1.24579e-015	9.3029e-017	4.14914e-015	2.88841e-015	6.0054e-016	-2.68382e-015	-5.29045e-015	-3.83105e-015	-3.11884e-015	-6.45142e-015	-1.56304e-015	2.60984e-015	2.44552e-015
2.40695e-016	1.47729e-015	2.37891e-015	4.9618e-015	5.51159e-015	2.18208e-015	3.03236e-015	1.15481e-015	-1.28139e-015	-5.86277e-015	-1.47337e-017	2.0691e-015	-1.12849e-015	3.85217e-017	4.35156e-015	2.81734e-015	6.74092e-016	-2.54457e-015	-5.48827e-015	-3.78394e-015	-3.28531e-015	-5.82183e-015	-9.62248e-016	2.62809e-015	3.00959e-015
4.26386e-016	1.81416e-015	2.55719e-015	4.8991e-015	5.5565e-015	2.00718e-015	3.19187e-015	1.22074e-015	-1.09184e-015	-5.57031e-015	2.06948e-016	2.48338e-015	-1.01906e-015	-2.63203e-017	4.53789e-015	2.70884e-015	7.24823e-016	-2.41483e-015	-5.68504e-015	-3.75545e-015	-3.48035e-015	-5.20676e-015	-3.65693e-016	2.63597e-015	3.56203e-015
5.96353e-016	2.13917e-015	2.72383e-015	4.80928e-015	5.55996e-015	1.81585e-015	3.32566e-015	1.26237e-015	-9.11294e-016	-5.25048e-015	4.18586e-016	2.86594e-015	-9.17555e-016	-1.00982e-016	4.70704e-015	2.56348e-015	7.53116e-016	-2.29574e-015	-5.87875e-015	-3.74486e-015	-3.70273e-015	-4.61009e-015	2.23226e-016	2.63405e-015	4.1007e-015
7.50933e-016	2.44951e-015	2.87853e-015	4.69291e-015	5.52172e-015	1.608e-015	3.43321e-015	1.27995e-015	-7.397e-016	-4.90624e-015	6.18625e-016	3.21276e-015	-8.23323e-016	-1.84114e-016	4.85772e-015	2.38237e-015	7.57987e-016	-2.18742e-015	-6.06752e-015	-3.75091e-015	-3.95082e-015	-4.03496e-015	8.01068e-016	2.62351e-015	4.62357e-015
8.90789e-016	2.74336e-015	3.02108e-015	4.54978e-015	5.44182e-015	1.38396e-015	3.51428e-015	1.27245e-015	-5.77465e-016	-4.54053e-015	8.05692e-016	3.51973e-015	-7.35771e-016	-2.74673e-016	4.98885e-015	2.16711e-015	7.39561e-016	-2.09021e-015	-6.24887e-015	-3.77266e-015	-4.22274e-015	-3.48511e-015	1.36419e-015	2.60528e-015	5.12794e-015
1.01667e-015	3.01886e-015	3.15137e-015	4.38031e-015	5.3213e-015	1.14352e-015	3.56902e-015	1.2394e-015	-4.25039e-016	-4.15733e-015	9.78596e-016	3.78356e-015	-6.54913e-016	-3.71983e-016	5.09937e-015	1.91941e-015	6.98659e-016	-2.00433e-015	-6.4207e-015	-3.80891e-015	-4.51595e-015	-2.96338e-015	1.90924e-015	2.58064e-015	5.61179e-015
1.12872e-015	3.27412e-015	3.26981e-015	4.18547e-015	5.16115e-015	8.86744e-016	3.59735e-015	1.18119e-015	-2.8315e-016	-3.76004e-015	1.13662e-015	4.00147e-015	-5.80705e-016	-4.75153e-016	5.18809e-015	1.6408e-015	6.35409e-016	-1.9301e-015	-6.58098e-015	-3.8577e-015	-4.82841e-015	-2.47225e-015	2.43347e-015	2.55119e-015	6.07342e-015
1.22732e-015	3.5069e-015	3.37641e-015	3.96619e-015	4.96358e-015	6.14741e-016	3.6005e-015	1.09774e-015	-1.52034e-016	-3.35293e-015	1.27901e-015	4.17112e-015	-5.13382e-016	-5.82782e-016	5.25512e-015	1.33419e-015	5.51533e-016	-1.86765e-015	-6.72804e-015	-3.91738e-015	-5.15775e-015	-2.01406e-015	2.93424e-015	2.51832e-015	6.51066e-015
1.31354e-015	3.71535e-015	3.47107e-015	3.72322e-015	4.73045e-015	3.28653e-016	3.57944e-015	9.89509e-016	-3.27132e-017	-2.93979e-015	1.40464e-015	4.28993e-015	-4.53267e-016	-6.93683e-016	5.30073e-015	1.00334e-015	4.48367e-016	-1.81718e-015	-6.85978e-015	-3.98591e-015	-5.50066e-015	-1.59016e-015	3.40861e-015	2.48333e-015	6.92173e-015
1.38795e-015	3.89866e-015	3.55381e-015	3.45785e-015	4.46434e-015	2.9335e-017	3.53552e-015	8.57553e-016	7.41771e-017	-2.52443e-015	1.51302e-015	4.35664e-015	-4.006e-016	-8.06808e-016	5.32497e-015	6.51397e-016	3.26857e-016	-1.77826e-015	-6.97436e-015	-4.06083e-015	-5.85361e-015	-1.20157e-015	3.85439e-015	2.44791e-015	7.30509e-015
1.45169e-015	4.05602e-015	3.62437e-015	3.17167e-015	4.16741e-015	-2.81571e-016	3.46981e-015	7.03089e-016	1.68006e-016	-2.11047e-015	1.60382e-015	4.37077e-015	-3.5579e-016	-9.21191e-016	5.3282e-015	2.82271e-016	1.88628e-016	-1.75077e-015	-7.07011e-015	-4.13994e-015	-6.2135e-015	-8.48922e-016	4.26894e-015	2.41359e-015	7.6597e-015
1.50541e-015	4.18648e-015	3.68334e-015	2.86616e-015	3.84324e-015	-6.02288e-016	3.38367e-015	5.27776e-016	2.48343e-016	-1.70175e-015	1.67708e-015	4.33258e-015	-3.18199e-016	-1.03625e-015	5.31076e-015	-1.00742e-016	3.57619e-017	-1.73498e-015	-7.14539e-015	-4.22011e-015	-6.57676e-015	-5.33071e-016	4.6505e-015	2.38149e-015	7.98436e-015
1.54978e-015	4.28889e-015	3.7311e-015	2.54274e-015	3.49443e-015	-9.31263e-016	3.27896e-015	3.32844e-016	3.13615e-016	-1.30199e-015	1.73178e-015	4.24216e-015	-2.88041e-016	-1.15126e-015	5.27265e-015	-4.93548e-016	-1.29597e-016	-1.73074e-015	-7.1992e-015	-4.29895e-015	-6.93935e-015	-2.53443e-016	4.99767e-015	2.35277e-015	8.27797e-015
1.5854e-015	4.36235e-015	3.76838e-015	2.2038e-015	3.12439e-015	-1.26669e-015	3.15759e-015	1.19478e-016	3.63636e-016	-9.15214e-016	1.76864e-015	4.10062e-015	-2.65319e-016	-1.26543e-015	5.21512e-015	-8.92067e-016	-3.05519e-016	-1.73805e-015	-7.23024e-015	-4.37394e-015	-7.29742e-015	-9.00829e-018	5.30968e-015	2.32893e-015	8.53949e-015
1.61335e-015	4.40703e-015	3.79579e-015	1.85163e-015	2.73638e-015	-1.60616e-015	3.02122e-015	-1.09674e-016	3.97536e-016	-5.44931e-016	1.78767e-015	3.90948e-015	-2.5007e-016	-1.37778e-015	5.13897e-015	-1.29191e-015	-4.89442e-016	-1.75614e-015	-7.23762e-015	-4.44241e-015	-7.64748e-015	2.00281e-016	5.58549e-015	2.31078e-015	8.7684e-015
1.63364e-015	4.42299e-015	3.81363e-015	1.48835e-015	2.33391e-015	-1.94784e-015	2.87247e-015	-3.53445e-016	4.14827e-016	-1.93738e-016	1.78859e-015	3.67093e-015	-2.42177e-016	-1.48718e-015	5.04528e-015	-1.68855e-015	-6.79084e-016	-1.7849e-015	-7.22045e-015	-4.5014e-015	-7.98537e-015	3.75794e-016	5.82363e-015	2.29857e-015	8.96433e-015
1.64732e-015	4.41066e-015	3.823e-015	1.11624e-015	1.92077e-015	-2.28948e-015	2.71364e-015	-6.08723e-016	4.14635e-016	1.35967e-016	1.77207e-015	3.38769e-015	-2.41971e-016	-1.59342e-015	4.93565e-015	-2.07763e-015	-8.72029e-016	-1.82362e-015	-7.17805e-015	-4.54902e-015	-8.3073e-015	5.19056e-016	6.02467e-015	2.29336e-015	9.1264e-015
1.65496e-015	4.37097e-015	3.82404e-015	7.37454e-016	1.50102e-015	-2.62829e-015	2.54704e-015	-8.733e-016	3.96532e-016	4.41911e-016	1.7386e-015	3.06208e-015	-2.50176e-016	-1.69635e-015	4.81131e-015	-2.45534e-015	-1.06576e-015	-1.87173e-015	-7.11026e-015	-4.58256e-015	-8.60924e-015	6.32288e-016	6.18866e-015	2.29592e-015	9.25516e-015
1.65723e-015	4.30465e-015	3.81731e-015	3.55113e-016	1.07864e-015	-2.96209e-015	2.37373e-015	-1.14489e-015	3.59772e-016	7.20925e-016	1.68851e-015	2.698e-015	-2.66194e-016	-1.79608e-015	4.67362e-015	-2.81784e-015	-1.25731e-015	-1.92895e-015	-7.01674e-015	-4.5993e-015	-8.88835e-015	7.17406e-016	6.31557e-015	2.30655e-015	9.3504e-015
1.65472e-015	4.21258e-015	3.80389e-015	-2.855e-017	6.5731e-016	-3.28881e-015	2.19591e-015	-1.42063e-015	3.03709e-016	9.71498e-016	1.62218e-015	2.30026e-015	-2.89794e-016	-1.89211e-015	4.52383e-015	-3.16102e-015	-1.44407e-015	-1.99482e-015	-6.8976e-015	-4.59694e-015	-9.14169e-015	7.76883e-016	6.40597e-015	2.32542e-015	9.41151e-015
1.64811e-015	4.09591e-015	3.78356e-015	-4.10539e-016	2.39914e-016	-3.60588e-015	2.01498e-015	-1.69873e-015	2.28517e-016	1.19217e-015	1.54043e-015	1.87319e-015	-3.20648e-016	-1.98497e-015	4.3631e-015	-3.48156e-015	-1.62338e-015	-2.06873e-015	-6.75332e-015	-4.57421e-015	-9.36581e-015	8.1296e-016	6.46083e-015	2.35318e-015	9.4396e-015
1.63741e-015	3.95641e-015	3.75737e-015	-7.88259e-016	-1.69679e-016	-3.91018e-015	1.83358e-015	-1.97659e-015	1.3387e-016	1.3816e-015	1.44428e-015	1.42145e-015	-3.59445e-016	-2.07434e-015	4.19349e-015	-3.7755e-015	-1.7928e-015	-2.14964e-015	-6.58502e-015	-4.52949e-015	-9.55818e-015	8.28372e-016	6.48169e-015	2.3896e-015	9.43498e-015
1.62296e-015	3.79579e-015	3.72608e-015	-1.15924e-015	-5.67784e-016	-4.19937e-015	1.65321e-015	-2.25136e-015	1.97862e-017	1.53849e-015	1.3348e-015	9.50196e-016	-4.05794e-016	-2.15959e-015	4.01652e-015	-4.03991e-015	-1.94924e-015	-2.23706e-015	-6.39304e-015	-4.46088e-015	-9.71714e-015	8.2605e-016	6.46969e-015	2.43478e-015	9.39818e-015
1.60522e-015	3.61571e-015	3.69004e-015	-1.52046e-015	-9.50866e-016	-4.4714e-015	1.47584e-015	-2.52061e-015	-1.13897e-016	1.66224e-015	1.21335e-015	4.64079e-016	-4.59161e-016	-2.24064e-015	3.83349e-015	-4.27186e-015	-2.09109e-015	-2.33e-015	-6.17908e-015	-4.36596e-015	-9.84108e-015	8.08789e-016	6.42709e-015	2.48864e-015	9.3301e-015
1.58435e-015	3.41821e-015	3.64992e-015	-1.86947e-015	-1.31607e-015	-4.7238e-015	1.30315e-015	-2.78271e-015	-2.66613e-016	1.7523e-015	1.08052e-015	-3.20413e-017	-5.19066e-016	-2.31778e-015	3.64578e-015	-4.469e-015	-2.21604e-015	-2.42794e-015	-5.944e-015	-4.24488e-015	-9.92824e-015	7.79479e-016	6.35587e-015	2.55047e-015	9.23182e-015
1.56027e-015	3.20502e-015	3.60618e-015	-2.204e-015	-1.6604e-015	-4.9542e-015	1.13651e-015	-3.03592e-015	-4.37565e-016	1.80918e-015	9.36855e-016	-5.33521e-016	-5.84677e-016	-2.39138e-015	3.455e-015	-4.62923e-015	-2.32183e-015	-2.5302e-015	-5.68893e-015	-4.09685e-015	-9.97752e-015	7.41417e-016	6.25839e-015	2.61961e-015	9.10464e-015
1.53308e-015	2.97893e-015	3.5593e-015	-2.52223e-015	-1.98178e-015	-5.16105e-015	9.76802e-016	-3.27769e-015	-6.26929e-016	1.83349e-015	7.83499e-016	-1.03562e-015	-6.5562e-016	-2.46187e-015	3.26223e-015	-4.75133e-015	-2.40622e-015	-2.63565e-015	-5.41566e-015	-3.9213e-015	-9.98841e-015	6.97344e-016	6.13716e-015	2.69463e-015	8.94943e-015
1.50248e-015	2.74191e-015	3.5097e-015	-2.82206e-015	-2.27776e-015	-5.34288e-015	8.25017e-016	-3.50583e-015	-8.34253e-016	1.82666e-015	6.21059e-016	-1.53272e-015	-7.30984e-016	-2.52951e-015	3.06881e-015	-4.83391e-015	-2.46787e-015	-2.74344e-015	-5.12578e-015	-3.71822e-015	-9.96083e-015	6.50048e-016	5.99502e-015	2.77522e-015	8.76793e-015
1.46782e-015	2.4962e-015	3.45692e-015	-3.10177e-015	-2.54625e-015	-5.49859e-015	6.82029e-016	-3.71902e-015	-1.05874e-015	1.78904e-015	4.50909e-016	-2.01937e-015	-8.10806e-016	-2.59461e-015	2.87673e-015	-4.87636e-015	-2.50588e-015	-2.85236e-015	-4.82137e-015	-3.48793e-015	-9.89549e-015	6.01633e-016	5.83458e-015	2.86026e-015	8.56195e-015
1.42936e-015	2.24395e-015	3.40107e-015	-3.35941e-015	-2.78544e-015	-5.62632e-015	5.48411e-016	-3.91619e-015	-1.29942e-015	1.72213e-015	2.7365e-016	-2.49152e-015	-8.9477e-016	-2.65767e-015	2.68743e-015	-4.87813e-015	-2.51857e-015	-2.96156e-015	-4.50422e-015	-3.2312e-015	-9.79298e-015	5.54323e-016	5.6586e-015	2.94859e-015	8.3324e-015
1.38681e-015	1.98791e-015	3.34231e-015	-3.593e-015	-2.99409e-015	-5.7247e-015	4.24506e-016	-4.09588e-015	-1.55479e-015	1.62788e-015	9.03907e-017	-2.94469e-015	-9.81619e-016	-2.71919e-015	2.50168e-015	-4.83951e-015	-2.50506e-015	-3.06977e-015	-4.17617e-015	-2.94887e-015	-9.6543e-015	5.10932e-016	5.46996e-015	3.03878e-015	8.08089e-015
1.34045e-015	1.73056e-015	3.2805e-015	-3.80149e-015	-3.17119e-015	-5.79242e-015	3.11187e-016	-4.25694e-015	-1.82444e-015	1.50838e-015	-9.79592e-017	-3.37522e-015	-1.07022e-015	-2.77915e-015	2.32098e-015	-4.76125e-015	-2.46515e-015	-3.17578e-015	-3.8387e-015	-2.64225e-015	-9.48124e-015	4.73543e-016	5.27189e-015	3.12989e-015	7.80963e-015
1.29043e-015	1.47414e-015	3.21629e-015	-3.98377e-015	-3.31603e-015	-5.82867e-015	2.08346e-016	-4.39969e-015	-2.10708e-015	1.36609e-015	-2.907e-016	-3.77896e-015	-1.15918e-015	-2.838e-015	2.14627e-015	-4.64393e-015	-2.3985e-015	-3.27814e-015	-3.49414e-015	-2.31338e-015	-9.2756e-015	4.4404e-016	5.06727e-015	3.22008e-015	7.52047e-015
1.23654e-015	1.22058e-015	3.14959e-015	-4.1386e-015	-3.42798e-015	-5.83316e-015	1.15858e-016	-4.52396e-015	-2.40124e-015	1.20297e-015	-4.86511e-016	-4.15223e-015	-1.24817e-015	-2.89631e-015	1.97811e-015	-4.4887e-015	-2.305e-015	-3.37591e-015	-3.14454e-015	-1.96374e-015	-9.03976e-015	4.2386e-016	4.85879e-015	3.30759e-015	7.21481e-015
1.17822e-015	9.71564e-016	3.08033e-015	-4.26503e-015	-3.50719e-015	-5.80551e-015	3.3759e-017	-4.62923e-015	-2.7056e-015	1.02113e-015	-6.84069e-016	-4.49225e-015	-1.33657e-015	-2.95386e-015	1.81823e-015	-4.29786e-015	-2.18485e-015	-3.4681e-015	-2.79144e-015	-1.59457e-015	-8.77605e-015	4.14032e-016	4.6491e-015	3.39079e-015	6.89441e-015
1.11518e-015	7.29587e-016	3.00851e-015	-4.36263e-015	-3.55393e-015	-5.74624e-015	-3.87408e-017	-4.71596e-015	-3.01888e-015	8.23546e-016	-8.82798e-016	-4.79735e-015	-1.423e-015	-3.01112e-015	1.66773e-015	-4.07343e-015	-2.03888e-015	-3.55301e-015	-2.4373e-015	-1.20801e-015	-8.48718e-015	4.15754e-016	4.44097e-015	3.46876e-015	6.56138e-015
1.04711e-015	4.96216e-016	2.93396e-015	-4.43163e-015	-3.56915e-015	-5.65514e-015	-1.01594e-016	-4.78505e-015	-3.33936e-015	6.12373e-016	-1.08248e-015	-5.06476e-015	-1.50601e-015	-3.06816e-015	1.52738e-015	-3.81797e-015	-1.86781e-015	-3.62992e-015	-2.08379e-015	-8.06306e-016	-8.17634e-015	4.30197e-016	4.237e-015	3.53952e-015	6.21763e-015
9.73771e-016	2.72534e-016	2.85655e-015	-4.47158e-015	-3.55411e-015	-5.53332e-015	-1.55299e-016	-4.83698e-015	-3.66534e-015	3.9087e-016	-1.28163e-015	-5.2929e-015	-1.58487e-015	-3.1255e-015	1.39783e-015	-3.53438e-015	-1.67278e-015	-3.69781e-015	-1.73339e-015	-3.91306e-016	-7.84694e-015	4.57297e-016	4.03944e-015	3.60152e-015	5.8646e-015
8.95382e-016	5.99969e-017	2.77562e-015	-4.48235e-015	-3.50987e-015	-5.38212e-015	-2.00599e-016	-4.8725e-015	-3.99572e-015	1.61785e-016	-1.47941e-015	-5.481e-015	-1.65865e-015	-3.18283e-015	1.27974e-015	-3.22585e-015	-1.45603e-015	-3.75546e-015	-1.38806e-015	3.4295e-017	-7.50167e-015	4.97452e-016	3.85011e-015	3.65364e-015	5.50433e-015
8.11934e-016	-1.40298e-016	2.69074e-015	-4.46433e-015	-3.43773e-015	-5.20229e-015	-2.39161e-016	-4.89347e-015	-4.32844e-015	-7.28942e-017	-1.67515e-015	-5.62805e-015	-1.72603e-015	-3.24071e-015	1.17422e-015	-2.89573e-015	-1.21869e-015	-3.80169e-015	-1.04967e-015	4.67065e-016	-7.14448e-015	5.50864e-016	3.67052e-015	3.69442e-015	5.13922e-015
7.24064e-016	-3.27949e-016	2.60119e-015	-4.41817e-015	-3.33942e-015	-4.99522e-015	-2.71621e-016	-4.90134e-015	-4.66104e-015	-3.10385e-016	-1.86836e-015	-5.73455e-015	-1.78666e-015	-3.29991e-015	1.08167e-015	-2.54763e-015	-9.62034e-016	-3.83526e-015	-7.19699e-016	9.04066e-016	-6.77854e-015	6.17043e-016	3.50227e-015	3.72286e-015	4.77046e-015
6.31722e-016	-5.01677e-016	2.50703e-015	-4.34508e-015	-3.217e-015	-4.76272e-015	-2.98245e-016	-4.89735e-015	-4.99181e-015	-5.48167e-016	-2.05832e-015	-5.80104e-015	-1.84008e-015	-3.36071e-015	1.00312e-015	-2.1846e-015	-6.88101e-016	-3.85587e-015	-3.99501e-016	1.34267e-015	-6.4078e-015	6.94971e-016	3.34737e-015	3.73793e-015	4.40035e-015
5.34828e-016	-6.61007e-016	2.40792e-015	-4.24604e-015	-3.07245e-015	-4.50775e-015	-3.19494e-016	-4.88381e-015	-5.31938e-015	-7.8392e-016	-2.24473e-015	-5.82921e-015	-1.88551e-015	-3.42251e-015	9.38828e-016	-1.81035e-015	-3.99636e-016	-3.86303e-015	-9.05537e-017	1.78012e-015	-6.03615e-015	7.83506e-016	3.20652e-015	3.73848e-015	4.03108e-015
4.33858e-016	-8.05815e-016	2.30401e-015	-4.12264e-015	-2.9083e-015	-4.23286e-015	-3.36757e-016	-4.86264e-015	-5.642e-015	-1.01597e-015	-2.42782e-015	-5.82013e-015	-1.92255e-015	-3.48553e-015	8.89105e-016	-1.42828e-015	-9.86716e-017	-3.85582e-015	2.06485e-016	2.21357e-015	-5.6672e-015	8.82549e-016	3.08094e-015	3.72368e-015	3.66433e-015
3.30315e-016	-9.35819e-016	2.1949e-015	-3.97626e-015	-2.72656e-015	-3.94024e-015	-3.50425e-016	-4.83513e-015	-5.95778e-015	-1.24207e-015	-2.60667e-015	-5.77627e-015	-1.95062e-015	-3.54937e-015	8.5422e-016	-1.04158e-015	2.12083e-016	-3.83315e-015	4.9068e-016	2.64089e-015	-5.30425e-015	9.90653e-016	2.97128e-015	3.69233e-015	3.30212e-015
2.24748e-016	-1.05087e-015	2.08075e-015	-3.80826e-015	-2.53007e-015	-3.63153e-015	-3.61073e-016	-4.80337e-015	-6.26481e-015	-1.46035e-015	-2.78102e-015	-5.69928e-015	-1.96944e-015	-3.61416e-015	8.34823e-016	-6.54036e-016	5.30117e-016	-3.79498e-015	7.61657e-016	3.06012e-015	-4.9503e-015	1.10668e-015	2.87801e-015	3.64424e-015	2.94641e-015
1.173e-016	-1.15162e-015	1.9609e-015	-3.62086e-015	-2.32163e-015	-3.31012e-015	-3.69043e-016	-4.76877e-015	-6.56183e-015	-1.66904e-015	-2.94995e-015	-5.592e-015	-1.97909e-015	-3.68027e-015	8.31317e-016	-2.68973e-016	8.52735e-016	-3.74069e-015	1.01906e-015	3.46889e-015	-4.60746e-015	1.2297e-015	2.80115e-015	3.57916e-015	2.59893e-015
8.27282e-018	-1.23907e-015	1.83563e-015	-3.41511e-015	-2.10377e-015	-2.97903e-015	-3.74519e-016	-4.73386e-015	-6.84659e-015	-1.86705e-015	-3.11352e-015	-5.45796e-015	-1.97909e-015	-3.74725e-015	8.44185e-016	1.11076e-016	1.17727e-015	-3.6702e-015	1.26308e-015	3.86536e-015	-4.27783e-015	1.35779e-015	2.7409e-015	3.49732e-015	2.26106e-015
-1.01852e-016	-1.31383e-015	1.70512e-015	-3.19285e-015	-1.87919e-015	-2.6408e-015	-3.7849e-016	-4.70024e-015	-7.11769e-015	-2.05368e-015	-3.27158e-015	-5.3009e-015	-1.97012e-015	-3.81518e-015	8.74043e-016	4.83191e-016	1.50144e-015	-3.58363e-015	1.49358e-015	4.24711e-015	-3.96455e-015	1.49007e-015	2.69668e-015	3.39814e-015	1.93461e-015
-2.1207e-016	-1.3769e-015	1.56923e-015	-2.95639e-015	-1.65038e-015	-2.29839e-015	-3.81102e-016	-4.66932e-015	-7.37393e-015	-2.22798e-015	-3.4243e-015	-5.12423e-015	-1.9523e-015	-3.88442e-015	9.20247e-016	8.43575e-016	1.82321e-015	-3.48152e-015	1.71051e-015	4.61251e-015	-3.66946e-015	1.62477e-015	2.66825e-015	3.28195e-015	1.62121e-015
-3.21193e-016	-1.42999e-015	1.42795e-015	-2.70818e-015	-1.41984e-015	-1.9548e-015	-3.82356e-016	-4.6434e-015	-7.61408e-015	-2.38939e-015	-3.57148e-015	-4.93176e-015	-1.92608e-015	-3.95438e-015	9.82934e-016	1.19051e-015	2.14016e-015	-3.3643e-015	1.91397e-015	4.96017e-015	-3.39469e-015	1.76102e-015	2.65506e-015	3.14958e-015	1.32217e-015
-4.28304e-016	-1.47419e-015	1.28116e-015	-2.45061e-015	-1.19025e-015	-1.61335e-015	-3.83028e-016	-4.62416e-015	-7.83668e-015	-2.53706e-015	-3.71271e-015	-4.72804e-015	-1.89195e-015	-4.02468e-015	1.06219e-015	1.52197e-015	2.44914e-015	-3.23207e-015	2.10455e-015	5.28912e-015	-3.14141e-015	1.89805e-015	2.65656e-015	3.00121e-015	1.03916e-015
-5.32221e-016	-1.51075e-015	1.12925e-015	-2.18586e-015	-9.63756e-016	-1.27709e-015	-3.83244e-016	-4.61271e-015	-8.04081e-015	-2.67079e-015	-3.84792e-015	-4.51699e-015	-1.85002e-015	-4.09556e-015	1.15748e-015	1.83634e-015	2.74781e-015	-3.08564e-015	2.2831e-015	5.59849e-015	-2.91035e-015	2.03421e-015	2.67214e-015	2.83773e-015	7.74322e-016
-6.31756e-016	-1.54154e-015	9.7254e-016	-1.91561e-015	-7.4277e-016	-9.49615e-016	-3.829e-016	-4.6099e-015	-8.22556e-015	-2.79024e-015	-3.9768e-015	-4.30305e-015	-1.80172e-015	-4.16667e-015	1.26881e-015	2.13213e-015	3.03439e-015	-2.92539e-015	2.44996e-015	5.88798e-015	-2.70221e-015	2.16862e-015	2.70049e-015	2.65965e-015	5.286e-016
-7.26096e-016	-1.56807e-015	8.1151e-016	-1.6424e-015	-5.29288e-016	-6.32805e-016	-3.81988e-016	-4.61701e-015	-8.38943e-015	-2.89633e-015	-4.09932e-015	-4.08979e-015	-1.74758e-015	-4.23813e-015	1.39613e-015	2.4083e-015	3.3067e-015	-2.75254e-015	2.60599e-015	6.15693e-015	-2.51778e-015	2.30027e-015	2.74009e-015	2.46769e-015	3.03583e-016
-8.14145e-016	-1.59156e-015	6.46264e-016	-1.36853e-015	-3.25528e-016	-3.29451e-016	-3.80296e-016	-4.63468e-015	-8.53232e-015	-2.98973e-015	-4.21531e-015	-3.88204e-015	-1.68886e-015	-4.30996e-015	1.53833e-015	2.66392e-015	3.56297e-015	-2.56784e-015	2.75218e-015	6.4047e-015	-2.35716e-015	2.42852e-015	2.78979e-015	2.2626e-015	1.00178e-016
-8.95593e-016	-1.61385e-015	4.77578e-016	-1.0959e-015	-1.33109e-016	-4.24154e-017	-3.77194e-016	-4.66312e-015	-8.65379e-015	-3.07098e-015	-4.32535e-015	-3.68338e-015	-1.62628e-015	-4.3816e-015	1.69416e-015	2.89831e-015	3.80162e-015	-2.37198e-015	2.89024e-015	6.63134e-015	-2.21967e-015	2.55274e-015	2.84844e-015	2.04561e-015	-8.05663e-017
-9.69397e-016	-1.63735e-015	3.0611e-016	-8.27275e-016	4.66609e-017	2.25993e-016	-3.72934e-016	-4.70258e-015	-8.75326e-015	-3.14063e-015	-4.42905e-015	-3.49741e-015	-1.56107e-015	-4.45243e-015	1.86248e-015	3.11171e-015	4.02132e-015	-2.16651e-015	3.02195e-015	6.83667e-015	-2.10428e-015	2.67233e-015	2.91454e-015	1.81805e-015	-2.37421e-016
-1.03427e-015	-1.66313e-015	1.3214e-016	-5.65138e-016	2.1283e-016	4.74128e-016	-3.67177e-016	-4.75373e-015	-8.83118e-015	-3.20023e-015	-4.5267e-015	-3.32752e-015	-1.49423e-015	-4.52279e-015	2.04207e-015	3.30384e-015	4.2211e-015	-1.9534e-015	3.14895e-015	7.02128e-015	-2.00995e-015	2.7868e-015	2.98686e-015	1.58209e-015	-3.69175e-016
-1.08928e-015	-1.69261e-015	-4.34783e-017	-3.11132e-016	3.63691e-016	6.99339e-016	-3.59094e-016	-4.8162e-015	-8.88704e-015	-3.25086e-015	-4.6181e-015	-3.17681e-015	-1.42752e-015	-4.59239e-015	2.23143e-015	3.47454e-015	4.39944e-015	-1.7339e-015	3.27279e-015	7.18558e-015	-1.9357e-015	2.89639e-015	3.06401e-015	1.33946e-015	-4.74752e-016
-1.13413e-015	-1.72804e-015	-2.20357e-016	-6.74419e-017	4.98613e-016	8.9959e-016	-3.48641e-016	-4.88889e-015	-8.92086e-015	-3.29381e-015	-4.70386e-015	-3.04854e-015	-1.36214e-015	-4.66129e-015	2.42896e-015	3.62472e-015	4.55582e-015	-1.50974e-015	3.39501e-015	7.33014e-015	-1.87973e-015	3.00069e-015	3.14443e-015	1.0914e-015	-5.53604e-016
-1.16839e-015	-1.77016e-015	-3.97287e-016	1.63936e-016	6.17227e-016	1.07352e-015	-3.35471e-016	-4.97086e-015	-8.93314e-015	-3.33038e-015	-4.78407e-015	-2.94577e-015	-1.29933e-015	-4.72938e-015	2.63295e-015	3.7548e-015	4.6893e-015	-1.28275e-015	3.51619e-015	7.45586e-015	-1.84065e-015	3.10008e-015	3.22716e-015	8.39182e-016	-6.05627e-016
-1.19163e-015	-1.82085e-015	-5.73851e-016	3.81251e-016	7.19434e-016	1.22022e-015	-3.19124e-016	-5.0611e-015	-8.92382e-015	-3.36174e-015	-4.8591e-015	-2.87088e-015	-1.24053e-015	-4.79635e-015	2.8417e-015	3.866e-015	4.79944e-015	-1.0548e-015	3.63821e-015	7.56334e-015	-1.81698e-015	3.19482e-015	3.31018e-015	5.84008e-016	-6.29907e-016
-1.20349e-015	-1.88115e-015	-7.4941e-016	5.82918e-016	8.04746e-016	1.33853e-015	-2.9923e-016	-5.15917e-015	-8.89366e-015	-3.38998e-015	-4.9297e-015	-2.82562e-015	-1.18776e-015	-4.86217e-015	3.05281e-015	3.95884e-015	4.88638e-015	-8.27534e-016	3.76186e-015	7.65418e-015	-1.80674e-015	3.28467e-015	3.39246e-015	3.27703e-016	-6.26029e-016
-1.20363e-015	-1.95253e-015	-9.2325e-016	7.67073e-016	8.73207e-016	1.42736e-015	-2.75122e-016	-5.26371e-015	-8.84388e-015	-3.41606e-015	-4.9954e-015	-2.81158e-015	-1.14234e-015	-4.92733e-015	3.26407e-015	4.03447e-015	4.9496e-015	-6.03004e-016	3.88856e-015	7.72963e-015	-1.80743e-015	3.3699e-015	3.473e-015	7.18158e-017	-5.94271e-016
-1.19261e-015	-2.03656e-015	-1.09476e-015	9.32114e-016	9.2525e-016	1.48662e-015	-2.46397e-016	-5.37284e-015	-8.77511e-015	-3.44091e-015	-5.05618e-015	-2.83006e-015	-1.1059e-015	-4.99142e-015	3.47323e-015	4.09482e-015	4.98949e-015	-3.83105e-016	4.01959e-015	7.79075e-015	-1.81686e-015	3.4509e-015	3.5507e-015	-1.82117e-016	-5.35014e-016
-1.17015e-015	-2.13399e-015	-1.2632e-015	1.07739e-015	9.61287e-016	1.51576e-015	-2.13817e-016	-5.48522e-015	-8.68899e-015	-3.46593e-015	-5.11272e-015	-2.88073e-015	-1.07938e-015	-5.05458e-015	3.67794e-015	4.14149e-015	5.00626e-015	-1.7028e-016	4.15596e-015	7.83844e-015	-1.8333e-015	3.52872e-015	3.62464e-015	-4.32648e-016	-4.48801e-016
-1.13602e-015	-2.2452e-015	-1.42778e-015	1.20132e-015	9.81542e-016	1.51474e-015	-1.76826e-016	-5.59918e-015	-8.58649e-015	-3.49225e-015	-5.16517e-015	-2.96352e-015	-1.06427e-015	-5.11731e-015	3.87543e-015	4.1756e-015	5.0007e-015	3.31665e-017	4.29869e-015	7.8739e-015	-1.85516e-015	3.60374e-015	3.69361e-015	-6.78313e-016	-3.35385e-016
-1.09076e-015	-2.37013e-015	-1.58782e-015	1.30296e-015	9.87115e-016	1.484e-015	-1.35281e-016	-5.71295e-015	-8.46888e-015	-3.52145e-015	-5.2134e-015	-3.07816e-015	-1.06175e-015	-5.17908e-015	4.06292e-015	4.19858e-015	4.97284e-015	2.26174e-016	4.44842e-015	7.89763e-015	-1.88025e-015	3.67682e-015	3.75598e-015	-9.18349e-016	-1.95479e-016
-1.03556e-015	-2.50938e-015	-1.74248e-015	1.38174e-015	9.79009e-016	1.42441e-015	-8.93094e-017	-5.82419e-015	-8.33819e-015	-3.5541e-015	-5.25759e-015	-3.2236e-015	-1.07277e-015	-5.23977e-015	4.23797e-015	4.2123e-015	4.92392e-015	4.06632e-016	4.60512e-015	7.91104e-015	-1.90682e-015	3.74881e-015	3.81219e-015	-1.15157e-015	-3.01729e-017
-9.71108e-016	-2.66282e-015	-1.8913e-015	1.43652e-015	9.58405e-016	1.33693e-015	-3.93681e-017	-5.93083e-015	-8.19552e-015	-3.59115e-015	-5.29825e-015	-3.39904e-015	-1.09764e-015	-5.29941e-015	4.39838e-015	4.21774e-015	4.85505e-015	5.72635e-016	4.76923e-015	7.91456e-015	-1.93282e-015	3.81958e-015	3.86152e-015	-1.37701e-015	1.59216e-016
-8.98108e-016	-2.83011e-015	-2.03363e-015	1.46639e-015	9.2647e-016	1.22285e-015	1.41706e-017	-6.03104e-015	-8.04206e-015	-3.63328e-015	-5.33528e-015	-3.60279e-015	-1.13728e-015	-5.35765e-015	4.54137e-015	4.21625e-015	4.76754e-015	7.22504e-016	4.94049e-015	7.90855e-015	-1.95626e-015	3.88994e-015	3.90361e-015	-1.59376e-015	3.71477e-016
-8.17427e-016	-3.01059e-015	-2.16916e-015	1.47077e-015	8.84934e-016	1.08321e-015	7.13176e-017	-6.12282e-015	-7.87976e-015	-3.68107e-015	-5.36897e-015	-3.83257e-015	-1.19185e-015	-5.41454e-015	4.66439e-015	4.20925e-015	4.66217e-015	8.54352e-016	5.11896e-015	7.89412e-015	-1.97565e-015	3.96075e-015	3.93809e-015	-1.80059e-015	6.05468e-016
-7.30489e-016	-3.20328e-015	-2.29756e-015	1.44947e-015	8.35359e-016	9.19638e-016	1.31483e-016	-6.20455e-015	-7.71026e-015	-3.73463e-015	-5.39958e-015	-4.08628e-015	-1.26158e-015	-5.46995e-015	4.76504e-015	4.19826e-015	4.53987e-015	9.66826e-016	5.30425e-015	7.87162e-015	-1.9892e-015	4.03144e-015	3.96437e-015	-1.99715e-015	8.58799e-016
-6.38285e-016	-3.40785e-015	-2.41788e-015	1.40227e-015	7.78903e-016	7.34222e-016	1.93753e-016	-6.27422e-015	-7.5355e-015	-3.79464e-015	-5.42655e-015	-4.36176e-015	-1.34674e-015	-5.52383e-015	4.84119e-015	4.18381e-015	4.4027e-015	1.05855e-015	5.49539e-015	7.8419e-015	-1.99546e-015	4.10272e-015	3.98211e-015	-2.1828e-015	1.12979e-015
-5.42432e-016	-3.62368e-015	-2.52941e-015	1.32958e-015	7.1718e-016	5.28861e-016	2.57594e-016	-6.32971e-015	-7.35679e-015	-3.86146e-015	-5.44976e-015	-4.65647e-015	-1.44706e-015	-5.57556e-015	4.89058e-015	4.16652e-015	4.25179e-015	1.129e-015	5.69231e-015	7.80538e-015	-1.99299e-015	4.17509e-015	3.99124e-015	-2.35697e-015	1.41605e-015
-4.4463e-016	-3.84917e-015	-2.63209e-015	1.23143e-015	6.51525e-016	3.06494e-016	3.22884e-016	-6.36926e-015	-7.17603e-015	-3.93359e-015	-5.46911e-015	-4.96583e-015	-1.56214e-015	-5.62487e-015	4.91144e-015	4.14667e-015	4.08817e-015	1.17687e-015	5.89365e-015	7.76283e-015	-1.98128e-015	4.24835e-015	3.99131e-015	-2.51967e-015	1.71592e-015
-3.45989e-016	-4.08239e-015	-2.72553e-015	1.10855e-015	5.82693e-016	6.99922e-017	3.89073e-016	-6.39182e-015	-6.99455e-015	-4.01091e-015	-5.48409e-015	-5.28701e-015	-1.69104e-015	-5.67134e-015	4.90174e-015	4.12491e-015	3.91327e-015	1.20139e-015	6.09797e-015	7.71417e-015	-1.9598e-015	4.32271e-015	3.98297e-015	-2.67101e-015	2.02694e-015
-2.47937e-016	-4.32165e-015	-2.80953e-015	9.61437e-016	5.12611e-016	-1.78574e-016	4.54961e-016	-6.39576e-015	-6.81355e-015	-4.09338e-015	-5.49456e-015	-5.61676e-015	-1.83333e-015	-5.71497e-015	4.86001e-015	4.10146e-015	3.72847e-015	1.20203e-015	6.30426e-015	7.65924e-015	-1.92788e-015	4.39735e-015	3.96605e-015	-2.81144e-015	2.34684e-015
-1.51354e-016	-4.5651e-015	-2.88436e-015	7.90787e-016	4.4284e-016	-4.36569e-016	5.19518e-016	-6.38041e-015	-6.63487e-015	-4.17978e-015	-5.50034e-015	-5.95084e-015	-1.98801e-015	-5.75492e-015	4.7853e-015	4.07686e-015	3.53569e-015	1.17877e-015	6.51095e-015	7.59829e-015	-1.88541e-015	4.47229e-015	3.94015e-015	-2.94061e-015	2.6728e-015
-5.77375e-017	-4.8111e-015	-2.94988e-015	5.97796e-016	3.74697e-016	-7.00711e-016	5.82106e-016	-6.3453e-015	-6.45948e-015	-4.26907e-015	-5.50079e-015	-6.28513e-015	-2.15329e-015	-5.79094e-015	4.6769e-015	4.05086e-015	3.336e-015	1.13203e-015	6.71633e-015	7.53155e-015	-1.83256e-015	4.54757e-015	3.90506e-015	-3.05866e-015	3.00182e-015
3.12284e-017	-5.05756e-015	-3.00549e-015	3.83329e-016	3.09551e-016	-9.68648e-016	6.41548e-016	-6.28879e-015	-6.28886e-015	-4.36039e-015	-5.49583e-015	-6.61522e-015	-2.32849e-015	-5.82258e-015	4.53472e-015	4.02348e-015	3.13089e-015	1.06168e-015	6.91863e-015	7.45893e-015	-1.76893e-015	4.62246e-015	3.86132e-015	-3.16629e-015	3.33181e-015
1.13972e-016	-5.30215e-015	-3.05177e-015	1.48423e-016	2.48278e-016	-1.23683e-015	6.9731e-016	-6.21035e-015	-6.12359e-015	-4.45265e-015	-5.48477e-015	-6.93753e-015	-2.51169e-015	-5.84959e-015	4.35902e-015	3.99433e-015	2.92166e-015	9.68318e-016	7.11601e-015	7.38067e-015	-1.69504e-015	4.69674e-015	3.80942e-015	-3.26391e-015	3.6593e-015
1.88944e-016	-5.54207e-015	-3.08905e-015	-1.05289e-016	1.91706e-016	-1.50217e-015	7.48781e-016	-6.1104e-015	-5.96472e-015	-4.54355e-015	-5.46703e-015	-7.24846e-015	-2.7006e-015	-5.87111e-015	4.14982e-015	3.96254e-015	2.70964e-015	8.52075e-016	7.30683e-015	7.29658e-015	-1.61183e-015	4.76951e-015	3.74974e-015	-3.35198e-015	3.98125e-015
2.55729e-016	-5.77568e-015	-3.11683e-015	-3.76011e-016	1.40938e-016	-1.76098e-015	7.94764e-016	-5.98876e-015	-5.81338e-015	-4.6321e-015	-5.44155e-015	-7.54376e-015	-2.89265e-015	-5.8868e-015	3.90762e-015	3.92819e-015	2.49615e-015	7.14165e-016	7.48872e-015	7.20656e-015	-1.51981e-015	4.83945e-015	3.6824e-015	-3.43124e-015	4.29505e-015
3.13462e-016	-6.0005e-015	-3.13533e-015	-6.61572e-016	9.67575e-017	-2.00978e-015	8.34154e-016	-5.84489e-015	-5.67028e-015	-4.71776e-015	-5.40789e-015	-7.82023e-015	-3.08532e-015	-5.89646e-015	3.63438e-015	3.89071e-015	2.28257e-015	5.55199e-016	7.65987e-015	7.11084e-015	-1.41895e-015	4.90597e-015	3.60766e-015	-3.50267e-015	4.59738e-015
3.60954e-016	-6.21337e-015	-3.14456e-015	-9.59598e-016	6.00096e-017	-2.24607e-015	8.6656e-016	-5.67894e-015	-5.53605e-015	-4.79903e-015	-5.36526e-015	-8.07436e-015	-3.27681e-015	-5.89931e-015	3.33138e-015	3.84918e-015	2.06941e-015	3.76732e-016	7.81862e-015	7.00948e-015	-1.30981e-015	4.96855e-015	3.52518e-015	-3.56698e-015	4.8858e-015
3.97965e-016	-6.41224e-015	-3.14488e-015	-1.2678e-015	3.12134e-017	-2.46673e-015	8.91648e-016	-5.49182e-015	-5.41068e-015	-4.87402e-015	-5.3129e-015	-8.30306e-015	-3.46472e-015	-5.89429e-015	3.00062e-015	3.80341e-015	1.85832e-015	1.80753e-016	7.96202e-015	6.90295e-015	-1.19363e-015	5.02545e-015	3.43493e-015	-3.62486e-015	5.15788e-015
4.24123e-016	-6.59496e-015	-3.13658e-015	-1.58341e-015	1.0985e-017	-2.66894e-015	9.09034e-016	-5.28414e-015	-5.29406e-015	-4.94123e-015	-5.25021e-015	-8.50357e-015	-3.64625e-015	-5.88087e-015	2.64536e-015	3.75274e-015	1.65013e-015	-3.13072e-017	8.08776e-015	6.79186e-015	-1.07092e-015	5.076e-015	3.33724e-015	-3.67702e-015	5.41076e-015
4.39059e-016	-6.75943e-015	-3.11939e-015	-1.90414e-015	-6.02595e-019	-2.8496e-015	9.1895e-016	-5.05664e-015	-5.18639e-015	-4.99988e-015	-5.17618e-015	-8.67332e-015	-3.81865e-015	-5.85855e-015	2.26808e-015	3.69669e-015	1.44569e-015	-2.57582e-016	8.19429e-015	6.67641e-015	-9.42644e-016	5.11998e-015	3.2326e-015	-3.72465e-015	5.64272e-015
4.42268e-016	-6.90333e-015	-3.0939e-015	-2.22716e-015	-3.3276e-018	-3.00596e-015	9.20622e-016	-4.80974e-015	-5.08757e-015	-5.04851e-015	-5.09069e-015	-8.81029e-015	-3.97896e-015	-5.82655e-015	1.87251e-015	3.63496e-015	1.24611e-015	-4.95606e-016	8.28034e-015	6.55669e-015	-8.10024e-016	5.15633e-015	3.12101e-015	-3.7687e-015	5.85205e-015
4.33765e-016	-7.02431e-015	-3.06095e-015	-2.54944e-015	3.59295e-018	-3.13599e-015	9.14067e-016	-4.54455e-015	-4.99717e-015	-5.0864e-015	-4.99318e-015	-8.91284e-015	-4.1246e-015	-5.78411e-015	1.46202e-015	3.56744e-015	1.05307e-015	-7.42978e-016	8.34432e-015	6.43358e-015	-6.74326e-016	5.18482e-015	3.00293e-015	-3.81019e-015	6.03626e-015
4.13825e-016	-7.1204e-015	-3.02058e-015	-2.86818e-015	2.03379e-017	-3.23718e-015	8.99447e-016	-4.26203e-015	-4.91424e-015	-5.11176e-015	-4.88269e-015	-8.98002e-015	-4.25308e-015	-5.73058e-015	1.04e-015	3.49328e-015	8.67112e-016	-9.97644e-016	8.38459e-015	6.30757e-015	-5.37323e-016	5.20444e-015	2.87884e-015	-3.84956e-015	6.19351e-015
3.82699e-016	-7.18972e-015	-2.97267e-015	-3.18079e-015	4.64525e-017	-3.30716e-015	8.76962e-016	-3.96334e-015	-4.83851e-015	-5.12327e-015	-4.75863e-015	-9.00997e-015	-4.36221e-015	-5.66521e-015	6.11307e-016	3.41243e-015	6.89673e-016	-1.25728e-015	8.39982e-015	6.17932e-015	-3.99739e-016	5.21447e-015	2.74858e-015	-3.88764e-015	6.32259e-015
3.40927e-016	-7.23006e-015	-2.91715e-015	-3.48362e-015	8.16705e-017	-3.34362e-015	8.47146e-016	-3.64981e-015	-4.76919e-015	-5.12041e-015	-4.62036e-015	-9.00133e-015	-4.44916e-015	-5.58752e-015	1.79936e-016	3.32553e-015	5.2238e-016	-1.51852e-015	8.38896e-015	6.05011e-015	-2.62049e-016	5.21513e-015	2.61256e-015	-3.92438e-015	6.42234e-015
2.88745e-016	-7.24012e-015	-2.8544e-015	-3.77316e-015	1.26098e-016	-3.34546e-015	8.10437e-016	-3.32316e-015	-4.70483e-015	-5.10247e-015	-4.46751e-015	-8.9546e-015	-4.51148e-015	-5.49744e-015	-2.50173e-016	3.23248e-015	3.65422e-016	-1.77838e-015	8.35123e-015	5.92045e-015	-1.25402e-016	5.20572e-015	2.47092e-015	-3.96062e-015	6.49213e-015
2.27019e-016	-7.21865e-015	-2.78509e-015	-4.0468e-015	1.79365e-016	-3.31096e-015	7.67456e-016	-2.98415e-015	-4.64429e-015	-5.0696e-015	-4.30004e-015	-8.87022e-015	-4.54718e-015	-5.39452e-015	-6.74461e-016	3.13343e-015	2.2033e-016	-2.03439e-015	8.28569e-015	5.79087e-015	9.39919e-018	5.18574e-015	2.32409e-015	-3.99669e-015	6.5311e-015
1.57299e-016	-7.16483e-015	-2.70968e-015	-4.30102e-015	2.41254e-016	-3.23945e-015	7.19357e-016	-2.63414e-015	-4.58647e-015	-5.02159e-015	-4.11735e-015	-8.74899e-015	-4.5543e-015	-5.27846e-015	-1.08774e-015	3.02919e-015	8.80986e-017	-2.28371e-015	8.19188e-015	5.6629e-015	1.40995e-016	5.15519e-015	2.17281e-015	-4.03295e-015	6.53894e-015
8.02732e-017	-7.07774e-015	-2.62871e-015	-4.53204e-015	3.11627e-016	-3.13e-015	6.67437e-016	-2.27418e-015	-4.52981e-015	-4.95832e-015	-3.91894e-015	-8.59216e-015	-4.53176e-015	-5.14899e-015	-1.48518e-015	2.92086e-015	-2.95365e-017	-2.52292e-015	8.07008e-015	5.53799e-015	2.68472e-016	5.11382e-015	2.01722e-015	-4.0697e-015	6.51579e-015
-2.89617e-018	-6.9567e-015	-2.54246e-015	-4.737e-015	3.8959e-016	-2.98255e-015	6.12322e-016	-1.90668e-015	-4.47275e-015	-4.87995e-015	-3.70467e-015	-8.40072e-015	-4.47798e-015	-5.00566e-015	-1.86282e-015	2.80947e-015	-1.32181e-016	-2.74921e-015	7.92029e-015	5.4178e-015	3.9119e-016	5.06205e-015	1.85742e-015	-4.10656e-015	6.46199e-015
-9.04531e-017	-6.80094e-015	-2.45112e-015	-4.91271e-015	4.74925e-016	-2.79674e-015	5.5492e-016	-1.53287e-015	-4.41295e-015	-4.78639e-015	-3.47419e-015	-8.17644e-015	-4.39162e-015	-4.8486e-015	-2.2159e-015	2.69573e-015	-2.1829e-016	-2.96003e-015	7.74217e-015	5.30295e-015	5.09616e-016	4.99987e-015	1.69374e-015	-4.14369e-015	6.37838e-015
-1.80954e-016	-6.61036e-015	-2.35457e-015	-5.05636e-015	5.66997e-016	-2.57311e-015	4.96978e-016	-1.15386e-015	-4.34932e-015	-4.67791e-015	-3.22776e-015	-7.92139e-015	-4.2723e-015	-4.6778e-015	-2.54064e-015	2.58132e-015	-2.868e-016	-3.15256e-015	7.53667e-015	5.19474e-015	6.22559e-016	4.92756e-015	1.52678e-015	-4.18094e-015	6.26536e-015
-2.73295e-016	-6.385e-015	-2.25359e-015	-5.16511e-015	6.65044e-016	-2.31204e-015	4.39206e-016	-7.71259e-016	-4.28032e-015	-4.55594e-015	-2.96519e-015	-7.63828e-015	-4.11982e-015	-4.49301e-015	-2.83321e-015	2.46738e-015	-3.37233e-016	-3.32468e-015	7.30474e-015	5.0942e-015	7.29182e-016	4.84618e-015	1.3569e-015	-4.21761e-015	6.12449e-015
-3.65423e-016	-6.12552e-015	-2.14877e-015	-5.23673e-015	7.68295e-016	-2.01446e-015	3.82992e-016	-3.86997e-016	-4.20433e-015	-4.42168e-015	-2.687e-015	-7.32955e-015	-3.93416e-015	-4.29432e-015	-3.0898e-015	2.35454e-015	-3.68179e-016	-3.47404e-015	7.04653e-015	5.00308e-015	8.29513e-016	4.75591e-015	1.18473e-015	-4.25357e-015	5.95717e-015
-4.56324e-016	-5.8328e-015	-2.04053e-015	-5.26871e-015	8.76694e-016	-1.68231e-015	3.30259e-016	-2.41183e-018	-4.12033e-015	-4.27575e-015	-2.39357e-015	-6.99849e-015	-3.71563e-015	-4.08158e-015	-3.30743e-015	2.24473e-015	-3.78654e-016	-3.59856e-015	6.76353e-015	4.92221e-015	9.23231e-016	4.6573e-015	1.01026e-015	-4.28835e-015	5.76485e-015
-5.44366e-016	-5.50744e-015	-1.92936e-015	-5.25971e-015	9.89471e-016	-1.31725e-015	2.82258e-016	3.80886e-016	-4.02636e-015	-4.11973e-015	-2.08461e-015	-6.64798e-015	-3.46429e-015	-3.85485e-015	-3.48375e-015	2.1404e-015	-3.68011e-016	-3.69609e-015	6.45701e-015	4.85206e-015	1.00986e-015	4.55072e-015	8.33822e-016	-4.3212e-015	5.5494e-015
-6.28077e-016	-5.15109e-015	-1.81591e-015	-5.20689e-015	1.10631e-015	-9.21126e-016	2.40162e-016	7.61576e-016	-3.92093e-015	-3.95453e-015	-1.76166e-015	-6.28144e-015	-3.18148e-015	-3.61468e-015	-3.61594e-015	2.04342e-015	-3.3596e-016	-3.76461e-015	6.12809e-015	4.79367e-015	1.08937e-015	4.4376e-015	6.55768e-016	-4.35187e-015	5.31304e-015
-7.05534e-016	-4.76542e-015	-1.70046e-015	-5.10921e-015	1.2265e-015	-4.96726e-016	2.04723e-016	1.13898e-015	-3.80218e-015	-3.78181e-015	-1.4252e-015	-5.90185e-015	-2.86869e-015	-3.36175e-015	-3.70211e-015	1.95513e-015	-2.81709e-016	-3.80267e-015	5.77816e-015	4.748e-015	1.16194e-015	4.31795e-015	4.7678e-016	-4.37934e-015	5.05739e-015
-7.75436e-016	-4.35232e-015	-1.58328e-015	-4.96602e-015	1.34979e-015	-4.68075e-017	1.76765e-016	1.51155e-015	-3.6691e-015	-3.60284e-015	-1.07614e-015	-5.51232e-015	-2.52714e-015	-3.09647e-015	-3.74143e-015	1.8774e-015	-2.04524e-016	-3.8089e-015	5.40868e-015	4.7156e-015	1.22751e-015	4.1932e-015	2.97351e-016	-4.40194e-015	4.78525e-015
-8.36241e-016	-3.91379e-015	-1.46523e-015	-4.77686e-015	1.47553e-015	4.25278e-016	1.57657e-016	1.87786e-015	-3.51971e-015	-3.41892e-015	-7.16003e-016	-5.11651e-015	-2.15893e-015	-2.8192e-015	-3.733e-015	1.81182e-015	-1.04227e-016	-3.78237e-015	5.02191e-015	4.69737e-015	1.287e-015	4.06462e-015	1.18513e-016	-4.41922e-015	4.49898e-015
-8.86833e-016	-3.45209e-015	-1.34694e-015	-4.54155e-015	1.60333e-015	9.1604e-016	1.48008e-016	2.23674e-015	-3.35241e-015	-3.23221e-015	-3.46211e-016	-4.71799e-015	-1.76661e-015	-2.53031e-015	-3.67685e-015	1.76e-015	1.90447e-017	-3.7223e-015	4.61995e-015	4.69284e-015	1.34035e-015	3.93306e-015	-5.93003e-017	-4.43024e-015	4.20032e-015
-9.26533e-016	-2.96965e-015	-1.22929e-015	-4.26041e-015	1.73269e-015	1.42142e-015	1.48498e-016	2.58684e-015	-3.16685e-015	-3.04392e-015	3.20398e-017	-4.31987e-015	-1.35305e-015	-2.23093e-015	-3.57388e-015	1.72344e-015	1.65306e-016	-3.62833e-015	4.20471e-015	4.70236e-015	1.38872e-015	3.79932e-015	-2.35569e-016	-4.43397e-015	3.89203e-015
-9.54385e-016	-2.46919e-015	-1.11283e-015	-3.93505e-015	1.86309e-015	1.93778e-015	1.59871e-016	2.92694e-015	-2.96252e-015	-2.85526e-015	4.17541e-016	-3.92485e-015	-9.21023e-016	-1.92194e-015	-3.42494e-015	1.70381e-015	3.34669e-016	-3.50078e-015	3.77855e-015	4.72492e-015	1.43175e-015	3.664e-015	-4.09141e-016	-4.42976e-015	3.576e-015
-9.68449e-016	-1.9542e-015	-9.97709e-016	-3.56647e-015	1.99411e-015	2.46193e-015	1.82101e-016	3.25648e-015	-2.73895e-015	-2.66737e-015	8.09074e-016	-3.53595e-015	-4.73268e-016	-1.60409e-015	-3.23169e-015	1.70195e-015	5.26721e-016	-3.33931e-015	3.34416e-015	4.76016e-015	1.46936e-015	3.52764e-015	-5.79548e-016	-4.41591e-015	3.25499e-015
-9.68356e-016	-1.42721e-015	-8.84744e-016	-3.1563e-015	2.12513e-015	2.98895e-015	2.15122e-016	3.57459e-015	-2.49502e-015	-2.48233e-015	1.20434e-015	-3.15571e-015	-1.33169e-017	-1.27863e-015	-2.99679e-015	1.71858e-015	7.40485e-016	-3.14441e-015	2.90331e-015	4.80688e-015	1.50222e-015	3.39114e-015	-7.46778e-016	-4.39172e-015	2.93178e-015
-9.53534e-016	-8.91828e-016	-7.74488e-016	-2.70655e-015	2.25588e-015	3.5141e-015	2.58546e-016	3.87921e-015	-2.23104e-015	-2.30159e-015	1.60144e-015	-2.78702e-015	4.5581e-016	-9.46445e-016	-2.72285e-015	1.75474e-015	9.74919e-016	-2.91758e-015	2.45753e-015	4.86386e-015	1.53184e-015	3.25531e-015	-9.10644e-016	-4.35604e-015	2.60812e-015
-9.23571e-016	-3.51512e-016	-6.67572e-016	-2.21982e-015	2.38565e-015	4.03308e-015	3.11818e-016	4.16877e-015	-1.94664e-015	-2.12599e-015	1.99852e-015	-2.43305e-015	9.30565e-016	-6.08483e-016	-2.41318e-015	1.8102e-015	1.22869e-015	-2.66046e-015	2.00897e-015	4.92956e-015	1.559e-015	3.12055e-015	-1.07068e-015	-4.30763e-015	2.28578e-015
-8.7841e-016	1.90446e-016	-5.64912e-016	-1.69897e-015	2.51389e-015	4.54165e-015	3.74172e-016	4.44113e-015	-1.64148e-015	-1.95643e-015	2.39392e-015	-2.09598e-015	1.40671e-015	-2.65854e-016	-2.07188e-015	1.88553e-015	1.49987e-015	-2.37508e-015	1.55947e-015	5.00236e-015	1.58383e-015	2.98808e-015	-1.22627e-015	-4.24634e-015	1.9665e-015
-8.17428e-016	7.30162e-016	-4.67714e-016	-1.1478e-015	2.63959e-015	5.03518e-015	4.44573e-016	4.6956e-015	-1.31619e-015	-1.7936e-015	2.78577e-015	-1.77721e-015	1.88038e-015	8.07116e-017	-1.70442e-015	1.9807e-015	1.78648e-015	-2.06375e-015	1.11157e-015	5.08008e-015	1.60723e-015	2.85795e-015	-1.37736e-015	-4.17137e-015	1.65221e-015
-7.40808e-016	1.26457e-015	-3.76866e-016	-5.70705e-016	2.76197e-015	5.50886e-015	5.21772e-016	4.93113e-015	-9.72126e-016	-1.63804e-015	3.17219e-015	-1.47831e-015	2.34779e-015	4.29992e-016	-1.31519e-015	2.09428e-015	2.08594e-015	-1.72809e-015	6.66543e-016	5.16058e-015	1.63006e-015	2.73045e-015	-1.52362e-015	-4.08133e-015	1.34397e-015
-6.4916e-016	1.79031e-015	-2.9281e-016	2.80532e-017	2.88017e-015	5.95776e-015	6.04338e-016	5.14637e-015	-6.09895e-016	-1.49003e-015	3.55076e-015	-1.20022e-015	2.80535e-015	7.81399e-016	-9.09853e-016	2.22504e-015	2.39569e-015	-1.37117e-015	2.26172e-016	5.24139e-015	1.65341e-015	2.60543e-015	-1.66474e-015	-3.97647e-015	1.04318e-015
-5.42714e-016	2.30373e-015	-2.16013e-016	6.43784e-016	2.99331e-015	6.37751e-015	6.90014e-016	5.34036e-015	-2.31002e-016	-1.34978e-015	3.91997e-015	-9.43918e-016	3.24979e-015	1.13355e-015	-4.94359e-016	2.37209e-015	2.71364e-015	-9.9582e-016	-2.07556e-016	5.31997e-015	1.67779e-015	2.48245e-015	-1.8004e-015	-3.85656e-015	7.50668e-016
-4.21744e-016	2.80046e-015	-1.47242e-016	1.27095e-015	3.10066e-015	6.76402e-015	7.77208e-016	5.5113e-015	1.63475e-016	-1.21863e-015	4.27766e-015	-7.08941e-016	3.67701e-015	1.48501e-015	-7.45725e-017	2.53351e-015	3.03699e-015	-6.04789e-016	-6.33693e-016	5.39375e-015	1.70455e-015	2.36226e-015	-1.93072e-015	-3.72117e-015	4.67243e-016
-2.8671e-016	3.27816e-015	-8.70479e-017	1.90463e-015	3.20141e-015	7.11281e-015	8.64328e-016	5.65765e-015	5.72689e-016	-1.09576e-015	4.6217e-015	-4.9564e-016	4.08323e-015	1.83455e-015	3.43498e-016	2.70785e-015	3.36259e-015	-2.01632e-016	-1.05107e-015	5.45987e-015	1.73363e-015	2.24406e-015	-2.05522e-015	-3.57012e-015	1.93658e-016
-1.37916e-016	3.73311e-015	-3.5966e-017	2.53934e-015	3.29516e-015	7.42024e-015	9.49142e-016	5.77801e-015	9.94737e-016	-9.80891e-016	4.95074e-015	-3.04702e-016	4.46558e-015	2.18113e-015	7.53416e-016	2.89331e-015	3.68705e-015	2.10533e-016	-1.45768e-015	5.51532e-015	1.76562e-015	2.12761e-015	-2.17384e-015	-3.40352e-015	-7.0025e-017
2.39259e-017	4.16257e-015	5.53146e-018	3.16917e-015	3.38129e-015	7.68324e-015	1.02976e-015	5.87143e-015	1.42795e-015	-8.73579e-016	5.26336e-015	-1.35459e-016	4.8215e-015	2.52368e-015	1.14905e-015	3.08713e-015	4.00666e-015	6.27935e-016	-1.85249e-015	5.55732e-015	1.80223e-015	2.01293e-015	-2.28618e-015	-3.22175e-015	-3.23421e-016
1.97689e-016	4.56407e-015	3.70985e-017	3.78803e-015	3.45877e-015	7.89855e-015	1.10323e-015	5.93657e-015	1.87054e-015	-7.73046e-016	5.55773e-015	1.34721e-017	5.14841e-015	2.86121e-015	1.52463e-015	3.28679e-015	4.31822e-015	1.0471e-015	-2.23385e-015	5.58289e-015	1.844e-015	1.89966e-015	-2.39268e-015	-3.02531e-015	-5.67136e-016
3.822e-016	4.93485e-015	5.84939e-017	4.39085e-015	3.52652e-015	8.06337e-015	1.1678e-015	5.97269e-015	2.32036e-015	-6.78613e-016	5.83222e-015	1.42765e-016	5.4447e-015	3.19269e-015	1.87417e-015	3.48926e-015	4.6175e-015	1.46436e-015	-2.6005e-015	5.58914e-015	1.8916e-015	1.78748e-015	-2.49347e-015	-2.8148e-015	-8.0167e-016
5.76109e-016	5.27279e-015	7.0261e-017	4.97168e-015	3.58356e-015	8.17519e-015	1.2215e-015	5.97875e-015	2.7751e-015	-5.89472e-016	6.08533e-015	2.53342e-016	5.7082e-015	3.51752e-015	2.19179e-015	3.69177e-015	4.90092e-015	1.87606e-015	-2.95205e-015	5.57354e-015	1.94645e-015	1.67615e-015	-2.58818e-015	-2.59094e-015	-1.02698e-015
7.78256e-016	5.57551e-015	7.22816e-017	5.52521e-015	3.62889e-015	8.23158e-015	1.26204e-015	5.95501e-015	3.2326e-015	-5.0444e-016	6.31558e-015	3.47428e-016	5.9373e-015	3.83464e-015	2.47293e-015	3.89088e-015	5.16423e-015	2.27923e-015	-3.2872e-015	5.53337e-015	2.00955e-015	1.56572e-015	-2.6771e-015	-2.35459e-015	-1.24377e-015
9.87961e-016	5.84159e-015	6.48992e-017	6.04649e-015	3.66161e-015	8.23145e-015	1.28725e-015	5.9004e-015	3.69087e-015	-4.22671e-016	6.52186e-015	4.27166e-016	6.13093e-015	4.14311e-015	2.71228e-015	4.08327e-015	5.40331e-015	2.67003e-015	-3.60536e-015	5.46656e-015	2.08153e-015	1.45622e-015	-2.76008e-015	-2.10659e-015	-1.45297e-015
1.20406e-015	6.0697e-015	4.78871e-017	6.52992e-015	3.68105e-015	8.17409e-015	1.29481e-015	5.81507e-015	4.14795e-015	-3.42719e-016	6.70375e-015	4.94762e-016	6.28782e-015	4.4423e-015	2.90461e-015	4.26541e-015	5.6149e-015	3.04475e-015	-3.90516e-015	5.37104e-015	2.16379e-015	1.34705e-015	-2.83756e-015	-1.84825e-015	-1.65561e-015
1.42543e-015	6.25873e-015	2.15933e-017	6.97038e-015	3.68572e-015	8.05894e-015	1.28248e-015	5.69823e-015	4.60258e-015	-2.63291e-016	6.86092e-015	5.5299e-016	6.40837e-015	4.73131e-015	3.04615e-015	4.43378e-015	5.79575e-015	3.40076e-015	-4.1861e-015	5.2447e-015	2.25582e-015	1.23833e-015	-2.90926e-015	-1.58055e-015	-1.85235e-015
1.65071e-015	6.40767e-015	-1.42996e-017	7.36393e-015	3.67523e-015	7.88609e-015	1.24926e-015	5.55025e-015	5.05248e-015	-1.82903e-016	6.99298e-015	6.03839e-016	6.49289e-015	5.00984e-015	3.1333e-015	4.58547e-015	5.94246e-015	3.7353e-015	-4.44767e-015	5.08625e-015	2.3586e-015	1.13017e-015	-2.975e-015	-1.30501e-015	-2.04415e-015
1.87849e-015	6.51656e-015	-5.90066e-017	7.70659e-015	3.64851e-015	7.65596e-015	1.19404e-015	5.37205e-015	5.49528e-015	-1.00143e-016	7.1e-015	6.49835e-016	6.54155e-015	5.27673e-015	3.16275e-015	4.71759e-015	6.05139e-015	4.04545e-015	-4.6882e-015	4.89463e-015	2.47279e-015	1.02267e-015	-3.03487e-015	-1.02306e-015	-2.23178e-015
2.10838e-015	6.58542e-015	-1.11446e-016	7.99527e-015	3.60521e-015	7.37033e-015	1.11545e-015	5.16443e-015	5.92944e-015	-1.33184e-017	7.18209e-015	6.93222e-016	6.55564e-015	5.53174e-015	3.13229e-015	4.8266e-015	6.12024e-015	4.32911e-015	-4.90699e-015	4.66903e-015	2.59983e-015	9.16093e-016	-3.08835e-015	-7.35971e-016	-2.41551e-015
2.33864e-015	6.61468e-015	-1.71031e-016	8.22659e-015	3.54489e-015	7.03156e-015	1.01294e-015	4.92903e-015	6.35295e-015	7.88755e-017	7.23966e-015	7.36324e-016	6.53614e-015	5.77485e-015	3.0399e-015	4.90964e-015	6.14672e-015	4.58424e-015	-5.10394e-015	4.40867e-015	2.73991e-015	8.10994e-016	-3.13562e-015	-4.45538e-016	-2.59633e-015
2.56832e-015	6.60535e-015	-2.3701e-016	8.39832e-015	3.46725e-015	6.64156e-015	8.85695e-016	4.66774e-015	6.76409e-015	1.77717e-016	7.27283e-015	7.81737e-016	6.48486e-015	6.00561e-015	2.8844e-015	4.96409e-015	6.12868e-015	4.80898e-015	-5.27843e-015	4.11337e-015	2.89361e-015	7.07655e-016	-3.17613e-015	-1.53737e-016	-2.77475e-015
2.79653e-015	6.55795e-015	-3.08632e-016	8.50872e-015	3.3713e-015	6.20317e-015	7.33529e-016	4.38237e-015	7.16182e-015	2.83769e-016	7.28223e-015	8.31621e-016	6.40377e-015	6.22411e-015	2.66554e-015	4.98724e-015	6.0643e-015	5.00246e-015	-5.42943e-015	3.78376e-015	3.06168e-015	6.06562e-016	-3.2101e-015	1.3786e-016	-2.95119e-015
3.02226e-015	6.47501e-015	-3.85026e-016	8.55648e-015	3.2569e-015	5.71986e-015	5.57454e-016	4.07462e-015	7.54439e-015	3.98393e-016	7.26841e-015	8.89006e-016	6.2953e-015	6.43007e-015	2.38387e-015	4.97716e-015	5.95295e-015	5.16414e-015	-5.55578e-015	3.421e-015	3.24452e-015	5.09273e-016	-3.23748e-015	4.27741e-016	-3.12591e-015
3.24456e-015	6.35874e-015	-4.64767e-016	8.54056e-015	3.12404e-015	5.19565e-015	3.57767e-016	3.74744e-015	7.91069e-015	5.22722e-016	7.23255e-015	9.56356e-016	6.16228e-015	6.62337e-015	2.04065e-015	4.93232e-015	5.79355e-015	5.29401e-015	-5.65733e-015	3.02566e-015	3.44231e-015	4.16906e-016	-3.25771e-015	7.14437e-016	-3.2993e-015
3.46302e-015	6.21171e-015	-5.47107e-016	8.46159e-015	2.97308e-015	4.63494e-015	1.35013e-016	3.40415e-015	8.26025e-015	6.57488e-016	7.17636e-015	1.03616e-015	6.00866e-015	6.80427e-015	1.63723e-015	4.85125e-015	5.58625e-015	5.39191e-015	-5.73349e-015	2.59969e-015	3.65524e-015	3.2989e-016	-3.27043e-015	9.96344e-016	-3.47089e-015
3.67559e-015	6.03628e-015	-6.30588e-016	8.32005e-015	2.80417e-015	4.04228e-015	-1.09094e-016	3.0482e-015	8.59245e-015	8.03446e-016	7.10115e-015	1.13047e-015	5.83745e-015	6.9729e-015	1.17715e-015	4.73267e-015	5.33091e-015	5.45839e-015	-5.7832e-015	2.1452e-015	3.88344e-015	2.49612e-016	-3.27542e-015	1.27207e-015	-3.64077e-015
3.8819e-015	5.83552e-015	-7.13196e-016	8.11758e-015	2.6174e-015	3.42348e-015	-3.73004e-016	2.68212e-015	8.90698e-015	9.6075e-016	7.00843e-015	1.24121e-015	5.65171e-015	7.12963e-015	6.62775e-016	4.57592e-015	5.02891e-015	5.49429e-015	-5.80589e-015	1.6652e-015	4.12659e-015	1.77345e-016	-3.27213e-015	1.54056e-015	-3.80804e-015
4.08132e-015	5.61247e-015	-7.93456e-016	7.85642e-015	2.41334e-015	2.78371e-015	-6.54606e-016	2.31009e-015	9.20368e-015	1.13e-015	6.90022e-015	1.36974e-015	5.45599e-015	7.2744e-015	9.87597e-017	4.38116e-015	4.68131e-015	5.50064e-015	-5.8009e-015	1.16262e-015	4.38489e-015	1.1514e-016	-3.25982e-015	1.79985e-015	-3.97231e-015
4.27319e-015	5.37049e-015	-8.69893e-016	7.53908e-015	2.19271e-015	2.1282e-015	-9.51157e-016	1.93629e-015	9.4828e-015	1.3113e-015	6.77845e-015	1.51819e-015	5.25358e-015	7.4077e-015	-5.10647e-016	4.14799e-015	4.29009e-015	5.47968e-015	-5.76745e-015	6.41098e-016	4.65788e-015	6.40503e-017	-3.23839e-015	2.04906e-015	-4.13286e-015
4.4569e-015	5.11273e-015	-9.41346e-016	7.16896e-015	1.95608e-015	1.46228e-015	-1.26018e-015	1.56458e-015	9.74474e-015	1.50509e-015	6.64576e-015	1.68819e-015	5.04888e-015	7.52977e-015	-1.16075e-015	3.87754e-015	3.85864e-015	5.43357e-015	-5.70516e-015	1.0386e-016	4.94499e-015	2.47026e-017	-3.20722e-015	2.28694e-015	-4.28892e-015
4.63179e-015	4.8434e-015	-1.00684e-015	6.74958e-015	1.70457e-015	7.91537e-016	-1.57838e-015	1.19927e-015	9.99024e-015	1.71114e-015	6.50397e-015	1.88057e-015	4.84524e-015	7.64125e-015	-1.8464e-015	3.57149e-015	3.38993e-015	5.36532e-015	-5.61375e-015	-4.45619e-016	5.24551e-015	-1.00318e-018	-3.16589e-015	2.5116e-015	-4.43883e-015
4.79743e-015	4.56675e-015	-1.06524e-015	6.28531e-015	1.43975e-015	1.22491e-016	-1.90233e-015	8.45098e-016	1.02197e-014	1.92892e-015	6.35506e-015	2.09569e-015	4.64597e-015	7.74262e-015	-2.56144e-015	3.23087e-015	2.88776e-015	5.27716e-015	-5.49181e-015	-1.00307e-015	5.55866e-015	-1.16379e-017	-3.11389e-015	2.72293e-015	-4.58176e-015
4.95377e-015	4.28701e-015	-1.11509e-015	5.78088e-015	1.16287e-015	-5.3896e-016	-2.22895e-015	5.06625e-016	1.04336e-014	2.1576e-015	6.2009e-015	2.33385e-015	4.45504e-015	7.83437e-015	-3.29968e-015	2.858e-015	2.35558e-015	5.17233e-015	-5.33909e-015	-1.56437e-015	5.88387e-015	-5.3997e-018	-3.05055e-015	2.92075e-015	-4.71577e-015
5.10023e-015	4.00771e-015	-1.1549e-015	5.24181e-015	8.75351e-016	-1.18723e-015	-2.55526e-015	1.88137e-016	1.06332e-014	2.39664e-015	6.04321e-015	2.59547e-015	4.27651e-015	7.9175e-015	-4.05496e-015	2.45501e-015	1.79748e-015	5.05388e-015	-5.15525e-015	-2.12574e-015	6.22046e-015	1.91809e-017	-2.97494e-015	3.10412e-015	-4.83911e-015
5.23634e-015	3.73262e-015	-1.18322e-015	4.67268e-015	5.78502e-016	-1.81691e-015	-2.87734e-015	-1.05741e-016	1.08195e-014	2.64532e-015	5.88428e-015	2.88029e-015	4.11354e-015	7.9931e-015	-4.82024e-015	2.02448e-015	1.21859e-015	4.92567e-015	-4.94084e-015	-2.68206e-015	6.56724e-015	6.27991e-017	-2.88692e-015	3.27276e-015	-4.95002e-015
5.36147e-015	3.4661e-015	-1.19909e-015	4.07936e-015	2.74019e-016	-2.4229e-015	-3.19087e-015	-3.70781e-016	1.0994e-014	2.90277e-015	5.72602e-015	3.18751e-015	3.96913e-015	8.06175e-015	-5.58817e-015	1.56948e-015	6.23977e-016	4.79077e-015	-4.69613e-015	-3.22899e-015	6.92257e-015	1.26705e-016	-2.78528e-015	3.42651e-015	-5.04664e-015
5.47512e-015	3.21138e-015	-1.20161e-015	3.46758e-015	-3.64991e-017	-2.99984e-015	-3.49296e-015	-6.04252e-016	1.11581e-014	3.16747e-015	5.56987e-015	3.51608e-015	3.84609e-015	8.12395e-015	-6.35277e-015	1.09292e-015	1.90098e-017	4.6533e-015	-4.42171e-015	-3.76195e-015	7.2851e-015	2.11808e-016	-2.66975e-015	3.56498e-015	-5.12711e-015
5.5768e-015	2.97155e-015	-1.19003e-015	2.84347e-015	-3.5068e-016	-3.54347e-015	-3.78077e-015	-8.01408e-016	1.13135e-014	3.43834e-015	5.41762e-015	3.8645e-015	3.74682e-015	8.18057e-015	-7.10701e-015	5.98645e-016	-5.90788e-016	4.51637e-015	-4.11715e-015	-4.27657e-015	7.65395e-015	3.18623e-016	-2.54007e-015	3.68829e-015	-5.18986e-015
5.66653e-015	2.74987e-015	-1.16402e-015	2.21282e-015	-6.67092e-016	-4.04962e-015	-4.05051e-015	-9.58741e-016	1.14616e-014	3.71488e-015	5.27044e-015	4.23198e-015	3.67391e-015	8.23227e-015	-7.84376e-015	9.07907e-017	-1.19926e-015	4.38343e-015	-3.78307e-015	-4.76853e-015	8.02687e-015	4.48244e-016	-2.39552e-015	3.79654e-015	-5.23304e-015
5.74391e-015	2.5497e-015	-1.12318e-015	1.58141e-015	-9.83421e-016	-4.51427e-015	-4.29854e-015	-1.07317e-015	1.16039e-014	3.99532e-015	5.12995e-015	4.61717e-015	3.62937e-015	8.27961e-015	-8.55666e-015	-4.27192e-016	-1.80052e-015	4.2583e-015	-3.42079e-015	-5.23319e-015	8.40253e-015	6.00839e-016	-2.2353e-015	3.89034e-015	-5.25503e-015
5.80897e-015	2.37341e-015	-1.06687e-015	9.54316e-016	-1.29764e-015	-4.93472e-015	-4.52171e-015	-1.14189e-015	1.17413e-014	4.27826e-015	4.99768e-015	5.01825e-015	3.61482e-015	8.32314e-015	-9.23927e-015	-9.52071e-016	-2.38945e-015	4.1447e-015	-3.03162e-015	-5.66667e-015	8.77909e-015	7.7647e-016	-2.05944e-015	3.96978e-015	-5.25446e-015
5.86166e-015	2.22339e-015	-9.94839e-016	3.37512e-016	-1.60877e-015	-5.30839e-015	-4.71731e-015	-1.16304e-015	1.18757e-014	4.5628e-015	4.87413e-015	5.43324e-015	3.63112e-015	8.36353e-015	-9.88518e-015	-1.47959e-015	-2.96017e-015	4.04573e-015	-2.61658e-015	-6.06545e-015	9.15444e-015	9.75409e-016	-1.86828e-015	4.03559e-015	-5.22995e-015
5.90146e-015	2.1016e-015	-9.07011e-016	-2.63748e-016	-1.91483e-015	-5.63256e-015	-4.88312e-015	-1.13508e-015	1.20082e-014	4.84719e-015	4.75999e-015	5.85961e-015	3.67826e-015	8.40139e-015	-1.04888e-014	-2.00545e-015	-3.5073e-015	3.96449e-015	-2.17779e-015	-6.42614e-015	9.52664e-015	1.19733e-015	-1.66167e-015	4.0886e-015	-5.18034e-015
5.92823e-015	2.00994e-015	-8.03252e-016	-8.4441e-016	-2.21364e-015	-5.90678e-015	-5.01725e-015	-1.05713e-015	1.21403e-014	5.13031e-015	4.65555e-015	6.29479e-015	3.75637e-015	8.43725e-015	-1.10457e-014	-2.52617e-015	-4.02544e-015	3.90346e-015	-1.71732e-015	-6.74526e-015	9.89361e-015	1.44164e-015	-1.44005e-015	4.12948e-015	-5.10441e-015
5.94274e-015	1.94917e-015	-6.84054e-016	-1.39986e-015	-2.5036e-015	-6.13052e-015	-5.11817e-015	-9.28974e-016	1.22732e-014	5.41113e-015	4.56086e-015	6.73586e-015	3.86636e-015	8.47141e-015	-1.15505e-014	-3.03755e-015	-4.50974e-015	3.86454e-015	-1.23705e-015	-7.02056e-015	1.02525e-014	1.70696e-015	-1.2038e-015	4.15892e-015	-5.00133e-015
5.94499e-015	1.91994e-015	-5.4974e-016	-1.92639e-015	-2.78353e-015	-6.30381e-015	-5.18551e-015	-7.51533e-016	1.24072e-014	5.68829e-015	4.47603e-015	7.17966e-015	4.00742e-015	8.50432e-015	-1.19989e-014	-3.53619e-015	-4.95533e-015	3.8496e-015	-7.39112e-016	-7.24981e-015	1.06013e-014	1.99232e-015	-9.53411e-016	4.17796e-015	-4.8709e-015
5.93431e-015	1.92218e-015	-4.01062e-016	-2.42061e-015	-3.0517e-015	-6.42699e-015	-5.21791e-015	-5.24985e-016	1.25439e-014	5.96026e-015	4.4004e-015	7.62388e-015	4.17792e-015	8.53637e-015	-1.23878e-014	-4.01868e-015	-5.35806e-015	3.85976e-015	-2.25937e-016	-7.43059e-015	1.09386e-014	2.2963e-015	-6.89164e-016	4.18742e-015	-4.71356e-015
5.91058e-015	1.95541e-015	-2.39072e-016	-2.87934e-015	-3.30713e-015	-6.50158e-015	-5.21544e-015	-2.50705e-016	1.2684e-014	6.22581e-015	4.3336e-015	8.06566e-015	4.37637e-015	8.56741e-015	-1.2714e-014	-4.48237e-015	-5.71457e-015	3.89613e-015	3.00265e-016	-7.56138e-015	1.12619e-014	2.61773e-015	-4.11931e-016	4.18807e-015	-4.52921e-015
5.8751e-015	2.01841e-015	-6.47365e-017	-3.2998e-015	-3.5488e-015	-6.52949e-015	-5.17881e-015	6.81555e-017	1.28279e-014	6.48377e-015	4.27477e-015	8.5013e-015	4.60086e-015	8.59826e-015	-1.29754e-014	-4.92464e-015	-6.02175e-015	3.95975e-015	8.35499e-016	-7.64166e-015	1.15684e-014	2.95456e-015	-1.22835e-016	4.18073e-015	-4.3189e-015
5.82822e-015	2.11013e-015	1.19982e-016	-3.68086e-015	-3.77531e-015	-6.51386e-015	-5.10848e-015	4.28914e-016	1.29758e-014	6.73365e-015	4.22312e-015	8.92862e-015	4.84917e-015	8.6285e-015	-1.31707e-014	-5.34265e-015	-6.27691e-015	4.05053e-015	1.37733e-015	-7.67035e-015	1.1857e-014	3.30371e-015	1.76781e-016	4.16617e-015	-4.08397e-015
5.76995e-015	2.22915e-015	3.14237e-016	-4.02119e-015	-3.98638e-015	-6.45774e-015	-5.00596e-015	8.27931e-016	1.31268e-014	6.97389e-015	4.17698e-015	9.34465e-015	5.11878e-015	8.65801e-015	-1.32986e-014	-5.73443e-015	-6.47823e-015	4.16843e-015	1.92227e-015	-7.64754e-015	1.21252e-014	3.66277e-015	4.86456e-016	4.14548e-015	-3.82557e-015
5.70129e-015	2.3729e-015	5.16177e-016	-4.32019e-015	-4.18147e-015	-6.36467e-015	-4.87354e-015	1.26062e-015	1.32803e-014	7.20469e-015	4.13489e-015	9.74629e-015	5.40747e-015	8.68643e-015	-1.33584e-014	-6.09806e-015	-6.62459e-015	4.31305e-015	2.46662e-015	-7.57285e-015	1.23709e-014	4.02979e-015	8.04702e-016	4.11944e-015	-3.54584e-015
5.62255e-015	2.53936e-015	7.24602e-016	-4.57806e-015	-4.36e-015	-6.23875e-015	-4.71311e-015	1.72233e-015	1.34358e-014	7.42606e-015	4.09579e-015	1.01309e-014	5.71237e-015	8.71387e-015	-1.33502e-014	-6.43231e-015	-6.71584e-015	4.48214e-015	3.00648e-015	-7.4473e-015	1.25922e-014	4.40187e-015	1.12975e-015	4.08889e-015	-3.24787e-015
5.53347e-015	2.7251e-015	9.37605e-016	-4.79544e-015	-4.52181e-015	-6.08397e-015	-4.52706e-015	2.20737e-015	1.35921e-014	7.63715e-015	4.05766e-015	1.04955e-014	6.02964e-015	8.73952e-015	-1.32752e-014	-6.73611e-015	-6.75154e-015	4.67416e-015	3.53839e-015	-7.27325e-015	1.27877e-014	4.77579e-015	1.46028e-015	4.05454e-015	-2.93398e-015
5.43488e-015	2.92688e-015	1.15282e-015	-4.97321e-015	-4.66751e-015	-5.90489e-015	-4.31863e-015	2.71029e-015	1.37479e-014	7.8376e-015	4.01924e-015	1.08376e-014	6.35569e-015	8.76272e-015	-1.31347e-014	-7.00822e-015	-6.7322e-015	4.8868e-015	4.05874e-015	-7.05129e-015	1.29566e-014	5.14905e-015	1.79431e-015	4.01672e-015	-2.60699e-015
5.328e-015	3.14114e-015	1.36817e-015	-5.11259e-015	-4.79721e-015	-5.70737e-015	-4.0914e-015	3.22543e-015	1.39022e-014	8.02724e-015	3.97858e-015	1.11552e-014	6.6868e-015	8.78338e-015	-1.29311e-014	-7.24826e-015	-6.65987e-015	5.11736e-015	4.56363e-015	-6.78242e-015	1.30971e-014	5.51862e-015	2.13062e-015	3.97595e-015	-2.26998e-015
5.21354e-015	3.36407e-015	1.58172e-015	-5.21593e-015	-4.91165e-015	-5.49704e-015	-3.84924e-015	3.74618e-015	1.40534e-014	8.20637e-015	3.93359e-015	1.14465e-014	7.02e-015	8.80071e-015	-1.26674e-014	-7.45655e-015	-6.53644e-015	5.36345e-015	5.04939e-015	-6.46901e-015	1.32083e-014	5.88136e-015	2.46724e-015	3.93241e-015	-1.92646e-015
5.0923e-015	3.59187e-015	1.79168e-015	-5.28578e-015	-5.01127e-015	-5.2794e-015	-3.59641e-015	4.26566e-015	1.41999e-014	8.37494e-015	3.8818e-015	1.17097e-014	7.35172e-015	8.81422e-015	-1.23476e-014	-7.63387e-015	-6.36404e-015	5.62184e-015	5.51289e-015	-6.1143e-015	1.32895e-014	6.23462e-015	2.80236e-015	3.88635e-015	-1.58033e-015
4.96575e-015	3.82046e-015	1.99604e-015	-5.32486e-015	-5.09686e-015	-5.06003e-015	-3.33654e-015	4.77739e-015	1.43399e-014	8.53256e-015	3.82145e-015	1.19431e-014	7.67813e-015	8.82317e-015	-1.19753e-014	-7.78031e-015	-6.14519e-015	5.88907e-015	5.95057e-015	-5.72157e-015	1.33396e-014	6.57542e-015	3.13433e-015	3.83833e-015	-1.23479e-015
4.83509e-015	4.04565e-015	2.19278e-015	-5.33617e-015	-5.1697e-015	-4.84472e-015	-3.07405e-015	5.27451e-015	1.44715e-014	8.68011e-015	3.7515e-015	1.21462e-014	7.99581e-015	8.82624e-015	-1.15544e-014	-7.89684e-015	-5.88389e-015	6.16104e-015	6.359e-015	-5.29344e-015	1.3359e-014	6.9013e-015	3.4613e-015	3.7881e-015	-8.93855e-016
4.70093e-015	4.26356e-015	2.37971e-015	-5.32351e-015	-5.2311e-015	-4.63908e-015	-2.81365e-015	5.75003e-015	1.45923e-014	8.81695e-015	3.66976e-015	1.2318e-014	8.30152e-015	8.82279e-015	-1.10901e-014	-7.98487e-015	-5.58373e-015	6.43376e-015	6.73548e-015	-4.83405e-015	1.33477e-014	7.20959e-015	3.78135e-015	3.73615e-015	-5.61796e-016
4.56417e-015	4.46986e-015	2.5549e-015	-5.2902e-015	-5.28186e-015	-4.44804e-015	-2.55932e-015	6.19708e-015	1.46997e-014	8.94398e-015	3.57512e-015	1.24569e-014	8.592e-015	8.81166e-015	-1.05869e-014	-8.04573e-015	-5.24931e-015	6.70328e-015	7.07717e-015	-4.34708e-015	1.33058e-014	7.49835e-015	4.0924e-015	3.68214e-015	-2.42794e-016
4.42605e-015	4.66011e-015	2.7156e-015	-5.23983e-015	-5.32388e-015	-4.27656e-015	-2.31547e-015	6.60886e-015	1.4791e-014	9.06141e-015	3.46673e-015	1.25618e-014	8.86498e-015	8.79228e-015	-1.00498e-014	-8.08126e-015	-4.88525e-015	6.96544e-015	7.38154e-015	-3.83642e-015	1.3234e-014	7.7652e-015	4.39342e-015	3.62522e-015	5.97678e-017
4.28765e-015	4.83079e-015	2.8599e-015	-5.17593e-015	-5.35865e-015	-4.12945e-015	-2.0867e-015	6.97907e-015	1.48641e-014	9.1698e-015	3.34346e-015	1.26334e-014	9.11727e-015	8.76418e-015	-9.48432e-015	-8.09341e-015	-4.49645e-015	7.21659e-015	7.64647e-015	-3.30592e-015	1.31329e-014	8.00713e-015	4.68257e-015	3.56584e-015	3.41689e-016
4.15039e-015	4.97751e-015	2.98635e-015	-5.10228e-015	-5.38726e-015	-4.01135e-015	-1.87707e-015	7.3017e-015	1.49171e-014	9.26928e-015	3.2042e-015	1.26717e-014	9.34634e-015	8.72599e-015	-8.89664e-015	-8.08422e-015	-4.08761e-015	7.45259e-015	7.86892e-015	-2.75985e-015	1.30032e-014	8.22214e-015	4.95818e-015	3.50354e-015	5.99972e-016
4.01515e-015	5.09684e-015	3.09332e-015	-5.02304e-015	-5.41124e-015	-3.92662e-015	-1.69028e-015	7.5721e-015	1.49471e-014	9.35994e-015	3.04898e-015	1.26774e-014	9.54984e-015	8.67723e-015	-8.29297e-015	-8.05591e-015	-3.6639e-015	7.66957e-015	8.04713e-015	-2.20211e-015	1.28464e-014	8.40998e-015	5.21901e-015	3.43806e-015	8.30776e-016
3.88368e-015	5.18583e-015	3.17918e-015	-4.94177e-015	-5.43214e-015	-3.87891e-015	-1.53014e-015	7.78602e-015	1.49525e-014	9.44243e-015	2.87771e-015	1.2651e-014	9.72631e-015	8.61665e-015	-7.67895e-015	-8.01078e-015	-3.23123e-015	7.86384e-015	8.18016e-015	-1.63708e-015	1.26642e-014	8.56903e-015	5.4636e-015	3.36932e-015	1.0307e-015
3.75629e-015	5.24237e-015	3.24273e-015	-4.86153e-015	-5.45138e-015	-3.8709e-015	-1.40005e-015	7.93985e-015	1.4932e-014	9.51717e-015	2.69019e-015	1.25935e-014	9.8744e-015	8.54372e-015	-7.06103e-015	-7.95034e-015	-2.79461e-015	8.03219e-015	8.26843e-015	-1.06877e-015	1.24585e-014	8.69903e-015	5.69096e-015	3.29659e-015	1.19688e-015
3.6345e-015	5.26406e-015	3.28225e-015	-4.78507e-015	-5.47046e-015	-3.90488e-015	-1.30267e-015	8.03013e-015	1.48842e-014	9.58415e-015	2.48668e-015	1.25064e-014	9.99366e-015	8.45791e-015	-6.44439e-015	-7.87728e-015	-2.35907e-015	8.17121e-015	8.31068e-015	-5.01289e-016	1.22314e-014	8.79954e-015	5.89998e-015	3.21926e-015	1.32748e-015
3.519e-015	5.24835e-015	3.29711e-015	-4.71498e-015	-5.49074e-015	-3.98254e-015	-1.23948e-015	8.05402e-015	1.48074e-014	9.64343e-015	2.2678e-015	1.23912e-014	1.0083e-014	8.35854e-015	-5.8352e-015	-7.79338e-015	-1.93002e-015	8.27777e-015	8.30652e-015	6.10979e-017	1.19853e-014	8.87037e-015	6.09054e-015	3.13749e-015	1.42047e-015
3.41057e-015	5.19405e-015	3.28601e-015	-4.65357e-015	-5.5131e-015	-4.10467e-015	-1.21218e-015	8.00965e-015	1.47004e-014	9.69494e-015	2.03478e-015	1.22502e-014	1.01422e-014	8.24563e-015	-5.23937e-015	-7.70064e-015	-1.51195e-015	8.35016e-015	8.25763e-015	6.14483e-016	1.17233e-014	8.91169e-015	6.26188e-015	3.05027e-015	1.47373e-015
3.31034e-015	5.10081e-015	3.24839e-015	-4.60321e-015	-5.5384e-015	-4.27077e-015	-1.22291e-015	7.89641e-015	1.45631e-014	9.73941e-015	1.78917e-015	1.20849e-014	1.01721e-014	8.11893e-015	-4.66175e-015	-7.60095e-015	-1.1092e-015	8.38652e-015	8.16468e-015	1.15577e-015	1.14485e-014	8.92394e-015	6.41405e-015	2.95753e-015	1.48679e-015
3.21822e-015	4.96819e-015	3.18331e-015	-4.56507e-015	-5.56813e-015	-4.48093e-015	-1.2714e-015	7.71482e-015	1.43953e-014	9.7764e-015	1.53281e-015	1.18976e-014	1.01727e-014	7.97835e-015	-4.10722e-015	-7.49565e-015	-7.25601e-016	8.38531e-015	8.0284e-015	1.68104e-015	1.11641e-014	8.90762e-015	6.54655e-015	2.8588e-015	1.45936e-015
3.13546e-015	4.79629e-015	3.09046e-015	-4.54003e-015	-5.60234e-015	-4.73435e-015	-1.35802e-015	7.46595e-015	1.41965e-014	9.80552e-015	1.26768e-015	1.16907e-014	1.01448e-014	7.82408e-015	-3.58074e-015	-7.3861e-015	-3.64721e-016	8.34592e-015	7.85039e-015	2.18662e-015	1.08728e-014	8.86372e-015	6.65944e-015	2.75339e-015	1.39107e-015
3.06281e-015	4.58537e-015	2.96995e-015	-4.52842e-015	-5.64158e-015	-5.02854e-015	-1.48255e-015	7.1515e-015	1.39671e-014	9.82746e-015	9.96115e-016	1.14665e-014	1.00899e-014	7.65644e-015	-3.08654e-015	-7.27411e-015	-3.03241e-017	8.26846e-015	7.63267e-015	2.66947e-015	1.05782e-014	8.79353e-015	6.75303e-015	2.64122e-015	1.28264e-015
2.99969e-015	4.33696e-015	2.8221e-015	-4.53018e-015	-5.68602e-015	-5.36061e-015	-1.6441e-015	6.77465e-015	1.37075e-014	9.84258e-015	7.21041e-016	1.12283e-014	1.00098e-014	7.47569e-015	-2.62931e-015	-7.16062e-015	2.74966e-016	8.15236e-015	7.37819e-015	3.12632e-015	1.02842e-014	8.69874e-015	6.82742e-015	2.52179e-015	1.13488e-015
2.94684e-015	4.05266e-015	2.64696e-015	-4.54523e-015	-5.73567e-015	-5.72787e-015	-1.84053e-015	6.33927e-015	1.3419e-014	9.85029e-015	4.44727e-016	1.09787e-014	9.90674e-015	7.2826e-015	-2.21204e-015	-7.04635e-015	5.48706e-016	7.99849e-015	7.08993e-015	3.55384e-015	9.99378e-015	8.58145e-015	6.88293e-015	2.39529e-015	9.49757e-016
2.90419e-015	3.73446e-015	2.44478e-015	-4.57252e-015	-5.79143e-015	-6.12695e-015	-2.07041e-015	5.84949e-015	1.31035e-014	9.85064e-015	1.69861e-016	1.07201e-014	9.78289e-015	7.07849e-015	-1.83733e-015	-6.93216e-015	7.88806e-016	7.80772e-015	6.77068e-015	3.94983e-015	9.71037e-015	8.44373e-015	6.92017e-015	2.26216e-015	7.29741e-016
2.87182e-015	3.38488e-015	2.21636e-015	-4.6114e-015	-5.85215e-015	-6.55376e-015	-2.33171e-015	5.31048e-015	1.27621e-014	9.8433e-015	-9.98114e-017	1.04562e-014	9.64058e-015	6.86354e-015	-1.50778e-015	-6.8178e-015	9.94336e-016	7.5817e-015	6.42383e-015	4.31249e-015	9.43796e-015	8.28774e-015	6.94007e-015	2.12265e-015	4.76784e-016
2.84918e-015	3.00684e-015	1.96239e-015	-4.66034e-015	-5.91754e-015	-7.0037e-015	-2.62141e-015	4.72806e-015	1.23976e-014	9.82785e-015	-3.60961e-016	1.01892e-014	9.48223e-015	6.63854e-015	-1.22583e-015	-6.7036e-015	1.16489e-015	7.3226e-015	6.05322e-015	4.63946e-015	9.17975e-015	8.11607e-015	6.94289e-015	1.97627e-015	1.94425e-016
2.83522e-015	2.60378e-015	1.68375e-015	-4.71668e-015	-5.98671e-015	-7.47094e-015	-2.9358e-015	4.10847e-015	1.20127e-014	9.80392e-015	-6.10817e-016	9.92182e-015	9.31042e-015	6.405e-015	-9.92139e-016	-6.58962e-015	1.29995e-015	7.03311e-015	5.66316e-015	4.92896e-015	8.93932e-015	7.93128e-015	6.92955e-015	1.82293e-015	-1.14741e-016
2.82897e-015	2.17976e-015	1.38143e-015	-4.77801e-015	-6.0587e-015	-7.95082e-015	-3.27102e-015	3.45823e-015	1.16103e-014	9.77136e-015	-8.4574e-016	9.65699e-015	9.12761e-015	6.16376e-015	-8.07822e-016	-6.47501e-015	1.3998e-015	6.71641e-015	5.25817e-015	5.17949e-015	8.71954e-015	7.73573e-015	6.90139e-015	1.66348e-015	-4.47554e-016
2.82999e-015	1.73867e-015	1.05674e-015	-4.84164e-015	-6.13235e-015	-8.43812e-015	-3.62284e-015	2.78493e-015	1.11939e-014	9.72996e-015	-1.06259e-015	9.39706e-015	8.93693e-015	5.91691e-015	-6.7329e-016	-6.3598e-015	1.46517e-015	6.37516e-015	4.84103e-015	5.38948e-015	8.52367e-015	7.53187e-015	6.85942e-015	1.49833e-015	-7.99346e-016
2.83745e-015	1.28485e-015	7.11271e-016	-4.9052e-015	-6.2065e-015	-8.92709e-015	-3.98726e-015	2.0969e-015	1.0767e-014	9.67995e-015	-1.25867e-015	9.14452e-015	8.74106e-015	5.66558e-015	-5.8826e-016	-6.24316e-015	1.49725e-015	6.01307e-015	4.41626e-015	5.55816e-015	8.35474e-015	7.32216e-015	6.8046e-015	1.32813e-015	-1.16536e-015
2.8504e-015	8.22897e-016	3.45815e-016	-4.96548e-015	-6.28033e-015	-9.41074e-015	-4.36008e-015	1.40196e-015	1.03333e-014	9.62145e-015	-1.43124e-015	8.90267e-015	8.54279e-015	5.4117e-015	-5.52339e-016	-6.12421e-015	1.49765e-015	5.63456e-015	3.9878e-015	5.68528e-015	8.21544e-015	7.10943e-015	6.73802e-015	1.15375e-015	-1.54124e-015
2.86726e-015	3.57328e-016	-3.79173e-017	-5.01924e-015	-6.35222e-015	-9.88373e-015	-4.73684e-015	7.08176e-016	9.89713e-015	9.55378e-015	-1.57801e-015	8.6736e-015	8.34488e-015	5.15653e-015	-5.64413e-016	-6.00204e-015	1.46857e-015	5.24354e-015	3.55976e-015	5.7703e-015	8.10801e-015	6.89577e-015	6.66029e-015	9.75967e-016	-1.92296e-015
2.88688e-015	-1.07007e-016	-4.37897e-016	-5.06351e-015	-6.42124e-015	-1.03404e-014	-5.11301e-015	2.34919e-017	9.46238e-015	9.47712e-015	-1.69641e-015	8.45936e-015	8.15034e-015	4.90235e-015	-6.22778e-016	-5.8758e-015	1.41232e-015	4.84429e-015	3.13643e-015	5.8136e-015	8.03445e-015	6.68315e-015	6.57303e-015	7.94893e-016	-2.30569e-015
2.90821e-015	-5.65443e-016	-8.52632e-016	-5.09513e-015	-6.48571e-015	-1.07746e-014	-5.48413e-015	-6.44377e-016	9.03332e-015	9.39172e-015	-1.78431e-015	8.26166e-015	7.96167e-015	4.65091e-015	-7.25025e-016	-5.7446e-015	1.33173e-015	4.44107e-015	2.72196e-015	5.81535e-015	7.99652e-015	6.47405e-015	6.47721e-015	6.11691e-016	-2.68418e-015
2.92965e-015	-1.01365e-015	-1.28017e-015	-5.11078e-015	-6.54387e-015	-1.11809e-014	-5.84586e-015	-1.28751e-015	8.61421e-015	9.2979e-015	-1.83993e-015	8.08117e-015	7.78123e-015	4.4036e-015	-8.68589e-016	-5.60721e-015	1.22967e-015	4.03849e-015	2.32029e-015	5.77657e-015	7.99593e-015	6.27072e-015	6.37308e-015	4.27085e-016	-3.05405e-015
2.94963e-015	-1.44732e-015	-1.71868e-015	-5.10721e-015	-6.59447e-015	-1.15544e-014	-6.19353e-015	-1.89855e-015	8.20944e-015	9.19576e-015	-1.86206e-015	7.91882e-015	7.61074e-015	4.16245e-015	-1.05074e-015	-5.46269e-015	1.10827e-015	3.64183e-015	1.93514e-015	5.69833e-015	8.03356e-015	6.07535e-015	6.26187e-015	2.41544e-016	-3.41146e-015
2.96686e-015	-1.86225e-015	-2.16644e-015	-5.08169e-015	-6.63609e-015	-1.18902e-014	-6.52239e-015	-2.4709e-015	7.82237e-015	9.08494e-015	-1.84984e-015	7.77662e-015	7.45188e-015	3.92929e-015	-1.26822e-015	-5.30996e-015	9.69879e-016	3.25543e-015	1.57058e-015	5.58131e-015	8.10979e-015	5.88899e-015	6.14426e-015	5.60506e-017	-3.75224e-015
2.97968e-015	-2.25433e-015	-2.62099e-015	-5.03173e-015	-6.66671e-015	-1.21842e-014	-6.82856e-015	-2.99751e-015	7.45632e-015	8.966e-015	-1.80283e-015	7.65544e-015	7.30613e-015	3.70576e-015	-1.51706e-015	-5.1476e-015	8.17524e-016	2.88384e-015	1.22945e-015	5.42731e-015	8.22458e-015	5.71314e-015	6.02019e-015	-1.29049e-016	-4.07241e-015
2.98617e-015	-2.6197e-015	-3.0801e-015	-4.95481e-015	-6.68464e-015	-1.24322e-014	-7.10913e-015	-3.47257e-015	7.11548e-015	8.83928e-015	-1.72094e-015	7.55597e-015	7.17523e-015	3.49413e-015	-1.79303e-015	-4.97459e-015	6.53997e-016	2.53134e-015	9.14525e-016	5.23817e-015	8.37762e-015	5.54908e-015	5.88985e-015	-3.12296e-016	-4.36827e-015
2.98523e-015	-2.95521e-015	-3.54227e-015	-4.84922e-015	-6.6895e-015	-1.26302e-014	-7.36079e-015	-3.89089e-015	6.80434e-015	8.7054e-015	-1.60451e-015	7.47748e-015	7.05913e-015	3.29606e-015	-2.09202e-015	-4.79053e-015	4.82384e-016	2.20175e-015	6.29018e-016	5.01563e-015	8.5688e-015	5.39798e-015	5.75419e-015	-4.92741e-016	-4.6371e-015
2.97507e-015	-3.25786e-015	-4.00538e-015	-4.7139e-015	-6.6799e-015	-1.27757e-014	-7.58004e-015	-4.24768e-015	6.52545e-015	8.5654e-015	-1.45424e-015	7.41976e-015	6.95811e-015	3.11285e-015	-2.40964e-015	-4.59474e-015	3.05614e-016	1.8991e-015	3.74858e-016	4.76163e-015	8.79717e-015	5.26002e-015	5.61341e-015	-6.69407e-016	-4.87623e-015
2.95427e-015	-3.52484e-015	-4.46789e-015	-4.54738e-015	-6.65514e-015	-1.28661e-014	-7.76518e-015	-4.539e-015	6.28161e-015	8.41952e-015	-1.27244e-015	7.38287e-015	6.87307e-015	2.94573e-015	-2.74187e-015	-4.38687e-015	1.26302e-016	1.62648e-015	1.53968e-016	4.47876e-015	9.06114e-015	5.13551e-015	5.46766e-015	-8.4142e-016	-5.08365e-015
2.92238e-015	-3.75363e-015	-4.92724e-015	-4.34855e-015	-6.61431e-015	-1.29002e-014	-7.91436e-015	-4.76106e-015	6.07567e-015	8.26848e-015	-1.06032e-015	7.36649e-015	6.80445e-015	2.79632e-015	-3.08375e-015	-4.16652e-015	-5.30876e-017	1.38702e-015	-3.17441e-017	4.16923e-015	9.35886e-015	5.02491e-015	5.31679e-015	-1.00823e-015	-5.25791e-015
2.87769e-015	-3.94207e-015	-5.38165e-015	-4.1174e-015	-6.55651e-015	-1.28771e-014	-8.02568e-015	-4.9121e-015	5.9097e-015	8.11318e-015	-8.2024e-016	7.37079e-015	6.75149e-015	2.66524e-015	-3.43076e-015	-3.93308e-015	-2.30551e-016	1.18318e-015	-1.80954e-016	3.83539e-015	9.68844e-015	4.9283e-015	5.16129e-015	-1.16927e-015	-5.39762e-015
2.81927e-015	-4.08947e-015	-5.82946e-015	-3.85372e-015	-6.4818e-015	-1.27962e-014	-8.09844e-015	-4.99147e-015	5.78516e-015	7.95411e-015	-5.54844e-016	7.39437e-015	6.71276e-015	2.55313e-015	-3.7785e-015	-3.68712e-015	-4.04274e-016	1.01717e-015	-2.93087e-016	3.48082e-015	1.00476e-014	4.84547e-015	5.00062e-015	-1.32475e-015	-5.50244e-015
2.74679e-015	-4.19537e-015	-6.26834e-015	-3.55897e-015	-6.3902e-015	-1.26573e-014	-8.13254e-015	-4.99923e-015	5.70397e-015	7.79194e-015	-2.66792e-016	7.43575e-015	6.68766e-015	2.46089e-015	-4.12254e-015	-3.42851e-015	-5.7296e-016	8.91172e-016	-3.6742e-016	3.10922e-015	1.04331e-014	4.77524e-015	4.83425e-015	-1.47388e-015	-5.57189e-015
2.65971e-015	-4.25945e-015	-6.69668e-015	-3.23463e-015	-6.28162e-015	-1.24622e-014	-8.12821e-015	-4.93588e-015	5.66659e-015	7.62798e-015	4.05955e-017	7.49344e-015	6.67564e-015	2.3889e-015	-4.4585e-015	-3.15802e-015	-7.35407e-016	8.05814e-016	-4.03127e-016	2.72383e-015	1.08411e-014	4.71735e-015	4.66165e-015	-1.61612e-015	-5.60689e-015
2.55758e-015	-4.28145e-015	-7.11236e-015	-2.8822e-015	-6.15664e-015	-1.22124e-014	-8.08614e-015	-4.80278e-015	5.67269e-015	7.46326e-015	3.63205e-016	7.56565e-015	6.67491e-015	2.33753e-015	-4.78181e-015	-2.87638e-015	-8.90999e-016	7.61385e-016	-4.00349e-016	2.32743e-015	1.12683e-014	4.67042e-015	4.4828e-015	-1.75173e-015	-5.60935e-015
2.43999e-015	-4.26243e-015	-7.51339e-015	-2.50373e-015	-6.01554e-015	-1.19102e-014	-8.00758e-015	-4.60207e-015	5.72258e-015	7.29852e-015	6.96909e-016	7.65061e-015	6.68368e-015	2.3066e-015	-5.08917e-015	-2.58472e-015	-1.03952e-015	7.58355e-016	-3.59222e-016	1.92317e-015	1.17112e-014	4.63293e-015	4.29713e-015	-1.88047e-015	-5.58035e-015
2.30727e-015	-4.20364e-015	-7.89837e-015	-2.10203e-015	-5.85898e-015	-1.15585e-014	-7.89429e-015	-4.33651e-015	5.81496e-015	7.13465e-015	1.03777e-015	7.7468e-015	6.70024e-015	2.29596e-015	-5.37671e-015	-2.28393e-015	-1.18112e-015	7.96562e-016	-2.81158e-016	1.51417e-015	1.21659e-014	4.6035e-015	4.10376e-015	-2.00268e-015	-5.52232e-015
2.15947e-015	-4.10655e-015	-8.26553e-015	-1.67968e-015	-5.68869e-015	-1.11602e-014	-7.74826e-015	-4.01081e-015	5.94853e-015	6.97243e-015	1.38141e-015	7.85234e-015	6.72331e-015	2.30548e-015	-5.64106e-015	-1.97527e-015	-1.31547e-015	8.75691e-016	-1.67176e-016	1.10386e-015	1.26276e-014	4.58118e-015	3.9021e-015	-2.11837e-015	-5.43794e-015
1.99628e-015	-3.97339e-015	-8.61354e-015	-1.24018e-015	-5.50547e-015	-1.0719e-014	-7.57181e-015	-3.63036e-015	6.1217e-015	6.81338e-015	1.72369e-015	7.96544e-015	6.75053e-015	2.33447e-015	-5.87886e-015	-1.66073e-015	-1.44382e-015	9.95169e-016	-1.80969e-017	6.9554e-016	1.30924e-014	4.56393e-015	3.69275e-015	-2.22781e-015	-5.33029e-015
1.8179e-015	-3.80635e-015	-8.94039e-015	-7.86692e-016	-5.31039e-015	-1.02392e-014	-7.36726e-015	-3.2004e-015	6.33252e-015	6.65797e-015	2.05977e-015	8.08412e-015	6.77986e-015	2.38138e-015	-6.08692e-015	-1.34223e-015	-1.56672e-015	1.15321e-015	1.64591e-016	2.92123e-016	1.35557e-014	4.54981e-015	3.47541e-015	-2.33198e-015	-5.20266e-015
1.62611e-015	-3.60836e-015	-9.24506e-015	-3.22965e-016	-5.10489e-015	-9.72457e-015	-7.13771e-015	-2.72729e-015	6.57843e-015	6.50659e-015	2.38525e-015	8.20633e-015	6.80936e-015	2.44559e-015	-6.26341e-015	-1.02094e-015	-1.68523e-015	1.3475e-015	3.78949e-016	-1.03423e-016	1.40133e-014	4.53753e-015	3.24981e-015	-2.43054e-015	-5.05886e-015
1.42072e-015	-3.38219e-015	-9.52558e-015	1.46062e-016	-4.89113e-015	-9.18035e-015	-6.88672e-015	-2.21738e-015	6.85631e-015	6.35981e-015	2.69543e-015	8.33013e-015	6.83725e-015	2.52595e-015	-6.4067e-015	-6.99082e-016	-1.80058e-015	1.57595e-015	6.23143e-016	-4.87965e-016	1.44604e-014	4.52535e-015	3.01594e-015	-2.52449e-015	-4.90275e-015
1.20294e-015	-3.13129e-015	-9.78102e-015	6.16171e-016	-4.67063e-015	-8.61244e-015	-6.61768e-015	-1.67735e-015	7.16298e-015	6.21854e-015	2.98659e-015	8.45338e-015	6.86131e-015	2.62119e-015	-6.51486e-015	-3.7811e-016	-1.91398e-015	1.83572e-015	8.94771e-016	-8.58533e-016	1.48925e-014	4.51084e-015	2.77325e-015	-2.6142e-015	-4.7382e-015
9.74536e-016	-2.85907e-015	-1.00106e-014	1.08315e-015	-4.44551e-015	-8.02601e-015	-6.33433e-015	-1.11398e-015	7.49505e-015	6.08284e-015	3.25457e-015	8.57406e-015	6.88006e-015	2.72979e-015	-6.58641e-015	-6.04689e-017	-2.02777e-015	2.12434e-015	1.19226e-015	-1.21238e-015	1.53056e-014	4.49242e-015	2.52194e-015	-2.70041e-015	-4.57021e-015
7.36786e-016	-2.56886e-015	-1.02127e-014	1.54217e-015	-4.21733e-015	-7.42658e-015	-6.04065e-015	-5.34194e-016	7.84831e-015	5.95329e-015	3.49548e-015	8.68961e-015	6.89193e-015	2.84962e-015	-6.62062e-015	2.51427e-016	-2.14361e-015	2.4381e-015	1.51283e-015	-1.54717e-015	1.56951e-014	4.46849e-015	2.26188e-015	-2.78441e-015	-4.40312e-015
4.91458e-016	-2.26465e-015	-1.03868e-014	1.98873e-015	-3.98753e-015	-6.81903e-015	-5.74e-015	5.41582e-017	8.2188e-015	5.83008e-015	3.70658e-015	8.79855e-015	6.8955e-015	2.97897e-015	-6.61764e-015	5.55682e-016	-2.26273e-015	2.77376e-015	1.85321e-015	-1.86092e-015	1.60569e-014	4.4374e-015	1.99355e-015	-2.86732e-015	-4.24115e-015
2.40385e-016	-1.9504e-015	-1.05318e-014	2.41801e-015	-3.75842e-015	-6.20904e-015	-5.43612e-015	6.43943e-016	8.60229e-015	5.71398e-015	3.88496e-015	8.89929e-015	6.88952e-015	3.11622e-015	-6.57767e-015	8.4984e-016	-2.38648e-015	3.12763e-015	2.21084e-015	-2.15158e-015	1.63879e-014	4.3979e-015	1.7175e-015	-2.94949e-015	-4.08845e-015
-1.51647e-017	-1.62877e-015	-1.06469e-014	2.82615e-015	-3.53241e-015	-5.60269e-015	-5.1327e-015	1.22828e-015	8.99435e-015	5.60489e-015	4.02792e-015	8.9901e-015	6.87304e-015	3.25911e-015	-6.50185e-015	1.1315e-015	-2.51701e-015	3.49614e-015	2.58372e-015	-2.41695e-015	1.66851e-014	4.34861e-015	1.43422e-015	-3.03186e-015	-3.94902e-015
-2.73446e-016	-1.30302e-015	-1.07311e-014	3.20878e-015	-3.31173e-015	-5.00488e-015	-4.83282e-015	1.80025e-015	9.39101e-015	5.50268e-015	4.13379e-015	9.07005e-015	6.84597e-015	3.40559e-015	-6.39069e-015	1.39863e-015	-2.65606e-015	3.87555e-015	2.96898e-015	-2.65574e-015	1.69443e-014	4.28746e-015	1.14472e-015	-3.11508e-015	-3.82695e-015
-5.32517e-016	-9.76997e-016	-1.07838e-014	3.56183e-015	-3.09803e-015	-4.42051e-015	-4.53969e-015	2.35303e-015	9.78846e-015	5.40713e-015	4.20078e-015	9.13801e-015	6.80712e-015	3.55339e-015	-6.24591e-015	1.64985e-015	-2.80501e-015	4.26251e-015	3.36384e-015	-2.86668e-015	1.7163e-014	4.21295e-015	8.50423e-016	-3.19969e-015	-3.72584e-015
-7.9044e-016	-6.54221e-016	-1.08044e-014	3.88122e-015	-2.89265e-015	-3.85388e-015	-4.25689e-015	2.88046e-015	1.01826e-014	5.31834e-015	4.22807e-015	9.19275e-015	6.75702e-015	3.7004e-015	-6.06889e-015	1.88374e-015	-2.965e-015	4.65295e-015	3.76591e-015	-3.0484e-015	1.73393e-014	4.12413e-015	5.52127e-016	-3.28609e-015	-3.64863e-015
-1.04502e-015	-3.37732e-016	-1.07933e-014	4.16413e-015	-2.69772e-015	-3.31034e-015	-3.98705e-015	3.37758e-015	1.05699e-014	5.23627e-015	4.21529e-015	9.23385e-015	6.69613e-015	3.84467e-015	-5.8619e-015	2.09813e-015	-3.13743e-015	5.04331e-015	4.17329e-015	-3.20101e-015	1.74714e-014	4.02071e-015	2.51062e-016	-3.37522e-015	-3.59817e-015
-1.29404e-015	-3.0096e-017	-1.075e-014	4.40743e-015	-2.51468e-015	-2.7944e-015	-3.73288e-015	3.83946e-015	1.09466e-014	5.1609e-015	4.16322e-015	9.26115e-015	6.62472e-015	3.98425e-015	-5.62742e-015	2.29153e-015	-3.32298e-015	5.42982e-015	4.58342e-015	-3.32441e-015	1.75581e-014	3.9014e-015	-5.11554e-017	-3.46784e-015	-3.57618e-015
-1.53544e-015	2.65778e-016	-1.06745e-014	4.60837e-015	-2.34481e-015	-2.3105e-015	-3.49604e-015	4.26192e-015	1.13096e-014	5.09253e-015	4.07277e-015	9.27374e-015	6.54339e-015	4.11729e-015	-5.36797e-015	2.46285e-015	-3.5226e-015	5.80915e-015	4.99329e-015	-3.4189e-015	1.75981e-014	3.76578e-015	-3.52249e-016	-3.56433e-015	-3.58508e-015
-1.76651e-015	5.47661e-016	-1.05668e-014	4.76434e-015	-2.18921e-015	-1.86202e-015	-3.2783e-015	4.64092e-015	1.16557e-014	5.0312e-015	3.94516e-015	9.27189e-015	6.45281e-015	4.24182e-015	-5.08677e-015	2.61147e-015	-3.73627e-015	6.17797e-015	5.40055e-015	-3.4851e-015	1.75911e-014	3.61339e-015	-6.50881e-016	-3.66547e-015	-3.62691e-015
-1.98549e-015	8.13841e-016	-1.04276e-014	4.87321e-015	-2.04851e-015	-1.45158e-015	-3.08092e-015	4.97306e-015	1.19819e-014	4.9762e-015	3.78213e-015	9.25536e-015	6.354e-015	4.35609e-015	-4.78675e-015	2.73604e-015	-3.96416e-015	6.53341e-015	5.80274e-015	-3.5239e-015	1.75364e-014	3.44381e-015	-9.44955e-016	-3.77177e-015	-3.70101e-015
-2.19081e-015	1.06264e-015	-1.02571e-014	4.93358e-015	-1.92386e-015	-1.0819e-015	-2.90463e-015	5.2571e-015	1.22863e-014	4.928e-015	3.58601e-015	9.22352e-015	6.24892e-015	4.45895e-015	-4.47208e-015	2.83548e-015	-4.20583e-015	6.87334e-015	6.1979e-015	-3.53682e-015	1.74343e-014	3.25719e-015	-1.23265e-015	-3.88312e-015	-3.80825e-015
-2.38101e-015	1.29294e-015	-1.00562e-014	4.94496e-015	-1.8161e-015	-7.55811e-016	-2.74974e-015	5.49124e-015	1.25662e-014	4.88555e-015	3.35989e-015	9.17695e-015	6.13871e-015	4.54952e-015	-4.14598e-015	2.90939e-015	-4.46026e-015	7.19493e-015	6.58373e-015	-3.52509e-015	1.72852e-014	3.05376e-015	-1.51172e-015	-3.99962e-015	-3.94823e-015
-2.55441e-015	1.50354e-015	-9.826e-015	4.90669e-015	-1.72515e-015	-4.7505e-016	-2.61658e-015	5.67468e-015	1.28206e-014	4.84861e-015	3.10756e-015	9.11717e-015	6.02585e-015	4.62639e-015	-3.81222e-015	2.95781e-015	-4.72691e-015	7.49649e-015	6.9584e-015	-3.49031e-015	1.70904e-014	2.83374e-015	-1.78047e-015	-4.121e-015	-4.11982e-015
-2.70901e-015	1.69369e-015	-9.56709e-015	4.81874e-015	-1.65165e-015	-2.40929e-016	-2.50506e-015	5.80742e-015	1.30485e-014	4.81756e-015	2.83271e-015	9.04553e-015	5.91163e-015	4.68863e-015	-3.4741e-015	2.98099e-015	-5.00453e-015	7.7758e-015	7.32016e-015	-3.43407e-015	1.6852e-014	2.59767e-015	-2.03583e-015	-4.24675e-015	-4.32147e-015
-2.84329e-015	1.86446e-015	-9.28082e-015	4.68136e-015	-1.5957e-015	-5.45352e-017	-2.41359e-015	5.89045e-015	1.32502e-014	4.7927e-015	2.5397e-015	8.96263e-015	5.79825e-015	4.73606e-015	-3.13495e-015	2.97884e-015	-5.29078e-015	8.03155e-015	7.66764e-015	-3.35824e-015	1.65716e-014	2.34556e-015	-2.27621e-015	-4.3767e-015	-4.55138e-015
-2.95624e-015	2.01569e-015	-8.96847e-015	4.49517e-015	-1.55636e-015	8.38919e-017	-2.34112e-015	5.92545e-015	1.34249e-014	4.77373e-015	2.23298e-015	8.87022e-015	5.68761e-015	4.76901e-015	-2.79769e-015	2.95209e-015	-5.58301e-015	8.2634e-015	7.99851e-015	-3.26581e-015	1.62519e-014	2.07824e-015	-2.49987e-015	-4.51006e-015	-4.80717e-015
-3.04651e-015	2.14787e-015	-8.63152e-015	4.26145e-015	-1.53334e-015	1.74439e-016	-2.28615e-015	5.91432e-015	1.35728e-014	4.76115e-015	1.91757e-015	8.76961e-015	5.58214e-015	4.78723e-015	-2.46586e-015	2.90163e-015	-5.87881e-015	8.47068e-015	8.31116e-015	-3.15835e-015	1.58955e-014	1.79662e-015	-2.70404e-015	-4.64593e-015	-5.08585e-015
-3.11317e-015	2.2619e-015	-8.2715e-015	3.98195e-015	-1.52619e-015	2.18436e-016	-2.24624e-015	5.85943e-015	1.36955e-014	4.75562e-015	1.59877e-015	8.66244e-015	5.48419e-015	4.79049e-015	-2.14195e-015	2.82763e-015	-6.17547e-015	8.65294e-015	8.60483e-015	-3.03861e-015	1.55061e-014	1.50265e-015	-2.88723e-015	-4.78336e-015	-5.38396e-015
-3.15532e-015	2.35821e-015	-7.89039e-015	3.6584e-015	-1.53397e-015	2.17027e-016	-2.2198e-015	5.76413e-015	1.37938e-014	4.75711e-015	1.28201e-015	8.55083e-015	5.39625e-015	4.78e-015	-1.82872e-015	2.73137e-015	-6.46997e-015	8.8101e-015	8.87851e-015	-2.90936e-015	1.50873e-014	1.19777e-015	-3.04767e-015	-4.92065e-015	-5.69741e-015
-3.17192e-015	2.43812e-015	-7.49018e-015	3.29347e-015	-1.55532e-015	1.71266e-016	-2.20448e-015	5.63248e-015	1.38698e-014	4.76602e-015	9.72082e-016	8.4366e-015	5.32053e-015	4.7563e-015	-1.52991e-015	2.61386e-015	-6.75881e-015	8.94259e-015	9.13043e-015	-2.77282e-015	1.46423e-014	8.83132e-016	-3.18392e-015	-5.05671e-015	-6.02257e-015
-3.16197e-015	2.50242e-015	-7.073e-015	2.88995e-015	-1.58942e-015	8.25892e-017	-2.19774e-015	5.46895e-015	1.3925e-014	4.78331e-015	6.74924e-016	8.32081e-015	5.25903e-015	4.72055e-015	-1.24786e-015	2.47614e-015	-7.03918e-015	9.0513e-015	9.35996e-015	-2.63139e-015	1.41752e-014	5.60369e-016	-3.29422e-015	-5.18984e-015	-6.35507e-015
-3.12471e-015	2.55257e-015	-6.64119e-015	2.45136e-015	-1.63495e-015	-4.68616e-017	-2.19716e-015	5.27888e-015	1.39614e-014	4.80955e-015	3.95331e-016	8.20509e-015	5.21326e-015	4.6739e-015	-9.83627e-016	2.32001e-015	-7.3077e-015	9.13741e-015	9.56665e-015	-2.48788e-015	1.36902e-014	2.31187e-016	-3.37741e-015	-5.31787e-015	-6.6899e-015
-3.06015e-015	2.59117e-015	-6.19636e-015	1.98016e-015	-1.6899e-015	-2.14574e-016	-2.19954e-015	5.06637e-015	1.39813e-014	4.84491e-015	1.38713e-016	8.09096e-015	5.18506e-015	4.61722e-015	-7.38412e-016	2.14716e-015	-7.56026e-015	9.20189e-015	9.74956e-015	-2.3447e-015	1.31917e-014	-1.02937e-016	-3.43288e-015	-5.43989e-015	-7.02279e-015
-2.96834e-015	2.62001e-015	-5.74144e-015	1.48035e-015	-1.75277e-015	-4.17887e-016	-2.2019e-015	4.83769e-015	1.39879e-014	4.89043e-015	-8.99256e-017	7.97977e-015	5.17606e-015	4.55197e-015	-5.13834e-016	1.95944e-015	-7.79435e-015	9.24706e-015	9.9078e-015	-2.20407e-015	1.26844e-014	-4.39765e-016	-3.45963e-015	-5.55378e-015	-7.34928e-015
-2.84932e-015	2.64146e-015	-5.27866e-015	9.55597e-016	-1.82153e-015	-6.53808e-016	-2.20135e-015	4.59818e-015	1.39841e-014	4.94716e-015	-2.86497e-016	7.87378e-015	5.18789e-015	4.48022e-015	-3.11132e-016	1.75914e-015	-8.00629e-015	9.27478e-015	1.00417e-014	-2.06819e-015	1.2173e-014	-7.77486e-016	-3.45753e-015	-5.6576e-015	-7.66501e-015
-2.7033e-015	2.6573e-015	-4.81108e-015	4.09979e-016	-1.89462e-015	-9.19383e-016	-2.19488e-015	4.35246e-015	1.39729e-014	5.0161e-015	-4.46709e-016	7.77488e-015	5.22135e-015	4.40391e-015	-1.30573e-016	1.5479e-015	-8.19223e-015	9.28705e-015	1.01508e-014	-1.93896e-015	1.16618e-014	-1.11475e-015	-3.4268e-015	-5.75001e-015	-7.9651e-015
-2.53084e-015	2.66965e-015	-4.34042e-015	-1.52423e-016	-1.97113e-015	-1.21127e-015	-2.17949e-015	4.10608e-015	1.39577e-014	5.09813e-015	-5.66283e-016	7.68511e-015	5.27677e-015	4.32473e-015	2.74881e-017	1.32751e-015	-8.34852e-015	9.2858e-015	1.02348e-014	-1.81765e-015	1.11551e-014	-1.44936e-015	-3.3674e-015	-5.82905e-015	-8.24568e-015
-2.3329e-015	2.68037e-015	-3.86929e-015	-7.27677e-016	-2.04852e-015	-1.52591e-015	-2.15212e-015	3.86428e-015	1.39411e-014	5.19353e-015	-6.41714e-016	7.60633e-015	5.35466e-015	4.24488e-015	1.64022e-016	1.0996e-015	-8.47189e-015	9.27366e-015	1.02931e-014	-1.7065e-015	1.0657e-014	-1.77923e-015	-3.27935e-015	-5.89267e-015	-8.5034e-015
-2.10987e-015	2.69125e-015	-3.40087e-015	-1.31132e-015	-2.12521e-015	-1.8589e-015	-2.10974e-015	3.63231e-015	1.39264e-014	5.30355e-015	-6.70236e-016	7.53934e-015	5.4549e-015	4.16719e-015	2.79497e-016	8.67e-016	-8.55908e-015	9.25347e-015	1.03265e-014	-1.60679e-015	1.01718e-014	-2.10272e-015	-3.1628e-015	-5.93882e-015	-8.7344e-015
-1.86204e-015	2.70485e-015	-2.9375e-015	-1.89881e-015	-2.19923e-015	-2.20667e-015	-2.04976e-015	3.41489e-015	1.39172e-014	5.42949e-015	-6.48895e-016	7.48499e-015	5.57753e-015	4.0941e-015	3.74601e-016	6.31893e-016	-8.60807e-015	9.22811e-015	1.03356e-014	-1.51876e-015	9.70354e-015	-2.4179e-015	-3.01867e-015	-5.96563e-015	-8.93473e-015
-1.59048e-015	2.72194e-015	-2.48184e-015	-2.48612e-015	-2.26936e-015	-2.56492e-015	-1.97002e-015	3.21592e-015	1.39157e-014	5.57196e-015	-5.76231e-016	7.44431e-015	5.7221e-015	4.02788e-015	4.50989e-016	3.96545e-016	-8.61629e-015	9.20076e-015	1.03204e-014	-1.44359e-015	9.25613e-015	-2.72251e-015	-2.848e-015	-5.97134e-015	-9.10159e-015
-1.29618e-015	2.7444e-015	-2.03596e-015	-3.06932e-015	-2.33308e-015	-2.92945e-015	-1.86852e-015	3.03991e-015	1.39245e-014	5.73166e-015	-4.50737e-016	7.41867e-015	5.88837e-015	3.97077e-015	5.10496e-016	1.62916e-016	-8.5815e-015	9.17384e-015	1.02822e-014	-1.38127e-015	8.83259e-015	-3.01474e-015	-2.65223e-015	-5.95467e-015	-9.23273e-015
-9.80701e-016	2.77278e-015	-1.60253e-015	-3.64456e-015	-2.38907e-015	-3.29587e-015	-1.74337e-015	2.89034e-015	1.39453e-014	5.90982e-015	-2.71423e-016	7.409e-015	6.07535e-015	3.92454e-015	5.54481e-016	-6.65266e-017	-8.50188e-015	9.14972e-015	1.02215e-014	-1.33208e-015	8.4366e-015	-3.29279e-015	-2.43242e-015	-5.91401e-015	-9.32645e-015
-6.45547e-016	2.80823e-015	-1.18378e-015	-4.20767e-015	-2.43579e-015	-3.66073e-015	-1.59308e-015	2.76978e-015	1.39811e-014	6.1062e-015	-3.81119e-017	7.41642e-015	6.28115e-015	3.89137e-015	5.84958e-016	-2.90413e-016	-8.37626e-015	9.13137e-015	1.01387e-014	-1.29514e-015	8.0717e-015	-3.55474e-015	-2.19063e-015	-5.84772e-015	-9.38135e-015
-2.92092e-016	2.85183e-015	-7.81372e-016	-4.75445e-015	-2.47209e-015	-4.02001e-015	-1.41646e-015	2.68078e-015	1.40333e-014	6.32149e-015	2.47954e-016	7.44096e-015	6.50451e-015	3.8739e-015	6.04402e-016	-5.062e-016	-8.20332e-015	9.1215e-015	1.00343e-014	-1.26993e-015	7.74015e-015	-3.79899e-015	-1.92908e-015	-5.75534e-015	-9.39688e-015
7.78343e-017	2.90373e-015	-3.97491e-016	-5.28137e-015	-2.49685e-015	-4.36957e-015	-1.21195e-015	2.62516e-015	1.41032e-014	6.55646e-015	5.85443e-016	7.48246e-015	6.74389e-015	3.87361e-015	6.1549e-016	-7.11725e-016	-7.98316e-015	9.12261e-015	9.91003e-015	-1.25509e-015	7.44506e-015	-4.02407e-015	-1.64994e-015	-5.63603e-015	-9.37204e-015
4.62821e-016	2.96438e-015	-3.33796e-017	-5.78542e-015	-2.50931e-015	-4.70576e-015	-9.79093e-016	2.60425e-015	1.4192e-014	6.81068e-015	9.73097e-016	7.54121e-015	6.99664e-015	3.89201e-015	6.2041e-016	-9.04744e-016	-7.71523e-015	9.1369e-015	9.76714e-015	-1.25002e-015	7.18821e-015	-4.22848e-015	-1.35499e-015	-5.48892e-015	-9.30774e-015
8.60106e-016	3.03388e-015	3.09229e-016	-6.26352e-015	-2.50857e-015	-5.02411e-015	-7.17223e-016	2.61872e-015	1.42996e-014	7.08412e-015	1.40832e-015	7.61671e-015	7.26056e-015	3.93055e-015	6.22008e-016	-1.08406e-015	-7.4e-015	9.16646e-015	9.60704e-015	-1.25386e-015	6.97131e-015	-4.4106e-015	-1.04608e-015	-5.31377e-015	-9.20466e-015
1.26789e-015	3.11233e-015	6.28756e-016	-6.71242e-015	-2.49359e-015	-5.32175e-015	-4.27004e-016	2.66875e-015	1.44262e-014	7.3762e-015	1.88795e-015	7.7091e-015	7.53323e-015	3.99036e-015	6.23124e-016	-1.24778e-015	-7.03828e-015	9.21302e-015	9.43144e-015	-1.26435e-015	6.79546e-015	-4.56895e-015	-7.25929e-016	-5.11059e-015	-9.0644e-015
1.68394e-015	3.19923e-015	9.24319e-016	-7.12944e-015	-2.46444e-015	-5.59543e-015	-1.09138e-016	2.75348e-015	1.45715e-014	7.6869e-015	2.40852e-015	7.81798e-015	7.81228e-015	4.07267e-015	6.26179e-016	-1.39405e-015	-6.63179e-015	9.27828e-015	9.24239e-015	-1.2789e-015	6.66153e-015	-4.70267e-015	-3.97254e-016	-4.87913e-015	-8.88969e-015
2.10594e-015	3.29364e-015	1.19464e-015	-7.51241e-015	-2.42048e-015	-5.84204e-015	2.35603e-016	2.87082e-015	1.47346e-014	8.01526e-015	2.96597e-015	7.94253e-015	8.09509e-015	4.17746e-015	6.33271e-016	-1.52191e-015	-6.18241e-015	9.36324e-015	9.0417e-015	-1.29564e-015	6.5702e-015	-4.81133e-015	-6.28042e-017	-4.61929e-015	-8.68236e-015
2.53219e-015	3.39496e-015	1.43931e-015	-7.85949e-015	-2.36129e-015	-6.05862e-015	6.06052e-016	3.02016e-015	1.49148e-014	8.36104e-015	3.55565e-015	8.0819e-015	8.37822e-015	4.30534e-015	6.47036e-016	-1.63008e-015	-5.6923e-015	9.46867e-015	8.83122e-015	-1.31246e-015	6.52118e-015	-4.89409e-015	2.75386e-016	-4.33212e-015	-8.44548e-015
2.95981e-015	3.50219e-015	1.65829e-015	-8.16931e-015	-2.28708e-015	-6.24276e-015	1.00085e-015	3.19979e-015	1.51106e-014	8.72188e-015	4.17269e-015	8.23588e-015	8.65866e-015	4.45639e-015	6.6974e-016	-1.71716e-015	-5.16326e-015	9.59559e-015	8.61325e-015	-1.32731e-015	6.51379e-015	-4.95047e-015	6.14975e-016	-4.0184e-015	-8.18208e-015
3.38694e-015	3.61407e-015	1.85095e-015	-8.44007e-015	-2.19809e-015	-6.39266e-015	1.41839e-015	3.4061e-015	1.53204e-014	9.09691e-015	4.81269e-015	8.40286e-015	8.93395e-015	4.63081e-015	7.02855e-016	-1.78158e-015	-4.59945e-015	9.74424e-015	8.38911e-015	-1.3372e-015	6.54749e-015	-4.98016e-015	9.53467e-016	-3.67948e-015	-7.89626e-015
3.81086e-015	3.72957e-015	2.01747e-015	-8.66988e-015	-2.0951e-015	-6.50619e-015	1.85657e-015	3.63617e-015	1.55418e-014	9.48412e-015	5.46968e-015	8.58196e-015	9.20117e-015	4.82843e-015	7.48309e-016	-1.82252e-015	-4.00401e-015	9.91518e-015	8.16117e-015	-1.33993e-015	6.62132e-015	-4.98312e-015	1.28837e-015	-3.31669e-015	-7.59156e-015
4.22873e-015	3.84757e-015	2.15836e-015	-8.85866e-015	-1.97829e-015	-6.58146e-015	2.31331e-015	3.88631e-015	1.57725e-014	9.88139e-015	6.13815e-015	8.77179e-015	9.4572e-015	5.04843e-015	8.08003e-016	-1.83905e-015	-3.38016e-015	1.01082e-014	7.93154e-015	-1.33335e-015	6.73472e-015	-4.95917e-015	1.61769e-015	-2.93135e-015	-7.27202e-015
4.63852e-015	3.96679e-015	2.27438e-015	-9.00609e-015	-1.849e-015	-6.61768e-015	2.78566e-015	4.15329e-015	1.60098e-014	1.02868e-014	6.81231e-015	8.97046e-015	9.69895e-015	5.28965e-015	8.82626e-016	-1.83079e-015	-2.73188e-015	1.03224e-014	7.70259e-015	-1.31507e-015	6.88576e-015	-4.90777e-015	1.93967e-015	-2.52595e-015	-6.94209e-015
5.03751e-015	4.08501e-015	2.36606e-015	-9.112e-015	-1.70784e-015	-6.61438e-015	3.27112e-015	4.43338e-015	1.62511e-014	1.06984e-014	7.48602e-015	9.17725e-015	9.92389e-015	5.55048e-015	9.72764e-016	-1.79666e-015	-2.06296e-015	1.05571e-014	7.47656e-015	-1.28322e-015	7.07295e-015	-4.83005e-015	2.25279e-015	-2.1026e-015	-6.60653e-015
5.42241e-015	4.20044e-015	2.43391e-015	-9.17722e-015	-1.5555e-015	-6.57069e-015	3.76674e-015	4.72202e-015	1.64933e-014	1.11127e-014	8.15383e-015	9.39141e-015	1.01291e-014	5.82951e-015	1.07938e-015	-1.73588e-015	-1.37764e-015	1.08112e-014	7.25595e-015	-1.23568e-015	7.29341e-015	-4.72687e-015	2.55536e-015	-1.66379e-015	-6.26953e-015
5.79149e-015	4.31151e-015	2.47896e-015	-9.20222e-015	-1.39303e-015	-6.48641e-015	4.2688e-015	5.01533e-015	1.67332e-014	1.15273e-014	8.8095e-015	9.61105e-015	1.0312e-014	6.12444e-015	1.20246e-015	-1.64801e-015	-6.80259e-016	1.10834e-014	7.04279e-015	-1.17057e-015	7.54451e-015	-4.59945e-015	2.84621e-015	-1.21218e-015	-5.93553e-015
6.14245e-015	4.41717e-015	2.50296e-015	-9.18805e-015	-1.22152e-015	-6.36145e-015	4.77469e-015	5.30922e-015	1.69682e-014	1.19397e-014	9.44741e-015	9.83489e-015	1.04705e-014	6.43349e-015	1.34109e-015	-1.53317e-015	2.52888e-017	1.13724e-014	6.83977e-015	-1.08637e-015	7.82435e-015	-4.44839e-015	3.12378e-015	-7.50719e-016	-5.60917e-015
6.47269e-015	4.51624e-015	2.50702e-015	-9.13605e-015	-1.04273e-015	-6.19689e-015	5.28176e-015	5.59912e-015	1.71946e-014	1.23471e-014	1.00621e-014	1.00612e-014	1.06035e-014	6.75478e-015	1.49489e-015	-1.39141e-015	7.34132e-016	1.16763e-014	6.64942e-015	-9.8131e-016	8.13005e-015	-4.27479e-015	3.38733e-015	-2.81925e-016	-5.29486e-015
6.78042e-015	4.60696e-015	2.49307e-015	-9.04746e-015	-8.57878e-016	-5.99381e-015	5.78687e-015	5.88116e-015	1.74092e-014	1.27469e-014	1.06483e-014	1.02889e-014	1.07092e-014	7.08613e-015	1.66315e-015	-1.22305e-015	1.44129e-015	1.19933e-014	6.47321e-015	-8.55051e-016	8.45883e-015	-4.07959e-015	3.63586e-015	1.91002e-016	-4.99649e-015
7.06284e-015	4.6879e-015	2.46318e-015	-8.9242e-015	-6.6875e-016	-5.75372e-015	6.28651e-015	6.15171e-015	1.76094e-014	1.31365e-014	1.12012e-014	1.05173e-014	1.07859e-014	7.42471e-015	1.84427e-015	-1.02845e-015	2.14306e-015	1.23207e-014	6.31298e-015	-7.06776e-016	8.80743e-015	-3.86464e-015	3.86858e-015	6.64857e-016	-4.71755e-015
7.31788e-015	4.75749e-015	2.41897e-015	-8.76838e-015	-4.76809e-016	-5.47781e-015	6.77724e-015	6.40708e-015	1.77922e-014	1.35127e-014	1.17162e-014	1.07458e-014	1.08319e-014	7.76804e-015	2.03651e-015	-8.08424e-016	2.83558e-015	1.26563e-014	6.17109e-015	-5.35432e-016	9.17327e-015	-3.63224e-015	4.08536e-015	1.13599e-015	-4.46164e-015
7.54324e-015	4.81568e-015	2.36248e-015	-8.58228e-015	-2.83373e-016	-5.1685e-015	7.25602e-015	6.64345e-015	1.79548e-014	1.38729e-014	1.2189e-014	1.09725e-014	1.0846e-014	8.11303e-015	2.23791e-015	-5.63236e-016	3.51448e-015	1.29978e-014	6.04956e-015	-3.41017e-016	9.55343e-015	-3.38383e-015	4.2867e-015	1.60079e-015	-4.23181e-015
7.73709e-015	4.86122e-015	2.29514e-015	-8.36859e-015	-8.97958e-017	-4.82851e-015	7.72052e-015	6.85744e-015	1.80945e-014	1.42139e-014	1.26153e-014	1.11968e-014	1.08282e-014	8.45711e-015	2.44598e-015	-2.94028e-016	4.17649e-015	1.3342e-014	5.94955e-015	-1.23864e-016	9.94494e-015	-3.12094e-015	4.47242e-015	2.05606e-015	-4.03036e-015
7.89801e-015	4.89299e-015	2.21919e-015	-8.13002e-015	1.01464e-016	-4.46122e-015	8.16747e-015	7.0462e-015	1.82085e-014	1.45336e-014	1.29918e-014	1.14178e-014	1.07774e-014	8.79707e-015	2.65841e-015	-2.10724e-018	4.81793e-015	1.3686e-014	5.87197e-015	1.15658e-016	1.03447e-014	-2.84563e-015	4.64277e-015	2.49835e-015	-3.85953e-015
8.02427e-015	4.91071e-015	2.13629e-015	-7.86948e-015	2.88958e-016	-4.07007e-015	8.59413e-015	7.20758e-015	1.82947e-014	1.48291e-014	1.33161e-014	1.16348e-014	1.06936e-014	9.1302e-015	2.87241e-015	3.10949e-016	5.43497e-015	1.40273e-014	5.81768e-015	3.7643e-016	1.07502e-014	-2.55988e-015	4.79798e-015	2.92453e-015	-3.72116e-015
8.11511e-015	4.91368e-015	2.04854e-015	-7.59007e-015	4.7131e-016	-3.65874e-015	8.99742e-015	7.33885e-015	1.83508e-014	1.50978e-014	1.35857e-014	1.18469e-014	1.05772e-014	9.45364e-015	3.08538e-015	6.43827e-016	6.0241e-015	1.43633e-014	5.78778e-015	6.56195e-016	1.11582e-014	-2.26626e-015	4.93849e-015	3.3314e-015	-3.61576e-015
8.16968e-015	4.90171e-015	1.95731e-015	-7.29483e-015	6.46625e-016	-3.23055e-015	9.37486e-015	7.43858e-015	1.83764e-014	1.53382e-014	1.37988e-014	1.20538e-014	1.04283e-014	9.76491e-015	3.29381e-015	9.94619e-016	6.58314e-015	1.4691e-014	5.78354e-015	9.53041e-016	1.15663e-014	-1.96697e-015	5.06465e-015	3.71633e-015	-3.54471e-015
8.18651e-015	4.87518e-015	1.86399e-015	-6.98755e-015	8.12925e-016	-2.78987e-015	9.72443e-015	7.5056e-015	1.83705e-014	1.55482e-014	1.39537e-014	1.22552e-014	1.02478e-014	1.0061e-014	3.49441e-015	1.36141e-015	7.10971e-015	1.50078e-014	5.80522e-015	1.26491e-015	1.19709e-014	-1.66415e-015	5.17794e-015	4.07578e-015	-3.50764e-015
8.1654e-015	4.83455e-015	1.77014e-015	-6.6724e-015	9.69204e-016	-2.34186e-015	1.0044e-014	7.5388e-015	1.83325e-014	1.57266e-014	1.40497e-014	1.24499e-014	1.00362e-014	1.03398e-014	3.68383e-015	1.74206e-015	7.60105e-015	1.53106e-014	5.85271e-015	1.58945e-015	1.23688e-014	-1.36082e-015	5.27912e-015	4.40711e-015	-3.50357e-015
8.10618e-015	4.78029e-015	1.67761e-015	-6.35356e-015	1.1139e-015	-1.89165e-015	1.03314e-014	7.5376e-015	1.82613e-014	1.58719e-014	1.40859e-014	1.26385e-014	9.79452e-015	1.05989e-014	3.85833e-015	2.13444e-015	8.05601e-015	1.55965e-014	5.92605e-015	1.92377e-015	1.27574e-014	-1.05836e-015	5.36892e-015	4.70798e-015	-3.53143e-015
8.00936e-015	4.71297e-015	1.58784e-015	-6.03432e-015	1.24582e-015	-1.44341e-015	1.05854e-014	7.50231e-015	1.8157e-014	1.5983e-014	1.40633e-014	1.28204e-014	9.52408e-015	1.08364e-014	4.01512e-015	2.53609e-015	8.47279e-015	1.58638e-014	6.02485e-015	2.26556e-015	1.31347e-014	-7.58833e-016	5.44826e-015	4.97592e-015	-3.59024e-015
7.87544e-015	4.63386e-015	1.50225e-015	-5.71826e-015	1.36294e-015	-1.00178e-015	1.08046e-014	7.43321e-015	1.80201e-014	1.60593e-014	1.39827e-014	1.29963e-014	9.22638e-015	1.10501e-014	4.15142e-015	2.94443e-015	8.8506e-015	1.611e-014	6.14867e-015	2.61241e-015	1.34982e-014	-4.64978e-016	5.51814e-015	5.20934e-015	-3.67765e-015
7.70449e-015	4.54312e-015	1.42174e-015	-5.40933e-015	1.46385e-015	-5.7207e-016	1.09881e-014	7.33117e-015	1.78513e-014	1.61003e-014	1.38458e-014	1.31657e-014	8.90321e-015	1.12382e-014	4.26398e-015	3.35706e-015	9.18877e-015	1.63334e-014	6.29658e-015	2.96093e-015	1.38458e-014	-1.78931e-016	5.5798e-015	5.40634e-015	-3.7916e-015
7.49692e-015	4.44131e-015	1.34719e-015	-5.11108e-015	1.5475e-015	-1.59672e-016	1.11357e-014	7.19666e-015	1.76518e-014	1.6106e-014	1.36542e-014	1.33275e-014	8.55641e-015	1.13992e-014	4.35027e-015	3.77142e-015	9.48725e-015	1.65318e-014	6.46777e-015	3.30834e-015	1.41758e-014	9.72983e-017	5.63469e-015	5.56602e-015	-3.92926e-015
7.25413e-015	4.33009e-015	1.27942e-015	-4.82687e-015	1.61281e-015	2.30402e-016	1.12466e-014	7.0312e-015	1.74222e-014	1.60755e-014	1.341e-014	1.34818e-014	8.1877e-015	1.15315e-014	4.40791e-015	4.1849e-015	9.74665e-015	1.67042e-014	6.65986e-015	3.65059e-015	1.4486e-014	3.61527e-016	5.68313e-015	5.68729e-015	-4.08768e-015
6.97758e-015	4.2108e-015	1.21887e-015	-4.56051e-015	1.65877e-015	5.93502e-016	1.13205e-014	6.83641e-015	1.7164e-014	1.60097e-014	1.31152e-014	1.36281e-014	7.79979e-015	1.16337e-014	4.43434e-015	4.59367e-015	9.96733e-015	1.68486e-014	6.87078e-015	3.98446e-015	1.47749e-014	6.11866e-016	5.72583e-015	5.76922e-015	-4.26306e-015
6.66911e-015	4.08421e-015	1.16587e-015	-4.31553e-015	1.68456e-015	9.25107e-016	1.13576e-014	6.61347e-015	1.68787e-014	1.59096e-014	1.2774e-014	1.37665e-014	7.39501e-015	1.17054e-014	4.42785e-015	4.99535e-015	1.01502e-014	1.69639e-014	7.09808e-015	4.30672e-015	1.50407e-014	8.46786e-016	5.76397e-015	5.81212e-015	-4.45206e-015
6.33047e-015	3.95174e-015	1.11986e-015	-4.09425e-015	1.68915e-015	1.22057e-015	1.13583e-014	6.36516e-015	1.65686e-014	1.57762e-014	1.23896e-014	1.3897e-014	6.9758e-015	1.17467e-014	4.38732e-015	5.3872e-015	1.0296e-014	1.7049e-014	7.33952e-015	4.61451e-015	1.52826e-014	1.06537e-015	5.79867e-015	5.81571e-015	-4.65107e-015
5.96451e-015	3.81553e-015	1.08109e-015	-3.89943e-015	1.67214e-015	1.47565e-015	1.13241e-014	6.09393e-015	1.62355e-014	1.56111e-014	1.1966e-014	1.4019e-014	6.54528e-015	1.17569e-014	4.31165e-015	5.76664e-015	1.04064e-014	1.71035e-014	7.59316e-015	4.90481e-015	1.54993e-014	1.26567e-015	5.83081e-015	5.78012e-015	-4.85586e-015
5.5739e-015	3.67645e-015	1.04969e-015	-3.73409e-015	1.63315e-015	1.68611e-015	1.12554e-014	5.80185e-015	1.58812e-014	1.54159e-014	1.15074e-014	1.41315e-014	6.10549e-015	1.17364e-014	4.20075e-015	6.13067e-015	1.04837e-014	1.71276e-014	7.85605e-015	5.17531e-015	1.56896e-014	1.44664e-015	5.86045e-015	5.70607e-015	-5.06237e-015
5.16095e-015	3.53552e-015	1.02528e-015	-3.60095e-015	1.57192e-015	1.84855e-015	1.11532e-014	5.49143e-015	1.55083e-014	1.51923e-014	1.10181e-014	1.42346e-014	5.6596e-015	1.16849e-014	4.05441e-015	6.47642e-015	1.053e-014	1.71208e-014	8.12532e-015	5.42286e-015	1.58522e-014	1.60719e-015	5.88802e-015	5.59519e-015	-5.26682e-015
4.72847e-015	3.39423e-015	1.00712e-015	-3.5014e-015	1.4879e-015	1.95982e-015	1.10191e-014	5.1648e-015	1.51189e-014	1.4942e-014	1.05028e-014	1.4328e-014	5.21058e-015	1.1603e-014	3.87238e-015	6.80133e-015	1.05473e-014	1.70838e-014	8.39773e-015	5.64502e-015	1.59861e-014	1.74607e-015	5.91387e-015	5.44863e-015	-5.46526e-015
4.27926e-015	3.25352e-015	9.94568e-016	-3.43719e-015	1.38122e-015	2.01733e-015	1.08549e-014	4.82481e-015	1.47154e-014	1.46673e-014	9.96558e-015	1.44116e-014	4.76141e-015	1.14924e-014	3.65521e-015	7.1027e-015	1.05385e-014	1.70173e-014	8.67048e-015	5.83977e-015	1.60908e-014	1.86299e-015	5.93809e-015	5.26806e-015	-5.65352e-015
3.81689e-015	3.1138e-015	9.87189e-016	-3.40971e-015	1.25173e-015	2.01891e-015	1.06616e-014	4.47387e-015	1.42999e-014	1.43707e-014	9.41133e-015	1.44848e-014	4.31462e-015	1.13538e-014	3.40367e-015	7.37812e-015	1.05063e-014	1.69219e-014	8.94016e-015	6.00541e-015	1.6166e-014	1.9577e-015	5.96067e-015	5.05554e-015	-5.82831e-015
3.34467e-015	2.97642e-015	9.83654e-016	-3.41998e-015	1.09996e-015	1.96362e-015	1.04414e-014	4.11367e-015	1.38746e-014	1.40547e-014	8.84428e-015	1.45465e-014	3.87341e-015	1.11885e-014	3.11889e-015	7.62476e-015	1.04532e-014	1.67983e-014	9.20343e-015	6.14051e-015	1.62115e-014	2.02974e-015	5.98201e-015	4.81361e-015	-5.98602e-015
2.86612e-015	2.8421e-015	9.83349e-016	-3.46839e-015	9.26357e-016	1.85e-015	1.01964e-014	3.74591e-015	1.34415e-014	1.37213e-014	8.26914e-015	1.45964e-014	3.44073e-015	1.09983e-014	2.80311e-015	7.84032e-015	1.03816e-014	1.66477e-014	9.45708e-015	6.24408e-015	1.62265e-014	2.07882e-015	6.00153e-015	4.54499e-015	-6.12327e-015
2.38438e-015	2.71118e-015	9.84307e-016	-3.55553e-015	7.31426e-016	1.67695e-015	9.9287e-015	3.37231e-015	1.30023e-014	1.33732e-014	7.69016e-015	1.46333e-014	3.0187e-015	1.07845e-014	2.45888e-015	8.02316e-015	1.02941e-014	1.64711e-014	9.69796e-015	6.31564e-015	1.62106e-014	2.1043e-015	6.01894e-015	4.25213e-015	-6.23694e-015
1.90311e-015	2.58496e-015	9.85818e-016	-3.68146e-015	5.15914e-016	1.445e-015	9.64107e-015	2.99494e-015	1.25592e-014	1.30126e-014	7.11206e-015	1.46563e-014	2.61e-015	1.05482e-014	2.08862e-015	8.17099e-015	1.0193e-014	1.62701e-014	9.92216e-015	6.3551e-015	1.61638e-014	2.10695e-015	6.03352e-015	3.9376e-015	-6.32536e-015
1.42573e-015	2.46357e-015	9.87022e-016	-3.84579e-015	2.81063e-016	1.15501e-015	9.33557e-015	2.6147e-015	1.21137e-014	1.26418e-014	6.53888e-015	1.46643e-014	2.21741e-015	1.02917e-014	1.69549e-015	8.2827e-015	1.00814e-014	1.60463e-014	1.01264e-014	6.3619e-015	1.60858e-014	2.08737e-015	6.04489e-015	3.60439e-015	-6.38617e-015
9.55424e-016	2.34682e-015	9.8676e-016	-4.04744e-015	2.74341e-017	8.077e-016	9.01512e-015	2.23257e-015	1.16671e-014	1.2263e-014	5.97415e-015	1.46561e-014	1.84279e-015	1.0017e-014	1.28271e-015	8.35721e-015	9.96149e-015	1.58014e-014	1.03076e-014	6.33701e-015	1.59764e-014	2.04555e-015	6.05216e-015	3.2556e-015	-6.41799e-015
4.95624e-016	2.23468e-015	9.83811e-016	-4.28562e-015	-2.43831e-016	4.05087e-016	8.68213e-015	1.84952e-015	1.12206e-014	1.18783e-014	5.42163e-015	1.46309e-014	1.48864e-015	9.72552e-015	8.53683e-016	8.3934e-015	9.83464e-015	1.55372e-014	1.04625e-014	6.28125e-015	1.5836e-014	1.9822e-015	6.05511e-015	2.89463e-015	-6.41943e-015
4.86462e-017	2.12754e-015	9.76933e-016	-4.55888e-015	-5.31319e-016	-5.02557e-017	8.33888e-015	1.46613e-015	1.0775e-014	1.14896e-014	4.88486e-015	1.45872e-014	1.15691e-015	9.41974e-015	4.11581e-016	8.39107e-015	9.70349e-015	1.52551e-014	1.05882e-014	6.19594e-015	1.56651e-014	1.89748e-015	6.0529e-015	2.5246e-015	-6.38992e-015
-3.82235e-016	2.02449e-015	9.65248e-016	-4.86484e-015	-8.33989e-016	-5.56102e-016	7.98744e-015	1.08294e-015	1.03305e-014	1.10989e-014	4.36651e-015	1.4524e-014	8.49586e-016	9.10155e-015	-3.95776e-017	8.35017e-015	9.57013e-015	1.49572e-014	1.06821e-014	6.08257e-015	1.5464e-014	1.79205e-015	6.04504e-015	2.14862e-015	-6.3288e-015
-7.93634e-016	1.92493e-015	9.47652e-016	-5.20095e-015	-1.15038e-015	-1.10924e-015	7.63049e-015	7.00377e-016	9.88796e-015	1.07079e-014	3.86903e-015	1.44407e-014	5.68833e-016	8.77248e-015	-4.95325e-016	8.27069e-015	9.43623e-015	1.46446e-014	1.07415e-014	5.94289e-015	1.52331e-014	1.66655e-015	6.02983e-015	1.77018e-015	-6.2362e-015
-1.18311e-015	1.82826e-015	9.23502e-016	-5.56483e-015	-1.47846e-015	-1.70584e-015	7.27039e-015	3.17888e-016	9.44759e-015	1.03178e-014	3.39491e-015	1.43361e-014	3.15388e-016	8.43474e-015	-9.5208e-016	8.15231e-015	9.30263e-015	1.43191e-014	1.07642e-014	5.77916e-015	1.49722e-014	1.52194e-015	6.00632e-015	1.39244e-015	-6.11223e-015
-1.54957e-015	1.73389e-015	8.92193e-016	-5.95417e-015	-1.81663e-015	-2.34075e-015	6.90908e-015	-6.4983e-017	9.00938e-015	9.92985e-015	2.94596e-015	1.42094e-014	9.07072e-017	8.09052e-015	-1.40576e-015	7.99575e-015	9.17088e-015	1.39822e-014	1.07477e-014	5.59375e-015	1.46817e-014	1.35928e-015	5.97484e-015	1.01792e-015	-5.95734e-015
-1.89044e-015	1.6411e-015	8.53357e-016	-6.36605e-015	-2.16316e-015	-3.00912e-015	6.54839e-015	-4.48021e-016	8.57351e-015	9.54481e-015	2.5236e-015	1.40595e-014	-1.03662e-016	7.74154e-015	-1.85232e-015	7.80158e-015	9.04234e-015	1.36353e-014	1.06904e-014	5.38869e-015	1.43623e-014	1.17876e-015	5.93449e-015	6.49588e-016	-5.77337e-015
-2.20409e-015	1.549e-015	8.06314e-016	-6.7966e-015	-2.51634e-015	-3.70599e-015	6.19051e-015	-8.31091e-016	8.13996e-015	9.16326e-015	2.1291e-015	1.38856e-014	-2.66575e-016	7.38942e-015	-2.28792e-015	7.57073e-015	8.91784e-015	1.32795e-014	1.05906e-014	5.16664e-015	1.40152e-014	9.80738e-016	5.8841e-015	2.90001e-016	-5.56204e-015
-2.48944e-015	1.45675e-015	7.50354e-016	-7.24295e-015	-2.8738e-015	-4.42653e-015	5.83759e-015	-1.21503e-015	7.70773e-015	8.7854e-015	1.76332e-015	1.36877e-014	-3.97297e-016	7.03543e-015	-2.70855e-015	7.30509e-015	8.79725e-015	1.29159e-014	1.04474e-014	4.93048e-015	1.36411e-014	7.66574e-016	5.8231e-015	-5.84918e-017	-5.32555e-015
-2.74551e-015	1.36371e-015	6.8548e-016	-7.70163e-015	-3.23417e-015	-5.16537e-015	5.49113e-015	-1.60032e-015	7.27583e-015	8.41156e-015	1.42668e-015	1.34653e-014	-4.96116e-016	6.68074e-015	-3.11084e-015	7.00623e-015	8.68031e-015	1.25455e-014	1.02595e-014	4.68257e-015	1.32412e-014	5.37334e-016	5.75108e-015	-3.93781e-016	-5.06607e-015
-2.97179e-015	1.26866e-015	6.12397e-016	-8.16919e-015	-3.59547e-015	-5.91646e-015	5.15235e-015	-1.98773e-015	6.84353e-015	8.04162e-015	1.11917e-015	1.32166e-014	-5.62654e-016	6.32716e-015	-3.49184e-015	6.67601e-015	8.5671e-015	1.21688e-014	1.00266e-014	4.4263e-015	1.28164e-014	2.93908e-016	5.66769e-015	-7.1422e-016	-4.78624e-015
-3.16824e-015	1.17012e-015	5.31123e-016	-8.64171e-015	-3.95579e-015	-6.67449e-015	4.82223e-015	-2.37801e-015	6.41038e-015	7.67444e-015	8.40554e-016	1.29417e-014	-5.96986e-016	5.97556e-015	-3.84835e-015	6.31649e-015	8.45776e-015	1.17868e-014	9.74873e-015	4.16392e-015	1.23681e-014	3.72307e-017	5.57294e-015	-1.01777e-015	-4.48942e-015
-3.33513e-015	1.06735e-015	4.42221e-016	-9.1154e-015	-4.31299e-015	-7.43338e-015	4.50189e-015	-2.77243e-015	5.9755e-015	7.31011e-015	5.89844e-016	1.26413e-014	-5.99904e-016	5.62678e-015	-4.1779e-015	5.9299e-015	8.35099e-015	1.13996e-014	9.42628e-015	3.89809e-015	1.18967e-014	-2.32015e-016	5.4658e-015	-1.30303e-015	-4.17833e-015
-3.47313e-015	9.59199e-016	3.45941e-016	-9.5868e-015	-4.66629e-015	-8.18756e-015	4.19197e-015	-3.17175e-015	5.53804e-015	6.94781e-015	3.65848e-016	1.23154e-014	-5.72063e-016	5.28183e-015	-4.47843e-015	5.51882e-015	8.24527e-015	1.10075e-014	9.05917e-015	3.6309e-015	1.14035e-014	-5.13159e-016	5.3469e-015	-1.56901e-015	-3.85663e-015
-3.58308e-015	8.44668e-016	2.42164e-016	-1.00523e-014	-5.01343e-015	-8.93188e-015	3.89237e-015	-3.57625e-015	5.0972e-015	6.58642e-015	1.67275e-016	1.19644e-014	-5.14596e-016	4.94062e-015	-4.74821e-015	5.08552e-015	8.13975e-015	1.06104e-014	8.64865e-015	3.36463e-015	1.08896e-014	-8.05769e-016	5.21604e-015	-1.81576e-015	-3.52748e-015
-3.666e-015	7.22624e-016	1.31453e-016	-1.05087e-014	-5.35264e-015	-9.66131e-015	3.6035e-015	-3.98722e-015	4.65135e-015	6.22549e-015	-8.16934e-018	1.15889e-014	-4.29551e-016	4.6038e-015	-4.98578e-015	4.63307e-015	8.03321e-015	1.0208e-014	8.19624e-015	3.10132e-015	1.03562e-014	-1.10893e-015	5.0727e-015	-2.04223e-015	-3.19435e-015
-3.72344e-015	5.92401e-016	1.47875e-017	-1.09526e-014	-5.68281e-015	-1.03714e-014	3.32526e-015	-4.40522e-015	4.20016e-015	5.86387e-015	-1.6222e-016	1.11898e-014	-3.19108e-016	4.27203e-015	-5.19035e-015	4.16428e-015	7.92383e-015	9.79998e-015	7.70328e-015	2.84288e-015	9.80459e-015	-1.42188e-015	4.91677e-015	-2.24839e-015	-2.86109e-015
-3.75693e-015	4.5327e-016	-1.06524e-016	-1.13812e-014	-6.00204e-015	-1.1058e-014	3.05704e-015	-4.82965e-015	3.74297e-015	5.49974e-015	-2.97578e-016	1.07678e-014	-1.85151e-016	3.94505e-015	-5.36135e-015	3.68221e-015	7.80937e-015	9.3855e-015	7.17117e-015	2.5909e-015	9.23651e-015	-1.74452e-015	4.74944e-015	-2.43497e-015	-2.53086e-015
-3.76862e-015	3.04925e-016	-2.32115e-016	-1.17921e-014	-6.30956e-015	-1.17167e-014	2.79809e-015	-5.26102e-015	3.27873e-015	5.13209e-015	-4.17109e-016	1.03242e-014	-3.00998e-017	3.62258e-015	-5.49836e-015	3.18918e-015	7.68787e-015	8.96385e-015	6.60191e-015	2.34707e-015	8.654e-015	-2.0759e-015	4.57096e-015	-2.60223e-015	-2.20713e-015
-3.76114e-015	1.47407e-016	-3.61297e-016	-1.21827e-014	-6.60355e-015	-1.23432e-014	2.54726e-015	-5.69958e-015	2.8066e-015	4.75995e-015	-5.23534e-016	9.86069e-015	1.44287e-016	3.30433e-015	-5.60189e-015	2.68826e-015	7.55717e-015	8.53414e-015	5.99791e-015	2.11217e-015	8.05806e-015	-2.41517e-015	4.382e-015	-2.75105e-015	-1.89373e-015
-3.73679e-015	-2.06157e-017	-4.92624e-016	-1.25508e-014	-6.88323e-015	-1.29342e-014	2.30315e-015	-6.14479e-015	2.32619e-015	4.38125e-015	-6.19046e-016	9.37938e-015	3.34941e-016	2.98977e-015	-5.67359e-015	2.18221e-015	7.41461e-015	8.09577e-015	5.36223e-015	1.88632e-015	7.45026e-015	-2.76203e-015	4.18299e-015	-2.88234e-015	-1.59399e-015
-3.69795e-015	-1.9859e-016	-6.25077e-016	-1.28945e-014	-7.14794e-015	-1.34869e-014	2.06437e-015	-6.59637e-015	1.83672e-015	3.99386e-015	-7.07115e-016	8.88204e-015	5.38675e-016	2.6779e-015	-5.71426e-015	1.67389e-015	7.25805e-015	7.64726e-015	4.69812e-015	1.67009e-015	6.83286e-015	-3.11645e-015	3.97488e-015	-2.99728e-015	-1.31084e-015
-3.6478e-015	-3.86648e-016	-7.57596e-016	-1.32121e-014	-7.39744e-015	-1.39994e-014	1.82935e-015	-7.05382e-015	1.33781e-015	3.59639e-015	-7.91167e-016	8.37055e-015	7.51993e-016	2.36817e-015	-5.7255e-015	1.16596e-015	7.08504e-015	7.18695e-015	4.00813e-015	1.46275e-015	6.20706e-015	-3.4778e-015	3.75827e-015	-3.09774e-015	-1.04721e-015
-3.5894e-015	-5.84969e-016	-8.89292e-016	-1.35026e-014	-7.6314e-015	-1.44704e-014	1.59672e-015	-7.51633e-015	8.2934e-016	3.1875e-015	-8.74468e-016	7.84785e-015	9.71385e-016	2.06024e-015	-5.7095e-015	6.61395e-016	6.89289e-015	6.71418e-015	3.29509e-015	1.26326e-015	5.57462e-015	-3.84546e-015	3.53384e-015	-3.18568e-015	-8.05487e-016
-3.52615e-015	-7.93162e-016	-1.01883e-015	-1.37651e-014	-7.84906e-015	-1.48991e-014	1.36437e-015	-7.98264e-015	3.11573e-016	2.76643e-015	-9.60247e-016	7.31665e-015	1.19317e-015	1.75289e-015	-5.66871e-015	1.6222e-016	6.67977e-015	6.2274e-015	2.56282e-015	1.07177e-015	4.93769e-015	-4.21823e-015	3.30208e-015	-3.26323e-015	-5.88288e-016
-3.46069e-015	-1.01098e-015	-1.14486e-015	-1.39992e-014	-8.05073e-015	-1.52845e-014	1.13063e-015	-8.451e-015	-2.15483e-016	2.33173e-015	-1.0509e-015	6.77895e-015	1.41365e-015	1.44503e-015	-5.60584e-015	-3.28954e-016	6.44351e-015	5.72524e-015	1.81523e-015	8.87059e-016	4.29789e-015	-4.59588e-015	3.06431e-015	-3.33267e-015	-3.96888e-016
-3.39631e-015	-1.23728e-015	-1.26706e-015	-1.42046e-014	-8.23682e-015	-1.56277e-014	8.92827e-016	-8.91949e-015	-7.5162e-016	1.88308e-015	-1.14981e-015	6.2377e-015	1.62916e-015	1.13606e-015	-5.52386e-015	-8.09568e-016	6.18252e-015	5.20669e-015	1.05566e-015	7.07508e-016	3.65682e-015	-4.97783e-015	2.82137e-015	-3.39595e-015	-2.33254e-016
-3.33594e-015	-1.47133e-015	-1.38505e-015	-1.43816e-014	-8.40745e-015	-1.59288e-014	6.49269e-016	-9.38596e-015	-1.29616e-015	1.41923e-015	-1.26011e-015	5.69545e-015	1.83563e-015	8.25341e-016	-5.42576e-015	-1.27765e-015	5.89485e-015	4.67027e-015	2.87093e-016	5.31558e-016	3.0163e-015	-5.36294e-015	2.5741e-015	-3.45479e-015	-9.93636e-017
-3.28219e-015	-1.7123e-015	-1.49817e-015	-1.45305e-014	-8.56296e-015	-1.61887e-014	3.97351e-016	-9.84865e-015	-1.84878e-015	9.39689e-016	-1.38429e-015	5.15444e-015	2.02888e-015	5.11727e-016	-5.31561e-015	-1.73159e-015	5.57824e-015	4.11489e-015	-4.86203e-016	3.56836e-016	2.37725e-015	-5.75115e-015	2.32364e-015	-3.51158e-015	3.75995e-018
-3.2377e-015	-1.95951e-015	-1.60535e-015	-1.46518e-014	-8.70481e-015	-1.64092e-014	1.3486e-016	-1.03061e-014	-2.409e-015	4.43931e-016	-1.52524e-015	4.61799e-015	2.20512e-015	1.94292e-016	-5.19731e-015	-2.16983e-015	5.23189e-015	3.53922e-015	-1.26116e-015	1.80699e-016	1.74101e-015	-6.14155e-015	2.07032e-015	-3.56858e-015	7.51773e-017
-3.20521e-015	-2.21132e-015	-1.70642e-015	-1.47468e-014	-8.83403e-015	-1.6592e-014	-1.40249e-016	-1.0756e-014	-2.97602e-015	-6.80731e-017	-1.68592e-015	4.08926e-015	2.36047e-015	-1.28029e-016	-5.07494e-015	-2.59059e-015	4.85505e-015	2.94353e-015	-2.03396e-015	1.12547e-018	1.10992e-015	-6.53217e-015	1.81594e-015	-3.62706e-015	1.14249e-016
-3.18744e-015	-2.46699e-015	-1.80097e-015	-1.48168e-014	-8.95111e-015	-1.67401e-014	-4.29707e-016	-1.11964e-014	-3.54802e-015	-5.96101e-016	-1.86817e-015	3.57071e-015	2.49142e-015	-4.56373e-016	-4.95244e-015	-2.99259e-015	4.44662e-015	2.328e-015	-2.80109e-015	-1.8423e-016	4.85261e-016	-6.92188e-015	1.56129e-015	-3.68916e-015	1.2025e-016
-3.18684e-015	-2.72568e-015	-1.88906e-015	-1.48631e-014	-9.05718e-015	-1.68566e-014	-7.35651e-016	-1.1625e-014	-4.12403e-015	-1.14024e-015	-2.07439e-015	3.06498e-015	2.59461e-015	-7.91395e-016	-4.83361e-015	-3.37513e-015	4.0064e-015	1.69198e-015	-3.55937e-015	-3.78514e-016	-1.31465e-016	-7.3101e-015	1.30664e-015	-3.75699e-015	9.32355e-017
-3.20478e-015	-2.98576e-015	-1.97062e-015	-1.48876e-014	-9.15385e-015	-1.6945e-014	-1.05933e-015	-1.20392e-014	-4.70326e-015	-1.6997e-015	-2.30625e-015	2.57373e-015	2.66664e-015	-1.13319e-015	-4.72158e-015	-3.73714e-015	3.53355e-015	1.03517e-015	-4.30537e-015	-5.8431e-016	-7.39672e-016	-7.69603e-015	1.05296e-015	-3.8326e-015	3.36479e-017
-3.24258e-015	-3.24601e-015	-2.04597e-015	-1.48922e-014	-9.24229e-015	-1.70085e-014	-1.40234e-015	-1.24367e-014	-5.2843e-015	-2.27364e-015	-2.56517e-015	2.09877e-015	2.70387e-015	-1.48242e-015	-4.62032e-015	-4.07793e-015	3.02915e-015	3.57983e-016	-5.03605e-015	-8.04167e-016	-1.33841e-015	-8.07908e-015	8.01072e-016	-3.91704e-015	-5.82471e-017
-3.30224e-015	-3.50497e-015	-2.1155e-015	-1.48786e-014	-9.3237e-015	-1.70511e-014	-1.76618e-015	-1.2816e-014	-5.86579e-015	-2.8612e-015	-2.85198e-015	1.64169e-015	2.70368e-015	-1.83962e-015	-4.53412e-015	-4.39707e-015	2.49381e-015	-3.38946e-016	-5.74875e-015	-1.04082e-015	-1.92672e-015	-8.45826e-015	5.51518e-016	-4.01149e-015	-1.81503e-016
-3.38478e-015	-3.76138e-015	-2.17966e-015	-1.48491e-014	-9.39983e-015	-1.70765e-014	-2.15251e-015	-1.31755e-014	-6.44648e-015	-3.46078e-015	-3.16741e-015	1.20428e-015	2.66351e-015	-2.20518e-015	-4.46537e-015	-4.69405e-015	1.92869e-015	-1.05538e-015	-6.44155e-015	-1.29771e-015	-2.50343e-015	-8.83249e-015	3.03941e-016	-4.11702e-015	-3.3481e-016
-3.49047e-015	-4.01397e-015	-2.23879e-015	-1.4806e-014	-9.47223e-015	-1.70889e-014	-2.56187e-015	-1.35131e-014	-7.02542e-015	-4.07127e-015	-3.51221e-015	7.88135e-016	2.58073e-015	-2.57912e-015	-4.41793e-015	-4.96888e-015	1.33535e-015	-1.79048e-015	-7.11249e-015	-1.57753e-015	-3.06796e-015	-9.20017e-015	5.88763e-017	-4.2342e-015	-5.1728e-016
-3.61916e-015	-4.26116e-015	-2.29383e-015	-1.4751e-014	-9.54261e-015	-1.70925e-014	-2.99551e-015	-1.38276e-014	-7.60114e-015	-4.69113e-015	-3.88679e-015	3.93866e-016	2.45362e-015	-2.96108e-015	-4.39449e-015	-5.22164e-015	7.15301e-016	-2.54326e-015	-7.75974e-015	-1.88213e-015	-3.61963e-015	-9.56006e-015	-1.83686e-016	-4.36319e-015	-7.27317e-016
-3.7707e-015	-4.50206e-015	-2.34578e-015	-1.46865e-014	-9.6127e-015	-1.70901e-014	-3.45365e-015	-1.41184e-014	-8.1721e-015	-5.31947e-015	-4.29128e-015	2.30079e-017	2.28109e-015	-3.35088e-015	-4.39698e-015	-5.45268e-015	7.01991e-017	-3.31246e-015	-8.3823e-015	-2.21357e-015	-4.15791e-015	-9.91213e-015	-4.22832e-016	-4.50472e-015	-9.63484e-016
-3.94515e-015	-4.73574e-015	-2.39556e-015	-1.46143e-014	-9.68379e-015	-1.70863e-014	-3.93612e-015	-1.43837e-014	-8.73714e-015	-5.95406e-015	-4.72463e-015	-3.24147e-016	2.06155e-015	-3.74793e-015	-4.42789e-015	-5.66246e-015	-5.97552e-016	-4.09611e-015	-8.97928e-015	-2.5738e-015	-4.68259e-015	-1.0255e-014	-6.58514e-016	-4.65884e-015	-1.2242e-015
-4.14192e-015	-4.96104e-015	-2.44421e-015	-1.45368e-014	-9.75726e-015	-1.70845e-014	-4.44262e-015	-1.4623e-014	-9.29498e-015	-6.59313e-015	-5.18533e-015	-6.47581e-016	1.79533e-015	-4.15153e-015	-4.48929e-015	-5.85091e-015	-1.28517e-015	-4.89248e-015	-9.54963e-015	-2.96461e-015	-5.19394e-015	-1.05876e-014	-8.91701e-016	-4.82548e-015	-1.50779e-015
-4.35991e-015	-5.17735e-015	-2.49305e-015	-1.44548e-014	-9.83391e-015	-1.7087e-014	-4.97207e-015	-1.48358e-014	-9.84498e-015	-7.23482e-015	-5.67231e-015	-9.47711e-016	1.48256e-015	-4.56073e-015	-4.58193e-015	-6.01791e-015	-1.99035e-015	-5.69924e-015	-1.00927e-014	-3.38734e-015	-5.6921e-015	-1.0909e-014	-1.12296e-015	-5.00424e-015	-1.81188e-015
-4.59747e-015	-5.38394e-015	-2.54294e-015	-1.43701e-014	-9.9149e-015	-1.70968e-014	-5.52406e-015	-1.50211e-014	-1.03859e-014	-7.87773e-015	-6.18362e-015	-1.22544e-015	1.12393e-015	-4.97434e-015	-4.70622e-015	-6.16421e-015	-2.70958e-015	-6.51408e-015	-1.06092e-014	-3.84261e-015	-6.17651e-015	-1.12186e-014	-1.35205e-015	-5.19415e-015	-2.1345e-015
-4.85268e-015	-5.58006e-015	-2.59514e-015	-1.42845e-014	-1.0001e-014	-1.71159e-014	-6.0973e-015	-1.51785e-014	-1.09171e-014	-8.51941e-015	-6.7176e-015	-1.48143e-015	7.20595e-016	-5.39132e-015	-4.86252e-015	-6.29011e-015	-3.43853e-015	-7.33438e-015	-1.10999e-014	-4.33137e-015	-6.64733e-015	-1.15156e-014	-1.5792e-015	-5.39378e-015	-2.47356e-015
-5.12407e-015	-5.76583e-015	-2.65098e-015	-1.41989e-014	-1.00926e-014	-1.71467e-014	-6.68982e-015	-1.53091e-014	-1.14375e-014	-9.1577e-015	-7.27282e-015	-1.71765e-015	2.74076e-016	-5.81007e-015	-5.05044e-015	-6.39643e-015	-4.17368e-015	-8.15735e-015	-1.15653e-014	-4.85321e-015	-7.10436e-015	-1.17988e-014	-1.8051e-015	-5.60233e-015	-2.82702e-015
-5.40938e-015	-5.9404e-015	-2.71193e-015	-1.41146e-014	-1.01904e-014	-1.71901e-014	-7.29953e-015	-1.54131e-014	-1.19463e-014	-9.7911e-015	-7.84677e-015	-1.9364e-015	-2.1342e-016	-6.22928e-015	-5.26928e-015	-6.48415e-015	-4.91137e-015	-8.98002e-015	-1.20069e-014	-5.40878e-015	-7.54828e-015	-1.20678e-014	-2.03113e-015	-5.81861e-015	-3.1933e-015
-5.70556e-015	-6.10341e-015	-2.779e-015	-1.40325e-014	-1.02946e-014	-1.72476e-014	-7.92468e-015	-1.54913e-014	-1.2443e-014	-1.04176e-014	-8.43652e-015	-2.13902e-015	-7.38871e-016	-6.64757e-015	-5.51838e-015	-6.55369e-015	-5.64744e-015	-9.79953e-015	-1.24257e-014	-5.9979e-015	-7.97888e-015	-1.23221e-014	-2.25763e-015	-6.04091e-015	-3.56983e-015
-6.01067e-015	-6.25509e-015	-2.85316e-015	-1.39533e-014	-1.04055e-014	-1.73193e-014	-8.56159e-015	-1.55451e-014	-1.29279e-014	-1.10358e-014	-9.03901e-015	-2.32623e-015	-1.29927e-015	-7.06306e-015	-5.79629e-015	-6.60538e-015	-6.37772e-015	-1.06135e-014	-1.28229e-014	-6.61998e-015	-8.39743e-015	-1.25613e-014	-2.485e-015	-6.26775e-015	-3.95448e-015
-6.32129e-015	-6.3954e-015	-2.93541e-015	-1.38774e-014	-1.05225e-014	-1.74045e-014	-9.20753e-015	-1.55752e-014	-1.34003e-014	-1.16436e-014	-9.65114e-015	-2.50099e-015	-1.89059e-015	-7.47369e-015	-6.10078e-015	-6.63942e-015	-7.09744e-015	-1.1418e-014	-1.32006e-014	-7.27362e-015	-8.80452e-015	-1.2785e-014	-2.71423e-015	-6.49713e-015	-4.34501e-015
-6.63471e-015	-6.52419e-015	-3.02661e-015	-1.38042e-014	-1.06454e-014	-1.7503e-014	-9.85935e-015	-1.55828e-014	-1.38591e-014	-1.22392e-014	-1.02699e-014	-2.66591e-015	-2.50817e-015	-7.87791e-015	-6.42938e-015	-6.65619e-015	-7.80239e-015	-1.22104e-014	-1.3562e-014	-7.95645e-015	-9.1999e-015	-1.29931e-014	-2.94642e-015	-6.7275e-015	-4.73916e-015
-6.94792e-015	-6.642e-015	-3.12702e-015	-1.37333e-014	-1.07733e-014	-1.76134e-014	-1.05141e-014	-1.55694e-014	-1.43038e-014	-1.28218e-014	-1.08919e-014	-2.82381e-015	-3.14779e-015	-8.27361e-015	-6.77908e-015	-6.65606e-015	-8.48866e-015	-1.29875e-014	-1.39094e-014	-8.6665e-015	-9.5838e-015	-1.31855e-014	-3.1834e-015	-6.95703e-015	-5.13502e-015
-7.25794e-015	-6.7493e-015	-3.23787e-015	-1.36645e-014	-1.09054e-014	-1.77332e-014	-1.1168e-014	-1.55378e-014	-1.47342e-014	-1.33894e-014	-1.15137e-014	-2.97793e-015	-3.80502e-015	-8.65921e-015	-7.14688e-015	-6.6398e-015	-9.15235e-015	-1.37466e-014	-1.4245e-014	-9.40196e-015	-9.95699e-015	-1.33627e-014	-3.4261e-015	-7.18357e-015	-5.53051e-015
-7.56174e-015	-6.84633e-015	-3.35956e-015	-1.35966e-014	-1.10403e-014	-1.786e-014	-1.18177e-014	-1.54903e-014	-1.51497e-014	-1.39402e-014	-1.21316e-014	-3.13078e-015	-4.47509e-015	-9.0326e-015	-7.52868e-015	-6.60706e-015	-9.78934e-015	-1.44851e-014	-1.45719e-014	-1.01593e-014	-1.03202e-014	-1.35252e-014	-3.67537e-015	-7.40532e-015	-5.92325e-015
-7.85584e-015	-6.93372e-015	-3.49237e-015	-1.35283e-014	-1.11768e-014	-1.79914e-014	-1.24594e-014	-1.54282e-014	-1.55503e-014	-1.4473e-014	-1.27416e-014	-3.2844e-015	-5.15292e-015	-9.39134e-015	-7.92131e-015	-6.55772e-015	-1.03952e-014	-1.52003e-014	-1.48928e-014	-1.09358e-014	-1.06734e-014	-1.36732e-014	-3.93184e-015	-7.6204e-015	-6.31145e-015
-8.1373e-015	-7.01183e-015	-3.6371e-015	-1.34588e-014	-1.13136e-014	-1.81244e-014	-1.3089e-014	-1.53536e-014	-1.59369e-014	-1.49871e-014	-1.33402e-014	-3.44146e-015	-5.83278e-015	-9.73362e-015	-8.32052e-015	-6.49227e-015	-1.09667e-014	-1.58892e-014	-1.52108e-014	-1.17284e-014	-1.10174e-014	-1.38073e-014	-4.1966e-015	-7.8272e-015	-6.69398e-015
-8.40368e-015	-7.08101e-015	-3.79333e-015	-1.33867e-014	-1.14484e-014	-1.82554e-014	-1.37025e-014	-1.52686e-014	-1.63092e-014	-1.54815e-014	-1.39242e-014	-3.60494e-015	-6.50892e-015	-1.00574e-014	-8.72239e-015	-6.41066e-015	-1.15009e-014	-1.65493e-014	-1.55286e-014	-1.25334e-014	-1.13525e-014	-1.39291e-014	-4.47065e-015	-8.02433e-015	-7.06888e-015
-8.65186e-015	-7.14184e-015	-3.96068e-015	-1.33102e-014	-1.15799e-014	-1.83798e-014	-1.42959e-014	-1.51749e-014	-1.66671e-014	-1.59552e-014	-1.44901e-014	-3.77732e-015	-7.1756e-015	-1.03611e-014	-9.12341e-015	-6.31321e-015	-1.19943e-014	-1.71781e-014	-1.58485e-014	-1.33464e-014	-1.16795e-014	-1.40398e-014	-4.75509e-015	-8.21058e-015	-7.43418e-015
-8.87883e-015	-7.19562e-015	-4.13915e-015	-1.32273e-014	-1.17057e-014	-1.84943e-014	-1.48648e-014	-1.50755e-014	-1.70104e-014	-1.64089e-014	-1.50345e-014	-3.96011e-015	-7.82747e-015	-1.06432e-014	-9.51823e-015	-6.20026e-015	-1.24434e-014	-1.77736e-014	-1.61739e-014	-1.41636e-014	-1.19984e-014	-1.41395e-014	-5.05049e-015	-8.3848e-015	-7.78848e-015
-9.08247e-015	-7.24255e-015	-4.32792e-015	-1.31371e-014	-1.18237e-014	-1.85955e-014	-1.54056e-014	-1.49725e-014	-1.73388e-014	-1.68422e-014	-1.55542e-014	-4.15599e-015	-8.45895e-015	-1.09024e-014	-9.90256e-015	-6.07178e-015	-1.28457e-014	-1.83339e-014	-1.65079e-014	-1.49812e-014	-1.23098e-014	-1.42298e-014	-5.35734e-015	-8.54558e-015	-8.1307e-015
-9.26054e-015	-7.28349e-015	-4.52599e-015	-1.30382e-014	-1.1932e-014	-1.86782e-014	-1.59152e-014	-1.4868e-014	-1.76524e-014	-1.72542e-014	-1.60456e-014	-4.3675e-015	-9.06416e-015	-1.11373e-014	-1.02729e-014	-5.92764e-015	-1.31989e-014	-1.88566e-014	-1.68522e-014	-1.5795e-014	-1.26145e-014	-1.43125e-014	-5.67649e-015	-8.69217e-015	-8.4594e-015
-9.41067e-015	-7.31876e-015	-4.7333e-015	-1.29282e-014	-1.20283e-014	-1.87378e-014	-1.63895e-014	-1.47639e-014	-1.79507e-014	-1.76448e-014	-1.6506e-014	-4.59551e-015	-9.63796e-015	-1.13469e-014	-1.06255e-014	-5.76774e-015	-1.35011e-014	-1.93404e-014	-1.72088e-014	-1.66005e-014	-1.29128e-014	-1.43885e-014	-6.00822e-015	-8.82414e-015	-8.77311e-015
-9.53091e-015	-7.34837e-015	-4.94816e-015	-1.28057e-014	-1.21101e-014	-1.87709e-014	-1.68253e-014	-1.46621e-014	-1.82333e-014	-1.80136e-014	-1.69327e-014	-4.84079e-015	-1.01751e-014	-1.15297e-014	-1.09554e-014	-5.59232e-015	-1.37511e-014	-1.97838e-014	-1.75799e-014	-1.73945e-014	-1.32055e-014	-1.44589e-014	-6.35333e-015	-8.94091e-015	-9.07111e-015
-9.62042e-015	-7.37292e-015	-5.16975e-015	-1.2669e-014	-1.21758e-014	-1.87734e-014	-1.72197e-014	-1.4564e-014	-1.85007e-014	-1.83609e-014	-1.73231e-014	-5.10421e-015	-1.06709e-014	-1.16853e-014	-1.12594e-014	-5.40112e-015	-1.39481e-014	-2.01867e-014	-1.79672e-014	-1.81724e-014	-1.34926e-014	-1.45253e-014	-6.71173e-015	-9.04274e-015	-9.35228e-015
-9.67831e-015	-7.39268e-015	-5.39606e-015	-1.25169e-014	-1.22237e-014	-1.87415e-014	-1.75707e-014	-1.44709e-014	-1.8753e-014	-1.86875e-014	-1.76761e-014	-5.38603e-015	-1.11213e-014	-1.1813e-014	-1.15337e-014	-5.19439e-015	-1.40919e-014	-2.05483e-014	-1.83724e-014	-1.89296e-014	-1.37739e-014	-1.459e-014	-7.08273e-015	-9.12974e-015	-9.61589e-015
-9.70343e-015	-7.40817e-015	-5.62579e-015	-1.23479e-014	-1.22521e-014	-1.86718e-014	-1.78754e-014	-1.43836e-014	-1.899e-014	-1.89932e-014	-1.79896e-014	-5.68613e-015	-1.15228e-014	-1.19126e-014	-1.17746e-014	-4.97273e-015	-1.4182e-014	-2.08681e-014	-1.87958e-014	-1.96616e-014	-1.40496e-014	-1.46539e-014	-7.46646e-015	-9.20249e-015	-9.86121e-015
-9.69551e-015	-7.41961e-015	-5.85761e-015	-1.21607e-014	-1.22595e-014	-1.85606e-014	-1.81318e-014	-1.43025e-014	-1.92117e-014	-1.92785e-014	-1.82621e-014	-6.00435e-015	-1.18718e-014	-1.19838e-014	-1.19799e-014	-4.73627e-015	-1.42191e-014	-2.11466e-014	-1.92383e-014	-2.03639e-014	-1.43198e-014	-1.47185e-014	-7.86279e-015	-9.26166e-015	-1.00881e-014
-9.65462e-015	-7.42713e-015	-6.0895e-015	-1.19548e-014	-1.22437e-014	-1.84056e-014	-1.83391e-014	-1.42281e-014	-1.94179e-014	-1.95434e-014	-1.84927e-014	-6.34004e-015	-1.2166e-014	-1.2027e-014	-1.21475e-014	-4.48562e-015	-1.42038e-014	-2.13838e-014	-1.96996e-014	-2.10326e-014	-1.45851e-014	-1.47855e-014	-8.27083e-015	-9.30798e-015	-1.02962e-014
-9.58091e-015	-7.4308e-015	-6.31999e-015	-1.17287e-014	-1.22038e-014	-1.82042e-014	-1.84964e-014	-1.41612e-014	-1.96082e-014	-1.9788e-014	-1.86803e-014	-6.69149e-015	-1.24031e-014	-1.20426e-014	-1.22749e-014	-4.22133e-015	-1.41368e-014	-2.15804e-014	-2.01792e-014	-2.16643e-014	-1.48461e-014	-1.48558e-014	-8.69002e-015	-9.34281e-015	-1.04846e-014
-9.47473e-015	-7.43037e-015	-6.54843e-015	-1.1482e-014	-1.2139e-014	-1.79547e-014	-1.86027e-014	-1.41016e-014	-1.97822e-014	-2.00129e-014	-1.88249e-014	-7.05745e-015	-1.25819e-014	-1.20312e-014	-1.23606e-014	-3.94371e-015	-1.40199e-014	-2.17367e-014	-2.06764e-014	-2.2255e-014	-1.51026e-014	-1.49311e-014	-9.11997e-015	-9.36788e-015	-1.06536e-014
-9.33754e-015	-7.42531e-015	-6.77247e-015	-1.12139e-014	-1.20483e-014	-1.76553e-014	-1.86577e-014	-1.40491e-014	-1.99406e-014	-2.02183e-014	-1.89261e-014	-7.43624e-015	-1.27019e-014	-1.19938e-014	-1.24034e-014	-3.65331e-015	-1.38561e-014	-2.1854e-014	-2.11897e-014	-2.28016e-014	-1.53555e-014	-1.50125e-014	-9.55937e-015	-9.38504e-015	-1.08035e-014
-9.1703e-015	-7.41528e-015	-6.99018e-015	-1.09246e-014	-1.19309e-014	-1.7305e-014	-1.86614e-014	-1.40032e-014	-2.00826e-014	-2.04046e-014	-1.89844e-014	-7.82594e-015	-1.2762e-014	-1.19314e-014	-1.24023e-014	-3.35147e-015	-1.36473e-014	-2.19329e-014	-2.17176e-014	-2.33008e-014	-1.56048e-014	-1.51008e-014	-1.00068e-014	-9.39559e-015	-1.0934e-014
-8.97446e-015	-7.40019e-015	-7.19993e-015	-1.06143e-014	-1.17864e-014	-1.69035e-014	-1.86145e-014	-1.39628e-014	-2.02081e-014	-2.05718e-014	-1.90007e-014	-8.22416e-015	-1.27638e-014	-1.18459e-014	-1.23579e-014	-3.03904e-015	-1.33962e-014	-2.19751e-014	-2.22584e-014	-2.37499e-014	-1.58505e-014	-1.51973e-014	-1.04617e-014	-9.40098e-015	-1.10457e-014
-8.75216e-015	-7.37961e-015	-7.39985e-015	-1.02833e-014	-1.1615e-014	-1.64513e-014	-1.85179e-014	-1.39267e-014	-2.03176e-014	-2.07199e-014	-1.89763e-014	-8.62775e-015	-1.27086e-014	-1.17385e-014	-1.22704e-014	-2.71751e-015	-1.31061e-014	-2.19824e-014	-2.28102e-014	-2.41465e-014	-1.60926e-014	-1.53026e-014	-1.09218e-014	-9.40333e-015	-1.11389e-014
-8.50587e-015	-7.35372e-015	-7.58894e-015	-9.93204e-015	-1.14177e-014	-1.595e-014	-1.83727e-014	-1.3894e-014	-2.04108e-014	-2.08498e-014	-1.89127e-014	-9.03355e-015	-1.25981e-014	-1.16108e-014	-1.21402e-014	-2.38846e-015	-1.27803e-014	-2.19565e-014	-2.33689e-014	-2.44881e-014	-1.6332e-014	-1.54174e-014	-1.13858e-014	-9.40481e-015	-1.1214e-014
-8.23855e-015	-7.32157e-015	-7.76554e-015	-9.56194e-015	-1.1195e-014	-1.5401e-014	-1.81806e-014	-1.3864e-014	-2.04879e-014	-2.09613e-014	-1.8812e-014	-9.43767e-015	-1.24346e-014	-1.14651e-014	-1.19687e-014	-2.05375e-015	-1.24224e-014	-2.18989e-014	-2.39313e-014	-2.47736e-014	-1.65688e-014	-1.55418e-014	-1.18522e-014	-9.40711e-015	-1.1272e-014
-7.95179e-015	-7.28304e-015	-7.92821e-015	-9.17431e-015	-1.09484e-014	-1.4807e-014	-1.79437e-014	-1.38353e-014	-2.0549e-014	-2.10541e-014	-1.86759e-014	-9.83682e-015	-1.2221e-014	-1.13032e-014	-1.17579e-014	-1.71498e-015	-1.2036e-014	-2.18116e-014	-2.44946e-014	-2.50016e-014	-1.68035e-014	-1.56758e-014	-1.2319e-014	-9.41238e-015	-1.1314e-014
-7.64859e-015	-7.23734e-015	-8.0761e-015	-8.77065e-015	-1.0679e-014	-1.4171e-014	-1.76647e-014	-1.38063e-014	-2.05945e-014	-2.11286e-014	-1.85069e-014	-1.02275e-014	-1.19609e-014	-1.11273e-014	-1.15099e-014	-1.37396e-015	-1.16249e-014	-2.16965e-014	-2.50548e-014	-2.5171e-014	-1.70373e-014	-1.58205e-014	-1.27843e-014	-9.42267e-015	-1.13409e-014
-7.33227e-015	-7.18442e-015	-8.20784e-015	-8.35282e-015	-1.03885e-014	-1.34962e-014	-1.73467e-014	-1.37751e-014	-2.06242e-014	-2.11841e-014	-1.83079e-014	-1.06066e-014	-1.16589e-014	-1.09401e-014	-1.12261e-014	-1.03327e-015	-1.11937e-014	-2.15561e-014	-2.56075e-014	-2.52808e-014	-1.72708e-014	-1.59762e-014	-1.32462e-014	-9.44003e-015	-1.13538e-014
-7.0055e-015	-7.12358e-015	-8.32245e-015	-7.92277e-015	-1.00789e-014	-1.27861e-014	-1.69929e-014	-1.37405e-014	-2.06383e-014	-2.12207e-014	-1.80814e-014	-1.09707e-014	-1.13196e-014	-1.07438e-014	-1.09103e-014	-6.95127e-016	-1.07459e-014	-2.13921e-014	-2.61488e-014	-2.53302e-014	-1.75038e-014	-1.61426e-014	-1.37031e-014	-9.46606e-015	-1.13541e-014
-6.67187e-015	-7.05466e-015	-8.41915e-015	-7.48221e-015	-9.75237e-015	-1.20454e-014	-1.6606e-014	-1.37007e-014	-2.06372e-014	-2.12381e-014	-1.78303e-014	-1.13161e-014	-1.09477e-014	-1.05415e-014	-1.05649e-014	-3.61666e-016	-1.02861e-014	-2.12069e-014	-2.6674e-014	-2.53188e-014	-1.77369e-014	-1.63186e-014	-1.41526e-014	-9.50298e-015	-1.13432e-014
-6.33449e-015	-6.97756e-015	-8.49711e-015	-7.03352e-015	-9.411e-015	-1.12791e-014	-1.61898e-014	-1.36541e-014	-2.06216e-014	-2.12361e-014	-1.75578e-014	-1.16396e-014	-1.05489e-014	-1.03356e-014	-1.01927e-014	-3.56437e-017	-9.81769e-015	-2.10025e-014	-2.71786e-014	-2.52472e-014	-1.79709e-014	-1.6504e-014	-1.45927e-014	-9.55234e-015	-1.13227e-014
-5.99661e-015	-6.89193e-015	-8.55602e-015	-6.57884e-015	-9.05757e-015	-1.04924e-014	-1.57481e-014	-1.35994e-014	-2.05923e-014	-2.12146e-014	-1.72669e-014	-1.19379e-014	-1.01287e-014	-1.01287e-014	-9.79787e-015	2.80457e-016	-9.34497e-015	-2.07809e-014	-2.7658e-014	-2.51163e-014	-1.82062e-014	-1.66991e-014	-1.50216e-014	-9.61594e-015	-1.12941e-014
-5.66168e-015	-6.79722e-015	-8.59585e-015	-6.12096e-015	-8.69506e-015	-9.69113e-015	-1.52845e-014	-1.35347e-014	-2.05497e-014	-2.11739e-014	-1.69617e-014	-1.22083e-014	-9.69283e-015	-9.92348e-015	-9.38404e-015	5.84078e-016	-8.87209e-015	-2.05442e-014	-2.8108e-014	-2.49269e-014	-1.84434e-014	-1.69024e-014	-1.54373e-014	-9.69496e-015	-1.12591e-014
-5.33301e-015	-6.6933e-015	-8.61689e-015	-5.66238e-015	-8.32593e-015	-8.88116e-015	-1.48025e-014	-1.34585e-014	-2.04949e-014	-2.11136e-014	-1.66452e-014	-1.24483e-014	-9.24723e-015	-9.72235e-015	-8.95439e-015	8.73206e-016	-8.40261e-015	-2.02946e-014	-2.85237e-014	-2.46804e-014	-1.8683e-014	-1.71133e-014	-1.58374e-014	-9.79028e-015	-1.12197e-014
-5.0135e-015	-6.57992e-015	-8.61912e-015	-5.20569e-015	-7.9524e-015	-8.06812e-015	-1.43061e-014	-1.33694e-014	-2.04289e-014	-2.10332e-014	-1.63213e-014	-1.2656e-014	-8.79771e-015	-9.52755e-015	-8.51259e-015	1.14542e-015	-7.94082e-015	-2.00335e-014	-2.89005e-014	-2.43789e-014	-1.89252e-014	-1.73294e-014	-1.62203e-014	-9.90225e-015	-1.11777e-014
-4.70602e-015	-6.4577e-015	-8.60251e-015	-4.75346e-015	-7.57769e-015	-7.25743e-015	-1.37992e-014	-1.32668e-014	-2.03523e-014	-2.09326e-014	-1.5993e-014	-1.28287e-014	-8.34988e-015	-9.34118e-015	-8.06247e-015	1.3981e-015	-7.49036e-015	-1.97632e-014	-2.92342e-014	-2.40246e-014	-1.91699e-014	-1.75501e-014	-1.65838e-014	-1.0031e-014	-1.11348e-014
-4.41321e-015	-6.32655e-015	-8.56765e-015	-4.30839e-015	-7.20507e-015	-6.45478e-015	-1.32858e-014	-1.31494e-014	-2.02664e-014	-2.08113e-014	-1.56635e-014	-1.29651e-014	-7.90994e-015	-9.16557e-015	-7.60784e-015	1.62876e-015	-7.05469e-015	-1.94855e-014	-2.95217e-014	-2.36199e-014	-1.94178e-014	-1.77741e-014	-1.69269e-014	-1.01768e-014	-1.10925e-014
-4.13772e-015	-6.18636e-015	-8.51533e-015	-3.87273e-015	-6.8371e-015	-5.66626e-015	-1.27691e-014	-1.30167e-014	-2.01724e-014	-2.06691e-014	-1.5336e-014	-1.30644e-014	-7.48392e-015	-9.00324e-015	-7.15234e-015	1.83518e-015	-6.63668e-015	-1.92022e-014	-2.97593e-014	-2.3168e-014	-1.96691e-014	-1.79993e-014	-1.72478e-014	-1.03397e-014	-1.10532e-014
-3.88238e-015	-6.03804e-015	-8.44576e-015	-3.44911e-015	-6.47617e-015	-4.89687e-015	-1.22528e-014	-1.28685e-014	-2.00711e-014	-2.05065e-014	-1.50136e-014	-1.31254e-014	-7.07673e-015	-8.85579e-015	-6.69963e-015	2.01512e-015	-6.23874e-015	-1.89148e-014	-2.99442e-014	-2.26715e-014	-1.99239e-014	-1.8225e-014	-1.75453e-014	-1.05189e-014	-1.10178e-014
-3.64955e-015	-5.88253e-015	-8.36006e-015	-3.0398e-015	-6.12443e-015	-4.1523e-015	-1.17403e-014	-1.27036e-014	-1.99637e-014	-2.03236e-014	-1.46989e-014	-1.31484e-014	-6.69336e-015	-8.72488e-015	-6.25267e-015	2.16702e-015	-5.8631e-015	-1.86246e-014	-3.00733e-014	-2.21337e-014	-2.01818e-014	-1.84494e-014	-1.78184e-014	-1.07144e-014	-1.09886e-014
-3.44106e-015	-5.7203e-015	-8.2594e-015	-2.64657e-015	-5.78517e-015	-3.43788e-015	-1.12343e-014	-1.25212e-014	-1.9851e-014	-2.012e-014	-1.43947e-014	-1.31333e-014	-6.33806e-015	-8.61153e-015	-5.81389e-015	2.28956e-015	-5.51186e-015	-1.8333e-014	-3.01439e-014	-2.15584e-014	-2.04428e-014	-1.86705e-014	-1.80663e-014	-1.09249e-014	-1.09672e-014
-3.25873e-015	-5.55164e-015	-8.1454e-015	-2.27171e-015	-5.46037e-015	-2.75796e-015	-1.07372e-014	-1.23213e-014	-1.97337e-014	-1.98956e-014	-1.41024e-014	-1.30803e-014	-6.01533e-015	-8.51683e-015	-5.38602e-015	2.38149e-015	-5.1869e-015	-1.80412e-014	-3.01548e-014	-2.0949e-014	-2.07063e-014	-1.88872e-014	-1.82882e-014	-1.11489e-014	-1.0955e-014
-3.10339e-015	-5.37738e-015	-8.0189e-015	-1.91709e-015	-5.15152e-015	-2.11631e-015	-1.02513e-014	-1.21044e-014	-1.9613e-014	-1.9651e-014	-1.3824e-014	-1.29897e-014	-5.7282e-015	-8.44209e-015	-4.97171e-015	2.44115e-015	-4.8897e-015	-1.77499e-014	-3.01053e-014	-2.03096e-014	-2.09724e-014	-1.90976e-014	-1.84831e-014	-1.13857e-014	-1.09534e-014
-2.97576e-015	-5.19824e-015	-7.88115e-015	-1.58381e-015	-4.86016e-015	-1.51683e-015	-9.77826e-015	-1.18711e-014	-1.94899e-014	-1.93867e-014	-1.35607e-014	-1.28629e-014	-5.47936e-015	-8.38798e-015	-4.57236e-015	2.46794e-015	-4.62102e-015	-1.74602e-014	-2.99944e-014	-1.96445e-014	-2.12408e-014	-1.93e-014	-1.86509e-014	-1.16333e-014	-1.09641e-014
-2.87648e-015	-5.01566e-015	-7.73316e-015	-1.273e-015	-4.58774e-015	-9.62254e-016	-9.32009e-015	-1.16214e-014	-1.93652e-014	-1.91034e-014	-1.33143e-014	-1.27016e-014	-5.27201e-015	-8.35485e-015	-4.18998e-015	2.46178e-015	-4.38159e-015	-1.71729e-014	-2.98213e-014	-1.8958e-014	-2.15104e-014	-1.94922e-014	-1.87914e-014	-1.18901e-014	-1.09879e-014
-2.80609e-015	-4.83073e-015	-7.57592e-015	-9.85718e-016	-4.33523e-015	-4.55546e-016	-8.87783e-015	-1.13556e-014	-1.92391e-014	-1.88018e-014	-1.30855e-014	-1.25081e-014	-5.10701e-015	-8.34314e-015	-3.82691e-015	2.42219e-015	-4.17164e-015	-1.68892e-014	-2.95868e-014	-1.82552e-014	-2.17803e-014	-1.96727e-014	-1.89047e-014	-1.2153e-014	-1.10256e-014
-2.76462e-015	-4.64466e-015	-7.41115e-015	-7.22109e-016	-4.10301e-015	1.15226e-018	-8.45274e-015	-1.1074e-014	-1.91123e-014	-1.84825e-014	-1.28748e-014	-1.22848e-014	-4.98423e-015	-8.35267e-015	-3.48349e-015	2.34947e-015	-3.99113e-015	-1.66098e-014	-2.92912e-014	-1.75407e-014	-2.20491e-014	-1.98407e-014	-1.8991e-014	-1.242e-014	-1.10781e-014
-2.75138e-015	-4.45857e-015	-7.24061e-015	-4.83133e-016	-3.89136e-015	4.06732e-016	-8.04594e-015	-1.07781e-014	-1.89853e-014	-1.81471e-014	-1.26818e-014	-1.20351e-014	-4.9046e-015	-8.38319e-015	-3.16016e-015	2.24398e-015	-3.83878e-015	-1.63353e-014	-2.8936e-014	-1.68197e-014	-2.23155e-014	-1.99944e-014	-1.9051e-014	-1.26887e-014	-1.11456e-014
-2.76599e-015	-4.27352e-015	-7.0653e-015	-2.69274e-016	-3.7003e-015	7.60921e-016	-7.65742e-015	-1.04685e-014	-1.8858e-014	-1.77967e-014	-1.2506e-014	-1.17616e-014	-4.86812e-015	-8.43383e-015	-2.85703e-015	2.10661e-015	-3.71344e-015	-1.60663e-014	-2.85234e-014	-1.60974e-014	-2.25781e-014	-2.01328e-014	-1.90861e-014	-1.29572e-014	-1.12292e-014
-2.80762e-015	-4.09083e-015	-6.88671e-015	-8.05746e-017	-3.52947e-015	1.06398e-015	-7.28679e-015	-1.01455e-014	-1.87298e-014	-1.74325e-014	-1.23466e-014	-1.14674e-014	-4.87401e-015	-8.50327e-015	-2.57429e-015	1.93857e-015	-3.61458e-015	-1.58031e-014	-2.80551e-014	-1.53791e-014	-2.28352e-014	-2.02547e-014	-1.90972e-014	-1.32226e-014	-1.13288e-014
-2.87407e-015	-3.9119e-015	-6.70603e-015	8.35715e-017	-3.37866e-015	1.31638e-015	-6.93396e-015	-9.81004e-015	-1.86002e-014	-1.70555e-014	-1.22029e-014	-1.11561e-014	-4.92023e-015	-8.59001e-015	-2.31106e-015	1.74131e-015	-3.54113e-015	-1.55463e-014	-2.75344e-014	-1.467e-014	-2.30856e-014	-2.03594e-014	-1.90854e-014	-1.34823e-014	-1.14443e-014
-2.96285e-015	-3.73789e-015	-6.52497e-015	2.22936e-016	-3.24659e-015	1.51958e-015	-6.59768e-015	-9.46303e-015	-1.8469e-014	-1.6667e-014	-1.20731e-014	-1.08314e-014	-5.00417e-015	-8.69296e-015	-2.0672e-015	1.51644e-015	-3.49146e-015	-1.5296e-014	-2.69642e-014	-1.39743e-014	-2.33272e-014	-2.04465e-014	-1.90517e-014	-1.37339e-014	-1.15755e-014
-3.07232e-015	-3.56939e-015	-6.3444e-015	3.38472e-016	-3.13178e-015	1.6759e-015	-6.27688e-015	-9.10539e-015	-1.83356e-014	-1.62688e-014	-1.19553e-014	-1.04963e-014	-5.12305e-015	-8.81006e-015	-1.84159e-015	1.26643e-015	-3.46377e-015	-1.50519e-014	-2.63489e-014	-1.32976e-014	-2.35587e-014	-2.05148e-014	-1.89973e-014	-1.39748e-014	-1.17218e-014
-3.20008e-015	-3.40788e-015	-6.16524e-015	4.31398e-016	-3.03301e-015	1.78762e-015	-5.97062e-015	-8.73762e-015	-1.81993e-014	-1.58625e-014	-1.18476e-014	-1.01537e-014	-5.27279e-015	-8.9394e-015	-1.63189e-015	9.9418e-016	-3.4561e-015	-1.48138e-014	-2.56928e-014	-1.26451e-014	-2.37779e-014	-2.05637e-014	-1.89239e-014	-1.42025e-014	-1.18831e-014
-3.34414e-015	-3.25396e-015	-5.98807e-015	5.02945e-016	-2.94811e-015	1.85774e-015	-5.67675e-015	-8.36046e-015	-1.80589e-014	-1.54497e-014	-1.17471e-014	-9.80723e-015	-5.44908e-015	-9.07896e-015	-1.43676e-015	7.02712e-016	-3.46626e-015	-1.45821e-014	-2.50007e-014	-1.20212e-014	-2.39828e-014	-2.05929e-014	-1.88336e-014	-1.44141e-014	-1.20583e-014
-3.50211e-015	-3.10887e-015	-5.81391e-015	5.5464e-016	-2.87506e-015	1.89038e-015	-5.39344e-015	-7.97499e-015	-1.79132e-014	-1.5032e-014	-1.16513e-014	-9.46013e-015	-5.64759e-015	-9.22721e-015	-1.25444e-015	3.95291e-016	-3.49226e-015	-1.43562e-014	-2.42769e-014	-1.14314e-014	-2.41712e-014	-2.06021e-014	-1.87278e-014	-1.4608e-014	-1.22461e-014
-3.67089e-015	-2.97304e-015	-5.64381e-015	5.88162e-016	-2.81216e-015	1.89015e-015	-5.11931e-015	-7.58195e-015	-1.77608e-014	-1.46106e-014	-1.1557e-014	-9.11593e-015	-5.86351e-015	-9.38157e-015	-1.0831e-015	7.53544e-017	-3.53126e-015	-1.41365e-014	-2.35266e-014	-1.08793e-014	-2.43409e-014	-2.05919e-014	-1.86089e-014	-1.47816e-014	-1.24456e-014
-3.84753e-015	-2.84711e-015	-5.47857e-015	6.05372e-016	-2.75677e-015	1.86134e-015	-4.8515e-015	-7.18158e-015	-1.76002e-014	-1.41874e-014	-1.14613e-014	-8.77698e-015	-6.09161e-015	-9.53942e-015	-9.20534e-016	-2.54021e-016	-3.58069e-015	-1.39225e-014	-2.27552e-014	-1.03689e-014	-2.44897e-014	-2.05624e-014	-1.84784e-014	-1.4933e-014	-1.2655e-014
-4.02914e-015	-2.73121e-015	-5.31843e-015	6.08239e-016	-2.70659e-015	1.8086e-015	-4.58787e-015	-6.77343e-015	-1.74294e-014	-1.37637e-014	-1.13613e-014	-8.44573e-015	-6.32638e-015	-9.69845e-015	-7.64325e-016	-5.88932e-016	-3.63835e-015	-1.3714e-014	-2.19682e-014	-9.90376e-015	-2.46159e-014	-2.05143e-014	-1.83385e-014	-1.5061e-014	-1.28728e-014
-4.21276e-015	-2.62573e-015	-5.16375e-015	5.98488e-016	-2.65948e-015	1.73681e-015	-4.32598e-015	-6.35817e-015	-1.72464e-014	-1.33418e-014	-1.12543e-014	-8.12419e-015	-6.56222e-015	-9.85604e-015	-6.12457e-016	-9.25529e-016	-3.70114e-015	-1.35107e-014	-2.11712e-014	-9.48762e-015	-2.47174e-014	-2.04484e-014	-1.81912e-014	-1.51639e-014	-1.30974e-014
-4.39488e-015	-2.53098e-015	-5.01503e-015	5.77329e-016	-2.6133e-015	1.65108e-015	-4.06347e-015	-5.93636e-015	-1.70496e-014	-1.29234e-014	-1.11368e-014	-7.81457e-015	-6.79384e-015	-1.00096e-014	-4.62991e-016	-1.26014e-015	-3.7668e-015	-1.33125e-014	-2.03693e-014	-9.12375e-015	-2.47922e-014	-2.03651e-014	-1.80386e-014	-1.52404e-014	-1.33271e-014
-4.57183e-015	-2.44713e-015	-4.8726e-015	5.47405e-016	-2.56527e-015	1.55694e-015	-3.79821e-015	-5.50805e-015	-1.68372e-014	-1.25099e-014	-1.10055e-014	-7.51847e-015	-7.01533e-015	-1.01567e-014	-3.13374e-016	-1.58819e-015	-3.83298e-015	-1.31193e-014	-1.95685e-014	-8.81519e-015	-2.48383e-014	-2.02654e-014	-1.78826e-014	-1.52905e-014	-1.35596e-014
-4.74144e-015	-2.37428e-015	-4.73669e-015	5.1039e-016	-2.51305e-015	1.45949e-015	-3.52862e-015	-5.07402e-015	-1.66068e-014	-1.21029e-014	-1.08574e-014	-7.23763e-015	-7.22122e-015	-1.02947e-014	-1.62061e-016	-1.90576e-015	-3.89682e-015	-1.29313e-014	-1.87745e-014	-8.56457e-015	-2.48545e-014	-2.01502e-014	-1.7726e-014	-1.53125e-014	-1.37932e-014
-4.90104e-015	-2.3125e-015	-4.60713e-015	4.68662e-016	-2.45436e-015	1.36399e-015	-3.25235e-015	-4.63397e-015	-1.63564e-014	-1.17037e-014	-1.06894e-014	-6.97292e-015	-7.40629e-015	-1.04217e-014	-7.53911e-018	-2.20938e-015	-3.95663e-015	-1.27481e-014	-1.79924e-014	-8.37403e-015	-2.48392e-014	-2.00211e-014	-1.75705e-014	-1.53065e-014	-1.40265e-014
-5.04783e-015	-2.26161e-015	-4.48455e-015	4.23926e-016	-2.38748e-015	1.27562e-015	-2.96756e-015	-4.18821e-015	-1.60842e-014	-1.13144e-014	-1.04987e-014	-6.7254e-015	-7.56496e-015	-1.05353e-014	1.52551e-016	-2.49514e-015	-4.0097e-015	-1.25694e-014	-1.72269e-014	-8.24526e-015	-2.47918e-014	-1.98796e-014	-1.74173e-014	-1.52732e-014	-1.42571e-014
-5.17985e-015	-2.22131e-015	-4.36874e-015	3.78179e-016	-2.31084e-015	1.1991e-015	-2.67279e-015	-3.7367e-015	-1.57884e-014	-1.09359e-014	-1.02823e-014	-6.49524e-015	-7.69292e-015	-1.06332e-014	3.19797e-016	-2.75966e-015	-4.05383e-015	-1.23942e-014	-1.64825e-014	-8.17879e-015	-2.4712e-014	-1.97273e-014	-1.72687e-014	-1.52124e-014	-1.44837e-014
-5.29464e-015	-2.19187e-015	-4.25996e-015	3.33639e-016	-2.22265e-015	1.139e-015	-2.36652e-015	-3.27972e-015	-1.54672e-014	-1.05694e-014	-1.00382e-014	-6.28204e-015	-7.78557e-015	-1.07135e-014	4.95391e-016	-2.99956e-015	-4.08679e-015	-1.2223e-014	-1.57648e-014	-8.17517e-015	-2.45989e-014	-1.95659e-014	-1.71266e-014	-1.51245e-014	-1.47038e-014
-5.39003e-015	-2.17271e-015	-4.15786e-015	2.91489e-016	-2.12186e-015	1.0993e-015	-2.04763e-015	-2.81679e-015	-1.51194e-014	-1.02159e-014	-9.76485e-015	-6.08631e-015	-7.83925e-015	-1.07746e-014	6.79861e-016	-3.21186e-015	-4.10717e-015	-1.20551e-014	-1.50781e-014	-8.23475e-015	-2.44525e-014	-1.93968e-014	-1.69927e-014	-1.50106e-014	-1.4916e-014
-5.46431e-015	-2.16301e-015	-4.06221e-015	2.53252e-016	-2.00731e-015	1.08378e-015	-1.71545e-015	-2.34791e-015	-1.47431e-014	-9.87542e-015	-9.46083e-015	-5.90752e-015	-7.85073e-015	-1.08154e-014	8.73844e-016	-3.39372e-015	-4.11398e-015	-1.18903e-014	-1.44261e-014	-8.35742e-015	-2.42734e-014	-1.92222e-014	-1.68679e-014	-1.48718e-014	-1.51187e-014
-5.5171e-015	-2.16225e-015	-3.97318e-015	2.20462e-016	-1.87891e-015	1.0962e-015	-1.36997e-015	-1.87269e-015	-1.43374e-014	-9.54874e-015	-9.12526e-015	-5.74473e-015	-7.81701e-015	-1.08343e-014	1.07727e-015	-3.54236e-015	-4.10618e-015	-1.17287e-014	-1.38122e-014	-8.54177e-015	-2.40619e-014	-1.90439e-014	-1.67536e-014	-1.47099e-014	-1.53101e-014
-5.54643e-015	-2.17025e-015	-3.8907e-015	1.94547e-016	-1.73617e-015	1.13966e-015	-1.01124e-015	-1.39122e-015	-1.39018e-014	-9.23674e-015	-8.75749e-015	-5.59746e-015	-7.73603e-015	-1.08303e-014	1.29057e-015	-3.65585e-015	-4.08271e-015	-1.15704e-014	-1.32399e-014	-8.78595e-015	-2.38186e-014	-1.88639e-014	-1.6651e-014	-1.45268e-014	-1.54887e-014
-5.5522e-015	-2.18661e-015	-3.81469e-015	1.76605e-016	-1.5794e-015	1.21645e-015	-6.39145e-016	-9.04287e-016	-1.34363e-014	-8.94008e-015	-8.35753e-015	-5.46416e-015	-7.60665e-015	-1.08024e-014	1.51287e-015	-3.73227e-015	-4.04344e-015	-1.14154e-014	-1.27123e-014	-9.08794e-015	-2.35445e-014	-1.86843e-014	-1.65615e-014	-1.43239e-014	-1.5653e-014
-5.53338e-015	-2.21078e-015	-3.74488e-015	1.67748e-016	-1.40856e-015	1.32834e-015	-2.54458e-016	-4.12609e-016	-1.29401e-014	-8.65912e-015	-7.92528e-015	-5.344e-015	-7.42807e-015	-1.07497e-014	1.74324e-015	-3.77004e-015	-3.98751e-015	-1.12629e-014	-1.22312e-014	-9.44518e-015	-2.32414e-014	-1.85073e-014	-1.64852e-014	-1.41037e-014	-1.58027e-014
-5.48998e-015	-2.2422e-015	-3.68125e-015	1.68702e-016	-1.22397e-015	1.47752e-015	1.41622e-016	8.3608e-017	-1.24138e-014	-8.39319e-015	-7.46177e-015	-5.23558e-015	-7.20008e-015	-1.06715e-014	1.98141e-015	-3.76842e-015	-3.91531e-015	-1.11125e-014	-1.17987e-014	-9.8545e-015	-2.29105e-014	-1.8335e-014	-1.64231e-014	-1.38682e-014	-1.59366e-014
-5.4229e-015	-2.28013e-015	-3.62433e-015	1.80104e-016	-1.02684e-015	1.66427e-015	5.48087e-016	5.84134e-016	-1.18572e-014	-8.14285e-015	-6.96837e-015	-5.13749e-015	-6.92369e-015	-1.05681e-014	2.22602e-015	-3.7262e-015	-3.82646e-015	-1.09646e-014	-1.14162e-014	-1.0312e-014	-2.25543e-014	-1.81689e-014	-1.63756e-014	-1.36201e-014	-1.6054e-014
-5.33252e-015	-2.32493e-015	-3.57361e-015	2.03197e-016	-8.18131e-016	1.889e-015	9.63198e-016	1.08804e-015	-1.12719e-014	-7.90773e-015	-6.4466e-015	-5.0486e-015	-6.601e-015	-1.04397e-014	2.47508e-015	-3.64358e-015	-3.72133e-015	-1.0819e-014	-1.10846e-014	-1.0814e-014	-2.21755e-014	-1.80112e-014	-1.6343e-014	-1.33625e-014	-1.6155e-014
-5.21989e-015	-2.3763e-015	-3.52894e-015	2.38582e-016	-5.99788e-016	2.15191e-015	1.38482e-015	1.5944e-015	-1.06593e-014	-7.68733e-015	-5.89872e-015	-4.96808e-015	-6.23348e-015	-1.02862e-014	2.72713e-015	-3.52122e-015	-3.60071e-015	-1.0675e-014	-1.0804e-014	-1.13556e-014	-2.17766e-014	-1.78637e-014	-1.63251e-014	-1.3098e-014	-1.62395e-014
-5.08717e-015	-2.434e-015	-3.49019e-015	2.86563e-016	-3.72521e-016	2.45215e-015	1.8103e-015	2.10218e-015	-1.00214e-014	-7.48092e-015	-5.32749e-015	-4.894e-015	-5.82332e-015	-1.01083e-014	2.97989e-015	-3.35971e-015	-3.46514e-015	-1.05325e-014	-1.05749e-014	-1.19317e-014	-2.136e-014	-1.77275e-014	-1.63223e-014	-1.283e-014	-1.63071e-014
-4.93525e-015	-2.49807e-015	-3.45791e-015	3.4713e-016	-1.38318e-016	2.7878e-015	2.23768e-015	2.60978e-015	-9.36025e-015	-7.28853e-015	-4.73606e-015	-4.82509e-015	-5.37371e-015	-9.90708e-015	3.23121e-015	-3.15994e-015	-3.31556e-015	-1.03914e-014	-1.03971e-014	-1.2537e-014	-2.09291e-014	-1.76039e-014	-1.63347e-014	-1.25613e-014	-1.63575e-014
-4.76646e-015	-2.56858e-015	-3.43205e-015	4.20228e-016	9.99784e-017	3.15691e-015	2.66387e-015	3.1164e-015	-8.67788e-015	-7.10925e-015	-4.1281e-015	-4.76087e-015	-4.88849e-015	-9.68289e-015	3.47911e-015	-2.92409e-015	-3.15362e-015	-1.02518e-014	-1.02702e-014	-1.31662e-014	-2.04879e-014	-1.74951e-014	-1.63623e-014	-1.22945e-014	-1.63911e-014
-4.58267e-015	-2.64557e-015	-3.41266e-015	5.05314e-016	3.4048e-016	3.55743e-015	3.08538e-015	3.6202e-015	-7.97733e-015	-6.94307e-015	-3.50683e-015	-4.70008e-015	-4.37219e-015	-9.43754e-015	3.72088e-015	-2.6538e-015	-2.98121e-015	-1.01134e-014	-1.01936e-014	-1.38134e-014	-2.00398e-014	-1.74021e-014	-1.64041e-014	-1.20323e-014	-1.64091e-014
-4.38699e-015	-2.72905e-015	-3.40018e-015	6.03025e-016	5.81222e-016	3.98656e-015	3.49852e-015	4.11936e-015	-7.26211e-015	-6.78938e-015	-2.87629e-015	-4.64229e-015	-3.82997e-015	-9.17265e-015	3.9537e-015	-2.35111e-015	-2.79928e-015	-9.97627e-015	-1.01658e-014	-1.44726e-014	-1.95886e-014	-1.7326e-014	-1.64599e-014	-1.17779e-014	-1.64121e-014
-4.18215e-015	-2.81925e-015	-3.39454e-015	7.12599e-016	8.20059e-016	4.44173e-015	3.90082e-015	4.61172e-015	-6.5361e-015	-6.6475e-015	-2.24113e-015	-4.58665e-015	-3.26705e-015	-8.88937e-015	4.1756e-015	-2.0188e-015	-2.60949e-015	-9.84051e-015	-1.01846e-014	-1.5138e-014	-1.91379e-014	-1.72674e-014	-1.65295e-014	-1.15343e-014	-1.64014e-014
-3.97122e-015	-2.9164e-015	-3.39623e-015	8.33932e-016	1.05471e-015	4.91941e-015	4.28943e-015	5.09523e-015	-5.803e-015	-6.51646e-015	-1.60501e-015	-4.53358e-015	-2.68934e-015	-8.58956e-015	4.38368e-015	-1.65929e-015	-2.41394e-015	-9.70587e-015	-1.02481e-014	-1.58031e-014	-1.86919e-014	-1.72268e-014	-1.66122e-014	-1.13035e-014	-1.63782e-014
-3.75667e-015	-3.02153e-015	-3.40511e-015	9.65939e-016	1.2832e-015	5.4154e-015	4.66037e-015	5.56766e-015	-5.06688e-015	-6.39563e-015	-9.72831e-016	-4.48335e-015	-2.10271e-015	-8.27445e-015	4.57549e-015	-1.27642e-015	-2.21441e-015	-9.57265e-015	-1.03545e-014	-1.64617e-014	-1.82539e-014	-1.72052e-014	-1.67072e-014	-1.10876e-014	-1.6344e-014
-3.54167e-015	-3.13473e-015	-3.42131e-015	1.10821e-015	1.50369e-015	5.92586e-015	5.01004e-015	6.02758e-015	-4.33194e-015	-6.2842e-015	-3.49976e-016	-4.43682e-015	-1.51323e-015	-7.94614e-015	4.74911e-015	-8.73477e-016	-2.0134e-015	-9.44143e-015	-1.05018e-014	-1.71081e-014	-1.78278e-014	-1.72034e-014	-1.6814e-014	-1.08894e-014	-1.62997e-014
-3.32903e-015	-3.25577e-015	-3.44552e-015	1.26048e-015	1.7137e-015	6.44723e-015	5.33504e-015	6.47203e-015	-3.6026e-015	-6.18154e-015	2.58596e-016	-4.39468e-015	-9.26743e-016	-7.60659e-015	4.90211e-015	-4.53416e-016	-1.81284e-015	-9.31179e-015	-1.0688e-014	-1.77369e-014	-1.74173e-014	-1.72213e-014	-1.69314e-014	-1.07109e-014	-1.6247e-014
-3.12176e-015	-3.38521e-015	-3.47785e-015	1.42195e-015	1.91155e-015	6.97479e-015	5.63204e-015	6.89786e-015	-2.88284e-015	-6.08787e-015	8.4825e-016	-4.35751e-015	-3.49876e-016	-7.25788e-015	5.03247e-015	-2.01859e-017	-1.61474e-015	-9.18426e-015	-1.09102e-014	-1.83422e-014	-1.7026e-014	-1.72588e-014	-1.70588e-014	-1.05536e-014	-1.61879e-014
-2.92246e-015	-3.52373e-015	-3.51821e-015	1.59136e-015	2.09565e-015	7.50406e-015	5.89831e-015	7.30282e-015	-2.17788e-015	-6.0025e-015	1.41522e-015	-4.32678e-015	2.11477e-016	-6.90212e-015	5.13854e-015	4.22642e-016	-1.4216e-015	-9.0593e-015	-1.11665e-014	-1.89186e-014	-1.66572e-014	-1.73151e-014	-1.71951e-014	-1.04203e-014	-1.61238e-014
-2.73376e-015	-3.67167e-015	-3.56726e-015	1.76846e-015	2.26454e-015	8.03126e-015	6.13089e-015	7.68466e-015	-1.49197e-015	-5.9246e-015	1.95476e-015	-4.30415e-015	7.51518e-016	-6.54107e-015	5.21836e-015	8.70415e-016	-1.23513e-015	-8.93739e-015	-1.14534e-014	-1.94611e-014	-1.63145e-014	-1.73895e-014	-1.73395e-014	-1.03116e-014	-1.60558e-014
-2.55831e-015	-3.8296e-015	-3.62515e-015	1.95263e-015	2.41733e-015	8.55172e-015	6.32732e-015	8.04124e-015	-8.29598e-016	-5.85384e-015	2.46269e-015	-4.29125e-015	1.2644e-015	-6.1769e-015	5.27071e-015	1.31957e-015	-1.05715e-015	-8.81897e-015	-1.17679e-014	-1.99642e-014	-1.59998e-014	-1.74808e-014	-1.74912e-014	-1.02286e-014	-1.59859e-014
-2.39854e-015	-3.99839e-015	-3.69197e-015	2.14327e-015	2.55337e-015	9.0617e-015	6.48533e-015	8.37039e-015	-1.95269e-016	-5.7902e-015	2.93542e-015	-4.28975e-015	1.74458e-015	-5.81165e-015	5.29486e-015	1.76616e-015	-8.9018e-016	-8.70379e-015	-1.21072e-014	-2.04241e-014	-1.57159e-014	-1.75885e-014	-1.76499e-014	-1.01724e-014	-1.59165e-014
-2.25666e-015	-4.17799e-015	-3.7677e-015	2.3398e-015	2.6719e-015	9.55722e-015	6.6034e-015	8.67035e-015	4.06523e-016	-5.73402e-015	3.36902e-015	-4.30147e-015	2.18689e-015	-5.44729e-015	5.2904e-015	2.20694e-015	-7.35525e-016	-8.59195e-015	-1.24682e-014	-2.08374e-014	-1.54655e-014	-1.7712e-014	-1.78139e-014	-1.01437e-014	-1.58494e-014
-2.1349e-015	-4.3693e-015	-3.85242e-015	2.541e-015	2.7727e-015	1.00339e-014	6.67969e-015	8.93967e-015	9.71529e-016	-5.68515e-015	3.76008e-015	-4.32821e-015	2.58646e-015	-5.08623e-015	5.25678e-015	2.63793e-015	-5.95367e-016	-8.48387e-015	-1.28483e-014	-2.12004e-014	-1.52509e-014	-1.78502e-014	-1.79828e-014	-1.01428e-014	-1.57857e-014
-2.03523e-015	-4.57173e-015	-3.94577e-015	2.746e-015	2.85596e-015	1.04891e-014	6.71291e-015	9.17667e-015	1.49661e-015	-5.644e-015	4.10579e-015	-4.37218e-015	2.93934e-015	-4.72955e-015	5.1938e-015	3.05597e-015	-4.71672e-016	-8.38101e-015	-1.32449e-014	-2.15106e-014	-1.50735e-014	-1.80015e-014	-1.8156e-014	-1.01695e-014	-1.57267e-014
-1.95876e-015	-4.78564e-015	-4.04795e-015	2.95427e-015	2.92149e-015	1.09199e-014	6.70283e-015	9.37973e-015	1.97869e-015	-5.61049e-015	4.40389e-015	-4.43652e-015	3.24139e-015	-4.37903e-015	5.10171e-015	3.45805e-015	-3.65981e-016	-8.28368e-015	-1.36556e-014	-2.17667e-014	-1.49343e-014	-1.81641e-014	-1.83322e-014	-1.02234e-014	-1.5674e-014
-1.90655e-015	-5.01075e-015	-4.15909e-015	3.16475e-015	2.96954e-015	1.1323e-014	6.64895e-015	9.54781e-015	2.4142e-015	-5.58411e-015	4.65272e-015	-4.52416e-015	3.48879e-015	-4.03647e-015	4.98143e-015	3.84054e-015	-2.80383e-016	-8.19234e-015	-1.4078e-014	-2.19671e-014	-1.48345e-014	-1.83357e-014	-1.85113e-014	-1.0304e-014	-1.56291e-014
-1.87938e-015	-5.24679e-015	-4.27931e-015	3.37646e-015	3.00033e-015	1.16958e-014	6.55111e-015	9.68053e-015	2.80074e-015	-5.56564e-015	4.85052e-015	-4.63645e-015	3.67987e-015	-3.70368e-015	4.83397e-015	4.20071e-015	-2.15564e-016	-8.10783e-015	-1.45096e-014	-2.21112e-014	-1.47744e-014	-1.85146e-014	-1.8692e-014	-1.04109e-014	-1.55927e-014
-1.87679e-015	-5.49309e-015	-4.40794e-015	3.58871e-015	3.01519e-015	1.20354e-014	6.40985e-015	9.77783e-015	3.13583e-015	-5.55568e-015	4.99719e-015	-4.77494e-015	3.81306e-015	-3.38178e-015	4.66095e-015	4.5364e-015	-1.7243e-016	-8.03101e-015	-1.49481e-014	-2.21995e-014	-1.47539e-014	-1.86987e-014	-1.8874e-014	-1.05432e-014	-1.55656e-014
-1.89896e-015	-5.7487e-015	-4.54443e-015	3.80073e-015	3.0154e-015	1.23395e-014	6.2256e-015	9.83924e-015	3.4183e-015	-5.55514e-015	5.09247e-015	-4.94141e-015	3.88652e-015	-3.07248e-015	4.46402e-015	4.8448e-015	-1.51766e-016	-7.96279e-015	-1.53914e-014	-2.2233e-014	-1.47727e-014	-1.88865e-014	-1.90564e-014	-1.06996e-014	-1.55488e-014
-1.94546e-015	-6.01309e-015	-4.68881e-015	4.01185e-015	3.00219e-015	1.26067e-014	6.00004e-015	9.86423e-015	3.64627e-015	-5.56492e-015	5.13588e-015	-5.13767e-015	3.89982e-015	-2.7774e-015	4.24489e-015	5.12409e-015	-1.54521e-016	-7.9039e-015	-1.58377e-014	-2.22123e-014	-1.48297e-014	-1.90761e-014	-1.92383e-014	-1.08793e-014	-1.55434e-014
-2.01484e-015	-6.28495e-015	-4.84029e-015	4.22081e-015	2.97683e-015	1.2837e-014	5.73466e-015	9.85321e-015	3.81963e-015	-5.58508e-015	5.12856e-015	-5.36556e-015	3.85348e-015	-2.49711e-015	4.00553e-015	5.3732e-015	-1.81896e-016	-7.85523e-015	-1.62849e-014	-2.21391e-014	-1.49238e-014	-1.92656e-014	-1.94198e-014	-1.10801e-014	-1.55492e-014
-2.10658e-015	-6.56355e-015	-4.99825e-015	4.42654e-015	2.94096e-015	1.30287e-014	5.43167e-015	9.8074e-015	3.93839e-015	-5.61626e-015	5.07194e-015	-5.62572e-015	3.74848e-015	-2.23261e-015	3.74797e-015	5.5902e-015	-2.34622e-016	-7.81748e-015	-1.67308e-014	-2.20165e-014	-1.50538e-014	-1.94527e-014	-1.95999e-014	-1.13007e-014	-1.55665e-014
-2.21858e-015	-6.84733e-015	-5.16191e-015	4.628e-015	2.89603e-015	1.31809e-014	5.09382e-015	9.7281e-015	4.00337e-015	-5.6595e-015	4.96754e-015	-5.9196e-015	3.58562e-015	-1.98435e-015	3.47492e-015	5.77429e-015	-3.1343e-016	-7.79194e-015	-1.7174e-014	-2.1848e-014	-1.52177e-014	-1.96362e-014	-1.97779e-014	-1.15396e-014	-1.5596e-014
-2.34914e-015	-7.13525e-015	-5.33054e-015	4.82421e-015	2.84337e-015	1.32934e-014	4.72349e-015	9.61611e-015	4.01519e-015	-5.71534e-015	4.81781e-015	-6.24746e-015	3.36729e-015	-1.75327e-015	3.18881e-015	5.92461e-015	-4.18915e-016	-7.77978e-015	-1.76134e-014	-2.16376e-014	-1.54134e-014	-1.98138e-014	-1.99532e-014	-1.17949e-014	-1.56369e-014
-2.49611e-015	-7.42565e-015	-5.50367e-015	5.01406e-015	2.78481e-015	1.33665e-014	4.32351e-015	9.47363e-015	3.97486e-015	-5.78434e-015	4.62551e-015	-6.60889e-015	3.09662e-015	-1.53979e-015	2.89235e-015	6.04061e-015	-5.51235e-016	-7.78182e-015	-1.80481e-014	-2.13895e-014	-1.56388e-014	-1.99839e-014	-2.01256e-014	-1.20651e-014	-1.56891e-014
-2.65716e-015	-7.71643e-015	-5.67986e-015	5.19605e-015	2.72173e-015	1.34008e-014	3.89701e-015	9.30238e-015	3.88393e-015	-5.8674e-015	4.39394e-015	-7.00392e-015	2.77719e-015	-1.34438e-015	2.58793e-015	6.12169e-015	-7.10039e-016	-7.79861e-015	-1.84764e-014	-2.11088e-014	-1.58918e-014	-2.01448e-014	-2.02946e-014	-1.2348e-014	-1.57523e-014
-2.82994e-015	-8.00603e-015	-5.85836e-015	5.36896e-015	2.6555e-015	1.33969e-014	3.44728e-015	9.10381e-015	3.74538e-015	-5.96507e-015	4.12603e-015	-7.43221e-015	2.41208e-015	-1.16768e-015	2.2777e-015	6.16733e-015	-8.95631e-016	-7.83091e-015	-1.88975e-014	-2.08009e-014	-1.61699e-014	-2.02957e-014	-2.04597e-014	-1.26411e-014	-1.58259e-014
-3.01173e-015	-8.2923e-015	-6.03807e-015	5.53195e-015	2.58734e-015	1.33554e-014	2.97801e-015	8.88002e-015	3.5616e-015	-6.07804e-015	3.82525e-015	-7.89187e-015	2.00581e-015	-1.01005e-015	1.96471e-015	6.17775e-015	-1.10745e-015	-7.87999e-015	-1.93103e-014	-2.04711e-014	-1.64703e-014	-2.04348e-014	-2.06206e-014	-1.29428e-014	-1.59094e-014
-3.19914e-015	-8.57337e-015	-6.2179e-015	5.68404e-015	2.51799e-015	1.32776e-014	2.49261e-015	8.63366e-015	3.3356e-015	-6.20748e-015	3.49552e-015	-8.38097e-015	1.56289e-015	-8.71531e-016	1.65137e-015	6.15348e-015	-1.34491e-015	-7.94696e-015	-1.9714e-014	-2.01249e-014	-1.67903e-014	-2.05607e-014	-2.07764e-014	-1.32513e-014	-1.60014e-014
-3.38972e-015	-8.84686e-015	-6.39669e-015	5.82336e-015	2.44808e-015	1.31641e-014	1.99457e-015	8.36752e-015	3.07042e-015	-6.35447e-015	3.14011e-015	-8.89759e-015	1.08784e-015	-7.51758e-016	1.3394e-015	6.09466e-015	-1.60746e-015	-8.03301e-015	-2.01086e-014	-1.97674e-014	-1.71267e-014	-2.0673e-014	-2.09267e-014	-1.35649e-014	-1.61002e-014
-3.58066e-015	-9.11073e-015	-6.57402e-015	5.94855e-015	2.37817e-015	1.30163e-014	1.48744e-015	8.08384e-015	2.77017e-015	-6.51869e-015	2.76306e-015	-9.43943e-015	5.85767e-016	-6.50931e-016	1.0309e-015	6.00205e-015	-1.89408e-015	-8.13893e-015	-2.04935e-014	-1.94049e-014	-1.74765e-014	-2.07712e-014	-2.10717e-014	-1.38814e-014	-1.62052e-014
-3.76865e-015	-9.36327e-015	-6.74905e-015	6.05854e-015	2.30852e-015	1.28353e-014	9.74305e-016	7.78522e-015	2.43908e-015	-6.70098e-015	2.36828e-015	-1.00034e-014	6.23939e-017	-5.68894e-016	7.27894e-016	5.87658e-015	-2.20488e-015	-8.26539e-015	-2.08681e-014	-1.90439e-014	-1.78366e-014	-2.08546e-014	-2.1211e-014	-1.41989e-014	-1.63152e-014
-3.95089e-015	-9.60192e-015	-6.92049e-015	6.15123e-015	2.23902e-015	1.2622e-014	4.58123e-016	7.4748e-015	2.08141e-015	-6.90135e-015	1.95976e-015	-1.05871e-014	-4.76638e-016	-5.05894e-016	4.32287e-016	5.71906e-015	-2.53956e-015	-8.41377e-015	-2.1232e-014	-1.86897e-014	-1.82045e-014	-2.09229e-014	-2.13445e-014	-1.45165e-014	-1.64288e-014
-4.12448e-015	-9.82563e-015	-7.08793e-015	6.22459e-015	2.16979e-015	1.23775e-014	-5.74579e-017	7.15498e-015	1.70136e-015	-7.12037e-015	1.54213e-015	-1.11865e-014	-1.02597e-015	-4.61502e-016	1.4538e-016	5.52992e-015	-2.89727e-015	-8.58449e-015	-2.15855e-014	-1.83483e-014	-1.85777e-014	-2.09757e-014	-2.14713e-014	-1.48333e-014	-1.65447e-014
-4.28692e-015	-1.00326e-014	-7.25024e-015	6.27729e-015	2.09959e-015	1.21035e-014	-5.69522e-016	6.82854e-015	1.30305e-015	-7.35759e-015	1.11878e-015	-1.17973e-014	-1.58012e-015	-4.35006e-016	-1.31935e-016	5.31039e-015	-3.2764e-015	-8.77844e-015	-2.19285e-014	-1.80254e-014	-1.89533e-014	-2.10128e-014	-2.15916e-014	-1.51475e-014	-1.66612e-014
-4.43619e-015	-1.02208e-014	-7.40651e-015	6.30765e-015	2.02768e-015	1.18009e-014	-1.07573e-015	6.49707e-015	8.90162e-016	-7.6135e-015	6.9269e-016	-1.2416e-014	-2.13344e-015	-4.26916e-016	-3.98733e-016	5.06137e-015	-3.67668e-015	-8.99585e-015	-2.22606e-014	-1.7726e-014	-1.93289e-014	-2.10361e-014	-2.1705e-014	-1.54583e-014	-1.6777e-014
-4.56983e-015	-1.03883e-014	-7.55629e-015	6.31378e-015	1.95254e-015	1.14701e-014	-1.57335e-015	6.16281e-015	4.67578e-016	-7.88826e-015	2.67582e-016	-1.30386e-014	-2.68037e-015	-4.36664e-016	-6.54356e-016	4.78328e-015	-4.09717e-015	-9.23795e-015	-2.25817e-014	-1.74548e-014	-1.9703e-014	-2.10461e-014	-2.18115e-014	-1.57647e-014	-1.6891e-014
-4.68588e-015	-1.0534e-014	-7.69843e-015	6.29358e-015	1.87303e-015	1.11127e-014	-2.06068e-015	5.8274e-015	3.95662e-017	-8.18154e-015	-1.53755e-016	-1.36605e-014	-3.21604e-015	-4.6385e-016	-8.99186e-016	4.4775e-015	-4.53686e-015	-9.50521e-015	-2.2892e-014	-1.72157e-014	-2.0074e-014	-2.1044e-014	-2.1911e-014	-1.60658e-014	-1.70026e-014
-4.78261e-015	-1.06573e-014	-7.83231e-015	6.24552e-015	1.78792e-015	1.07298e-014	-2.53611e-015	5.49228e-015	-3.90167e-016	-8.49339e-015	-5.68242e-016	-1.42772e-014	-3.73502e-015	-5.08234e-016	-1.13343e-015	4.14511e-015	-4.99468e-015	-9.79846e-015	-2.31916e-014	-1.70127e-014	-2.04401e-014	-2.10307e-014	-2.2003e-014	-1.63604e-014	-1.71103e-014
-4.85822e-015	-1.07574e-014	-7.95787e-015	6.1686e-015	1.69474e-015	1.03218e-014	-2.99768e-015	5.15946e-015	-8.17358e-016	-8.82334e-015	-9.74368e-016	-1.4885e-014	-4.23324e-015	-5.69746e-016	-1.35749e-015	3.78664e-015	-5.46961e-015	-1.01182e-014	-2.34803e-014	-1.68494e-014	-2.07998e-014	-2.10072e-014	-2.20878e-014	-1.66482e-014	-1.72122e-014
-4.91136e-015	-1.08334e-014	-8.07368e-015	6.061e-015	1.59104e-015	9.88851e-015	-3.4451e-015	4.82957e-015	-1.23834e-015	-9.17031e-015	-1.37044e-015	-1.5479e-014	-4.70582e-015	-6.47839e-016	-1.57207e-015	3.40268e-015	-5.96088e-015	-1.04646e-014	-2.37587e-014	-1.67288e-014	-2.11517e-014	-2.09753e-014	-2.21653e-014	-1.69292e-014	-1.73068e-014
-4.94135e-015	-1.0885e-014	-8.17986e-015	5.92154e-015	1.47439e-015	9.42989e-015	-3.87796e-015	4.50329e-015	-1.65048e-015	-9.5338e-015	-1.75453e-015	-1.6055e-014	-5.14921e-015	-7.41861e-016	-1.77805e-015	2.99428e-015	-6.46812e-015	-1.08379e-014	-2.40279e-014	-1.66529e-014	-2.1495e-014	-2.09364e-014	-2.22349e-014	-1.7203e-014	-1.73935e-014
-4.94794e-015	-1.09126e-014	-8.27609e-015	5.74872e-015	1.34238e-015	8.94682e-015	-4.29603e-015	4.1814e-015	-2.05119e-015	-9.91302e-015	-2.12572e-015	-1.66089e-014	-5.56083e-015	-8.51699e-016	-1.97712e-015	2.56234e-015	-6.98995e-015	-1.12385e-014	-2.42876e-014	-1.66236e-014	-2.1829e-014	-2.08929e-014	-2.22971e-014	-1.747e-014	-1.74719e-014
-4.93049e-015	-1.09161e-014	-8.36195e-015	5.54088e-015	1.19253e-015	8.43924e-015	-4.69948e-015	3.86383e-015	-2.43849e-015	-1.03075e-014	-2.48379e-015	-1.71376e-014	-5.93793e-015	-9.76956e-016	-2.17109e-015	2.10684e-015	-7.5251e-015	-1.16663e-014	-2.45387e-014	-1.66419e-014	-2.21543e-014	-2.08469e-014	-2.23521e-014	-1.77305e-014	-1.75404e-014
-4.88976e-015	-1.08963e-014	-8.43715e-015	5.29703e-015	1.02176e-015	7.9066e-015	-5.08942e-015	3.55076e-015	-2.81044e-015	-1.07158e-014	-2.82851e-015	-1.7637e-014	-6.27754e-015	-1.11721e-015	-2.36176e-015	1.62824e-015	-8.07271e-015	-1.2121e-014	-2.47816e-014	-1.67088e-014	-2.24713e-014	-2.08002e-014	-2.23999e-014	-1.79845e-014	-1.75985e-014
-4.8266e-015	-1.0854e-014	-8.50173e-015	5.01664e-015	8.27445e-016	7.34883e-015	-5.4663e-015	3.242e-015	-3.16541e-015	-1.1137e-014	-3.15991e-015	-1.81042e-014	-6.57806e-015	-1.27215e-015	-2.55175e-015	1.12758e-015	-8.63228e-015	-1.26022e-014	-2.50168e-014	-1.68234e-014	-2.27799e-014	-2.07552e-014	-2.24406e-014	-1.82329e-014	-1.76461e-014
-4.74118e-015	-1.079e-014	-8.5558e-015	4.69877e-015	6.06906e-016	6.76518e-015	-5.83195e-015	2.93685e-015	-3.50189e-015	-1.15704e-014	-3.47866e-015	-1.85361e-014	-6.83791e-015	-1.44176e-015	-2.74354e-015	6.04752e-016	-9.203e-015	-1.31098e-014	-2.52447e-014	-1.69848e-014	-2.30803e-014	-2.07146e-014	-2.24748e-014	-1.84759e-014	-1.76825e-014
-4.63454e-015	-1.07061e-014	-8.59888e-015	4.34317e-015	3.57464e-016	6.15532e-015	-6.18794e-015	2.63479e-015	-3.8194e-015	-1.20148e-014	-3.78574e-015	-1.89301e-014	-7.05664e-015	-1.62593e-015	-2.93957e-015	6.04532e-017	-9.78366e-015	-1.36432e-014	-2.54662e-014	-1.71915e-014	-2.33734e-014	-2.06802e-014	-2.25025e-014	-1.87141e-014	-1.77069e-014
-4.50822e-015	-1.06037e-014	-8.6311e-015	3.94965e-015	7.67888e-017	5.51866e-015	-6.53557e-015	2.33475e-015	-4.11764e-015	-1.2468e-014	-4.08188e-015	-1.92843e-014	-7.23388e-015	-1.82419e-015	-3.14202e-015	-5.04991e-016	-1.03737e-014	-1.42016e-014	-2.56822e-014	-1.74414e-014	-2.36605e-014	-2.06548e-014	-2.25238e-014	-1.89479e-014	-1.77196e-014
-4.3635e-015	-1.04849e-014	-8.65285e-015	3.51836e-015	-2.37419e-016	4.85513e-015	-6.87707e-015	2.03544e-015	-4.39738e-015	-1.29292e-014	-4.36903e-015	-1.95969e-014	-7.36972e-015	-2.03564e-015	-3.35279e-015	-1.0908e-015	-1.09722e-014	-1.47841e-014	-2.58936e-014	-1.77316e-014	-2.39422e-014	-2.06405e-014	-2.25394e-014	-1.91774e-014	-1.77206e-014
-4.2027e-015	-1.03516e-014	-8.66441e-015	3.04969e-015	-5.86647e-016	4.16454e-015	-7.21488e-015	1.73517e-015	-4.65884e-015	-1.33971e-014	-4.64882e-015	-1.98666e-014	-7.4646e-015	-2.26046e-015	-3.57498e-015	-1.69675e-015	-1.15782e-014	-1.53904e-014	-2.6102e-014	-1.80589e-014	-2.42197e-014	-2.06394e-014	-2.25496e-014	-1.9403e-014	-1.77105e-014
-4.0281e-015	-1.02056e-014	-8.6652e-015	2.54406e-015	-9.72604e-016	3.44651e-015	-7.55138e-015	1.43212e-015	-4.90294e-015	-1.38703e-014	-4.9228e-015	-2.00932e-014	-7.51964e-015	-2.49829e-015	-3.81039e-015	-2.32242e-015	-1.21912e-014	-1.60191e-014	-2.6308e-014	-1.84196e-014	-2.44936e-014	-2.06534e-014	-2.25546e-014	-1.96253e-014	-1.76889e-014
-3.84195e-015	-1.00501e-014	-8.65575e-015	2.00199e-015	-1.39696e-015	2.70055e-015	-7.88958e-015	1.12497e-015	-5.1315e-015	-1.4348e-014	-5.19285e-015	-2.02759e-014	-7.53626e-015	-2.74801e-015	-4.06159e-015	-2.96719e-015	-1.28097e-014	-1.66691e-014	-2.65123e-014	-1.881e-014	-2.47651e-014	-2.06843e-014	-2.25546e-014	-1.98448e-014	-1.7656e-014
-3.6461e-015	-9.88747e-015	-8.63676e-015	1.42485e-015	-1.86043e-015	1.92626e-015	-8.23232e-015	8.1218e-016	-5.34644e-015	-1.4829e-014	-5.46135e-015	-2.04148e-014	-7.51655e-015	-3.01007e-015	-4.33144e-015	-3.63069e-015	-1.34326e-014	-1.7339e-014	-2.67168e-014	-1.9226e-014	-2.5036e-014	-2.07335e-014	-2.25505e-014	-2.00615e-014	-1.76123e-014
-3.44294e-015	-9.72084e-015	-8.60882e-015	8.14319e-016	-2.36374e-015	1.12316e-015	-8.58225e-015	4.91902e-016	-5.55009e-015	-1.53118e-014	-5.73032e-015	-2.05109e-014	-7.46295e-015	-3.2846e-015	-4.62213e-015	-4.3122e-015	-1.40596e-014	-1.80275e-014	-2.6922e-014	-1.96629e-014	-2.53075e-014	-2.08031e-014	-2.2543e-014	-2.02757e-014	-1.75581e-014
-3.23437e-015	-9.55325e-015	-8.57193e-015	1.72353e-016	-2.90696e-015	2.91165e-016	-8.9422e-015	1.62741e-016	-5.74556e-015	-1.5795e-014	-6.00179e-015	-2.05655e-014	-7.37825e-015	-3.57124e-015	-4.93517e-015	-5.01071e-015	-1.46895e-014	-1.87335e-014	-2.71289e-014	-2.0116e-014	-2.55811e-014	-2.08943e-014	-2.25327e-014	-2.04872e-014	-1.74944e-014
-3.02333e-015	-9.38705e-015	-8.52584e-015	-4.99213e-016	-3.48996e-015	-5.69248e-016	-9.31426e-015	-1.77686e-016	-5.93599e-015	-1.62778e-014	-6.27762e-015	-2.05816e-014	-7.26513e-015	-3.86994e-015	-5.27184e-015	-5.72514e-015	-1.53216e-014	-1.94554e-014	-2.73392e-014	-2.05804e-014	-2.58571e-014	-2.10082e-014	-2.25209e-014	-2.06962e-014	-1.7422e-014
-2.81221e-015	-9.22498e-015	-8.47169e-015	-1.19843e-015	-4.11167e-015	-1.45768e-015	-9.70189e-015	-5.3047e-016	-6.12414e-015	-1.6759e-014	-6.55938e-015	-2.05615e-014	-7.12642e-015	-4.18024e-015	-5.6335e-015	-6.45439e-015	-1.59553e-014	-2.01917e-014	-2.75545e-014	-2.10512e-014	-2.61364e-014	-2.11455e-014	-2.25082e-014	-2.09025e-014	-1.73416e-014
-2.60329e-015	-9.06941e-015	-8.40983e-015	-1.92214e-015	-4.77068e-015	-2.37313e-015	-1.01074e-014	-8.96061e-016	-6.31294e-015	-1.72376e-014	-6.84897e-015	-2.05076e-014	-6.96553e-015	-4.50153e-015	-6.02133e-015	-7.19701e-015	-1.65896e-014	-2.09403e-014	-2.77756e-014	-2.15237e-014	-2.64199e-014	-2.13073e-014	-2.24952e-014	-2.11056e-014	-1.7254e-014
-2.39944e-015	-8.92267e-015	-8.34139e-015	-2.66701e-015	-5.46546e-015	-3.3144e-015	-1.05331e-014	-1.27598e-015	-6.50554e-015	-1.77121e-014	-7.14823e-015	-2.04232e-014	-6.78594e-015	-4.83343e-015	-6.43587e-015	-7.95169e-015	-1.72232e-014	-2.16994e-014	-2.80039e-014	-2.19933e-014	-2.67087e-014	-2.14933e-014	-2.24829e-014	-2.13059e-014	-1.71596e-014
-2.20193e-015	-8.78743e-015	-8.26599e-015	-3.43063e-015	-6.19451e-015	-4.28048e-015	-1.09808e-014	-1.67151e-015	-6.70511e-015	-1.81822e-014	-7.45775e-015	-2.03111e-014	-6.59128e-015	-5.17558e-015	-6.87738e-015	-8.71703e-015	-1.78548e-014	-2.24671e-014	-2.82405e-014	-2.24556e-014	-2.70033e-014	-2.17031e-014	-2.24714e-014	-2.15023e-014	-1.70595e-014
-2.01308e-015	-8.66594e-015	-8.18421e-015	-4.20924e-015	-6.95499e-015	-5.26961e-015	-1.1452e-014	-2.08264e-015	-6.91616e-015	-1.8647e-014	-7.77791e-015	-2.01751e-014	-6.38467e-015	-5.52789e-015	-7.3453e-015	-9.49127e-015	-1.84839e-014	-2.32419e-014	-2.8487e-014	-2.29073e-014	-2.73048e-014	-2.19367e-014	-2.24615e-014	-2.1694e-014	-1.69549e-014
-1.83493e-015	-8.56026e-015	-8.09664e-015	-4.99957e-015	-7.74436e-015	-6.27956e-015	-1.19477e-014	-2.50974e-015	-7.14109e-015	-1.91054e-014	-8.10962e-015	-2.00197e-014	-6.1696e-015	-5.88994e-015	-7.83971e-015	-1.02721e-014	-1.91087e-014	-2.40212e-014	-2.87441e-014	-2.33443e-014	-2.76125e-014	-2.21941e-014	-2.24533e-014	-2.18803e-014	-1.68462e-014
-1.66869e-015	-8.47198e-015	-8.00348e-015	-5.79738e-015	-8.55908e-015	-7.30881e-015	-1.24697e-014	-2.95359e-015	-7.38229e-015	-1.95571e-014	-8.45226e-015	-1.98488e-014	-5.94974e-015	-6.26132e-015	-8.35997e-015	-1.1057e-014	-1.97285e-014	-2.48026e-014	-2.90125e-014	-2.37629e-014	-2.79265e-014	-2.24744e-014	-2.24478e-014	-2.20604e-014	-1.67334e-014
-1.5159e-015	-8.40303e-015	-7.90539e-015	-6.59886e-015	-9.39587e-015	-8.35437e-015	-1.3019e-014	-3.41419e-015	-7.64349e-015	-2.00019e-014	-8.80608e-015	-1.96668e-014	-5.7281e-015	-6.64172e-015	-8.90512e-015	-1.18435e-014	-2.03421e-014	-2.55836e-014	-2.92931e-014	-2.416e-014	-2.82465e-014	-2.2776e-014	-2.24455e-014	-2.22336e-014	-1.66177e-014
-1.37726e-015	-8.35437e-015	-7.80229e-015	-7.39944e-015	-1.02505e-014	-9.41344e-015	-1.35956e-014	-3.89038e-015	-7.92724e-015	-2.04385e-014	-9.17002e-015	-1.94776e-014	-5.50771e-015	-7.03055e-015	-9.47348e-015	-1.26294e-014	-2.09489e-014	-2.63624e-014	-2.95866e-014	-2.45329e-014	-2.85724e-014	-2.30972e-014	-2.24469e-014	-2.23988e-014	-1.65002e-014
-1.25423e-015	-8.32722e-015	-7.6951e-015	-8.19566e-015	-1.11185e-014	-1.0483e-014	-1.41997e-014	-4.38152e-015	-8.23636e-015	-2.08666e-014	-9.54231e-015	-1.92847e-014	-5.29168e-015	-7.42745e-015	-1.00636e-014	-1.34118e-014	-2.15472e-014	-2.71371e-014	-2.98938e-014	-2.4879e-014	-2.8904e-014	-2.34364e-014	-2.24521e-014	-2.25549e-014	-1.63817e-014
-1.1473e-015	-8.32176e-015	-7.5842e-015	-8.98316e-015	-1.19953e-014	-1.15602e-014	-1.48317e-014	-4.88689e-015	-8.57253e-015	-2.12866e-014	-9.92181e-015	-1.90923e-014	-5.08292e-015	-7.83196e-015	-1.06733e-014	-1.41885e-014	-2.21354e-014	-2.79052e-014	-3.02158e-014	-2.51964e-014	-2.92401e-014	-2.37917e-014	-2.24615e-014	-2.27003e-014	-1.62627e-014
-1.05705e-015	-8.33885e-015	-7.46968e-015	-9.75779e-015	-1.28765e-014	-1.26411e-014	-1.54905e-014	-5.40499e-015	-8.93739e-015	-2.16973e-014	-1.03065e-014	-1.89047e-014	-4.88351e-015	-8.24276e-015	-1.12999e-014	-1.49564e-014	-2.27122e-014	-2.86645e-014	-3.05539e-014	-2.5484e-014	-2.95798e-014	-2.41605e-014	-2.24752e-014	-2.28341e-014	-1.61437e-014
-9.8356e-016	-8.37881e-015	-7.35229e-015	-1.05156e-014	-1.37579e-014	-1.37222e-014	-1.61753e-014	-5.93385e-015	-9.33197e-015	-2.20987e-014	-1.06945e-014	-1.87264e-014	-4.6957e-015	-8.66e-015	-1.19403e-014	-1.57125e-014	-2.32765e-014	-2.94127e-014	-3.0908e-014	-2.57409e-014	-2.99223e-014	-2.45408e-014	-2.24931e-014	-2.29553e-014	-1.60248e-014
-9.26827e-016	-8.44112e-015	-7.23208e-015	-1.12527e-014	-1.46351e-014	-1.47995e-014	-1.68852e-014	-6.47243e-015	-9.75711e-015	-2.24906e-014	-1.1083e-014	-1.85606e-014	-4.52167e-015	-9.08308e-015	-1.25922e-014	-1.64539e-014	-2.38263e-014	-3.01479e-014	-3.12785e-014	-2.59672e-014	-3.02667e-014	-2.49295e-014	-2.2515e-014	-2.30629e-014	-1.59071e-014
-8.87152e-016	-8.52489e-015	-7.10959e-015	-1.19651e-014	-1.55035e-014	-1.58684e-014	-1.76182e-014	-7.01885e-015	-1.02139e-014	-2.28732e-014	-1.14692e-014	-1.84104e-014	-4.36286e-015	-9.51109e-015	-1.32524e-014	-1.71772e-014	-2.43612e-014	-3.08679e-014	-3.16653e-014	-2.61635e-014	-3.06115e-014	-2.53237e-014	-2.25406e-014	-2.31555e-014	-1.57911e-014
-8.64196e-016	-8.62948e-015	-6.9851e-015	-1.26491e-014	-1.63579e-014	-1.69248e-014	-1.83726e-014	-7.57058e-015	-1.07022e-014	-2.32464e-014	-1.18501e-014	-1.82785e-014	-4.2209e-015	-9.94306e-015	-1.39178e-014	-1.78794e-014	-2.48795e-014	-3.1571e-014	-3.20684e-014	-2.63297e-014	-3.09555e-014	-2.57204e-014	-2.25701e-014	-2.3232e-014	-1.56767e-014
-8.5769e-016	-8.75374e-015	-6.85932e-015	-1.33012e-014	-1.71945e-014	-1.79644e-014	-1.91466e-014	-8.12534e-015	-1.1222e-014	-2.36101e-014	-1.22222e-014	-1.81674e-014	-4.09681e-015	-1.0378e-014	-1.45846e-014	-1.85575e-014	-2.53805e-014	-3.22548e-014	-3.2487e-014	-2.64663e-014	-3.12972e-014	-2.61164e-014	-2.26032e-014	-2.32915e-014	-1.55644e-014
-8.67249e-016	-8.89599e-015	-6.73303e-015	-1.39187e-014	-1.80084e-014	-1.89831e-014	-1.9937e-014	-8.68121e-015	-1.17722e-014	-2.39645e-014	-1.25822e-014	-1.80793e-014	-3.99126e-015	-1.0815e-014	-1.52498e-014	-1.9209e-014	-2.5863e-014	-3.29172e-014	-3.29206e-014	-2.6575e-014	-3.16357e-014	-2.65092e-014	-2.264e-014	-2.33328e-014	-1.54548e-014
-8.91491e-016	-9.05484e-015	-6.60658e-015	-1.44986e-014	-1.87952e-014	-1.99768e-014	-2.0742e-014	-9.23495e-015	-1.23511e-014	-2.4309e-014	-1.2927e-014	-1.8016e-014	-3.90484e-015	-1.12525e-014	-1.59104e-014	-1.98315e-014	-2.63256e-014	-3.35567e-014	-3.33684e-014	-2.66577e-014	-3.19703e-014	-2.68957e-014	-2.26796e-014	-2.33553e-014	-1.53482e-014
-9.29828e-016	-9.22825e-015	-6.48027e-015	-1.50385e-014	-1.95516e-014	-2.09418e-014	-2.15584e-014	-9.78422e-015	-1.29569e-014	-2.46442e-014	-1.32533e-014	-1.79788e-014	-3.83785e-015	-1.169e-014	-1.65628e-014	-2.04225e-014	-2.67667e-014	-3.4171e-014	-3.38298e-014	-2.67175e-014	-3.22996e-014	-2.72728e-014	-2.27214e-014	-2.33586e-014	-1.52442e-014
-9.81144e-016	-9.41403e-015	-6.35512e-015	-1.55361e-014	-2.02738e-014	-2.18745e-014	-2.23835e-014	-1.03278e-014	-1.35871e-014	-2.49696e-014	-1.35578e-014	-1.7969e-014	-3.78998e-015	-1.21259e-014	-1.72038e-014	-2.09788e-014	-2.7186e-014	-3.47588e-014	-3.43039e-014	-2.6756e-014	-3.26217e-014	-2.76378e-014	-2.27646e-014	-2.33427e-014	-1.51435e-014
-1.0444e-015	-9.60991e-015	-6.23174e-015	-1.5989e-014	-2.09584e-014	-2.27707e-014	-2.32142e-014	-1.08631e-014	-1.42394e-014	-2.5285e-014	-1.38372e-014	-1.79862e-014	-3.76081e-015	-1.25587e-014	-1.78299e-014	-2.14985e-014	-2.75824e-014	-3.53181e-014	-3.47892e-014	-2.67759e-014	-3.29355e-014	-2.79881e-014	-2.28082e-014	-2.33067e-014	-1.50453e-014
-1.11937e-015	-9.8124e-015	-6.11043e-015	-1.63958e-014	-2.16026e-014	-2.36264e-014	-2.40471e-014	-1.13876e-014	-1.49108e-014	-2.55908e-014	-1.40884e-014	-1.80302e-014	-3.75046e-015	-1.2987e-014	-1.84373e-014	-2.19799e-014	-2.79539e-014	-3.58479e-014	-3.52843e-014	-2.67797e-014	-3.32392e-014	-2.83207e-014	-2.28518e-014	-2.32504e-014	-1.49497e-014
-1.20481e-015	-1.00192e-014	-5.99114e-015	-1.67552e-014	-2.22041e-014	-2.44384e-014	-2.48797e-014	-1.18992e-014	-1.55975e-014	-2.58867e-014	-1.43089e-014	-1.8101e-014	-3.75876e-015	-1.34094e-014	-1.90232e-014	-2.24213e-014	-2.82996e-014	-3.63466e-014	-3.57874e-014	-2.67705e-014	-3.35322e-014	-2.86322e-014	-2.28941e-014	-2.31743e-014	-1.48565e-014
-1.30003e-015	-1.02285e-014	-5.87516e-015	-1.70665e-014	-2.27606e-014	-2.52039e-014	-2.57088e-014	-1.2396e-014	-1.62963e-014	-2.61732e-014	-1.44956e-014	-1.81972e-014	-3.78416e-015	-1.38245e-014	-1.95853e-014	-2.28209e-014	-2.86191e-014	-3.68126e-014	-3.62967e-014	-2.67515e-014	-3.38129e-014	-2.89204e-014	-2.29342e-014	-2.30785e-014	-1.47658e-014
-1.40446e-015	-1.04375e-014	-5.76274e-015	-1.73299e-014	-2.32706e-014	-2.59196e-014	-2.65313e-014	-1.28766e-014	-1.70028e-014	-2.64503e-014	-1.46461e-014	-1.83172e-014	-3.82609e-015	-1.42306e-014	-2.01203e-014	-2.31773e-014	-2.89113e-014	-3.72449e-014	-3.68102e-014	-2.67253e-014	-3.40805e-014	-2.91827e-014	-2.29711e-014	-2.29642e-014	-1.46779e-014
-1.51705e-015	-1.06431e-014	-5.65439e-015	-1.75452e-014	-2.37323e-014	-2.65836e-014	-2.73442e-014	-1.33399e-014	-1.77131e-014	-2.67174e-014	-1.47587e-014	-1.84595e-014	-3.88344e-015	-1.46261e-014	-2.06261e-014	-2.3489e-014	-2.91756e-014	-3.76429e-014	-3.73249e-014	-2.66943e-014	-3.43345e-014	-2.94169e-014	-2.30035e-014	-2.28319e-014	-1.45921e-014
-1.63709e-015	-1.08424e-014	-5.55062e-015	-1.77129e-014	-2.41448e-014	-2.71935e-014	-2.81445e-014	-1.37844e-014	-1.84232e-014	-2.69741e-014	-1.48322e-014	-1.86226e-014	-3.95491e-015	-1.50094e-014	-2.11008e-014	-2.37558e-014	-2.94111e-014	-3.80052e-014	-3.7839e-014	-2.66613e-014	-3.4574e-014	-2.96216e-014	-2.30302e-014	-2.26828e-014	-1.45084e-014
-1.76436e-015	-1.10323e-014	-5.45235e-015	-1.78341e-014	-2.45078e-014	-2.77479e-014	-2.89291e-014	-1.42099e-014	-1.91284e-014	-2.72199e-014	-1.48653e-014	-1.88036e-014	-4.03882e-015	-1.53788e-014	-2.15423e-014	-2.39776e-014	-2.9618e-014	-3.83314e-014	-3.83489e-014	-2.66283e-014	-3.47985e-014	-2.9796e-014	-2.30505e-014	-2.25175e-014	-1.44266e-014
-1.89759e-015	-1.12102e-014	-5.36047e-015	-1.79098e-014	-2.48213e-014	-2.82462e-014	-2.96952e-014	-1.46149e-014	-1.98241e-014	-2.74542e-014	-1.48573e-014	-1.9e-014	-4.13379e-015	-1.57325e-014	-2.19489e-014	-2.41551e-014	-2.9796e-014	-3.86208e-014	-3.88529e-014	-2.65974e-014	-3.5007e-014	-2.99378e-014	-2.30633e-014	-2.23372e-014	-1.43468e-014
-2.0371e-015	-1.13746e-014	-5.27519e-015	-1.7942e-014	-2.50854e-014	-2.86878e-014	-3.04408e-014	-1.4999e-014	-2.05057e-014	-2.76762e-014	-1.48081e-014	-1.92088e-014	-4.23839e-015	-1.60687e-014	-2.2319e-014	-2.42884e-014	-2.99443e-014	-3.88727e-014	-3.93476e-014	-2.65705e-014	-3.51999e-014	-3.00462e-014	-2.30677e-014	-2.2143e-014	-1.42681e-014
-2.18213e-015	-1.15231e-014	-5.19695e-015	-1.79327e-014	-2.5301e-014	-2.90723e-014	-3.11636e-014	-1.5362e-014	-2.11691e-014	-2.78852e-014	-1.47185e-014	-1.94266e-014	-4.3511e-015	-1.63859e-014	-2.26524e-014	-2.43783e-014	-3.00629e-014	-3.90867e-014	-3.98299e-014	-2.65487e-014	-3.53768e-014	-3.01212e-014	-2.30624e-014	-2.19372e-014	-1.41906e-014
-2.3327e-015	-1.16531e-014	-5.12606e-015	-1.78843e-014	-2.54685e-014	-2.93992e-014	-3.18608e-014	-1.57051e-014	-2.18099e-014	-2.80802e-014	-1.45892e-014	-1.96503e-014	-4.47072e-015	-1.66824e-014	-2.29483e-014	-2.44258e-014	-3.01515e-014	-3.92628e-014	-4.02962e-014	-2.65324e-014	-3.55372e-014	-3.01614e-014	-2.3046e-014	-2.17217e-014	-1.41144e-014
-2.48889e-015	-1.17632e-014	-5.06301e-015	-1.77991e-014	-2.55891e-014	-2.96692e-014	-3.25301e-014	-1.60286e-014	-2.2424e-014	-2.82611e-014	-1.44215e-014	-1.98765e-014	-4.59561e-015	-1.69564e-014	-2.32065e-014	-2.44322e-014	-3.02096e-014	-3.94012e-014	-4.07438e-014	-2.65222e-014	-3.56803e-014	-3.01669e-014	-2.30182e-014	-2.14978e-014	-1.40386e-014
-2.65002e-015	-1.18513e-014	-5.00839e-015	-1.76799e-014	-2.56643e-014	-2.98841e-014	-3.317e-014	-1.63336e-014	-2.30076e-014	-2.84274e-014	-1.42178e-014	-2.01022e-014	-4.72529e-015	-1.72069e-014	-2.34267e-014	-2.43993e-014	-3.02371e-014	-3.95019e-014	-4.11695e-014	-2.65187e-014	-3.58061e-014	-3.01369e-014	-2.29784e-014	-2.12678e-014	-1.39626e-014
-2.81651e-015	-1.19162e-014	-4.96277e-015	-1.75295e-014	-2.56959e-014	-3.00455e-014	-3.37785e-014	-1.66215e-014	-2.35572e-014	-2.85784e-014	-1.39805e-014	-2.03243e-014	-4.85839e-015	-1.74328e-014	-2.36092e-014	-2.43288e-014	-3.02344e-014	-3.9565e-014	-4.15702e-014	-2.65211e-014	-3.59144e-014	-3.00718e-014	-2.29259e-014	-2.10337e-014	-1.38864e-014
-2.98777e-015	-1.19568e-014	-4.92615e-015	-1.73512e-014	-2.56862e-014	-3.01549e-014	-3.43543e-014	-1.68935e-014	-2.40698e-014	-2.8713e-014	-1.37127e-014	-2.05402e-014	-4.99415e-015	-1.76325e-014	-2.37542e-014	-2.42224e-014	-3.02025e-014	-3.95906e-014	-4.19424e-014	-2.65291e-014	-3.60048e-014	-2.99726e-014	-2.286e-014	-2.07971e-014	-1.38099e-014
-3.16414e-015	-1.19718e-014	-4.89878e-015	-1.7148e-014	-2.56377e-014	-3.02147e-014	-3.48964e-014	-1.7151e-014	-2.45419e-014	-2.88298e-014	-1.34178e-014	-2.07459e-014	-5.13162e-015	-1.78048e-014	-2.38632e-014	-2.40826e-014	-3.01415e-014	-3.95795e-014	-4.22823e-014	-2.65417e-014	-3.60771e-014	-2.98402e-014	-2.27802e-014	-2.05599e-014	-1.37334e-014
-3.34602e-015	-1.19607e-014	-4.88121e-015	-1.69233e-014	-2.55531e-014	-3.0228e-014	-3.54037e-014	-1.73961e-014	-2.49703e-014	-2.89282e-014	-1.30999e-014	-2.09381e-014	-5.26986e-015	-1.79484e-014	-2.39373e-014	-2.39118e-014	-3.00516e-014	-3.95321e-014	-4.25868e-014	-2.65567e-014	-3.61319e-014	-2.96751e-014	-2.26856e-014	-2.03247e-014	-1.3656e-014
-3.53326e-015	-1.19231e-014	-4.87331e-015	-1.66813e-014	-2.54348e-014	-3.01982e-014	-3.58759e-014	-1.76306e-014	-2.53531e-014	-2.90071e-014	-1.27632e-014	-2.11143e-014	-5.40835e-015	-1.80623e-014	-2.39782e-014	-2.37126e-014	-2.99343e-014	-3.94497e-014	-4.28527e-014	-2.65721e-014	-3.61696e-014	-2.94788e-014	-2.25757e-014	-2.00931e-014	-1.35771e-014
-3.7253e-015	-1.1859e-014	-4.87464e-015	-1.64256e-014	-2.52853e-014	-3.01286e-014	-3.63125e-014	-1.78561e-014	-2.5689e-014	-2.90662e-014	-1.24122e-014	-2.12722e-014	-5.54685e-015	-1.81462e-014	-2.39879e-014	-2.3488e-014	-2.97905e-014	-3.93334e-014	-4.30775e-014	-2.65863e-014	-3.61892e-014	-2.92525e-014	-2.2451e-014	-1.98667e-014	-1.34965e-014
-3.92208e-015	-1.17687e-014	-4.88489e-015	-1.61593e-014	-2.5107e-014	-3.00227e-014	-3.6713e-014	-1.80751e-014	-2.59773e-014	-2.9104e-014	-1.20514e-014	-2.141e-014	-5.68493e-015	-1.81997e-014	-2.39675e-014	-2.32411e-014	-2.96218e-014	-3.91846e-014	-4.32585e-014	-2.65956e-014	-3.61904e-014	-2.89966e-014	-2.23115e-014	-1.96473e-014	-1.3414e-014
-4.12352e-015	-1.16524e-014	-4.90391e-015	-1.58865e-014	-2.49032e-014	-2.98842e-014	-3.70771e-014	-1.82895e-014	-2.62169e-014	-2.91199e-014	-1.16853e-014	-2.1525e-014	-5.82202e-015	-1.82226e-014	-2.39195e-014	-2.29745e-014	-2.94291e-014	-3.90039e-014	-4.33931e-014	-2.65972e-014	-3.6173e-014	-2.87134e-014	-2.21572e-014	-1.9436e-014	-1.33288e-014
-4.32963e-015	-1.15113e-014	-4.93162e-015	-1.56106e-014	-2.46766e-014	-2.97166e-014	-3.74052e-014	-1.8501e-014	-2.64066e-014	-2.91132e-014	-1.13189e-014	-2.1616e-014	-5.95791e-015	-1.82148e-014	-2.38463e-014	-2.26913e-014	-2.92133e-014	-3.87928e-014	-4.34789e-014	-2.65882e-014	-3.6137e-014	-2.84049e-014	-2.19878e-014	-1.9234e-014	-1.32402e-014
-4.53989e-015	-1.13463e-014	-4.9675e-015	-1.53346e-014	-2.44295e-014	-2.95247e-014	-3.76971e-014	-1.87119e-014	-2.65473e-014	-2.90832e-014	-1.09573e-014	-2.16825e-014	-6.09321e-015	-1.81766e-014	-2.37504e-014	-2.23941e-014	-2.89754e-014	-3.85528e-014	-4.35133e-014	-2.65648e-014	-3.60814e-014	-2.8072e-014	-2.18029e-014	-1.90423e-014	-1.31474e-014
-4.75349e-015	-1.1158e-014	-5.01113e-015	-1.50622e-014	-2.4165e-014	-2.93131e-014	-3.79531e-014	-1.8924e-014	-2.66396e-014	-2.903e-014	-1.06057e-014	-2.17238e-014	-6.22813e-015	-1.81083e-014	-2.36346e-014	-2.20855e-014	-2.87167e-014	-3.82859e-014	-4.34952e-014	-2.65237e-014	-3.60058e-014	-2.77169e-014	-2.16029e-014	-1.88612e-014	-1.30502e-014
-4.97011e-015	-1.09479e-014	-5.06143e-015	-1.47965e-014	-2.38862e-014	-2.90862e-014	-3.81734e-014	-1.91396e-014	-2.66847e-014	-2.8953e-014	-1.02694e-014	-2.17401e-014	-6.36261e-015	-1.8011e-014	-2.35012e-014	-2.1769e-014	-2.84394e-014	-3.79939e-014	-4.34229e-014	-2.64613e-014	-3.59103e-014	-2.73409e-014	-2.13883e-014	-1.86915e-014	-1.29478e-014
-5.1887e-015	-1.07177e-014	-5.11797e-015	-1.454e-014	-2.35956e-014	-2.88481e-014	-3.83587e-014	-1.93606e-014	-2.66841e-014	-2.88524e-014	-9.95237e-015	-2.17308e-014	-6.49733e-015	-1.78856e-014	-2.33532e-014	-2.14476e-014	-2.81446e-014	-3.7679e-014	-4.32953e-014	-2.63741e-014	-3.57942e-014	-2.69455e-014	-2.11591e-014	-1.85333e-014	-1.28393e-014
-5.40864e-015	-1.04687e-014	-5.18064e-015	-1.42943e-014	-2.32962e-014	-2.86028e-014	-3.85096e-014	-1.95877e-014	-2.66399e-014	-2.87282e-014	-9.65916e-015	-2.16961e-014	-6.63261e-015	-1.77335e-014	-2.31931e-014	-2.11234e-014	-2.7834e-014	-3.73433e-014	-4.31117e-014	-2.6258e-014	-3.56568e-014	-2.65319e-014	-2.09157e-014	-1.83866e-014	-1.27238e-014
-5.62875e-015	-1.02027e-014	-5.24812e-015	-1.40619e-014	-2.29906e-014	-2.83545e-014	-3.86263e-014	-1.98223e-014	-2.6555e-014	-2.85802e-014	-9.39419e-015	-2.16371e-014	-6.76893e-015	-1.75559e-014	-2.30232e-014	-2.07989e-014	-2.75096e-014	-3.69894e-014	-4.28711e-014	-2.61099e-014	-3.54972e-014	-2.61017e-014	-2.06588e-014	-1.82516e-014	-1.26003e-014
-5.8482e-015	-9.92196e-015	-5.31938e-015	-1.38456e-014	-2.26815e-014	-2.81081e-014	-3.87101e-014	-2.00652e-014	-2.64326e-014	-2.84093e-014	-9.16132e-015	-2.15548e-014	-6.90674e-015	-1.73546e-014	-2.28459e-014	-2.04769e-014	-2.71726e-014	-3.66188e-014	-4.25727e-014	-2.59266e-014	-3.53151e-014	-2.56561e-014	-2.03891e-014	-1.81278e-014	-1.24678e-014
-6.06511e-015	-9.62856e-015	-5.39378e-015	-1.3647e-014	-2.2371e-014	-2.78686e-014	-3.87625e-014	-2.03172e-014	-2.62759e-014	-2.82154e-014	-8.96366e-015	-2.14505e-014	-7.04645e-015	-1.71317e-014	-2.26647e-014	-2.01599e-014	-2.68251e-014	-3.62341e-014	-4.22166e-014	-2.57055e-014	-3.51101e-014	-2.51957e-014	-2.01066e-014	-1.80136e-014	-1.23254e-014
-6.27811e-015	-9.32493e-015	-5.47056e-015	-1.3467e-014	-2.20617e-014	-2.76391e-014	-3.87841e-014	-2.05791e-014	-2.60881e-014	-2.79993e-014	-8.80463e-015	-2.1326e-014	-7.18906e-015	-1.68894e-014	-2.24824e-014	-1.98498e-014	-2.6469e-014	-3.58375e-014	-4.18036e-014	-2.54439e-014	-3.48819e-014	-2.47219e-014	-1.98119e-014	-1.79077e-014	-1.21716e-014
-6.4851e-015	-9.01301e-015	-5.54851e-015	-1.33074e-014	-2.17559e-014	-2.74234e-014	-3.87762e-014	-2.08517e-014	-2.58738e-014	-2.77623e-014	-8.68703e-015	-2.11826e-014	-7.33494e-015	-1.66299e-014	-2.23015e-014	-1.95487e-014	-2.61058e-014	-3.54318e-014	-4.13342e-014	-2.51398e-014	-3.46295e-014	-2.42352e-014	-1.9506e-014	-1.7809e-014	-1.20048e-014
-6.6839e-015	-8.69529e-015	-5.62605e-015	-1.31693e-014	-2.14562e-014	-2.72248e-014	-3.87407e-014	-2.11351e-014	-2.5637e-014	-2.75054e-014	-8.61243e-015	-2.10226e-014	-7.48461e-015	-1.63565e-014	-2.21242e-014	-1.92586e-014	-2.57373e-014	-3.50199e-014	-4.08096e-014	-2.47907e-014	-3.43526e-014	-2.37364e-014	-1.91894e-014	-1.77159e-014	-1.18247e-014
-6.8731e-015	-8.37397e-015	-5.70258e-015	-1.30531e-014	-2.11648e-014	-2.70463e-014	-3.8679e-014	-2.14289e-014	-2.53823e-014	-2.72303e-014	-8.58282e-015	-2.08487e-014	-7.63838e-015	-1.6072e-014	-2.19529e-014	-1.89811e-014	-2.53662e-014	-3.46042e-014	-4.02317e-014	-2.43958e-014	-3.40505e-014	-2.32262e-014	-1.8862e-014	-1.76269e-014	-1.16294e-014
-7.05057e-015	-8.05152e-015	-5.77747e-015	-1.29593e-014	-2.08837e-014	-2.68911e-014	-3.85926e-014	-2.17327e-014	-2.51143e-014	-2.69376e-014	-8.59961e-015	-2.06631e-014	-7.79672e-015	-1.57791e-014	-2.17901e-014	-1.87177e-014	-2.49942e-014	-3.41875e-014	-3.96031e-014	-2.39536e-014	-3.37238e-014	-2.27047e-014	-1.85244e-014	-1.75403e-014	-1.14182e-014
-7.2148e-015	-7.73023e-015	-5.8502e-015	-1.28882e-014	-2.06147e-014	-2.67621e-014	-3.84826e-014	-2.20465e-014	-2.48374e-014	-2.6629e-014	-8.66347e-015	-2.04687e-014	-7.96123e-015	-1.54806e-014	-2.16374e-014	-1.84698e-014	-2.46227e-014	-3.37731e-014	-3.89261e-014	-2.34638e-014	-3.33726e-014	-2.21729e-014	-1.81766e-014	-1.7454e-014	-1.119e-014
-7.36393e-015	-7.41235e-015	-5.91939e-015	-1.28394e-014	-2.03604e-014	-2.66608e-014	-3.83502e-014	-2.23691e-014	-2.45562e-014	-2.63066e-014	-8.77402e-015	-2.02672e-014	-8.13173e-015	-1.51802e-014	-2.14962e-014	-1.8239e-014	-2.42533e-014	-3.33631e-014	-3.82029e-014	-2.2926e-014	-3.2996e-014	-2.16306e-014	-1.78194e-014	-1.7366e-014	-1.09437e-014
-7.49582e-015	-7.09944e-015	-5.98391e-015	-1.28128e-014	-2.01226e-014	-2.65892e-014	-3.81973e-014	-2.26994e-014	-2.42762e-014	-2.5973e-014	-8.93118e-015	-2.00621e-014	-8.30809e-015	-1.48813e-014	-2.13681e-014	-1.80259e-014	-2.38875e-014	-3.29598e-014	-3.74378e-014	-2.23418e-014	-3.25947e-014	-2.10779e-014	-1.74529e-014	-1.72739e-014	-1.0678e-014
-7.60903e-015	-6.7939e-015	-6.04319e-015	-1.28079e-014	-1.99035e-014	-2.65491e-014	-3.80252e-014	-2.30363e-014	-2.40019e-014	-2.56306e-014	-9.13446e-015	-1.9856e-014	-8.49061e-015	-1.45867e-014	-2.12538e-014	-1.78317e-014	-2.35279e-014	-3.25663e-014	-3.66336e-014	-2.17117e-014	-3.21697e-014	-2.05151e-014	-1.70776e-014	-1.71759e-014	-1.03918e-014
-7.70182e-015	-6.49725e-015	-6.09665e-015	-1.28248e-014	-1.97048e-014	-2.65414e-014	-3.78359e-014	-2.33783e-014	-2.37373e-014	-2.52813e-014	-9.38241e-015	-1.96511e-014	-8.67924e-015	-1.42996e-014	-2.11548e-014	-1.7657e-014	-2.3177e-014	-3.21848e-014	-3.57938e-014	-2.1038e-014	-3.17219e-014	-1.99415e-014	-1.66935e-014	-1.70697e-014	-1.00845e-014
-7.77303e-015	-6.21034e-015	-6.14362e-015	-1.28625e-014	-1.95287e-014	-2.65669e-014	-3.76314e-014	-2.37236e-014	-2.34865e-014	-2.49281e-014	-9.67241e-015	-1.94498e-014	-8.87431e-015	-1.40232e-014	-2.10727e-014	-1.75023e-014	-2.28365e-014	-3.18173e-014	-3.49223e-014	-2.03228e-014	-3.12521e-014	-1.93572e-014	-1.63006e-014	-1.69532e-014	-9.75494e-015
-7.82107e-015	-5.93526e-015	-6.18335e-015	-1.29204e-014	-1.93772e-014	-2.66265e-014	-3.74131e-014	-2.40707e-014	-2.32538e-014	-2.45732e-014	-1.00024e-014	-1.92535e-014	-9.07583e-015	-1.37606e-014	-2.10082e-014	-1.73681e-014	-2.25075e-014	-3.14663e-014	-3.40235e-014	-1.95687e-014	-3.07611e-014	-1.87626e-014	-1.58994e-014	-1.68238e-014	-9.40227e-015
-7.84502e-015	-5.67379e-015	-6.21584e-015	-1.29973e-014	-1.92516e-014	-2.67206e-014	-3.71829e-014	-2.44179e-014	-2.30431e-014	-2.42191e-014	-1.03697e-014	-1.90641e-014	-9.28338e-015	-1.35153e-014	-2.09615e-014	-1.72547e-014	-2.21916e-014	-3.11339e-014	-3.31028e-014	-1.87794e-014	-3.025e-014	-1.81576e-014	-1.54903e-014	-1.66798e-014	-9.02537e-015
-7.84348e-015	-5.42692e-015	-6.24035e-015	-1.30919e-014	-1.91535e-014	-2.68491e-014	-3.6943e-014	-2.47636e-014	-2.28578e-014	-2.38682e-014	-1.0771e-014	-1.8884e-014	-9.49673e-015	-1.32897e-014	-2.09337e-014	-1.71621e-014	-2.18902e-014	-3.08226e-014	-3.21649e-014	-1.7958e-014	-2.97212e-014	-1.75421e-014	-1.50729e-014	-1.65193e-014	-8.62336e-015
-7.81629e-015	-5.19546e-015	-6.25657e-015	-1.32039e-014	-1.90848e-014	-2.70112e-014	-3.6695e-014	-2.51067e-014	-2.27011e-014	-2.35232e-014	-1.12029e-014	-1.87146e-014	-9.71525e-015	-1.30866e-014	-2.09252e-014	-1.70907e-014	-2.16049e-014	-3.05341e-014	-3.12151e-014	-1.71091e-014	-2.91767e-014	-1.69163e-014	-1.46473e-014	-1.63414e-014	-8.19549e-015
-7.76252e-015	-4.98087e-015	-6.26423e-015	-1.3332e-014	-1.90473e-014	-2.72064e-014	-3.64408e-014	-2.54452e-014	-2.2576e-014	-2.31868e-014	-1.16614e-014	-1.85569e-014	-9.93845e-015	-1.29084e-014	-2.09357e-014	-1.70408e-014	-2.13362e-014	-3.02697e-014	-3.0259e-014	-1.62374e-014	-2.86185e-014	-1.62802e-014	-1.42133e-014	-1.61444e-014	-7.74191e-015
-7.68228e-015	-4.78394e-015	-6.26331e-015	-1.34742e-014	-1.90423e-014	-2.74333e-014	-3.6182e-014	-2.5777e-014	-2.24855e-014	-2.28613e-014	-1.21426e-014	-1.84119e-014	-1.01651e-014	-1.27575e-014	-2.09643e-014	-1.7012e-014	-2.10849e-014	-3.00312e-014	-2.93021e-014	-1.53483e-014	-2.80492e-014	-1.56346e-014	-1.37718e-014	-1.59269e-014	-7.26276e-015
-7.5756e-015	-4.60518e-015	-6.25407e-015	-1.36293e-014	-1.90707e-014	-2.76906e-014	-3.59204e-014	-2.61009e-014	-2.24318e-014	-2.25497e-014	-1.26421e-014	-1.82796e-014	-1.03949e-014	-1.26358e-014	-2.10109e-014	-1.70042e-014	-2.08526e-014	-2.98192e-014	-2.83491e-014	-1.44466e-014	-2.74718e-014	-1.49793e-014	-1.33226e-014	-1.56885e-014	-6.75836e-015
-7.44326e-015	-4.44461e-015	-6.23674e-015	-1.37967e-014	-1.91341e-014	-2.79761e-014	-3.56581e-014	-2.64151e-014	-2.24164e-014	-2.22546e-014	-1.31556e-014	-1.816e-014	-1.06272e-014	-1.25449e-014	-2.10747e-014	-1.70173e-014	-2.06402e-014	-2.96345e-014	-2.74057e-014	-1.35383e-014	-2.68888e-014	-1.43145e-014	-1.28661e-014	-1.54287e-014	-6.2289e-015
-7.28613e-015	-4.30277e-015	-6.2114e-015	-1.39757e-014	-1.92334e-014	-2.82877e-014	-3.53968e-014	-2.67184e-014	-2.24406e-014	-2.1978e-014	-1.36788e-014	-1.8054e-014	-1.08611e-014	-1.24862e-014	-2.11552e-014	-1.7051e-014	-2.0449e-014	-2.94781e-014	-2.64769e-014	-1.26288e-014	-2.63035e-014	-1.36413e-014	-1.24024e-014	-1.51475e-014	-5.67514e-015
-7.10543e-015	-4.18031e-015	-6.17839e-015	-1.41652e-014	-1.93688e-014	-2.86237e-014	-3.51382e-014	-2.70094e-014	-2.25045e-014	-2.17219e-014	-1.42076e-014	-1.79611e-014	-1.10958e-014	-1.24615e-014	-2.12508e-014	-1.71041e-014	-2.02792e-014	-2.93506e-014	-2.55682e-014	-1.17236e-014	-2.57184e-014	-1.29602e-014	-1.19316e-014	-1.48451e-014	-5.09799e-015
-6.90279e-015	-4.07735e-015	-6.13795e-015	-1.43642e-014	-1.95408e-014	-2.89811e-014	-3.48843e-014	-2.72878e-014	-2.26092e-014	-2.14877e-014	-1.47374e-014	-1.78804e-014	-1.13305e-014	-1.24711e-014	-2.13604e-014	-1.71761e-014	-2.01316e-014	-2.9252e-014	-2.46846e-014	-1.08286e-014	-2.51375e-014	-1.22718e-014	-1.14545e-014	-1.45218e-014	-4.49885e-015
-6.68065e-015	-3.9934e-015	-6.09051e-015	-1.45718e-014	-1.97499e-014	-2.93582e-014	-3.46373e-014	-2.75523e-014	-2.27543e-014	-2.12772e-014	-1.52644e-014	-1.78105e-014	-1.15644e-014	-1.25154e-014	-2.14829e-014	-1.72664e-014	-2.00066e-014	-2.91816e-014	-2.3831e-014	-9.95025e-015	-2.45644e-014	-1.15773e-014	-1.09715e-014	-1.41787e-014	-3.87974e-015
-6.44136e-015	-3.92821e-015	-6.0368e-015	-1.4787e-014	-1.99966e-014	-2.97523e-014	-3.43991e-014	-2.78021e-014	-2.29394e-014	-2.10916e-014	-1.57853e-014	-1.77508e-014	-1.1796e-014	-1.25945e-014	-2.1617e-014	-1.73745e-014	-1.99044e-014	-2.9139e-014	-2.3013e-014	-9.09437e-015	-2.40031e-014	-1.08781e-014	-1.04839e-014	-1.3817e-014	-3.24199e-015
-6.18732e-015	-3.88155e-015	-5.97764e-015	-1.50093e-014	-2.02807e-014	-3.01605e-014	-3.41715e-014	-2.80374e-014	-2.31635e-014	-2.09315e-014	-1.62965e-014	-1.76998e-014	-1.20248e-014	-1.27084e-014	-2.17612e-014	-1.74996e-014	-1.98247e-014	-2.91234e-014	-2.22345e-014	-8.26693e-015	-2.34575e-014	-1.01762e-014	-9.99282e-015	-1.3438e-014	-2.58713e-015
-5.92169e-015	-3.85265e-015	-5.91391e-015	-1.52384e-014	-2.06014e-014	-3.05807e-014	-3.39559e-014	-2.82573e-014	-2.34255e-014	-2.07976e-014	-1.67938e-014	-1.76563e-014	-1.22505e-014	-1.28559e-014	-2.19142e-014	-1.76414e-014	-1.97674e-014	-2.91342e-014	-2.15002e-014	-7.47348e-015	-2.29313e-014	-9.47313e-015	-9.49923e-015	-1.30436e-014	-1.91767e-015
-5.64695e-015	-3.84167e-015	-5.84608e-015	-1.54736e-014	-2.09573e-014	-3.10102e-014	-3.37542e-014	-2.84618e-014	-2.37236e-014	-2.06911e-014	-1.72747e-014	-1.76192e-014	-1.24721e-014	-1.30361e-014	-2.20745e-014	-1.7799e-014	-1.97324e-014	-2.91703e-014	-2.08142e-014	-6.71922e-015	-2.24279e-014	-8.77175e-015	-9.0042e-015	-1.26363e-014	-1.23678e-015
-5.36614e-015	-3.84793e-015	-5.77516e-015	-1.57148e-014	-2.13483e-014	-3.14462e-014	-3.3568e-014	-2.86512e-014	-2.4056e-014	-2.06118e-014	-1.77367e-014	-1.75861e-014	-1.26883e-014	-1.32479e-014	-2.22407e-014	-1.79713e-014	-1.97196e-014	-2.92298e-014	-2.01807e-014	-6.00876e-015	-2.19508e-014	-8.07373e-015	-8.50889e-015	-1.2218e-014	-5.46891e-016
-5.08316e-015	-3.87075e-015	-5.70231e-015	-1.59617e-014	-2.1772e-014	-3.18852e-014	-3.33989e-014	-2.88259e-014	-2.44206e-014	-2.05597e-014	-1.81772e-014	-1.75544e-014	-1.28982e-014	-1.34896e-014	-2.24102e-014	-1.8157e-014	-1.97286e-014	-2.93114e-014	-1.96027e-014	-5.3468e-015	-2.1503e-014	-7.38082e-015	-8.01531e-015	-1.17914e-014	1.48856e-016
-4.80188e-015	-3.90967e-015	-5.62883e-015	-1.62137e-014	-2.22267e-014	-3.23241e-014	-3.32478e-014	-2.89862e-014	-2.48142e-014	-2.0535e-014	-1.8594e-014	-1.75224e-014	-1.31013e-014	-1.37595e-014	-2.25813e-014	-1.83555e-014	-1.97594e-014	-2.94133e-014	-1.90834e-014	-4.73781e-015	-2.1088e-014	-6.69598e-015	-7.52557e-015	-1.13596e-014	8.46562e-016
-4.5262e-015	-3.96338e-015	-5.55524e-015	-1.6471e-014	-2.27107e-014	-3.27606e-014	-3.31161e-014	-2.91329e-014	-2.52346e-014	-2.05374e-014	-1.8986e-014	-1.74878e-014	-1.3298e-014	-1.40557e-014	-2.27526e-014	-1.85657e-014	-1.98112e-014	-2.95332e-014	-1.8625e-014	-4.18518e-015	-2.0709e-014	-6.02221e-015	-7.04119e-015	-1.09255e-014	1.54274e-015
-4.26022e-015	-4.03174e-015	-5.48247e-015	-1.6733e-014	-2.32214e-014	-3.31922e-014	-3.30046e-014	-2.92662e-014	-2.56786e-014	-2.05657e-014	-1.93521e-014	-1.74489e-014	-1.34877e-014	-1.43756e-014	-2.29222e-014	-1.87864e-014	-1.98828e-014	-2.96696e-014	-1.82305e-014	-3.69252e-015	-2.03695e-014	-5.36244e-015	-6.56384e-015	-1.04928e-014	2.23345e-015
-4.00761e-015	-4.11439e-015	-5.41177e-015	-1.69993e-014	-2.37556e-014	-3.36167e-014	-3.2914e-014	-2.93876e-014	-2.61432e-014	-2.06191e-014	-1.96918e-014	-1.74037e-014	-1.36696e-014	-1.47163e-014	-2.30883e-014	-1.90152e-014	-1.99739e-014	-2.98198e-014	-1.79017e-014	-3.26298e-015	-2.00712e-014	-4.71877e-015	-6.09617e-015	-1.00651e-014	2.9149e-015
-3.7724e-015	-4.21029e-015	-5.34401e-015	-1.72699e-014	-2.43102e-014	-3.40315e-014	-3.28451e-014	-2.94975e-014	-2.6625e-014	-2.06961e-014	-2.00045e-014	-1.73498e-014	-1.38436e-014	-1.50751e-014	-2.32494e-014	-1.92511e-014	-2.00827e-014	-2.99816e-014	-1.7639e-014	-2.89841e-015	-1.98167e-014	-4.09355e-015	-5.64097e-015	-9.64565e-015	3.58333e-015
-3.55805e-015	-4.31873e-015	-5.27953e-015	-1.75446e-014	-2.48814e-014	-3.44342e-014	-3.27978e-014	-2.95965e-014	-2.71209e-014	-2.07947e-014	-2.02897e-014	-1.72862e-014	-1.40094e-014	-1.54494e-014	-2.34037e-014	-1.94926e-014	-2.02079e-014	-3.01525e-014	-1.74431e-014	-2.60075e-015	-1.96077e-014	-3.49057e-015	-5.20058e-015	-9.23813e-015	4.23456e-015
-3.36816e-015	-4.43901e-015	-5.21951e-015	-1.78231e-014	-2.54656e-014	-3.48233e-014	-3.27723e-014	-2.96856e-014	-2.76279e-014	-2.09131e-014	-2.05477e-014	-1.72111e-014	-1.41674e-014	-1.58359e-014	-2.35495e-014	-1.97372e-014	-2.03481e-014	-3.03295e-014	-1.7314e-014	-2.37092e-015	-1.94458e-014	-2.91323e-015	-4.77741e-015	-8.84594e-015	4.86422e-015
-3.20633e-015	-4.57031e-015	-5.16443e-015	-1.81054e-014	-2.60589e-014	-3.51964e-014	-3.27682e-014	-2.97654e-014	-2.81424e-014	-2.10495e-014	-2.07793e-014	-1.71235e-014	-1.4318e-014	-1.62312e-014	-2.36846e-014	-1.99834e-014	-2.05022e-014	-3.05106e-014	-1.72522e-014	-2.20989e-015	-1.93315e-014	-2.3641e-015	-4.37432e-015	-8.47238e-015	5.46863e-015
-3.07516e-015	-4.71178e-015	-5.11572e-015	-1.83903e-014	-2.66566e-014	-3.55522e-014	-3.27857e-014	-2.98366e-014	-2.8661e-014	-2.12021e-014	-2.09855e-014	-1.70222e-014	-1.44616e-014	-1.66324e-014	-2.38075e-014	-2.02294e-014	-2.06692e-014	-3.06932e-014	-1.72565e-014	-2.11696e-015	-1.92656e-014	-1.84643e-015	-3.99378e-015	-8.1209e-015	6.04356e-015
-2.97747e-015	-4.86311e-015	-5.07375e-015	-1.86779e-014	-2.72546e-014	-3.5889e-014	-3.28236e-014	-2.99012e-014	-2.91806e-014	-2.13691e-014	-2.11681e-014	-1.69059e-014	-1.45987e-014	-1.70365e-014	-2.39177e-014	-2.04731e-014	-2.0847e-014	-3.08749e-014	-1.73256e-014	-2.09229e-015	-1.92487e-014	-1.36189e-015	-3.63873e-015	-7.79473e-015	6.58495e-015
-2.916e-015	-5.02375e-015	-5.03953e-015	-1.89673e-014	-2.78487e-014	-3.62049e-014	-3.28816e-014	-2.99591e-014	-2.96977e-014	-2.1548e-014	-2.13286e-014	-1.67743e-014	-1.47306e-014	-1.74398e-014	-2.40141e-014	-2.07127e-014	-2.1034e-014	-3.10528e-014	-1.74579e-014	-2.13471e-015	-1.92797e-014	-9.12627e-016	-3.3114e-015	-7.49605e-015	7.08891e-015
-2.89225e-015	-5.19295e-015	-5.01317e-015	-1.92579e-014	-2.84339e-014	-3.64982e-014	-3.29584e-014	-3.00116e-014	-3.02089e-014	-2.17365e-014	-2.14689e-014	-1.66263e-014	-1.48577e-014	-1.78393e-014	-2.40957e-014	-2.09457e-014	-2.12285e-014	-3.12237e-014	-1.7651e-014	-2.24226e-015	-1.93584e-014	-5.0087e-016	-3.01424e-015	-7.22818e-015	7.5513e-015
-2.90819e-015	-5.37044e-015	-4.99535e-015	-1.95486e-014	-2.90051e-014	-3.67682e-014	-3.30528e-014	-3.00594e-014	-3.07118e-014	-2.19322e-014	-2.15912e-014	-1.64622e-014	-1.49804e-014	-1.8232e-014	-2.41613e-014	-2.11699e-014	-2.14286e-014	-3.13861e-014	-1.7902e-014	-2.41262e-015	-1.94834e-014	-1.28497e-016	-2.74984e-015	-6.99324e-015	7.96907e-015
-2.96516e-015	-5.55493e-015	-4.98656e-015	-1.98387e-014	-2.95577e-014	-3.70135e-014	-3.31628e-014	-3.01025e-014	-3.12037e-014	-2.21332e-014	-2.16977e-014	-1.62826e-014	-1.50996e-014	-1.86147e-014	-2.42092e-014	-2.13832e-014	-2.1633e-014	-3.15378e-014	-1.82078e-014	-2.64391e-015	-1.96534e-014	2.02421e-016	-2.52072e-015	-6.79388e-015	8.33909e-015
-3.06354e-015	-5.7457e-015	-4.9871e-015	-2.0127e-014	-3.00865e-014	-3.72331e-014	-3.32872e-014	-3.0141e-014	-3.1682e-014	-2.23371e-014	-2.17906e-014	-1.60885e-014	-1.52167e-014	-1.89847e-014	-2.42394e-014	-2.15829e-014	-2.18399e-014	-3.16769e-014	-1.8565e-014	-2.93297e-015	-1.98664e-014	4.90471e-016	-2.32907e-015	-6.63125e-015	8.65812e-015
-3.20402e-015	-5.94261e-015	-4.99774e-015	-2.04123e-014	-3.05861e-014	-3.74269e-014	-3.34243e-014	-3.01757e-014	-3.21441e-014	-2.25415e-014	-2.18722e-014	-1.58814e-014	-1.5333e-014	-1.93395e-014	-2.42514e-014	-2.17671e-014	-2.20469e-014	-3.18021e-014	-1.89694e-014	-3.27637e-015	-2.01196e-014	7.34522e-016	-2.17637e-015	-6.50683e-015	8.92369e-015
-3.38679e-015	-6.14561e-015	-5.01882e-015	-2.06937e-014	-3.10526e-014	-3.75944e-014	-3.35721e-014	-3.02067e-014	-3.25878e-014	-2.27444e-014	-2.19448e-014	-1.56619e-014	-1.54492e-014	-1.96768e-014	-2.42446e-014	-2.19337e-014	-2.22522e-014	-3.19111e-014	-1.94165e-014	-3.67035e-015	-2.04101e-014	9.34182e-016	-2.06449e-015	-6.42154e-015	9.13434e-015
-3.6108e-015	-6.35438e-015	-5.05039e-015	-2.09696e-014	-3.14814e-014	-3.77354e-014	-3.37283e-014	-3.02339e-014	-3.30109e-014	-2.29439e-014	-2.20106e-014	-1.54313e-014	-1.5567e-014	-1.9994e-014	-2.42189e-014	-2.20806e-014	-2.24542e-014	-3.20028e-014	-1.99024e-014	-4.1112e-015	-2.07344e-014	1.08897e-015	-1.99527e-015	-6.37581e-015	9.28792e-015
-3.87457e-015	-6.5679e-015	-5.09246e-015	-2.12377e-014	-3.18682e-014	-3.78496e-014	-3.38912e-014	-3.02573e-014	-3.34122e-014	-2.31382e-014	-2.20725e-014	-1.51909e-014	-1.56879e-014	-2.02892e-014	-2.41745e-014	-2.22058e-014	-2.26506e-014	-3.20762e-014	-2.04227e-014	-4.59453e-015	-2.10889e-014	1.19877e-015	-1.96961e-015	-6.3697e-015	9.38346e-015
-4.1772e-015	-6.78631e-015	-5.14545e-015	-2.14967e-014	-3.22093e-014	-3.79364e-014	-3.40581e-014	-3.02767e-014	-3.37906e-014	-2.33257e-014	-2.21327e-014	-1.49423e-014	-1.58128e-014	-2.05612e-014	-2.41109e-014	-2.23074e-014	-2.28401e-014	-3.21304e-014	-2.09719e-014	-5.11556e-015	-2.14697e-014	1.26317e-015	-1.98779e-015	-6.40266e-015	9.41962e-015
-4.51647e-015	-7.00966e-015	-5.20934e-015	-2.17447e-014	-3.2501e-014	-3.79957e-014	-3.42263e-014	-3.02916e-014	-3.41445e-014	-2.35053e-014	-2.21933e-014	-1.46877e-014	-1.59432e-014	-2.08085e-014	-2.40289e-014	-2.23838e-014	-2.30216e-014	-3.21642e-014	-2.15456e-014	-5.66902e-015	-2.18733e-014	1.2835e-015	-2.04997e-015	-6.47421e-015	9.39626e-015
-4.88981e-015	-7.23695e-015	-5.2845e-015	-2.198e-014	-3.27401e-014	-3.80285e-014	-3.43936e-014	-3.03013e-014	-3.44727e-014	-2.3676e-014	-2.22561e-014	-1.44298e-014	-1.60808e-014	-2.10302e-014	-2.39289e-014	-2.24334e-014	-2.31934e-014	-3.21776e-014	-2.21385e-014	-6.2499e-015	-2.22954e-014	1.26064e-015	-2.15644e-015	-6.58342e-015	9.31311e-015
-5.29434e-015	-7.46804e-015	-5.37121e-015	-2.22002e-014	-3.29239e-014	-3.80346e-014	-3.4557e-014	-3.0306e-014	-3.47746e-014	-2.38368e-014	-2.23214e-014	-1.41715e-014	-1.62258e-014	-2.12256e-014	-2.38114e-014	-2.24545e-014	-2.3354e-014	-3.21702e-014	-2.27448e-014	-6.853e-015	-2.27314e-014	1.19571e-015	-2.3076e-015	-6.72869e-015	9.1714e-015
-5.72649e-015	-7.70291e-015	-5.46913e-015	-2.24034e-014	-3.305e-014	-3.80141e-014	-3.47144e-014	-3.03044e-014	-3.50498e-014	-2.39876e-014	-2.23908e-014	-1.39154e-014	-1.63795e-014	-2.13935e-014	-2.36772e-014	-2.2446e-014	-2.35015e-014	-3.21417e-014	-2.33593e-014	-7.47326e-015	-2.31763e-014	1.0906e-015	-2.50205e-015	-6.90803e-015	8.97229e-015
-6.18299e-015	-7.94175e-015	-5.57877e-015	-2.2588e-014	-3.31165e-014	-3.79676e-014	-3.48635e-014	-3.02954e-014	-3.52982e-014	-2.41275e-014	-2.24656e-014	-1.36639e-014	-1.65428e-014	-2.15341e-014	-2.35273e-014	-2.24066e-014	-2.36349e-014	-3.20925e-014	-2.39767e-014	-8.10552e-015	-2.36257e-014	9.47196e-016	-2.73846e-015	-7.11929e-015	8.7174e-015
-6.66122e-015	-8.18487e-015	-5.70007e-015	-2.27516e-014	-3.31222e-014	-3.78957e-014	-3.50013e-014	-3.02788e-014	-3.55196e-014	-2.42565e-014	-2.25471e-014	-1.34208e-014	-1.67163e-014	-2.16467e-014	-2.33627e-014	-2.23364e-014	-2.37528e-014	-3.20228e-014	-2.4592e-014	-8.74488e-015	-2.40745e-014	7.67923e-016	-3.01593e-015	-7.3607e-015	8.40857e-015
-7.15724e-015	-8.43142e-015	-5.83304e-015	-2.28924e-014	-3.30659e-014	-3.7799e-014	-3.51253e-014	-3.02541e-014	-3.57143e-014	-2.43749e-014	-2.26363e-014	-1.31888e-014	-1.69009e-014	-2.17318e-014	-2.3184e-014	-2.22348e-014	-2.38549e-014	-3.19328e-014	-2.51995e-014	-9.38646e-015	-2.45184e-014	5.54834e-016	-3.33284e-015	-7.62933e-015	8.04809e-015
-7.66645e-015	-8.68123e-015	-5.97756e-015	-2.30083e-014	-3.29469e-014	-3.76786e-014	-3.52338e-014	-3.02207e-014	-3.58827e-014	-2.44831e-014	-2.27338e-014	-1.29697e-014	-1.70969e-014	-2.17901e-014	-2.29923e-014	-2.21019e-014	-2.39404e-014	-3.18233e-014	-2.57941e-014	-1.00253e-014	-2.49525e-014	3.10579e-016	-3.68668e-015	-7.92241e-015	7.63887e-015
-8.18514e-015	-8.93463e-015	-6.13389e-015	-2.30977e-014	-3.27662e-014	-3.75348e-014	-3.53238e-014	-3.01779e-014	-3.60257e-014	-2.45814e-014	-2.28394e-014	-1.27654e-014	-1.73047e-014	-2.18222e-014	-2.27891e-014	-2.19377e-014	-2.40088e-014	-3.1695e-014	-2.6371e-014	-1.06571e-014	-2.53722e-014	3.90532e-017	-4.07503e-015	-8.2368e-015	7.1845e-015
-8.70876e-015	-9.19121e-015	-6.30181e-015	-2.31589e-014	-3.25244e-014	-3.73679e-014	-3.53932e-014	-3.01251e-014	-3.61439e-014	-2.46702e-014	-2.29529e-014	-1.25796e-014	-1.75242e-014	-2.18285e-014	-2.25759e-014	-2.17426e-014	-2.4059e-014	-3.15488e-014	-2.69259e-014	-1.12773e-014	-2.57733e-014	-2.56732e-016	-4.49467e-015	-8.56893e-015	6.68919e-015
-9.23322e-015	-9.45082e-015	-6.4813e-015	-2.31905e-014	-3.22229e-014	-3.71781e-014	-3.54397e-014	-3.00618e-014	-3.62373e-014	-2.47503e-014	-2.30738e-014	-1.2415e-014	-1.77552e-014	-2.18101e-014	-2.2354e-014	-2.15168e-014	-2.40907e-014	-3.13864e-014	-2.74547e-014	-1.18805e-014	-2.61509e-014	-5.73852e-016	-4.94193e-015	-8.9158e-015	6.15655e-015
-9.75447e-015	-9.71347e-015	-6.67226e-015	-2.31906e-014	-3.18631e-014	-3.6966e-014	-3.54622e-014	-2.99876e-014	-3.63064e-014	-2.4823e-014	-2.32018e-014	-1.22737e-014	-1.79976e-014	-2.17689e-014	-2.21245e-014	-2.12616e-014	-2.41036e-014	-3.12089e-014	-2.79524e-014	-1.2462e-014	-2.65012e-014	-9.0807e-016	-5.41375e-015	-9.27425e-015	5.59114e-015
-1.02686e-014	-9.97917e-015	-6.87498e-015	-2.31581e-014	-3.14475e-014	-3.67322e-014	-3.54591e-014	-2.99023e-014	-3.63522e-014	-2.48895e-014	-2.33359e-014	-1.21575e-014	-1.82516e-014	-2.17065e-014	-2.1889e-014	-2.09787e-014	-2.40979e-014	-3.10178e-014	-2.84151e-014	-1.30184e-014	-2.6821e-014	-1.2558e-015	-5.90592e-015	-9.64049e-015	4.99758e-015
-1.0772e-014	-1.02473e-014	-7.0891e-015	-2.30922e-014	-3.09792e-014	-3.64772e-014	-3.54293e-014	-2.98057e-014	-3.63755e-014	-2.49506e-014	-2.34744e-014	-1.2068e-014	-1.85169e-014	-2.16244e-014	-2.16489e-014	-2.06694e-014	-2.40735e-014	-3.08148e-014	-2.88393e-014	-1.35453e-014	-2.71067e-014	-1.61369e-015	-6.41442e-015	-1.00111e-014	4.38101e-015
-1.12606e-014	-1.05183e-014	-7.3149e-015	-2.29924e-014	-3.04614e-014	-3.62019e-014	-3.53723e-014	-2.96979e-014	-3.63771e-014	-2.50077e-014	-2.36164e-014	-1.20061e-014	-1.87927e-014	-2.15243e-014	-2.14057e-014	-2.03356e-014	-2.40302e-014	-3.06009e-014	-2.92218e-014	-1.40399e-014	-2.73553e-014	-1.97744e-015	-6.93495e-015	-1.0383e-014	3.74614e-015
-1.17314e-014	-1.07923e-014	-7.55224e-015	-2.2858e-014	-2.9898e-014	-3.59064e-014	-3.52868e-014	-2.95797e-014	-3.63585e-014	-2.50622e-014	-2.37605e-014	-1.19734e-014	-1.90782e-014	-2.14078e-014	-2.11604e-014	-1.9979e-014	-2.39681e-014	-3.03774e-014	-2.95598e-014	-1.44989e-014	-2.75644e-014	-2.34392e-015	-7.46322e-015	-1.07536e-014	3.09769e-015
-1.21818e-014	-1.10686e-014	-7.80091e-015	-2.26888e-014	-2.92925e-014	-3.55917e-014	-3.5172e-014	-2.94514e-014	-3.63208e-014	-2.51156e-014	-2.3905e-014	-1.19715e-014	-1.93723e-014	-2.12775e-014	-2.09145e-014	-1.96019e-014	-2.38885e-014	-3.01455e-014	-2.985e-014	-1.49195e-014	-2.7732e-014	-2.71097e-015	-7.99542e-015	-1.11194e-014	2.44091e-015
-1.26083e-014	-1.13472e-014	-8.06061e-015	-2.24842e-014	-2.865e-014	-3.52581e-014	-3.50276e-014	-2.93133e-014	-3.62646e-014	-2.51688e-014	-2.40487e-014	-1.20007e-014	-1.96741e-014	-2.11352e-014	-2.06702e-014	-1.92075e-014	-2.37926e-014	-2.99067e-014	-3.00905e-014	-1.52987e-014	-2.78572e-014	-3.0751e-015	-8.52741e-015	-1.14776e-014	1.78083e-015
-1.30079e-014	-1.16283e-014	-8.33142e-015	-2.22443e-014	-2.79749e-014	-3.49069e-014	-3.4853e-014	-2.91669e-014	-3.61903e-014	-2.52241e-014	-2.41903e-014	-1.20609e-014	-1.9982e-014	-2.09829e-014	-2.04281e-014	-1.87989e-014	-2.36809e-014	-2.96627e-014	-3.02794e-014	-1.56345e-014	-2.79386e-014	-3.43281e-015	-9.05444e-015	-1.18256e-014	1.12241e-015
-1.33787e-014	-1.1912e-014	-8.6131e-015	-2.19706e-014	-2.72729e-014	-3.45391e-014	-3.46482e-014	-2.90125e-014	-3.60988e-014	-2.52826e-014	-2.43277e-014	-1.21528e-014	-2.02944e-014	-2.08224e-014	-2.01902e-014	-1.83788e-014	-2.35541e-014	-2.94149e-014	-3.04156e-014	-1.59256e-014	-2.79754e-014	-3.78149e-015	-9.57259e-015	-1.21613e-014	4.70417e-016
-1.37195e-014	-1.2198e-014	-8.90501e-015	-2.16642e-014	-2.65494e-014	-3.41546e-014	-3.44141e-014	-2.88513e-014	-3.59907e-014	-2.5345e-014	-2.44593e-014	-1.22755e-014	-2.061e-014	-2.06558e-014	-1.9958e-014	-1.79503e-014	-2.3413e-014	-2.91636e-014	-3.04986e-014	-1.61708e-014	-2.79676e-014	-4.11886e-015	-1.0078e-014	-1.24824e-014	-1.70213e-016
-1.40288e-014	-1.24859e-014	-9.20741e-015	-2.13261e-014	-2.58099e-014	-3.37541e-014	-3.41513e-014	-2.86848e-014	-3.58655e-014	-2.54121e-014	-2.4584e-014	-1.24287e-014	-2.09271e-014	-2.04855e-014	-1.9733e-014	-1.75165e-014	-2.32589e-014	-2.89098e-014	-3.05269e-014	-1.63687e-014	-2.79157e-014	-4.44261e-015	-1.05665e-014	-1.27873e-014	-7.95092e-016
-1.43053e-014	-1.27751e-014	-9.5197e-015	-2.09579e-014	-2.50597e-014	-3.33393e-014	-3.38599e-014	-2.85142e-014	-3.57234e-014	-2.54847e-014	-2.46996e-014	-1.26115e-014	-2.12435e-014	-2.03133e-014	-1.95151e-014	-1.70805e-014	-2.30926e-014	-2.86544e-014	-3.05008e-014	-1.65193e-014	-2.78209e-014	-4.75019e-015	-1.10349e-014	-1.3074e-014	-1.39978e-015
-1.45483e-014	-1.30661e-014	-9.84143e-015	-2.05613e-014	-2.43043e-014	-3.29106e-014	-3.35411e-014	-2.83411e-014	-3.55657e-014	-2.55632e-014	-2.48048e-014	-1.28226e-014	-2.15574e-014	-2.01409e-014	-1.93057e-014	-1.66455e-014	-2.2916e-014	-2.83987e-014	-3.04212e-014	-1.66221e-014	-2.76841e-014	-5.04034e-015	-1.14797e-014	-1.33419e-014	-1.98046e-015
-1.47579e-014	-1.33581e-014	-1.01718e-014	-2.01388e-014	-2.35494e-014	-3.24692e-014	-3.31967e-014	-2.81669e-014	-3.53927e-014	-2.56482e-014	-2.48989e-014	-1.30598e-014	-2.18676e-014	-1.99699e-014	-1.91055e-014	-1.62147e-014	-2.27308e-014	-2.81433e-014	-3.02894e-014	-1.66769e-014	-2.7507e-014	-5.31256e-015	-1.18973e-014	-1.35901e-014	-2.53402e-015
-1.49343e-014	-1.36509e-014	-1.05105e-014	-1.96932e-014	-2.28007e-014	-3.20158e-014	-3.28272e-014	-2.79933e-014	-3.52048e-014	-2.57397e-014	-2.49799e-014	-1.3321e-014	-2.21722e-014	-1.98022e-014	-1.89154e-014	-1.57918e-014	-2.25382e-014	-2.78884e-014	-3.01062e-014	-1.66837e-014	-2.7292e-014	-5.56546e-015	-1.22852e-014	-1.38188e-014	-3.05715e-015
-1.50785e-014	-1.39444e-014	-1.08573e-014	-1.92271e-014	-2.20635e-014	-3.1551e-014	-3.24345e-014	-2.78209e-014	-3.5002e-014	-2.58383e-014	-2.50469e-014	-1.36043e-014	-2.24696e-014	-1.9639e-014	-1.87363e-014	-1.53796e-014	-2.23397e-014	-2.76349e-014	-2.98734e-014	-1.66423e-014	-2.70413e-014	-5.79858e-015	-1.2641e-014	-1.40276e-014	-3.54738e-015
-1.51915e-014	-1.42383e-014	-1.1211e-014	-1.87431e-014	-2.13426e-014	-3.10759e-014	-3.20209e-014	-2.76509e-014	-3.47845e-014	-2.5944e-014	-2.50994e-014	-1.39075e-014	-2.27578e-014	-1.94819e-014	-1.85688e-014	-1.49812e-014	-2.2137e-014	-2.73827e-014	-2.95933e-014	-1.65537e-014	-2.67577e-014	-6.01206e-015	-1.29622e-014	-1.42164e-014	-4.00278e-015
-1.52747e-014	-1.45325e-014	-1.15708e-014	-1.8244e-014	-2.06429e-014	-3.05917e-014	-3.15875e-014	-2.74849e-014	-3.4552e-014	-2.6056e-014	-2.51367e-014	-1.42279e-014	-2.30349e-014	-1.9332e-014	-1.8414e-014	-1.45993e-014	-2.19315e-014	-2.71323e-014	-2.92675e-014	-1.64196e-014	-2.64443e-014	-6.20545e-015	-1.32482e-014	-1.43861e-014	-4.42123e-015
-1.53294e-014	-1.48262e-014	-1.19364e-014	-1.77338e-014	-1.99693e-014	-3.00994e-014	-3.1136e-014	-2.73236e-014	-3.43046e-014	-2.6174e-014	-2.51584e-014	-1.4563e-014	-2.32992e-014	-1.91907e-014	-1.82723e-014	-1.42361e-014	-2.17245e-014	-2.68839e-014	-2.88984e-014	-1.62421e-014	-2.6105e-014	-6.37981e-015	-1.3498e-014	-1.45377e-014	-4.80182e-015
-1.5358e-014	-1.51187e-014	-1.23064e-014	-1.72159e-014	-1.93263e-014	-2.95994e-014	-3.06685e-014	-2.71684e-014	-3.40423e-014	-2.62971e-014	-2.51638e-014	-1.49107e-014	-2.35494e-014	-1.90589e-014	-1.81439e-014	-1.3894e-014	-2.1518e-014	-2.66375e-014	-2.84889e-014	-1.60224e-014	-2.57437e-014	-6.53573e-015	-1.37105e-014	-1.46727e-014	-5.14392e-015
-1.53625e-014	-1.54091e-014	-1.26796e-014	-1.66938e-014	-1.87172e-014	-2.90926e-014	-3.01865e-014	-2.70201e-014	-3.37641e-014	-2.64244e-014	-2.5153e-014	-1.5268e-014	-2.37833e-014	-1.89373e-014	-1.80291e-014	-1.35752e-014	-2.13135e-014	-2.63927e-014	-2.8043e-014	-1.57627e-014	-2.53647e-014	-6.67436e-015	-1.38861e-014	-1.4792e-014	-5.44712e-015
-1.53453e-014	-1.5697e-014	-1.30547e-014	-1.61711e-014	-1.81455e-014	-2.85805e-014	-2.96918e-014	-2.68789e-014	-3.34703e-014	-2.6555e-014	-2.51263e-014	-1.56317e-014	-2.40001e-014	-1.88275e-014	-1.79278e-014	-1.32811e-014	-2.11126e-014	-2.61495e-014	-2.75643e-014	-1.54661e-014	-2.49723e-014	-6.79686e-015	-1.40251e-014	-1.48968e-014	-5.71145e-015
-1.53096e-014	-1.59823e-014	-1.34307e-014	-1.56507e-014	-1.76146e-014	-2.80639e-014	-2.91862e-014	-2.6745e-014	-3.3161e-014	-2.66871e-014	-2.50838e-014	-1.59983e-014	-2.41991e-014	-1.87292e-014	-1.78396e-014	-1.30133e-014	-2.09164e-014	-2.59076e-014	-2.70563e-014	-1.51352e-014	-2.45704e-014	-6.90422e-015	-1.41282e-014	-1.49891e-014	-5.93772e-015
-1.52585e-014	-1.62643e-014	-1.38061e-014	-1.51369e-014	-1.71269e-014	-2.75441e-014	-2.86713e-014	-2.66185e-014	-3.28359e-014	-2.682e-014	-2.50262e-014	-1.63646e-014	-2.43793e-014	-1.8643e-014	-1.77646e-014	-1.27734e-014	-2.07261e-014	-2.56667e-014	-2.65225e-014	-1.47725e-014	-2.41634e-014	-6.99857e-015	-1.41961e-014	-1.50709e-014	-6.12773e-015
-1.51948e-014	-1.65422e-014	-1.41794e-014	-1.46335e-014	-1.66847e-014	-2.70221e-014	-2.81494e-014	-2.64997e-014	-3.24945e-014	-2.6952e-014	-2.49543e-014	-1.6728e-014	-2.45396e-014	-1.85698e-014	-1.77028e-014	-1.25621e-014	-2.05433e-014	-2.54261e-014	-2.59668e-014	-1.43821e-014	-2.37552e-014	-7.08234e-015	-1.42313e-014	-1.51438e-014	-6.28322e-015
-1.51205e-014	-1.68155e-014	-1.4549e-014	-1.4144e-014	-1.62899e-014	-2.64995e-014	-2.76216e-014	-2.6388e-014	-3.21367e-014	-2.7081e-014	-2.48689e-014	-1.70858e-014	-2.46789e-014	-1.85096e-014	-1.76543e-014	-1.23806e-014	-2.03687e-014	-2.51861e-014	-2.5394e-014	-1.39667e-014	-2.33507e-014	-7.1575e-015	-1.42353e-014	-1.52101e-014	-6.40565e-015
-1.50393e-014	-1.70836e-014	-1.49136e-014	-1.36721e-014	-1.5944e-014	-2.59778e-014	-2.70897e-014	-2.62826e-014	-3.17634e-014	-2.72056e-014	-2.47712e-014	-1.74356e-014	-2.47967e-014	-1.8462e-014	-1.76185e-014	-1.22288e-014	-2.02036e-014	-2.49465e-014	-2.48076e-014	-1.35293e-014	-2.29545e-014	-7.22688e-015	-1.42104e-014	-1.52714e-014	-6.49736e-015
-1.49539e-014	-1.7346e-014	-1.52718e-014	-1.3221e-014	-1.56477e-014	-2.54581e-014	-2.65558e-014	-2.61828e-014	-3.13747e-014	-2.73237e-014	-2.46625e-014	-1.77752e-014	-2.48927e-014	-1.84276e-014	-1.75951e-014	-1.21067e-014	-2.00489e-014	-2.4707e-014	-2.42117e-014	-1.30738e-014	-2.25717e-014	-7.29335e-015	-1.41592e-014	-1.53299e-014	-6.56116e-015
-1.48667e-014	-1.76015e-014	-1.56222e-014	-1.27946e-014	-1.54017e-014	-2.49417e-014	-2.60214e-014	-2.60869e-014	-3.09704e-014	-2.74337e-014	-2.4544e-014	-1.81021e-014	-2.49671e-014	-1.84062e-014	-1.75841e-014	-1.20145e-014	-1.9905e-014	-2.44666e-014	-2.36113e-014	-1.26037e-014	-2.22058e-014	-7.35939e-015	-1.40846e-014	-1.53877e-014	-6.59977e-015
-1.47812e-014	-1.78495e-014	-1.59625e-014	-1.23954e-014	-1.52058e-014	-2.44301e-014	-2.54878e-014	-2.59937e-014	-3.05502e-014	-2.75335e-014	-2.44167e-014	-1.84141e-014	-2.50197e-014	-1.83978e-014	-1.75839e-014	-1.19518e-014	-1.97725e-014	-2.42245e-014	-2.30108e-014	-1.21226e-014	-2.18614e-014	-7.42652e-015	-1.39891e-014	-1.54475e-014	-6.61638e-015
-1.46999e-014	-1.8089e-014	-1.62913e-014	-1.20259e-014	-1.50588e-014	-2.39248e-014	-2.49566e-014	-2.59018e-014	-3.01153e-014	-2.76216e-014	-2.42819e-014	-1.87097e-014	-2.5051e-014	-1.84019e-014	-1.7594e-014	-1.19174e-014	-1.96517e-014	-2.39807e-014	-2.24143e-014	-1.16344e-014	-2.15419e-014	-7.49733e-015	-1.38759e-014	-1.55111e-014	-6.61392e-015
-1.4625e-014	-1.83194e-014	-1.66071e-014	-1.16884e-014	-1.49602e-014	-2.34268e-014	-2.44293e-014	-2.58092e-014	-2.96661e-014	-2.76967e-014	-2.4142e-014	-1.89869e-014	-2.50614e-014	-1.84181e-014	-1.76135e-014	-1.19105e-014	-1.95429e-014	-2.37351e-014	-2.18257e-014	-1.11433e-014	-2.12501e-014	-7.57475e-015	-1.37482e-014	-1.55803e-014	-6.59577e-015
-1.45591e-014	-1.85399e-014	-1.69085e-014	-1.13851e-014	-1.4909e-014	-2.29375e-014	-2.3907e-014	-2.57133e-014	-2.92038e-014	-2.77578e-014	-2.39983e-014	-1.92447e-014	-2.50507e-014	-1.84459e-014	-1.76422e-014	-1.19298e-014	-1.9447e-014	-2.34877e-014	-2.12493e-014	-1.06525e-014	-2.099e-014	-7.66119e-015	-1.36092e-014	-1.56564e-014	-6.56562e-015
-1.45042e-014	-1.87495e-014	-1.71943e-014	-1.11178e-014	-1.49027e-014	-2.2458e-014	-2.33905e-014	-2.56114e-014	-2.87297e-014	-2.78031e-014	-2.38523e-014	-1.94821e-014	-2.50191e-014	-1.8485e-014	-1.76786e-014	-1.19733e-014	-1.9364e-014	-2.32386e-014	-2.06896e-014	-1.01658e-014	-2.07645e-014	-7.7589e-015	-1.34621e-014	-1.57415e-014	-6.52671e-015
-1.44622e-014	-1.89477e-014	-1.74636e-014	-1.08885e-014	-1.4939e-014	-2.19894e-014	-2.28805e-014	-2.55008e-014	-2.82449e-014	-2.78316e-014	-2.37059e-014	-1.96987e-014	-2.49675e-014	-1.85346e-014	-1.77211e-014	-1.2039e-014	-1.92937e-014	-2.29868e-014	-2.01496e-014	-9.6874e-015	-2.05759e-014	-7.86943e-015	-1.33105e-014	-1.58366e-014	-6.48241e-015
-1.44354e-014	-1.91336e-014	-1.77147e-014	-1.06983e-014	-1.50153e-014	-2.15325e-014	-2.23776e-014	-2.53792e-014	-2.77507e-014	-2.78424e-014	-2.35602e-014	-1.98929e-014	-2.48972e-014	-1.8594e-014	-1.7769e-014	-1.21245e-014	-1.92355e-014	-2.27324e-014	-1.96327e-014	-9.22072e-015	-2.04264e-014	-7.99439e-015	-1.31569e-014	-1.59426e-014	-6.43569e-015
-1.44244e-014	-1.93067e-014	-1.79463e-014	-1.05478e-014	-1.51291e-014	-2.10879e-014	-2.18828e-014	-2.52434e-014	-2.7249e-014	-2.78344e-014	-2.34164e-014	-2.00651e-014	-2.4809e-014	-1.8663e-014	-1.78208e-014	-1.22279e-014	-1.91893e-014	-2.2475e-014	-1.91423e-014	-8.76981e-015	-2.03172e-014	-8.13479e-015	-1.30048e-014	-1.60602e-014	-6.38987e-015
-1.44298e-014	-1.9466e-014	-1.81576e-014	-1.04378e-014	-1.5277e-014	-2.06567e-014	-2.13965e-014	-2.50908e-014	-2.67412e-014	-2.78074e-014	-2.3276e-014	-2.02152e-014	-2.47043e-014	-1.87411e-014	-1.78756e-014	-1.2347e-014	-1.91538e-014	-2.22149e-014	-1.86815e-014	-8.33806e-015	-2.02497e-014	-8.29151e-015	-1.28567e-014	-1.61902e-014	-6.34775e-015
-1.44532e-014	-1.96108e-014	-1.83472e-014	-1.03677e-014	-1.54551e-014	-2.02391e-014	-2.09191e-014	-2.49187e-014	-2.62291e-014	-2.77611e-014	-2.31395e-014	-2.03435e-014	-2.45839e-014	-1.88274e-014	-1.79321e-014	-1.24798e-014	-1.91281e-014	-2.19523e-014	-1.82536e-014	-7.92801e-015	-2.02243e-014	-8.46614e-015	-1.27153e-014	-1.63332e-014	-6.31231e-015
-1.44951e-014	-1.97414e-014	-1.85144e-014	-1.03374e-014	-1.566e-014	-1.98365e-014	-2.04509e-014	-2.47246e-014	-2.57149e-014	-2.76952e-014	-2.3008e-014	-2.04507e-014	-2.44493e-014	-1.89211e-014	-1.79892e-014	-1.26232e-014	-1.91111e-014	-2.16868e-014	-1.7861e-014	-7.54305e-015	-2.02412e-014	-8.65816e-015	-1.25828e-014	-1.64898e-014	-6.28566e-015
-1.45556e-014	-1.9857e-014	-1.86583e-014	-1.03466e-014	-1.58882e-014	-1.94493e-014	-1.99917e-014	-2.45058e-014	-2.52005e-014	-2.76092e-014	-2.28821e-014	-2.05381e-014	-2.43013e-014	-1.90212e-014	-1.80448e-014	-1.27747e-014	-1.91021e-014	-2.14188e-014	-1.75056e-014	-7.18535e-015	-2.03003e-014	-8.8684e-015	-1.24615e-014	-1.66603e-014	-6.27008e-015
-1.46351e-014	-1.99568e-014	-1.87791e-014	-1.03942e-014	-1.61354e-014	-1.90776e-014	-1.95416e-014	-2.42594e-014	-2.46877e-014	-2.75031e-014	-2.27623e-014	-2.06064e-014	-2.41415e-014	-1.91269e-014	-1.80972e-014	-1.29312e-014	-1.91001e-014	-2.11483e-014	-1.71892e-014	-6.85767e-015	-2.04011e-014	-9.09712e-015	-1.23531e-014	-1.68442e-014	-6.26763e-015
-1.47327e-014	-2.00406e-014	-1.88766e-014	-1.0478e-014	-1.63979e-014	-1.87216e-014	-1.91004e-014	-2.3984e-014	-2.41786e-014	-2.73782e-014	-2.26491e-014	-2.06567e-014	-2.39709e-014	-1.92375e-014	-1.81454e-014	-1.30908e-014	-1.91037e-014	-2.08756e-014	-1.69129e-014	-6.56206e-015	-2.05428e-014	-9.34348e-015	-1.22581e-014	-1.7041e-014	-6.28016e-015
-1.48477e-014	-2.01084e-014	-1.895e-014	-1.05961e-014	-1.66712e-014	-1.83819e-014	-1.86681e-014	-2.36775e-014	-2.36764e-014	-2.72349e-014	-2.25426e-014	-2.069e-014	-2.37908e-014	-1.93525e-014	-1.81874e-014	-1.32513e-014	-1.91112e-014	-2.06008e-014	-1.66781e-014	-6.30086e-015	-2.07238e-014	-9.60619e-015	-1.21774e-014	-1.72503e-014	-6.30973e-015
-1.49795e-014	-2.01604e-014	-1.89998e-014	-1.07462e-014	-1.69515e-014	-1.80584e-014	-1.82446e-014	-2.33381e-014	-2.31831e-014	-2.70739e-014	-2.2443e-014	-2.07074e-014	-2.36027e-014	-1.94711e-014	-1.82214e-014	-1.34101e-014	-1.91214e-014	-2.03241e-014	-1.64852e-014	-6.07533e-015	-2.09418e-014	-9.88368e-015	-1.21119e-014	-1.74716e-014	-6.35691e-015
-1.51268e-014	-2.01964e-014	-1.9026e-014	-1.09258e-014	-1.72346e-014	-1.77509e-014	-1.78291e-014	-2.2965e-014	-2.27012e-014	-2.68962e-014	-2.23499e-014	-2.07109e-014	-2.3407e-014	-1.95925e-014	-1.82463e-014	-1.35651e-014	-1.91325e-014	-2.00456e-014	-1.63337e-014	-5.88759e-015	-2.11941e-014	-1.01744e-014	-1.20618e-014	-1.77034e-014	-6.42275e-015
-1.52884e-014	-2.02167e-014	-1.90291e-014	-1.11314e-014	-1.75162e-014	-1.74592e-014	-1.74214e-014	-2.25567e-014	-2.22329e-014	-2.67029e-014	-2.22635e-014	-2.07027e-014	-2.32046e-014	-1.97156e-014	-1.826e-014	-1.37139e-014	-1.91425e-014	-1.97658e-014	-1.6224e-014	-5.7384e-015	-2.14777e-014	-1.04767e-014	-1.20267e-014	-1.79448e-014	-6.5075e-015
-1.54629e-014	-2.02214e-014	-1.90101e-014	-1.13602e-014	-1.77925e-014	-1.71825e-014	-1.70214e-014	-2.2113e-014	-2.17801e-014	-2.64956e-014	-2.21829e-014	-2.0685e-014	-2.29973e-014	-1.98401e-014	-1.82613e-014	-1.38545e-014	-1.91491e-014	-1.94848e-014	-1.61549e-014	-5.62862e-015	-2.17897e-014	-1.07885e-014	-1.20071e-014	-1.81951e-014	-6.61107e-015
-1.56484e-014	-2.02106e-014	-1.89693e-014	-1.16088e-014	-1.80596e-014	-1.69205e-014	-1.66289e-014	-2.16342e-014	-2.13454e-014	-2.62757e-014	-2.21078e-014	-2.06599e-014	-2.27862e-014	-1.99648e-014	-1.8248e-014	-1.39856e-014	-1.91508e-014	-1.92027e-014	-1.61259e-014	-5.55885e-015	-2.21262e-014	-1.1107e-014	-1.20026e-014	-1.84534e-014	-6.73334e-015
-1.58429e-014	-2.01848e-014	-1.89078e-014	-1.18737e-014	-1.8314e-014	-1.6672e-014	-1.6243e-014	-2.11208e-014	-2.09307e-014	-2.60445e-014	-2.20369e-014	-2.0629e-014	-2.25717e-014	-2.0089e-014	-1.82181e-014	-1.41053e-014	-1.91456e-014	-1.89194e-014	-1.61352e-014	-5.52886e-015	-2.24833e-014	-1.14307e-014	-1.20118e-014	-1.87181e-014	-6.87386e-015
-1.60445e-014	-2.0145e-014	-1.88264e-014	-1.21509e-014	-1.85521e-014	-1.64365e-014	-1.58633e-014	-2.05734e-014	-2.05378e-014	-2.58027e-014	-2.19704e-014	-2.05946e-014	-2.23542e-014	-2.02117e-014	-1.81699e-014	-1.42119e-014	-1.91319e-014	-1.86354e-014	-1.61808e-014	-5.53823e-015	-2.28568e-014	-1.1757e-014	-1.20336e-014	-1.8988e-014	-7.03152e-015
-1.62507e-014	-2.00919e-014	-1.87264e-014	-1.24368e-014	-1.87705e-014	-1.62122e-014	-1.54888e-014	-1.99937e-014	-2.01685e-014	-2.55525e-014	-2.19072e-014	-2.0559e-014	-2.21345e-014	-2.0332e-014	-1.8102e-014	-1.43046e-014	-1.91081e-014	-1.83507e-014	-1.6261e-014	-5.58634e-015	-2.32428e-014	-1.20831e-014	-1.20661e-014	-1.92617e-014	-7.20463e-015
-1.64592e-014	-2.00266e-014	-1.86091e-014	-1.2727e-014	-1.89661e-014	-1.59975e-014	-1.51189e-014	-1.93833e-014	-1.98236e-014	-2.52952e-014	-2.18463e-014	-2.0524e-014	-2.19137e-014	-2.0449e-014	-1.80126e-014	-1.43821e-014	-1.90725e-014	-1.80653e-014	-1.63732e-014	-5.67247e-015	-2.36369e-014	-1.24059e-014	-1.21078e-014	-1.9538e-014	-7.39255e-015
-1.66677e-014	-1.99502e-014	-1.84756e-014	-1.30173e-014	-1.91357e-014	-1.57919e-014	-1.47536e-014	-1.87446e-014	-1.9505e-014	-2.50327e-014	-2.17865e-014	-2.04914e-014	-2.16916e-014	-2.05622e-014	-1.79e-014	-1.44438e-014	-1.90235e-014	-1.77791e-014	-1.65147e-014	-5.79529e-015	-2.40338e-014	-1.27219e-014	-1.21568e-014	-1.98151e-014	-7.59409e-015
-1.68741e-014	-1.98631e-014	-1.83267e-014	-1.33035e-014	-1.92768e-014	-1.55942e-014	-1.43914e-014	-1.80805e-014	-1.92137e-014	-2.4767e-014	-2.17265e-014	-2.04628e-014	-2.14686e-014	-2.06704e-014	-1.77634e-014	-1.44882e-014	-1.89594e-014	-1.74918e-014	-1.66826e-014	-5.95257e-015	-2.44291e-014	-1.30279e-014	-1.22111e-014	-2.00916e-014	-7.80726e-015
-1.70754e-014	-1.97668e-014	-1.81643e-014	-1.35812e-014	-1.93866e-014	-1.54029e-014	-1.40319e-014	-1.73941e-014	-1.89501e-014	-2.44989e-014	-2.16654e-014	-2.04398e-014	-2.12449e-014	-2.07734e-014	-1.76017e-014	-1.45143e-014	-1.88791e-014	-1.72033e-014	-1.68733e-014	-6.14257e-015	-2.48181e-014	-1.3321e-014	-1.22685e-014	-2.03668e-014	-8.03043e-015
-1.72688e-014	-1.96625e-014	-1.79899e-014	-1.38466e-014	-1.94631e-014	-1.52168e-014	-1.36752e-014	-1.66899e-014	-1.87154e-014	-2.42296e-014	-2.16023e-014	-2.04243e-014	-2.10209e-014	-2.08701e-014	-1.74138e-014	-1.45224e-014	-1.87812e-014	-1.69137e-014	-1.70834e-014	-6.3627e-015	-2.51962e-014	-1.3599e-014	-1.23273e-014	-2.06394e-014	-8.26188e-015
-1.7452e-014	-1.95515e-014	-1.78053e-014	-1.40961e-014	-1.95044e-014	-1.50342e-014	-1.33206e-014	-1.59714e-014	-1.85096e-014	-2.39604e-014	-2.1536e-014	-2.0417e-014	-2.07966e-014	-2.09596e-014	-1.71987e-014	-1.45121e-014	-1.86642e-014	-1.66224e-014	-1.73094e-014	-6.60992e-015	-2.5558e-014	-1.3859e-014	-1.23851e-014	-2.0908e-014	-8.49937e-015
-1.76231e-014	-1.94349e-014	-1.76117e-014	-1.43254e-014	-1.95087e-014	-1.48533e-014	-1.29669e-014	-1.52422e-014	-1.83324e-014	-2.3692e-014	-2.14658e-014	-2.04192e-014	-2.0572e-014	-2.10409e-014	-1.6955e-014	-1.44837e-014	-1.85269e-014	-1.63291e-014	-1.75478e-014	-6.88072e-015	-2.58995e-014	-1.40982e-014	-1.24396e-014	-2.11715e-014	-8.74049e-015
-1.77801e-014	-1.93139e-014	-1.74106e-014	-1.45309e-014	-1.94751e-014	-1.46726e-014	-1.26133e-014	-1.45064e-014	-1.81835e-014	-2.34255e-014	-2.13907e-014	-2.04319e-014	-2.03473e-014	-2.11134e-014	-1.66828e-014	-1.44366e-014	-1.83679e-014	-1.60334e-014	-1.77942e-014	-7.17225e-015	-2.62158e-014	-1.43145e-014	-1.24887e-014	-2.14287e-014	-8.98333e-015
-1.79207e-014	-1.91905e-014	-1.72036e-014	-1.47101e-014	-1.94033e-014	-1.44905e-014	-1.22593e-014	-1.3769e-014	-1.80622e-014	-2.3162e-014	-2.13097e-014	-2.04556e-014	-2.01222e-014	-2.11763e-014	-1.63816e-014	-1.43713e-014	-1.81869e-014	-1.5735e-014	-1.80442e-014	-7.48117e-015	-2.65025e-014	-1.45056e-014	-1.25304e-014	-2.16785e-014	-9.22627e-015
-1.80417e-014	-1.9066e-014	-1.69922e-014	-1.48594e-014	-1.92918e-014	-1.43056e-014	-1.19041e-014	-1.30353e-014	-1.79671e-014	-2.2902e-014	-2.12223e-014	-2.04907e-014	-1.98965e-014	-2.12288e-014	-1.60505e-014	-1.42873e-014	-1.79833e-014	-1.54336e-014	-1.82937e-014	-7.80384e-015	-2.67558e-014	-1.46699e-014	-1.25631e-014	-2.19203e-014	-9.46719e-015
-1.81423e-014	-1.89418e-014	-1.67781e-014	-1.49761e-014	-1.91402e-014	-1.41164e-014	-1.15476e-014	-1.23102e-014	-1.78962e-014	-2.26457e-014	-2.11277e-014	-2.05373e-014	-1.967e-014	-2.12699e-014	-1.569e-014	-1.41848e-014	-1.77561e-014	-1.51288e-014	-1.8539e-014	-8.13662e-015	-2.69723e-014	-1.48052e-014	-1.25856e-014	-2.21532e-014	-9.70486e-015
-1.82205e-014	-1.88189e-014	-1.65618e-014	-1.50576e-014	-1.8949e-014	-1.39215e-014	-1.1189e-014	-1.15979e-014	-1.7848e-014	-2.2393e-014	-2.10252e-014	-2.05953e-014	-1.94421e-014	-2.12981e-014	-1.53002e-014	-1.40647e-014	-1.75052e-014	-1.48203e-014	-1.87759e-014	-8.47557e-015	-2.71477e-014	-1.49108e-014	-1.25961e-014	-2.23765e-014	-9.9378e-015
-1.82752e-014	-1.86984e-014	-1.63449e-014	-1.51015e-014	-1.87181e-014	-1.37196e-014	-1.08278e-014	-1.0903e-014	-1.78201e-014	-2.21446e-014	-2.09145e-014	-2.06644e-014	-1.92123e-014	-2.13129e-014	-1.48822e-014	-1.39272e-014	-1.723e-014	-1.45078e-014	-1.89996e-014	-8.8166e-015	-2.72792e-014	-1.49859e-014	-1.2594e-014	-2.25896e-014	-1.01643e-014
-1.83054e-014	-1.85819e-014	-1.61279e-014	-1.51061e-014	-1.84485e-014	-1.35096e-014	-1.04634e-014	-1.02302e-014	-1.78093e-014	-2.19002e-014	-2.07942e-014	-2.07443e-014	-1.89804e-014	-2.13137e-014	-1.44365e-014	-1.37725e-014	-1.69302e-014	-1.41906e-014	-1.92062e-014	-9.15507e-015	-2.73644e-014	-1.50301e-014	-1.25784e-014	-2.27916e-014	-1.03825e-014
-1.83096e-014	-1.84707e-014	-1.59124e-014	-1.50692e-014	-1.81409e-014	-1.32899e-014	-1.00952e-014	-9.58334e-015	-1.78133e-014	-2.1659e-014	-2.06647e-014	-2.08333e-014	-1.87461e-014	-2.12997e-014	-1.39637e-014	-1.3601e-014	-1.6606e-014	-1.38681e-014	-1.9392e-014	-9.48722e-015	-2.74004e-014	-1.50435e-014	-1.25483e-014	-2.29819e-014	-1.05913e-014
-1.82867e-014	-1.83656e-014	-1.5699e-014	-1.49904e-014	-1.77964e-014	-1.30598e-014	-9.72273e-015	-8.96612e-015	-1.78285e-014	-2.14213e-014	-2.0526e-014	-2.09313e-014	-1.85092e-014	-2.12706e-014	-1.34651e-014	-1.34132e-014	-1.62579e-014	-1.35396e-014	-1.95528e-014	-9.80906e-015	-2.73858e-014	-1.50266e-014	-1.25035e-014	-2.31602e-014	-1.07892e-014
-1.8236e-014	-1.82671e-014	-1.54888e-014	-1.48691e-014	-1.74163e-014	-1.28189e-014	-9.34568e-015	-8.38228e-015	-1.78514e-014	-2.11857e-014	-2.03782e-014	-2.10371e-014	-1.82688e-014	-2.12257e-014	-1.29424e-014	-1.32103e-014	-1.58864e-014	-1.32052e-014	-1.96846e-014	-1.01166e-014	-2.73198e-014	-1.49794e-014	-1.2444e-014	-2.33262e-014	-1.09755e-014
-1.81575e-014	-1.81771e-014	-1.52825e-014	-1.47054e-014	-1.70026e-014	-1.25662e-014	-8.96377e-015	-7.83469e-015	-1.78791e-014	-2.0951e-014	-2.0221e-014	-2.11491e-014	-1.80246e-014	-2.11641e-014	-1.23972e-014	-1.29924e-014	-1.54921e-014	-1.28642e-014	-1.97846e-014	-1.04058e-014	-2.72016e-014	-1.4903e-014	-1.23695e-014	-2.34794e-014	-1.11489e-014
-1.80507e-014	-1.8096e-014	-1.508e-014	-1.44999e-014	-1.65572e-014	-1.23012e-014	-8.57662e-015	-7.32611e-015	-1.79082e-014	-2.0717e-014	-2.00549e-014	-2.12658e-014	-1.77765e-014	-2.10853e-014	-1.18316e-014	-1.27602e-014	-1.50752e-014	-1.25162e-014	-1.98495e-014	-1.06727e-014	-2.70306e-014	-1.47994e-014	-1.22806e-014	-2.36196e-014	-1.13093e-014
-1.79159e-014	-1.80238e-014	-1.48819e-014	-1.42525e-014	-1.60823e-014	-1.20232e-014	-8.1842e-015	-6.8586e-015	-1.79347e-014	-2.0483e-014	-1.98801e-014	-2.1385e-014	-1.75245e-014	-2.09886e-014	-1.12479e-014	-1.25142e-014	-1.46371e-014	-1.21611e-014	-1.98766e-014	-1.09139e-014	-2.6807e-014	-1.46699e-014	-1.21783e-014	-2.37462e-014	-1.14561e-014
-1.7753e-014	-1.79612e-014	-1.46891e-014	-1.39645e-014	-1.55805e-014	-1.17325e-014	-7.78646e-015	-6.434e-015	-1.79546e-014	-2.02476e-014	-1.96969e-014	-2.15059e-014	-1.72679e-014	-2.08735e-014	-1.06489e-014	-1.22546e-014	-1.41794e-014	-1.17984e-014	-1.98629e-014	-1.1126e-014	-2.65317e-014	-1.45161e-014	-1.20627e-014	-2.38585e-014	-1.15896e-014
-1.75622e-014	-1.79086e-014	-1.45017e-014	-1.36376e-014	-1.50541e-014	-1.14285e-014	-7.38317e-015	-6.0539e-015	-1.79635e-014	-2.00096e-014	-1.95061e-014	-2.16266e-014	-1.70066e-014	-2.07396e-014	-1.00367e-014	-1.19818e-014	-1.37039e-014	-1.14277e-014	-1.98063e-014	-1.13056e-014	-2.62054e-014	-1.4341e-014	-1.19352e-014	-2.39562e-014	-1.17092e-014
-1.73449e-014	-1.78659e-014	-1.43199e-014	-1.32735e-014	-1.45058e-014	-1.11113e-014	-6.975e-015	-5.71934e-015	-1.7957e-014	-1.97682e-014	-1.93078e-014	-2.17443e-014	-1.67409e-014	-2.05864e-014	-9.41378e-015	-1.16956e-014	-1.3212e-014	-1.10493e-014	-1.97051e-014	-1.1449e-014	-2.583e-014	-1.41461e-014	-1.1797e-014	-2.40383e-014	-1.18154e-014
-1.7102e-014	-1.78333e-014	-1.41433e-014	-1.28742e-014	-1.39382e-014	-1.07812e-014	-6.56202e-015	-5.42978e-015	-1.79316e-014	-1.95215e-014	-1.91028e-014	-2.18575e-014	-1.64708e-014	-2.04143e-014	-8.78348e-015	-1.13965e-014	-1.27056e-014	-1.06633e-014	-1.95575e-014	-1.15544e-014	-2.54077e-014	-1.39345e-014	-1.16485e-014	-2.41047e-014	-1.19082e-014
-1.68348e-014	-1.78103e-014	-1.3972e-014	-1.24423e-014	-1.3355e-014	-1.04383e-014	-6.14452e-015	-5.18488e-015	-1.78838e-014	-1.92687e-014	-1.88916e-014	-2.19641e-014	-1.61959e-014	-2.02226e-014	-8.1485e-015	-1.1085e-014	-1.21861e-014	-1.02698e-014	-1.93611e-014	-1.16195e-014	-2.49405e-014	-1.37096e-014	-1.14914e-014	-2.4155e-014	-1.1988e-014
-1.65449e-014	-1.77964e-014	-1.38061e-014	-1.19803e-014	-1.27581e-014	-1.00836e-014	-5.72311e-015	-4.98394e-015	-1.78102e-014	-1.90092e-014	-1.86749e-014	-2.20611e-014	-1.59165e-014	-2.00112e-014	-7.51161e-015	-1.07613e-014	-1.16552e-014	-9.86814e-015	-1.91147e-014	-1.16414e-014	-2.4431e-014	-1.34737e-014	-1.13268e-014	-2.41889e-014	-1.20552e-014
-1.62336e-014	-1.77916e-014	-1.36459e-014	-1.1491e-014	-1.21511e-014	-9.71835e-015	-5.29762e-015	-4.82512e-015	-1.77075e-014	-1.87421e-014	-1.84528e-014	-2.21463e-014	-1.56318e-014	-1.97797e-014	-6.87669e-015	-1.0425e-014	-1.11141e-014	-9.45842e-015	-1.88178e-014	-1.16186e-014	-2.38825e-014	-1.32302e-014	-1.11562e-014	-2.42061e-014	-1.211e-014
-1.59032e-014	-1.77953e-014	-1.34912e-014	-1.09778e-014	-1.15375e-014	-9.34313e-015	-4.8687e-015	-4.7055e-015	-1.75719e-014	-1.84662e-014	-1.8226e-014	-2.22173e-014	-1.53422e-014	-1.95286e-014	-6.24672e-015	-1.0077e-014	-1.05652e-014	-9.0408e-015	-1.84699e-014	-1.15497e-014	-2.3299e-014	-1.29826e-014	-1.09815e-014	-2.42053e-014	-1.21535e-014
-1.55555e-014	-1.78066e-014	-1.33419e-014	-1.04439e-014	-1.09203e-014	-8.95901e-015	-4.43752e-015	-4.6226e-015	-1.74008e-014	-1.81807e-014	-1.79947e-014	-2.22718e-014	-1.5048e-014	-1.92581e-014	-5.62495e-015	-9.71826e-015	-1.00107e-014	-8.61554e-015	-1.80708e-014	-1.14337e-014	-2.26844e-014	-1.2734e-014	-1.08038e-014	-2.41857e-014	-1.21864e-014
-1.51929e-014	-1.78242e-014	-1.31976e-014	-9.89252e-015	-1.03026e-014	-8.5671e-015	-4.00496e-015	-4.57341e-015	-1.71922e-014	-1.7885e-014	-1.77593e-014	-2.23076e-014	-1.47492e-014	-1.8968e-014	-5.0151e-015	-9.34862e-015	-9.45183e-015	-8.18285e-015	-1.76207e-014	-1.12703e-014	-2.20428e-014	-1.24872e-014	-1.06239e-014	-2.41468e-014	-1.22093e-014
-1.48174e-014	-1.78474e-014	-1.30581e-014	-9.32712e-015	-9.68752e-015	-8.16848e-015	-3.57213e-015	-4.55401e-015	-1.69438e-014	-1.75792e-014	-1.75203e-014	-2.23225e-014	-1.44456e-014	-1.86593e-014	-4.41968e-015	-8.96876e-015	-8.89058e-015	-7.74352e-015	-1.71212e-014	-1.10598e-014	-2.13782e-014	-1.22455e-014	-1.04437e-014	-2.40882e-014	-1.22224e-014
-1.44316e-014	-1.78751e-014	-1.29233e-014	-8.75124e-015	-9.07847e-015	-7.76471e-015	-3.13969e-015	-4.56103e-015	-1.66539e-014	-1.72627e-014	-1.72774e-014	-2.23141e-014	-1.41378e-014	-1.83319e-014	-3.84188e-015	-8.57864e-015	-8.32906e-015	-7.29782e-015	-1.6573e-014	-1.08016e-014	-2.06951e-014	-1.20112e-014	-1.02648e-014	-2.40087e-014	-1.22264e-014
-1.40382e-014	-1.79064e-014	-1.27932e-014	-8.1692e-015	-8.47801e-015	-7.35701e-015	-2.70929e-015	-4.5907e-015	-1.63217e-014	-1.6935e-014	-1.70309e-014	-2.22809e-014	-1.38266e-014	-1.7986e-014	-3.28486e-015	-8.17902e-015	-7.76913e-015	-6.84595e-015	-1.59763e-014	-1.04964e-014	-1.99973e-014	-1.17875e-014	-1.00877e-014	-2.39072e-014	-1.22218e-014
-1.36396e-014	-1.79394e-014	-1.26678e-014	-7.5845e-015	-7.88884e-015	-6.94648e-015	-2.28191e-015	-4.63827e-015	-1.59464e-014	-1.65968e-014	-1.67812e-014	-2.22216e-014	-1.3512e-014	-1.76221e-014	-2.75087e-015	-7.77018e-015	-7.21283e-015	-6.38914e-015	-1.53331e-014	-1.0146e-014	-1.92892e-014	-1.15773e-014	-9.91384e-015	-2.37833e-014	-1.22092e-014
-1.3238e-014	-1.79723e-014	-1.25473e-014	-7.00014e-015	-7.31347e-015	-6.53508e-015	-1.85914e-015	-4.699e-015	-1.55278e-014	-1.62481e-014	-1.65287e-014	-2.21351e-014	-1.31942e-014	-1.72408e-014	-2.24248e-015	-7.35265e-015	-6.6609e-015	-5.9276e-015	-1.46453e-014	-9.75168e-015	-1.85757e-014	-1.13826e-014	-9.74322e-015	-2.36365e-014	-1.21893e-014
-1.28353e-014	-1.80042e-014	-1.24313e-014	-6.41996e-015	-6.7546e-015	-6.12458e-015	-1.44269e-015	-4.76899e-015	-1.50656e-014	-1.58891e-014	-1.62731e-014	-2.20196e-014	-1.28742e-014	-1.68433e-014	-1.76235e-015	-6.92708e-015	-6.11568e-015	-5.4623e-015	-1.39154e-014	-9.31476e-015	-1.78615e-014	-1.12054e-014	-9.57686e-015	-2.34659e-014	-1.21621e-014
-1.24342e-014	-1.80338e-014	-1.23197e-014	-5.84737e-015	-6.21468e-015	-5.71667e-015	-1.0339e-015	-4.84359e-015	-1.45613e-014	-1.55202e-014	-1.60136e-014	-2.18737e-014	-1.25526e-014	-1.64306e-014	-1.3123e-015	-6.49393e-015	-5.57933e-015	-4.99413e-015	-1.31468e-014	-8.83769e-015	-1.71507e-014	-1.10471e-014	-9.41491e-015	-2.32712e-014	-1.21278e-014
-1.2037e-014	-1.80593e-014	-1.22127e-014	-5.28553e-015	-5.69611e-015	-5.31352e-015	-6.34269e-016	-4.91812e-015	-1.40159e-014	-1.5143e-014	-1.57505e-014	-2.16967e-014	-1.22296e-014	-1.60037e-014	-8.9428e-016	-6.05453e-015	-5.05247e-015	-4.52353e-015	-1.23411e-014	-8.32304e-015	-1.64476e-014	-1.09088e-014	-9.2575e-015	-2.30514e-014	-1.20866e-014
-1.1646e-014	-1.80792e-014	-1.21108e-014	-4.73739e-015	-5.19984e-015	-4.91583e-015	-2.45237e-016	-4.98806e-015	-1.34311e-014	-1.47575e-014	-1.54836e-014	-2.14876e-014	-1.19055e-014	-1.55639e-014	-5.09694e-016	-5.60964e-015	-4.53584e-015	-4.05138e-015	-1.1501e-014	-7.77322e-015	-1.57557e-014	-1.07919e-014	-9.10483e-015	-2.2806e-014	-1.20389e-014
-1.12642e-014	-1.8092e-014	-1.20141e-014	-4.20524e-015	-4.72762e-015	-4.52518e-015	1.31493e-016	-5.04996e-015	-1.28092e-014	-1.4365e-014	-1.52119e-014	-2.12462e-014	-1.15807e-014	-1.51125e-014	-1.5984e-016	-5.16009e-015	-4.03121e-015	-3.57837e-015	-1.06293e-014	-7.19137e-015	-1.50788e-014	-1.06974e-014	-8.95701e-015	-2.25347e-014	-1.19849e-014
-1.08933e-014	-1.80971e-014	-1.19227e-014	-3.69132e-015	-4.28101e-015	-4.14325e-015	4.94322e-016	-5.09981e-015	-1.21536e-014	-1.39666e-014	-1.4935e-014	-2.09725e-014	-1.12557e-014	-1.46509e-014	1.54225e-016	-4.70656e-015	-3.53887e-015	-3.10516e-015	-9.72898e-015	-6.58049e-015	-1.44211e-014	-1.06256e-014	-8.81304e-015	-2.22372e-014	-1.1925e-014
-1.05356e-014	-1.80936e-014	-1.18369e-014	-3.19853e-015	-3.86121e-015	-3.7717e-015	8.41758e-016	-5.13377e-015	-1.14677e-014	-1.35632e-014	-1.46528e-014	-2.06662e-014	-1.09307e-014	-1.41806e-014	4.32058e-016	-4.25034e-015	-3.06e-015	-2.6327e-015	-8.80372e-015	-5.94389e-015	-1.37853e-014	-1.05766e-014	-8.67218e-015	-2.19132e-014	-1.18592e-014
-1.0193e-014	-1.80794e-014	-1.17568e-014	-2.72879e-015	-3.46932e-015	-3.41136e-015	1.17207e-015	-5.14921e-015	-1.07547e-014	-1.31567e-014	-1.43646e-014	-2.03275e-014	-1.0606e-014	-1.37028e-014	6.73046e-016	-3.79266e-015	-2.5958e-015	-2.16229e-015	-7.85724e-015	-5.2854e-015	-1.31742e-014	-1.05494e-014	-8.53426e-015	-2.15625e-014	-1.17876e-014
-9.86708e-015	-1.80536e-014	-1.16826e-014	-2.28345e-015	-3.10625e-015	-3.0639e-015	1.48409e-015	-5.14332e-015	-1.00197e-014	-1.27485e-014	-1.407e-014	-1.99573e-014	-1.02824e-014	-1.3219e-014	8.77025e-016	-3.33478e-015	-2.14654e-015	-1.69501e-015	-6.89318e-015	-4.6084e-015	-1.25905e-014	-1.05428e-014	-8.3983e-015	-2.11854e-014	-1.17104e-014
-9.55918e-015	-1.80151e-014	-1.16144e-014	-1.86392e-015	-2.77231e-015	-2.73079e-015	1.77557e-015	-5.11382e-015	-9.26685e-015	-1.23396e-014	-1.3769e-014	-1.95563e-014	-9.96142e-015	-1.27308e-014	1.04443e-015	-2.87804e-015	-1.71293e-015	-1.23169e-015	-5.91553e-015	-3.91692e-015	-1.20368e-014	-1.05558e-014	-8.2642e-015	-2.07824e-014	-1.16275e-014
-9.27074e-015	-1.79634e-014	-1.15529e-014	-1.47118e-015	-2.46776e-015	-2.413e-015	2.04483e-015	-5.05927e-015	-8.50067e-015	-1.19322e-014	-1.34612e-014	-1.91246e-014	-9.64308e-015	-1.22404e-014	1.17617e-015	-2.42372e-015	-1.29462e-015	-7.73399e-016	-4.92803e-015	-3.21499e-015	-1.15143e-014	-1.05864e-014	-8.1307e-015	-2.03541e-014	-1.15385e-014
-9.00226e-015	-1.78979e-014	-1.14983e-014	-1.10593e-015	-2.19251e-015	-2.11229e-015	2.29068e-015	-4.97873e-015	-7.72634e-015	-1.15279e-014	-1.3146e-014	-1.86634e-014	-9.32787e-015	-1.17495e-014	1.27336e-015	-1.97297e-015	-8.90863e-016	-3.21292e-016	-3.9347e-015	-2.50658e-015	-1.10244e-014	-1.06326e-014	-7.99743e-015	-1.99011e-014	-1.14427e-014
-8.75429e-015	-1.78181e-014	-1.14508e-014	-7.68675e-016	-1.94581e-015	-1.82966e-015	2.5116e-015	-4.87264e-015	-6.94883e-015	-1.11291e-014	-1.28225e-014	-1.81747e-014	-9.01736e-015	-1.12603e-014	1.33705e-015	-1.52835e-015	-5.02104e-016	1.23929e-016	-2.93976e-015	-1.79566e-015	-1.05685e-014	-1.06924e-014	-7.86337e-015	-1.94247e-014	-1.1341e-014
-8.52731e-015	-1.7723e-014	-1.14106e-014	-4.5917e-016	-1.72734e-015	-1.56556e-015	2.70636e-015	-4.74139e-015	-6.17441e-015	-1.07368e-014	-1.24914e-014	-1.76605e-014	-8.71216e-015	-1.07752e-014	1.36902e-015	-1.09084e-015	-1.27772e-016	5.61428e-016	-1.94732e-015	-1.08538e-015	-1.01475e-014	-1.0764e-014	-7.72756e-015	-1.89259e-014	-1.12334e-014
-8.32124e-015	-1.76123e-014	-1.1378e-014	-1.76904e-016	-1.53669e-015	-1.32026e-015	2.87387e-015	-4.58525e-015	-5.40851e-015	-1.03521e-014	-1.21525e-014	-1.71236e-014	-8.41273e-015	-1.02959e-014	1.37054e-015	-6.61446e-016	2.32125e-016	9.89941e-016	-9.61219e-016	-3.79175e-016	-9.76121e-015	-1.08443e-014	-7.58954e-015	-1.84058e-014	-1.112e-014
-8.13675e-015	-1.74868e-014	-1.13531e-014	7.86569e-017	-1.37255e-015	-1.09481e-015	3.01375e-015	-4.40555e-015	-4.65611e-015	-9.97669e-015	-1.18059e-014	-1.65656e-014	-8.11994e-015	-9.82402e-015	1.34317e-015	-2.41612e-016	5.77893e-016	1.40872e-015	1.48677e-017	3.18502e-016	-9.40978e-015	-1.09309e-014	-7.44845e-015	-1.78666e-014	-1.10012e-014
-7.97314e-015	-1.73461e-014	-1.13354e-014	3.07982e-016	-1.23329e-015	-8.89523e-016	3.12525e-015	-4.20414e-015	-3.92244e-015	-9.61236e-015	-1.14515e-014	-1.59894e-014	-7.83467e-015	-9.36166e-015	1.28983e-015	1.67443e-016	9.10569e-016	1.81704e-015	9.76924e-016	1.00432e-015	-9.09188e-015	-1.10214e-014	-7.3039e-015	-1.73102e-014	-1.08767e-014
-7.82993e-015	-1.71905e-014	-1.13251e-014	5.11943e-016	-1.11808e-015	-7.04346e-016	3.208e-015	-3.98426e-015	-3.21355e-015	-9.26066e-015	-1.10889e-014	-1.53971e-014	-7.558e-015	-8.91085e-015	1.21269e-015	5.63995e-016	1.23073e-015	2.21417e-015	1.92057e-015	1.67521e-015	-8.80698e-015	-1.11125e-014	-7.15514e-015	-1.67381e-014	-1.07468e-014
-7.70678e-015	-1.70201e-014	-1.13225e-014	6.92239e-016	-1.02581e-015	-5.39556e-016	3.26142e-015	-3.74804e-015	-2.53438e-015	-8.92281e-015	-1.07188e-014	-1.47913e-014	-7.29032e-015	-8.47356e-015	1.11451e-015	9.46743e-016	1.53945e-015	2.59908e-015	2.8424e-015	2.32844e-015	-8.55431e-015	-1.12003e-014	-7.00213e-015	-1.61531e-014	-1.06128e-014
-7.60277e-015	-1.68349e-014	-1.13267e-014	8.50055e-016	-9.54211e-016	-3.95098e-016	3.28562e-015	-3.49861e-015	-1.88981e-015	-8.5997e-015	-1.03415e-014	-1.41749e-014	-7.0324e-015	-8.05187e-015	9.97221e-016	1.31454e-015	1.8376e-015	2.97078e-015	3.73892e-015	2.9609e-015	-8.3325e-015	-1.12823e-014	-6.84465e-015	-1.55576e-014	-1.04745e-014
-7.51667e-015	-1.66365e-014	-1.13371e-014	9.86679e-016	-9.01798e-016	-2.70979e-016	3.28064e-015	-3.23874e-015	-1.28371e-015	-8.29219e-015	-9.95814e-015	-1.35514e-014	-6.78538e-015	-7.64764e-015	8.63139e-016	1.66678e-015	2.12611e-015	3.32908e-015	4.60623e-015	3.56998e-015	-8.13976e-015	-1.13556e-014	-6.683e-015	-1.49539e-014	-1.03331e-014
-7.44727e-015	-1.64253e-014	-1.13537e-014	1.10399e-015	-8.67074e-016	-1.67121e-016	3.2464e-015	-2.97234e-015	-7.21183e-016	-8.00093e-015	-9.56901e-015	-1.29235e-014	-6.54981e-015	-7.2626e-015	7.15497e-016	2.00239e-015	2.4065e-015	3.67267e-015	5.44117e-015	4.15322e-015	-7.97415e-015	-1.14171e-014	-6.51775e-015	-1.43446e-014	-1.01892e-014
-7.39308e-015	-1.62016e-014	-1.13754e-014	1.2034e-015	-8.48028e-016	-8.30919e-017	3.18405e-015	-2.70347e-015	-2.06024e-016	-7.72678e-015	-9.17482e-015	-1.22942e-014	-6.32661e-015	-6.89898e-015	5.57143e-016	2.32023e-015	2.68043e-015	4.0008e-015	6.24076e-015	4.70912e-015	-7.8336e-015	-1.14638e-014	-6.34898e-015	-1.37336e-014	-1.00437e-014
-7.35252e-015	-1.5966e-014	-1.14021e-014	1.28661e-015	-8.42802e-016	-1.86517e-017	3.09418e-015	-2.43614e-015	2.58266e-016	-7.47028e-015	-8.77699e-015	-1.16662e-014	-6.11651e-015	-6.55787e-015	3.90172e-016	2.61953e-015	2.94937e-015	4.31286e-015	7.00194e-015	5.23659e-015	-7.7156e-015	-1.14935e-014	-6.17776e-015	-1.31238e-014	-9.89692e-015
-7.32451e-015	-1.57194e-014	-1.1433e-014	1.35531e-015	-8.49477e-016	2.66855e-017	2.97794e-015	-2.1747e-015	6.69489e-016	-7.231e-015	-8.37719e-015	-1.10424e-014	-5.92018e-015	-6.24089e-015	2.17315e-016	2.89989e-015	3.21457e-015	4.60846e-015	7.72187e-015	5.73382e-015	-7.61721e-015	-1.15036e-014	-6.00541e-015	-1.2518e-014	-9.75055e-015
-7.30701e-015	-1.5463e-014	-1.14673e-014	1.41163e-015	-8.66674e-016	5.34403e-017	2.83643e-015	-1.9228e-015	1.02587e-015	-7.00969e-015	-7.97639e-015	-1.04258e-014	-5.73821e-015	-5.94965e-015	4.12785e-017	3.16107e-015	3.4767e-015	4.8868e-015	8.39852e-015	6.19949e-015	-7.53586e-015	-1.14918e-014	-5.83263e-015	-1.19194e-014	-9.60535e-015
-7.29862e-015	-1.51976e-014	-1.15037e-014	1.45716e-015	-8.92942e-016	6.22707e-017	2.67074e-015	-1.6839e-015	1.32622e-015	-6.80569e-015	-7.57577e-015	-9.82017e-015	-5.57084e-015	-5.68516e-015	-1.35087e-016	3.40331e-015	3.73665e-015	5.14739e-015	9.03001e-015	6.63431e-015	-7.4691e-015	-1.14564e-014	-5.6605e-015	-1.1331e-014	-9.46254e-015
-7.2974e-015	-1.49247e-014	-1.15415e-014	1.49403e-015	-9.26037e-016	5.37838e-017	2.48272e-015	-1.46183e-015	1.56968e-015	-6.61869e-015	-7.17667e-015	-9.22783e-015	-5.4189e-015	-5.44869e-015	-3.09091e-016	3.62603e-015	3.99621e-015	5.3903e-015	9.61456e-015	7.03784e-015	-7.41418e-015	-1.13952e-014	-5.48995e-015	-1.07563e-014	-9.32326e-015
-7.30159e-015	-1.46456e-014	-1.15801e-014	1.52364e-015	-9.64603e-016	2.96178e-017	2.27443e-015	-1.25957e-015	1.75565e-015	-6.4483e-015	-6.78131e-015	-8.65086e-015	-5.28285e-015	-5.24081e-015	-4.78441e-016	3.8299e-015	4.25767e-015	5.61556e-015	1.01511e-014	7.41006e-015	-7.36796e-015	-1.13067e-014	-5.322e-015	-1.0198e-014	-9.18872e-015
-7.30949e-015	-1.4361e-014	-1.16184e-014	1.5475e-015	-1.00666e-015	-9.11605e-018	2.04826e-015	-1.08087e-015	1.88434e-015	-6.2935e-015	-6.39117e-015	-8.09246e-015	-5.16297e-015	-5.06264e-015	-6.4091e-016	4.01605e-015	4.52174e-015	5.82361e-015	1.0639e-014	7.7524e-015	-7.32848e-015	-1.11909e-014	-5.15827e-015	-9.65938e-015	-9.06028e-015
-7.31978e-015	-1.40719e-014	-1.16558e-014	1.56701e-015	-1.05124e-015	-6.18057e-017	1.80735e-015	-9.28003e-016	1.95736e-015	-6.15333e-015	-6.0075e-015	-7.55514e-015	-5.05972e-015	-4.91467e-015	-7.94253e-016	4.18433e-015	4.78948e-015	6.0141e-015	1.10779e-014	8.06538e-015	-7.29364e-015	-1.10473e-014	-5.00001e-015	-9.14416e-015	-8.93963e-015
-7.33037e-015	-1.37798e-014	-1.16908e-014	1.58314e-015	-1.09642e-015	-1.26982e-016	1.55431e-015	-8.03665e-016	1.97642e-015	-6.02676e-015	-5.63208e-015	-7.04067e-015	-4.97326e-015	-4.79736e-015	-9.36295e-016	4.33607e-015	5.0624e-015	6.18742e-015	1.14676e-014	8.34995e-015	-7.26069e-015	-1.08748e-014	-4.84866e-015	-8.65479e-015	-8.82862e-015
-7.34018e-015	-1.34857e-014	-1.17225e-014	1.59778e-015	-1.14099e-015	-2.03394e-016	1.29194e-015	-7.09901e-016	1.94346e-015	-5.91227e-015	-5.26655e-015	-6.55087e-015	-4.90331e-015	-4.71038e-015	-1.06545e-015	4.47184e-015	5.34188e-015	6.34382e-015	1.18087e-014	8.60783e-015	-7.22754e-015	-1.06735e-014	-4.70518e-015	-8.19353e-015	-8.72812e-015
-7.3479e-015	-1.31905e-014	-1.17499e-014	1.61199e-015	-1.18363e-015	-2.89686e-016	1.0237e-015	-6.48023e-016	1.86162e-015	-5.80805e-015	-4.91261e-015	-6.08781e-015	-4.85017e-015	-4.65371e-015	-1.17996e-015	4.59322e-015	5.6295e-015	6.4838e-015	1.21023e-014	8.84078e-015	-7.19201e-015	-1.04437e-014	-4.57076e-015	-7.76278e-015	-8.63883e-015
-7.35202e-015	-1.28946e-014	-1.1771e-014	1.6262e-015	-1.22358e-015	-3.84221e-016	7.52427e-016	-6.19128e-016	1.73485e-015	-5.71271e-015	-4.57216e-015	-5.6528e-015	-4.81345e-015	-4.62684e-015	-1.27788e-015	4.70139e-015	5.92571e-015	6.60867e-015	1.23494e-014	9.05031e-015	-7.15197e-015	-1.01866e-014	-4.44721e-015	-7.36421e-015	-8.56211e-015
-7.35196e-015	-1.2599e-014	-1.17855e-014	1.64139e-015	-1.25985e-015	-4.85826e-016	4.81073e-016	-6.23559e-016	1.56662e-015	-5.6247e-015	-4.2464e-015	-5.24647e-015	-4.79275e-015	-4.62883e-015	-1.3581e-015	4.79789e-015	6.2316e-015	6.71904e-015	1.2551e-014	9.23899e-015	-7.10517e-015	-9.90319e-015	-4.3353e-015	-6.99966e-015	-8.49891e-015
-7.34731e-015	-1.23047e-014	-1.17925e-014	1.6578e-015	-1.29091e-015	-5.92596e-016	2.13588e-016	-6.60201e-016	1.3612e-015	-5.54242e-015	-3.9363e-015	-4.86976e-015	-4.78757e-015	-4.6591e-015	-1.41915e-015	4.88481e-015	6.54796e-015	6.81607e-015	1.271e-014	9.4099e-015	-7.05008e-015	-9.5946e-015	-4.23623e-015	-6.67075e-015	-8.45061e-015
-7.33655e-015	-1.2012e-014	-1.17907e-014	1.67579e-015	-1.31634e-015	-7.02667e-016	-4.6655e-017	-7.28679e-016	1.12361e-015	-5.4643e-015	-3.64365e-015	-4.52338e-015	-4.79783e-015	-4.71632e-015	-1.45978e-015	4.96295e-015	6.87651e-015	6.90104e-015	1.28291e-014	9.56524e-015	-6.98554e-015	-9.26238e-015	-4.15055e-015	-6.37885e-015	-8.41714e-015
-7.31939e-015	-1.17218e-014	-1.17791e-014	1.69561e-015	-1.33584e-015	-8.14393e-016	-2.96328e-016	-8.27406e-016	8.59242e-016	-5.38774e-015	-3.36903e-015	-4.20666e-015	-4.82179e-015	-4.79876e-015	-1.4787e-015	5.03442e-015	7.21824e-015	6.97506e-015	1.29116e-014	9.70733e-015	-6.91036e-015	-8.90772e-015	-4.0785e-015	-6.1248e-015	-8.39928e-015
-7.29544e-015	-1.14346e-014	-1.17571e-014	1.71773e-015	-1.34854e-015	-9.26046e-016	-5.3233e-016	-9.54307e-016	5.73847e-016	-5.31032e-015	-3.11328e-015	-3.91942e-015	-4.85818e-015	-4.90542e-015	-1.47577e-015	5.10184e-015	7.57328e-015	7.04033e-015	1.29603e-014	9.8393e-015	-6.82304e-015	-8.53318e-015	-4.02013e-015	-5.90938e-015	-8.39781e-015
-7.26409e-015	-1.11506e-014	-1.17234e-014	1.7417e-015	-1.35492e-015	-1.03593e-015	-7.5109e-016	-1.10641e-015	2.73069e-016	-5.23015e-015	-2.8775e-015	-3.66179e-015	-4.9061e-015	-5.03442e-015	-1.45032e-015	5.1665e-015	7.94191e-015	7.09785e-015	1.2979e-014	9.96429e-015	-6.72234e-015	-8.14174e-015	-3.97567e-015	-5.73271e-015	-8.41242e-015
-7.22556e-015	-1.08702e-014	-1.16774e-014	1.76776e-015	-1.35471e-015	-1.1419e-015	-9.48686e-016	-1.28035e-015	-3.7376e-017	-5.14561e-015	-2.66159e-015	-3.43289e-015	-4.96474e-015	-5.18313e-015	-1.40185e-015	5.23002e-015	8.32511e-015	7.1496e-015	1.29716e-014	1.00853e-014	-6.60795e-015	-7.73549e-015	-3.94464e-015	-5.59483e-015	-8.44303e-015
-7.18018e-015	-1.05939e-014	-1.1619e-014	1.79598e-015	-1.34765e-015	-1.24233e-015	-1.12215e-015	-1.47284e-015	-3.51096e-016	-5.05439e-015	-2.46573e-015	-3.23127e-015	-5.03232e-015	-5.34966e-015	-1.32989e-015	5.29432e-015	8.7224e-015	7.19797e-015	1.29415e-014	1.02053e-014	-6.47997e-015	-7.31656e-015	-3.92621e-015	-5.49523e-015	-8.48928e-015
-7.12792e-015	-1.03218e-014	-1.15479e-014	1.82591e-015	-1.33414e-015	-1.33506e-015	-1.2683e-015	-1.67979e-015	-6.62532e-016	-4.95452e-015	-2.29019e-015	-3.0558e-015	-5.1072e-015	-5.53095e-015	-1.23423e-015	5.36102e-015	9.13412e-015	7.24472e-015	1.28935e-014	1.03271e-014	-6.33832e-015	-6.88766e-015	-3.91906e-015	-5.43278e-015	-8.55052e-015
-7.06988e-015	-1.00538e-014	-1.14638e-014	1.85693e-015	-1.31364e-015	-1.41776e-015	-1.38405e-015	-1.89706e-015	-9.65429e-016	-4.84445e-015	-2.13454e-015	-2.90462e-015	-5.18739e-015	-5.72478e-015	-1.11543e-015	5.43138e-015	9.56023e-015	7.29125e-015	1.28322e-014	1.0453e-014	-6.18241e-015	-6.45202e-015	-3.92248e-015	-5.40615e-015	-8.62588e-015
-7.00691e-015	-9.7902e-015	-1.13657e-014	1.88891e-015	-1.28598e-015	-1.48826e-015	-1.46679e-015	-2.12014e-015	-1.25395e-015	-4.72237e-015	-1.99832e-015	-2.77584e-015	-5.27148e-015	-5.92784e-015	-9.73322e-016	5.50691e-015	1.00001e-014	7.34023e-015	1.27624e-014	1.0586e-014	-6.01169e-015	-6.01248e-015	-3.93466e-015	-5.41381e-015	-8.71458e-015
-6.94012e-015	-9.53116e-015	-1.12539e-014	1.92104e-015	-1.2519e-015	-1.5448e-015	-1.51419e-015	-2.3445e-015	-1.52352e-015	-4.5868e-015	-1.8812e-015	-2.66681e-015	-5.35766e-015	-6.13719e-015	-8.0812e-016	5.58908e-015	1.04543e-014	7.39381e-015	1.2689e-014	1.07285e-014	-5.82648e-015	-5.57129e-015	-3.95353e-015	-5.45394e-015	-8.81559e-015
-6.8698e-015	-9.27625e-015	-1.11283e-014	1.95296e-015	-1.21183e-015	-1.5856e-015	-1.52375e-015	-2.5658e-015	-1.76877e-015	-4.43664e-015	-1.7822e-015	-2.57528e-015	-5.44369e-015	-6.3502e-015	-6.2048e-016	5.67886e-015	1.09225e-014	7.4541e-015	1.26167e-014	1.08823e-014	-5.62785e-015	-5.13134e-015	-3.97723e-015	-5.52435e-015	-8.92676e-015
-6.79747e-015	-9.02523e-015	-1.09891e-014	1.98466e-015	-1.166e-015	-1.60882e-015	-1.4936e-015	-2.77994e-015	-1.98474e-015	-4.27033e-015	-1.7004e-015	-2.49869e-015	-5.52804e-015	-6.56438e-015	-4.10946e-016	5.77711e-015	1.14035e-014	7.52315e-015	1.25505e-014	1.10489e-014	-5.41554e-015	-4.69575e-015	-4.00334e-015	-5.62302e-015	-9.04629e-015
-6.72394e-015	-8.77836e-015	-1.0836e-014	2.01482e-015	-1.11443e-015	-1.61354e-015	-1.42207e-015	-2.98265e-015	-2.16776e-015	-4.08645e-015	-1.63447e-015	-2.43381e-015	-5.60859e-015	-6.77646e-015	-1.80367e-016	5.88478e-015	1.18969e-014	7.60301e-015	1.24952e-014	1.12303e-014	-5.19026e-015	-4.26689e-015	-4.03001e-015	-5.74671e-015	-9.17264e-015
-6.65025e-015	-8.5357e-015	-1.06693e-014	2.04321e-015	-1.0582e-015	-1.59819e-015	-1.30773e-015	-3.16947e-015	-2.31434e-015	-3.88401e-015	-1.58345e-015	-2.37897e-015	-5.6839e-015	-6.98314e-015	7.05265e-017	6.00229e-015	1.24013e-014	7.69551e-015	1.24548e-014	1.14288e-014	-4.9525e-015	-3.84701e-015	-4.05472e-015	-5.89231e-015	-9.30396e-015
-6.57798e-015	-8.2974e-015	-1.04898e-014	2.06921e-015	-9.97729e-016	-1.56135e-015	-1.15006e-015	-3.33599e-015	-2.42143e-015	-3.66261e-015	-1.54586e-015	-2.33111e-015	-5.75138e-015	-7.18088e-015	3.40968e-016	6.12973e-015	1.29148e-014	7.80204e-015	1.24337e-014	1.16454e-014	-4.70345e-015	-3.43867e-015	-4.07451e-015	-6.05675e-015	-9.43836e-015
-6.50811e-015	-8.06378e-015	-1.02986e-014	2.09234e-015	-9.3329e-016	-1.50135e-015	-9.48177e-016	-3.47827e-015	-2.48668e-015	-3.42165e-015	-1.52017e-015	-2.28799e-015	-5.80911e-015	-7.36732e-015	6.29688e-016	6.26696e-015	1.34357e-014	7.92462e-015	1.2436e-014	1.18813e-014	-4.44369e-015	-3.04437e-015	-4.08679e-015	-6.23674e-015	-9.57323e-015
-6.44259e-015	-7.83407e-015	-1.0096e-014	2.11273e-015	-8.6525e-016	-1.41679e-015	-7.02426e-016	-3.5927e-015	-2.50753e-015	-3.1608e-015	-1.50516e-015	-2.24666e-015	-5.85525e-015	-7.53897e-015	9.3545e-016	6.41422e-015	1.39629e-014	8.06477e-015	1.24652e-014	1.21369e-014	-4.17409e-015	-2.66584e-015	-4.08888e-015	-6.42915e-015	-9.70571e-015
-6.38174e-015	-7.60831e-015	-9.88289e-015	2.12948e-015	-7.94325e-016	-1.307e-015	-4.1322e-016	-3.67609e-015	-2.48223e-015	-2.88023e-015	-1.49833e-015	-2.2038e-015	-5.88839e-015	-7.69271e-015	1.25721e-015	6.57067e-015	1.44947e-014	8.22395e-015	1.25246e-014	1.24118e-014	-3.89556e-015	-2.30451e-015	-4.07715e-015	-6.63001e-015	-9.83363e-015
-6.32617e-015	-7.38677e-015	-9.65974e-015	2.1426e-015	-7.20323e-016	-1.17096e-015	-8.08491e-017	-3.72546e-015	-2.41116e-015	-2.57976e-015	-1.49777e-015	-2.15723e-015	-5.90709e-015	-7.82614e-015	1.59386e-015	6.73598e-015	1.50292e-014	8.40288e-015	1.2617e-014	1.27064e-014	-3.60884e-015	-1.96212e-015	-4.04903e-015	-6.8356e-015	-9.95464e-015
-6.27752e-015	-7.16927e-015	-9.42665e-015	2.151e-015	-6.43828e-016	-1.00792e-015	2.93838e-016	-3.73973e-015	-2.29419e-015	-2.2597e-015	-1.50244e-015	-2.10481e-015	-5.90977e-015	-7.9371e-015	1.94345e-015	6.90936e-015	1.55645e-014	8.60256e-015	1.27446e-014	1.30208e-014	-3.31395e-015	-1.64016e-015	-4.00231e-015	-7.04256e-015	-1.00657e-014
-6.23637e-015	-6.95549e-015	-9.18478e-015	2.15501e-015	-5.65324e-016	-8.1813e-016	7.09031e-016	-3.71753e-015	-2.13221e-015	-1.92128e-015	-1.51029e-015	-2.04397e-015	-5.89508e-015	-8.02386e-015	2.30393e-015	7.08932e-015	1.60989e-014	8.8238e-015	1.29099e-014	1.33542e-014	-3.01147e-015	-1.33951e-015	-3.93506e-015	-7.24756e-015	-1.0164e-014
-6.20363e-015	-6.74578e-015	-8.93526e-015	2.15528e-015	-4.84884e-016	-6.0141e-016	1.16217e-015	-3.65778e-015	-1.92694e-015	-1.56557e-015	-1.51984e-015	-1.97291e-015	-5.86183e-015	-8.08474e-015	2.67368e-015	7.2747e-015	1.66296e-014	9.0669e-015	1.31143e-014	1.37053e-014	-2.70263e-015	-1.06077e-015	-3.84555e-015	-7.44736e-015	-1.0247e-014
-6.17996e-015	-6.54018e-015	-8.67818e-015	2.15217e-015	-4.02882e-016	-3.58155e-016	1.65175e-015	-3.56006e-015	-1.68068e-015	-1.19382e-015	-1.52883e-015	-1.88955e-015	-5.80901e-015	-8.11782e-015	3.05087e-015	7.46398e-015	1.71534e-014	9.33203e-015	1.33581e-014	1.40734e-014	-2.38829e-015	-8.04224e-016	-3.73173e-015	-7.63813e-015	-1.03129e-014
-6.16638e-015	-6.33856e-015	-8.41483e-015	2.14564e-015	-3.19227e-016	-8.87251e-017	2.17478e-015	-3.4249e-015	-1.39579e-015	-8.07605e-016	-1.53535e-015	-1.79189e-015	-5.73616e-015	-8.12154e-015	3.43363e-015	7.65557e-015	1.7668e-014	9.61877e-015	1.36416e-014	1.44576e-014	-2.06946e-015	-5.69374e-016	-3.5919e-015	-7.81671e-015	-1.03593e-014
-6.1627e-015	-6.14025e-015	-8.14571e-015	2.13607e-015	-2.33902e-016	2.05898e-016	2.72766e-015	-3.25301e-015	-1.07542e-015	-4.0925e-016	-1.53834e-015	-1.67832e-015	-5.64289e-015	-8.09488e-015	3.82081e-015	7.84769e-015	1.81715e-014	9.9264e-015	1.39641e-014	1.48559e-014	-1.74657e-015	-3.56278e-016	-3.42503e-015	-7.98042e-015	-1.03844e-014
-6.16897e-015	-5.94611e-015	-7.87169e-015	2.12356e-015	-1.46921e-016	5.25827e-016	3.30735e-015	-3.04595e-015	-7.23026e-016	-2.10819e-019	-1.53634e-015	-1.54745e-015	-5.52849e-015	-8.03676e-015	4.21075e-015	8.03839e-015	1.86615e-014	1.02538e-014	1.43243e-014	1.52661e-014	-1.42023e-015	-1.65167e-016	-3.2299e-015	-8.12623e-015	-1.03861e-014
-6.18518e-015	-5.7567e-015	-7.59401e-015	2.1084e-015	-5.85813e-017	8.68747e-016	3.90955e-015	-2.80579e-015	-3.42669e-016	4.17356e-016	-1.52838e-015	-1.39877e-015	-5.393e-015	-7.94716e-015	4.60104e-015	8.22537e-015	1.91354e-014	1.06003e-014	1.47205e-014	1.5687e-014	-1.09143e-015	4.29019e-018	-3.00555e-015	-8.2517e-015	-1.03628e-014
-6.21146e-015	-5.57174e-015	-7.31329e-015	2.09136e-015	3.07443e-017	1.23404e-015	4.53045e-015	-2.53537e-015	6.09131e-017	8.41478e-016	-1.51279e-015	-1.23222e-015	-5.23728e-015	-7.82619e-015	4.98961e-015	8.40678e-015	1.95908e-014	1.09643e-014	1.51506e-014	1.61163e-014	-7.60747e-016	1.52384e-016	-2.75201e-015	-8.35538e-015	-1.03133e-014
-6.24717e-015	-5.39133e-015	-7.03038e-015	2.07306e-015	1.21558e-016	1.62046e-015	5.16575e-015	-2.2381e-015	4.82928e-016	1.26945e-015	-1.48835e-015	-1.0473e-015	-5.06144e-015	-7.67415e-015	5.37404e-015	8.58107e-015	2.00244e-014	1.13441e-014	1.56116e-014	1.65516e-014	-4.28324e-016	2.8008e-016	-2.46975e-015	-8.4348e-015	-1.02363e-014
-6.29176e-015	-5.21627e-015	-6.74595e-015	2.05414e-015	2.13938e-016	2.02622e-015	5.81098e-015	-1.91711e-015	9.17884e-016	1.69825e-015	-1.45437e-015	-8.44247e-016	-4.86595e-015	-7.49172e-015	5.75211e-015	8.74634e-015	2.04343e-014	1.17372e-014	1.60994e-014	1.69911e-014	-9.45381e-017	3.88386e-016	-2.1599e-015	-8.48802e-015	-1.01311e-014
-6.34519e-015	-5.04687e-015	-6.46131e-015	2.0351e-015	3.0769e-016	2.44943e-015	6.46129e-015	-1.57579e-015	1.35979e-015	2.12534e-015	-1.41035e-015	-6.23528e-016	-4.65192e-015	-7.28023e-015	6.12199e-015	8.90019e-015	2.08174e-014	1.21419e-014	1.661e-014	1.74318e-014	2.39585e-016	4.78522e-016	-1.8239e-015	-8.51406e-015	-9.99747e-015
-6.40629e-015	-4.88298e-015	-6.17737e-015	2.01635e-015	4.03044e-016	2.8874e-015	7.11232e-015	-1.21846e-015	1.80352e-015	2.54757e-015	-1.35612e-015	-3.85991e-016	-4.42074e-015	-7.04097e-015	6.48058e-015	9.04087e-015	2.11713e-014	1.25559e-014	1.7139e-014	1.78715e-014	5.72536e-016	5.5077e-016	-1.46328e-015	-8.51199e-015	-9.83549e-015
-6.47395e-015	-4.72532e-015	-5.8948e-015	1.99891e-015	5.00153e-016	3.33767e-015	7.75882e-015	-8.49096e-016	2.24383e-015	2.9623e-015	-1.29126e-015	-1.33257e-016	-4.17425e-015	-6.77566e-015	6.82538e-015	9.16655e-015	2.14939e-014	1.29761e-014	1.76815e-014	1.83072e-014	9.03931e-016	6.06438e-016	-1.07965e-015	-8.48113e-015	-9.645e-015
-6.54701e-015	-4.57362e-015	-5.61486e-015	1.98332e-015	5.98691e-016	3.79795e-015	8.39599e-015	-4.72927e-016	2.67523e-015	3.36685e-015	-1.21644e-015	1.32313e-016	-3.91333e-015	-6.48672e-015	7.15418e-015	9.27553e-015	2.17826e-014	1.33997e-014	1.82312e-014	1.87359e-014	1.23363e-015	6.46893e-016	-6.75887e-016	-8.42177e-015	-9.42693e-015
-6.62425e-015	-4.42814e-015	-5.33879e-015	1.97029e-015	6.99684e-016	4.265e-015	9.01935e-015	-9.5358e-017	3.09234e-015	3.75811e-015	-1.13188e-015	4.08788e-016	-3.63979e-015	-6.1762e-015	7.4652e-015	9.36695e-015	2.20347e-014	1.38238e-014	1.87829e-014	1.91556e-014	1.56174e-015	6.72886e-016	-2.54241e-016	-8.33412e-015	-9.18208e-015
-6.70404e-015	-4.28905e-015	-5.06752e-015	1.95988e-015	8.03542e-016	4.73654e-015	9.62389e-015	2.78923e-016	3.49042e-015	4.13341e-015	-1.03839e-015	6.95053e-016	-3.35518e-015	-5.84711e-015	7.75641e-015	9.43939e-015	2.22486e-014	1.42451e-014	1.93308e-014	1.95635e-014	1.88757e-015	6.85442e-016	1.81864e-016	-8.21853e-015	-8.91132e-015
-6.78594e-015	-4.15665e-015	-4.80172e-015	1.95305e-015	9.09891e-016	5.21027e-015	1.02053e-014	6.45985e-016	3.86444e-015	4.48979e-015	-9.36503e-016	9.88021e-016	-3.0626e-015	-5.50259e-015	8.02569e-015	9.49148e-015	2.24241e-014	1.46598e-014	1.98686e-014	1.99577e-014	2.21099e-015	6.86598e-016	6.28441e-016	-8.07593e-015	-8.61671e-015
-6.86899e-015	-4.03089e-015	-4.54187e-015	1.95022e-015	1.01922e-015	5.68294e-015	1.07586e-014	1.00152e-015	4.20942e-015	4.8246e-015	-8.27061e-016	1.2854e-015	-2.76467e-015	-5.14575e-015	8.2713e-015	9.52254e-015	2.25593e-014	1.50656e-014	2.03898e-014	2.03356e-014	2.53103e-015	6.77243e-016	1.08218e-015	-7.90769e-015	-8.30003e-015
-6.95178e-015	-3.91229e-015	-4.28916e-015	1.95158e-015	1.13188e-015	6.15142e-015	1.12799e-014	1.34132e-015	4.52172e-015	5.13514e-015	-7.11015e-016	1.58411e-015	-2.46301e-015	-4.77981e-015	8.49105e-015	9.53267e-015	2.26527e-014	1.54594e-014	2.08884e-014	2.06949e-014	2.84654e-015	6.58895e-016	1.53872e-015	-7.7151e-015	-7.96326e-015
-7.03299e-015	-3.80104e-015	-4.04456e-015	1.95739e-015	1.24791e-015	6.613e-015	1.1765e-014	1.66112e-015	4.79794e-015	5.4191e-015	-5.89288e-016	1.88122e-015	-2.1606e-015	-4.40815e-015	8.68341e-015	9.52152e-015	2.27034e-014	1.5838e-014	2.13584e-014	2.10332e-014	3.15761e-015	6.32531e-016	1.99407e-015	-7.50033e-015	-7.60919e-015
-7.1119e-015	-3.6971e-015	-3.80864e-015	1.96819e-015	1.36765e-015	7.06458e-015	1.22101e-014	1.95696e-015	5.03471e-015	5.67418e-015	-4.63527e-016	2.17326e-015	-1.85969e-015	-4.03447e-015	8.84672e-015	9.48965e-015	2.27107e-014	1.61979e-014	2.17941e-014	2.13487e-014	3.46357e-015	5.99242e-016	2.4443e-015	-7.26549e-015	-7.24077e-015
-7.18719e-015	-3.60059e-015	-3.58244e-015	1.98444e-015	1.49087e-015	7.50378e-015	1.2612e-014	2.22532e-015	5.22879e-015	5.89842e-015	-3.3545e-016	2.45628e-015	-1.56303e-015	-3.66285e-015	8.97964e-015	9.43677e-015	2.26739e-014	1.65362e-014	2.21891e-014	2.16396e-014	3.76314e-015	5.59819e-016	2.88491e-015	-7.01312e-015	-6.86074e-015
-7.25826e-015	-3.51101e-015	-3.36705e-015	2.00644e-015	1.6186e-015	7.92893e-015	1.2968e-014	2.46295e-015	5.37851e-015	6.09034e-015	-2.06576e-016	2.72803e-015	-1.27241e-015	-3.29703e-015	9.08129e-015	9.36357e-015	2.25933e-014	1.68502e-014	2.25388e-014	2.19044e-014	4.05566e-015	5.14457e-016	3.31128e-015	-6.74597e-015	-6.4719e-015
-7.32372e-015	-3.42886e-015	-3.16361e-015	2.03392e-015	1.75073e-015	8.33689e-015	1.32755e-014	2.66799e-015	5.48194e-015	6.24858e-015	-7.90669e-017	2.98501e-015	-9.90353e-016	-2.94078e-015	9.15083e-015	9.27033e-015	2.24688e-014	1.71375e-014	2.28367e-014	2.21421e-014	4.34101e-015	4.64127e-016	3.71896e-015	-6.46661e-015	-6.07761e-015
-7.38282e-015	-3.35422e-015	-2.97335e-015	2.06667e-015	1.88765e-015	8.72471e-015	1.35318e-014	2.83841e-015	5.53773e-015	6.37152e-015	4.52302e-017	3.22409e-015	-7.19388e-016	-2.59748e-015	9.18815e-015	9.1586e-015	2.23012e-014	1.73962e-014	2.30791e-014	2.23512e-014	4.61806e-015	4.08922e-016	4.10417e-015	-6.1776e-015	-5.6811e-015
-7.43438e-015	-3.28604e-015	-2.79718e-015	2.10457e-015	2.02919e-015	9.09072e-015	1.37353e-014	2.97306e-015	5.54486e-015	6.45865e-015	1.64247e-016	3.44245e-015	-4.61779e-016	-2.27085e-015	9.19214e-015	9.02951e-015	2.20906e-014	1.7624e-014	2.32619e-014	2.25302e-014	4.88537e-015	3.49044e-016	4.4635e-015	-5.88238e-015	-5.28532e-015
-7.47761e-015	-3.22452e-015	-2.63634e-015	2.14691e-015	2.17596e-015	9.43414e-015	1.38855e-014	3.07048e-015	5.50324e-015	6.50958e-015	2.76449e-016	3.63698e-015	-2.19953e-016	-1.96433e-015	9.1629e-015	8.88468e-015	2.18384e-014	1.7819e-014	2.33815e-014	2.26787e-014	5.14214e-015	2.85607e-016	4.79323e-015	-5.58403e-015	-4.89404e-015
-7.51232e-015	-3.16972e-015	-2.49123e-015	2.19358e-015	2.32781e-015	9.75316e-015	1.39816e-014	3.13039e-015	5.41419e-015	6.52346e-015	3.79545e-016	3.80442e-015	4.25817e-018	-1.68074e-015	9.10119e-015	8.72591e-015	2.15457e-014	1.798e-014	2.34356e-014	2.27959e-014	5.38796e-015	2.19055e-016	5.08947e-015	-5.28549e-015	-4.51018e-015
-7.53771e-015	-3.12025e-015	-2.36319e-015	2.2443e-015	2.48531e-015	1.00464e-014	1.40236e-014	3.15228e-015	5.27897e-015	6.49977e-015	4.71734e-016	3.9417e-015	2.08568e-016	-1.42403e-015	9.00708e-015	8.55506e-015	2.12143e-014	1.81059e-014	2.34226e-014	2.28813e-014	5.62165e-015	1.50354e-016	5.34885e-015	-4.98993e-015	-4.13702e-015
-7.55398e-015	-3.07566e-015	-2.25316e-015	2.29878e-015	2.64814e-015	1.03126e-014	1.40117e-014	3.13638e-015	5.09891e-015	6.43927e-015	5.51451e-016	4.04627e-015	3.91226e-016	-1.19699e-015	8.88143e-015	8.37489e-015	2.08458e-014	1.81961e-014	2.3341e-014	2.29348e-014	5.84293e-015	7.926e-017	5.56902e-015	-4.70098e-015	-3.77747e-015
-7.56101e-015	-3.03548e-015	-2.16245e-015	2.35675e-015	2.81638e-015	1.0552e-014	1.39471e-014	3.08459e-015	4.87583e-015	6.34294e-015	6.16231e-016	4.11574e-015	5.50627e-016	-1.0018e-015	8.72533e-015	8.18751e-015	2.04423e-014	1.82506e-014	2.31898e-014	2.29562e-014	6.05119e-015	5.38559e-018	5.74735e-015	-4.4212e-015	-3.4346e-015
-7.55901e-015	-2.99905e-015	-2.09141e-015	2.41756e-015	2.99008e-015	1.07638e-014	1.38317e-014	2.99867e-015	4.61293e-015	6.21203e-015	6.64298e-016	4.14851e-015	6.85433e-016	-8.4029e-016	8.54043e-015	7.99506e-015	2.00067e-014	1.82693e-014	2.297e-014	2.29456e-014	6.2453e-015	-7.12159e-017	5.88241e-015	-4.15339e-015	-3.11182e-015
-7.54864e-015	-2.96578e-015	-2.0409e-015	2.48042e-015	3.16916e-015	1.0948e-014	1.36674e-014	2.88021e-015	4.31377e-015	6.04803e-015	6.94225e-016	4.1435e-015	7.94592e-016	-7.13981e-016	8.32851e-015	7.80072e-015	1.95414e-014	1.82535e-014	2.26823e-014	2.29038e-014	6.42393e-015	-1.50187e-016	5.97269e-015	-3.90075e-015	-2.81174e-015
-7.53005e-015	-2.93477e-015	-2.0122e-015	2.54463e-015	3.35337e-015	1.11046e-014	1.34566e-014	2.73179e-015	3.98138e-015	5.8531e-015	7.0486e-016	4.09969e-015	8.77368e-016	-6.24229e-016	8.09172e-015	7.60655e-015	1.90485e-014	1.82037e-014	2.23289e-014	2.28312e-014	6.58627e-015	-2.3186e-016	6.01696e-015	-3.66559e-015	-2.53672e-015
-7.50307e-015	-2.90579e-015	-2.0053e-015	2.61017e-015	3.54288e-015	1.12345e-014	1.32021e-014	2.55666e-015	3.6195e-015	5.62868e-015	6.94898e-016	4.01599e-015	9.32405e-016	-5.72078e-016	7.83169e-015	7.41485e-015	1.85311e-014	1.81211e-014	2.19122e-014	2.2729e-014	6.73179e-015	-3.16462e-016	6.01471e-015	-3.45011e-015	-2.28894e-015
-7.46806e-015	-2.87809e-015	-2.02066e-015	2.67674e-015	3.73789e-015	1.13389e-014	1.29077e-014	2.35721e-015	3.23185e-015	5.37759e-015	6.63245e-016	3.89127e-015	9.59644e-016	-5.5824e-016	7.55171e-015	7.22798e-015	1.79924e-014	1.80065e-014	2.14353e-014	2.25983e-014	6.85966e-015	-4.03293e-016	5.96587e-015	-3.25661e-015	-2.07061e-015
-7.42645e-015	-2.85107e-015	-2.0586e-015	2.74347e-015	3.93739e-015	1.14202e-014	1.25776e-014	2.13686e-015	2.82209e-015	5.10267e-015	6.09002e-016	3.7265e-015	9.58846e-016	-5.8319e-016	7.25435e-015	7.04868e-015	1.74355e-014	1.78627e-014	2.09024e-014	2.24396e-014	6.96958e-015	-4.92881e-016	5.87104e-015	-3.08708e-015	-1.88297e-015
-7.37893e-015	-2.82392e-015	-2.11965e-015	2.80978e-015	4.1416e-015	1.14798e-014	1.22158e-014	1.9e-015	2.39468e-015	4.80696e-015	5.31663e-016	3.52212e-015	9.30196e-016	-6.45891e-016	6.94227e-015	6.87885e-015	1.6864e-014	1.7692e-014	2.03189e-014	2.22541e-014	7.06125e-015	-5.85508e-016	5.73121e-015	-2.94264e-015	-1.72673e-015
-7.32586e-015	-2.79538e-015	-2.20384e-015	2.87562e-015	4.35089e-015	1.15197e-014	1.18274e-014	1.65014e-015	1.95426e-015	4.49331e-015	4.30941e-016	3.2783e-015	8.73671e-016	-7.45863e-016	6.6189e-015	6.72114e-015	1.62813e-014	1.74965e-014	1.96902e-014	2.2043e-014	7.13471e-015	-6.80406e-016	5.54882e-015	-2.82491e-015	-1.60302e-015
-7.26823e-015	-2.76451e-015	-2.31124e-015	2.94007e-015	4.56523e-015	1.15429e-014	1.14174e-014	1.39136e-015	1.50583e-015	4.16468e-015	3.06458e-016	2.99596e-015	7.90048e-016	-8.81885e-016	6.28743e-015	6.57748e-015	1.56907e-014	1.72795e-014	1.90218e-014	2.18079e-014	7.18965e-015	-7.77596e-016	5.32603e-015	-2.73448e-015	-1.51243e-015
-7.20705e-015	-2.73088e-015	-2.44063e-015	3.00269e-015	4.78351e-015	1.15518e-014	1.09907e-014	1.12728e-015	1.05333e-015	3.82423e-015	1.57697e-016	2.67663e-015	6.80157e-016	-1.0523e-015	5.9513e-015	6.44938e-015	1.50956e-014	1.70442e-014	1.83199e-014	2.15502e-014	7.22573e-015	-8.76927e-016	5.06581e-015	-2.67186e-015	-1.45482e-015
-7.14289e-015	-2.69325e-015	-2.59188e-015	3.06378e-015	5.00571e-015	1.15497e-014	1.05534e-014	8.61831e-016	6.01438e-016	3.47536e-015	-1.4849e-017	2.32266e-015	5.44527e-016	-1.25534e-015	5.61375e-015	6.33888e-015	1.44995e-014	1.67935e-014	1.75915e-014	2.1272e-014	7.24282e-015	-9.77994e-016	4.77123e-015	-2.63703e-015	-1.42966e-015
-7.07696e-015	-2.65043e-015	-2.76512e-015	3.1236e-015	5.231e-015	1.15399e-014	1.01111e-014	5.98907e-016	1.53721e-016	3.12186e-015	-2.10537e-016	1.93603e-015	3.84205e-016	-1.48867e-015	5.2786e-015	6.24785e-015	1.39053e-014	1.6531e-014	1.68431e-014	2.0975e-014	7.24115e-015	-1.0807e-015	4.44482e-015	-2.63016e-015	-1.43634e-015
-7.00979e-015	-2.60218e-015	-2.95929e-015	3.18172e-015	5.45928e-015	1.15254e-014	9.6698e-015	3.41496e-016	-2.85742e-016	2.76762e-015	-4.28656e-016	1.51878e-015	2.00094e-016	-1.74923e-015	4.94947e-015	6.17734e-015	1.33165e-014	1.62598e-014	1.60827e-014	2.06612e-014	7.2212e-015	-1.18478e-015	4.08955e-015	-2.65103e-015	-1.4738e-015
-6.94268e-015	-2.54777e-015	-3.17298e-015	3.23745e-015	5.68992e-015	1.15092e-014	9.23528e-015	9.34833e-017	-7.13133e-016	2.41629e-015	-6.68188e-016	1.07394e-015	-5.75593e-018	-2.03406e-015	4.62954e-015	6.12842e-015	1.27361e-014	1.59844e-014	1.5318e-014	2.03322e-014	7.1839e-015	-1.28928e-015	3.71027e-015	-2.6989e-015	-1.5412e-015
-6.87573e-015	-2.48661e-015	-3.4053e-015	3.29131e-015	5.92278e-015	1.14942e-014	8.81306e-015	-1.41907e-016	-1.12451e-015	2.07133e-015	-9.27647e-016	6.05059e-016	-2.31826e-016	-2.33948e-015	4.32174e-015	6.1021e-015	1.2168e-014	1.57083e-014	1.45562e-014	1.999e-014	7.1299e-015	-1.39328e-015	3.31153e-015	-2.77231e-015	-1.63637e-015
-6.80983e-015	-2.41798e-015	-3.6552e-015	3.34352e-015	6.15674e-015	1.14841e-014	8.40883e-015	-3.61981e-016	-1.51677e-015	1.73648e-015	-1.20595e-015	1.15091e-016	-4.77079e-016	-2.66194e-015	4.02942e-015	6.09855e-015	1.16144e-014	1.5435e-014	1.3805e-014	1.96365e-014	7.05972e-015	-1.49579e-015	2.89733e-015	-2.86986e-015	-1.75701e-015
-6.74521e-015	-2.34067e-015	-3.92082e-015	3.39402e-015	6.39156e-015	1.14821e-014	8.02842e-015	-5.64421e-016	-1.88738e-015	1.41458e-015	-1.5012e-015	-3.91971e-016	-7.3948e-016	-2.9976e-015	3.75593e-015	6.11807e-015	1.10785e-014	1.51677e-014	1.30723e-014	1.92738e-014	6.97454e-015	-1.59588e-015	2.47199e-015	-2.98994e-015	-1.90069e-015
-6.68199e-015	-2.25473e-015	-4.19974e-015	3.44319e-015	6.62674e-015	1.14917e-014	7.67694e-015	-7.46721e-016	-2.23331e-015	1.10919e-015	-1.81125e-015	-9.12466e-016	-1.01654e-015	-3.34273e-015	3.50456e-015	6.16116e-015	1.05625e-014	1.49098e-014	1.23658e-014	1.8904e-014	6.87547e-015	-1.69322e-015	2.04e-015	-3.13021e-015	-2.065e-015
-6.62031e-015	-2.15935e-015	-4.49004e-015	3.49108e-015	6.86163e-015	1.1516e-014	7.35964e-015	-9.06848e-016	-2.55246e-015	8.23101e-016	-2.13402e-015	-1.44265e-015	-1.30624e-015	-3.6936e-015	3.27809e-015	6.22737e-015	1.00688e-014	1.46643e-014	1.16924e-014	1.85289e-014	6.76381e-015	-1.78647e-015	1.60596e-015	-3.28916e-015	-2.24695e-015
-6.56044e-015	-2.05425e-015	-4.78982e-015	3.53875e-015	7.09582e-015	1.15577e-014	7.08163e-015	-1.04273e-015	-2.84305e-015	5.59648e-016	-2.46775e-015	-1.97892e-015	-1.60607e-015	-4.04621e-015	3.0788e-015	6.31605e-015	9.6002e-015	1.44341e-014	1.10578e-014	1.81512e-014	6.64068e-015	-1.87394e-015	1.17463e-015	-3.46462e-015	-2.44383e-015
-6.50282e-015	-1.93951e-015	-5.09677e-015	3.58656e-015	7.32895e-015	1.16198e-014	6.84771e-015	-1.15352e-015	-3.10276e-015	3.21468e-016	-2.80973e-015	-2.51704e-015	-1.91429e-015	-4.39573e-015	2.90906e-015	6.4261e-015	9.15895e-015	1.42217e-014	1.0468e-014	1.77732e-014	6.5078e-015	-1.95505e-015	7.50799e-016	-3.65416e-015	-2.6529e-015
-6.44746e-015	-1.81485e-015	-5.408e-015	3.63542e-015	7.55981e-015	1.17053e-014	6.6626e-015	-1.23816e-015	-3.33034e-015	1.11109e-016	-3.1574e-015	-3.05272e-015	-2.22817e-015	-4.738e-015	2.77156e-015	6.55658e-015	8.74745e-015	1.40299e-014	9.92939e-015	1.73979e-014	6.36735e-015	-2.02827e-015	3.38937e-016	-3.85524e-015	-2.87025e-015
-6.39436e-015	-1.67991e-015	-5.72122e-015	3.68594e-015	7.78773e-015	1.18166e-014	6.52975e-015	-1.29564e-015	-3.5255e-015	-6.97796e-017	-3.50803e-015	-3.58251e-015	-2.54526e-015	-5.06897e-015	2.66833e-015	6.70618e-015	8.36703e-015	1.3861e-014	9.44672e-015	1.70269e-014	6.22069e-015	-2.09278e-015	-5.62455e-017	-4.06476e-015	-3.09257e-015
-6.34325e-015	-1.53453e-015	-6.0338e-015	3.73872e-015	8.01238e-015	1.19563e-014	6.45279e-015	-1.32617e-015	-3.68788e-015	-2.19433e-016	-3.85892e-015	-4.10225e-015	-2.86269e-015	-5.38445e-015	2.6013e-015	6.8735e-015	8.01871e-015	1.37171e-014	9.02443e-015	1.66624e-014	6.0692e-015	-2.14778e-015	-4.30861e-016	-4.28003e-015	-3.31624e-015
-6.2936e-015	-1.37906e-015	-6.34291e-015	3.79408e-015	8.23331e-015	1.21255e-014	6.43469e-015	-1.32963e-015	-3.81724e-015	-3.36242e-016	-4.2071e-015	-4.60811e-015	-3.17807e-015	-5.68102e-015	2.57133e-015	7.0575e-015	7.70382e-015	1.35998e-014	8.66597e-015	1.63063e-014	5.91439e-015	-2.19112e-015	-7.80943e-016	-4.49809e-015	-3.53823e-015
-6.24488e-015	-1.21386e-015	-6.64613e-015	3.85326e-015	8.4497e-015	1.23261e-014	6.47777e-015	-1.30616e-015	-3.91351e-015	-4.19332e-016	-4.54928e-015	-5.09584e-015	-3.48947e-015	-5.95547e-015	2.57906e-015	7.25631e-015	7.42336e-015	1.3511e-014	8.37449e-015	1.59609e-014	5.75819e-015	-2.2212e-015	-1.10256e-015	-4.71586e-015	-3.75504e-015
-6.19641e-015	-1.03893e-015	-6.93992e-015	3.9169e-015	8.66111e-015	1.25588e-014	6.5834e-015	-1.25665e-015	-3.97726e-015	-4.67596e-016	-4.88252e-015	-5.56096e-015	-3.79437e-015	-6.20419e-015	2.62538e-015	7.46784e-015	7.1782e-015	1.34511e-014	8.15227e-015	1.56281e-014	5.60253e-015	-2.23689e-015	-1.39239e-015	-4.93019e-015	-3.96386e-015
-6.14774e-015	-8.54033e-016	-7.22187e-015	3.98536e-015	8.86692e-015	1.28243e-014	6.75297e-015	-1.18214e-015	-4.00938e-015	-4.80629e-016	-5.20405e-015	-6.00016e-015	-4.09031e-015	-6.42434e-015	2.7105e-015	7.6904e-015	6.96901e-015	1.34211e-014	8.00035e-015	1.53104e-014	5.44978e-015	-2.23731e-015	-1.64717e-015	-5.13816e-015	-4.16062e-015
-6.09752e-015	-6.59685e-016	-7.48932e-015	4.0599e-015	9.06696e-015	1.31226e-014	6.98722e-015	-1.08338e-015	-4.01091e-015	-4.57881e-016	-5.51119e-015	-6.41044e-015	-4.37493e-015	-6.61319e-015	2.83396e-015	7.92254e-015	6.79685e-015	1.3421e-014	7.91938e-015	1.50103e-014	5.30139e-015	-2.22142e-015	-1.86451e-015	-5.33685e-015	-4.34194e-015
-6.04483e-015	-4.56444e-016	-7.73908e-015	4.14027e-015	9.26067e-015	1.34531e-014	7.28672e-015	-9.622e-016	-3.98333e-015	-3.99763e-016	-5.80118e-015	-6.78902e-015	-4.64548e-015	-6.76869e-015	2.9952e-015	8.16199e-015	6.66189e-015	1.34503e-014	7.90907e-015	1.47294e-014	5.15876e-015	-2.18797e-015	-2.04229e-015	-5.52407e-015	-4.50526e-015
-5.98826e-015	-2.45196e-016	-7.96829e-015	4.22722e-015	9.44746e-015	1.38164e-014	7.65122e-015	-8.20395e-016	-3.92881e-015	-3.06667e-016	-6.07107e-015	-7.13279e-015	-4.90012e-015	-6.88863e-015	3.1936e-015	8.4063e-015	6.56432e-015	1.35087e-014	7.96799e-015	1.44699e-014	5.02418e-015	-2.13589e-015	-2.17842e-015	-5.69718e-015	-4.64842e-015
-5.92749e-015	-2.64755e-017	-8.17447e-015	4.32169e-015	9.62713e-015	1.42117e-014	8.07919e-015	-6.59596e-016	-3.84908e-015	-1.7924e-016	-6.31801e-015	-7.43924e-015	-5.13658e-015	-6.97168e-015	3.42882e-015	8.65431e-015	6.50462e-015	1.35953e-014	8.09415e-015	1.42328e-014	4.89874e-015	-2.06479e-015	-2.27158e-015	-5.85352e-015	-4.76896e-015
-5.86123e-015	1.98887e-016	-8.35527e-015	4.42452e-015	9.79977e-015	1.46376e-014	8.56919e-015	-4.81523e-016	-3.74568e-015	-1.88507e-017	-6.53922e-015	-7.70575e-015	-5.35314e-015	-7.01632e-015	3.69953e-015	8.90394e-015	6.48219e-015	1.37093e-014	8.28552e-015	1.40199e-014	4.7839e-015	-1.97394e-015	-2.32079e-015	-5.99063e-015	-4.86446e-015
-5.78874e-015	4.30216e-016	-8.50876e-015	4.53573e-015	9.96572e-015	1.50927e-014	9.11882e-015	-2.87466e-016	-3.62012e-015	1.7277e-016	-6.73228e-015	-7.93093e-015	-5.54729e-015	-7.02182e-015	4.00439e-015	9.15309e-015	6.49656e-015	1.38494e-014	8.53883e-015	1.38329e-014	4.68217e-015	-1.86283e-015	-2.32522e-015	-6.10679e-015	-4.93331e-015
-5.70891e-015	6.66389e-016	-8.63244e-015	4.65538e-015	1.01244e-014	1.55744e-014	9.72545e-015	-7.86274e-017	-3.47467e-015	3.94077e-016	-6.89485e-015	-8.11309e-015	-5.71769e-015	-6.98814e-015	4.34161e-015	9.40002e-015	6.54637e-015	1.40142e-014	8.85031e-015	1.36732e-014	4.59463e-015	-1.73102e-015	-2.28494e-015	-6.20026e-015	-4.97389e-015
-5.62084e-015	9.0633e-016	-8.72478e-015	4.78389e-015	1.02763e-014	1.60808e-014	1.0386e-014	1.43296e-016	-3.31119e-015	6.43576e-016	-7.02487e-015	-8.25126e-015	-5.86263e-015	-6.9155e-015	4.70972e-015	9.64351e-015	6.63152e-015	1.4201e-014	9.21578e-015	1.35427e-014	4.52265e-015	-1.57784e-015	-2.20005e-015	-6.26961e-015	-4.98501e-015
-5.52333e-015	1.14891e-015	-8.78445e-015	4.92158e-015	1.04217e-014	1.66097e-014	1.10974e-014	3.75893e-016	-3.13165e-015	9.19224e-016	-7.12038e-015	-8.34519e-015	-5.98071e-015	-6.80421e-015	5.10682e-015	9.88214e-015	6.75109e-015	1.44078e-014	9.63067e-015	1.34422e-014	4.46738e-015	-1.40258e-015	-2.07113e-015	-6.3133e-015	-4.96581e-015
-5.41564e-015	1.39333e-015	-8.80969e-015	5.06931e-015	1.05609e-014	1.71578e-014	1.18551e-014	6.18326e-016	-2.93823e-015	1.2185e-015	-7.18023e-015	-8.39377e-015	-6.07041e-015	-6.65493e-015	5.53071e-015	1.0115e-014	6.90443e-015	1.46328e-014	1.00896e-014	1.33719e-014	4.42964e-015	-1.20517e-015	-1.89963e-015	-6.33082e-015	-4.91572e-015
-5.29683e-015	1.6383e-015	-8.79915e-015	5.22702e-015	1.06937e-014	1.77228e-014	1.26545e-014	8.68791e-016	-2.73263e-015	1.53899e-015	-7.20323e-015	-8.39686e-015	-6.13038e-015	-6.46903e-015	5.97944e-015	1.03408e-014	7.09033e-015	1.48736e-014	1.05862e-014	1.33323e-014	4.4097e-015	-9.85903e-016	-1.68663e-015	-6.32079e-015	-4.83426e-015
-5.16616e-015	1.88317e-015	-8.7521e-015	5.39445e-015	1.08206e-014	1.83017e-014	1.34907e-014	1.12597e-015	-2.51622e-015	1.87802e-015	-7.188e-015	-8.35459e-015	-6.1595e-015	-6.24862e-015	6.45039e-015	1.05583e-014	7.30799e-015	1.51282e-014	1.11151e-014	1.33239e-014	4.40811e-015	-7.45187e-016	-1.43385e-015	-6.28253e-015	-4.72108e-015
-5.02309e-015	2.12684e-015	-8.66806e-015	5.57114e-015	1.09426e-014	1.88907e-014	1.43582e-014	1.38884e-015	-2.29135e-015	2.23314e-015	-7.13331e-015	-8.26769e-015	-6.15733e-015	-5.99515e-015	6.94101e-015	1.07661e-014	7.55622e-015	1.53938e-014	1.16703e-014	1.33467e-014	4.42501e-015	-4.83254e-016	-1.14314e-015	-6.2158e-015	-4.57654e-015
-4.86704e-015	2.36765e-015	-8.54692e-015	5.75701e-015	1.10605e-014	1.94859e-014	1.52517e-014	1.65605e-015	-2.05999e-015	2.60157e-015	-7.03926e-015	-8.13743e-015	-6.12371e-015	-5.71109e-015	7.44895e-015	1.09628e-014	7.83342e-015	1.56677e-014	1.22457e-014	1.34006e-014	4.46006e-015	-2.01065e-016	-8.17167e-016	-6.12101e-015	-4.40201e-015
-4.69745e-015	2.60456e-015	-8.38853e-015	5.95191e-015	1.11743e-014	2.00837e-014	1.61654e-014	1.92725e-015	-1.8235e-015	2.98079e-015	-6.90611e-015	-7.96413e-015	-6.05767e-015	-5.39914e-015	7.97161e-015	1.11483e-014	8.13836e-015	1.59476e-014	1.28346e-014	1.34851e-014	4.51303e-015	1.00758e-016	-4.5821e-016	-5.9979e-015	-4.19916e-015
-4.51402e-015	2.836e-015	-8.19332e-015	6.1554e-015	1.12847e-014	2.06808e-014	1.70932e-014	2.2018e-015	-1.58359e-015	3.36724e-015	-6.73355e-015	-7.74853e-015	-5.95929e-015	-5.06205e-015	8.50674e-015	1.13219e-014	8.46975e-015	1.62307e-014	1.34311e-014	1.3599e-014	4.58464e-015	4.21148e-016	-7.00993e-017	-5.84693e-015	-3.96892e-015
-4.31676e-015	3.06093e-015	-7.96265e-015	6.36712e-015	1.13927e-014	2.12743e-014	1.80292e-014	2.47903e-015	-1.34118e-015	3.75786e-015	-6.52235e-015	-7.49256e-015	-5.82874e-015	-4.70295e-015	9.05229e-015	1.14831e-014	8.82529e-015	1.65139e-014	1.40281e-014	1.37414e-014	4.67452e-015	7.59063e-016	3.44144e-016	-5.66907e-015	-3.71351e-015
-4.1061e-015	3.27822e-015	-7.69684e-015	6.5862e-015	1.14986e-014	2.18601e-014	1.89674e-014	2.75825e-015	-1.09774e-015	4.15028e-015	-6.2736e-015	-7.19846e-015	-5.66686e-015	-4.32468e-015	9.60559e-015	1.16316e-014	9.2034e-015	1.67954e-014	1.46195e-014	1.39114e-014	4.78151e-015	1.11317e-015	7.81588e-016	-5.46507e-015	-3.43516e-015
-3.88248e-015	3.48651e-015	-7.39743e-015	6.81286e-015	1.16037e-014	2.24349e-014	1.99017e-014	3.03989e-015	-8.54305e-016	4.54223e-015	-5.98796e-015	-6.86893e-015	-5.4743e-015	-3.93039e-015	1.01646e-014	1.17674e-014	9.60271e-015	1.70725e-014	1.51994e-014	1.41079e-014	4.90412e-015	1.48162e-015	1.23934e-015	-5.23638e-015	-3.13608e-015
-3.64586e-015	3.68473e-015	-7.06664e-015	7.04699e-015	1.17092e-014	2.29949e-014	2.0826e-014	3.32304e-015	-6.12428e-016	4.93069e-015	-5.66721e-015	-6.50629e-015	-5.25147e-015	-3.52287e-015	1.07266e-014	1.18908e-014	1.00211e-014	1.73435e-014	1.57624e-014	1.43291e-014	5.04217e-015	1.86342e-015	1.71327e-015	-4.98433e-015	-2.81861e-015
-3.39665e-015	3.87211e-015	-6.70626e-015	7.2881e-015	1.1815e-014	2.35372e-014	2.17342e-014	3.60776e-015	-3.73001e-016	5.31309e-015	-5.31328e-015	-6.11308e-015	-4.99904e-015	-3.1055e-015	1.12896e-014	1.2002e-014	1.04569e-014	1.76065e-014	1.6304e-014	1.45724e-014	5.19406e-015	2.25742e-015	2.19956e-015	-4.71034e-015	-2.48542e-015
-3.13545e-015	4.0476e-015	-6.31786e-015	7.53583e-015	1.19226e-014	2.40592e-014	2.26209e-014	3.89409e-015	-1.36863e-016	5.68776e-015	-4.92756e-015	-5.69214e-015	-4.7185e-015	-2.68172e-015	1.18523e-014	1.21011e-014	1.09084e-014	1.78598e-014	1.68193e-014	1.4836e-014	5.35809e-015	2.66175e-015	2.69465e-015	-4.41631e-015	-2.13972e-015
-2.86273e-015	4.21033e-015	-5.90427e-015	7.78919e-015	1.20328e-014	2.45581e-014	2.34805e-014	4.18159e-015	9.41258e-017	6.05169e-015	-4.51228e-015	-5.24697e-015	-4.41168e-015	-2.25473e-015	1.24125e-014	1.21884e-014	1.13742e-014	1.8102e-014	1.73044e-014	1.51179e-014	5.53233e-015	3.07401e-015	3.19499e-015	-4.10449e-015	-1.78509e-015
-2.58006e-015	4.35956e-015	-5.46761e-015	8.04742e-015	1.21466e-014	2.5031e-014	2.43078e-014	4.47007e-015	3.19575e-016	6.40242e-015	-4.07043e-015	-4.78076e-015	-4.08078e-015	-1.82771e-015	1.29687e-014	1.22641e-014	1.18515e-014	1.83313e-014	1.77551e-014	1.54148e-014	5.71563e-015	3.49221e-015	3.69708e-015	-3.77679e-015	-1.42422e-015
-2.28837e-015	4.4947e-015	-5.01123e-015	8.31058e-015	1.22646e-014	2.54747e-014	2.5098e-014	4.76007e-015	5.38948e-016	6.73824e-015	-3.60473e-015	-4.29605e-015	-3.72764e-015	-1.40391e-015	1.35198e-014	1.23282e-014	1.2338e-014	1.85467e-014	1.81679e-014	1.57244e-014	5.90627e-015	3.91438e-015	4.19766e-015	-3.43506e-015	-1.06083e-015
-1.98882e-015	4.6155e-015	-4.53788e-015	8.5774e-015	1.23871e-014	2.58878e-014	2.58464e-014	5.05077e-015	7.50791e-016	7.0575e-015	-3.11813e-015	-3.79588e-015	-3.35483e-015	-9.85679e-016	1.40645e-014	1.23816e-014	1.28314e-014	1.87467e-014	1.85405e-014	1.60438e-014	6.10234e-015	4.33918e-015	4.69291e-015	-3.08128e-015	-6.98285e-016
-1.68283e-015	4.72116e-015	-4.05072e-015	8.84776e-015	1.25139e-014	2.62692e-014	2.65488e-014	5.34227e-015	9.5445e-016	7.35849e-015	-2.61357e-015	-3.28459e-015	-2.96516e-015	-5.75417e-016	1.46008e-014	1.24245e-014	1.33303e-014	1.89308e-014	1.88704e-014	1.63697e-014	6.30261e-015	4.76397e-015	5.17982e-015	-2.71739e-015	-3.40072e-016
-1.37129e-015	4.81167e-015	-3.55287e-015	9.1211e-015	1.26457e-014	2.66172e-014	2.7201e-014	5.63395e-015	1.14996e-015	7.64003e-015	-2.09517e-015	-2.76549e-015	-2.56081e-015	-1.75287e-016	1.51274e-014	1.2457e-014	1.38326e-014	1.90988e-014	1.91562e-014	1.66989e-014	6.50445e-015	5.18611e-015	5.65505e-015	-2.3462e-015	1.07611e-017
-1.05597e-015	4.88667e-015	-3.04744e-015	9.3971e-015	1.27835e-014	2.6931e-014	2.77996e-014	5.92536e-015	1.3367e-015	7.90066e-015	-1.56647e-015	-2.24259e-015	-2.14469e-015	2.12131e-016	1.56433e-014	1.24798e-014	1.43358e-014	1.92499e-014	1.93967e-014	1.70284e-014	6.70613e-015	5.60406e-015	6.11508e-015	-1.96958e-015	3.51489e-016
-7.3871e-016	4.9464e-015	-2.53779e-015	9.67498e-015	1.29271e-014	2.72103e-014	2.83417e-014	6.21658e-015	1.51394e-015	8.13899e-015	-1.03062e-015	-1.71929e-015	-1.71969e-015	5.85136e-016	1.61477e-014	1.24932e-014	1.48382e-014	1.93838e-014	1.95912e-014	1.73545e-014	6.90539e-015	6.01531e-015	6.55677e-015	-1.58964e-015	6.79128e-016
-4.20834e-016	4.99069e-015	-2.02723e-015	9.95396e-015	1.30767e-014	2.74544e-014	2.88249e-014	6.50734e-015	1.68033e-015	8.35444e-015	-4.91534e-016	-1.19913e-015	-1.2893e-015	9.42167e-016	1.6639e-014	1.24977e-014	1.53368e-014	1.95002e-014	1.97404e-014	1.76737e-014	7.10046e-015	6.41793e-015	6.97784e-015	-1.2084e-015	9.90301e-016
-1.03867e-016	5.01961e-015	-1.51902e-015	1.02336e-014	1.32317e-014	2.76624e-014	2.92471e-014	6.79657e-015	1.83484e-015	8.54648e-015	4.70562e-017	-6.85759e-016	-8.56567e-016	1.28151e-015	1.71164e-014	1.24938e-014	1.58295e-014	1.95995e-014	1.98451e-014	1.79833e-014	7.2897e-015	6.80997e-015	7.37605e-015	-8.27967e-016	1.28276e-015
2.10211e-016	5.03324e-015	-1.01673e-015	1.05136e-014	1.33921e-014	2.78342e-014	2.9607e-014	7.08349e-015	1.97713e-015	8.7145e-015	5.81397e-016	-1.82148e-016	-4.24118e-016	1.60281e-015	1.75792e-014	1.24818e-014	1.63136e-014	1.96821e-014	1.9907e-014	1.828e-014	7.47178e-015	7.18996e-015	7.74886e-015	-4.5107e-016	1.55391e-015
5.19661e-016	5.03163e-015	-5.23096e-016	1.07937e-014	1.35572e-014	2.79704e-014	2.99037e-014	7.36689e-015	2.10727e-015	8.8586e-015	1.10776e-015	3.08886e-016	4.47841e-018	1.90541e-015	1.80262e-014	1.24621e-014	1.67868e-014	1.97485e-014	1.99276e-014	1.85609e-014	7.64493e-015	7.55592e-015	8.09424e-015	-7.92367e-017	1.80129e-015
8.23108e-016	5.01521e-015	-4.10253e-017	1.10737e-014	1.37264e-014	2.80719e-014	3.01366e-014	7.6457e-015	2.22387e-015	8.97886e-015	1.62297e-015	7.84989e-016	4.25444e-016	2.18869e-015	1.84567e-014	1.24351e-014	1.72477e-014	1.97996e-014	1.99087e-014	1.88227e-014	7.80699e-015	7.90587e-015	8.41084e-015	2.85358e-016	2.02356e-015
1.11813e-015	4.98473e-015	4.26347e-016	1.13531e-014	1.38991e-014	2.81395e-014	3.03058e-014	7.91887e-015	2.3255e-015	9.07555e-015	2.12355e-015	1.24351e-015	8.36328e-016	2.45191e-015	1.88704e-014	1.24014e-014	1.76942e-014	1.98363e-014	1.98534e-014	1.9063e-014	7.957e-015	8.23831e-015	8.69703e-015	6.41565e-016	2.21885e-015
1.40311e-015	4.9409e-015	8.76832e-016	1.16321e-014	1.40747e-014	2.8175e-014	3.04125e-014	8.18539e-015	2.41221e-015	9.14888e-015	2.60593e-015	1.68178e-015	1.23441e-015	2.6951e-015	1.92662e-014	1.23609e-014	1.81242e-014	1.98597e-014	1.97634e-014	1.92793e-014	8.09417e-015	8.55119e-015	8.95103e-015	9.87826e-016	2.38624e-015
1.6767e-015	4.885e-015	1.30795e-015	1.19102e-014	1.42526e-014	2.8179e-014	3.04577e-014	8.44313e-015	2.48367e-015	9.19916e-015	3.06741e-015	2.09661e-015	1.61636e-015	2.9185e-015	1.96438e-014	1.23143e-014	1.85357e-014	1.98711e-014	1.96419e-014	1.94696e-014	8.21742e-015	8.84286e-015	9.1721e-015	1.32237e-015	2.52458e-015
1.9374e-015	4.818e-015	1.71707e-015	1.2187e-014	1.4431e-014	2.8153e-014	3.04429e-014	8.69008e-015	2.53939e-015	9.22696e-015	3.50574e-015	2.48534e-015	1.98029e-015	3.1229e-015	2.00023e-014	1.22618e-014	1.89272e-014	1.98718e-014	1.9492e-014	1.96322e-014	8.3265e-015	9.11207e-015	9.35966e-015	1.64379e-015	2.63305e-015
2.18476e-015	4.74022e-015	2.10175e-015	1.24622e-014	1.46085e-014	2.80993e-014	3.03698e-014	8.92444e-015	2.57881e-015	9.23271e-015	3.91811e-015	2.84687e-015	2.3232e-015	3.3092e-015	2.03403e-014	1.22036e-014	1.92969e-014	1.98625e-014	1.9318e-014	1.97646e-014	8.42062e-015	9.35778e-015	9.5136e-015	1.95095e-015	2.71163e-015
2.41671e-015	4.65258e-015	2.45981e-015	1.27358e-014	1.47841e-014	2.80191e-014	3.02407e-014	9.1448e-015	2.60191e-015	9.21749e-015	4.30237e-015	3.17935e-015	2.64305e-015	3.47844e-015	2.06574e-014	1.21398e-014	1.96425e-014	1.98446e-014	1.91235e-014	1.98655e-014	8.49952e-015	9.5792e-015	9.63341e-015	2.24219e-015	2.76053e-015
2.63182e-015	4.55617e-015	2.79003e-015	1.30074e-014	1.4956e-014	2.79142e-014	3.00588e-014	9.34846e-015	2.60833e-015	9.18218e-015	4.65669e-015	3.4807e-015	2.93846e-015	3.63161e-015	2.09524e-014	1.20708e-014	1.99631e-014	1.98192e-014	1.89121e-014	1.99333e-014	8.56365e-015	9.77493e-015	9.7187e-015	2.51587e-015	2.77986e-015
2.82948e-015	4.45252e-015	3.09106e-015	1.32765e-014	1.51229e-014	2.77857e-014	2.98273e-014	9.53339e-015	2.59804e-015	9.12829e-015	4.9788e-015	3.7502e-015	3.20755e-015	3.76952e-015	2.12244e-014	1.19964e-014	2.02566e-014	1.97874e-014	1.86876e-014	1.99672e-014	8.61278e-015	9.94331e-015	9.7704e-015	2.77162e-015	2.77071e-015
3.00844e-015	4.34271e-015	3.36168e-015	1.3543e-014	1.52833e-014	2.76355e-014	2.95492e-014	9.69779e-015	2.5701e-015	9.05722e-015	5.2674e-015	3.98756e-015	3.44881e-015	3.89336e-015	2.14729e-014	1.19172e-014	2.05217e-014	1.97506e-014	1.84535e-014	1.99672e-014	8.64782e-015	1.00842e-014	9.78872e-015	3.00844e-015	2.73407e-015
3.16769e-015	4.22747e-015	3.60027e-015	1.3806e-014	1.54357e-014	2.74662e-014	2.92284e-014	9.83957e-015	2.52425e-015	8.9702e-015	5.52197e-015	4.19243e-015	3.66176e-015	4.00473e-015	2.16971e-014	1.18332e-014	2.0757e-014	1.97105e-014	1.82138e-014	1.99329e-014	8.66965e-015	1.01976e-014	9.77416e-015	3.22543e-015	2.67102e-015
3.30709e-015	4.10779e-015	3.80682e-015	1.40654e-014	1.55783e-014	2.72794e-014	2.88692e-014	9.95669e-015	2.46055e-015	8.8688e-015	5.74188e-015	4.36396e-015	3.84548e-015	4.10534e-015	2.1896e-014	1.17452e-014	2.09621e-014	1.96683e-014	1.79716e-014	1.98641e-014	8.67924e-015	1.02834e-014	9.72851e-015	3.42257e-015	2.5839e-015
3.42644e-015	3.98507e-015	3.98112e-015	1.43206e-014	1.57095e-014	2.70776e-014	2.84759e-014	1.00469e-014	2.37988e-015	8.75436e-015	5.92672e-015	4.50205e-015	3.99979e-015	4.19664e-015	2.20686e-014	1.16535e-014	2.11364e-014	1.96245e-014	1.77302e-014	1.97618e-014	8.6781e-015	1.0341e-014	9.65319e-015	3.59947e-015	2.47454e-015
3.52483e-015	3.86064e-015	4.12278e-015	1.45708e-014	1.58278e-014	2.68625e-014	2.80523e-014	1.01082e-014	2.28223e-015	8.62816e-015	6.0767e-015	4.60711e-015	4.12529e-015	4.27937e-015	2.22145e-014	1.15581e-014	2.12795e-014	1.95799e-014	1.74931e-014	1.96273e-014	8.66798e-015	1.03715e-014	9.54925e-015	3.7561e-015	2.34521e-015
3.60203e-015	3.73559e-015	4.23214e-015	1.48156e-014	1.59317e-014	2.66356e-014	2.76029e-014	1.01393e-014	2.16879e-015	8.49163e-015	6.19199e-015	4.68e-015	4.22242e-015	4.35543e-015	2.2333e-014	1.14594e-014	2.13904e-014	1.95358e-014	1.72632e-014	1.94618e-014	8.64977e-015	1.03752e-014	9.41862e-015	3.89227e-015	2.19843e-015
3.65804e-015	3.61117e-015	4.30991e-015	1.50544e-014	1.602e-014	2.63996e-014	2.7132e-014	1.01385e-014	2.03994e-015	8.3461e-015	6.27355e-015	4.72177e-015	4.29215e-015	4.42551e-015	2.24234e-014	1.13585e-014	2.14696e-014	1.9493e-014	1.70433e-014	1.92667e-014	8.62543e-015	1.03522e-014	9.263e-015	4.00757e-015	2.03698e-015
3.6932e-015	3.48781e-015	4.35633e-015	1.52863e-014	1.60911e-014	2.61558e-014	2.66438e-014	1.01038e-014	1.89645e-015	8.19308e-015	6.32254e-015	4.73434e-015	4.33612e-015	4.49098e-015	2.24853e-014	1.12558e-014	2.15174e-014	1.94525e-014	1.68358e-014	1.9044e-014	8.59721e-015	1.03037e-014	9.08436e-015	4.1018e-015	1.8631e-015
3.70776e-015	3.36665e-015	4.37284e-015	1.55106e-014	1.61439e-014	2.59057e-014	2.61429e-014	1.00338e-014	1.73961e-015	8.03402e-015	6.34021e-015	4.71828e-015	4.35613e-015	4.55347e-015	2.25179e-014	1.11525e-014	2.1534e-014	1.94152e-014	1.66427e-014	1.87965e-014	8.56741e-015	1.02305e-014	8.88467e-015	4.175e-015	1.67991e-015
3.70214e-015	3.24897e-015	4.36019e-015	1.57266e-014	1.61776e-014	2.56509e-014	2.5634e-014	9.92778e-015	1.57068e-015	7.87054e-015	6.32898e-015	4.67505e-015	4.35389e-015	4.61314e-015	2.25212e-014	1.10488e-014	2.15202e-014	1.93815e-014	1.64663e-014	1.8526e-014	8.53809e-015	1.01331e-014	8.66591e-015	4.22785e-015	1.49028e-015
3.67712e-015	3.13534e-015	4.32025e-015	1.59339e-014	1.61918e-014	2.53924e-014	2.51213e-014	9.78493e-015	1.39168e-015	7.70415e-015	6.29019e-015	4.60729e-015	4.33158e-015	4.67123e-015	2.24942e-014	1.09454e-014	2.14766e-014	1.93514e-014	1.63081e-014	1.82354e-014	8.51132e-015	1.00128e-014	8.4304e-015	4.26101e-015	1.29748e-015
[truncated: 1,328 more rows]
