# Supplementary material for: Prominent gamma band activity during visual motion perception in early-stage Alzheimer’s disease
Source: PLoS One. 2022 Apr 18;17(4):e0266693. doi: 10.1371/journal.pone.0266693 (PMC9015152; doi:10.1371/journal.pone.0266693)
Supplement: S1 File — (ZIP) [file pone.0266693.s001.zip › PloseOneé╠âfü[â^âVü[âgùp/Old15 R hemisphere.txt]

-6.54126e-015	-7.9322e-015	1.00001e-015	8.81108e-015	-2.54565e-016	2.6188e-015	-1.07227e-014	-2.98276e-015	-7.28888e-015	-7.62116e-015	-5.83776e-015	-6.12851e-015	-3.27103e-015	1.57139e-015	-3.44929e-015	-7.14728e-015	-9.9135e-015	-1.41729e-014	-3.03921e-015	-9.28328e-015	-1.11264e-014	-1.34266e-014	-1.30266e-015	-4.19544e-015	-2.27906e-015
-6.24829e-015	-7.77989e-015	1.20151e-015	8.23497e-015	-6.25392e-016	2.53859e-015	-1.04851e-014	-3.30356e-015	-7.02159e-015	-7.53651e-015	-5.54464e-015	-5.73709e-015	-3.12996e-015	1.61385e-015	-3.01968e-015	-6.97765e-015	-1.00667e-014	-1.41042e-014	-3.56724e-015	-9.44499e-015	-1.07907e-014	-1.26982e-014	-1.64877e-015	-4.42713e-015	-2.7189e-015
-5.96879e-015	-7.61403e-015	1.40317e-015	7.65006e-015	-9.9089e-016	2.45081e-015	-1.02283e-014	-3.61352e-015	-6.72856e-015	-7.43887e-015	-5.22637e-015	-5.33663e-015	-2.97683e-015	1.63663e-015	-2.5924e-015	-6.8079e-015	-1.02271e-014	-1.40342e-014	-4.09703e-015	-9.60996e-015	-1.04432e-014	-1.198e-014	-2.01284e-015	-4.66336e-015	-3.15669e-015
-5.70445e-015	-7.4361e-015	1.60314e-015	7.05952e-015	-1.34827e-015	2.35558e-015	-9.95316e-015	-3.90951e-015	-6.4117e-015	-7.32817e-015	-4.88409e-015	-4.92879e-015	-2.81141e-015	1.63837e-015	-2.1709e-015	-6.63898e-015	-1.03931e-014	-1.39629e-014	-4.62485e-015	-9.77736e-015	-1.00859e-014	-1.12765e-014	-2.39397e-015	-4.90339e-015	-3.59004e-015
-5.4562e-015	-7.24726e-015	1.80007e-015	6.46687e-015	-1.69425e-015	2.25333e-015	-9.66017e-015	-4.18869e-015	-6.07279e-015	-7.20442e-015	-4.51914e-015	-4.51527e-015	-2.63423e-015	1.61789e-015	-1.75887e-015	-6.47163e-015	-1.05623e-014	-1.38903e-014	-5.14687e-015	-9.94598e-015	-9.71959e-015	-1.05919e-014	-2.79146e-015	-5.14675e-015	-4.01743e-015
-5.22513e-015	-7.04948e-015	1.99246e-015	5.87602e-015	-2.02621e-015	2.1451e-015	-9.34967e-015	-4.4484e-015	-5.71358e-015	-7.06781e-015	-4.13333e-015	-4.09736e-015	-2.44533e-015	1.57387e-015	-1.35949e-015	-6.30652e-015	-1.07328e-014	-1.38164e-014	-5.65947e-015	-1.0115e-014	-9.34564e-015	-9.93027e-015	-3.20411e-015	-5.39261e-015	-4.43696e-015
-5.01278e-015	-6.84429e-015	2.17878e-015	5.2899e-015	-2.34113e-015	2.03146e-015	-9.02258e-015	-4.6859e-015	-5.33628e-015	-6.91904e-015	-3.72835e-015	-3.67639e-015	-2.24494e-015	1.50546e-015	-9.75522e-016	-6.14479e-015	-1.09024e-014	-1.37417e-014	-6.1591e-015	-1.02827e-014	-8.96513e-015	-9.29555e-015	-3.63097e-015	-5.64017e-015	-4.84654e-015
-4.82037e-015	-6.63318e-015	2.35737e-015	4.71231e-015	-2.63622e-015	1.91336e-015	-8.68055e-015	-4.89891e-015	-4.94382e-015	-6.75847e-015	-3.30598e-015	-3.25343e-015	-2.03373e-015	1.41268e-015	-6.09647e-016	-5.98711e-015	-1.10689e-014	-1.36661e-014	-6.64199e-015	-1.04482e-014	-8.57934e-015	-8.6915e-015	-4.07119e-015	-5.88941e-015	-5.24475e-015
-4.64823e-015	-6.41845e-015	2.52698e-015	4.1471e-015	-2.90924e-015	1.79146e-015	-8.32509e-015	-5.08478e-015	-4.53865e-015	-6.58723e-015	-2.86832e-015	-2.83002e-015	-1.81237e-015	1.29555e-015	-2.64604e-016	-5.83378e-015	-1.12297e-014	-1.35896e-014	-7.10471e-015	-1.06106e-014	-8.18957e-015	-8.12119e-015	-4.52346e-015	-6.14008e-015	-5.62969e-015
-4.49636e-015	-6.20214e-015	2.68619e-015	3.59724e-015	-3.15789e-015	1.6668e-015	-7.95735e-015	-5.24185e-015	-4.12382e-015	-6.40581e-015	-2.41744e-015	-2.40755e-015	-1.58171e-015	1.15419e-015	5.65977e-017	-5.68545e-015	-1.13827e-014	-1.35121e-014	-7.54357e-015	-1.07683e-014	-7.79713e-015	-7.5874e-015	-4.98624e-015	-6.39106e-015	-5.99986e-015
-4.36457e-015	-5.986e-015	2.83353e-015	3.06601e-015	-3.37998e-015	1.54053e-015	-7.57874e-015	-5.36867e-015	-3.70166e-015	-6.215e-015	-1.95572e-015	-1.98696e-015	-1.34282e-015	9.8882e-016	3.51248e-016	-5.5431e-015	-1.1525e-014	-1.34332e-014	-7.95585e-015	-1.09195e-014	-7.40319e-015	-7.09246e-015	-5.45787e-015	-6.64201e-015	-6.35425e-015
-4.25227e-015	-5.77267e-015	2.96831e-015	2.55694e-015	-3.57321e-015	1.41377e-015	-7.19075e-015	-5.46359e-015	-3.27464e-015	-6.01568e-015	-1.48553e-015	-1.56974e-015	-1.09654e-015	8.00207e-016	6.17739e-016	-5.40696e-015	-1.16546e-014	-1.33525e-014	-8.3383e-015	-1.1063e-014	-7.00946e-015	-6.63831e-015	-5.93685e-015	-6.89221e-015	-6.69167e-015
-4.15885e-015	-5.56403e-015	3.08908e-015	2.07271e-015	-3.73601e-015	1.28795e-015	-6.7947e-015	-5.52484e-015	-2.84591e-015	-5.80914e-015	-1.00952e-015	-1.15679e-015	-8.44055e-016	5.8909e-016	8.54121e-016	-5.27784e-015	-1.17692e-014	-1.32695e-014	-8.68765e-015	-1.11971e-014	-6.61674e-015	-6.22655e-015	-6.42115e-015	-7.1409e-015	-7.01078e-015
-4.08337e-015	-5.36177e-015	3.19524e-015	1.6163e-015	-3.86698e-015	1.1645e-015	-6.3917e-015	-5.55159e-015	-2.41775e-015	-5.59675e-015	-5.29896e-016	-7.49288e-016	-5.86687e-016	3.57099e-016	1.0591e-015	-5.15578e-015	-1.18663e-014	-1.31835e-014	-9.00218e-015	-1.13211e-014	-6.22651e-015	-5.85843e-015	-6.9091e-015	-7.38753e-015	-7.31114e-015
-4.02478e-015	-5.16782e-015	3.28622e-015	1.19056e-015	-3.96457e-015	1.04495e-015	-5.98324e-015	-5.54346e-015	-1.99246e-015	-5.37972e-015	-4.8973e-017	-3.48135e-016	-3.26497e-016	1.05941e-016	1.23124e-015	-5.0408e-015	-1.1944e-014	-1.30941e-014	-9.27984e-015	-1.14337e-014	-5.8401e-015	-5.53455e-015	-7.3992e-015	-7.63151e-015	-7.59203e-015
-3.98144e-015	-4.98396e-015	3.36155e-015	7.98253e-016	-4.02779e-015	9.30159e-016	-5.57123e-015	-5.50011e-015	-1.57254e-015	-5.15914e-015	4.30614e-016	4.55501e-017	-6.43993e-017	-1.62915e-016	1.36958e-015	-4.93325e-015	-1.20001e-014	-1.30006e-014	-9.51857e-015	-1.15337e-014	-5.45875e-015	-5.25553e-015	-7.88942e-015	-7.87225e-015	-7.85305e-015
-3.95183e-015	-4.81197e-015	3.42063e-015	4.41262e-016	-4.05597e-015	8.2183e-016	-5.15667e-015	-5.42124e-015	-1.16023e-015	-4.93624e-015	9.06949e-016	4.31339e-016	1.98375e-016	-4.47258e-016	1.4737e-015	-4.83328e-015	-1.20328e-014	-1.29024e-014	-9.7167e-015	-1.16193e-014	-5.08366e-015	-5.02128e-015	-8.37773e-015	-8.10929e-015	-8.09369e-015
-3.93438e-015	-4.65369e-015	3.46352e-015	1.2167e-016	-4.04868e-015	7.21341e-016	-4.74049e-015	-5.3071e-015	-7.5789e-016	-4.71218e-015	1.37771e-015	8.08623e-016	4.60159e-016	-7.44769e-016	1.54341e-015	-4.74076e-015	-1.20405e-014	-1.27988e-014	-9.87298e-015	-1.16891e-014	-4.71601e-015	-4.83136e-015	-8.8622e-015	-8.34164e-015	-8.3141e-015
-3.92672e-015	-4.51017e-015	3.49012e-015	-1.58847e-016	-4.00555e-015	6.3019e-016	-4.32359e-015	-5.1581e-015	-3.66917e-016	-4.48814e-015	1.84055e-015	1.17653e-015	7.19381e-016	-1.05351e-015	1.57933e-015	-4.6552e-015	-1.20215e-014	-1.26885e-014	-9.98628e-015	-1.17417e-014	-4.35725e-015	-4.68469e-015	-9.34071e-015	-8.56881e-015	-8.51442e-015
-3.92684e-015	-4.3823e-015	3.50084e-015	-3.98811e-016	-3.9268e-015	5.49875e-016	-3.90701e-015	-4.97505e-015	1.13271e-017	-4.26525e-015	2.29364e-015	1.5347e-015	9.74453e-016	-1.37043e-015	1.5821e-015	-4.57659e-015	-1.19749e-014	-1.25706e-014	-1.0056e-014	-1.17762e-014	-4.00802e-015	-4.57987e-015	-9.81097e-015	-8.78908e-015	-8.69515e-015
-3.93229e-015	-4.27129e-015	3.49641e-015	-5.96478e-016	-3.81265e-015	4.82163e-016	-3.49143e-015	-4.75871e-015	3.75638e-016	-4.04516e-015	2.73526e-015	1.8828e-015	1.22439e-015	-1.69263e-015	1.55286e-015	-4.50424e-015	-1.18993e-014	-1.24439e-014	-1.00816e-014	-1.17914e-014	-3.67022e-015	-4.51484e-015	-1.0271e-014	-9.00222e-015	-8.85598e-015
-3.94086e-015	-4.17748e-015	3.47765e-015	-7.50923e-016	-3.66392e-015	4.28527e-016	-3.0771e-015	-4.51023e-015	7.25274e-016	-3.82875e-015	3.16419e-015	2.22062e-015	1.46761e-015	-2.01677e-015	1.49332e-015	-4.43769e-015	-1.1794e-014	-1.23072e-014	-1.00632e-014	-1.17864e-014	-3.34438e-015	-4.48733e-015	-1.07185e-014	-9.20743e-015	-8.99795e-015
-3.95035e-015	-4.10142e-015	3.44562e-015	-8.61986e-016	-3.48127e-015	3.9002e-016	-2.66438e-015	-4.2311e-015	1.05942e-015	-3.61671e-015	3.57935e-015	2.54795e-015	1.70261e-015	-2.33978e-015	1.4057e-015	-4.37633e-015	-1.16585e-014	-1.21597e-014	-1.00014e-014	-1.17606e-014	-3.03132e-015	-4.49475e-015	-1.11515e-014	-9.4039e-015	-9.121e-015
-3.95784e-015	-4.04308e-015	3.40152e-015	-9.28659e-016	-3.26572e-015	3.67896e-016	-2.25355e-015	-3.92301e-015	1.37778e-015	-3.40995e-015	3.97973e-015	2.86462e-015	1.92896e-015	-2.6588e-015	1.29256e-015	-4.31945e-015	-1.14919e-014	-1.20003e-014	-9.89643e-015	-1.17136e-014	-2.73201e-015	-4.53416e-015	-1.15677e-014	-9.59003e-015	-9.22572e-015
-3.96095e-015	-4.00246e-015	3.3466e-015	-9.50427e-016	-3.01842e-015	3.63648e-016	-1.84445e-015	-3.5877e-015	1.681e-015	-3.20916e-015	4.36451e-015	3.17051e-015	2.14548e-015	-2.9704e-015	1.15673e-015	-4.26636e-015	-1.12943e-014	-1.18277e-014	-9.74851e-015	-1.16447e-014	-2.44686e-015	-4.60247e-015	-1.19652e-014	-9.76477e-015	-9.31261e-015
-3.95731e-015	-3.97906e-015	3.28255e-015	-9.27144e-016	-2.74094e-015	3.78271e-016	-1.43658e-015	-3.22681e-015	1.96932e-015	-3.01507e-015	4.73293e-015	3.46607e-015	2.35139e-015	-3.27158e-015	1.00125e-015	-4.21589e-015	-1.10655e-014	-1.16403e-014	-9.55869e-015	-1.15538e-014	-2.17702e-015	-4.69606e-015	-1.23419e-014	-9.92712e-015	-9.38261e-015
-3.94487e-015	-3.97224e-015	3.21076e-015	-8.59383e-016	-2.43515e-015	4.12687e-016	-1.02929e-015	-2.84278e-015	2.24313e-015	-2.82808e-015	5.08459e-015	3.75164e-015	2.54624e-015	-3.55885e-015	8.2947e-016	-4.16686e-015	-1.08059e-014	-1.14373e-014	-9.32827e-015	-1.14408e-014	-1.92332e-015	-4.81135e-015	-1.26956e-014	-1.00765e-014	-9.43639e-015
-3.92175e-015	-3.98114e-015	3.13263e-015	-7.47253e-016	-2.10263e-015	4.67644e-016	-6.22108e-016	-2.4377e-015	2.50348e-015	-2.64866e-015	5.41921e-015	4.02719e-015	2.72953e-015	-3.82869e-015	6.45153e-016	-4.11805e-015	-1.05161e-014	-1.12177e-014	-9.05928e-015	-1.1306e-014	-1.6859e-015	-4.94431e-015	-1.30248e-014	-1.02113e-014	-9.47454e-015
-3.88565e-015	-4.00468e-015	3.0498e-015	-5.9187e-016	-1.7451e-015	5.44168e-016	-2.14162e-016	-2.01318e-015	2.75139e-015	-2.47669e-015	5.737e-015	4.29316e-015	2.90122e-015	-4.07852e-015	4.51999e-016	-4.06828e-015	-1.01971e-014	-1.09804e-014	-8.75338e-015	-1.11494e-014	-1.46567e-015	-5.09144e-015	-1.33277e-014	-1.03305e-014	-9.49738e-015
-3.83458e-015	-4.04139e-015	2.96416e-015	-3.9402e-016	-1.36451e-015	6.42991e-016	1.95805e-016	-1.57147e-015	2.98815e-015	-2.31207e-015	6.03832e-015	4.54985e-015	3.06117e-015	-4.30555e-015	2.54066e-016	-4.0169e-015	-9.84911e-015	-1.07237e-014	-8.41218e-015	-1.09713e-014	-1.26256e-015	-5.24896e-015	-1.36029e-014	-1.04331e-014	-9.5053e-015
-3.76629e-015	-4.08961e-015	2.87739e-015	-1.54494e-016	-9.63272e-016	7.64469e-016	6.08847e-016	-1.11522e-015	3.2153e-015	-2.15491e-015	6.32361e-015	4.79782e-015	3.20959e-015	-4.50719e-015	5.47809e-017	-3.96249e-015	-9.47368e-015	-1.04473e-014	-8.03768e-015	-1.07724e-014	-1.07682e-015	-5.41231e-015	-1.38486e-014	-1.05182e-014	-9.49885e-015
-3.67976e-015	-4.14814e-015	2.79144e-015	1.25305e-016	-5.42983e-016	9.08518e-016	1.02652e-015	-6.46567e-016	3.43444e-015	-2.00483e-015	6.59337e-015	5.03767e-015	3.34718e-015	-4.68146e-015	-1.4153e-016	-3.90316e-015	-9.07203e-015	-1.01507e-014	-7.63184e-015	-1.05534e-014	-9.09417e-016	-5.57794e-015	-1.40636e-014	-1.05844e-014	-9.47872e-015
-3.574e-015	-4.21523e-015	2.70793e-015	4.43519e-016	-1.05982e-016	1.07521e-015	1.45043e-015	-1.67267e-016	3.64779e-015	-1.86107e-015	6.84875e-015	5.27005e-015	3.47451e-015	-4.82602e-015	-3.30579e-016	-3.83778e-015	-8.64538e-015	-9.8331e-015	-7.19688e-015	-1.03152e-014	-7.59972e-016	-5.74194e-015	-1.42467e-014	-1.06301e-014	-9.44521e-015
-3.44826e-015	-4.28904e-015	2.62881e-015	7.98842e-016	3.45425e-016	1.26479e-015	1.88184e-015	3.20519e-016	3.85695e-015	-1.72302e-015	7.0904e-015	5.49526e-015	3.59234e-015	-4.93898e-015	-5.08782e-016	-3.76566e-015	-8.19515e-015	-9.49419e-015	-6.73464e-015	-1.00588e-014	-6.28876e-016	-5.90121e-015	-1.43968e-014	-1.06544e-014	-9.39838e-015
-3.30192e-015	-4.36732e-015	2.5558e-015	1.18932e-015	8.09036e-016	1.47702e-015	2.32234e-015	8.14975e-016	4.06439e-015	-1.59002e-015	7.31925e-015	5.71403e-015	3.70209e-015	-5.01865e-015	-6.72156e-016	-3.68574e-015	-7.72298e-015	-9.13365e-015	-6.24732e-015	-9.78533e-015	-5.16169e-016	-6.05208e-015	-1.45131e-014	-1.06564e-014	-9.33892e-015
-3.13473e-015	-4.44784e-015	2.49013e-015	1.61298e-015	1.28298e-015	1.7116e-015	2.7735e-015	1.314e-015	4.27148e-015	-1.46136e-015	7.53652e-015	5.92677e-015	3.80512e-015	-5.06379e-015	-8.16528e-016	-3.59643e-015	-7.23081e-015	-8.75077e-015	-5.73741e-015	-9.49658e-015	-4.21829e-016	-6.19131e-015	-1.45948e-014	-1.06356e-014	-9.26699e-015
-2.94687e-015	-4.52891e-015	2.43333e-015	2.06807e-015	1.76515e-015	1.96792e-015	3.23719e-015	1.81551e-015	4.48013e-015	-1.33616e-015	7.74346e-015	6.13433e-015	3.90336e-015	-5.07361e-015	-9.38692e-016	-3.49654e-015	-6.72067e-015	-8.34532e-015	-5.20689e-015	-9.19398e-015	-3.46041e-016	-6.31611e-015	-1.46413e-014	-1.05911e-014	-9.18228e-015
-2.73898e-015	-4.60864e-015	2.3865e-015	2.55253e-015	2.25354e-015	2.24542e-015	3.71466e-015	2.318e-015	4.69182e-015	-1.21327e-015	7.94146e-015	6.33715e-015	3.99843e-015	-5.04773e-015	-1.03545e-015	-3.38476e-015	-6.19449e-015	-7.9178e-015	-4.65839e-015	-8.87941e-015	-2.88542e-016	-6.42347e-015	-1.46522e-014	-1.05217e-014	-9.08454e-015
-2.51129e-015	-4.68522e-015	2.35069e-015	3.06384e-015	2.74619e-015	2.54304e-015	4.2068e-015	2.81959e-015	4.90874e-015	-1.09148e-015	8.13157e-015	6.53572e-015	4.0918e-015	-4.98556e-015	-1.10396e-015	-3.25963e-015	-5.65459e-015	-7.46881e-015	-4.09406e-015	-8.5548e-015	-2.48953e-016	-6.5108e-015	-1.46277e-014	-1.04265e-014	-8.97367e-015
-2.26475e-015	-4.75723e-015	2.32701e-015	3.59928e-015	3.24118e-015	2.85967e-015	4.71474e-015	3.31897e-015	5.13267e-015	-9.69543e-016	8.31536e-015	6.73083e-015	4.18544e-015	-4.88709e-015	-1.14125e-015	-3.12028e-015	-5.10271e-015	-6.9981e-015	-3.51661e-015	-8.22162e-015	-2.26627e-016	-6.57599e-015	-1.45682e-014	-1.03055e-014	-8.84889e-015
-2.00059e-015	-4.82312e-015	2.31626e-015	4.15656e-015	3.73666e-015	3.19428e-015	5.23968e-015	3.81459e-015	5.36509e-015	-8.46348e-016	8.49419e-015	6.92279e-015	4.28098e-015	-4.75285e-015	-1.14535e-015	-2.96623e-015	-4.54117e-015	-6.50639e-015	-2.92836e-015	-7.88174e-015	-2.21249e-016	-6.61751e-015	-1.44734e-014	-1.01586e-014	-8.71023e-015
-1.71992e-015	-4.88106e-015	2.31881e-015	4.73301e-015	4.23098e-015	3.54568e-015	5.78233e-015	4.30525e-015	5.60697e-015	-7.20958e-016	8.66913e-015	7.11224e-015	4.38022e-015	-4.58393e-015	-1.11425e-015	-2.79652e-015	-3.97188e-015	-5.99462e-015	-2.33154e-015	-7.53698e-015	-2.32083e-016	-6.63376e-015	-1.43441e-014	-9.9854e-015	-8.55721e-015
-1.42454e-015	-4.92962e-015	2.33482e-015	5.32557e-015	4.72263e-015	3.91262e-015	6.3428e-015	4.79024e-015	5.85918e-015	-5.92246e-016	8.84132e-015	7.29984e-015	4.48524e-015	-4.38133e-015	-1.04686e-015	-2.61019e-015	-3.39685e-015	-5.4637e-015	-1.72776e-015	-7.18935e-015	-2.58651e-016	-6.62407e-015	-1.41809e-014	-9.78594e-015	-8.38924e-015
-1.1164e-015	-4.9677e-015	2.36468e-015	5.93133e-015	5.21028e-015	4.29327e-015	6.92096e-015	5.26815e-015	6.12295e-015	-4.59361e-016	9.01157e-015	7.48554e-015	4.59844e-015	-4.14633e-015	-9.42511e-016	-2.40611e-015	-2.81795e-015	-4.91573e-015	-1.11921e-015	-6.84071e-015	-3.0011e-016	-6.58803e-015	-1.39848e-014	-9.56065e-015	-8.20585e-015
-7.97612e-016	-4.99517e-015	2.40828e-015	6.54757e-015	5.69316e-015	4.68621e-015	7.51685e-015	5.73782e-015	6.39907e-015	-3.20989e-016	9.18101e-015	7.66973e-015	4.72206e-015	-3.88036e-015	-8.00605e-016	-2.18365e-015	-2.23719e-015	-4.35169e-015	-5.07745e-016	-6.49283e-015	-3.55693e-016	-6.52541e-015	-1.37565e-014	-9.30996e-015	-8.00652e-015
-4.70378e-016	-5.01153e-015	2.46578e-015	7.1712e-015	6.17018e-015	5.09043e-015	8.1305e-015	6.19836e-015	6.68801e-015	-1.75975e-016	9.35063e-015	7.85287e-015	4.85757e-015	-3.58561e-015	-6.2099e-016	-1.94267e-015	-1.65699e-015	-3.77291e-015	1.04327e-016	-6.14711e-015	-4.24105e-016	-6.43634e-015	-1.34977e-014	-9.03444e-015	-7.79074e-015
-1.37286e-016	-5.01614e-015	2.53629e-015	7.79962e-015	6.64031e-015	5.50411e-015	8.76084e-015	6.64883e-015	6.98987e-015	-2.3883e-017	9.52113e-015	8.03523e-015	5.00658e-015	-3.26412e-015	-4.04716e-016	-1.68317e-015	-1.07947e-015	-3.18121e-015	7.15173e-016	-5.80524e-015	-5.04354e-016	-6.32146e-015	-1.32097e-014	-8.73486e-015	-7.55831e-015
1.9918e-016	-5.00919e-015	2.61914e-015	8.42938e-015	7.10329e-015	5.92567e-015	9.40686e-015	7.08814e-015	7.30444e-015	1.35993e-016	9.69302e-015	8.21671e-015	5.17074e-015	-2.91863e-015	-1.52236e-016	-1.40491e-015	-5.0671e-016	-2.57793e-015	1.32328e-015	-5.46936e-015	-5.94504e-016	-6.1816e-015	-1.28947e-014	-8.41267e-015	-7.30904e-015
5.3611e-016	-4.99109e-015	2.71359e-015	9.05716e-015	7.55826e-015	6.35312e-015	1.00669e-014	7.51571e-015	7.631e-015	3.04659e-016	9.86645e-015	8.39733e-015	5.35129e-015	-2.55155e-015	1.35093e-016	-1.10791e-015	5.93809e-017	-1.96595e-015	1.92675e-015	-5.14103e-015	-6.93759e-016	-6.01814e-015	-1.25546e-014	-8.0693e-015	-7.04239e-015
8.70875e-016	-4.96298e-015	2.81811e-015	9.67944e-015	8.00443e-015	6.78434e-015	1.07392e-014	7.93103e-015	7.96874e-015	4.82359e-016	1.00415e-014	8.57753e-015	5.54879e-015	-2.16603e-015	4.54905e-016	-7.92705e-016	6.17226e-016	-1.34755e-015	2.52367e-015	-4.82143e-015	-8.0105e-016	-5.83256e-015	-1.21913e-014	-7.70638e-015	-6.75857e-015
1.20071e-015	-4.92609e-015	2.9317e-015	1.02931e-014	8.44135e-015	7.21756e-015	1.14215e-014	8.3332e-015	8.31687e-015	6.69409e-016	1.02179e-014	8.75747e-015	5.76443e-015	-1.76499e-015	8.05211e-016	-4.59737e-016	1.16517e-015	-7.25098e-016	3.11208e-015	-4.512e-015	-9.14266e-016	-5.62681e-015	-1.18069e-014	-7.32583e-015	-6.45742e-015
1.5224e-015	-4.88128e-015	3.05327e-015	1.08949e-014	8.86827e-015	7.65104e-015	1.21111e-014	8.72152e-015	8.67421e-015	8.65531e-016	1.03955e-014	8.93714e-015	5.99869e-015	-1.35141e-015	1.18303e-015	-1.09212e-016	1.70152e-015	-1.00659e-016	3.69025e-015	-4.21426e-015	-1.03158e-015	-5.40288e-015	-1.14037e-014	-6.93013e-015	-6.13881e-015
1.83321e-015	-4.82966e-015	3.18122e-015	1.14813e-014	9.28472e-015	8.08298e-015	1.28052e-014	9.09541e-015	9.03915e-015	1.07102e-015	1.05739e-014	9.11609e-015	6.25181e-015	-9.28393e-016	1.58553e-015	2.58426e-016	2.22477e-015	5.23094e-016	4.25662e-015	-3.92865e-015	-1.15192e-015	-5.16368e-015	-1.09845e-014	-6.52194e-015	-5.80302e-015
2.13038e-015	-4.77313e-015	3.31429e-015	1.2049e-014	9.69055e-015	8.51164e-015	1.35009e-014	9.4537e-015	9.41033e-015	1.28549e-015	1.0753e-014	9.29412e-015	6.52386e-015	-4.99004e-016	2.00939e-015	6.42482e-016	2.73344e-015	1.14326e-015	4.80945e-015	-3.65598e-015	-1.2733e-015	-4.91174e-015	-1.05519e-014	-6.10409e-015	-5.45131e-015
2.41126e-015	-4.71366e-015	3.45053e-015	1.25951e-014	1.00855e-014	8.93575e-015	1.41945e-014	9.79514e-015	9.78581e-015	1.50831e-015	1.09321e-014	9.47054e-015	6.8144e-015	-6.61315e-017	2.45111e-015	1.04204e-015	3.2261e-015	1.75728e-015	5.34695e-015	-3.39744e-015	-1.3944e-015	-4.64994e-015	-1.01083e-014	-5.67932e-015	-5.08463e-015
2.67349e-015	-4.65327e-015	3.58846e-015	1.31164e-014	1.04691e-014	9.3535e-015	1.48826e-014	1.01192e-014	1.01639e-014	1.7391e-015	1.11103e-014	9.6453e-015	7.12289e-015	3.66784e-016	2.90705e-015	1.45564e-015	3.70151e-015	2.36275e-015	5.86734e-015	-3.15357e-015	-1.51355e-015	-4.3811e-015	-9.65643e-015	-5.25042e-015	-4.70343e-015
2.91434e-015	-4.59411e-015	3.72691e-015	1.36094e-014	1.08414e-014	9.76335e-015	1.55614e-014	1.0425e-014	1.05428e-014	1.97694e-015	1.12866e-014	9.81821e-015	7.44854e-015	7.97136e-016	3.37339e-015	1.88237e-015	4.15835e-015	2.95688e-015	6.36918e-015	-2.92472e-015	-1.62901e-015	-4.10812e-015	-9.19947e-015	-4.82089e-015	-4.30913e-015
3.13182e-015	-4.53887e-015	3.86466e-015	1.40713e-014	1.12024e-014	1.01637e-014	1.62272e-014	1.07124e-014	1.09204e-014	2.22078e-015	1.14602e-014	9.98897e-015	7.79007e-015	1.22197e-015	3.846e-015	2.3209e-015	4.5958e-015	3.53747e-015	6.85112e-015	-2.71135e-015	-1.73879e-015	-3.83433e-015	-8.73992e-015	-4.39444e-015	-3.90338e-015
3.32416e-015	-4.48968e-015	4.00054e-015	1.44993e-014	1.15518e-014	1.05534e-014	1.68758e-014	1.09804e-014	1.12947e-014	2.4694e-015	1.16297e-014	1.01572e-014	8.14571e-015	1.63914e-015	4.32122e-015	2.76946e-015	5.01316e-015	4.10195e-015	7.31151e-015	-2.51396e-015	-1.8415e-015	-3.56278e-015	-8.28069e-015	-3.97473e-015	-3.48777e-015
3.48948e-015	-4.44883e-015	4.13313e-015	1.48907e-014	1.18892e-014	1.09312e-014	1.75033e-014	1.12283e-014	1.16639e-014	2.72161e-015	1.17942e-014	1.03221e-014	8.51366e-015	2.04597e-015	4.79484e-015	3.22678e-015	5.4088e-015	4.64829e-015	7.74877e-015	-2.33226e-015	-1.93561e-015	-3.29637e-015	-7.8248e-015	-3.56527e-015	-3.06443e-015
3.62639e-015	-4.41877e-015	4.26104e-015	1.52431e-014	1.22148e-014	1.12955e-014	1.81055e-014	1.1455e-014	1.20262e-014	2.97561e-015	1.19528e-014	1.04837e-014	8.8921e-015	2.44001e-015	5.26235e-015	3.69159e-015	5.78263e-015	5.17391e-015	8.16154e-015	-2.16593e-015	-2.01942e-015	-3.03822e-015	-7.3751e-015	-3.16972e-015	-2.63555e-015
3.73369e-015	-4.40212e-015	4.38307e-015	1.55543e-014	1.25284e-014	1.16451e-014	1.86779e-014	1.16595e-014	1.23794e-014	3.23026e-015	1.21044e-014	1.06412e-014	9.27857e-015	2.81948e-015	5.71984e-015	4.16132e-015	6.13349e-015	5.67664e-015	8.54785e-015	-2.0146e-015	-2.09204e-015	-2.79131e-015	-6.9343e-015	-2.79144e-015	-2.20374e-015
3.81025e-015	-4.40082e-015	4.49879e-015	1.58221e-014	1.28302e-014	1.19794e-014	1.92172e-014	1.18414e-014	1.27217e-014	3.48398e-015	1.22477e-014	1.07937e-014	9.67065e-015	3.18245e-015	6.16374e-015	4.63414e-015	6.46017e-015	6.15402e-015	8.9067e-015	-1.87807e-015	-2.15204e-015	-2.55834e-015	-6.50508e-015	-2.43396e-015	-1.77151e-015
3.85547e-015	-4.41697e-015	4.60774e-015	1.60447e-014	1.31198e-014	1.22971e-014	1.97195e-014	1.20001e-014	1.30516e-014	3.73502e-015	1.23817e-014	1.09414e-014	1.00658e-014	3.52787e-015	6.59067e-015	5.10854e-015	6.76228e-015	6.60436e-015	9.23664e-015	-1.75575e-015	-2.19776e-015	-2.34205e-015	-6.09013e-015	-2.10135e-015	-1.34181e-015
3.86875e-015	-4.4521e-015	4.70911e-015	1.62207e-014	1.33975e-014	1.25973e-014	2.01817e-014	1.21346e-014	1.33673e-014	3.98122e-015	1.25053e-014	1.10834e-014	1.04606e-014	3.85477e-015	6.99786e-015	5.58285e-015	7.03931e-015	7.02602e-015	9.53669e-015	-1.64717e-015	-2.22822e-015	-2.14465e-015	-5.69205e-015	-1.79693e-015	-9.18436e-016
3.84977e-015	-4.50848e-015	4.80265e-015	1.6349e-014	1.36627e-014	1.28798e-014	2.06007e-014	1.22447e-014	1.36675e-014	4.22103e-015	1.26177e-014	1.12189e-014	1.0852e-014	4.16232e-015	7.38269e-015	6.05512e-015	7.2912e-015	7.41735e-015	9.80555e-015	-1.55186e-015	-2.24218e-015	-1.9684e-015	-5.31294e-015	-1.52396e-015	-5.0415e-016
3.7985e-015	-4.58705e-015	4.88803e-015	1.64287e-014	1.39157e-014	1.31439e-014	2.09731e-014	1.23302e-014	1.39504e-014	4.45211e-015	1.27181e-014	1.13477e-014	1.1237e-014	4.44947e-015	7.7427e-015	6.52329e-015	7.51768e-015	7.77683e-015	1.00422e-014	-1.46898e-015	-2.23932e-015	-1.81566e-015	-4.95528e-015	-1.28558e-015	-1.02549e-016
3.71502e-015	-4.68905e-015	4.96572e-015	1.64598e-014	1.41561e-014	1.33893e-014	2.12961e-014	1.23903e-014	1.42156e-014	4.67263e-015	1.28054e-014	1.1469e-014	1.16127e-014	4.71668e-015	8.07567e-015	6.98512e-015	7.7185e-015	8.10342e-015	1.02454e-014	-1.3978e-015	-2.21933e-015	-1.68804e-015	-4.62125e-015	-1.08474e-015	2.82695e-016
3.60005e-015	-4.81541e-015	5.03588e-015	1.64421e-014	1.43842e-014	1.36153e-014	2.15678e-014	1.24245e-014	1.44623e-014	4.88122e-015	1.28794e-014	1.1582e-014	1.19758e-014	4.96371e-015	8.38014e-015	7.43851e-015	7.89328e-015	8.39605e-015	1.04143e-014	-1.33781e-015	-2.18178e-015	-1.58735e-015	-4.31303e-015	-9.23918e-016	6.48294e-016
3.45412e-015	-4.96658e-015	5.09907e-015	1.6376e-014	1.45992e-014	1.38218e-014	2.17859e-014	1.24326e-014	1.46894e-014	5.07602e-015	1.29395e-014	1.16861e-014	1.23237e-014	5.191e-015	8.6548e-015	7.88149e-015	8.04184e-015	8.6534e-015	1.0548e-014	-1.28849e-015	-2.12647e-015	-1.51445e-015	-4.03257e-015	-8.05462e-016	9.90725e-016
3.27825e-015	-5.14259e-015	5.156e-015	1.62622e-014	1.48007e-014	1.40085e-014	2.19491e-014	1.24144e-014	1.48963e-014	5.255e-015	1.29856e-014	1.17809e-014	1.2653e-014	5.3991e-015	8.89854e-015	8.31226e-015	8.16463e-015	8.87508e-015	1.06462e-014	-1.2491e-015	-2.05348e-015	-1.46984e-015	-3.78126e-015	-7.31842e-016	1.30649e-015
3.07395e-015	-5.34374e-015	5.20735e-015	1.61016e-014	1.49888e-014	1.41754e-014	2.20567e-014	1.23698e-014	1.50829e-014	5.41652e-015	1.30173e-014	1.18659e-014	1.29616e-014	5.58888e-015	9.11067e-015	8.72929e-015	8.26167e-015	9.06074e-015	1.07086e-014	-1.21902e-015	-1.9633e-015	-1.45401e-015	-3.56031e-015	-7.04455e-016	1.5924e-015
2.84264e-015	-5.56989e-015	5.2543e-015	1.58953e-014	1.51631e-014	1.43223e-014	2.21075e-014	1.22996e-014	1.52486e-014	5.55886e-015	1.30343e-014	1.19404e-014	1.32468e-014	5.76123e-015	9.29101e-015	9.13095e-015	8.33348e-015	9.21017e-015	1.07347e-014	-1.19779e-015	-1.85637e-015	-1.4676e-015	-3.3711e-015	-7.24723e-016	1.84552e-015
2.58567e-015	-5.8199e-015	5.29805e-015	1.56456e-014	1.53233e-014	1.44489e-014	2.21015e-014	1.22039e-014	1.53939e-014	5.68075e-015	1.30367e-014	1.2004e-014	1.35056e-014	5.91739e-015	9.44e-015	9.51505e-015	8.38033e-015	9.3232e-015	1.07239e-014	-1.1849e-015	-1.73372e-015	-1.51067e-015	-3.21459e-015	-7.93367e-016	2.06262e-015
2.30505e-015	-6.09294e-015	5.33952e-015	1.53542e-014	1.54686e-014	1.45549e-014	2.20391e-014	1.20829e-014	1.55187e-014	5.7806e-015	1.30251e-014	1.20563e-014	1.37359e-014	6.05877e-015	9.55816e-015	9.87972e-015	8.40253e-015	9.40015e-015	1.06762e-014	-1.17985e-015	-1.59674e-015	-1.58277e-015	-3.09174e-015	-9.1094e-016	2.24025e-015
2.00284e-015	-6.38753e-015	5.3796e-015	1.5024e-014	1.55985e-014	1.46408e-014	2.19205e-014	1.19373e-014	1.56234e-014	5.85742e-015	1.29997e-014	1.2097e-014	1.39358e-014	6.18725e-015	9.64655e-015	1.02234e-014	8.40053e-015	9.44123e-015	1.05921e-014	-1.18268e-015	-1.44666e-015	-1.68326e-015	-3.00301e-015	-1.07706e-015	2.37597e-015
1.68116e-015	-6.70223e-015	5.4195e-015	1.46582e-014	1.57127e-014	1.47065e-014	2.17476e-014	1.17681e-014	1.57079e-014	5.90988e-015	1.29611e-014	1.21255e-014	1.41036e-014	6.30428e-015	9.70615e-015	1.05445e-014	8.37519e-015	9.44681e-015	1.04717e-014	-1.19334e-015	-1.28509e-015	-1.81127e-015	-2.94912e-015	-1.29153e-015	2.46672e-015
1.34248e-015	-7.0347e-015	5.46022e-015	1.42595e-014	1.58104e-014	1.47525e-014	2.1522e-014	1.15759e-014	1.57725e-014	5.93705e-015	1.291e-014	1.21412e-014	1.42381e-014	6.41146e-015	9.7389e-015	1.08415e-014	8.32709e-015	9.41747e-015	1.03154e-014	-1.21142e-015	-1.1144e-015	-1.96594e-015	-2.93012e-015	-1.55366e-015	2.51058e-015
9.8909e-016	-7.38235e-015	5.503e-015	1.38315e-014	1.58911e-014	1.47791e-014	2.12458e-014	1.13616e-014	1.58177e-014	5.93803e-015	1.2847e-014	1.21435e-014	1.43378e-014	6.51039e-015	9.74675e-015	1.11134e-014	8.25703e-015	9.35411e-015	1.01238e-014	-1.23671e-015	-9.3602e-016	-2.14574e-015	-2.94569e-015	-1.86194e-015	2.50591e-015
6.23432e-016	-7.74246e-015	5.54926e-015	1.33777e-014	1.59544e-014	1.4786e-014	2.09215e-014	1.11266e-014	1.58443e-014	5.91278e-015	1.27734e-014	1.21322e-014	1.44024e-014	6.60281e-015	9.73191e-015	1.13591e-014	8.16595e-015	9.2574e-015	9.89779e-015	-1.26931e-015	-7.52597e-016	-2.34845e-015	-2.9957e-015	-2.21448e-015	2.45162e-015
2.47624e-016	-8.11247e-015	5.5998e-015	1.29018e-014	1.59999e-014	1.47736e-014	2.05521e-014	1.0872e-014	1.58524e-014	5.86044e-015	1.26899e-014	1.2107e-014	1.4431e-014	6.69027e-015	9.69646e-015	1.15775e-014	8.05474e-015	9.12822e-015	9.63876e-015	-1.30917e-015	-5.66278e-016	-2.57228e-015	-3.07949e-015	-2.60904e-015	2.34698e-015
-1.36348e-016	-8.48926e-015	5.65535e-015	1.2408e-014	1.60269e-014	1.47421e-014	2.01405e-014	1.05999e-014	1.5842e-014	5.78092e-015	1.25974e-014	1.20676e-014	1.44236e-014	6.77417e-015	9.64274e-015	1.17674e-014	7.92432e-015	8.96784e-015	9.34781e-015	-1.35676e-015	-3.80234e-016	-2.81539e-015	-3.19607e-015	-3.04282e-015	2.19142e-015
-5.26578e-016	-8.86959e-015	5.7163e-015	1.19006e-014	1.60345e-014	1.46913e-014	1.96901e-014	1.03113e-014	1.58143e-014	5.67459e-015	1.24972e-014	1.20137e-014	1.43807e-014	6.85582e-015	9.57321e-015	1.19281e-014	7.77588e-015	8.77759e-015	9.02591e-015	-1.41289e-015	-1.97003e-016	-3.07531e-015	-3.3447e-015	-3.51286e-015	1.98485e-015
-9.20023e-016	-9.25081e-015	5.78313e-015	1.13836e-014	1.60219e-014	1.46211e-014	1.92042e-014	1.00074e-014	1.57689e-014	5.54162e-015	1.23902e-014	1.19449e-014	1.43021e-014	6.93625e-015	9.4904e-015	1.20588e-014	7.61015e-015	8.5588e-015	8.67471e-015	-1.4772e-015	-1.91136e-017	-3.34958e-015	-3.52415e-015	-4.01549e-015	1.72746e-015
-1.31401e-015	-9.62973e-015	5.85562e-015	1.08612e-014	1.59888e-014	1.4532e-014	1.8686e-014	9.68986e-015	1.57065e-014	5.38209e-015	1.22771e-014	1.18606e-014	1.41883e-014	7.01629e-015	9.39647e-015	1.21588e-014	7.42861e-015	8.31251e-015	8.29582e-015	-1.5504e-015	1.49859e-016	-3.63586e-015	-3.73322e-015	-4.54716e-015	1.42001e-015
-1.70679e-015	-1.00032e-014	5.93405e-015	1.03381e-014	1.5934e-014	1.44241e-014	1.81394e-014	9.35972e-015	1.56267e-014	5.19685e-015	1.21592e-014	1.17607e-014	1.40406e-014	7.09723e-015	9.29375e-015	1.22279e-014	7.23261e-015	8.03951e-015	7.89137e-015	-1.633e-015	3.06623e-016	-3.93137e-015	-3.97077e-015	-5.10348e-015	1.06442e-015
-2.09606e-015	-1.03684e-014	6.01844e-015	9.8181e-015	1.58568e-014	1.42974e-014	1.75673e-014	9.01864e-015	1.55296e-014	4.98629e-015	1.20375e-014	1.16451e-014	1.38601e-014	7.17954e-015	9.18443e-015	1.22653e-014	7.02327e-015	7.7412e-015	7.46291e-015	-1.72613e-015	4.48682e-016	-4.2335e-015	-4.23504e-015	-5.68051e-015	6.62378e-016
-2.47916e-015	-1.07224e-014	6.10798e-015	9.30563e-015	1.57568e-014	1.41521e-014	1.69738e-014	8.66829e-015	1.54153e-014	4.75121e-015	1.19133e-014	1.15137e-014	1.36482e-014	7.26375e-015	9.07076e-015	1.22707e-014	6.80223e-015	7.41892e-015	7.01252e-015	-1.83056e-015	5.72491e-016	-4.53984e-015	-4.52395e-015	-6.27397e-015	2.16084e-016
-2.85409e-015	-1.10625e-014	6.20201e-015	8.80438e-015	1.56333e-014	1.39886e-014	1.63629e-014	8.30971e-015	1.5284e-014	4.49252e-015	1.17875e-014	1.13661e-014	1.34067e-014	7.35021e-015	8.95439e-015	1.2244e-014	6.57078e-015	7.07384e-015	6.54221e-015	-1.94692e-015	6.74992e-016	-4.8477e-015	-4.83556e-015	-6.87877e-015	-2.71538e-016
-3.21868e-015	-1.13862e-014	6.29891e-015	8.31792e-015	1.54856e-014	1.38069e-014	1.57385e-014	7.94403e-015	1.51355e-014	4.21146e-015	1.16608e-014	1.12021e-014	1.31371e-014	7.4385e-015	8.83724e-015	1.21849e-014	6.33015e-015	6.70769e-015	6.05406e-015	-2.07559e-015	7.53634e-016	-5.15423e-015	-5.168e-015	-7.48963e-015	-7.97461e-016
-3.5713e-015	-1.1691e-014	6.39738e-015	7.84918e-015	1.53132e-014	1.3607e-014	1.51041e-014	7.57273e-015	1.49693e-014	3.90871e-015	1.15341e-014	1.10215e-014	1.28415e-014	7.52831e-015	8.7207e-015	1.20931e-014	6.08136e-015	6.32182e-015	5.55012e-015	-2.2171e-015	8.059e-016	-5.45703e-015	-5.51882e-015	-8.10162e-015	-1.35813e-015
-3.90989e-015	-1.19746e-014	6.49577e-015	7.40154e-015	1.51154e-014	1.33891e-014	1.44632e-014	7.1973e-015	1.47846e-014	3.58574e-015	1.14077e-014	1.08243e-014	1.25216e-014	7.61884e-015	8.60578e-015	1.19696e-014	5.8259e-015	5.91756e-015	5.03235e-015	-2.37211e-015	8.29054e-016	-5.7536e-015	-5.88599e-015	-8.70984e-015	-1.94938e-015
-4.23234e-015	-1.22353e-014	6.59238e-015	6.97778e-015	1.48917e-014	1.31533e-014	1.38186e-014	6.81846e-015	1.45808e-014	3.24398e-015	1.12824e-014	1.06108e-014	1.21794e-014	7.709e-015	8.49342e-015	1.18141e-014	5.56506e-015	5.49668e-015	4.50342e-015	-2.54098e-015	8.20525e-016	-6.04129e-015	-6.26706e-015	-9.30928e-015	-2.56771e-015
-4.53724e-015	-1.24712e-014	6.68532e-015	6.58071e-015	1.46415e-014	1.29001e-014	1.31735e-014	6.43716e-015	1.43573e-014	2.88517e-015	1.11585e-014	1.03805e-014	1.18173e-014	7.79816e-015	8.38443e-015	1.16268e-014	5.30045e-015	5.0601e-015	3.96537e-015	-2.72379e-015	7.77924e-016	-6.31798e-015	-6.65943e-015	-9.89523e-015	-3.20855e-015
-4.82286e-015	-1.26814e-014	6.77275e-015	6.21186e-015	1.43645e-014	1.26297e-014	1.25308e-014	6.05476e-015	1.41132e-014	2.51065e-015	1.10359e-014	1.01336e-014	1.14376e-014	7.88467e-015	8.27912e-015	1.14081e-014	5.03308e-015	4.60915e-015	3.42018e-015	-2.92124e-015	6.99361e-016	-6.58209e-015	-7.06079e-015	-1.04633e-014	-3.86669e-015
-5.08829e-015	-1.28644e-014	6.85221e-015	5.87284e-015	1.40604e-014	1.2343e-014	1.18933e-014	5.67152e-015	1.3848e-014	2.12215e-015	1.09149e-014	9.87043e-015	1.10427e-014	7.96709e-015	8.17752e-015	1.11588e-014	4.76432e-015	4.1454e-015	2.86974e-015	-3.13346e-015	5.83141e-016	-6.83127e-015	-7.46832e-015	-1.10089e-014	-4.53723e-015
-5.33231e-015	-1.30195e-014	6.92128e-015	5.5645e-015	1.37289e-014	1.20401e-014	1.12629e-014	5.28749e-015	1.35609e-014	1.72136e-015	1.07955e-014	9.59135e-015	1.06345e-014	8.04393e-015	8.07929e-015	1.08796e-014	4.49525e-015	3.66946e-015	2.31615e-015	-3.36078e-015	4.28285e-016	-7.06365e-015	-7.87935e-015	-1.15272e-014	-5.21556e-015
-5.55354e-015	-1.31467e-014	6.97735e-015	5.28778e-015	1.33699e-014	1.17216e-014	1.0642e-014	4.9038e-015	1.32512e-014	1.30983e-015	1.06775e-014	9.29656e-015	1.02154e-014	8.11389e-015	7.98425e-015	1.05714e-014	4.22708e-015	3.18314e-015	1.76167e-015	-3.60307e-015	2.33973e-016	-7.27729e-015	-8.29114e-015	-1.20142e-014	-5.89647e-015
-5.75109e-015	-1.32454e-014	7.01819e-015	5.04338e-015	1.29834e-014	1.13883e-014	1.00321e-014	4.52051e-015	1.29176e-014	8.89275e-016	1.05606e-014	8.98624e-015	9.78715e-015	8.17463e-015	7.89155e-015	1.02351e-014	3.96035e-015	2.68719e-015	1.20806e-015	-3.85989e-015	-5.30955e-019	-7.47108e-015	-8.70136e-015	-1.24666e-014	-6.57504e-015
-5.92375e-015	-1.33162e-014	7.04117e-015	4.83083e-015	1.25704e-014	1.10406e-014	9.43503e-015	4.13802e-015	1.25596e-014	4.61625e-016	1.04439e-014	8.66045e-015	9.35235e-015	8.22441e-015	7.80024e-015	9.87184e-015	3.69619e-015	2.18296e-015	6.57413e-016	-4.13089e-015	-2.75747e-016	-7.64407e-015	-9.1076e-015	-1.28806e-014	-7.24654e-015
-6.07124e-015	-1.33594e-014	7.04366e-015	4.64952e-015	1.21311e-014	1.06795e-014	8.85194e-015	3.75644e-015	1.21765e-014	2.8362e-017	1.0327e-014	8.31967e-015	8.91222e-015	8.26105e-015	7.70902e-015	9.4826e-015	3.43574e-015	1.67169e-015	1.11553e-016	-4.41551e-015	-5.91446e-016	-7.79577e-015	-9.50752e-015	-1.32529e-014	-7.90515e-015
-6.19317e-015	-1.33764e-014	7.02365e-015	4.49846e-015	1.1666e-014	1.03061e-014	8.28408e-015	3.37517e-015	1.17682e-014	-4.08695e-016	1.02086e-014	7.96436e-015	8.46868e-015	8.2827e-015	7.61673e-015	9.06881e-015	3.17942e-015	1.15499e-015	-4.28219e-016	-4.71292e-015	-9.47257e-016	-7.92539e-015	-9.89901e-015	-1.3581e-014	-8.54598e-015
-6.28894e-015	-1.33679e-014	6.97877e-015	4.37618e-015	1.11759e-014	9.92162e-015	7.73265e-015	2.99366e-015	1.13344e-014	-8.47675e-016	1.0088e-014	7.59484e-015	8.02295e-015	8.28744e-015	7.52224e-015	8.63187e-015	2.92781e-015	6.3446e-016	-9.60367e-016	-5.02236e-015	-1.34203e-015	-8.03268e-015	-1.02794e-014	-1.38623e-014	-9.16398e-015
-6.35809e-015	-1.33352e-014	6.90721e-015	4.28099e-015	1.06616e-014	9.52709e-015	7.19795e-015	2.6121e-015	1.08748e-014	-1.28671e-015	9.96413e-015	7.2116e-015	7.57675e-015	8.27316e-015	7.42395e-015	8.17318e-015	2.68159e-015	1.11513e-016	-1.48331e-015	-5.3428e-015	-1.7746e-015	-8.11716e-015	-1.06463e-014	-1.40953e-014	-9.75464e-015
-6.40049e-015	-1.328e-014	6.8074e-015	4.21071e-015	1.01251e-014	9.12377e-015	6.68041e-015	2.23022e-015	1.03892e-014	-1.72419e-015	9.83569e-015	6.81561e-015	7.13199e-015	8.23786e-015	7.32044e-015	7.69434e-015	2.44142e-015	-4.12348e-016	-1.99576e-015	-5.67253e-015	-2.24262e-015	-8.17896e-015	-1.09975e-014	-1.42788e-014	-1.0314e-014
-6.41612e-015	-1.32042e-014	6.67749e-015	4.16309e-015	9.56762e-015	8.71289e-015	6.17956e-015	1.84725e-015	9.87806e-015	-2.15843e-015	9.7021e-015	6.40748e-015	6.68986e-015	8.18027e-015	7.21e-015	7.19716e-015	2.20809e-015	-9.34984e-016	-2.49628e-015	-6.01021e-015	-2.74405e-015	-8.21842e-015	-1.1331e-014	-1.44123e-014	-1.08385e-014
-6.40532e-015	-1.31096e-014	6.51659e-015	4.13552e-015	8.99123e-015	8.29581e-015	5.69565e-015	1.46299e-015	9.34201e-015	-2.58784e-015	9.56218e-015	5.98803e-015	6.25134e-015	8.09899e-015	7.09131e-015	6.68401e-015	1.9816e-015	-1.45432e-015	-2.98384e-015	-6.35429e-015	-3.2766e-015	-8.23624e-015	-1.1645e-014	-1.44952e-014	-1.13246e-014
-6.36831e-015	-1.29982e-014	6.32434e-015	4.12517e-015	8.3983e-015	7.87404e-015	5.22887e-015	1.07698e-015	8.78189e-015	-3.01077e-015	9.4148e-015	5.55843e-015	5.81736e-015	7.99276e-015	6.963e-015	6.15706e-015	1.76198e-015	-1.9684e-015	-3.45768e-015	-6.70267e-015	-3.8368e-015	-8.23312e-015	-1.19375e-014	-1.45278e-014	-1.17687e-014
-6.30575e-015	-1.28718e-014	6.10039e-015	4.12952e-015	7.79133e-015	7.44969e-015	4.7786e-015	6.88777e-016	8.19907e-015	-3.42517e-015	9.25896e-015	5.11938e-015	5.38942e-015	7.86108e-015	6.82394e-015	5.61835e-015	1.55006e-015	-2.47537e-015	-3.91675e-015	-7.05321e-015	-4.42145e-015	-8.20984e-015	-1.22069e-014	-1.45104e-014	-1.21678e-014
-6.21796e-015	-1.27324e-014	5.84426e-015	4.14533e-015	7.17279e-015	7.02472e-015	4.34471e-015	2.98177e-016	7.5944e-015	-3.82934e-015	9.09315e-015	4.67202e-015	4.96863e-015	7.70337e-015	6.6733e-015	5.07e-015	1.3455e-015	-2.97341e-015	-4.36008e-015	-7.40351e-015	-5.02719e-015	-8.16739e-015	-1.24513e-014	-1.44441e-014	-1.25201e-014
-6.10559e-015	-1.25818e-014	5.55618e-015	4.16946e-015	6.54556e-015	6.60085e-015	3.9273e-015	-9.4902e-017	6.96942e-015	-4.22179e-015	8.91615e-015	4.21756e-015	4.55605e-015	7.51943e-015	6.51002e-015	4.51465e-015	1.14843e-015	-3.46093e-015	-4.78693e-015	-7.75139e-015	-5.64996e-015	-8.1071e-015	-1.26692e-014	-1.43302e-014	-1.28235e-014
-5.96959e-015	-1.24218e-014	5.23719e-015	4.19881e-015	5.91306e-015	6.18004e-015	3.52565e-015	-4.90562e-016	6.32614e-015	-4.60122e-015	8.72682e-015	3.75728e-015	4.15286e-015	7.3087e-015	6.33344e-015	3.95524e-015	9.59095e-016	-3.9359e-015	-5.19658e-015	-8.09465e-015	-6.28597e-015	-8.03038e-015	-1.28596e-014	-1.41705e-014	-1.30766e-014
-5.81088e-015	-1.22548e-014	4.88854e-015	4.23011e-015	5.27853e-015	5.76462e-015	3.13954e-015	-8.89272e-016	5.66619e-015	-4.96596e-015	8.52415e-015	3.29215e-015	3.76006e-015	7.07166e-015	6.14318e-015	3.39413e-015	7.78494e-016	-4.39569e-015	-5.58896e-015	-8.43119e-015	-6.93123e-015	-7.93887e-015	-1.30216e-014	-1.39676e-014	-1.32786e-014
-5.63112e-015	-1.20826e-014	4.51206e-015	4.26097e-015	4.64536e-015	5.35657e-015	2.76829e-015	-1.29104e-015	4.99205e-015	-5.31433e-015	8.3073e-015	2.82343e-015	3.37848e-015	6.80933e-015	5.93916e-015	2.83356e-015	6.06721e-016	-4.83795e-015	-5.96323e-015	-8.75757e-015	-7.58127e-015	-7.83411e-015	-1.31543e-014	-1.3724e-014	-1.34291e-014
-5.43149e-015	-1.19065e-014	4.10989e-015	4.28831e-015	4.01752e-015	4.95767e-015	2.41224e-015	-1.6952e-015	4.30591e-015	-5.64547e-015	8.0755e-015	2.35278e-015	3.00908e-015	6.52262e-015	5.72153e-015	2.27676e-015	4.43574e-016	-5.2605e-015	-6.31906e-015	-9.07182e-015	-8.23161e-015	-7.71769e-015	-1.32571e-014	-1.34423e-014	-1.35285e-014
-5.21297e-015	-1.17285e-014	3.68482e-015	4.30973e-015	3.39904e-015	4.57021e-015	2.0712e-015	-2.10087e-015	3.61078e-015	-5.95798e-015	7.82836e-015	1.88148e-015	2.65304e-015	6.21298e-015	5.4907e-015	1.72691e-015	2.89153e-016	-5.66135e-015	-6.65608e-015	-9.37114e-015	-8.8776e-015	-7.59128e-015	-1.33294e-014	-1.31254e-014	-1.35772e-014
-4.97707e-015	-1.15494e-014	3.23983e-015	4.32305e-015	2.7938e-015	4.19631e-015	1.74495e-015	-2.50783e-015	2.9089e-015	-6.25053e-015	7.56528e-015	1.41098e-015	2.31096e-015	5.88244e-015	5.24727e-015	1.18696e-015	1.43877e-016	-6.03873e-015	-6.97384e-015	-9.65266e-015	-9.51446e-015	-7.45683e-015	-1.3371e-014	-1.27769e-014	-1.35761e-014
-4.72523e-015	-1.13703e-014	2.77826e-015	4.32624e-015	2.20615e-015	3.83828e-015	1.43338e-015	-2.91538e-015	2.20317e-015	-6.52206e-015	7.28617e-015	9.42689e-016	1.9837e-015	5.53309e-015	4.99242e-015	6.60064e-016	7.68747e-018	-6.39041e-015	-7.27162e-015	-9.91396e-015	-1.0138e-014	-7.31636e-015	-1.33815e-014	-1.24e-014	-1.35269e-014
-4.45921e-015	-1.1192e-014	2.30358e-015	4.31765e-015	1.64013e-015	3.49824e-015	1.13656e-015	-3.32254e-015	1.49705e-015	-6.77153e-015	6.99068e-015	4.78396e-016	1.67259e-015	5.16747e-015	4.72752e-015	1.49295e-016	-1.19293e-016	-6.71432e-015	-7.54944e-015	-1.01526e-014	-1.07434e-014	-7.17134e-015	-1.3361e-014	-1.19985e-014	-1.34309e-014
-4.18091e-015	-1.10152e-014	1.8191e-015	4.29629e-015	1.09959e-015	3.17806e-015	8.5426e-016	-3.72796e-015	7.93748e-016	-6.99793e-015	6.6791e-015	1.95769e-017	1.37912e-015	4.78859e-015	4.45393e-015	-3.42501e-016	-2.36835e-016	-7.00826e-015	-7.80722e-015	-1.03661e-014	-1.13268e-014	-7.02346e-015	-1.33097e-014	-1.15759e-014	-1.32913e-014
-3.89248e-015	-1.08403e-014	1.32897e-015	4.26104e-015	5.88616e-016	2.87994e-015	5.86525e-016	-4.13028e-015	9.65249e-017	-7.20063e-015	6.35163e-015	-4.32253e-016	1.10439e-015	4.39934e-015	4.17332e-015	-8.12547e-016	-3.45053e-016	-7.27073e-015	-8.04475e-015	-1.05524e-014	-1.18837e-014	-6.87425e-015	-1.32282e-014	-1.11359e-014	-1.31106e-014
-3.59562e-015	-1.06677e-014	8.37885e-016	4.21124e-015	1.11243e-016	2.60562e-015	3.33382e-016	-4.52796e-015	-5.91615e-016	-7.3789e-015	6.0089e-015	-8.75289e-016	8.4963e-016	4.00319e-015	3.88787e-015	-1.25825e-015	-4.43604e-016	-7.50031e-015	-8.26209e-015	-1.07093e-014	-1.24108e-014	-6.72555e-015	-1.31171e-014	-1.06821e-014	-1.28922e-014
-3.29273e-015	-1.04978e-014	3.49734e-016	4.14669e-015	-3.28934e-016	2.35669e-015	9.54297e-017	-4.91872e-015	-1.26778e-015	-7.53244e-015	5.65158e-015	-1.30783e-015	6.16483e-016	3.60361e-015	3.59991e-015	-1.6767e-015	-5.32267e-016	-7.69516e-015	-8.45944e-015	-1.08349e-014	-1.29043e-014	-6.57902e-015	-1.29772e-014	-1.02183e-014	-1.26391e-014
-2.9859e-015	-1.03302e-014	-1.31404e-016	4.06715e-015	-7.28613e-016	2.13478e-015	-1.27573e-016	-5.30064e-015	-1.92855e-015	-7.66046e-015	5.2802e-015	-1.72854e-015	4.0581e-016	3.20398e-015	3.31156e-015	-2.0653e-015	-6.11187e-016	-7.85442e-015	-8.63664e-015	-1.09274e-014	-1.3361e-014	-6.43616e-015	-1.28092e-014	-9.74824e-015	-1.23547e-014
-2.67737e-015	-1.01647e-014	-6.0136e-016	3.97316e-015	-1.08429e-015	1.94096e-015	-3.35257e-016	-5.67233e-015	-2.57136e-015	-7.76291e-015	4.89556e-015	-2.13612e-015	2.18923e-016	2.80802e-015	3.02522e-015	-2.42146e-015	-6.7996e-016	-7.97707e-015	-8.79397e-015	-1.09856e-014	-1.3778e-014	-6.29815e-015	-1.26144e-014	-9.27544e-015	-1.20428e-014
-2.3694e-015	-1.00012e-014	-1.05541e-015	3.86584e-015	-1.39257e-015	1.7767e-015	-5.27586e-016	-6.03129e-015	-3.19342e-015	-7.83986e-015	4.49888e-015	-2.52952e-015	5.70702e-017	2.41915e-015	2.74347e-015	-2.74291e-015	-7.3843e-016	-8.06172e-015	-8.93155e-015	-1.10083e-014	-1.41529e-014	-6.16615e-015	-1.2394e-014	-8.80362e-015	-1.17073e-014
-2.06397e-015	-9.83889e-015	-1.48954e-015	3.74653e-015	-1.65107e-015	1.64278e-015	-7.0415e-016	-6.37513e-015	-3.79231e-015	-7.89118e-015	4.0916e-015	-2.90718e-015	-7.82386e-017	2.04112e-015	2.46877e-015	-3.02748e-015	-7.864e-016	-8.1081e-015	-9.04918e-015	-1.09941e-014	-1.44839e-014	-6.04091e-015	-1.21495e-014	-8.33604e-015	-1.13519e-014
-1.76293e-015	-9.67738e-015	-1.9e-015	3.61612e-015	-1.85762e-015	1.53942e-015	-8.652e-016	-6.7018e-015	-4.36651e-015	-7.91752e-015	3.67489e-015	-3.26745e-015	-1.8569e-016	1.67754e-015	2.20363e-015	-3.27317e-015	-8.23344e-016	-8.11626e-015	-9.14773e-015	-1.09426e-014	-1.47695e-014	-5.92359e-015	-1.18824e-014	-7.87592e-015	-1.0981e-014
-1.46801e-015	-9.51594e-015	-2.28259e-015	3.47618e-015	-2.01083e-015	1.46713e-015	-1.01107e-015	-7.00918e-015	-4.91404e-015	-7.91913e-015	3.25076e-015	-3.60888e-015	-2.64583e-016	1.33227e-015	1.95034e-015	-3.47898e-015	-8.49111e-016	-8.08634e-015	-9.22749e-015	-1.08532e-014	-1.50083e-014	-5.81455e-015	-1.15944e-014	-7.42548e-015	-1.05992e-014
-1.1812e-015	-9.35371e-015	-2.63414e-015	3.32866e-015	-2.10967e-015	1.42645e-015	-1.14133e-015	-7.29479e-015	-5.43246e-015	-7.89676e-015	2.82135e-015	-3.93078e-015	-3.13422e-016	1.00864e-015	1.71102e-015	-3.64338e-015	-8.63734e-016	-8.0189e-015	-9.28862e-015	-1.07254e-014	-1.52006e-014	-5.71455e-015	-1.12872e-014	-6.98736e-015	-1.021e-014
-9.05102e-016	-9.19005e-015	-2.95128e-015	3.17594e-015	-2.15327e-015	1.41666e-015	-1.25648e-015	-7.55728e-015	-5.92037e-015	-7.85086e-015	2.38899e-015	-4.23209e-015	-3.31825e-016	7.09742e-016	1.48787e-015	-3.76538e-015	-8.66538e-016	-7.91443e-015	-9.33258e-015	-1.05594e-014	-1.5346e-014	-5.62414e-015	-1.09627e-014	-6.5639e-015	-9.81797e-015
-6.418e-016	-9.02419e-015	-3.23178e-015	3.02042e-015	-2.14136e-015	1.4373e-015	-1.35745e-015	-7.79438e-015	-6.37662e-015	-7.78317e-015	1.95552e-015	-4.51176e-015	-3.1939e-016	4.37849e-016	1.28272e-015	-3.84435e-015	-8.5722e-016	-7.77369e-015	-9.35911e-015	-1.03558e-014	-1.54452e-014	-5.54347e-015	-1.06231e-014	-6.15685e-015	-9.42687e-015
-3.93159e-016	-8.85466e-015	-3.47332e-015	2.86389e-015	-2.07436e-015	1.48788e-015	-1.44401e-015	-8.00336e-015	-6.80022e-015	-7.6946e-015	1.5226e-015	-4.76942e-015	-2.74925e-016	1.9561e-016	1.09744e-015	-3.88013e-015	-8.36286e-016	-7.59892e-015	-9.36896e-015	-1.01158e-014	-1.54992e-014	-5.47294e-015	-1.02707e-014	-5.76823e-015	-9.04048e-015
-1.61161e-016	-8.68117e-015	-3.67426e-015	2.70878e-015	-1.95346e-015	1.56744e-015	-1.5173e-015	-8.1831e-015	-7.19067e-015	-7.58658e-015	1.0927e-015	-5.00417e-015	-1.98636e-016	-1.47435e-017	9.33494e-016	-3.87354e-015	-8.03813e-016	-7.39179e-015	-9.36322e-015	-9.84041e-015	-1.55096e-014	-5.41219e-015	-9.90737e-015	-5.39936e-015	-8.66224e-015
5.26594e-017	-8.50317e-015	-3.83338e-015	2.55718e-015	-1.78004e-015	1.67427e-015	-1.57824e-015	-8.33202e-015	-7.54775e-015	-7.46052e-015	6.68106e-016	-5.21564e-015	-9.02224e-017	-1.91869e-016	7.92037e-016	-3.82458e-015	-7.5949e-016	-7.15383e-015	-9.34182e-015	-9.53102e-015	-1.54781e-014	-5.36081e-015	-9.53562e-015	-5.05139e-015	-8.29549e-015
2.47054e-016	-8.32156e-015	-3.94985e-015	2.41143e-015	-1.556e-015	1.80648e-015	-1.62755e-015	-8.44939e-015	-7.87111e-015	-7.31784e-015	2.51099e-016	-5.40327e-015	5.03246e-017	-3.34928e-016	6.73921e-016	-3.73401e-015	-7.02817e-016	-6.88704e-015	-9.30563e-015	-9.18982e-015	-1.54072e-014	-5.31895e-015	-9.1569e-015	-4.72533e-015	-7.94348e-015
4.20753e-016	-8.1351e-015	-4.02359e-015	2.27322e-015	-1.2845e-015	1.96218e-015	-1.66691e-015	-8.53339e-015	-8.16141e-015	-7.16053e-015	-1.56207e-016	-5.56691e-015	2.21815e-016	-4.43432e-016	5.79645e-016	-3.60349e-015	-6.34655e-016	-6.59459e-015	-9.25589e-015	-8.81911e-015	-1.52995e-014	-5.28607e-015	-8.77417e-015	-4.42217e-015	-7.60863e-015
5.73042e-016	-7.94325e-015	-4.05478e-015	2.14502e-015	-9.69066e-016	2.13944e-015	-1.69817e-015	-8.58342e-015	-8.41922e-015	-6.99076e-015	-5.51173e-016	-5.70635e-015	4.23081e-016	-5.16057e-016	5.09836e-016	-3.43504e-015	-5.55576e-016	-6.27936e-015	-9.19337e-015	-8.42065e-015	-1.51585e-014	-5.26143e-015	-8.39001e-015	-4.14141e-015	-7.29346e-015
7.02418e-016	-7.74639e-015	-4.04467e-015	2.02817e-015	-6.13788e-016	2.3356e-015	-1.72291e-015	-8.5996e-015	-8.64538e-015	-6.81044e-015	-9.31973e-016	-5.82164e-015	6.53752e-016	-5.52738e-016	4.64073e-016	-3.2307e-015	-4.65354e-016	-5.94428e-015	-9.11881e-015	-7.99739e-015	-1.49875e-014	-5.24416e-015	-8.00653e-015	-3.88359e-015	-7.00021e-015
8.08234e-016	-7.5447e-015	-3.99442e-015	1.92448e-015	-2.2277e-016	2.54768e-015	-1.74284e-015	-8.58159e-015	-8.84153e-015	-6.62195e-015	-1.29597e-015	-5.91231e-015	9.1222e-016	-5.54919e-016	4.41434e-016	-2.99284e-015	-3.64386e-016	-5.59298e-015	-9.03369e-015	-7.55255e-015	-1.47898e-014	-5.23328e-015	-7.62578e-015	-3.64885e-015	-6.73031e-015
8.89496e-016	-7.33848e-015	-3.90648e-015	1.83551e-015	1.98723e-016	2.77287e-015	-1.7599e-015	-8.52996e-015	-9.00815e-015	-6.42728e-015	-1.64099e-015	-5.97843e-015	1.19653e-015	-5.23389e-016	4.41363e-016	-2.7237e-015	-2.53017e-016	-5.22923e-015	-8.93887e-015	-7.08951e-015	-1.457e-014	-5.22866e-015	-7.25001e-015	-3.43708e-015	-6.48477e-015
9.46168e-016	-7.12791e-015	-3.78227e-015	1.763e-015	6.45125e-016	3.00812e-015	-1.77707e-015	-8.44491e-015	-9.1473e-015	-6.22861e-015	-1.96552e-015	-6.02037e-015	1.5048e-015	-4.59497e-016	4.62495e-016	-2.42699e-015	-1.32003e-016	-4.85624e-015	-8.83499e-015	-6.61136e-015	-1.43326e-014	-5.22953e-015	-6.88129e-015	-3.24792e-015	-6.26534e-015
9.78174e-016	-6.91421e-015	-3.62435e-015	1.70702e-015	1.11079e-015	3.25022e-015	-1.79607e-015	-8.32734e-015	-9.26042e-015	-6.02836e-015	-2.2674e-015	-6.03863e-015	1.83401e-015	-3.65342e-016	5.03203e-016	-2.10645e-015	-1.63215e-018	-4.47793e-015	-8.7232e-015	-6.12096e-015	-1.4081e-014	-5.23481e-015	-6.52117e-015	-3.08007e-015	-6.07268e-015
9.85456e-016	-6.6983e-015	-3.43588e-015	1.66809e-015	1.58852e-015	3.49579e-015	-1.81922e-015	-8.17894e-015	-9.34926e-015	-5.82907e-015	-2.54464e-015	-6.03375e-015	2.18144e-015	-2.4306e-016	5.61641e-016	-1.76528e-015	1.37008e-016	-4.09805e-015	-8.6048e-015	-5.62245e-015	-1.382e-014	-5.24336e-015	-6.17163e-015	-2.9335e-015	-5.90691e-015
9.67661e-016	-6.4815e-015	-3.22127e-015	1.64651e-015	2.07239e-015	3.74147e-015	-1.84941e-015	-8.00139e-015	-9.4155e-015	-5.63319e-015	-2.79625e-015	-6.00641e-015	2.54435e-015	-9.56034e-017	6.35614e-016	-1.40774e-015	2.83195e-016	-3.72008e-015	-8.48086e-015	-5.11918e-015	-1.35545e-014	-5.25461e-015	-5.8345e-015	-2.80679e-015	-5.76804e-015
9.25577e-016	-6.26553e-015	-2.98407e-015	1.64192e-015	2.5562e-015	3.98365e-015	-1.88864e-015	-7.79652e-015	-9.46124e-015	-5.44309e-015	-3.02082e-015	-5.95713e-015	2.91961e-015	7.34196e-017	7.23348e-016	-1.03816e-015	4.36521e-016	-3.34763e-015	-8.35244e-015	-4.61449e-015	-1.32884e-014	-5.26782e-015	-5.51143e-015	-2.6988e-015	-5.65596e-015
8.59648e-016	-6.05088e-015	-2.72827e-015	1.65477e-015	3.03333e-015	4.21894e-015	-1.93898e-015	-7.56581e-015	-9.48844e-015	-5.2609e-015	-3.21671e-015	-5.8875e-015	3.30342e-015	2.60587e-016	8.22109e-016	-6.60753e-016	5.96376e-016	-2.98419e-015	-8.22128e-015	-4.11227e-015	-1.30254e-014	-5.282e-015	-5.20446e-015	-2.60866e-015	-5.56986e-015
7.70485e-016	-5.83886e-015	-2.45754e-015	1.68409e-015	3.49712e-015	4.44381e-015	-2.00261e-015	-7.31266e-015	-9.49944e-015	-5.08837e-015	-3.38275e-015	-5.79779e-015	3.69133e-015	4.62053e-016	9.29157e-016	-2.79669e-016	7.6169e-016	-2.63269e-015	-8.08761e-015	-3.61657e-015	-1.27691e-014	-5.29591e-015	-4.91491e-015	-2.53495e-015	-5.50835e-015
6.5998e-016	-5.63144e-015	-2.17602e-015	1.72824e-015	3.94027e-015	4.65575e-015	-2.08215e-015	-7.04059e-015	-9.49585e-015	-4.92758e-015	-3.51787e-015	-5.68898e-015	4.07998e-015	6.74102e-016	1.04166e-015	1.00335e-016	9.31689e-016	-2.29697e-015	-7.95249e-015	-3.13101e-015	-1.25236e-014	-5.30903e-015	-4.64393e-015	-2.47608e-015	-5.47041e-015
5.29442e-016	-5.43013e-015	-1.88872e-015	1.78616e-015	4.35577e-015	4.85109e-015	-2.17991e-015	-6.75231e-015	-9.47915e-015	-4.78025e-015	-3.62184e-015	-5.56229e-015	4.46621e-015	8.92468e-016	1.15688e-015	4.74591e-016	1.10475e-015	-1.9798e-015	-7.81679e-015	-2.6593e-015	-1.2293e-014	-5.32078e-015	-4.3929e-015	-2.43092e-015	-5.45467e-015
3.79671e-016	-5.2362e-015	-1.59985e-015	1.85576e-015	4.73774e-015	5.0263e-015	-2.29764e-015	-6.45103e-015	-9.45081e-015	-4.64862e-015	-3.69425e-015	-5.41922e-015	4.84534e-015	1.11235e-015	1.27198e-015	8.38421e-016	1.28031e-015	-1.68355e-015	-7.68106e-015	-2.20514e-015	-1.20803e-014	-5.33081e-015	-4.16219e-015	-2.39835e-015	-5.45902e-015
2.12535e-016	-5.05097e-015	-1.31413e-015	1.93493e-015	5.08014e-015	5.17833e-015	-2.43695e-015	-6.14017e-015	-9.41274e-015	-4.53364e-015	-3.7348e-015	-5.25985e-015	5.21341e-015	1.3292e-015	1.38393e-015	1.18717e-015	1.45622e-015	-1.41135e-015	-7.54636e-015	-1.77169e-015	-1.18885e-014	-5.33864e-015	-3.95298e-015	-2.37727e-015	-5.48168e-015
2.89793e-017	-4.87666e-015	-1.03558e-015	2.02105e-015	5.37725e-015	5.30487e-015	-2.59886e-015	-5.82415e-015	-9.36621e-015	-4.43677e-015	-3.74342e-015	-5.08555e-015	5.56677e-015	1.53895e-015	1.49007e-015	1.51588e-015	1.63184e-015	-1.16545e-015	-7.41325e-015	-1.36234e-015	-1.17201e-014	-5.34429e-015	-3.7659e-015	-2.36615e-015	-5.52093e-015
-1.69278e-016	-4.71463e-015	-7.678e-016	2.11228e-015	5.62344e-015	5.40346e-015	-2.7846e-015	-5.50738e-015	-9.31259e-015	-4.35934e-015	-3.7201e-015	-4.89735e-015	5.90227e-015	1.73737e-015	1.58751e-015	1.82057e-015	1.80624e-015	-9.47007e-016	-7.28235e-015	-9.79885e-016	-1.15769e-014	-5.34723e-015	-3.60148e-015	-2.36352e-015	-5.57418e-015
-3.80129e-016	-4.56601e-015	-5.14657e-016	2.20555e-015	5.8145e-015	5.47198e-015	-2.99506e-015	-5.19392e-015	-9.25282e-015	-4.30203e-015	-3.66569e-015	-4.69563e-015	6.21662e-015	1.92037e-015	1.67383e-015	2.09689e-015	1.97778e-015	-7.57729e-016	-7.15447e-015	-6.27045e-016	-1.14599e-014	-5.34713e-015	-3.46008e-015	-2.36844e-015	-5.63855e-015
-6.01833e-016	-4.43187e-015	-2.79576e-016	2.29857e-015	5.94687e-015	5.50821e-015	-3.23026e-015	-4.88771e-015	-9.18734e-015	-4.26553e-015	-3.58093e-015	-4.48124e-015	6.50625e-015	2.08354e-015	1.74662e-015	2.34139e-015	2.14531e-015	-5.98802e-016	-7.02996e-015	-3.06277e-016	-1.13708e-014	-5.34376e-015	-3.34163e-015	-2.37936e-015	-5.71187e-015
-8.33318e-016	-4.31304e-015	-6.54954e-017	2.38889e-015	6.01645e-015	5.51131e-015	-3.48966e-015	-4.59323e-015	-9.11657e-015	-4.24964e-015	-3.46633e-015	-4.25561e-015	6.76785e-015	2.22349e-015	1.80355e-015	2.55007e-015	2.30754e-015	-4.70341e-016	-6.90915e-015	-1.97319e-017	-1.13102e-014	-5.3372e-015	-3.24565e-015	-2.39487e-015	-5.79142e-015
-1.07242e-015	-4.21052e-015	1.25143e-016	2.47377e-015	6.02035e-015	5.48041e-015	-3.77288e-015	-4.31439e-015	-9.04039e-015	-4.25473e-015	-3.32276e-015	-4.01941e-015	6.99904e-015	2.33677e-015	1.84305e-015	2.71953e-015	2.46373e-015	-3.72643e-016	-6.79258e-015	2.30635e-016	-1.12773e-014	-5.32771e-015	-3.17232e-015	-2.41412e-015	-5.87501e-015
-1.31713e-015	-4.1249e-015	2.89642e-016	2.55062e-015	5.95703e-015	5.41474e-015	-4.07947e-015	-4.0549e-015	-8.95906e-015	-4.28077e-015	-3.15102e-015	-3.7733e-015	7.19682e-015	2.42e-015	1.86397e-015	2.84728e-015	2.61322e-015	-3.05763e-016	-6.68111e-015	4.42868e-016	-1.12717e-014	-5.31653e-015	-3.12138e-015	-2.43601e-015	-5.95963e-015
-1.56566e-015	-4.05686e-015	4.26001e-016	2.61678e-015	5.82529e-015	5.31393e-015	-4.40845e-015	-3.81903e-015	-8.87262e-015	-4.3269e-015	-2.95263e-015	-3.51834e-015	7.35927e-015	2.4706e-015	1.86505e-015	2.93146e-015	2.75486e-015	-2.69464e-016	-6.57473e-015	6.15797e-016	-1.12927e-014	-5.30373e-015	-3.09198e-015	-2.45918e-015	-6.04275e-015
-1.81592e-015	-4.00674e-015	5.33232e-016	2.67017e-015	5.6246e-015	5.17827e-015	-4.75727e-015	-3.61038e-015	-8.78045e-015	-4.3922e-015	-2.72926e-015	-3.25526e-015	7.48534e-015	2.48566e-015	1.84499e-015	2.96961e-015	2.88731e-015	-2.62703e-016	-6.47378e-015	7.48994e-016	-1.13389e-014	-5.28963e-015	-3.08338e-015	-2.48295e-015	-6.12227e-015
-2.06687e-015	-3.97444e-015	6.10214e-016	2.70885e-015	5.35477e-015	5.00773e-015	-5.12415e-015	-3.4324e-015	-8.68202e-015	-4.47577e-015	-2.48258e-015	-2.98498e-015	7.57391e-015	2.4642e-015	1.80318e-015	2.96033e-015	3.01056e-015	-2.84052e-016	-6.37827e-015	8.41522e-016	-1.14082e-014	-5.27478e-015	-3.09477e-015	-2.50632e-015	-6.19591e-015
-2.31605e-015	-3.95984e-015	6.56209e-016	2.7301e-015	5.01628e-015	4.80302e-015	-5.50705e-015	-3.28868e-015	-8.57706e-015	-4.57666e-015	-2.21424e-015	-2.70791e-015	7.62437e-015	2.40524e-015	1.73925e-015	2.90304e-015	3.12409e-015	-3.32255e-016	-6.28813e-015	8.93225e-016	-1.14985e-014	-5.25991e-015	-3.12523e-015	-2.52852e-015	-6.26169e-015
-2.56187e-015	-3.96142e-015	6.70783e-016	2.73242e-015	4.61069e-015	4.5657e-015	-5.90265e-015	-3.18228e-015	-8.46494e-015	-4.69351e-015	-1.92611e-015	-2.42468e-015	7.63722e-015	2.30771e-015	1.65391e-015	2.7972e-015	3.227e-015	-4.05783e-016	-6.20405e-015	9.04232e-016	-1.16077e-014	-5.24557e-015	-3.17333e-015	-2.54877e-015	-6.31775e-015
-2.80356e-015	-3.97809e-015	6.54782e-016	2.71445e-015	4.14121e-015	4.29701e-015	-6.30823e-015	-3.11546e-015	-8.34511e-015	-4.82444e-015	-1.62055e-015	-2.13643e-015	7.61296e-015	2.17196e-015	1.5478e-015	2.64255e-015	3.31871e-015	-5.02278e-016	-6.12599e-015	8.75667e-016	-1.17331e-014	-5.23219e-015	-3.23825e-015	-2.56598e-015	-6.36241e-015
-3.04021e-015	-4.00828e-015	6.08795e-016	2.67558e-015	3.61066e-015	3.99832e-015	-6.72079e-015	-3.09019e-015	-8.21649e-015	-4.96748e-015	-1.29974e-015	-1.84389e-015	7.55176e-015	1.99844e-015	1.42178e-015	2.43963e-015	3.39851e-015	-6.19723e-016	-6.05409e-015	8.08595e-016	-1.18706e-014	-5.22003e-015	-3.31844e-015	-2.57893e-015	-6.39417e-015
-3.27036e-015	-4.0505e-015	5.34194e-016	2.61423e-015	3.02301e-015	3.67238e-015	-7.13751e-015	-3.10872e-015	-8.07785e-015	-5.1204e-015	-9.6525e-016	-1.54732e-015	7.45582e-015	1.78769e-015	1.27683e-015	2.18948e-015	3.46699e-015	-7.55829e-016	-5.9891e-015	7.03741e-016	-1.20168e-014	-5.21004e-015	-3.41201e-015	-2.58714e-015	-6.41171e-015
-3.49209e-015	-4.10325e-015	4.33173e-016	2.52929e-015	2.38264e-015	3.32196e-015	-7.55423e-015	-3.17191e-015	-7.92793e-015	-5.28083e-015	-6.19329e-016	-1.24699e-015	7.32743e-015	1.54132e-015	1.11488e-015	1.89299e-015	3.52416e-015	-9.07479e-016	-5.93096e-015	5.62549e-016	-1.21678e-014	-5.20282e-015	-3.5177e-015	-2.59034e-015	-6.41337e-015
-3.70431e-015	-4.16417e-015	3.07667e-016	2.42076e-015	1.69439e-015	2.94946e-015	-7.96793e-015	-3.2802e-015	-7.76566e-015	-5.44684e-015	-2.64089e-016	-9.43599e-016	7.16853e-015	1.26108e-015	9.37232e-016	1.55234e-015	3.56955e-015	-1.07279e-015	-5.88021e-015	3.86611e-016	-1.23199e-014	-5.19907e-015	-3.63376e-015	-2.58785e-015	-6.39827e-015
-3.90628e-015	-4.23132e-015	1.60109e-016	2.28904e-015	9.63979e-016	2.55789e-015	-8.37486e-015	-3.4339e-015	-7.5904e-015	-5.61668e-015	9.82831e-017	-6.37727e-016	6.98257e-015	9.49254e-016	7.45137e-016	1.16951e-015	3.60263e-015	-1.24895e-015	-5.83766e-015	1.7806e-016	-1.24689e-014	-5.19944e-015	-3.75813e-015	-2.57878e-015	-6.36619e-015
-4.09659e-015	-4.30241e-015	-7.6277e-018	2.13471e-015	1.96224e-016	2.15069e-015	-8.77088e-015	-3.63345e-015	-7.4021e-015	-5.78801e-015	4.65716e-016	-3.29807e-016	6.7729e-015	6.08745e-016	5.41065e-016	7.47658e-016	3.62399e-015	-1.43241e-015	-5.80384e-015	-6.11353e-017	-1.26111e-014	-5.20469e-015	-3.88995e-015	-2.56225e-015	-6.31697e-015
-4.27503e-015	-4.37437e-015	-1.92512e-016	1.95851e-015	-6.02018e-016	1.73091e-015	-9.15245e-015	-3.87776e-015	-7.19999e-015	-5.95834e-015	8.36096e-016	-2.07393e-017	6.54299e-015	2.42135e-016	3.26941e-016	2.89205e-016	3.63388e-015	-1.62098e-015	-5.77884e-015	-3.28386e-016	-1.27431e-014	-5.21496e-015	-4.0272e-015	-2.53807e-015	-6.25084e-015
-4.4414e-015	-4.44461e-015	-3.91773e-016	1.76158e-015	-1.42342e-015	1.30169e-015	-9.51594e-015	-4.16611e-015	-6.98377e-015	-6.12561e-015	1.20765e-015	2.89168e-016	6.29641e-015	-1.46142e-016	1.04896e-016	-2.02364e-016	3.63256e-015	-1.81268e-015	-5.76314e-015	-6.20511e-016	-1.28609e-014	-5.23061e-015	-4.1681e-015	-2.50592e-015	-6.16688e-015
-4.59534e-015	-4.51042e-015	-6.01995e-016	1.54593e-015	-2.26135e-015	8.66438e-016	-9.85842e-015	-4.49689e-015	-6.75288e-015	-6.28749e-015	1.57823e-015	5.99047e-016	6.03757e-015	-5.52058e-016	-1.22555e-016	-7.23664e-016	3.61919e-015	-2.00557e-015	-5.75731e-015	-9.3365e-016	-1.29608e-014	-5.2518e-015	-4.31134e-015	-2.46583e-015	-6.06593e-015
-4.73644e-015	-4.56857e-015	-8.20453e-016	1.31324e-015	-3.10896e-015	4.28856e-016	-1.01762e-014	-4.86796e-015	-6.50765e-015	-6.44199e-015	1.94546e-015	9.08445e-016	5.77112e-015	-9.71336e-016	-3.52739e-016	-1.27105e-015	3.59476e-015	-2.1971e-015	-5.7625e-015	-1.26549e-015	-1.30394e-014	-5.27867e-015	-4.4552e-015	-2.41757e-015	-5.94891e-015
-4.8647e-015	-4.61629e-015	-1.04382e-015	1.06495e-015	-3.95939e-015	-7.60711e-018	-1.04662e-014	-5.2761e-015	-6.2487e-015	-6.5872e-015	2.30818e-015	1.21738e-015	5.50157e-015	-1.39985e-015	-5.83451e-016	-1.84032e-015	3.55916e-015	-2.38513e-015	-5.77994e-015	-1.61296e-015	-1.30938e-014	-5.31092e-015	-4.59786e-015	-2.36041e-015	-5.8163e-015
-4.97954e-015	-4.65081e-015	-1.26943e-015	8.03705e-016	-4.8063e-015	-4.40017e-016	-1.07258e-014	-5.71863e-015	-5.97611e-015	-6.72144e-015	2.66461e-015	1.52501e-015	5.23351e-015	-1.83349e-015	-8.11948e-016	-2.42718e-015	3.51281e-015	-2.56778e-015	-5.81002e-015	-1.97315e-015	-1.31216e-014	-5.34817e-015	-4.73857e-015	-2.29401e-015	-5.66909e-015
-5.08043e-015	-4.67015e-015	-1.49437e-015	5.31904e-016	-5.64264e-015	-8.6498e-016	-1.09532e-014	-6.19142e-015	-5.68978e-015	-6.84278e-015	3.013e-015	1.83065e-015	4.97136e-015	-2.26726e-015	-1.03668e-015	-3.02739e-015	3.45587e-015	-2.7435e-015	-5.85327e-015	-2.34211e-015	-1.31195e-014	-5.39053e-015	-4.87621e-015	-2.218e-015	-5.50834e-015
-5.16771e-015	-4.67173e-015	-1.71569e-015	2.51891e-016	-6.46208e-015	-1.27922e-015	-1.11463e-014	-6.69124e-015	-5.39087e-015	-6.94978e-015	3.35198e-015	2.13382e-015	4.71947e-015	-2.69718e-015	-1.25537e-015	-3.63667e-015	3.38853e-015	-2.91132e-015	-5.91074e-015	-2.71654e-015	-1.30861e-014	-5.43725e-015	-5.0089e-015	-2.13248e-015	-5.33504e-015
-5.24172e-015	-4.65306e-015	-1.93077e-015	-3.36894e-017	-7.25864e-015	-1.67981e-015	-1.13033e-014	-7.21408e-015	-5.08109e-015	-7.04137e-015	3.68012e-015	2.4338e-015	4.48207e-015	-3.11847e-015	-1.46588e-015	-4.25073e-015	3.31094e-015	-3.07042e-015	-5.98388e-015	-3.09297e-015	-1.302e-014	-5.48757e-015	-5.13531e-015	-2.03735e-015	-5.15092e-015
-5.302e-015	-4.61196e-015	-2.13702e-015	-3.21456e-016	-8.02681e-015	-2.06396e-015	-1.14232e-014	-7.75483e-015	-4.76133e-015	-7.11618e-015	3.99618e-015	2.72975e-015	4.2641e-015	-3.52721e-015	-1.66673e-015	-4.86511e-015	3.22299e-015	-3.2208e-015	-6.07302e-015	-3.46802e-015	-1.29205e-014	-5.54129e-015	-5.25448e-015	-1.93262e-015	-4.95746e-015
-5.3492e-015	-4.54648e-015	-2.33248e-015	-6.0888e-016	-8.76114e-015	-2.42948e-015	-1.15055e-014	-8.30885e-015	-4.43303e-015	-7.17373e-015	4.29884e-015	3.02074e-015	4.06973e-015	-3.91874e-015	-1.85658e-015	-5.47606e-015	3.12476e-015	-3.36196e-015	-6.17926e-015	-3.8388e-015	-1.27874e-014	-5.59805e-015	-5.36522e-015	-1.81809e-015	-4.75582e-015
-5.38372e-015	-4.45452e-015	-2.51599e-015	-8.93689e-016	-9.45653e-015	-2.7742e-015	-1.15502e-014	-8.87037e-015	-4.0983e-015	-7.21337e-015	4.58731e-015	3.30588e-015	3.90221e-015	-4.28906e-015	-2.03406e-015	-6.07923e-015	3.01659e-015	-3.49351e-015	-6.30315e-015	-4.20233e-015	-1.26208e-014	-5.65687e-015	-5.46659e-015	-1.69389e-015	-4.54823e-015
-5.40557e-015	-4.33496e-015	-2.6856e-015	-1.17309e-015	-1.01092e-014	-3.09597e-015	-1.15574e-014	-9.4348e-015	-3.75886e-015	-7.23461e-015	4.86089e-015	3.5841e-015	3.76427e-015	-4.63481e-015	-2.19853e-015	-6.67127e-015	2.89834e-015	-3.61618e-015	-6.44579e-015	-4.55606e-015	-1.24208e-014	-5.71695e-015	-5.55791e-015	-1.56059e-015	-4.3365e-015
-5.41433e-015	-4.18756e-015	-2.83993e-015	-1.44465e-015	-1.07156e-014	-3.39429e-015	-1.15284e-014	-9.99675e-015	-3.41718e-015	-7.23761e-015	5.11847e-015	3.85466e-015	3.65851e-015	-4.9531e-015	-2.34935e-015	-7.24857e-015	2.76995e-015	-3.73033e-015	-6.60825e-015	-4.89734e-015	-1.21889e-014	-5.77759e-015	-5.63889e-015	-1.41812e-015	-4.12183e-015
-5.41066e-015	-4.01151e-015	-2.97811e-015	-1.70506e-015	-1.12726e-014	-3.66782e-015	-1.14638e-014	-1.0551e-014	-3.07519e-015	-7.22222e-015	5.3593e-015	4.11726e-015	3.58683e-015	-5.24118e-015	-2.48556e-015	-7.8077e-015	2.63132e-015	-3.83669e-015	-6.79104e-015	-5.22369e-015	-1.19264e-014	-5.83738e-015	-5.70877e-015	-1.26615e-015	-3.90559e-015
-5.39427e-015	-3.8069e-015	-3.09945e-015	-1.95195e-015	-1.17773e-014	-3.91538e-015	-1.13656e-014	-1.10921e-014	-2.73467e-015	-7.18945e-015	5.58326e-015	4.37052e-015	3.55097e-015	-5.49684e-015	-2.60683e-015	-8.34545e-015	2.48252e-015	-3.93667e-015	-6.99508e-015	-5.53276e-015	-1.16354e-014	-5.89456e-015	-5.76728e-015	-1.10539e-015	-3.69003e-015
-5.36565e-015	-3.57381e-015	-3.20373e-015	-2.1831e-015	-1.22283e-014	-4.13632e-015	-1.1236e-014	-1.16146e-014	-2.39853e-015	-7.13911e-015	5.78999e-015	4.61423e-015	3.5518e-015	-5.71798e-015	-2.71309e-015	-8.8596e-015	2.32342e-015	-4.03177e-015	-7.22068e-015	-5.82274e-015	-1.13182e-014	-5.94789e-015	-5.81405e-015	-9.36781e-016	-3.47734e-015
-5.325e-015	-3.31281e-015	-3.29128e-015	-2.39744e-015	-1.26246e-014	-4.33034e-015	-1.1078e-014	-1.2113e-014	-2.06946e-015	-7.07195e-015	5.97898e-015	4.84843e-015	3.59009e-015	-5.90283e-015	-2.80489e-015	-9.34846e-015	2.15373e-015	-4.12376e-015	-7.46796e-015	-6.09194e-015	-1.09776e-014	-5.99668e-015	-5.8488e-015	-7.61353e-016	-3.26963e-015
-5.27204e-015	-3.02424e-015	-3.36292e-015	-2.59308e-015	-1.2965e-014	-4.49769e-015	-1.0895e-014	-1.25816e-014	-1.74989e-015	-6.9888e-015	6.15032e-015	5.07199e-015	3.6666e-015	-6.0502e-015	-2.88277e-015	-9.8102e-015	1.9733e-015	-4.21432e-015	-7.73655e-015	-6.33876e-015	-1.0617e-014	-6.04006e-015	-5.87136e-015	-5.80151e-016	-3.06794e-015
-5.20684e-015	-2.70922e-015	-3.41988e-015	-2.76869e-015	-1.32502e-014	-4.63912e-015	-1.06896e-014	-1.30157e-014	-1.44234e-015	-6.89078e-015	6.30401e-015	5.28366e-015	3.78027e-015	-6.15958e-015	-2.94732e-015	-1.02429e-014	1.782e-015	-4.30509e-015	-8.0257e-015	-6.56238e-015	-1.02398e-014	-6.07717e-015	-5.88207e-015	-3.93567e-016	-2.87391e-015
-5.12954e-015	-2.36942e-015	-3.46262e-015	-2.92285e-015	-1.34807e-014	-4.75599e-015	-1.04651e-014	-1.34101e-014	-1.14922e-015	-6.77926e-015	6.44001e-015	5.48312e-015	3.9304e-015	-6.23114e-015	-2.9996e-015	-1.06456e-014	1.58041e-015	-4.39785e-015	-8.3349e-015	-6.76122e-015	-9.85e-015	-6.10686e-015	-5.88106e-015	-2.02025e-016	-2.68845e-015
-5.03985e-015	-2.00637e-015	-3.49265e-015	-3.05508e-015	-1.36573e-014	-4.84952e-015	-1.02254e-014	-1.37608e-014	-8.72968e-016	-6.65539e-015	6.55859e-015	5.66985e-015	4.11515e-015	-6.26519e-015	-3.04074e-015	-1.10173e-014	1.36861e-015	-4.49376e-015	-8.66375e-015	-6.9341e-015	-9.45141e-015	-6.12788e-015	-5.86899e-015	-6.31789e-018	-2.51272e-015
-4.93732e-015	-1.62199e-015	-3.51122e-015	-3.16452e-015	-1.37824e-014	-4.9207e-015	-9.97466e-015	-1.40639e-014	-6.16017e-016	-6.5207e-015	6.65946e-015	5.84353e-015	4.3321e-015	-6.26277e-015	-3.07196e-015	-1.13569e-014	1.14528e-015	-4.59472e-015	-9.01066e-015	-7.08142e-015	-9.04855e-015	-6.13952e-015	-5.84595e-015	1.92605e-016	-2.34791e-015
-4.82138e-015	-1.219e-015	-3.51904e-015	-3.25071e-015	-1.38577e-014	-4.97074e-015	-9.7168e-015	-1.43152e-014	-3.80335e-016	-6.3762e-015	6.74316e-015	6.00384e-015	4.57851e-015	-6.22579e-015	-3.0945e-015	-1.16643e-014	9.10915e-016	-4.70232e-015	-9.37446e-015	-7.20327e-015	-8.64552e-015	-6.14102e-015	-5.81258e-015	3.93255e-016	-2.19505e-015
-4.69107e-015	-8.00241e-016	-3.51802e-015	-3.31441e-015	-1.38854e-014	-5.0019e-015	-9.45529e-015	-1.4512e-014	-1.6758e-016	-6.22352e-015	6.80993e-015	6.15061e-015	4.85178e-015	-6.15613e-015	-3.11008e-015	-1.19397e-014	6.65271e-016	-4.81807e-015	-9.75422e-015	-7.29965e-015	-8.24713e-015	-6.13165e-015	-5.76921e-015	5.94644e-016	-2.05475e-015
-4.54604e-015	-3.68175e-016	-3.51056e-015	-3.35548e-015	-1.38681e-014	-5.01624e-015	-9.19372e-015	-1.46516e-014	1.96453e-017	-6.06397e-015	6.86099e-015	6.28398e-015	5.14839e-015	-6.05558e-015	-3.11977e-015	-1.21842e-014	4.09159e-016	-4.94356e-015	-1.01475e-014	-7.37121e-015	-7.85715e-015	-6.11066e-015	-5.71719e-015	7.9548e-016	-1.92741e-015
-4.3873e-015	7.42756e-017	-3.49815e-015	-3.37434e-015	-1.38099e-014	-5.01606e-015	-8.9356e-015	-1.47312e-014	1.80244e-016	-5.89856e-015	6.89686e-015	6.40374e-015	5.46431e-015	-5.92663e-015	-3.12437e-015	-1.23985e-014	1.431e-016	-5.08005e-015	-1.05516e-014	-7.41833e-015	-7.47992e-015	-6.07819e-015	-5.65695e-015	9.94699e-016	-1.81337e-015
-4.21405e-015	5.23558e-016	-3.48264e-015	-3.37248e-015	-1.37138e-014	-5.00364e-015	-8.68508e-015	-1.47499e-014	3.12582e-016	-5.72889e-015	6.91801e-015	6.50998e-015	5.79549e-015	-5.77163e-015	-3.12622e-015	-1.25828e-014	-1.32588e-016	-5.22729e-015	-1.09639e-014	-7.44219e-015	-7.11999e-015	-6.03336e-015	-5.58927e-015	1.19133e-015	-1.71341e-015
-4.026e-015	9.75999e-016	-3.46661e-015	-3.35125e-015	-1.35835e-014	-4.98055e-015	-8.44528e-015	-1.47056e-014	4.16355e-016	-5.55586e-015	6.92485e-015	6.60298e-015	6.13771e-015	-5.59353e-015	-3.12649e-015	-1.27386e-014	-4.17284e-016	-5.38577e-015	-1.13818e-014	-7.44394e-015	-6.7811e-015	-5.97605e-015	-5.51511e-015	1.38407e-015	-1.62741e-015
-3.82279e-015	1.42773e-015	-3.45164e-015	-3.31155e-015	-1.34218e-014	-4.94948e-015	-8.21879e-015	-1.45976e-014	4.90132e-016	-5.38093e-015	6.9183e-015	6.68315e-015	6.48633e-015	-5.3959e-015	-3.12591e-015	-1.28671e-014	-7.0982e-016	-5.5559e-015	-1.18023e-014	-7.42446e-015	-6.46722e-015	-5.90582e-015	-5.43498e-015	1.57165e-015	-1.55465e-015
-3.60356e-015	1.87545e-015	-3.43917e-015	-3.25543e-015	-1.32328e-014	-4.91257e-015	-8.00839e-015	-1.44256e-014	5.34327e-016	-5.20472e-015	6.89963e-015	6.75112e-015	6.83752e-015	-5.1823e-015	-3.12564e-015	-1.29697e-014	-1.01007e-015	-5.73791e-015	-1.22223e-014	-7.38517e-015	-6.1814e-015	-5.82249e-015	-5.35012e-015	1.75321e-015	-1.49454e-015
-3.36762e-015	2.31538e-015	-3.43088e-015	-3.18447e-015	-1.30204e-014	-4.8726e-015	-7.81621e-015	-1.41911e-014	5.48565e-016	-5.02784e-015	6.86954e-015	6.80776e-015	7.18675e-015	-4.95606e-015	-3.12652e-015	-1.30478e-014	-1.31587e-015	-5.93167e-015	-1.2638e-014	-7.32781e-015	-5.92633e-015	-5.72631e-015	-5.2613e-015	1.9277e-015	-1.4466e-015
-3.11476e-015	2.74375e-015	-3.42816e-015	-3.10042e-015	-1.27884e-014	-4.83132e-015	-7.64408e-015	-1.38944e-014	5.32605e-016	-4.85058e-015	6.82917e-015	6.85381e-015	7.52914e-015	-4.72006e-015	-3.12934e-015	-1.31038e-014	-1.62626e-015	-6.13615e-015	-1.30457e-014	-7.25326e-015	-5.70437e-015	-5.61836e-015	-5.17e-015	2.09452e-015	-1.41065e-015
-2.84477e-015	3.15755e-015	-3.43214e-015	-3.00511e-015	-1.25401e-014	-4.7907e-015	-7.49378e-015	-1.35375e-014	4.87425e-016	-4.67383e-015	6.77947e-015	6.88991e-015	7.86068e-015	-4.47842e-015	-3.13461e-015	-1.31392e-014	-1.94023e-015	-6.35024e-015	-1.34412e-014	-7.16311e-015	-5.51738e-015	-5.49921e-015	-5.07645e-015	2.25264e-015	-1.38588e-015
-2.55772e-015	3.55312e-015	-3.44385e-015	-2.90029e-015	-1.22785e-014	-4.75161e-015	-7.36659e-015	-1.31228e-014	4.14118e-016	-4.49778e-015	6.72141e-015	6.91669e-015	8.17741e-015	-4.23462e-015	-3.14251e-015	-1.31556e-014	-2.25562e-015	-6.57206e-015	-1.38213e-014	-7.05953e-015	-5.36627e-015	-5.36915e-015	-4.98199e-015	2.40121e-015	-1.37104e-015
-2.25393e-015	3.92687e-015	-3.46368e-015	-2.78878e-015	-1.20074e-014	-4.71575e-015	-7.26325e-015	-1.26536e-014	3.1425e-016	-4.32206e-015	6.65562e-015	6.93535e-015	8.47531e-015	-3.99113e-015	-3.15313e-015	-1.31547e-014	-2.56995e-015	-6.79975e-015	-1.41825e-014	-6.94428e-015	-5.25222e-015	-5.22824e-015	-4.8872e-015	2.53924e-015	-1.36484e-015
-1.93343e-015	4.27604e-015	-3.49147e-015	-2.67212e-015	-1.17296e-014	-4.68527e-015	-7.18364e-015	-1.21333e-014	1.8905e-016	-4.14685e-015	6.58293e-015	6.94685e-015	8.75117e-015	-3.75132e-015	-3.16641e-015	-1.31383e-014	-2.88143e-015	-7.03115e-015	-1.45206e-014	-6.8186e-015	-5.1762e-015	-5.07741e-015	-4.79301e-015	2.66653e-015	-1.36624e-015
-1.59667e-015	4.59803e-015	-3.52802e-015	-2.55211e-015	-1.14477e-014	-4.66103e-015	-7.12718e-015	-1.1565e-014	4.00887e-017	-3.97168e-015	6.50454e-015	6.95263e-015	9.00253e-015	-3.51797e-015	-3.18211e-015	-1.31074e-014	-3.18819e-015	-7.26375e-015	-1.48317e-014	-6.68369e-015	-5.1378e-015	-4.91787e-015	-4.70014e-015	2.78319e-015	-1.37408e-015
-1.24425e-015	4.89034e-015	-3.57302e-015	-2.43046e-015	-1.11628e-014	-4.64334e-015	-7.09324e-015	-1.09529e-014	-1.30329e-016	-3.79617e-015	6.42151e-015	6.95471e-015	9.22694e-015	-3.29338e-015	-3.20024e-015	-1.30636e-014	-3.48827e-015	-7.4945e-015	-1.51123e-014	-6.54155e-015	-5.13658e-015	-4.75043e-015	-4.60945e-015	2.88862e-015	-1.38607e-015
-8.76148e-016	5.15102e-015	-3.6267e-015	-2.30879e-015	-1.08772e-014	-4.63248e-015	-7.08031e-015	-1.0302e-014	-3.20072e-016	-3.6196e-015	6.33516e-015	6.95406e-015	9.42174e-015	-3.08001e-015	-3.21964e-015	-1.30075e-014	-3.77898e-015	-7.72033e-015	-1.53593e-014	-6.3936e-015	-5.17167e-015	-4.57512e-015	-4.52198e-015	2.98218e-015	-1.40114e-015
-4.92692e-016	5.37762e-015	-3.68809e-015	-2.18853e-015	-1.05928e-014	-4.62881e-015	-7.08651e-015	-9.61745e-015	-5.26919e-016	-3.44131e-015	6.24646e-015	6.95202e-015	9.5861e-015	-2.87939e-015	-3.23969e-015	-1.29403e-014	-4.05844e-015	-7.93859e-015	-1.5569e-014	-6.24128e-015	-5.24063e-015	-4.39358e-015	-4.4383e-015	3.06381e-015	-1.4187e-015
-9.4063e-017	5.56858e-015	-3.75629e-015	-2.07121e-015	-1.03105e-014	-4.6323e-015	-7.10979e-015	-8.90364e-015	-7.47606e-016	-3.26075e-015	6.15645e-015	6.94978e-015	9.71863e-015	-2.69317e-015	-3.25958e-015	-1.28632e-014	-4.32462e-015	-8.14592e-015	-1.57391e-014	-6.08565e-015	-5.3408e-015	-4.20666e-015	-4.35839e-015	3.13378e-015	-1.43661e-015
3.18699e-016	5.7226e-015	-3.831e-015	-1.95824e-015	-1.00313e-014	-4.64295e-015	-7.14841e-015	-8.16603e-015	-9.79827e-016	-3.07658e-015	6.06648e-015	6.94823e-015	9.81838e-015	-2.52225e-015	-3.27866e-015	-1.27766e-014	-4.57455e-015	-8.33878e-015	-1.58669e-014	-5.92859e-015	-5.47073e-015	-4.01532e-015	-4.28304e-015	3.19246e-015	-1.45308e-015
7.4451e-016	5.83914e-015	-3.91025e-015	-1.85065e-015	-9.75579e-015	-4.6602e-015	-7.19909e-015	-7.4108e-015	-1.22119e-015	-2.88752e-015	5.97785e-015	6.94875e-015	9.88585e-015	-2.36782e-015	-3.29552e-015	-1.26816e-014	-4.80575e-015	-8.5134e-015	-1.59501e-014	-5.77062e-015	-5.62727e-015	-3.82018e-015	-4.21297e-015	3.24e-015	-1.46719e-015
1.18193e-015	5.91674e-015	-3.99312e-015	-1.74953e-015	-9.48333e-015	-4.68284e-015	-7.25918e-015	-6.644e-015	-1.46801e-015	-2.69255e-015	5.89192e-015	6.9521e-015	9.92166e-015	-2.2305e-015	-3.30852e-015	-1.25778e-014	-5.01548e-015	-8.66682e-015	-1.5987e-014	-5.61287e-015	-5.80607e-015	-3.62225e-015	-4.14807e-015	3.27613e-015	-1.47779e-015
1.63002e-015	5.95571e-015	-4.07774e-015	-1.65536e-015	-9.21433e-015	-4.70984e-015	-7.32606e-015	-5.8715e-015	-1.71763e-015	-2.4905e-015	5.80983e-015	6.95897e-015	9.92632e-015	-2.11046e-015	-3.31705e-015	-1.24653e-014	-5.20082e-015	-8.7955e-015	-1.59763e-014	-5.45621e-015	-6.00336e-015	-3.42296e-015	-4.08898e-015	3.30175e-015	-1.48382e-015
2.08772e-015	5.95607e-015	-4.16195e-015	-1.56853e-015	-8.94797e-015	-4.74008e-015	-7.39606e-015	-5.09848e-015	-1.96712e-015	-2.28056e-015	5.73218e-015	6.97116e-015	9.90134e-015	-2.00782e-015	-3.31942e-015	-1.23449e-014	-5.35929e-015	-8.89668e-015	-1.59169e-014	-5.30088e-015	-6.21462e-015	-3.2229e-015	-4.03637e-015	3.31697e-015	-1.48382e-015
2.55373e-015	5.91772e-015	-4.24426e-015	-1.4894e-015	-8.68354e-015	-4.77184e-015	-7.46583e-015	-4.33107e-015	-2.21305e-015	-2.06158e-015	5.66003e-015	6.98953e-015	9.84865e-015	-1.92178e-015	-3.31482e-015	-1.22164e-014	-5.48838e-015	-8.96686e-015	-1.58085e-014	-5.14764e-015	-6.43553e-015	-3.02315e-015	-3.99051e-015	3.3225e-015	-1.47694e-015
3.02594e-015	5.84157e-015	-4.32243e-015	-1.41758e-015	-8.42022e-015	-4.80351e-015	-7.53219e-015	-3.57513e-015	-2.45237e-015	-1.8326e-015	5.59492e-015	7.01443e-015	9.77101e-015	-1.85131e-015	-3.30176e-015	-1.20801e-014	-5.5857e-015	-9.00352e-015	-1.56511e-014	-4.9973e-015	-6.66141e-015	-2.82462e-015	-3.95137e-015	3.31887e-015	-1.46217e-015
3.50277e-015	5.72835e-015	-4.3949e-015	-1.35287e-015	-8.15672e-015	-4.83354e-015	-7.5913e-015	-2.83588e-015	-2.6829e-015	-1.59266e-015	5.53753e-015	7.04678e-015	9.67117e-015	-1.79496e-015	-3.27942e-015	-1.19356e-014	-5.64967e-015	-9.00472e-015	-1.54451e-014	-4.84992e-015	-6.8879e-015	-2.62765e-015	-3.91895e-015	3.30738e-015	-1.43802e-015
3.98272e-015	5.57924e-015	-4.46007e-015	-1.29505e-015	-7.89146e-015	-4.86032e-015	-7.63979e-015	-2.1184e-015	-2.90182e-015	-1.3407e-015	5.4892e-015	7.08652e-015	9.55204e-015	-1.75138e-015	-3.24731e-015	-1.1782e-014	-5.67866e-015	-8.96841e-015	-1.51914e-014	-4.7058e-015	-7.11014e-015	-2.43233e-015	-3.89288e-015	3.28849e-015	-1.40386e-015
4.46384e-015	5.39591e-015	-4.5158e-015	-1.24358e-015	-7.62348e-015	-4.88156e-015	-7.67474e-015	-1.4275e-015	-3.10647e-015	-1.07629e-015	5.45016e-015	7.13373e-015	9.41694e-015	-1.71878e-015	-3.20452e-015	-1.1618e-014	-5.67167e-015	-8.89244e-015	-1.48918e-014	-4.56495e-015	-7.32347e-015	-2.23907e-015	-3.873e-015	3.26378e-015	-1.35963e-015
4.94396e-015	5.1806e-015	-4.5598e-015	-1.19723e-015	-7.35158e-015	-4.8953e-015	-7.69269e-015	-7.67791e-016	-3.2936e-015	-7.99201e-016	5.42163e-015	7.18824e-015	9.26965e-015	-1.69546e-015	-3.15032e-015	-1.1443e-014	-5.62768e-015	-8.7754e-015	-1.45483e-014	-4.42776e-015	-7.52327e-015	-2.04815e-015	-3.85947e-015	3.2339e-015	-1.30482e-015
5.42106e-015	4.93512e-015	-4.59042e-015	-1.15507e-015	-7.07454e-015	-4.89922e-015	-7.69048e-015	-1.4311e-016	-3.46156e-015	-5.09311e-016	5.40427e-015	7.24991e-015	9.11441e-015	-1.6799e-015	-3.08488e-015	-1.12564e-014	-5.5457e-015	-8.61717e-015	-1.41632e-014	-4.29437e-015	-7.70486e-015	-1.85955e-015	-3.85143e-015	3.20005e-015	-1.23903e-015
5.89328e-015	4.66224e-015	-4.60691e-015	-1.11588e-015	-6.79046e-015	-4.89175e-015	-7.66511e-015	4.43092e-016	-3.6078e-015	-2.0625e-016	5.39905e-015	7.31903e-015	8.95519e-015	-1.6702e-015	-3.00749e-015	-1.10572e-014	-5.42501e-015	-8.41735e-015	-1.37393e-014	-4.16419e-015	-7.864e-015	-1.67345e-015	-3.84869e-015	3.16369e-015	-1.16261e-015
6.35814e-015	4.36439e-015	-4.60736e-015	-1.07885e-015	-6.49759e-015	-4.87088e-015	-7.61424e-015	9.87659e-016	-3.72954e-015	1.09889e-016	5.40708e-015	7.39517e-015	8.79588e-015	-1.66422e-015	-2.91828e-015	-1.08447e-014	-5.26566e-015	-8.17662e-015	-1.328e-014	-4.03661e-015	-7.99659e-015	-1.49002e-015	-3.85126e-015	3.1257e-015	-1.07603e-015
6.81381e-015	4.04506e-015	-4.59092e-015	-1.04276e-015	-6.19549e-015	-4.83506e-015	-7.53573e-015	1.48785e-015	-3.82595e-015	4.38775e-016	5.42888e-015	7.47803e-015	8.64068e-015	-1.66029e-015	-2.81791e-015	-1.06188e-014	-5.06781e-015	-7.89626e-015	-1.2789e-014	-3.91167e-015	-8.09901e-015	-1.30841e-015	-3.85845e-015	3.08729e-015	-9.79394e-016
7.25828e-015	3.70667e-015	-4.55644e-015	-1.00668e-015	-5.88309e-015	-4.78245e-015	-7.42762e-015	1.94131e-015	-3.89518e-015	7.7952e-016	5.46467e-015	7.56662e-015	8.49271e-015	-1.65576e-015	-2.70612e-015	-1.03784e-014	-4.83201e-015	-7.57738e-015	-1.22706e-014	-3.78934e-015	-8.16716e-015	-1.12845e-015	-3.87013e-015	3.04938e-015	-8.7315e-016
7.68917e-015	3.3526e-015	-4.503e-015	-9.69349e-016	-5.55876e-015	-4.71177e-015	-7.28809e-015	2.3471e-015	-3.93545e-015	1.13143e-015	5.51495e-015	7.66019e-015	8.3556e-015	-1.64877e-015	-2.58415e-015	-1.01232e-014	-4.55935e-015	-7.22119e-015	-1.17286e-014	-3.66933e-015	-8.19813e-015	-9.50131e-016	-3.88607e-015	3.01276e-015	-7.5798e-016
8.10441e-015	2.98641e-015	-4.43028e-015	-9.29526e-016	-5.22229e-015	-4.62169e-015	-7.11598e-015	2.70466e-015	-3.94579e-015	1.49361e-015	5.58052e-015	7.75826e-015	8.2329e-015	-1.63819e-015	-2.45265e-015	-9.85296e-015	-4.25102e-015	-6.83063e-015	-1.11675e-014	-3.55134e-015	-8.18989e-015	-7.72829e-016	-3.9059e-015	2.97873e-015	-6.34753e-016
8.50198e-015	2.61126e-015	-4.33786e-015	-8.85835e-016	-4.87369e-015	-4.51132e-015	-6.91101e-015	3.01292e-015	-3.92596e-015	1.86447e-015	5.66163e-015	7.85943e-015	8.12714e-015	-1.6225e-015	-2.31298e-015	-9.56765e-015	-3.90897e-015	-6.40897e-015	-1.05926e-014	-3.43493e-015	-8.14087e-015	-5.96633e-016	-3.92912e-015	2.94773e-015	-5.04188e-016
8.88001e-015	2.23028e-015	-4.2259e-015	-8.37712e-016	-4.51251e-015	-4.38003e-015	-6.6729e-015	3.27245e-015	-3.87562e-015	2.24238e-015	5.75842e-015	7.96307e-015	8.04138e-015	-1.59977e-015	-2.1662e-015	-9.26627e-015	-3.53519e-015	-5.95967e-015	-1.00078e-014	-3.32017e-015	-8.04978e-015	-4.21148e-016	-3.95484e-015	2.92069e-015	-3.67376e-016
9.23658e-015	1.84687e-015	-4.09398e-015	-7.83491e-016	-4.13895e-015	-4.2272e-015	-6.40164e-015	3.48376e-015	-3.7936e-015	2.62528e-015	5.87052e-015	8.06783e-015	7.97793e-015	-1.5688e-015	-2.01378e-015	-8.94936e-015	-3.13322e-015	-5.48707e-015	-9.41841e-015	-3.20791e-015	-7.91541e-015	-2.46211e-016	-3.98253e-015	2.89837e-015	-2.25679e-016
9.56969e-015	1.46452e-015	-3.94332e-015	-7.22603e-016	-3.75351e-015	-4.0524e-015	-6.09702e-015	3.64783e-015	-3.67964e-015	3.01157e-015	5.9981e-015	8.1729e-015	7.93923e-015	-1.52909e-015	-1.85735e-015	-8.61709e-015	-2.70546e-015	-4.99506e-015	-8.82921e-015	-3.09816e-015	-7.7376e-015	-7.17948e-017	-4.01175e-015	2.88176e-015	-8.01014e-017
9.87732e-015	1.08686e-015	-3.7745e-015	-6.5454e-016	-3.35644e-015	-3.85591e-015	-5.76004e-015	3.76698e-015	-3.53403e-015	3.39905e-015	6.14092e-015	8.27695e-015	7.9271e-015	-1.48001e-015	-1.69881e-015	-8.27029e-015	-2.25577e-015	-4.48819e-015	-8.24472e-015	-2.99044e-015	-7.51566e-015	1.02568e-016	-4.04196e-015	2.87156e-015	6.73542e-017
1.01583e-014	7.17267e-016	-3.5885e-015	-5.77953e-016	-2.94897e-015	-3.63776e-015	-5.39189e-015	3.84376e-015	-3.35684e-015	3.78538e-015	6.29822e-015	8.37885e-015	7.94174e-015	-1.4209e-015	-1.54029e-015	-7.91012e-015	-1.78796e-015	-3.97148e-015	-7.66961e-015	-2.88518e-015	-7.25017e-015	2.77309e-016	-4.07236e-015	2.86805e-015	2.16377e-016
1.04109e-014	3.58785e-016	-3.38658e-015	-4.92212e-016	-2.53187e-015	-3.39958e-015	-4.99418e-015	3.88177e-015	-3.14856e-015	4.16824e-015	6.4694e-015	8.47762e-015	7.98436e-015	-1.35235e-015	-1.38383e-015	-7.53725e-015	-1.30609e-015	-3.45043e-015	-7.10862e-015	-2.78166e-015	-6.94263e-015	4.52303e-016	-4.10234e-015	2.8722e-015	3.65399e-016
1.06335e-014	1.33758e-017	-3.1701e-015	-3.978e-016	-2.10638e-015	-3.14194e-015	-4.56854e-015	3.8833e-015	-2.90965e-015	4.54496e-015	6.65391e-015	8.57205e-015	8.0549e-015	-1.27447e-015	-1.23106e-015	-7.15219e-015	-8.14351e-016	-2.93049e-015	-6.56606e-015	-2.68056e-015	-6.59501e-015	6.28108e-016	-4.13118e-015	2.88455e-015	5.13298e-016
1.08249e-014	-3.15419e-016	-2.94077e-015	-2.94805e-016	-1.674e-015	-2.86591e-015	-4.1169e-015	3.85214e-015	-2.64063e-015	4.91288e-015	6.85195e-015	8.66089e-015	8.15306e-015	-1.18752e-015	-1.08426e-015	-6.75681e-015	-3.16673e-016	-2.41677e-015	-6.04544e-015	-2.58262e-015	-6.20928e-015	8.04307e-016	-4.1582e-015	2.90491e-015	6.58061e-016
1.09837e-014	-6.24197e-016	-2.70081e-015	-1.83449e-016	-1.23708e-015	-2.57286e-015	-3.64146e-015	3.79109e-015	-2.34235e-015	5.26964e-015	7.06196e-015	8.74336e-015	8.27874e-015	-1.09206e-015	-9.45879e-016	-6.3524e-015	1.83108e-016	-1.91538e-015	-5.55097e-015	-2.48841e-015	-5.78853e-015	9.80597e-016	-4.18318e-015	2.93329e-015	7.98524e-016
1.11093e-014	-9.10875e-016	-2.45218e-015	-6.35213e-017	-7.97361e-016	-2.26451e-015	-3.1443e-015	3.7046e-015	-2.01536e-015	5.61278e-015	7.28325e-015	8.81859e-015	8.43023e-015	-9.89515e-016	-8.17258e-016	-5.94055e-015	6.80202e-016	-1.43203e-015	-5.08564e-015	-2.39754e-015	-5.33602e-015	1.15715e-015	-4.20536e-015	2.96976e-015	9.33021e-016
1.12009e-014	-1.17274e-015	-2.19695e-015	6.41723e-017	-3.56913e-016	-1.943e-015	-2.62797e-015	3.59692e-015	-1.66083e-015	5.93974e-015	7.51456e-015	8.88558e-015	8.6054e-015	-8.81196e-016	-7.00281e-016	-5.52284e-015	1.17025e-015	-9.71501e-016	-4.65239e-015	-2.31029e-015	-4.85519e-015	1.33292e-015	-4.22376e-015	3.01441e-015	1.06066e-015
1.12583e-014	-1.40711e-015	-1.93785e-015	1.98953e-016	8.19848e-017	-1.61061e-015	-2.09523e-015	3.47234e-015	-1.27987e-015	6.2478e-015	7.75491e-015	8.94374e-015	8.80233e-015	-7.6892e-016	-5.96883e-016	-5.10147e-015	1.64842e-015	-5.39172e-016	-4.25286e-015	-2.22753e-015	-4.34934e-015	1.5072e-015	-4.23776e-015	3.06716e-015	1.18042e-015
1.12809e-014	-1.61236e-015	-1.67696e-015	3.39547e-016	5.16796e-016	-1.26937e-015	-1.54904e-015	3.33567e-015	-8.73722e-016	6.53449e-015	8.00298e-015	8.99279e-015	9.01857e-015	-6.5427e-016	-5.09121e-016	-4.67883e-015	2.11014e-015	-1.40464e-016	-3.88883e-015	-2.14939e-015	-3.82275e-015	1.67922e-015	-4.24687e-015	3.12786e-015	1.29184e-015
1.12683e-014	-1.78635e-015	-1.41625e-015	4.84643e-016	9.44934e-016	-9.21778e-016	-9.92084e-016	3.19036e-015	-4.43613e-016	6.79754e-015	8.25756e-015	9.03183e-015	9.251e-015	-5.39222e-016	-4.3798e-016	-4.25706e-015	2.55111e-015	2.19737e-016	-3.56204e-015	-2.07656e-015	-3.28007e-015	1.84723e-015	-4.25105e-015	3.19635e-015	1.39347e-015
1.12208e-014	-1.9278e-015	-1.15838e-015	6.32863e-016	1.36414e-015	-5.7032e-016	-4.27808e-016	3.04108e-015	8.48218e-018	7.03522e-015	8.51739e-015	9.06093e-015	9.49623e-015	-4.25573e-016	-3.84113e-016	-3.83841e-015	2.96748e-015	5.36282e-016	-3.27341e-015	-2.00994e-015	-2.72562e-015	2.01038e-015	-4.24952e-015	3.27201e-015	1.4843e-015
1.1139e-014	-2.03616e-015	-9.06149e-016	7.82683e-016	1.77203e-015	-2.17453e-016	1.40809e-016	2.89221e-015	4.80646e-016	7.24585e-015	8.78108e-015	9.08033e-015	9.75113e-015	-3.15494e-016	-3.48517e-016	-3.42547e-015	3.35464e-015	8.05514e-016	-3.02321e-015	-1.94996e-015	-2.16361e-015	2.16801e-015	-4.2418e-015	3.3542e-015	1.56361e-015
1.10228e-014	-2.11007e-015	-6.61856e-016	9.32975e-016	2.16572e-015	1.33008e-016	7.11508e-016	2.74805e-015	9.71325e-016	7.4277e-015	9.04708e-015	9.08975e-015	1.00117e-014	-2.10994e-016	-3.32038e-016	-3.02106e-015	3.7086e-015	1.02443e-015	-2.81131e-015	-1.89693e-015	-1.59935e-015	2.31899e-015	-4.22808e-015	3.44266e-015	1.63053e-015
1.08728e-014	-2.14907e-015	-4.27705e-016	1.08182e-015	2.54309e-015	4.79361e-016	1.28121e-015	2.61185e-015	1.47829e-015	7.57903e-015	9.31341e-015	9.08902e-015	1.0274e-014	-1.13592e-016	-3.35762e-016	-2.62777e-015	4.02627e-015	1.18964e-015	-2.63773e-015	-1.85115e-015	-1.03718e-015	2.46147e-015	-4.20764e-015	3.53666e-015	1.68507e-015
1.06897e-014	-2.15228e-015	-2.04769e-016	1.22772e-015	2.90194e-015	8.18637e-016	1.84724e-015	2.48686e-015	1.9999e-015	7.69896e-015	9.57839e-015	9.07883e-015	1.05345e-014	-2.50237e-017	-3.59063e-016	-2.24702e-015	4.30432e-015	1.2993e-015	-2.50126e-015	-1.81379e-015	-4.81702e-016	2.59322e-015	-4.18027e-015	3.63569e-015	1.72714e-015
1.04747e-014	-2.11969e-015	4.29124e-018	1.3688e-015	3.23945e-015	1.14897e-015	2.40693e-015	2.37572e-015	2.53468e-015	7.78668e-015	9.84014e-015	9.05905e-015	1.07897e-014	5.2671e-017	-4.01655e-016	-1.88203e-015	4.53993e-015	1.35154e-015	-2.40072e-015	-1.78535e-015	6.24225e-017	2.71339e-015	-4.14549e-015	3.73849e-015	1.75622e-015
1.02284e-014	-2.05147e-015	1.97687e-016	1.50341e-015	3.55337e-015	1.46717e-015	2.95753e-015	2.28102e-015	3.08014e-015	7.84158e-015	1.00974e-014	9.03055e-015	1.10357e-014	1.17362e-016	-4.63899e-016	-1.5356e-015	4.7308e-015	1.34483e-015	-2.33489e-015	-1.76565e-015	5.9168e-016	2.82009e-015	-4.10341e-015	3.84424e-015	1.77272e-015
9.95226e-015	-1.94839e-015	3.7328e-016	1.62946e-015	3.84141e-015	1.77022e-015	3.49672e-015	2.20534e-015	3.63375e-015	7.86332e-015	1.03484e-014	8.9938e-015	1.12689e-014	1.67567e-016	-5.4525e-016	-1.21016e-015	4.87405e-015	1.27864e-015	-2.3012e-015	-1.75523e-015	1.10113e-015	2.9111e-015	-4.05373e-015	3.95226e-015	1.77705e-015
9.6482e-015	-1.81085e-015	5.30009e-016	1.74512e-015	4.10184e-015	2.05619e-015	4.02213e-015	2.15061e-015	4.1935e-015	7.85224e-015	1.05916e-014	8.94911e-015	1.14853e-014	2.01673e-016	-6.45534e-016	-9.08181e-016	4.96871e-015	1.15372e-015	-2.29714e-015	-1.75362e-015	1.58681e-015	2.98494e-015	-3.99607e-015	4.06218e-015	1.76899e-015
9.31798e-015	-1.64016e-015	6.66305e-016	1.84932e-015	4.33235e-015	2.32332e-015	4.53295e-015	2.11729e-015	4.75763e-015	7.80895e-015	1.0825e-014	8.89727e-015	1.16823e-014	2.1801e-016	-7.63581e-016	-6.31706e-016	5.01367e-015	9.70655e-016	-2.32074e-015	-1.76145e-015	2.04564e-015	3.0399e-015	-3.92994e-015	4.17327e-015	1.74897e-015
8.96246e-015	-1.43764e-015	7.81175e-016	1.93972e-015	4.53162e-015	2.56959e-015	5.02715e-015	2.10665e-015	5.32383e-015	7.73366e-015	1.10473e-014	8.83879e-015	1.18571e-014	2.15605e-016	-8.97525e-016	-3.83184e-016	5.00808e-015	7.30628e-016	-2.36972e-015	-1.77859e-015	2.47473e-015	3.07415e-015	-3.85581e-015	4.28463e-015	1.71784e-015
8.58302e-015	-1.20472e-015	8.73348e-016	2.01531e-015	4.69857e-015	2.79337e-015	5.50252e-015	2.11915e-015	5.88974e-015	7.62748e-015	1.12574e-014	8.77483e-015	1.20073e-014	1.94007e-016	-1.04574e-015	-1.64071e-016	4.95153e-015	4.35845e-016	-2.44029e-015	-1.80512e-015	2.87111e-015	3.08583e-015	-3.77376e-015	4.39449e-015	1.6764e-015
8.18211e-015	-9.42891e-016	9.42416e-016	2.07506e-015	4.83204e-015	2.99282e-015	5.95745e-015	2.15527e-015	6.45316e-015	7.49165e-015	1.14535e-014	8.70583e-015	1.21309e-014	1.52901e-016	-1.20649e-015	2.42205e-017	4.84455e-015	8.891e-017	-2.5296e-015	-1.84096e-015	3.23228e-015	3.07378e-015	-3.68388e-015	4.50168e-015	1.62585e-015
7.76244e-015	-6.54084e-016	9.87718e-016	2.1179e-015	4.9312e-015	3.16684e-015	6.39102e-015	2.21402e-015	7.01118e-015	7.32784e-015	1.16344e-014	8.6328e-015	1.22253e-014	9.22104e-017	-1.37864e-015	1.80312e-016	4.68758e-015	-3.06776e-016	-2.63452e-015	-1.88582e-015	3.55615e-015	3.03688e-015	-3.58618e-015	4.60582e-015	1.56723e-015
7.326e-015	-3.4064e-016	1.00875e-015	2.14274e-015	4.99526e-015	3.31438e-015	6.80219e-015	2.29378e-015	7.56207e-015	7.13784e-015	1.17989e-014	8.55694e-015	1.22892e-014	1.19904e-017	-1.56031e-015	3.02784e-016	4.48262e-015	-7.47302e-016	-2.75243e-015	-1.93897e-015	3.84188e-015	2.97408e-015	-3.48033e-015	4.70599e-015	1.5013e-015
6.8753e-015	-5.51641e-018	1.00646e-015	2.14887e-015	5.02431e-015	3.43489e-015	7.18995e-015	2.39336e-015	8.10324e-015	6.92394e-015	1.1946e-014	8.47802e-015	1.23216e-014	-8.69832e-017	-1.74883e-015	3.90743e-016	4.23136e-015	-1.22847e-015	-2.87987e-015	-1.99973e-015	4.08799e-015	2.88499e-015	-3.36672e-015	4.80141e-015	1.42938e-015
6.41284e-015	3.48879e-016	9.80698e-016	2.13573e-015	5.01839e-015	3.52797e-015	7.55345e-015	2.51138e-015	8.63224e-015	6.68847e-015	1.20741e-014	8.39719e-015	1.23216e-014	-2.03996e-016	-1.94223e-015	4.43421e-016	3.93634e-015	-1.74519e-015	-3.01378e-015	-2.06787e-015	4.2945e-015	2.76904e-015	-3.24559e-015	4.89103e-015	1.35318e-015
5.94135e-015	7.20382e-016	9.32091e-016	2.10262e-015	4.97761e-015	3.59355e-015	7.89206e-015	2.64552e-015	9.14664e-015	6.43375e-015	1.21827e-014	8.31521e-015	1.22893e-014	-3.3737e-016	-2.13817e-015	4.60739e-016	3.59995e-015	-2.29216e-015	-3.1524e-015	-2.14343e-015	4.46122e-015	2.62581e-015	-3.11739e-015	4.97408e-015	1.27315e-015
5.46306e-015	1.10598e-015	8.61382e-016	2.04996e-015	4.90258e-015	3.63181e-015	8.20522e-015	2.79297e-015	9.64404e-015	6.16248e-015	1.22708e-014	8.23281e-015	1.22237e-014	-4.85865e-016	-2.3348e-015	4.42808e-016	3.22546e-015	-2.86385e-015	-3.29309e-015	-2.22598e-015	4.58855e-015	2.45577e-015	-2.98293e-015	5.04957e-015	1.19035e-015
4.98097e-015	1.50292e-015	7.69426e-016	1.97805e-015	4.7933e-015	3.64212e-015	8.49148e-015	2.95068e-015	1.01218e-014	5.87739e-015	1.23374e-014	8.15007e-015	1.21262e-014	-6.48559e-016	-2.53074e-015	3.89493e-016	2.81589e-015	-3.45455e-015	-3.43305e-015	-2.31438e-015	4.6772e-015	2.2589e-015	-2.84215e-015	5.11653e-015	1.10605e-015
4.49763e-015	1.90798e-015	6.56958e-016	1.88723e-015	4.65059e-015	3.62461e-015	8.75075e-015	3.11592e-015	1.05772e-014	5.58139e-015	1.23823e-014	8.06789e-015	1.19979e-014	-8.22882e-016	-2.72403e-015	3.00901e-016	2.3748e-015	-4.05848e-015	-3.57002e-015	-2.40766e-015	4.72859e-015	2.03574e-015	-2.69517e-015	5.17411e-015	1.02177e-015
4.01571e-015	2.31788e-015	5.2575e-016	1.77837e-015	4.47568e-015	3.57996e-015	8.98327e-015	3.28594e-015	1.10078e-014	5.27709e-015	1.24049e-014	7.98646e-015	1.18397e-014	-1.00707e-015	-2.91287e-015	1.77693e-016	1.90665e-015	-4.66955e-015	-3.70218e-015	-2.50463e-015	4.74408e-015	1.78739e-015	-2.54262e-015	5.22179e-015	9.3769e-016
3.53837e-015	2.73005e-015	3.77075e-016	1.65138e-015	4.27007e-015	3.50885e-015	9.1887e-015	3.45704e-015	1.14112e-014	4.96741e-015	1.24046e-014	7.90584e-015	1.16536e-014	-1.19945e-015	-3.09552e-015	2.08849e-017	1.41535e-015	-5.28077e-015	-3.82775e-015	-2.60419e-015	4.72522e-015	1.51574e-015	-2.3851e-015	5.2586e-015	8.55087e-016
3.06802e-015	3.14157e-015	2.12209e-016	1.50766e-015	4.03505e-015	3.41263e-015	9.36644e-015	3.62603e-015	1.17855e-014	4.65542e-015	1.23812e-014	7.82584e-015	1.14412e-014	-1.39727e-015	-3.27054e-015	-1.68091e-016	9.04469e-016	-5.8856e-015	-3.94522e-015	-2.70578e-015	4.6742e-015	1.22264e-015	-2.22276e-015	5.28517e-015	7.74588e-016
2.60768e-015	3.54892e-015	3.26652e-017	1.34896e-015	3.77285e-015	3.29292e-015	9.51596e-015	3.78967e-015	1.21283e-014	4.34329e-015	1.23347e-014	7.74628e-015	1.1205e-014	-1.59756e-015	-3.43667e-015	-3.87352e-016	3.78224e-016	-6.47823e-015	-4.05305e-015	-2.80827e-015	4.59294e-015	9.10236e-016	-2.05607e-015	5.30023e-015	6.9766e-016
2.15949e-015	3.9497e-015	-1.59514e-016	1.17651e-015	3.48495e-015	3.15141e-015	9.6376e-015	3.94447e-015	1.24372e-014	4.03376e-015	1.22653e-014	7.66719e-015	1.09477e-014	-1.7976e-015	-3.59238e-015	-6.35316e-016	-1.58661e-016	-7.05265e-015	-4.15075e-015	-2.91026e-015	4.48479e-015	5.8154e-016	-1.88532e-015	5.30303e-015	6.24515e-016
1.72576e-015	4.3412e-015	-3.62002e-016	9.9102e-016	3.17393e-015	2.98905e-015	9.73144e-015	4.08714e-015	1.27103e-014	3.72946e-015	1.21736e-014	7.58839e-015	1.06721e-014	-1.9948e-015	-3.73669e-015	-9.10008e-016	-7.02058e-016	-7.60306e-015	-4.23773e-015	-3.01077e-015	4.35304e-015	2.3939e-016	-1.71124e-015	5.29366e-015	5.56428e-016
1.30952e-015	4.72026e-015	-5.7274e-016	7.95123e-016	2.84208e-015	2.80749e-015	9.79709e-015	4.21456e-015	1.29457e-014	3.43297e-015	1.20602e-014	7.50956e-015	1.03815e-014	-2.18689e-015	-3.86836e-015	-1.2087e-015	-1.24734e-015	-8.12367e-015	-4.31359e-015	-3.10916e-015	4.20031e-015	-1.13248e-016	-1.53415e-015	5.27277e-015	4.94163e-016
9.13321e-016	5.08447e-015	-7.89556e-016	5.91168e-016	2.49162e-015	2.60904e-015	9.83453e-015	4.32438e-015	1.31421e-014	3.14639e-015	1.19257e-014	7.43028e-015	1.00789e-014	-2.37081e-015	-3.98704e-015	-1.52922e-015	-1.78967e-015	-8.60892e-015	-4.3773e-015	-3.20404e-015	4.02991e-015	-4.72854e-016	-1.35474e-015	5.23993e-015	4.38163e-016
5.39259e-016	5.43136e-015	-1.01013e-015	3.80836e-016	2.12518e-015	2.39576e-015	9.84435e-015	4.41427e-015	1.32976e-014	2.87214e-015	1.17703e-014	7.35029e-015	9.76745e-015	-2.54398e-015	-4.09244e-015	-1.86834e-015	-2.32471e-015	-9.05358e-015	-4.42914e-015	-3.29449e-015	3.8448e-015	-8.35235e-016	-1.17358e-015	5.19519e-015	3.88132e-016
1.89236e-016	5.75897e-015	-1.23289e-015	1.65631e-016	1.74547e-015	2.16938e-015	9.82689e-015	4.48154e-015	1.34106e-014	2.61213e-015	1.15945e-014	7.2694e-015	9.45057e-015	-2.70381e-015	-4.18478e-015	-2.22342e-015	-2.84806e-015	-9.45385e-015	-4.46895e-015	-3.37925e-015	3.64784e-015	-1.19637e-015	-9.90799e-016	5.1386e-015	3.44346e-016
-1.35508e-016	6.06529e-015	-1.45618e-015	-5.21657e-017	1.35548e-015	1.9313e-015	9.7813e-015	4.52394e-015	1.3481e-014	2.36746e-015	1.13994e-014	7.18699e-015	9.13088e-015	-2.84797e-015	-4.26386e-015	-2.59123e-015	-3.35549e-015	-9.80568e-015	-4.49712e-015	-3.45728e-015	3.44322e-015	-1.55218e-015	-8.0671e-016	5.07076e-015	3.06678e-016
-4.33156e-016	6.34847e-015	-1.67813e-015	-2.71378e-016	9.57803e-016	1.68359e-015	9.70844e-015	4.54063e-015	1.35073e-014	2.13982e-015	1.1186e-014	7.10257e-015	8.81154e-015	-2.97418e-015	-4.33017e-015	-2.96788e-015	-3.84367e-015	-1.01057e-014	-4.51423e-015	-3.52745e-015	3.23334e-015	-1.89856e-015	-6.22147e-016	4.99205e-015	2.75308e-016
-7.02089e-016	6.60733e-015	-1.89652e-015	-4.89458e-016	5.55729e-016	1.42832e-015	9.60949e-015	4.53036e-015	1.34884e-014	1.93059e-015	1.0955e-014	7.01577e-015	8.49512e-015	-3.08075e-015	-4.3842e-015	-3.35092e-015	-4.30876e-015	-1.03495e-014	-4.52064e-015	-3.58886e-015	3.02185e-015	-2.23153e-015	-4.37531e-016	4.9029e-015	2.50196e-016
-9.3997e-016	6.84066e-015	-2.10947e-015	-7.04616e-016	1.51934e-016	1.16755e-015	9.48432e-015	4.49198e-015	1.34243e-014	1.74072e-015	1.07075e-014	6.92612e-015	8.1845e-015	-3.16644e-015	-4.42739e-015	-3.73663e-015	-4.74819e-015	-1.05358e-014	-4.51678e-015	-3.64123e-015	2.81137e-015	-2.54548e-015	-2.5332e-016	4.80464e-015	2.30999e-016
-1.14629e-015	7.04682e-015	-2.31557e-015	-9.14926e-016	-2.49975e-016	9.0275e-016	9.33346e-015	4.42586e-015	1.33147e-014	1.57114e-015	1.04447e-014	6.83295e-015	7.88274e-015	-3.22992e-015	-4.46012e-015	-4.12004e-015	-5.15904e-015	-1.06625e-014	-4.50318e-015	-3.68328e-015	2.60396e-015	-2.8366e-015	-6.9703e-017	4.69792e-015	2.16908e-016
-1.31983e-015	7.22518e-015	-2.51311e-015	-1.11956e-015	-6.47548e-016	6.35692e-016	9.15767e-015	4.332e-015	1.31602e-014	1.42268e-015	1.01684e-014	6.7362e-015	7.59192e-015	-3.27025e-015	-4.48283e-015	-4.49866e-015	-5.53801e-015	-1.07281e-014	-4.47985e-015	-3.71428e-015	2.40306e-015	-3.10046e-015	1.13117e-016	4.58368e-015	2.0785e-016
-1.46007e-015	7.37558e-015	-2.70042e-015	-1.31672e-015	-1.03779e-015	3.68291e-016	8.95699e-015	4.21113e-015	1.29611e-014	1.29564e-015	9.87927e-015	6.63543e-015	7.31371e-015	-3.28687e-015	-4.49749e-015	-4.86896e-015	-5.88206e-015	-1.07327e-014	-4.44695e-015	-3.73371e-015	2.21124e-015	-3.33357e-015	2.9497e-016	4.46313e-015	2.03328e-016
-1.5666e-015	7.4981e-015	-2.87571e-015	-1.50508e-015	-1.41753e-015	1.02203e-016	8.73311e-015	4.06459e-015	1.2719e-014	1.19008e-015	9.57869e-015	6.53028e-015	7.04996e-015	-3.27924e-015	-4.50547e-015	-5.22691e-015	-6.18936e-015	-1.0676e-014	-4.40417e-015	-3.74031e-015	2.03074e-015	-3.53205e-015	4.75539e-016	4.33733e-015	2.02359e-016
-1.63962e-015	7.59339e-015	-3.03838e-015	-1.68336e-015	-1.78368e-015	-1.60621e-016	8.48737e-015	3.89399e-015	1.24343e-014	1.10571e-015	9.26819e-015	6.42065e-015	6.80283e-015	-3.2473e-015	-4.50754e-015	-5.56912e-015	-6.45904e-015	-1.05574e-014	-4.35202e-015	-3.73409e-015	1.86364e-015	-3.69203e-015	6.54875e-016	4.20707e-015	2.04176e-016
-1.67931e-015	7.66181e-015	-3.18739e-015	-1.85025e-015	-2.13305e-015	-4.1895e-016	8.22117e-015	3.70049e-015	1.21081e-014	1.04239e-015	8.94942e-015	6.30665e-015	6.57386e-015	-3.19118e-015	-4.50519e-015	-5.8922e-015	-6.68949e-015	-1.03777e-014	-4.28966e-015	-3.71438e-015	1.71106e-015	-3.81027e-015	8.32715e-016	4.07376e-015	2.0895e-016
-1.68593e-015	7.70405e-015	-3.32145e-015	-2.00455e-015	-2.46242e-015	-6.70781e-016	7.93596e-015	3.4869e-015	1.17418e-014	9.99882e-016	8.62385e-015	6.18819e-015	6.36378e-015	-3.11197e-015	-4.49998e-015	-6.19238e-015	-6.87881e-015	-1.01391e-014	-4.21712e-015	-3.68144e-015	1.57445e-015	-3.88359e-015	1.00874e-015	3.93918e-015	2.15968e-016
-1.65884e-015	7.72124e-015	-3.43993e-015	-2.14611e-015	-2.76894e-015	-9.14994e-016	7.63291e-015	3.25594e-015	1.13382e-014	9.77689e-016	8.29279e-015	6.06562e-015	6.17306e-015	-3.00981e-015	-4.49339e-015	-6.46567e-015	-7.02621e-015	-9.84366e-015	-4.13396e-015	-3.63491e-015	1.45552e-015	-3.90897e-015	1.18306e-015	3.8054e-015	2.24485e-016
-1.59924e-015	7.71401e-015	-3.5419e-015	-2.27436e-015	-3.05057e-015	-1.15034e-015	7.31368e-015	3.0104e-015	1.09002e-014	9.75057e-016	7.95832e-015	5.9392e-015	6.002e-015	-2.88603e-015	-4.48602e-015	-6.70911e-015	-7.13111e-015	-9.49314e-015	-4.0402e-015	-3.57403e-015	1.35511e-015	-3.88439e-015	1.35539e-015	3.67373e-015	2.3464e-016
-1.50849e-015	7.68421e-015	-3.62656e-015	-2.3891e-015	-3.30526e-015	-1.37579e-015	6.98071e-015	2.75415e-015	1.04308e-014	9.91255e-016	7.62171e-015	5.8096e-015	5.85001e-015	-2.74213e-015	-4.47913e-015	-6.92028e-015	-7.19341e-015	-9.09053e-015	-3.93562e-015	-3.49908e-015	1.2737e-015	-3.80829e-015	1.52627e-015	3.54533e-015	2.45889e-016
-1.38729e-015	7.63404e-015	-3.69398e-015	-2.49033e-015	-3.53032e-015	-1.59032e-015	6.63588e-015	2.49067e-015	9.93268e-015	1.02532e-015	7.28437e-015	5.67772e-015	5.7167e-015	-2.58018e-015	-4.47401e-015	-7.09635e-015	-7.21308e-015	-8.63903e-015	-3.81896e-015	-3.40996e-015	1.2119e-015	-3.67913e-015	1.69535e-015	3.42204e-015	2.57644e-016
-1.23671e-015	7.56549e-015	-3.7434e-015	-2.57849e-015	-3.72359e-015	-1.79228e-015	6.28099e-015	2.22396e-015	9.40946e-015	1.07595e-015	6.94779e-015	5.54411e-015	5.60217e-015	-2.40216e-015	-4.47186e-015	-7.23444e-015	-7.19074e-015	-8.14237e-015	-3.68867e-015	-3.30715e-015	1.16943e-015	-3.49675e-015	1.86276e-015	3.30562e-015	2.69377e-016
-1.05858e-015	7.48109e-015	-3.77445e-015	-2.65395e-015	-3.8827e-015	-1.98103e-015	5.91801e-015	1.95739e-015	8.86511e-015	1.14199e-015	6.61285e-015	5.40904e-015	5.50606e-015	-2.20943e-015	-4.47399e-015	-7.33179e-015	-7.12654e-015	-7.6054e-015	-3.54384e-015	-3.19064e-015	1.14639e-015	-3.26131e-015	2.02822e-015	3.19762e-015	2.80971e-016
-8.54419e-016	7.38222e-015	-3.78717e-015	-2.71717e-015	-4.00561e-015	-2.15519e-015	5.55002e-015	1.69466e-015	8.30364e-015	1.2231e-015	6.28147e-015	5.27379e-015	5.42794e-015	-2.00432e-015	-4.48037e-015	-7.38624e-015	-7.02089e-015	-7.03208e-015	-3.38249e-015	-3.06047e-015	1.14233e-015	-2.97298e-015	2.19279e-015	3.09963e-015	2.9219e-016
-6.25957e-016	7.27153e-015	-3.78111e-015	-2.76909e-015	-4.09054e-015	-2.31329e-015	5.18027e-015	1.43991e-015	7.72939e-015	1.31804e-015	5.95531e-015	5.13954e-015	5.36637e-015	-1.78909e-015	-4.49154e-015	-7.3958e-015	-6.87538e-015	-6.42599e-015	-3.20354e-015	-2.91726e-015	1.15737e-015	-2.6329e-015	2.35627e-015	3.01352e-015	3.03127e-016
-3.75369e-016	7.15202e-015	-3.75707e-015	-2.81037e-015	-4.13634e-015	-2.45449e-015	4.8112e-015	1.19681e-015	7.14662e-015	1.4255e-015	5.6358e-015	5.00752e-015	5.3199e-015	-1.56603e-015	-4.50835e-015	-7.35942e-015	-6.69089e-015	-5.79136e-015	-3.0057e-015	-2.76123e-015	1.19031e-015	-2.24275e-015	2.51843e-015	2.94076e-015	3.13805e-016
-1.04434e-016	7.02638e-015	-3.71524e-015	-2.84209e-015	-4.14111e-015	-2.57755e-015	4.44579e-015	9.68759e-016	6.55971e-015	1.54446e-015	5.32421e-015	4.8785e-015	5.28734e-015	-1.33776e-015	-4.52983e-015	-7.27588e-015	-6.4686e-015	-5.13271e-015	-2.78709e-015	-2.59377e-015	1.24119e-015	-1.80459e-015	2.67885e-015	2.88232e-015	3.23891e-016
1.84572e-016	6.89738e-015	-3.65617e-015	-2.86539e-015	-4.10397e-015	-2.68179e-015	4.08719e-015	7.59918e-016	5.97292e-015	1.67495e-015	5.02169e-015	4.75389e-015	5.26686e-015	-1.10568e-015	-4.55579e-015	-7.14444e-015	-6.21025e-015	-4.45555e-015	-2.54584e-015	-2.41548e-015	1.30875e-015	-1.32156e-015	2.83755e-015	2.83961e-015	3.34132e-016
4.89081e-016	6.76696e-015	-3.58082e-015	-2.88171e-015	-4.02417e-015	-2.76698e-015	3.73821e-015	5.74066e-016	5.3907e-015	1.81544e-015	4.7293e-015	4.63533e-015	5.25611e-015	-8.72445e-016	-4.58661e-015	-6.96461e-015	-5.91739e-015	-3.76455e-015	-2.28047e-015	-2.22718e-015	1.39196e-015	-7.96947e-016	2.99523e-015	2.81405e-015	3.44714e-016
8.06627e-016	6.63745e-015	-3.48975e-015	-2.8921e-015	-3.90134e-015	-2.83229e-015	3.40181e-015	4.14204e-016	4.81775e-015	1.96489e-015	4.44778e-015	4.52418e-015	5.25368e-015	-6.40704e-016	-4.62139e-015	-6.73606e-015	-5.59152e-015	-3.06436e-015	-1.98997e-015	-2.03015e-015	1.4901e-015	-2.34589e-016	3.15169e-015	2.80691e-015	3.56303e-016
1.1343e-015	6.51176e-015	-3.38302e-015	-2.89761e-015	-3.73603e-015	-2.87679e-015	3.08088e-015	2.83102e-016	4.25846e-015	2.12223e-015	4.17801e-015	4.42142e-015	5.25771e-015	-4.12448e-016	-4.65947e-015	-6.45851e-015	-5.23366e-015	-2.35917e-015	-1.67286e-015	-1.82589e-015	1.60267e-015	3.6159e-016	3.30676e-015	2.81861e-015	3.69669e-016
1.46975e-015	6.39294e-015	-3.26177e-015	-2.89964e-015	-3.52853e-015	-2.89986e-015	2.7781e-015	1.83603e-016	3.71735e-015	2.28706e-015	3.92111e-015	4.32836e-015	5.26622e-015	-1.89362e-016	-4.6996e-015	-6.13278e-015	-4.8454e-015	-1.65365e-015	-1.32783e-015	-1.61455e-015	1.72768e-015	9.86439e-016	3.46012e-015	2.84978e-015	3.85208e-016
1.81085e-015	6.28287e-015	-3.12648e-015	-2.89955e-015	-3.27946e-015	-2.9007e-015	2.49592e-015	1.17615e-016	3.19929e-015	2.45882e-015	3.67818e-015	4.24586e-015	5.27776e-015	2.63824e-017	-4.74045e-015	-5.76021e-015	-4.42891e-015	-9.52768e-016	-9.53998e-016	-1.3979e-015	1.86402e-015	1.63496e-015	3.61183e-015	2.90059e-015	4.03367e-016
2.15517e-015	6.18372e-015	-2.97853e-015	-2.89802e-015	-2.98993e-015	-2.87845e-015	2.23687e-015	8.62842e-017	2.70818e-015	2.63655e-015	3.44997e-015	4.17465e-015	5.29077e-015	2.33372e-016	-4.78085e-015	-5.34155e-015	-3.98601e-015	-2.60532e-016	-5.50621e-016	-1.17788e-015	2.00992e-015	2.30185e-015	3.76189e-015	2.97168e-015	4.2475e-016
2.50054e-015	6.09799e-015	-2.81922e-015	-2.8964e-015	-2.66172e-015	-2.83294e-015	2.00338e-015	9.19698e-017	2.24763e-015	2.81969e-015	3.23692e-015	4.11585e-015	5.30363e-015	4.29767e-016	-4.81911e-015	-4.87905e-015	-3.51807e-015	4.19791e-016	-1.17327e-016	-9.56336e-016	2.16454e-015	2.98144e-015	3.91033e-015	3.06408e-015	4.50692e-016
2.84402e-015	6.02778e-015	-2.64876e-015	-2.89632e-015	-2.29645e-015	-2.76335e-015	1.79815e-015	1.35956e-016	1.82181e-015	3.00796e-015	3.03957e-015	4.07026e-015	5.31539e-015	6.14883e-016	-4.85334e-015	-4.37441e-015	-3.02695e-015	1.0845e-015	3.45805e-016	-7.34466e-016	2.32674e-015	3.66827e-015	4.0564e-015	3.17732e-015	4.82159e-016
3.18364e-015	5.97436e-015	-2.46776e-015	-2.89808e-015	-1.89611e-015	-2.6698e-015	1.62319e-015	2.19005e-016	1.43401e-015	3.20061e-015	2.85851e-015	4.03853e-015	5.32527e-015	7.87613e-016	-4.88187e-015	-3.82958e-015	-2.51484e-015	1.73054e-015	8.38053e-016	-5.13704e-016	2.49623e-015	4.35601e-015	4.20028e-015	3.31076e-015	5.20259e-016
3.51799e-015	5.93947e-015	-2.27737e-015	-2.90237e-015	-1.46338e-015	-2.55164e-015	1.48052e-015	3.41489e-016	1.08718e-015	3.3975e-015	2.69373e-015	4.02111e-015	5.33227e-015	9.47705e-016	-4.90264e-015	-3.24788e-015	-1.98272e-015	2.35471e-015	1.35896e-015	-2.96506e-016	2.6711e-015	5.03903e-015	4.34171e-015	3.46372e-015	5.66088e-016
3.84443e-015	5.92417e-015	-2.07881e-015	-2.90925e-015	-1.0005e-015	-2.40878e-015	1.37195e-015	5.03155e-016	7.84462e-016	3.59843e-015	2.54572e-015	4.01836e-015	5.33563e-015	1.09449e-015	-4.91409e-015	-2.63201e-015	-1.43291e-015	2.95498e-015	1.90767e-015	-8.37913e-017	2.85031e-015	5.71171e-015	4.4803e-015	3.63543e-015	6.20292e-016
4.16059e-015	5.92915e-015	-1.87311e-015	-2.91922e-015	-5.10188e-016	-2.24176e-015	1.29815e-015	7.02975e-016	5.28295e-016	3.80275e-015	2.41477e-015	4.03031e-015	5.33489e-015	1.22775e-015	-4.91456e-015	-1.98479e-015	-8.66786e-016	3.52883e-015	2.4831e-015	1.22773e-016	3.03326e-015	6.3679e-015	4.61576e-015	3.82461e-015	6.84055e-016
4.46503e-015	5.95472e-015	-1.66118e-015	-2.93251e-015	4.16548e-018	-2.0508e-015	1.25937e-015	9.39683e-016	3.20231e-016	4.01055e-015	2.30086e-015	4.05698e-015	5.32954e-015	1.34785e-015	-4.90208e-015	-1.31003e-015	-2.86803e-016	4.07381e-015	3.08309e-015	3.2169e-016	3.21818e-015	7.00157e-015	4.74794e-015	4.0305e-015	7.58123e-016
4.75612e-015	6.00165e-015	-1.44372e-015	-2.94952e-015	5.39416e-016	-1.83588e-015	1.25683e-015	1.21192e-015	1.62419e-016	4.2215e-015	2.20347e-015	4.0977e-015	5.31904e-015	1.45537e-015	-4.87458e-015	-6.11654e-016	3.04304e-016	4.58786e-015	3.70525e-015	5.11717e-016	3.40435e-015	7.60764e-015	4.87622e-015	4.25144e-015	8.43171e-016
5.03242e-015	6.06995e-015	-1.22112e-015	-2.96998e-015	1.0918e-015	-1.59775e-015	1.29056e-015	1.51805e-015	5.63902e-017	4.43532e-015	2.12253e-015	4.15257e-015	5.30265e-015	1.5509e-015	-4.8303e-015	1.06715e-016	9.05131e-016	5.0701e-015	4.34688e-015	6.91175e-016	3.59154e-015	8.18067e-015	4.99997e-015	4.48515e-015	9.39759e-016
5.2923e-015	6.15966e-015	-9.95106e-016	-2.99316e-015	1.65765e-015	-1.33689e-015	1.36079e-015	1.85551e-015	2.2243e-018	4.65121e-015	2.05781e-015	4.2201e-015	5.28015e-015	1.63551e-015	-4.7673e-015	8.416e-016	1.51366e-015	5.51969e-015	5.00517e-015	8.58635e-016	3.77902e-015	8.71552e-015	5.119e-015	4.73055e-015	1.04807e-015
5.53466e-015	6.26978e-015	-7.66751e-016	-3.01829e-015	2.23275e-015	-1.05353e-015	1.46732e-015	2.22149e-015	-2.27022e-019	4.86914e-015	2.009e-015	4.29917e-015	5.25175e-015	1.7103e-015	-4.68348e-015	1.5887e-015	2.12798e-015	5.93594e-015	5.67604e-015	1.01271e-015	3.96592e-015	9.2082e-015	5.23322e-015	4.98559e-015	1.16909e-015
5.75837e-015	6.39998e-015	-5.36641e-016	-3.0442e-015	2.81341e-015	-7.48165e-016	1.60908e-015	2.61366e-015	4.84948e-017	5.08831e-015	1.97519e-015	4.38953e-015	5.21797e-015	1.77575e-015	-4.57767e-015	2.34342e-015	2.74609e-015	6.3182e-015	6.35619e-015	1.15205e-015	4.15142e-015	9.65428e-015	5.34219e-015	5.24831e-015	1.30303e-015
5.96229e-015	6.54934e-015	-3.04805e-016	-3.0696e-015	3.39621e-015	-4.21723e-016	1.784e-015	3.02855e-015	1.47998e-016	5.30846e-015	1.9555e-015	4.48946e-015	5.17919e-015	1.83453e-015	-4.44863e-015	3.1015e-015	3.36552e-015	6.66625e-015	7.04179e-015	1.27574e-015	4.33435e-015	1.00505e-014	5.44528e-015	5.51642e-015	1.44983e-015
6.14557e-015	6.71689e-015	-7.21407e-017	-3.0932e-015	3.97756e-015	-7.57004e-017	1.99082e-015	3.46183e-015	2.96982e-016	5.52925e-015	1.94953e-015	4.597e-015	5.13573e-015	1.88769e-015	-4.29501e-015	3.85824e-015	3.98379e-015	6.9806e-015	7.72817e-015	1.38286e-015	4.51444e-015	1.03934e-014	5.54176e-015	5.78737e-015	1.60989e-015
6.3073e-015	6.90122e-015	1.60615e-016	-3.1135e-015	4.55199e-015	2.8867e-016	2.22695e-015	3.91005e-015	4.93203e-016	5.75016e-015	1.9565e-015	4.71044e-015	5.08817e-015	1.937e-015	-4.11577e-015	4.60925e-015	4.59833e-015	7.26091e-015	8.41024e-015	1.47236e-015	4.69129e-015	1.06809e-014	5.63105e-015	6.05909e-015	1.78292e-015
6.44708e-015	7.10086e-015	3.92913e-016	-3.12904e-015	5.11523e-015	6.69689e-016	2.49039e-015	4.36852e-015	7.34496e-016	5.96987e-015	1.97555e-015	4.82781e-015	5.03687e-015	1.984e-015	-3.91045e-015	5.35065e-015	5.2072e-015	7.50819e-015	9.08362e-015	1.54385e-015	4.86444e-015	1.09114e-014	5.71285e-015	6.32863e-015	1.96856e-015
6.56495e-015	7.31288e-015	6.23986e-016	-3.13849e-015	5.66418e-015	1.06553e-015	2.77884e-015	4.8332e-015	1.01832e-015	6.18762e-015	2.00496e-015	4.94669e-015	4.98306e-015	2.03062e-015	-3.67868e-015	6.07855e-015	5.80764e-015	7.7232e-015	9.74363e-015	1.5974e-015	5.03316e-015	1.10839e-014	5.78689e-015	6.59326e-015	2.16613e-015
6.66088e-015	7.53478e-015	8.53832e-016	-3.14009e-015	6.19464e-015	1.47422e-015	3.08851e-015	5.30063e-015	1.34095e-015	6.40265e-015	2.04406e-015	5.06501e-015	4.92767e-015	2.07852e-015	-3.42086e-015	6.78887e-015	6.39689e-015	7.90683e-015	1.03844e-014	1.63249e-015	5.19725e-015	1.11971e-014	5.8524e-015	6.85056e-015	2.37527e-015
6.73415e-015	7.76509e-015	1.08167e-015	-3.13182e-015	6.70289e-015	1.89334e-015	3.41592e-015	5.766e-015	1.69957e-015	6.61387e-015	2.09083e-015	5.18087e-015	4.8706e-015	2.12885e-015	-3.13732e-015	7.47712e-015	6.97181e-015	8.05997e-015	1.10007e-014	1.64923e-015	5.35547e-015	1.12506e-014	5.90929e-015	7.09768e-015	2.59476e-015
6.78521e-015	8.00104e-015	1.30698e-015	-3.11228e-015	7.18564e-015	2.32027e-015	3.75723e-015	6.22508e-015	2.09024e-015	6.81991e-015	2.14459e-015	5.29199e-015	4.81244e-015	2.18356e-015	-2.8286e-015	8.13911e-015	7.52957e-015	8.18448e-015	1.15876e-014	1.64793e-015	5.50712e-015	1.12453e-014	5.95709e-015	7.33264e-015	2.82271e-015
6.81442e-015	8.23991e-015	1.52902e-015	-3.07917e-015	7.63915e-015	2.75289e-015	4.10857e-015	6.67431e-015	2.50897e-015	7.01995e-015	2.20369e-015	5.39604e-015	4.75391e-015	2.24489e-015	-2.49547e-015	8.77123e-015	8.06726e-015	8.28141e-015	1.21403e-014	1.62898e-015	5.65162e-015	1.1182e-014	5.99561e-015	7.55366e-015	3.05797e-015
6.82176e-015	8.47848e-015	1.74719e-015	-3.03075e-015	8.06022e-015	3.1889e-015	4.46634e-015	7.1093e-015	2.95067e-015	7.21229e-015	2.26677e-015	5.49034e-015	4.69565e-015	2.31383e-015	-2.13988e-015	9.3696e-015	8.58235e-015	8.35219e-015	1.26541e-014	1.59292e-015	5.7883e-015	1.10624e-014	6.02441e-015	7.75743e-015	3.29796e-015
6.80787e-015	8.71418e-015	1.96118e-015	-2.96584e-015	8.44551e-015	3.62539e-015	4.82624e-015	7.52606e-015	3.41037e-015	7.39517e-015	2.33219e-015	5.57258e-015	4.63838e-015	2.3918e-015	-1.76328e-015	9.93073e-015	9.07222e-015	8.39877e-015	1.31238e-014	1.5409e-015	5.91624e-015	1.08888e-014	6.04345e-015	7.94128e-015	3.54149e-015
6.77307e-015	8.94521e-015	2.1706e-015	-2.88238e-015	8.79335e-015	4.05974e-015	5.18436e-015	7.92082e-015	3.88341e-015	7.56739e-015	2.39847e-015	5.64044e-015	4.58182e-015	2.47975e-015	-1.36707e-015	1.04518e-014	9.53374e-015	8.42293e-015	1.3545e-014	1.47428e-015	6.03505e-015	1.06634e-014	6.05277e-015	8.10365e-015	3.78664e-015
6.71816e-015	9.1689e-015	2.37527e-015	-2.77971e-015	9.10134e-015	4.4888e-015	5.53642e-015	8.29005e-015	4.36542e-015	7.72783e-015	2.46447e-015	5.69175e-015	4.526e-015	2.57843e-015	-9.52604e-016	1.09304e-014	9.96473e-015	8.42615e-015	1.39136e-014	1.39495e-015	6.14354e-015	1.03899e-014	6.05199e-015	8.24263e-015	4.0314e-015
6.64348e-015	9.38277e-015	2.5746e-015	-2.65707e-015	9.36806e-015	4.90908e-015	5.87861e-015	8.63013e-015	4.85056e-015	7.87475e-015	2.52804e-015	5.72462e-015	4.47062e-015	2.68774e-015	-5.22722e-016	1.13641e-014	1.03624e-014	8.4094e-015	1.42263e-014	1.30441e-015	6.24128e-015	1.00717e-014	6.04107e-015	8.35703e-015	4.27398e-015
6.54894e-015	9.58432e-015	2.76789e-015	-2.51303e-015	9.59213e-015	5.31795e-015	6.20609e-015	8.93823e-015	5.33336e-015	8.00681e-015	2.58802e-015	5.73751e-015	4.41588e-015	2.80819e-015	-7.97595e-017	1.17501e-014	1.07241e-014	8.37428e-015	1.44795e-014	1.20426e-015	6.3268e-015	9.71253e-015	6.02041e-015	8.44509e-015	4.51185e-015
6.43484e-015	9.77133e-015	2.95442e-015	-2.34742e-015	9.77221e-015	5.71198e-015	6.51512e-015	9.21157e-015	5.80939e-015	8.12295e-015	2.64261e-015	5.72869e-015	4.36182e-015	2.93992e-015	3.7334e-016	1.20869e-014	1.10476e-014	8.32268e-015	1.46702e-014	1.09634e-015	6.39957e-015	9.31753e-015	5.98961e-015	8.50541e-015	4.74234e-015
6.30246e-015	9.94099e-015	3.13437e-015	-2.15972e-015	9.90763e-015	6.0875e-015	6.80152e-015	9.44768e-015	6.27316e-015	8.22176e-015	2.69072e-015	5.69682e-015	4.30801e-015	3.08261e-015	8.33741e-016	1.2373e-014	1.13301e-014	8.25653e-015	1.47962e-014	9.83381e-016	6.45923e-015	8.89082e-015	5.94901e-015	8.53748e-015	4.96257e-015
6.15303e-015	1.00908e-014	3.30659e-015	-1.94964e-015	9.99797e-015	6.44165e-015	7.06113e-015	9.64448e-015	6.71971e-015	8.30134e-015	2.73045e-015	5.63978e-015	4.25403e-015	3.23549e-015	1.29804e-015	1.26075e-014	1.15702e-014	8.17698e-015	1.48563e-014	8.67217e-016	6.50426e-015	8.43693e-015	5.89896e-015	8.54026e-015	5.16999e-015
5.98715e-015	1.02183e-014	3.47101e-015	-1.71742e-015	1.00428e-014	6.7711e-015	7.29053e-015	9.79935e-015	7.14402e-015	8.36062e-015	2.76089e-015	5.55704e-015	4.1997e-015	3.39811e-015	1.76333e-015	1.27899e-014	1.1766e-014	8.08491e-015	1.48493e-014	7.4964e-016	6.53365e-015	7.96073e-015	5.83946e-015	8.51337e-015	5.36315e-015
5.80555e-015	1.03212e-014	3.62762e-015	-1.46407e-015	1.00426e-014	7.07301e-015	7.48565e-015	9.91144e-015	7.5419e-015	8.3983e-015	2.78101e-015	5.44838e-015	4.14415e-015	3.56915e-015	2.22631e-015	1.29191e-014	1.19159e-014	7.98204e-015	1.4774e-014	6.33075e-016	6.54736e-015	7.46725e-015	5.77069e-015	8.45582e-015	5.53956e-015
5.60932e-015	1.03981e-014	3.77579e-015	-1.19015e-015	9.9985e-015	7.34475e-015	7.64361e-015	9.98038e-015	7.90937e-015	8.41333e-015	2.78995e-015	5.31348e-015	4.0863e-015	3.74691e-015	2.68383e-015	1.29955e-014	1.20192e-014	7.86934e-015	1.46306e-014	5.19924e-016	6.54397e-015	6.96129e-015	5.69323e-015	8.36777e-015	5.69657e-015
5.39944e-015	1.04478e-014	3.91498e-015	-8.96393e-016	9.91129e-015	7.58374e-015	7.76208e-015	1.00047e-014	8.24297e-015	8.40491e-015	2.7865e-015	5.15185e-015	4.02484e-015	3.93039e-015	3.1326e-015	1.30193e-014	1.20753e-014	7.74744e-015	1.44201e-014	4.1275e-016	6.52284e-015	6.44776e-015	5.6076e-015	8.25022e-015	5.8324e-015
5.17717e-015	1.04686e-014	4.04413e-015	-5.84804e-016	9.78271e-015	7.78688e-015	7.83919e-015	9.98421e-015	8.53843e-015	8.37236e-015	2.76933e-015	4.96362e-015	3.95852e-015	4.11737e-015	3.56905e-015	1.29909e-014	1.20841e-014	7.61785e-015	1.41435e-014	3.13771e-016	6.48362e-015	5.93182e-015	5.51394e-015	8.1045e-015	5.94507e-015
4.94316e-015	1.04596e-014	4.16279e-015	-2.57944e-016	9.61454e-015	7.95186e-015	7.87265e-015	9.91919e-015	8.7926e-015	8.31464e-015	2.73794e-015	4.74917e-015	3.88606e-015	4.3056e-015	3.99009e-015	1.29113e-014	1.20453e-014	7.48181e-015	1.38028e-014	2.25673e-016	6.42602e-015	5.41785e-015	5.41314e-015	7.93091e-015	6.03243e-015
4.69826e-015	1.04198e-014	4.27019e-015	8.29659e-017	9.40815e-015	8.07658e-015	7.86094e-015	9.81058e-015	9.00228e-015	8.23167e-015	2.69214e-015	4.50961e-015	3.80603e-015	4.49272e-015	4.39288e-015	1.27824e-014	1.19596e-014	7.34053e-015	1.34007e-014	1.50609e-016	6.3496e-015	4.91026e-015	5.30528e-015	7.7308e-015	6.09283e-015
4.4444e-015	1.03486e-014	4.36545e-015	4.35206e-016	9.16598e-015	8.15898e-015	7.80193e-015	9.6588e-015	9.16519e-015	8.12322e-015	2.63119e-015	4.24628e-015	3.71682e-015	4.67598e-015	4.77425e-015	1.26054e-014	1.1828e-014	7.19551e-015	1.29406e-014	9.05125e-017	6.25366e-015	4.41421e-015	5.191e-015	7.50572e-015	6.12436e-015
4.18249e-015	1.02458e-014	4.44831e-015	7.9593e-016	8.89038e-015	8.19771e-015	7.69546e-015	9.46598e-015	9.27954e-015	7.98933e-015	2.55493e-015	3.95996e-015	3.61793e-015	4.85364e-015	5.13158e-015	1.23824e-014	1.16519e-014	7.04684e-015	1.24257e-014	4.79073e-017	6.13804e-015	3.9338e-015	5.07081e-015	7.2571e-015	6.12591e-015
3.91368e-015	1.01117e-014	4.51839e-015	1.16177e-015	8.58454e-015	8.19164e-015	7.54152e-015	9.23471e-015	9.34359e-015	7.82995e-015	2.46317e-015	3.65236e-015	3.50794e-015	5.02305e-015	5.46242e-015	1.21155e-014	1.14337e-014	6.89527e-015	1.186e-014	2.44716e-017	6.00284e-015	3.47226e-015	4.94535e-015	6.98615e-015	6.09655e-015
3.63907e-015	9.94656e-015	4.57532e-015	1.52998e-015	8.25086e-015	8.13973e-015	7.34052e-015	8.96687e-015	9.35735e-015	7.64582e-015	2.35561e-015	3.32551e-015	3.38582e-015	5.1816e-015	5.76463e-015	1.18077e-014	1.1176e-014	6.74137e-015	1.12484e-014	2.17892e-017	5.84863e-015	3.03334e-015	4.81557e-015	6.695e-015	6.03618e-015
3.36026e-015	9.75088e-015	4.61871e-015	1.89701e-015	7.89266e-015	8.0412e-015	7.0929e-015	8.66435e-015	9.32061e-015	7.4379e-015	2.23282e-015	2.98198e-015	3.25028e-015	5.32659e-015	6.03628e-015	1.14621e-014	1.08812e-014	6.58506e-015	1.05954e-014	4.0444e-017	5.67597e-015	2.62042e-015	4.68198e-015	6.38632e-015	5.94405e-015
3.07864e-015	9.52499e-015	4.64791e-015	2.2595e-015	7.51309e-015	7.89673e-015	6.79985e-015	8.33101e-015	9.23335e-015	7.20727e-015	2.09517e-015	2.62397e-015	3.10054e-015	5.45593e-015	6.27618e-015	1.1082e-014	1.05529e-014	6.42766e-015	9.90698e-015	8.13658e-017	5.48546e-015	2.23627e-015	4.54573e-015	6.06285e-015	5.82026e-015
2.79551e-015	9.2704e-015	4.66321e-015	2.61412e-015	7.11478e-015	7.70656e-015	6.46283e-015	7.96941e-015	9.09538e-015	6.95498e-015	1.94309e-015	2.25386e-015	2.93568e-015	5.56696e-015	6.48246e-015	1.06706e-014	1.01944e-014	6.26849e-015	9.18848e-015	1.46235e-016	5.2781e-015	1.88261e-015	4.40689e-015	5.72657e-015	5.66483e-015
2.51263e-015	8.98849e-015	4.66344e-015	2.95682e-015	6.70208e-015	7.47061e-015	6.0842e-015	7.58315e-015	8.90776e-015	6.68282e-015	1.77703e-015	1.87409e-015	2.75525e-015	5.65777e-015	6.65438e-015	1.02314e-014	9.80998e-015	6.10793e-015	8.4462e-015	2.35283e-016	5.0542e-015	1.56117e-015	4.26608e-015	5.3808e-015	5.4779e-015
2.23122e-015	8.68129e-015	4.64822e-015	3.2842e-015	6.27743e-015	7.19008e-015	5.66649e-015	7.17653e-015	8.67211e-015	6.39198e-015	1.59802e-015	1.48739e-015	2.55821e-015	5.72651e-015	6.79113e-015	9.76813e-015	9.40416e-015	5.94655e-015	7.68639e-015	3.48772e-016	4.81516e-015	1.27329e-015	4.12353e-015	5.02865e-015	5.26174e-015
1.95272e-015	8.35008e-015	4.61757e-015	3.5927e-015	5.84367e-015	6.86634e-015	5.21262e-015	6.75257e-015	8.39092e-015	6.08486e-015	1.40677e-015	1.0967e-015	2.34461e-015	5.77125e-015	6.89213e-015	9.28517e-015	8.98119e-015	5.78507e-015	6.91486e-015	4.8643e-016	4.56187e-015	1.02014e-015	3.9799e-015	4.67252e-015	5.01751e-015
1.67889e-015	7.99701e-015	4.57131e-015	3.87907e-015	5.40408e-015	6.50156e-015	4.72596e-015	6.31516e-015	8.06642e-015	5.76344e-015	1.20453e-015	7.04722e-016	2.11357e-015	5.79005e-015	6.95821e-015	8.78665e-015	8.54662e-015	5.62401e-015	6.13787e-015	6.47814e-016	4.29594e-015	8.0207e-016	3.83603e-015	4.31533e-015	4.74714e-015
1.4115e-015	7.62472e-015	4.50943e-015	4.13983e-015	4.96137e-015	6.0979e-015	4.21038e-015	5.86923e-015	7.70136e-015	5.42977e-015	9.9231e-016	3.14364e-016	1.86513e-015	5.78147e-015	6.98994e-015	8.27637e-015	8.10558e-015	5.46381e-015	5.36222e-015	8.31988e-016	4.01889e-015	6.19572e-016	3.6925e-015	3.95985e-015	4.45263e-015
1.15233e-015	7.23521e-015	4.43199e-015	4.37213e-015	4.5192e-015	5.65734e-015	3.67006e-015	5.41891e-015	7.29825e-015	5.08604e-015	7.71212e-016	-7.1881e-017	1.59952e-015	5.74423e-015	6.98804e-015	7.75875e-015	7.66316e-015	5.30488e-015	4.59389e-015	1.03837e-015	3.73374e-015	4.72416e-016	3.54984e-015	3.60867e-015	4.1362e-015
9.02718e-016	6.83134e-015	4.33872e-015	4.57296e-015	4.08037e-015	5.18273e-015	3.10784e-015	4.96762e-015	6.86062e-015	4.73518e-015	5.43245e-016	-4.51078e-016	1.31664e-015	5.67749e-015	6.9537e-015	7.23809e-015	7.2253e-015	5.14807e-015	3.83924e-015	1.2656e-015	3.44155e-015	3.59668e-016	3.40875e-015	3.26448e-015	3.80014e-015
6.64136e-016	6.4161e-015	4.22975e-015	4.73984e-015	3.647e-015	4.67722e-015	2.52863e-015	4.52004e-015	6.39254e-015	4.37975e-015	3.09998e-016	-8.20336e-016	1.01667e-015	5.58118e-015	6.88866e-015	6.71919e-015	6.79684e-015	4.99377e-015	3.10481e-015	1.51214e-015	3.14383e-015	2.80283e-016	3.26964e-015	2.92971e-015	3.44732e-015
4.38501e-016	5.99193e-015	4.1063e-015	4.87063e-015	3.22226e-015	4.14389e-015	1.93732e-015	4.08016e-015	5.89801e-015	4.02256e-015	7.28219e-017	-1.1766e-015	7.00385e-016	5.45477e-015	6.7946e-015	6.20673e-015	6.38258e-015	4.84273e-015	2.39605e-015	1.77668e-015	2.84318e-015	2.33494e-016	3.1332e-015	2.60719e-015	3.08142e-015
2.27378e-016	5.56232e-015	3.96838e-015	4.96376e-015	2.80858e-015	3.58697e-015	1.33775e-015	3.65175e-015	5.38124e-015	3.66684e-015	-1.66245e-016	-1.51816e-015	3.69413e-016	5.29878e-015	6.67383e-015	5.70463e-015	5.98856e-015	4.69566e-015	1.71876e-015	2.05694e-015	2.542e-015	2.17841e-016	2.99965e-015	2.2994e-015	2.70566e-015
3.24626e-017	5.13048e-015	3.81634e-015	5.01742e-015	2.40785e-015	3.01069e-015	7.34854e-016	3.23895e-015	4.84638e-015	3.31549e-015	-4.05983e-016	-1.84267e-015	2.4971e-017	5.11357e-015	6.52856e-015	5.21697e-015	5.6188e-015	4.5528e-015	1.07804e-015	2.35097e-015	2.24264e-015	2.31295e-016	2.86988e-015	2.00859e-015	2.32339e-015
-1.44498e-016	4.69965e-015	3.65052e-015	5.03056e-015	2.02242e-015	2.41901e-015	1.3385e-016	2.84576e-015	4.29807e-015	2.97111e-015	-6.44428e-016	-2.14779e-015	-3.31309e-016	4.90043e-015	6.3614e-015	4.74788e-015	5.27806e-015	4.4145e-015	4.78548e-016	2.65629e-015	1.9475e-015	2.72009e-016	2.74484e-015	1.73675e-015	1.9382e-015
-3.02331e-016	4.27304e-015	3.47201e-015	5.00324e-015	1.65449e-015	1.81614e-015	-4.61079e-016	2.47534e-015	3.74069e-015	2.63655e-015	-8.7992e-016	-2.43201e-015	-6.97181e-016	4.65972e-015	6.17538e-015	4.30193e-015	4.97117e-015	4.28157e-015	-7.49709e-017	2.97e-015	1.65869e-015	3.37521e-016	2.62455e-015	1.48606e-015	1.55391e-015
-4.39535e-016	3.85314e-015	3.28201e-015	4.93469e-015	1.30556e-015	1.20699e-015	-1.04492e-015	2.13064e-015	3.17816e-015	2.31467e-015	-1.11067e-015	-2.69377e-015	-1.07077e-015	4.39311e-015	5.97265e-015	3.88242e-015	4.70303e-015	4.15526e-015	-5.7915e-016	3.28883e-015	1.37798e-015	4.25616e-016	2.50938e-015	1.25768e-015	1.17425e-015
-5.55718e-016	3.44302e-015	3.08137e-015	4.82573e-015	9.76927e-016	5.95697e-016	-1.61348e-015	1.81469e-015	2.61505e-015	2.00787e-015	-1.33516e-015	-2.93156e-015	-1.44994e-015	4.10244e-015	5.75702e-015	3.49206e-015	4.47708e-015	4.03651e-015	-1.03029e-015	3.6112e-015	1.10746e-015	5.34551e-016	2.39965e-015	1.0527e-015	8.02478e-016
-6.49578e-016	3.04633e-015	2.87161e-015	4.67643e-015	6.69772e-016	-1.34645e-017	-2.16209e-015	1.53069e-015	2.0555e-015	1.71841e-015	-1.55235e-015	-3.14396e-015	-1.83255e-015	3.7896e-015	5.53203e-015	3.13453e-015	4.29573e-015	3.92586e-015	-1.4253e-015	3.93338e-015	8.49253e-016	6.61868e-016	2.29579e-015	8.72669e-016	4.42117e-016
-7.19597e-016	2.66553e-015	2.65385e-015	4.4882e-015	3.85428e-016	-6.15682e-016	-2.68614e-015	1.2812e-015	1.50383e-015	1.44903e-015	-1.76012e-015	-3.33024e-015	-2.2161e-015	3.45747e-015	5.30065e-015	2.81379e-015	4.16179e-015	3.824e-015	-1.76186e-015	4.25316e-015	6.05537e-016	8.05295e-016	2.19831e-015	7.18732e-016	9.74856e-017
-7.65109e-016	2.30393e-015	2.42918e-015	4.26325e-015	1.24605e-016	-1.20683e-015	-3.18234e-015	1.06734e-015	9.62945e-016	1.20176e-015	-1.9572e-015	-3.4901e-015	-2.59866e-015	3.10901e-015	5.06588e-015	2.53213e-015	4.07764e-015	3.73128e-015	-2.03781e-015	4.56832e-015	3.7854e-016	9.62273e-016	2.10775e-015	5.91303e-016	-2.27835e-016
-7.8501e-016	1.96441e-015	2.19925e-015	4.00359e-015	-1.11487e-016	-1.78214e-015	-3.64755e-015	8.90446e-016	4.36192e-016	9.78638e-016	-2.14219e-015	-3.62283e-015	-2.97762e-015	2.74724e-015	4.83091e-015	2.29201e-015	4.04474e-015	3.64867e-015	-2.25156e-015	4.87608e-015	1.69649e-016	1.13038e-015	2.02464e-015	4.91003e-016	-5.30811e-016
-7.79229e-016	1.64962e-015	1.96536e-015	3.71112e-015	-3.22713e-016	-2.33752e-015	-4.07823e-015	7.51771e-016	-7.24889e-017	7.81528e-016	-2.31409e-015	-3.72829e-015	-3.34951e-015	2.37507e-015	4.59947e-015	2.09562e-015	4.06317e-015	3.57731e-015	-2.40228e-015	5.17408e-015	-1.90545e-017	1.30768e-015	1.9499e-015	4.17623e-016	-8.07956e-016
-7.47432e-016	1.36126e-015	1.72828e-015	3.38921e-015	-5.09385e-016	-2.86918e-015	-4.47176e-015	6.5205e-016	-5.59971e-016	6.1173e-016	-2.47124e-015	-3.80707e-015	-3.71128e-015	1.99579e-015	4.37443e-015	1.94455e-015	4.1329e-015	3.51792e-015	-2.49e-015	5.4596e-015	-1.86832e-016	1.49186e-015	1.88368e-015	3.70815e-016	-1.05706e-015
-6.89521e-016	1.10175e-015	1.48968e-015	3.04112e-015	-6.71637e-016	-3.37308e-015	-4.82588e-015	5.91595e-016	-1.02362e-015	4.7016e-016	-2.61285e-015	-3.85944e-015	-4.06055e-015	1.61318e-015	4.15796e-015	1.83982e-015	4.25311e-015	3.47121e-015	-2.5148e-015	5.73013e-015	-3.32287e-016	1.68123e-015	1.82613e-015	3.50447e-016	-1.27557e-015
-6.04991e-016	8.72875e-016	1.2518e-015	2.67016e-015	-8.09208e-016	-3.84563e-015	-5.1388e-015	5.70247e-016	-1.46109e-015	3.58039e-016	-2.7379e-015	-3.88583e-015	-4.39464e-015	1.23114e-015	3.95341e-015	1.78162e-015	4.42229e-015	3.43725e-015	-2.47774e-015	5.98398e-015	-4.54885e-016	1.87336e-015	1.77755e-015	3.56209e-016	-1.46145e-015
-4.95198e-016	6.75903e-016	1.01568e-015	2.28014e-015	-9.22802e-016	-4.28409e-015	-5.40867e-015	5.87465e-016	-1.87069e-015	2.75686e-016	-2.84566e-015	-3.88688e-015	-4.71066e-015	8.5282e-016	3.76312e-015	1.77069e-015	4.6388e-015	3.41748e-015	-2.38001e-015	6.21961e-015	-5.54143e-016	2.06631e-015	1.73836e-015	3.86578e-016	-1.61234e-015
-3.61056e-016	5.12308e-016	7.83093e-016	1.8749e-015	-1.01292e-015	-4.68537e-015	-5.63502e-015	6.42113e-016	-2.25063e-015	2.23612e-016	-2.93593e-015	-3.86385e-015	-5.00619e-015	4.8174e-016	3.58925e-015	1.80708e-015	4.89879e-015	3.41194e-015	-2.22339e-015	6.43552e-015	-6.29462e-016	2.25866e-015	1.70892e-015	4.40629e-016	-1.72617e-015
-2.03347e-016	3.82764e-016	5.54839e-016	1.45842e-015	-1.08048e-015	-5.04753e-015	-5.81744e-015	7.32139e-016	-2.60007e-015	2.01728e-016	-3.00864e-015	-3.81816e-015	-5.27917e-015	1.21413e-016	3.43359e-015	1.89022e-015	5.19951e-015	3.42097e-015	-2.0105e-015	6.63052e-015	-6.80336e-016	2.44954e-015	1.68961e-015	5.17075e-016	-1.80158e-015
-2.26754e-017	2.87724e-016	3.32233e-016	1.03523e-015	-1.12552e-015	-5.36813e-015	-5.95585e-015	8.56203e-016	-2.91818e-015	2.09525e-016	-3.06404e-015	-3.7513e-015	-5.52742e-015	-2.25012e-016	3.29777e-015	2.01922e-015	5.53744e-015	3.44543e-015	-1.74386e-015	6.80295e-015	-7.07168e-016	2.63765e-015	1.68073e-015	6.14359e-016	-1.83773e-015
1.796e-016	2.27802e-016	1.16605e-016	6.0995e-016	-1.14912e-015	-5.64574e-015	-6.051e-015	1.01207e-015	-3.20427e-015	2.46621e-016	-3.1017e-015	-3.66478e-015	-5.74841e-015	-5.54039e-016	3.18268e-015	2.19225e-015	5.90751e-015	3.48558e-015	-1.42594e-015	6.95274e-015	-7.10607e-016	2.82192e-015	1.6828e-015	7.30458e-016	-1.83398e-015
4.01535e-016	2.02688e-016	-9.0307e-017	1.86325e-016	-1.15238e-015	-5.87868e-015	-6.10418e-015	1.19699e-015	-3.45939e-015	3.11494e-016	-3.12183e-015	-3.56018e-015	-5.93983e-015	-8.61912e-016	3.08911e-015	2.40742e-015	6.30501e-015	3.54161e-015	-1.06101e-015	7.07946e-015	-6.91097e-016	3.00101e-015	1.69564e-015	8.63488e-016	-1.79053e-015
6.41099e-016	2.11977e-016	-2.87164e-016	-2.31415e-016	-1.13675e-015	-6.06663e-015	-6.11702e-015	1.4084e-015	-3.68387e-015	4.03291e-016	-3.12484e-015	-3.43889e-015	-6.10028e-015	-1.14601e-015	3.01762e-015	2.6627e-015	6.72398e-015	3.61344e-015	-6.52704e-016	7.18336e-015	-6.49142e-016	3.17428e-015	1.71967e-015	1.01188e-015	-1.70793e-015
8.9706e-016	2.55045e-016	-4.732e-016	-6.38809e-016	-1.10353e-015	-6.20969e-015	-6.09176e-015	1.64291e-015	-3.87837e-015	5.20493e-016	-3.11112e-015	-3.30308e-015	-6.22818e-015	-1.40369e-015	2.96827e-015	2.95491e-015	7.15851e-015	3.701e-015	-2.04814e-016	7.26432e-015	-5.86759e-016	3.34078e-015	1.75462e-015	1.17346e-015	-1.5865e-015
1.16676e-015	3.2989e-016	-6.47576e-016	-1.03182e-015	-1.05411e-015	-6.30813e-015	-6.03056e-015	1.89665e-015	-4.04405e-015	6.61179e-016	-3.08104e-015	-3.15508e-015	-6.32289e-015	-1.63266e-015	2.94058e-015	3.28063e-015	7.60284e-015	3.80386e-015	2.7789e-016	7.32258e-015	-5.05239e-016	3.49998e-015	1.80027e-015	1.34608e-015	-1.42791e-015
1.44766e-015	4.35383e-016	-8.09034e-016	-1.40613e-015	-9.90048e-016	-6.36234e-015	-5.93616e-015	2.16599e-015	-4.18239e-015	8.22914e-016	-3.03588e-015	-2.99662e-015	-6.38359e-015	-1.83057e-015	2.93441e-015	3.63648e-015	8.05037e-015	3.92154e-015	7.91366e-016	7.359e-015	-4.06115e-016	3.65191e-015	1.85649e-015	1.52738e-015	-1.2331e-015
1.73742e-015	5.70017e-016	-9.5695e-016	-1.75874e-015	-9.12571e-016	-6.37301e-015	-5.81174e-015	2.4473e-015	-4.29528e-015	1.00377e-015	-2.97708e-015	-2.83019e-015	-6.40938e-015	-1.99559e-015	2.94901e-015	4.01839e-015	8.4938e-015	4.05336e-015	1.33099e-015	7.37504e-015	-2.90334e-016	3.79645e-015	1.92269e-015	1.71469e-015	-1.00383e-015
2.03317e-015	7.3163e-016	-1.09061e-015	-2.08596e-015	-8.23609e-016	-6.34204e-015	-5.66098e-015	2.73623e-015	-4.38469e-015	1.20135e-015	-2.90553e-015	-2.65741e-015	-6.40025e-015	-2.12593e-015	2.98331e-015	4.4221e-015	8.92754e-015	4.19882e-015	1.89171e-015	7.37146e-015	-1.6016e-016	3.93349e-015	1.99877e-015	1.90531e-015	-7.4285e-016
2.33258e-015	9.167e-016	-1.20979e-015	-2.38517e-015	-7.25178e-016	-6.27157e-015	-5.48798e-015	3.02848e-015	-4.45321e-015	1.41265e-015	-2.82269e-015	-2.48041e-015	-6.35697e-015	-2.22106e-015	3.0351e-015	4.8433e-015	9.34514e-015	4.35722e-015	2.46893e-015	7.34956e-015	-1.78119e-017	4.06298e-015	2.08402e-015	2.0971e-015	-4.52832e-016
2.63247e-015	1.12262e-015	-1.31379e-015	-2.65385e-015	-6.18431e-016	-6.16389e-015	-5.2967e-015	3.31946e-015	-4.50323e-015	1.63492e-015	-2.72954e-015	-2.30085e-015	-6.27995e-015	-2.27992e-015	3.10296e-015	5.27698e-015	9.74077e-015	4.52759e-015	3.05744e-015	7.31123e-015	1.344e-016	4.18506e-015	2.178e-015	2.28751e-015	-1.36596e-016
2.93032e-015	1.34682e-015	-1.40294e-015	-2.89029e-015	-5.0534e-016	-6.02193e-015	-5.09148e-015	3.60574e-015	-4.53732e-015	1.8651e-015	-2.6276e-015	-2.12022e-015	-6.17043e-015	-2.3023e-015	3.18496e-015	5.71811e-015	1.01073e-014	4.70851e-015	3.65274e-015	7.25802e-015	2.94867e-016	4.29958e-015	2.27953e-015	2.47369e-015	2.02805e-016
3.22384e-015	1.58586e-015	-1.47724e-015	-3.09179e-015	-3.8744e-016	-5.84834e-015	-4.87759e-015	3.88317e-015	-4.55864e-015	2.09983e-015	-2.51815e-015	-1.94011e-015	-6.02921e-015	-2.28808e-015	3.27877e-015	6.16132e-015	1.04385e-014	4.89845e-015	4.25018e-015	7.19175e-015	4.61077e-016	4.40667e-015	2.38801e-015	2.65432e-015	5.61899e-016
3.50995e-015	1.83561e-015	-1.53677e-015	-3.25728e-015	-2.66927e-016	-5.64698e-015	-4.65913e-015	4.14722e-015	-4.57008e-015	2.33634e-015	-2.40355e-015	-1.76205e-015	-5.85742e-015	-2.23742e-015	3.3818e-015	6.60164e-015	1.07294e-014	5.09623e-015	4.84435e-015	7.11343e-015	6.30951e-016	4.50655e-015	2.50229e-015	2.82683e-015	9.37155e-016
3.78556e-015	2.09281e-015	-1.58202e-015	-3.38603e-015	-1.45372e-016	-5.4214e-015	-4.44049e-015	4.39464e-015	-4.57474e-015	2.57166e-015	-2.2854e-015	-1.58719e-015	-5.65751e-015	-2.15109e-015	3.49147e-015	7.03363e-015	1.09744e-014	5.30029e-015	5.42989e-015	7.02476e-015	8.02654e-016	4.59939e-015	2.62131e-015	2.98838e-015	1.32473e-015
4.04778e-015	2.35394e-015	-1.61321e-015	-3.47751e-015	-2.46686e-017	-5.17526e-015	-4.22663e-015	4.622e-015	-4.57482e-015	2.80248e-015	-2.16591e-015	-1.41703e-015	-5.43193e-015	-2.02963e-015	3.60535e-015	7.45186e-015	1.11686e-014	5.50849e-015	6.00207e-015	6.92769e-015	9.73907e-016	4.68498e-015	2.74394e-015	3.13767e-015	1.72157e-015
4.29431e-015	2.61526e-015	-1.63057e-015	-3.53158e-015	9.34788e-017	-4.91237e-015	-4.02273e-015	4.82637e-015	-4.5737e-015	3.02605e-015	-2.04668e-015	-1.2528e-015	-5.18365e-015	-1.87489e-015	3.72021e-015	7.85082e-015	1.13078e-014	5.71888e-015	6.55656e-015	6.82458e-015	1.14201e-015	4.76332e-015	2.86852e-015	3.27291e-015	2.12331e-015
4.52298e-015	2.87282e-015	-1.6347e-015	-3.54872e-015	2.06991e-016	-4.63643e-015	-3.83278e-015	5.00442e-015	-4.57423e-015	3.23958e-015	-1.92983e-015	-1.09576e-015	-4.91518e-015	-1.68848e-015	3.83312e-015	8.22559e-015	1.13885e-014	5.92955e-015	7.08896e-015	6.71717e-015	1.30566e-015	4.8341e-015	2.99409e-015	3.39279e-015	2.52558e-015
4.73147e-015	3.1227e-015	-1.62628e-015	-3.52982e-015	3.13531e-016	-4.35175e-015	-3.66113e-015	5.15306e-015	-4.57938e-015	3.43948e-015	-1.81704e-015	-9.46568e-016	-4.62967e-015	-1.47215e-015	3.94166e-015	8.57138e-015	1.14079e-014	6.1384e-015	7.59509e-015	6.60668e-015	1.46314e-015	4.89689e-015	3.11925e-015	3.49523e-015	2.92502e-015
4.91751e-015	3.36064e-015	-1.60695e-015	-3.47601e-015	4.12243e-016	-4.06232e-015	-3.51158e-015	5.27013e-015	-4.59157e-015	3.62294e-015	-1.71053e-015	-8.05693e-016	-4.33076e-015	-1.22813e-015	4.04358e-015	8.88372e-015	1.13642e-014	6.34322e-015	8.07094e-015	6.49425e-015	1.61317e-015	4.95136e-015	3.24232e-015	3.57875e-015	3.31813e-015
5.07911e-015	3.58294e-015	-1.57758e-015	-3.3885e-015	5.0147e-016	-3.77224e-015	-3.38764e-015	5.35372e-015	-4.61273e-015	3.78697e-015	-1.61209e-015	-6.73891e-016	-4.02174e-015	-9.58936e-016	4.13643e-015	9.15814e-015	1.12557e-014	6.54217e-015	8.51234e-015	6.38113e-015	1.75377e-015	4.99745e-015	3.36174e-015	3.64165e-015	3.701e-015
5.21458e-015	3.78597e-015	-1.53904e-015	-3.26906e-015	5.79441e-016	-3.48535e-015	-3.29221e-015	5.4021e-015	-4.64481e-015	3.92928e-015	-1.52329e-015	-5.51801e-016	-3.7069e-015	-6.66992e-016	4.21717e-015	9.39098e-015	1.10818e-014	6.73371e-015	8.91541e-015	6.26813e-015	1.88379e-015	5.03488e-015	3.47556e-015	3.68336e-015	4.06965e-015
5.32216e-015	3.96679e-015	-1.49172e-015	-3.11964e-015	6.44832e-016	-3.20612e-015	-3.22829e-015	5.41432e-015	-4.68958e-015	4.04771e-015	-1.44483e-015	-4.39672e-016	-3.3895e-015	-3.55293e-016	4.28401e-015	9.57853e-015	1.08422e-014	6.91561e-015	9.27763e-015	6.15592e-015	2.00232e-015	5.06304e-015	3.58187e-015	3.70309e-015	4.42063e-015
5.40096e-015	4.12206e-015	-1.43724e-015	-2.94337e-015	6.96106e-016	-2.93788e-015	-3.19893e-015	5.38932e-015	-4.74823e-015	4.14008e-015	-1.37816e-015	-3.38276e-016	-3.07358e-015	-2.6891e-017	4.33481e-015	9.7181e-015	1.05372e-014	7.08477e-015	9.59577e-015	6.04509e-015	2.10844e-015	5.08095e-015	3.67895e-015	3.70034e-015	4.75028e-015
5.44981e-015	4.24861e-015	-1.37726e-015	-2.74313e-015	7.3191e-016	-2.68362e-015	-3.2056e-015	5.32668e-015	-4.82157e-015	4.20464e-015	-1.32498e-015	-2.47482e-016	-2.76238e-015	3.14907e-016	4.36735e-015	9.80661e-015	1.01684e-014	7.23957e-015	9.8673e-015	5.93563e-015	2.20085e-015	5.08793e-015	3.76489e-015	3.67429e-015	5.05622e-015
5.46799e-015	4.34419e-015	-1.31268e-015	-2.52213e-015	7.51502e-016	-2.44678e-015	-3.24948e-015	5.22535e-015	-4.91034e-015	4.23954e-015	-1.28691e-015	-1.67425e-016	-2.46025e-015	6.66555e-016	4.38015e-015	9.84176e-015	9.73798e-015	7.3786e-015	1.00901e-014	5.82801e-015	2.27904e-015	5.08308e-015	3.83838e-015	3.62503e-015	5.33621e-015
5.45503e-015	4.40581e-015	-1.24489e-015	-2.28377e-015	7.54188e-016	-2.23025e-015	-3.33137e-015	5.08606e-015	-5.01563e-015	4.24378e-015	-1.26489e-015	-9.8016e-017	-2.17064e-015	1.02494e-015	4.37221e-015	9.82183e-015	9.24795e-015	7.49948e-015	1.02623e-014	5.72221e-015	2.34263e-015	5.06549e-015	3.89744e-015	3.55256e-015	5.58755e-015
5.40984e-015	4.43172e-015	-1.17476e-015	-2.03116e-015	7.38671e-016	-2.03647e-015	-3.45156e-015	4.90972e-015	-5.13753e-015	4.21655e-015	-1.25945e-015	-3.99499e-017	-1.89705e-015	1.38694e-015	4.34228e-015	9.74551e-015	8.70216e-015	7.59945e-015	1.03825e-014	5.61757e-015	2.39207e-015	5.03417e-015	3.94069e-015	3.45664e-015	5.80733e-015
5.33247e-015	4.42007e-015	-1.10339e-015	-1.76767e-015	7.0427e-016	-1.86719e-015	-3.61003e-015	4.69684e-015	-5.2759e-015	4.15655e-015	-1.27143e-015	7.10122e-018	-1.64268e-015	1.7493e-015	4.28968e-015	9.61242e-015	8.10457e-015	7.67703e-015	1.04495e-014	5.51308e-015	2.42708e-015	4.98834e-015	3.96639e-015	3.33764e-015	5.99389e-015
5.22329e-015	4.36962e-015	-1.0319e-015	-1.49704e-015	6.50734e-016	-1.72406e-015	-3.80593e-015	4.44846e-015	-5.4302e-015	4.06375e-015	-1.30193e-015	4.40528e-017	-1.41083e-015	2.10893e-015	4.21413e-015	9.42248e-015	7.45964e-015	7.73028e-015	1.04621e-014	5.40781e-015	2.44812e-015	4.92657e-015	3.97321e-015	3.19614e-015	6.14569e-015
5.08293e-015	4.27917e-015	-9.60599e-016	-1.22249e-015	5.77713e-016	-1.60872e-015	-4.03798e-015	4.16639e-015	-5.59935e-015	3.93812e-015	-1.35124e-015	7.09328e-017	-1.20473e-015	2.46228e-015	4.11574e-015	9.17612e-015	6.77169e-015	7.75747e-015	1.04187e-014	5.30046e-015	2.45526e-015	4.8483e-015	3.9598e-015	3.03301e-015	6.26163e-015
4.91209e-015	4.1486e-015	-8.90617e-016	-9.47503e-016	4.85149e-016	-1.52147e-015	-4.30414e-015	3.85217e-015	-5.7818e-015	3.7799e-015	-1.41925e-015	8.78294e-017	-1.02788e-015	2.80653e-015	3.99432e-015	8.87419e-015	6.04588e-015	7.7576e-015	1.03197e-014	5.18941e-015	2.44895e-015	4.75246e-015	3.92494e-015	2.84928e-015	6.34061e-015
4.71158e-015	3.9776e-015	-8.23095e-016	-6.75645e-016	3.72997e-016	-1.46268e-015	-4.60216e-015	3.50811e-015	-5.97633e-015	3.58958e-015	-1.50594e-015	9.52471e-017	-8.82182e-016	3.1385e-015	3.85044e-015	8.51811e-015	5.28783e-015	7.72915e-015	1.01649e-014	5.07295e-015	2.43045e-015	4.63832e-015	3.86758e-015	2.64522e-015	6.38205e-015
4.48207e-015	3.76637e-015	-7.5844e-016	-4.09982e-016	2.41721e-016	-1.43169e-015	-4.92911e-015	3.13666e-015	-6.18084e-015	3.36802e-015	-1.61072e-015	9.33101e-017	-7.70375e-016	3.45479e-015	3.68485e-015	8.11003e-015	4.50358e-015	7.67074e-015	9.95404e-015	4.94948e-015	2.40052e-015	4.50469e-015	3.78684e-015	2.42243e-015	6.38656e-015
4.22526e-015	3.51557e-015	-6.97987e-016	-1.53783e-016	9.12549e-017	-1.42833e-015	-5.28172e-015	2.74038e-015	-6.39337e-015	3.11655e-015	-1.73369e-015	8.23305e-017	-6.94058e-016	3.75374e-015	3.49886e-015	7.65285e-015	3.69782e-015	7.58152e-015	9.68823e-015	4.81714e-015	2.35949e-015	4.3509e-015	3.68205e-015	2.18196e-015	6.35436e-015
3.94303e-015	3.22666e-015	-6.42114e-016	9.0109e-017	-7.76497e-017	-1.45164e-015	-5.65589e-015	2.32203e-015	-6.61143e-015	2.83629e-015	-1.87428e-015	6.25633e-017	-6.54e-016	4.03223e-015	3.29405e-015	7.14985e-015	2.87644e-015	7.46107e-015	9.3682e-015	4.67445e-015	2.30837e-015	4.17571e-015	3.55287e-015	1.92494e-015	6.28548e-015
3.63646e-015	2.90126e-015	-5.91496e-016	3.19363e-016	-2.63573e-016	-1.50075e-015	-6.04795e-015	1.88395e-015	-6.83234e-015	2.52843e-015	-2.03175e-015	3.4184e-017	-6.51441e-016	4.28838e-015	3.07156e-015	6.60494e-015	2.04568e-015	7.30867e-015	8.99471e-015	4.51929e-015	2.24849e-015	3.97874e-015	3.3992e-015	1.65209e-015	6.18063e-015
3.30767e-015	2.54111e-015	-5.46173e-016	5.30951e-016	-4.65599e-016	-1.57443e-015	-6.45375e-015	1.42894e-015	-7.05387e-015	2.19474e-015	-2.20476e-015	-2.54743e-018	-6.87054e-016	4.52025e-015	2.83333e-015	6.02139e-015	1.21182e-015	7.12393e-015	8.56973e-015	4.34976e-015	2.18012e-015	3.75973e-015	3.22099e-015	1.36505e-015	6.04094e-015
2.95886e-015	2.14907e-015	-5.06167e-016	7.22556e-016	-6.83417e-016	-1.67034e-015	-6.86901e-015	9.60249e-016	-7.27347e-015	1.83711e-015	-2.39252e-015	-4.75993e-017	-7.60216e-016	4.72509e-015	2.58127e-015	5.40325e-015	3.80671e-016	6.90681e-015	8.09517e-015	4.16378e-015	2.10315e-015	3.51825e-015	3.01869e-015	1.06523e-015	5.86789e-015
2.59103e-015	1.72778e-015	-4.71703e-016	8.93301e-016	-9.15836e-016	-1.78614e-015	-7.2896e-015	4.80829e-016	-7.4887e-015	1.45793e-015	-2.59389e-015	-1.00481e-016	-8.70864e-016	4.90148e-015	2.3179e-015	4.75506e-015	-4.4305e-016	6.65735e-015	7.573e-015	3.95988e-015	2.01868e-015	3.25411e-015	2.79224e-015	7.53815e-016	5.66285e-015
2.20648e-015	1.28031e-015	-4.43201e-016	1.04191e-015	-1.16192e-015	-1.91991e-015	-7.71045e-015	-6.64496e-018	-7.69669e-015	1.05949e-015	-2.80801e-015	-1.61181e-016	-1.01858e-015	5.04839e-015	2.0457e-015	4.08156e-015	-1.25469e-015	6.37595e-015	7.00522e-015	3.73666e-015	1.92785e-015	2.96728e-015	2.54231e-015	4.32774e-016	5.42755e-015
1.80689e-015	8.10296e-016	-4.20431e-016	1.16691e-015	-1.42016e-015	-2.06837e-015	-8.12725e-015	-4.99532e-016	-7.89492e-015	6.44272e-016	-3.03288e-015	-2.29664e-016	-1.20219e-015	5.16457e-015	1.76682e-015	3.3874e-015	-2.04838e-015	6.06305e-015	6.39416e-015	3.49202e-015	1.83129e-015	2.65731e-015	2.27024e-015	1.03236e-016	5.16429e-015
1.39471e-015	3.20632e-016	-4.02443e-016	1.26708e-015	-1.68953e-015	-2.22823e-015	-8.53503e-015	-9.94712e-016	-8.08044e-015	2.15385e-016	-3.2669e-015	-3.06059e-016	-1.42037e-015	5.24929e-015	1.48368e-015	2.67695e-015	-2.81965e-015	5.71929e-015	5.74273e-015	3.22451e-015	1.72947e-015	2.32492e-015	1.97691e-015	-2.33779e-016	4.8753e-015
9.72322e-016	-1.85118e-016	-3.89117e-016	1.3419e-015	-1.96857e-015	-2.39696e-015	-8.92943e-015	-1.48907e-015	-8.25028e-015	-2.24675e-016	-3.50833e-015	-3.90389e-016	-1.67098e-015	5.30219e-015	1.19857e-015	1.95534e-015	-3.56492e-015	5.34575e-015	5.05405e-015	2.93322e-015	1.62332e-015	1.97037e-015	1.66385e-015	-5.76451e-016	4.56259e-015
5.42252e-016	-7.02931e-016	-3.80266e-016	1.39157e-015	-2.25525e-015	-2.57193e-015	-9.30633e-015	-1.98036e-015	-8.4019e-015	-6.74071e-016	-3.75537e-015	-4.82603e-016	-1.95168e-015	5.32281e-015	9.13285e-016	1.22764e-015	-4.28089e-015	4.94362e-015	4.33106e-015	2.61774e-015	1.51325e-015	1.59437e-015	1.33308e-015	-9.23962e-016	4.22849e-015
1.06382e-016	-1.22902e-015	-3.7644e-016	1.41639e-015	-2.54816e-015	-2.74975e-015	-9.66155e-015	-2.46682e-015	-8.53376e-015	-1.12948e-015	-4.00644e-015	-5.82882e-016	-2.26001e-015	5.31063e-015	6.30409e-016	4.98973e-016	-4.96406e-015	4.51467e-015	3.57726e-015	2.27731e-015	1.39898e-015	1.19749e-015	9.85912e-016	-1.27501e-015	3.87511e-015
-3.33991e-016	-1.75902e-015	-3.76272e-016	1.41726e-015	-2.84545e-015	-2.92714e-015	-9.99109e-015	-2.94582e-015	-8.64392e-015	-1.58782e-015	-4.2595e-015	-6.91321e-016	-2.59332e-015	5.26607e-015	3.51858e-016	-2.26279e-016	-5.61149e-015	4.06046e-015	2.79697e-015	1.91138e-015	1.28067e-015	7.81292e-016	6.24517e-016	-1.62819e-015	3.50512e-015
-7.76674e-016	-2.28873e-015	-3.78966e-016	1.3948e-015	-3.14474e-015	-3.10133e-015	-1.02918e-014	-3.41557e-015	-8.73057e-015	-2.04695e-015	-4.51278e-015	-8.07926e-016	-2.94859e-015	5.18945e-015	7.99947e-017	-9.43847e-016	-6.22158e-015	3.58278e-015	1.99406e-015	1.52021e-015	1.15859e-015	3.46634e-016	2.51411e-016	-1.98255e-015	3.12182e-015
-1.21981e-015	-2.81421e-015	-3.84446e-016	1.35031e-015	-3.44448e-015	-3.26938e-015	-1.05611e-014	-3.87424e-015	-8.79222e-015	-2.50356e-015	-4.76457e-015	-9.3329e-016	-3.32269e-015	5.08107e-015	-1.83487e-016	-1.64966e-015	-6.79391e-015	3.08279e-015	1.17276e-015	1.10453e-015	1.03237e-015	-1.04851e-016	-1.31379e-016	-2.33743e-015	2.72688e-015
-1.66109e-015	-3.33172e-015	-3.92178e-016	1.28536e-015	-3.74262e-015	-3.42854e-015	-1.07957e-014	-4.32082e-015	-8.828e-015	-2.95521e-015	-5.01287e-015	-1.06753e-015	-3.71221e-015	4.94222e-015	-4.36013e-016	-2.33957e-015	-7.32727e-015	2.56229e-015	3.3587e-016	6.648e-016	9.01828e-016	-5.71776e-016	-5.21323e-016	-2.69155e-015	2.32299e-015
-2.09865e-015	-3.83776e-015	-4.01205e-016	1.20094e-015	-4.03752e-015	-3.5759e-015	-1.09929e-014	-4.75365e-015	-8.83773e-015	-3.3997e-015	-5.25556e-015	-1.20982e-015	-4.11305e-015	4.77347e-015	-6.7635e-016	-3.0095e-015	-7.82122e-015	2.02384e-015	-5.12843e-016	2.02131e-016	7.66801e-016	-1.05224e-015	-9.15901e-016	-3.04398e-015	1.91242e-015
-2.53106e-015	-4.32831e-015	-4.11011e-016	1.09881e-015	-4.32798e-015	-3.7094e-015	-1.11515e-014	-5.17183e-015	-8.82127e-015	-3.83472e-015	-5.49081e-015	-1.36105e-015	-4.52119e-015	4.57569e-015	-9.02992e-016	-3.65555e-015	-8.27589e-015	1.47017e-015	-1.36933e-015	-2.82045e-016	6.26744e-016	-1.54423e-015	-1.31299e-015	-3.39423e-015	1.49735e-015
-2.95565e-015	-4.80077e-015	-4.20634e-016	9.8093e-016	-4.61209e-015	-3.8266e-015	-1.12704e-014	-5.57406e-015	-8.77819e-015	-4.25801e-015	-5.71726e-015	-1.5213e-015	-4.93308e-015	4.35022e-015	-1.11473e-015	-4.27475e-015	-8.69229e-015	9.03154e-016	-2.22904e-015	-7.85914e-016	4.8174e-016	-2.04598e-015	-1.70997e-015	-3.74139e-015	1.08005e-015
-3.37183e-015	-5.25236e-015	-4.29121e-016	8.49952e-016	-4.88883e-015	-3.92582e-015	-1.13484e-014	-5.95979e-015	-8.70813e-015	-4.66756e-015	-5.93356e-015	-1.69029e-015	-5.34498e-015	4.09822e-015	-1.31044e-015	-4.86461e-015	-9.07187e-015	3.24881e-016	-3.08729e-015	-1.30689e-015	3.30933e-016	-2.55521e-015	-2.10405e-015	-4.08525e-015	6.62524e-016
-3.77813e-015	-5.67995e-015	-4.36006e-016	7.08082e-016	-5.15633e-015	-4.00535e-015	-1.13848e-014	-6.32813e-015	-8.61153e-015	-5.06153e-015	-6.13783e-015	-1.86815e-015	-5.75331e-015	3.82087e-015	-1.48963e-015	-5.42345e-015	-9.41562e-015	-2.62148e-016	-3.94062e-015	-1.84208e-015	1.73525e-016	-3.0693e-015	-2.4928e-015	-4.42527e-015	2.46811e-016
-4.17249e-015	-6.08073e-015	-4.40799e-016	5.57551e-016	-5.41369e-015	-4.06402e-015	-1.13807e-014	-6.67836e-015	-8.48944e-015	-5.43835e-015	-6.32888e-015	-2.05469e-015	-6.15363e-015	3.51975e-015	-1.65204e-015	-5.949e-015	-9.72528e-015	-8.55836e-016	-4.78508e-015	-2.38894e-015	8.85386e-018	-3.58647e-015	-2.87372e-015	-4.76096e-015	-1.6561e-016
-4.55466e-015	-6.4527e-015	-4.42378e-016	4.01041e-016	-5.65942e-015	-4.10083e-015	-1.13368e-014	-7.01018e-015	-8.34295e-015	-5.79632e-015	-6.50574e-015	-2.24996e-015	-6.54202e-015	3.19717e-015	-1.79775e-015	-6.44009e-015	-1.00025e-014	-1.45324e-015	-5.61685e-015	-2.94367e-015	-1.63581e-016	-4.10457e-015	-3.24446e-015	-5.09242e-015	-5.72616e-016
-4.92345e-015	-6.79443e-015	-4.40413e-016	2.40735e-016	-5.89209e-015	-4.1153e-015	-1.12546e-014	-7.32295e-015	-8.17397e-015	-6.13439e-015	-6.66763e-015	-2.45398e-015	-6.91545e-015	2.85501e-015	-1.9264e-015	-6.89545e-015	-1.02498e-014	-2.05197e-015	-6.43103e-015	-3.50306e-015	-3.44224e-016	-4.62102e-015	-3.60297e-015	-5.41917e-015	-9.72324e-016
-5.27796e-015	-7.10518e-015	-4.34375e-016	7.84536e-017	-6.11043e-015	-4.1068e-015	-1.11356e-014	-7.61719e-015	-7.9846e-015	-6.45174e-015	-6.81335e-015	-2.66662e-015	-7.27072e-015	2.49448e-015	-2.03811e-015	-7.31472e-015	-1.04696e-014	-2.64983e-015	-7.22418e-015	-4.06314e-015	-5.34181e-016	-5.13377e-015	-3.94721e-015	-5.74094e-015	-1.36367e-015
-5.61668e-015	-7.38435e-015	-4.2383e-016	-8.33048e-017	-6.31391e-015	-4.07643e-015	-1.09816e-014	-7.89333e-015	-7.77743e-015	-6.74793e-015	-6.94276e-015	-2.88738e-015	-7.60513e-015	2.11732e-015	-2.13306e-015	-7.6978e-015	-1.06645e-014	-3.24388e-015	-7.99308e-015	-4.61999e-015	-7.33336e-016	-5.64034e-015	-4.27482e-015	-6.05734e-015	-1.7449e-015
-5.93926e-015	-7.63124e-015	-4.08651e-016	-2.41826e-016	-6.50188e-015	-4.02438e-015	-1.07948e-014	-8.15177e-015	-7.55411e-015	-7.02211e-015	-7.05542e-015	-3.11603e-015	-7.9163e-015	1.72616e-015	-2.21189e-015	-8.04515e-015	-1.08371e-014	-3.83194e-015	-8.73401e-015	-5.16977e-015	-9.41727e-016	-6.13847e-015	-4.58403e-015	-6.36798e-015	-2.11452e-015
-6.24512e-015	-7.84631e-015	-3.88534e-016	-3.94828e-016	-6.67344e-015	-3.95078e-015	-1.05786e-014	-8.39309e-015	-7.31723e-015	-7.27407e-015	-7.151e-015	-3.35249e-015	-8.20141e-015	1.32309e-015	-2.27516e-015	-8.35673e-015	-1.09901e-014	-4.4117e-015	-9.44362e-015	-5.70874e-015	-1.16029e-015	-6.6255e-015	-4.87345e-015	-6.67282e-015	-2.47161e-015
-6.53344e-015	-8.02976e-015	-3.63538e-016	-5.40031e-016	-6.82825e-015	-3.85671e-015	-1.0336e-014	-8.61764e-015	-7.06992e-015	-7.5036e-015	-7.22927e-015	-3.59591e-015	-8.45845e-015	9.09844e-016	-2.32294e-015	-8.63386e-015	-1.11265e-014	-4.98093e-015	-1.01186e-014	-6.2332e-015	-1.38933e-015	-7.09925e-015	-5.14194e-015	-6.97246e-015	-2.81604e-015
-6.80434e-015	-8.18224e-015	-3.33103e-016	-6.75935e-016	-6.96597e-015	-3.74386e-015	-1.00702e-014	-8.82554e-015	-6.81526e-015	-7.71072e-015	-7.29062e-015	-3.84541e-015	-8.68553e-015	4.8869e-016	-2.35684e-015	-8.87803e-015	-1.12487e-014	-5.53712e-015	-1.07555e-014	-6.73898e-015	-1.62888e-015	-7.55799e-015	-5.38854e-015	-7.26648e-015	-3.1477e-015
-7.05679e-015	-8.30503e-015	-2.97653e-016	-8.00962e-016	-7.08605e-015	-3.61332e-015	-9.78535e-015	-9.01684e-015	-6.55692e-015	-7.89585e-015	-7.33491e-015	-4.1006e-015	-8.88111e-015	6.15289e-017	-2.3776e-015	-9.0905e-015	-1.13589e-014	-6.07827e-015	-1.13523e-014	-7.22171e-015	-1.87915e-015	-7.99957e-015	-5.61189e-015	-7.55474e-015	-3.46602e-015
-7.29073e-015	-8.39993e-015	-2.57628e-016	-9.13005e-016	-7.18858e-015	-3.46716e-015	-9.48441e-015	-9.19307e-015	-6.2978e-015	-8.05974e-015	-7.36262e-015	-4.36049e-015	-9.04474e-015	-3.69165e-016	-2.38622e-015	-9.27298e-015	-1.1459e-014	-6.60285e-015	-1.19063e-014	-7.67779e-015	-2.13954e-015	-8.42228e-015	-5.81166e-015	-7.83708e-015	-3.77009e-015
-7.50645e-015	-8.469e-015	-2.12955e-016	-1.0111e-015	-7.27339e-015	-3.30724e-015	-9.17094e-015	-9.35458e-015	-6.04077e-015	-8.20347e-015	-7.37466e-015	-4.6244e-015	-9.17524e-015	-8.01377e-016	-2.38429e-015	-9.42774e-015	-1.15504e-014	-7.10905e-015	-1.24153e-014	-8.10256e-015	-2.40935e-015	-8.82451e-015	-5.98771e-015	-8.11279e-015	-4.05991e-015
-7.70408e-015	-8.51397e-015	-1.64437e-016	-1.09457e-015	-7.34008e-015	-3.13559e-015	-8.84883e-015	-9.5022e-015	-5.78916e-015	-8.32845e-015	-7.37207e-015	-4.89117e-015	-9.2724e-015	-1.23317e-015	-2.37292e-015	-9.5566e-015	-1.1635e-014	-7.59446e-015	-1.28773e-014	-8.492e-015	-2.68796e-015	-9.20425e-015	-6.13998e-015	-8.38173e-015	-4.33555e-015
-7.8834e-015	-8.53743e-015	-1.11983e-016	-1.16222e-015	-7.38895e-015	-2.95386e-015	-8.52125e-015	-9.63615e-015	-5.54627e-015	-8.4357e-015	-7.35597e-015	-5.15977e-015	-9.33719e-015	-1.66176e-015	-2.35343e-015	-9.66079e-015	-1.1715e-014	-8.05726e-015	-1.32908e-014	-8.84319e-015	-2.97526e-015	-9.56018e-015	-6.26834e-015	-8.6443e-015	-4.59696e-015
-8.0441e-015	-8.54268e-015	-5.5577e-017	-1.21331e-015	-7.42017e-015	-2.76426e-015	-8.19198e-015	-9.75715e-015	-5.31441e-015	-8.52654e-015	-7.3276e-015	-5.42893e-015	-9.36983e-015	-2.08539e-015	-2.3264e-015	-9.74251e-015	-1.1791e-014	-8.49584e-015	-1.36542e-014	-9.15371e-015	-3.27017e-015	-9.89121e-015	-6.37281e-015	-8.90016e-015	-4.8441e-015
-8.18561e-015	-8.53177e-015	3.94539e-018	-1.24778e-015	-7.43388e-015	-2.56954e-015	-7.86372e-015	-9.86617e-015	-5.09651e-015	-8.60301e-015	-7.28824e-015	-5.69759e-015	-9.37054e-015	-2.50275e-015	-2.29329e-015	-9.80395e-015	-1.18638e-014	-8.90822e-015	-1.39664e-014	-9.4206e-015	-3.57242e-015	-1.01965e-014	-6.45429e-015	-9.1484e-015	-5.0771e-015
-8.30793e-015	-8.50734e-015	6.55444e-017	-1.26492e-015	-7.43039e-015	-2.37187e-015	-7.5396e-015	-9.9639e-015	-4.89605e-015	-8.66617e-015	-7.23901e-015	-5.96455e-015	-9.3408e-015	-2.91133e-015	-2.25502e-015	-9.84801e-015	-1.19337e-014	-9.29383e-015	-1.42271e-014	-9.6413e-015	-3.88081e-015	-1.0475e-014	-6.51366e-015	-9.38839e-015	-5.29609e-015
-8.41175e-015	-8.47322e-015	1.28709e-016	-1.26495e-015	-7.41024e-015	-2.17345e-015	-7.22244e-015	-1.00505e-014	-4.71502e-015	-8.71797e-015	-7.18079e-015	-6.22851e-015	-9.28205e-015	-3.30884e-015	-2.21249e-015	-9.87561e-015	-1.20008e-014	-9.65182e-015	-1.44357e-014	-9.81382e-015	-4.19415e-015	-1.07262e-014	-6.55115e-015	-9.62005e-015	-5.50142e-015
-8.49712e-015	-8.43256e-015	1.92726e-016	-1.24801e-015	-7.37359e-015	-1.97663e-015	-6.91439e-015	-1.0127e-014	-4.55551e-015	-8.7599e-015	-7.11513e-015	-6.48841e-015	-9.19635e-015	-3.69341e-015	-2.16729e-015	-9.88859e-015	-1.20643e-014	-9.98001e-015	-1.45923e-014	-9.93697e-015	-4.51087e-015	-1.09493e-014	-6.56857e-015	-9.84283e-015	-5.69302e-015
-8.56493e-015	-8.38884e-015	2.55981e-016	-1.21535e-015	-7.32102e-015	-1.78318e-015	-6.61741e-015	-1.01934e-014	-4.41917e-015	-8.7936e-015	-7.04375e-015	-6.74277e-015	-9.08557e-015	-4.06323e-015	-2.11998e-015	-9.88852e-015	-1.21239e-014	-1.02773e-014	-1.46976e-014	-1.00092e-014	-4.82926e-015	-1.11436e-014	-6.56744e-015	-1.00565e-014	-5.87093e-015
-8.61544e-015	-8.34522e-015	3.17687e-016	-1.16707e-015	-7.25231e-015	-1.59495e-015	-6.33318e-015	-1.02498e-014	-4.30821e-015	-8.82055e-015	-6.96836e-015	-6.99004e-015	-8.95199e-015	-4.41684e-015	-2.07096e-015	-9.87716e-015	-1.21785e-014	-1.05424e-014	-1.47514e-014	-1.003e-014	-5.14756e-015	-1.13089e-014	-6.54923e-015	-1.02608e-014	-6.03599e-015
-8.64871e-015	-8.30525e-015	3.77161e-016	-1.10437e-015	-7.16823e-015	-1.41388e-015	-6.06326e-015	-1.02968e-014	-4.22287e-015	-8.8426e-015	-6.89e-015	-7.22871e-015	-8.7981e-015	-4.75223e-015	-2.0203e-015	-9.85628e-015	-1.22274e-014	-1.0775e-014	-1.47543e-014	-9.99872e-015	-5.46387e-015	-1.14452e-014	-6.51572e-015	-1.04548e-014	-6.18884e-015
-8.66545e-015	-8.27221e-015	4.33716e-016	-1.02801e-015	-7.06941e-015	-1.24176e-015	-5.80833e-015	-1.03353e-014	-4.16443e-015	-8.86126e-015	-6.81024e-015	-7.45748e-015	-8.62681e-015	-5.06765e-015	-1.96855e-015	-9.82717e-015	-1.22691e-014	-1.09748e-014	-1.47077e-014	-9.91551e-015	-5.7767e-015	-1.15529e-014	-6.46873e-015	-1.0638e-014	-6.32949e-015
-8.66665e-015	-8.24841e-015	4.86578e-016	-9.39539e-016	-6.95637e-015	-1.07954e-015	-5.56818e-015	-1.03653e-014	-4.13351e-015	-8.87759e-015	-6.73064e-015	-7.67517e-015	-8.44043e-015	-5.36184e-015	-1.91574e-015	-9.79116e-015	-1.23015e-014	-1.11408e-014	-1.46124e-014	-9.78124e-015	-6.08432e-015	-1.16322e-014	-6.41012e-015	-1.08094e-014	-6.45875e-015
-8.65267e-015	-8.23656e-015	5.34829e-016	-8.40157e-016	-6.8297e-015	-9.28715e-016	-5.34293e-015	-1.03866e-014	-4.13008e-015	-8.89332e-015	-6.6525e-015	-7.88039e-015	-8.24194e-015	-5.6333e-015	-1.86259e-015	-9.74856e-015	-1.2323e-014	-1.12732e-014	-1.44699e-014	-9.59754e-015	-6.385e-015	-1.16836e-014	-6.34129e-015	-1.09685e-014	-6.57679e-015
-8.62396e-015	-8.23909e-015	5.78141e-016	-7.31428e-016	-6.69021e-015	-7.89085e-016	-5.13207e-015	-1.03991e-014	-4.15413e-015	-8.9098e-015	-6.5775e-015	-8.07231e-015	-8.03364e-015	-5.88111e-015	-1.80889e-015	-9.70038e-015	-1.23316e-014	-1.1371e-014	-1.42821e-014	-9.36617e-015	-6.67639e-015	-1.1708e-014	-6.26431e-015	-1.11141e-014	-6.6839e-015
-8.58212e-015	-8.25846e-015	6.1579e-016	-6.15038e-016	-6.53882e-015	-6.61181e-016	-4.93508e-015	-1.04034e-014	-4.20429e-015	-8.9282e-015	-6.50701e-015	-8.24968e-015	-7.81853e-015	-6.10397e-015	-1.75452e-015	-9.64736e-015	-1.23253e-014	-1.14335e-014	-1.40511e-014	-9.08863e-015	-6.9571e-015	-1.17059e-014	-6.1804e-015	-1.12456e-014	-6.77987e-015
-8.52769e-015	-8.29677e-015	6.47109e-016	-4.91864e-016	-6.37586e-015	-5.4609e-016	-4.75027e-015	-1.03999e-014	-4.2799e-015	-8.94954e-015	-6.44187e-015	-8.41159e-015	-7.59924e-015	-6.30102e-015	-1.69906e-015	-9.58946e-015	-1.23019e-014	-1.14615e-014	-1.37788e-014	-8.76736e-015	-7.22574e-015	-1.16781e-014	-6.09164e-015	-1.13624e-014	-6.86523e-015
-8.46155e-015	-8.35456e-015	6.71296e-016	-3.63841e-016	-6.2015e-015	-4.43364e-016	-4.5762e-015	-1.03885e-014	-4.37982e-015	-8.97437e-015	-6.38339e-015	-8.55721e-015	-7.37787e-015	-6.47151e-015	-1.64233e-015	-9.52658e-015	-1.22595e-014	-1.14548e-014	-1.34671e-014	-8.40516e-015	-7.48048e-015	-1.16252e-014	-5.99966e-015	-1.14636e-014	-6.94006e-015
-8.38472e-015	-8.43323e-015	6.87821e-016	-2.32218e-016	-6.01672e-015	-3.52372e-016	-4.41193e-015	-1.03684e-014	-4.50185e-015	-9.00371e-015	-6.33207e-015	-8.68495e-015	-7.15687e-015	-6.61469e-015	-1.58471e-015	-9.45912e-015	-1.21967e-014	-1.14125e-014	-1.31187e-014	-8.00546e-015	-7.72025e-015	-1.15481e-014	-5.90636e-015	-1.15486e-014	-7.00426e-015
-8.29757e-015	-8.53334e-015	6.95948e-016	-9.82607e-017	-5.82225e-015	-2.72625e-016	-4.25582e-015	-1.03405e-014	-4.64409e-015	-9.03789e-015	-6.28866e-015	-8.79412e-015	-6.93902e-015	-6.73031e-015	-1.52569e-015	-9.38633e-015	-1.2112e-014	-1.13351e-014	-1.2737e-014	-7.57194e-015	-7.94386e-015	-1.14476e-014	-5.81321e-015	-1.16167e-014	-7.05805e-015
-8.20137e-015	-8.6555e-015	6.94957e-016	3.66989e-017	-5.61868e-015	-2.03407e-016	-4.10505e-015	-1.03052e-014	-4.80434e-015	-9.07745e-015	-6.25354e-015	-8.88412e-015	-6.72647e-015	-6.81721e-015	-1.46458e-015	-9.30803e-015	-1.20041e-014	-1.12234e-014	-1.2324e-014	-7.10844e-015	-8.14974e-015	-1.13249e-014	-5.72142e-015	-1.16673e-014	-7.10215e-015
-8.09709e-015	-8.79988e-015	6.84896e-016	1.70966e-016	-5.407e-015	-1.43897e-016	-3.95744e-015	-1.02617e-014	-4.97923e-015	-9.12235e-015	-6.22682e-015	-8.95445e-015	-6.52188e-015	-6.87557e-015	-1.4009e-015	-9.22436e-015	-1.18715e-014	-1.10776e-014	-1.1883e-014	-6.61922e-015	-8.33688e-015	-1.11814e-014	-5.63176e-015	-1.16997e-014	-7.13683e-015
-7.98621e-015	-8.96568e-015	6.64464e-016	3.02974e-016	-5.18811e-015	-9.29273e-017	-3.81164e-015	-1.02098e-014	-5.1664e-015	-9.17218e-015	-6.20887e-015	-9.00513e-015	-6.32687e-015	-6.90527e-015	-1.33509e-015	-9.13458e-015	-1.17133e-014	-1.08983e-014	-1.1417e-014	-6.10944e-015	-8.50533e-015	-1.1018e-014	-5.54576e-015	-1.17134e-014	-7.16148e-015
-7.86969e-015	-9.1518e-015	6.34444e-016	4.31418e-016	-4.96252e-015	-4.98015e-017	-3.66468e-015	-1.01494e-014	-5.36303e-015	-9.2267e-015	-6.19963e-015	-9.03551e-015	-6.1432e-015	-6.90712e-015	-1.2668e-015	-9.03818e-015	-1.15287e-014	-1.06859e-014	-1.09292e-014	-5.58325e-015	-8.65374e-015	-1.08359e-014	-5.46455e-015	-1.17085e-014	-7.1764e-015
-7.74893e-015	-9.35757e-015	5.95018e-016	5.55583e-016	-4.73044e-015	-1.25472e-017	-3.51418e-015	-1.00805e-014	-5.56576e-015	-9.28523e-015	-6.199e-015	-9.04586e-015	-5.97199e-015	-6.88151e-015	-1.19563e-015	-8.93433e-015	-1.13167e-014	-1.04418e-014	-1.04225e-014	-5.04426e-015	-8.78172e-015	-1.06362e-014	-5.38891e-015	-1.16856e-014	-7.18226e-015
-7.62543e-015	-9.58132e-015	5.46641e-016	6.74588e-016	-4.49354e-015	1.95035e-017	-3.35824e-015	-1.00034e-014	-5.77189e-015	-9.34707e-015	-6.20688e-015	-9.03632e-015	-5.81441e-015	-6.82943e-015	-1.12185e-015	-8.82259e-015	-1.1077e-014	-1.01668e-014	-9.90044e-015	-4.49758e-015	-8.88971e-015	-1.04206e-014	-5.31947e-015	-1.16441e-014	-7.179e-015
-7.50019e-015	-9.82192e-015	4.89633e-016	7.87906e-016	-4.25283e-015	4.7791e-017	-3.19482e-015	-9.91802e-015	-5.97826e-015	-9.41148e-015	-6.22296e-015	-9.00685e-015	-5.67143e-015	-6.75181e-015	-1.04499e-015	-8.70296e-015	-1.08105e-014	-9.8623e-015	-9.36556e-015	-3.94744e-015	-8.97723e-015	-1.01902e-014	-5.25709e-015	-1.15847e-014	-7.16654e-015
-7.37416e-015	-1.00773e-014	4.23798e-016	8.94816e-016	-4.00907e-015	7.43851e-017	-3.02191e-015	-9.82442e-015	-6.1811e-015	-9.4774e-015	-6.24641e-015	-8.9583e-015	-5.54391e-015	-6.64957e-015	-9.65205e-016	-8.57535e-015	-1.05181e-014	-9.52916e-015	-8.82144e-015	-3.3994e-015	-9.04448e-015	-9.94623e-015	-5.20194e-015	-1.15075e-014	-7.14493e-015
-7.2489e-015	-1.03457e-014	3.50514e-016	9.94299e-016	-3.76338e-015	1.00855e-016	-2.8382e-015	-9.72223e-015	-6.37733e-015	-9.54372e-015	-6.27653e-015	-8.89098e-015	-5.43241e-015	-6.52359e-015	-8.82425e-016	-8.43931e-015	-1.02002e-014	-9.16922e-015	-8.2706e-015	-2.85826e-015	-9.0923e-015	-9.69003e-015	-5.15457e-015	-1.14125e-014	-7.11468e-015
-7.1257e-015	-1.06245e-014	2.70027e-016	1.08606e-015	-3.51651e-015	1.2862e-016	-2.6425e-015	-9.61128e-015	-6.56443e-015	-9.60935e-015	-6.31248e-015	-8.80569e-015	-5.33734e-015	-6.37493e-015	-7.96991e-016	-8.29555e-015	-9.85819e-015	-8.78435e-015	-7.71669e-015	-2.32828e-015	-9.12201e-015	-9.4228e-015	-5.11486e-015	-1.12994e-014	-7.07617e-015
-7.00512e-015	-1.09109e-014	1.82927e-016	1.17058e-015	-3.26997e-015	1.58841e-016	-2.43356e-015	-9.49179e-015	-6.73893e-015	-9.67297e-015	-6.35357e-015	-8.70366e-015	-5.25813e-015	-6.20588e-015	-7.0977e-016	-8.1438e-015	-9.49382e-015	-8.37625e-015	-7.16251e-015	-1.81433e-015	-9.13397e-015	-9.14551e-015	-5.08257e-015	-1.11696e-014	-7.02937e-015
-6.88819e-015	-1.12024e-014	9.06187e-017	1.2478e-015	-3.02458e-015	1.93221e-016	-2.21154e-015	-9.36396e-015	-6.89793e-015	-9.73321e-015	-6.39889e-015	-8.58551e-015	-5.19419e-015	-6.01803e-015	-6.206e-016	-7.98413e-015	-9.10946e-015	-7.94658e-015	-6.61101e-015	-1.32057e-015	-9.12907e-015	-8.85922e-015	-5.05771e-015	-1.10237e-014	-6.97481e-015
-6.77643e-015	-1.14959e-014	-5.87204e-018	1.31861e-015	-2.78154e-015	2.32806e-016	-1.9759e-015	-9.22758e-015	-7.03823e-015	-9.78884e-015	-6.44687e-015	-8.45292e-015	-5.14492e-015	-5.81371e-015	-5.29919e-016	-7.81653e-015	-8.70723e-015	-7.49683e-015	-6.06476e-015	-8.50846e-016	-9.10906e-015	-8.5657e-015	-5.04032e-015	-1.08627e-014	-6.91323e-015
-6.67069e-015	-1.17882e-014	-1.05877e-016	1.38322e-015	-2.54266e-015	2.78468e-016	-1.72643e-015	-9.08218e-015	-7.15804e-015	-9.83882e-015	-6.49659e-015	-8.30729e-015	-5.10953e-015	-5.59461e-015	-4.38741e-016	-7.64194e-015	-8.28974e-015	-7.02949e-015	-5.52629e-015	-4.09324e-016	-9.07549e-015	-8.26612e-015	-5.02947e-015	-1.06875e-014	-6.84484e-015
-6.5722e-015	-1.20768e-014	-2.08481e-016	1.44222e-015	-2.30864e-015	3.3133e-016	-1.46346e-015	-8.92775e-015	-7.25477e-015	-9.88203e-015	-6.54662e-015	-8.14938e-015	-5.08669e-015	-5.36328e-015	-3.47143e-016	-7.46086e-015	-7.85951e-015	-6.54732e-015	-4.9979e-015	1.23128e-018	-9.02969e-015	-7.96124e-015	-5.02502e-015	-1.04992e-014	-6.76997e-015
-6.48204e-015	-1.23585e-014	-3.11836e-016	1.49629e-015	-2.08074e-015	3.9233e-016	-1.18836e-015	-8.76473e-015	-7.32593e-015	-9.9168e-015	-6.59541e-015	-7.98063e-015	-5.07534e-015	-5.12183e-015	-2.56167e-016	-7.27431e-015	-7.41979e-015	-6.05308e-015	-4.48286e-015	3.7805e-016	-8.9732e-015	-7.65278e-015	-5.02663e-015	-1.02993e-014	-6.68917e-015
-6.4002e-015	-1.26299e-014	-4.14839e-016	1.54609e-015	-1.86036e-015	4.61976e-016	-9.02537e-016	-8.59285e-015	-7.3702e-015	-9.94166e-015	-6.64147e-015	-7.80239e-015	-5.07403e-015	-4.8728e-015	-1.67557e-016	-7.08317e-015	-6.97376e-015	-5.54949e-015	-3.98348e-015	7.18799e-016	-8.90802e-015	-7.34211e-015	-5.03363e-015	-1.00889e-014	-6.60309e-015
-6.32765e-015	-1.28889e-014	-5.16364e-016	1.59233e-015	-1.64949e-015	5.41012e-016	-6.07172e-016	-8.41224e-015	-7.38582e-015	-9.95523e-015	-6.68334e-015	-7.61664e-015	-5.08152e-015	-4.61839e-015	-8.15095e-017	-6.88835e-015	-6.52462e-015	-5.03923e-015	-3.50207e-015	1.0211e-015	-8.8349e-015	-7.02999e-015	-5.04553e-015	-9.86941e-015	-6.51268e-015
-6.26512e-015	-1.3132e-014	-6.1535e-016	1.63574e-015	-1.44923e-015	6.29099e-016	-3.04103e-016	-8.22219e-015	-7.37155e-015	-9.9563e-015	-6.71969e-015	-7.42529e-015	-5.09578e-015	-4.36123e-015	7.95559e-019	-6.69184e-015	-6.07612e-015	-4.52514e-015	-3.04024e-015	1.28284e-015	-8.75589e-015	-6.71769e-015	-5.06181e-015	-9.64255e-015	-6.41876e-015
-6.21356e-015	-1.33569e-014	-7.10387e-016	1.67768e-015	-1.26081e-015	7.26534e-016	3.96622e-018	-8.02345e-015	-7.32654e-015	-9.94372e-015	-6.74905e-015	-7.22965e-015	-5.11563e-015	-4.10473e-015	7.84392e-017	-6.4954e-015	-5.632e-015	-4.00993e-015	-2.60002e-015	1.50273e-015	-8.67275e-015	-6.40629e-015	-5.0824e-015	-9.41007e-015	-6.32187e-015
-6.1732e-015	-1.35622e-014	-8.00487e-016	1.7192e-015	-1.08566e-015	8.333e-016	3.14125e-016	-7.81644e-015	-7.25062e-015	-9.91721e-015	-6.7704e-015	-7.03114e-015	-5.13982e-015	-3.85123e-015	1.49923e-016	-6.30087e-015	-5.19535e-015	-3.4966e-015	-2.18286e-015	1.6801e-015	-8.58737e-015	-6.09709e-015	-5.10667e-015	-9.17317e-015	-6.22253e-015
-6.14486e-015	-1.37455e-014	-8.84243e-016	1.76121e-015	-9.2569e-016	9.4845e-016	6.24224e-016	-7.60093e-015	-7.14392e-015	-9.87574e-015	-6.78253e-015	-6.83127e-015	-5.16622e-015	-3.60283e-015	2.14688e-016	-6.10919e-015	-4.76986e-015	-2.98787e-015	-1.7904e-015	1.81391e-015	-8.50112e-015	-5.79143e-015	-5.13412e-015	-8.93383e-015	-6.12185e-015
-6.12886e-015	-1.39048e-014	-9.59882e-016	1.80505e-015	-7.82272e-016	1.0711e-015	9.31574e-016	-7.37739e-015	-7.00638e-015	-9.8191e-015	-6.78463e-015	-6.63179e-015	-5.19325e-015	-3.36166e-015	2.71787e-016	-5.92223e-015	-4.35937e-015	-2.4866e-015	-1.42451e-015	1.90425e-015	-8.41524e-015	-5.4909e-015	-5.16425e-015	-8.69405e-015	-6.02053e-015
-6.12566e-015	-1.40386e-014	-1.02614e-015	1.85134e-015	-6.56685e-016	1.2006e-015	1.23315e-015	-7.14611e-015	-6.83831e-015	-9.74669e-015	-6.77583e-015	-6.43412e-015	-5.21859e-015	-3.13029e-015	3.19767e-016	-5.74192e-015	-3.96759e-015	-1.9956e-015	-1.08643e-015	1.95136e-015	-8.33113e-015	-5.19685e-015	-5.19694e-015	-8.45566e-015	-5.91865e-015
-6.1359e-015	-1.41459e-014	-1.082e-015	1.90115e-015	-5.50136e-016	1.33597e-015	1.52538e-015	-6.90683e-015	-6.64065e-015	-9.65881e-015	-6.75504e-015	-6.23973e-015	-5.24076e-015	-2.91095e-015	3.57615e-016	-5.57009e-015	-3.59789e-015	-1.51777e-015	-7.76821e-016	1.95653e-015	-8.24927e-015	-4.91052e-015	-5.23218e-015	-8.22052e-015	-5.81748e-015
-6.15976e-015	-1.42252e-014	-1.12645e-015	1.95591e-015	-4.63751e-016	1.47629e-015	1.80578e-015	-6.65999e-015	-6.41483e-015	-9.55605e-015	-6.72163e-015	-6.05009e-015	-5.25872e-015	-2.70561e-015	3.84183e-016	-5.40919e-015	-3.25305e-015	-1.05658e-015	-4.96793e-016	1.92063e-015	-8.1704e-015	-4.63271e-015	-5.2696e-015	-7.99043e-015	-5.71726e-015
-6.19695e-015	-1.42768e-014	-1.15833e-015	2.01586e-015	-3.9802e-016	1.61991e-015	2.071e-015	-6.40538e-015	-6.16188e-015	-9.43797e-015	-6.67481e-015	-5.86613e-015	-5.27038e-015	-2.51667e-015	3.98363e-016	-5.26114e-015	-2.93548e-015	-6.14879e-016	-2.47539e-016	1.84535e-015	-8.09496e-015	-4.3644e-015	-5.30928e-015	-7.76722e-015	-5.6186e-015
-6.24778e-015	-1.43012e-014	-1.1767e-015	2.08146e-015	-3.54292e-016	1.76514e-015	2.31793e-015	-6.14301e-015	-5.88349e-015	-9.30537e-015	-6.61405e-015	-5.68935e-015	-5.27448e-015	-2.34548e-015	3.99761e-016	-5.12722e-015	-2.64773e-015	-1.9493e-016	-3.04119e-017	1.73214e-015	-8.02364e-015	-4.10691e-015	-5.35167e-015	-7.5526e-015	-5.52201e-015
-6.31238e-015	-1.42976e-014	-1.1808e-015	2.15282e-015	-3.33531e-016	1.91079e-015	2.54372e-015	-5.87298e-015	-5.5813e-015	-9.15869e-015	-6.5381e-015	-5.52092e-015	-5.26935e-015	-2.1941e-015	3.87377e-016	-5.00939e-015	-2.39181e-015	2.00663e-016	1.54645e-016	1.58306e-015	-7.95661e-015	-3.86237e-015	-5.39685e-015	-7.34843e-015	-5.42873e-015
-6.39051e-015	-1.42665e-014	-1.17002e-015	2.23088e-015	-3.36082e-016	2.05576e-015	2.74594e-015	-5.59645e-015	-5.25755e-015	-8.99886e-015	-6.44767e-015	-5.36157e-015	-5.25397e-015	-2.06356e-015	3.60421e-016	-4.90876e-015	-2.16947e-015	5.69254e-016	3.07074e-016	1.40017e-015	-7.89408e-015	-3.63232e-015	-5.44468e-015	-7.1564e-015	-5.33916e-015
-6.4824e-015	-1.42088e-014	-1.14353e-015	2.31652e-015	-3.62335e-016	2.19838e-015	2.92259e-015	-5.3143e-015	-4.91382e-015	-8.82692e-015	-6.34217e-015	-5.21173e-015	-5.22747e-015	-1.95509e-015	3.18562e-016	-4.82678e-015	-1.98116e-015	9.08893e-016	4.26684e-016	1.18678e-015	-7.83531e-015	-3.41793e-015	-5.49565e-015	-6.97802e-015	-5.25404e-015
-6.58756e-015	-1.41257e-014	-1.10114e-015	2.40925e-015	-4.12971e-016	2.33688e-015	3.07127e-015	-5.02658e-015	-4.55215e-015	-8.6439e-015	-6.22154e-015	-5.0719e-015	-5.18924e-015	-1.86926e-015	2.6122e-016	-4.76515e-015	-1.82849e-015	1.2174e-015	5.13003e-016	9.45509e-016	-7.78009e-015	-3.22089e-015	-5.54968e-015	-6.81467e-015	-5.17368e-015
-6.70522e-015	-1.40182e-014	-1.04232e-015	2.50924e-015	-4.88178e-016	2.46918e-015	3.1898e-015	-4.73378e-015	-4.17507e-015	-8.45095e-015	-6.08581e-015	-4.94248e-015	-5.13832e-015	-1.80774e-015	1.88236e-016	-4.72544e-015	-1.71236e-015	1.49345e-015	5.67e-016	6.79278e-016	-7.72808e-015	-3.04204e-015	-5.60721e-015	-6.66823e-015	-5.09838e-015
-6.8354e-015	-1.38884e-014	-9.66928e-016	2.61613e-015	-5.88096e-016	2.59433e-015	3.27672e-015	-4.43596e-015	-3.78484e-015	-8.24946e-015	-5.93514e-015	-4.8237e-015	-5.07424e-015	-1.77068e-015	9.915e-017	-4.70856e-015	-1.63285e-015	1.73564e-015	5.8828e-016	3.91621e-016	-7.67826e-015	-2.88266e-015	-5.66898e-015	-6.53931e-015	-5.02842e-015
-6.97798e-015	-1.37379e-014	-8.74967e-016	2.72917e-015	-7.13339e-016	2.71124e-015	3.33091e-015	-4.13476e-015	-3.38365e-015	-8.04135e-015	-5.77022e-015	-4.71564e-015	-4.99677e-015	-1.75874e-015	-5.57159e-018	-4.71571e-015	-1.5901e-015	1.94279e-015	5.7716e-016	8.61127e-017	-7.62974e-015	-2.74491e-015	-5.73577e-015	-6.42873e-015	-4.96424e-015
-7.13203e-015	-1.3569e-014	-7.66376e-016	2.84769e-015	-8.62884e-016	2.81821e-015	3.35181e-015	-3.83e-015	-2.97432e-015	-7.82806e-015	-5.59135e-015	-4.61805e-015	-4.90606e-015	-1.77157e-015	-1.25205e-016	-4.7473e-015	-1.58375e-015	2.11353e-015	5.3367e-016	-2.34833e-016	-7.58086e-015	-2.62997e-015	-5.80781e-015	-6.33736e-015	-4.90638e-015
-7.29707e-015	-1.33844e-014	-6.41137e-016	2.97087e-015	-1.03632e-015	2.91419e-015	3.3383e-015	-3.52201e-015	-2.55936e-015	-7.61125e-015	-5.39908e-015	-4.5304e-015	-4.80241e-015	-1.80879e-015	-2.59805e-016	-4.80308e-015	-1.61292e-015	2.24697e-015	4.5801e-016	-5.68669e-016	-7.52976e-015	-2.53852e-015	-5.88595e-015	-6.2665e-015	-4.85447e-015
-7.47295e-015	-1.3186e-014	-5.00453e-016	3.09815e-015	-1.23283e-015	2.99789e-015	3.29101e-015	-3.2115e-015	-2.14119e-015	-7.39282e-015	-5.19416e-015	-4.45183e-015	-4.68613e-015	-1.86989e-015	-4.08585e-016	-4.88314e-015	-1.6766e-015	2.34366e-015	3.51525e-016	-9.12166e-016	-7.47627e-015	-2.47154e-015	-5.97099e-015	-6.21693e-015	-4.80842e-015
-7.65875e-015	-1.29765e-014	-3.44554e-016	3.2281e-015	-1.45111e-015	3.06844e-015	3.21059e-015	-2.89955e-015	-1.72194e-015	-7.17449e-015	-4.97724e-015	-4.3817e-015	-4.55786e-015	-1.95424e-015	-5.71167e-016	-4.98755e-015	-1.77296e-015	2.4032e-015	2.14754e-016	-1.26179e-015	-7.41863e-015	-2.4305e-015	-6.06307e-015	-6.18804e-015	-4.76697e-015
-7.85401e-015	-1.27583e-014	-1.73274e-016	3.36039e-015	-1.69051e-015	3.12465e-015	3.09833e-015	-2.5871e-015	-1.30358e-015	-6.95771e-015	-4.74928e-015	-4.31845e-015	-4.41874e-015	-2.06063e-015	-7.46385e-016	-5.11524e-015	-1.90037e-015	2.42582e-015	4.86355e-017	-1.61519e-015	-7.35481e-015	-2.41608e-015	-6.16263e-015	-6.18015e-015	-4.73041e-015
-8.05803e-015	-1.25339e-014	1.22839e-017	3.49301e-015	-1.95012e-015	3.16664e-015	2.95513e-015	-2.27474e-015	-8.88462e-016	-6.74389e-015	-4.51116e-015	-4.26183e-015	-4.26917e-015	-2.18774e-015	-9.33365e-016	-5.26629e-015	-2.05659e-015	2.41203e-015	-1.45667e-016	-1.96901e-015	-7.28348e-015	-2.42862e-015	-6.26997e-015	-6.19396e-015	-4.69841e-015
-8.27026e-015	-1.23058e-014	2.11389e-016	3.62491e-015	-2.22871e-015	3.19386e-015	2.78267e-015	-1.96339e-015	-4.78232e-016	-6.53474e-015	-4.26312e-015	-4.21026e-015	-4.10986e-015	-2.33442e-015	-1.13177e-015	-5.44034e-015	-2.23926e-015	2.36233e-015	-3.67494e-016	-2.3213e-015	-7.20269e-015	-2.46872e-015	-6.38587e-015	-6.22931e-015	-4.67016e-015
-8.49018e-015	-1.20768e-014	4.22674e-016	3.75451e-015	-2.5246e-015	3.20574e-015	2.58302e-015	-1.65329e-015	-7.49202e-017	-6.33236e-015	-4.00604e-015	-4.16249e-015	-3.94264e-015	-2.4985e-015	-1.34016e-015	-5.63647e-015	-2.44708e-015	2.27799e-015	-6.15133e-016	-2.66983e-015	-7.11124e-015	-2.53704e-015	-6.51047e-015	-6.28597e-015	-4.64542e-015
-8.71723e-015	-1.18498e-014	6.46224e-016	3.88057e-015	-2.83624e-015	3.20272e-015	2.35861e-015	-1.34483e-015	3.19597e-016	-6.13805e-015	-3.74093e-015	-4.1169e-015	-3.76954e-015	-2.67877e-015	-1.55789e-015	-5.85372e-015	-2.67742e-015	2.1607e-015	-8.87467e-016	-3.01192e-015	-7.00822e-015	-2.63341e-015	-6.64347e-015	-6.36299e-015	-4.62391e-015
-8.95041e-015	-1.16273e-014	8.80676e-016	4.00127e-015	-3.16209e-015	3.185e-015	2.11295e-015	-1.03995e-015	7.03943e-016	-5.9529e-015	-3.46918e-015	-4.07177e-015	-3.59138e-015	-2.87302e-015	-1.7835e-015	-6.09115e-015	-2.92704e-015	2.01195e-015	-1.18341e-015	-3.34582e-015	-6.89207e-015	-2.75784e-015	-6.78495e-015	-6.46027e-015	-4.60533e-015
-9.18909e-015	-1.14118e-014	1.12525e-015	4.11447e-015	-3.50002e-015	3.15317e-015	1.8483e-015	-7.39118e-016	1.07636e-015	-5.77808e-015	-3.19139e-015	-4.02624e-015	-3.40966e-015	-3.07926e-015	-2.01576e-015	-6.34724e-015	-3.19364e-015	1.83344e-015	-1.50188e-015	-3.6703e-015	-6.76157e-015	-2.91035e-015	-6.93554e-015	-6.57705e-015	-4.58877e-015
-9.43265e-015	-1.12058e-014	1.37826e-015	4.21921e-015	-3.84766e-015	3.10779e-015	1.56782e-015	-4.4249e-016	1.43605e-015	-5.61499e-015	-2.90797e-015	-3.97794e-015	-3.22578e-015	-3.29565e-015	-2.25319e-015	-6.61978e-015	-3.47393e-015	1.62691e-015	-1.8408e-015	-3.98408e-015	-6.61596e-015	-3.09108e-015	-7.09468e-015	-6.7128e-015	-4.57332e-015
-9.68003e-015	-1.10105e-014	1.6385e-015	4.31413e-015	-4.20327e-015	3.04972e-015	1.27498e-015	-1.50673e-016	1.78236e-015	-5.46399e-015	-2.62018e-015	-3.92562e-015	-3.0412e-015	-3.52049e-015	-2.49433e-015	-6.90761e-015	-3.76565e-015	1.39485e-015	-2.1993e-015	-4.28598e-015	-6.45501e-015	-3.29927e-015	-7.26212e-015	-6.86677e-015	-4.55856e-015
-9.93023e-015	-1.0828e-014	1.90421e-015	4.39807e-015	-4.56439e-015	2.98012e-015	9.73633e-016	1.35337e-016	2.11445e-015	-5.32645e-015	-2.32871e-015	-3.86746e-015	-2.85863e-015	-3.75171e-015	-2.7383e-015	-7.20871e-015	-4.06663e-015	1.13974e-015	-2.57586e-015	-4.57559e-015	-6.2787e-015	-3.53377e-015	-7.43766e-015	-7.03821e-015	-4.54428e-015
-1.01826e-014	-1.06605e-014	2.1744e-015	4.46928e-015	-4.92847e-015	2.89974e-015	6.67804e-016	4.14619e-016	2.43181e-015	-5.20283e-015	-2.0344e-015	-3.80167e-015	-2.67981e-015	-3.98719e-015	-2.98365e-015	-7.52064e-015	-4.37369e-015	8.64166e-016	-2.96867e-015	-4.8527e-015	-6.08632e-015	-3.79389e-015	-7.62038e-015	-7.2253e-015	-4.52947e-015
-1.04363e-014	-1.05097e-014	2.4478e-015	4.52624e-015	-5.29323e-015	2.81e-015	3.60868e-016	6.86758e-016	2.73327e-015	-5.09358e-015	-1.73781e-015	-3.72725e-015	-2.50639e-015	-4.22423e-015	-3.22904e-015	-7.84141e-015	-4.68419e-015	5.70183e-016	-3.37557e-015	-5.11783e-015	-5.87914e-015	-4.0779e-015	-7.80969e-015	-7.4263e-015	-4.51334e-015
-1.06904e-014	-1.03769e-014	2.72335e-015	4.56855e-015	-5.65596e-015	2.71269e-015	5.58392e-017	9.50606e-016	3.01887e-015	-4.99842e-015	-1.43961e-015	-3.64253e-015	-2.34053e-015	-4.46103e-015	-3.47307e-015	-8.16911e-015	-4.99571e-015	2.60254e-016	-3.79561e-015	-5.37138e-015	-5.65767e-015	-4.3845e-015	-8.00535e-015	-7.64071e-015	-4.49519e-015
-1.09439e-014	-1.02628e-014	2.99983e-015	4.5947e-015	-6.01444e-015	2.609e-015	-2.43916e-016	1.2057e-015	3.28835e-015	-4.91739e-015	-1.14069e-015	-3.54545e-015	-2.18383e-015	-4.69516e-015	-3.71435e-015	-8.50211e-015	-5.30628e-015	-6.28831e-017	-4.22753e-015	-5.61397e-015	-5.42238e-015	-4.71237e-015	-8.20672e-015	-7.86695e-015	-4.47479e-015
-1.11963e-014	-1.01685e-014	3.27599e-015	4.60387e-015	-6.36668e-015	2.50033e-015	-5.35103e-016	1.45141e-015	3.5415e-015	-4.85025e-015	-8.41379e-016	-3.4347e-015	-2.0378e-015	-4.92514e-015	-3.95167e-015	-8.83795e-015	-5.61409e-015	-3.96526e-016	-4.66932e-015	-5.84628e-015	-5.17434e-015	-5.05955e-015	-8.41323e-015	-8.10365e-015	-4.45227e-015
-1.14463e-014	-1.00948e-014	3.55019e-015	4.5954e-015	-6.71118e-015	2.38794e-015	-8.14966e-016	1.68703e-015	3.77847e-015	-4.79702e-015	-5.42204e-016	-3.30942e-015	-1.90441e-015	-5.1497e-015	-4.18416e-015	-9.1745e-015	-5.91769e-015	-7.38473e-016	-5.11852e-015	-6.06908e-015	-4.91549e-015	-5.42394e-015	-8.62365e-015	-8.34941e-015	-4.42718e-015
-1.1693e-014	-1.00418e-014	3.82143e-015	4.56887e-015	-7.0462e-015	2.2728e-015	-1.08102e-015	1.91207e-015	3.99953e-015	-4.75732e-015	-2.43428e-016	-3.1687e-015	-1.78538e-015	-5.36638e-015	-4.41075e-015	-9.50984e-015	-6.2156e-015	-1.08619e-015	-5.57381e-015	-6.28373e-015	-4.64754e-015	-5.80389e-015	-8.83655e-015	-8.60242e-015	-4.39938e-015
-1.19353e-014	-1.00097e-014	4.08851e-015	4.52397e-015	-7.36927e-015	2.15645e-015	-1.33023e-015	2.1259e-015	4.20525e-015	-4.73062e-015	5.4518e-017	-3.01193e-015	-1.68236e-015	-5.57403e-015	-4.63053e-015	-9.84226e-015	-6.50578e-015	-1.43786e-015	-6.03347e-015	-6.49209e-015	-4.37253e-015	-6.19733e-015	-9.0511e-015	-8.86148e-015	-4.36919e-015
-1.21718e-014	-9.9983e-015	4.35018e-015	4.45949e-015	-7.67864e-015	2.04029e-015	-1.56004e-015	2.32721e-015	4.39566e-015	-4.71597e-015	3.51e-016	-2.83814e-015	-1.59638e-015	-5.77156e-015	-4.84259e-015	-1.01702e-014	-6.78779e-015	-1.79053e-015	-6.496e-015	-6.69543e-015	-4.09286e-015	-6.60144e-015	-9.26634e-015	-9.12529e-015	-4.3365e-015
-1.24018e-014	-1.00077e-014	4.60454e-015	4.37641e-015	-7.9727e-015	1.926e-015	-1.76927e-015	2.51608e-015	4.57088e-015	-4.71264e-015	6.45762e-016	-2.64744e-015	-1.5286e-015	-5.95718e-015	-5.04628e-015	-1.04914e-014	-7.06112e-015	-2.14181e-015	-6.95939e-015	-6.89545e-015	-3.81196e-015	-7.01338e-015	-9.48112e-015	-9.39199e-015	-4.30145e-015
-1.26243e-014	-1.00369e-014	4.84978e-015	4.27493e-015	-8.24905e-015	1.81465e-015	-1.9563e-015	2.69167e-015	4.73141e-015	-4.71981e-015	9.3801e-016	-2.43989e-015	-1.48037e-015	-6.12984e-015	-5.24082e-015	-1.08041e-014	-7.32533e-015	-2.49072e-015	-7.42165e-015	-7.09425e-015	-3.53293e-015	-7.43087e-015	-9.6942e-015	-9.66013e-015	-4.26421e-015
-1.2838e-014	-1.00851e-014	5.08482e-015	4.15571e-015	-8.50643e-015	1.70752e-015	-2.11961e-015	2.85297e-015	4.87731e-015	-4.73646e-015	1.22737e-015	-2.21562e-015	-1.45185e-015	-6.28901e-015	-5.42521e-015	-1.11067e-014	-7.57978e-015	-2.83602e-015	-7.8813e-015	-7.2933e-015	-3.25865e-015	-7.85084e-015	-9.90462e-015	-9.92858e-015	-4.22553e-015
-1.30419e-014	-1.01509e-014	5.30875e-015	4.01917e-015	-8.74307e-015	1.60536e-015	-2.25791e-015	2.99925e-015	5.00921e-015	-4.76198e-015	1.51369e-015	-1.97501e-015	-1.44255e-015	-6.43439e-015	-5.59879e-015	-1.13983e-014	-7.82481e-015	-3.17644e-015	-8.33693e-015	-7.4944e-015	-2.9927e-015	-8.2702e-015	-1.01113e-014	-1.01955e-014	-4.18564e-015
-1.32348e-014	-1.02342e-014	5.52065e-015	3.86682e-015	-8.95802e-015	1.50919e-015	-2.37121e-015	3.13049e-015	5.1279e-015	-4.79527e-015	1.79671e-015	-1.71898e-015	-1.45318e-015	-6.56555e-015	-5.76077e-015	-1.16761e-014	-8.06044e-015	-3.51076e-015	-8.78692e-015	-7.69922e-015	-2.73886e-015	-8.68648e-015	-1.03136e-014	-1.04593e-014	-4.14477e-015
-1.34159e-014	-1.03336e-014	5.71935e-015	3.69962e-015	-9.15044e-015	1.4204e-015	-2.45929e-015	3.24693e-015	5.23345e-015	-4.83539e-015	2.07621e-015	-1.44852e-015	-1.48365e-015	-6.68117e-015	-5.91092e-015	-1.19393e-014	-8.28617e-015	-3.83823e-015	-9.2293e-015	-7.90952e-015	-2.5006e-015	-9.09723e-015	-1.05105e-014	-1.07191e-014	-4.10414e-015
-1.35845e-014	-1.04484e-014	5.90408e-015	3.51838e-015	-9.31936e-015	1.3401e-015	-2.52201e-015	3.34779e-015	5.32586e-015	-4.8808e-015	2.35115e-015	-1.16507e-015	-1.5337e-015	-6.78094e-015	-6.0491e-015	-1.21867e-014	-8.50241e-015	-4.15822e-015	-9.66323e-015	-8.12695e-015	-2.28157e-015	-9.49913e-015	-1.07013e-014	-1.09739e-014	-4.06481e-015
-1.37395e-014	-1.05766e-014	6.07353e-015	3.32492e-015	-9.46366e-015	1.26913e-015	-2.56013e-015	3.43209e-015	5.40584e-015	-4.93053e-015	2.62107e-015	-8.6963e-016	-1.60277e-015	-6.86512e-015	-6.17522e-015	-1.24181e-014	-8.70977e-015	-4.47092e-015	-1.00871e-014	-8.35242e-015	-2.08551e-015	-9.88918e-015	-1.08858e-014	-1.12223e-014	-4.02761e-015
-1.388e-014	-1.07173e-014	6.22651e-015	3.12109e-015	-9.58238e-015	1.20762e-015	-2.57455e-015	3.49945e-015	5.47454e-015	-4.98418e-015	2.88622e-015	-5.63729e-016	-1.69076e-015	-6.93368e-015	-6.28865e-015	-1.26327e-014	-8.90861e-015	-4.77595e-015	-1.04988e-014	-8.58732e-015	-1.91612e-015	-1.02658e-014	-1.10625e-014	-1.14635e-014	-3.99392e-015
-1.40052e-014	-1.08686e-014	6.36213e-015	2.90795e-015	-9.67551e-015	1.15577e-015	-2.56544e-015	3.54948e-015	5.53153e-015	-5.04081e-015	3.14563e-015	-2.4951e-016	-1.79662e-015	-6.9868e-015	-6.38924e-015	-1.28292e-014	-9.09958e-015	-5.07431e-015	-1.08972e-014	-8.83237e-015	-1.77681e-015	-1.06264e-014	-1.12314e-014	-1.16963e-014	-3.96458e-015
-1.41141e-014	-1.10293e-014	6.47965e-015	2.68791e-015	-9.74271e-015	1.11353e-015	-2.53359e-015	3.58151e-015	5.57689e-015	-5.09957e-015	3.3985e-015	7.1361e-017	-1.91891e-015	-7.02426e-015	-6.47661e-015	-1.30073e-014	-9.284e-015	-5.3657e-015	-1.12809e-014	-9.08893e-015	-1.67046e-015	-1.09689e-014	-1.13922e-014	-1.19201e-014	-3.94066e-015
-1.42056e-014	-1.11982e-014	6.57862e-015	2.46241e-015	-9.78378e-015	1.08143e-015	-2.48089e-015	3.59504e-015	5.61201e-015	-5.15932e-015	3.64418e-015	3.96465e-016	-2.05592e-015	-7.04698e-015	-6.55059e-015	-1.31662e-014	-9.4627e-015	-5.65095e-015	-1.16487e-014	-9.35798e-015	-1.60063e-015	-1.12908e-014	-1.15452e-014	-1.21338e-014	-3.92322e-015
-1.42797e-014	-1.1374e-014	6.65809e-015	2.23378e-015	-9.79888e-015	1.05927e-015	-2.40897e-015	3.5909e-015	5.6369e-015	-5.21909e-015	3.88237e-015	7.22774e-016	-2.20561e-015	-7.05516e-015	-6.61032e-015	-1.33047e-014	-9.63616e-015	-5.93067e-015	-1.19997e-014	-9.6399e-015	-1.56984e-015	-1.15905e-014	-1.169e-014	-1.23369e-014	-3.91362e-015
-1.43354e-014	-1.15553e-014	6.71777e-015	2.00376e-015	-9.78897e-015	1.04723e-015	-2.31932e-015	3.56724e-015	5.65188e-015	-5.27813e-015	4.11251e-015	1.04804e-015	-2.36617e-015	-7.04989e-015	-6.65573e-015	-1.3424e-014	-9.80496e-015	-6.20534e-015	-1.23325e-014	-9.93446e-015	-1.58006e-015	-1.18663e-014	-1.18266e-014	-1.25288e-014	-3.91257e-015
-1.4372e-014	-1.17408e-014	6.75671e-015	1.77429e-015	-9.75384e-015	1.04495e-015	-2.21413e-015	3.52396e-015	5.65721e-015	-5.33608e-015	4.33339e-015	1.37003e-015	-2.53554e-015	-7.03217e-015	-6.68726e-015	-1.35232e-014	-9.96982e-015	-6.47702e-015	-1.26458e-014	-1.02415e-014	-1.63323e-015	-1.21173e-014	-1.19547e-014	-1.2709e-014	-3.92135e-015
-1.43889e-014	-1.19293e-014	6.77485e-015	1.54806e-015	-9.6942e-015	1.05219e-015	-2.09471e-015	3.46089e-015	5.65307e-015	-5.39239e-015	4.54427e-015	1.68583e-015	-2.7115e-015	-7.00243e-015	-6.70471e-015	-1.36018e-014	-1.01313e-014	-6.7466e-015	-1.29384e-014	-1.05596e-014	-1.73049e-015	-1.23425e-014	-1.20746e-014	-1.28772e-014	-3.94072e-015
-1.43867e-014	-1.21196e-014	6.77155e-015	1.32708e-015	-9.61101e-015	1.06825e-015	-1.96286e-015	3.37817e-015	5.63995e-015	-5.44668e-015	4.74471e-015	1.99282e-015	-2.89097e-015	-6.96163e-015	-6.70803e-015	-1.36604e-014	-1.0291e-014	-7.01455e-015	-1.32098e-014	-1.08883e-014	-1.87296e-015	-1.2541e-014	-1.21867e-014	-1.30326e-014	-3.97149e-015
-1.43649e-014	-1.23103e-014	6.74611e-015	1.11333e-015	-9.50493e-015	1.09223e-015	-1.8207e-015	3.2748e-015	5.61757e-015	-5.49851e-015	4.93391e-015	2.28806e-015	-3.07149e-015	-6.91021e-015	-6.6967e-015	-1.36992e-014	-1.04489e-014	-7.2823e-015	-1.3459e-014	-1.12264e-014	-2.06192e-015	-1.27123e-014	-1.22915e-014	-1.31756e-014	-4.01394e-015
-1.43233e-014	-1.25002e-014	6.69926e-015	9.09322e-016	-9.37667e-015	1.12362e-015	-1.67054e-015	3.15066e-015	5.58644e-015	-5.54755e-015	5.11118e-015	2.56906e-015	-3.25052e-015	-6.84921e-015	-6.67107e-015	-1.37188e-014	-1.06043e-014	-7.55163e-015	-1.36856e-014	-1.15732e-014	-2.29721e-015	-1.28561e-014	-1.23898e-014	-1.33062e-014	-4.06811e-015
-1.42615e-014	-1.26883e-014	6.63045e-015	7.16596e-016	-9.2268e-015	1.16216e-015	-1.51348e-015	3.00629e-015	5.54659e-015	-5.59383e-015	5.27567e-015	2.83321e-015	-3.42498e-015	-6.77958e-015	-6.63121e-015	-1.3719e-014	-1.0758e-014	-7.82361e-015	-1.38889e-014	-1.19267e-014	-2.57786e-015	-1.29725e-014	-1.24815e-014	-1.34239e-014	-4.13481e-015
-1.41802e-014	-1.28743e-014	6.54025e-015	5.36915e-016	-9.05718e-015	1.20688e-015	-1.35115e-015	2.84147e-015	5.49879e-015	-5.6375e-015	5.42654e-015	3.07745e-015	-3.59174e-015	-6.7021e-015	-6.5772e-015	-1.37003e-014	-1.09102e-014	-8.09957e-015	-1.40685e-014	-1.2285e-014	-2.90387e-015	-1.3062e-014	-1.25675e-014	-1.35288e-014	-4.21399e-015
-1.40799e-014	-1.30571e-014	6.42895e-015	3.71187e-016	-8.8696e-015	1.25666e-015	-1.18472e-015	2.65656e-015	5.44341e-015	-5.67828e-015	5.56258e-015	3.29981e-015	-3.74849e-015	-6.61736e-015	-6.50887e-015	-1.36637e-014	-1.10612e-014	-8.3804e-015	-1.42248e-014	-1.26464e-014	-3.27323e-015	-1.3125e-014	-1.26487e-014	-1.3621e-014	-4.30519e-015
-1.39612e-014	-1.3236e-014	6.29711e-015	2.21311e-016	-8.66519e-015	1.311e-015	-1.01598e-015	2.4515e-015	5.38103e-015	-5.71623e-015	5.68327e-015	3.4983e-015	-3.89237e-015	-6.52581e-015	-6.427e-015	-1.36098e-014	-1.12107e-014	-8.6664e-015	-1.4357e-014	-1.3009e-014	-3.6843e-015	-1.31623e-014	-1.2726e-014	-1.37012e-014	-4.40838e-015
-1.38242e-014	-1.34104e-014	6.14516e-015	8.86879e-017	-8.44573e-015	1.36916e-015	-8.46489e-016	2.22617e-015	5.31222e-015	-5.7517e-015	5.78799e-015	3.67064e-015	-4.01966e-015	-6.42915e-015	-6.3316e-015	-1.35393e-014	-1.1359e-014	-8.95896e-015	-1.44653e-014	-1.33704e-014	-4.13473e-015	-1.31756e-014	-1.28002e-014	-1.37694e-014	-4.52351e-015
-1.36702e-014	-1.35798e-014	5.97402e-015	-2.57641e-017	-8.21236e-015	1.43022e-015	-6.77306e-016	1.9803e-015	5.23724e-015	-5.78459e-015	5.87553e-015	3.81475e-015	-4.12761e-015	-6.32733e-015	-6.22315e-015	-1.34536e-014	-1.1506e-014	-9.25909e-015	-1.45503e-014	-1.37284e-014	-4.62139e-015	-1.3166e-014	-1.28718e-014	-1.38254e-014	-4.64961e-015
-1.35e-014	-1.37441e-014	5.7841e-015	-1.21133e-016	-7.96714e-015	1.49411e-015	-5.09188e-016	1.71471e-015	5.15651e-015	-5.81473e-015	5.94534e-015	3.92935e-015	-4.21364e-015	-6.22131e-015	-6.10127e-015	-1.33535e-014	-1.16505e-014	-9.56719e-015	-1.46117e-014	-1.40797e-014	-5.14089e-015	-1.31346e-014	-1.29411e-014	-1.38699e-014	-4.7859e-015
-1.33146e-014	-1.3903e-014	5.57669e-015	-1.96658e-016	-7.71193e-015	1.56037e-015	-3.43018e-016	1.42989e-015	5.07075e-015	-5.84293e-015	5.9971e-015	4.01317e-015	-4.27538e-015	-6.1117e-015	-5.96647e-015	-1.324e-014	-1.17922e-014	-9.88286e-015	-1.46495e-014	-1.44228e-014	-5.68949e-015	-1.30832e-014	-1.30091e-014	-1.39032e-014	-4.93074e-015
-1.31155e-014	-1.40557e-014	5.35301e-015	-2.52398e-016	-7.44825e-015	1.62823e-015	-1.79657e-016	1.12636e-015	4.98049e-015	-5.86905e-015	6.03039e-015	4.0652e-015	-4.31084e-015	-5.99915e-015	-5.81896e-015	-1.31143e-014	-1.19302e-014	-1.02066e-014	-1.46649e-014	-1.47548e-014	-6.26346e-015	-1.30137e-014	-1.3076e-014	-1.39257e-014	-5.08238e-015
-1.29039e-014	-1.42023e-014	5.11452e-015	-2.87816e-016	-7.1778e-015	1.69705e-015	-1.95731e-017	8.05003e-016	4.88617e-015	-5.89326e-015	6.04465e-015	4.08436e-015	-4.31763e-015	-5.88352e-015	-5.65884e-015	-1.29777e-014	-1.20638e-014	-1.05379e-014	-1.4659e-014	-1.50728e-014	-6.858e-015	-1.29281e-014	-1.31426e-014	-1.3938e-014	-5.24022e-015
-1.26812e-014	-1.43422e-014	4.86238e-015	-3.02731e-016	-6.90245e-015	1.76627e-015	1.37316e-016	4.67367e-016	4.78853e-015	-5.91498e-015	6.03954e-015	4.07046e-015	-4.29419e-015	-5.76487e-015	-5.48687e-015	-1.28317e-014	-1.21925e-014	-1.08765e-014	-1.46316e-014	-1.53745e-014	-7.4684e-015	-1.28285e-014	-1.32097e-014	-1.3941e-014	-5.40274e-015
-1.24495e-014	-1.44753e-014	4.59816e-015	-2.97569e-016	-6.62332e-015	1.83513e-015	2.90197e-016	1.14498e-016	4.68794e-015	-5.93476e-015	6.01517e-015	4.02361e-015	-4.24003e-015	-5.64342e-015	-5.30399e-015	-1.26769e-014	-1.23158e-014	-1.12214e-014	-1.45838e-014	-1.56581e-014	-8.08925e-015	-1.27174e-014	-1.32767e-014	-1.39346e-014	-5.56818e-015
-1.22104e-014	-1.46012e-014	4.32365e-015	-2.72143e-016	-6.3418e-015	1.90325e-015	4.39205e-016	-2.524e-016	4.5856e-015	-5.95319e-015	5.97132e-015	3.94396e-015	-4.15418e-015	-5.5199e-015	-5.11057e-015	-1.25143e-014	-1.24331e-014	-1.1572e-014	-1.45169e-014	-1.59216e-014	-8.7156e-015	-1.25972e-014	-1.33442e-014	-1.39192e-014	-5.73437e-015
-1.1965e-014	-1.47198e-014	4.04104e-015	-2.26837e-016	-6.06027e-015	1.97012e-015	5.84082e-016	-6.32176e-016	4.48173e-015	-5.97012e-015	5.90788e-015	3.83188e-015	-4.03499e-015	-5.39453e-015	-4.90736e-015	-1.23448e-014	-1.25425e-014	-1.19271e-014	-1.44318e-014	-1.61627e-014	-9.34181e-015	-1.24701e-014	-1.34126e-014	-1.38955e-014	-5.89897e-015
-1.17154e-014	-1.48307e-014	3.75266e-015	-1.62584e-016	-5.78009e-015	2.03568e-015	7.24468e-016	-1.02299e-015	4.37732e-015	-5.98564e-015	5.82528e-015	3.68906e-015	-3.88251e-015	-5.26696e-015	-4.6949e-015	-1.21704e-014	-1.26431e-014	-1.22852e-014	-1.43302e-014	-1.63794e-014	-9.96284e-015	-1.23384e-014	-1.34817e-014	-1.38636e-014	-6.06049e-015
-1.14629e-014	-1.49332e-014	3.46082e-015	-8.03129e-017	-5.50318e-015	2.09982e-015	8.60074e-016	-1.42349e-015	4.27348e-015	-5.99977e-015	5.72317e-015	3.51631e-015	-3.69676e-015	-5.13753e-015	-4.4739e-015	-1.19933e-014	-1.27349e-014	-1.26456e-014	-1.42134e-014	-1.65703e-014	-1.05736e-014	-1.22041e-014	-1.3551e-014	-1.38245e-014	-6.21638e-015
-1.12094e-014	-1.50274e-014	3.16746e-015	1.95927e-017	-5.23117e-015	2.16212e-015	9.91062e-016	-1.8321e-015	4.17099e-015	-6.01239e-015	5.6024e-015	3.31525e-015	-3.47797e-015	-5.00607e-015	-4.24534e-015	-1.18148e-014	-1.28173e-014	-1.3006e-014	-1.40825e-014	-1.67346e-014	-1.11686e-014	-1.20693e-014	-1.36204e-014	-1.37782e-014	-6.36479e-015
-1.09565e-014	-1.51128e-014	2.87503e-015	1.35529e-016	-4.96574e-015	2.2223e-015	1.11711e-015	-2.24582e-015	4.07003e-015	-6.02376e-015	5.46413e-015	3.08782e-015	-3.2271e-015	-4.87265e-015	-4.0107e-015	-1.16368e-014	-1.28894e-014	-1.33642e-014	-1.39397e-014	-1.68712e-014	-1.17428e-014	-1.19359e-014	-1.36891e-014	-1.37245e-014	-6.5036e-015
-1.07062e-014	-1.51885e-014	2.5864e-015	2.65668e-016	-4.70827e-015	2.28059e-015	1.23836e-015	-2.66263e-015	3.97182e-015	-6.03325e-015	5.30864e-015	2.83599e-015	-2.94507e-015	-4.7371e-015	-3.77105e-015	-1.14604e-014	-1.29511e-014	-1.3718e-014	-1.37874e-014	-1.69792e-014	-1.22914e-014	-1.18058e-014	-1.37566e-014	-1.36637e-014	-6.63043e-015
-1.04599e-014	-1.52541e-014	2.30411e-015	4.09225e-016	-4.46011e-015	2.33639e-015	1.35496e-015	-3.0804e-015	3.87682e-015	-6.0408e-015	5.13734e-015	2.56187e-015	-2.63319e-015	-4.59938e-015	-3.52665e-015	-1.12863e-014	-1.30023e-014	-1.40651e-014	-1.36282e-014	-1.70579e-014	-1.28087e-014	-1.16809e-014	-1.38222e-014	-1.35963e-014	-6.74357e-015
-1.02189e-014	-1.53094e-014	2.03087e-015	5.64993e-016	-4.22255e-015	2.39021e-015	1.4673e-015	-3.49645e-015	3.78517e-015	-6.04615e-015	4.95108e-015	2.26838e-015	-2.29275e-015	-4.45954e-015	-3.27899e-015	-1.11165e-014	-1.30418e-014	-1.44036e-014	-1.34636e-014	-1.71079e-014	-1.3291e-014	-1.15624e-014	-1.38853e-014	-1.35224e-014	-6.84148e-015
-9.98547e-015	-1.53541e-014	1.76931e-015	7.31531e-016	-3.996e-015	2.44184e-015	1.5754e-015	-3.9087e-015	3.69745e-015	-6.04892e-015	4.75135e-015	1.95862e-015	-1.92652e-015	-4.3177e-015	-3.02986e-015	-1.09522e-014	-1.30695e-014	-1.47312e-014	-1.32954e-014	-1.71287e-014	-1.37339e-014	-1.14515e-014	-1.39449e-014	-1.34426e-014	-6.92248e-015
-9.76156e-015	-1.53873e-014	1.52236e-015	9.0725e-016	-3.78146e-015	2.49057e-015	1.67893e-015	-4.31457e-015	3.61441e-015	-6.04848e-015	4.53948e-015	1.63532e-015	-1.53719e-015	-4.17346e-015	-2.78002e-015	-1.07946e-014	-1.30858e-014	-1.50454e-014	-1.31256e-014	-1.71207e-014	-1.41337e-014	-1.13493e-014	-1.4e-014	-1.33573e-014	-6.98479e-015
-9.54813e-015	-1.54087e-014	1.29305e-015	1.09038e-015	-3.58018e-015	2.53644e-015	1.77701e-015	-4.71153e-015	3.53671e-015	-6.04461e-015	4.31696e-015	1.30169e-015	-1.12737e-015	-4.02646e-015	-2.53035e-015	-1.06442e-014	-1.30908e-014	-1.53444e-014	-1.29562e-014	-1.70844e-014	-1.44874e-014	-1.12571e-014	-1.40497e-014	-1.32668e-014	-7.0272e-015
-9.3464e-015	-1.54174e-014	1.08348e-015	1.27904e-015	-3.39295e-015	2.57919e-015	1.86955e-015	-5.09692e-015	3.46577e-015	-6.03758e-015	4.08545e-015	9.61321e-016	-7.00535e-016	-3.87669e-015	-2.28221e-015	-1.05018e-014	-1.30846e-014	-1.56265e-014	-1.27897e-014	-1.70199e-014	-1.47925e-014	-1.11756e-014	-1.4093e-014	-1.31718e-014	-7.04921e-015
-9.15778e-015	-1.5413e-014	8.96738e-016	1.47148e-015	-3.22001e-015	2.61908e-015	1.95594e-015	-5.46838e-015	3.40171e-015	-6.02672e-015	3.84668e-015	6.17208e-016	-2.60605e-016	-3.72444e-015	-2.03681e-015	-1.03681e-014	-1.30674e-014	-1.58895e-014	-1.26289e-014	-1.69291e-014	-1.50466e-014	-1.1105e-014	-1.41289e-014	-1.30722e-014	-7.04978e-015
-8.9838e-015	-1.53949e-014	7.34873e-016	1.66621e-015	-3.06253e-015	2.65645e-015	2.03639e-015	-5.82352e-015	3.34443e-015	-6.01135e-015	3.60242e-015	2.72422e-016	1.89237e-016	-3.56978e-015	-1.79545e-015	-1.02436e-014	-1.30398e-014	-1.61313e-014	-1.24756e-014	-1.68131e-014	-1.5248e-014	-1.10461e-014	-1.41563e-014	-1.29677e-014	-7.02826e-015
-8.82453e-015	-1.53627e-014	5.99818e-016	1.86156e-015	-2.92095e-015	2.69101e-015	2.1105e-015	-6.15999e-015	3.29344e-015	-5.99149e-015	3.35432e-015	-6.94588e-017	6.45574e-016	-3.41293e-015	-1.55887e-015	-1.01295e-014	-1.30025e-014	-1.63503e-014	-1.23326e-014	-1.66737e-014	-1.5396e-014	-1.09985e-014	-1.41741e-014	-1.28588e-014	-6.98406e-015
-8.6806e-015	-1.5316e-014	4.9455e-016	2.05593e-015	-2.79484e-015	2.72341e-015	2.17781e-015	-6.47525e-015	3.24939e-015	-5.96711e-015	3.1043e-015	-4.04779e-016	1.10436e-015	-3.25388e-015	-1.32847e-015	-1.00258e-014	-1.2956e-014	-1.65455e-014	-1.22014e-014	-1.65127e-014	-1.54899e-014	-1.0962e-014	-1.41813e-014	-1.27449e-014	-6.91697e-015
-8.55303e-015	-1.52541e-014	4.21379e-016	2.24794e-015	-2.68382e-015	2.75377e-015	2.23702e-015	-6.7671e-015	3.21231e-015	-5.9376e-015	2.85415e-015	-7.304e-016	1.56172e-015	-3.09196e-015	-1.10494e-015	-9.93226e-015	-1.29007e-014	-1.67165e-014	-1.20836e-014	-1.63326e-014	-1.55306e-014	-1.09367e-014	-1.4177e-014	-1.26263e-014	-6.82712e-015
-8.44228e-015	-1.51764e-014	3.82092e-016	2.43636e-015	-2.5881e-015	2.78244e-015	2.28728e-015	-7.03373e-015	3.18175e-015	-5.90269e-015	2.60557e-015	-1.04342e-015	2.01323e-015	-2.92776e-015	-8.89054e-016	-9.84967e-015	-1.28376e-014	-1.68623e-014	-1.19813e-014	-1.61354e-014	-1.5518e-014	-1.09218e-014	-1.4161e-014	-1.25041e-014	-6.715e-015
-8.34904e-015	-1.50828e-014	3.78044e-016	2.62038e-015	-2.50802e-015	2.80901e-015	2.32785e-015	-7.27291e-015	3.15803e-015	-5.86216e-015	2.36086e-015	-1.34099e-015	2.45502e-015	-2.76154e-015	-6.81538e-016	-9.77755e-015	-1.27674e-014	-1.69821e-014	-1.18969e-014	-1.59235e-014	-1.54533e-014	-1.09164e-014	-1.41325e-014	-1.23782e-014	-6.58157e-015
-8.27297e-015	-1.49727e-014	4.11323e-016	2.79804e-015	-2.44343e-015	2.83317e-015	2.35847e-015	-7.48329e-015	3.14147e-015	-5.81608e-015	2.12166e-015	-1.6204e-015	2.88337e-015	-2.59344e-015	-4.8294e-016	-9.71551e-015	-1.26906e-014	-1.70755e-014	-1.18322e-014	-1.5699e-014	-1.53384e-014	-1.09195e-014	-1.4091e-014	-1.22485e-014	-6.42735e-015
-8.21391e-015	-1.48461e-014	4.82556e-016	2.96834e-015	-2.39308e-015	2.85512e-015	2.37856e-015	-7.66349e-015	3.13141e-015	-5.76429e-015	1.88903e-015	-1.87921e-015	3.29386e-015	-2.4238e-015	-2.93801e-016	-9.66304e-015	-1.26084e-014	-1.71431e-014	-1.17882e-014	-1.54637e-014	-1.51757e-014	-1.09302e-014	-1.40362e-014	-1.21155e-014	-6.25466e-015
-8.17158e-015	-1.4703e-014	5.92813e-016	3.13064e-015	-2.35709e-015	2.87484e-015	2.38661e-015	-7.81222e-015	3.12689e-015	-5.70677e-015	1.66507e-015	-2.11508e-015	3.68328e-015	-2.25314e-015	-1.14856e-016	-9.61943e-015	-1.25221e-014	-1.71853e-014	-1.17667e-014	-1.522e-014	-1.49681e-014	-1.09475e-014	-1.3968e-014	-1.19796e-014	-6.06512e-015
-8.14597e-015	-1.45435e-014	7.42351e-016	3.28415e-015	-2.33431e-015	2.89286e-015	2.3822e-015	-7.92903e-015	3.12789e-015	-5.64382e-015	1.45068e-015	-2.32555e-015	4.04807e-015	-2.08142e-015	5.34401e-017	-9.58399e-015	-1.24335e-014	-1.72035e-014	-1.17687e-014	-1.49703e-014	-1.47191e-014	-1.09703e-014	-1.38863e-014	-1.18413e-014	-5.8602e-015
-8.13646e-015	-1.4368e-014	9.31357e-016	3.42823e-015	-2.32335e-015	2.90951e-015	2.36456e-015	-8.01257e-015	3.13442e-015	-5.57578e-015	1.24764e-015	-2.50892e-015	4.38497e-015	-1.90894e-015	2.11146e-016	-9.55554e-015	-1.23431e-014	-1.71987e-014	-1.17955e-014	-1.47174e-014	-1.44321e-014	-1.09975e-014	-1.37913e-014	-1.17002e-014	-5.64228e-015
-8.14228e-015	-1.41769e-014	1.15982e-015	3.56229e-015	-2.32354e-015	2.92462e-015	2.33368e-015	-8.06189e-015	3.14626e-015	-5.50308e-015	1.05739e-015	-2.66385e-015	4.6911e-015	-1.73558e-015	3.58402e-016	-9.5329e-015	-1.2252e-014	-1.71725e-014	-1.18481e-014	-1.44631e-014	-1.41117e-014	-1.10284e-014	-1.3683e-014	-1.15565e-014	-5.41388e-015
-8.16332e-015	-1.39712e-014	1.42732e-015	3.68524e-015	-2.33421e-015	2.93847e-015	2.28944e-015	-8.07801e-015	3.1626e-015	-5.42615e-015	8.80681e-016	-2.78956e-015	4.96395e-015	-1.56208e-015	4.94989e-016	-9.51515e-015	-1.21606e-014	-1.7126e-014	-1.19267e-014	-1.42096e-014	-1.37623e-014	-1.10612e-014	-1.35617e-014	-1.1411e-014	-5.17738e-015
-8.19836e-015	-1.37515e-014	1.73309e-015	3.79771e-015	-2.35451e-015	2.95119e-015	2.23114e-015	-8.06023e-015	3.1826e-015	-5.34549e-015	7.18302e-016	-2.88517e-015	5.20145e-015	-1.38802e-015	6.21316e-016	-9.50159e-015	-1.20694e-014	-1.70615e-014	-1.20317e-014	-1.39591e-014	-1.33883e-014	-1.10944e-014	-1.34281e-014	-1.12643e-014	-4.93458e-015
-8.24642e-015	-1.35177e-014	2.0756e-015	3.90011e-015	-2.3824e-015	2.96363e-015	2.15877e-015	-8.00951e-015	3.20532e-015	-5.26094e-015	5.71e-016	-2.95014e-015	5.40161e-015	-1.21354e-015	7.37997e-016	-9.49109e-015	-1.19794e-014	-1.69819e-014	-1.21632e-014	-1.37134e-014	-1.2995e-014	-1.11275e-014	-1.32832e-014	-1.1117e-014	-4.6883e-015
-8.30602e-015	-1.32705e-014	2.45362e-015	3.99207e-015	-2.41689e-015	2.97631e-015	2.07294e-015	-7.92704e-015	3.23016e-015	-5.17352e-015	4.39289e-016	-2.98438e-015	5.56243e-015	-1.03901e-015	8.46022e-016	-9.48189e-015	-1.18911e-014	-1.68894e-014	-1.23214e-014	-1.34734e-014	-1.25871e-014	-1.11599e-014	-1.31278e-014	-1.09697e-014	-4.4416e-015
-8.37616e-015	-1.30111e-014	2.86542e-015	4.07352e-015	-2.4565e-015	2.98971e-015	1.97418e-015	-7.8148e-015	3.25649e-015	-5.08363e-015	3.23724e-016	-2.98779e-015	5.6822e-015	-8.65318e-016	9.45645e-016	-9.47245e-015	-1.18054e-014	-1.67877e-014	-1.2506e-014	-1.32409e-014	-1.21698e-014	-1.11901e-014	-1.29634e-014	-1.08222e-014	-4.19649e-015
-8.45565e-015	-1.27408e-014	3.30797e-015	4.14491e-015	-2.49967e-015	3.00421e-015	1.86275e-015	-7.67448e-015	3.28388e-015	-4.99182e-015	2.24591e-016	-2.96086e-015	5.75994e-015	-6.921e-016	1.03784e-015	-9.46163e-015	-1.17225e-014	-1.66801e-014	-1.27162e-014	-1.30175e-014	-1.17485e-014	-1.12172e-014	-1.27914e-014	-1.06755e-014	-3.95587e-015
-8.54307e-015	-1.24609e-014	3.77934e-015	4.20615e-015	-2.54475e-015	3.0208e-015	1.7397e-015	-7.50748e-015	3.31132e-015	-4.89875e-015	1.4159e-016	-2.90448e-015	5.79532e-015	-5.19389e-016	1.12342e-015	-9.4477e-015	-1.16425e-014	-1.65693e-014	-1.29505e-014	-1.2804e-014	-1.13282e-014	-1.12401e-014	-1.26134e-014	-1.05301e-014	-3.72274e-015
-8.63773e-015	-1.21729e-014	4.27733e-015	4.25827e-015	-2.5907e-015	3.03981e-015	1.60656e-015	-7.31563e-015	3.33778e-015	-4.80587e-015	7.48043e-017	-2.81935e-015	5.78909e-015	-3.46856e-016	1.20369e-015	-9.42898e-015	-1.15658e-014	-1.64579e-014	-1.3208e-014	-1.26014e-014	-1.09138e-014	-1.1259e-014	-1.24308e-014	-1.03861e-014	-3.50004e-015
-8.73812e-015	-1.1879e-014	4.79883e-015	4.3023e-015	-2.63638e-015	3.06192e-015	1.46414e-015	-7.101e-015	3.36281e-015	-4.71392e-015	2.33706e-017	-2.70745e-015	5.7421e-015	-1.7432e-016	1.27966e-015	-9.40422e-015	-1.14928e-014	-1.63493e-014	-1.34872e-014	-1.24104e-014	-1.05101e-014	-1.12737e-014	-1.22454e-014	-1.02445e-014	-3.29009e-015
-8.84236e-015	-1.15808e-014	5.34031e-015	4.33871e-015	-2.68035e-015	3.08736e-015	1.31378e-015	-6.86691e-015	3.38567e-015	-4.62419e-015	-1.26631e-017	-2.56997e-015	5.65577e-015	-2.00764e-018	1.35257e-015	-9.37192e-015	-1.14241e-014	-1.62464e-014	-1.37869e-014	-1.22319e-014	-1.01216e-014	-1.12844e-014	-1.20585e-014	-1.01064e-014	-3.09443e-015
-8.94955e-015	-1.128e-014	5.89811e-015	4.36835e-015	-2.72109e-015	3.11748e-015	1.15744e-015	-6.61663e-015	3.40536e-015	-4.53753e-015	-3.39069e-017	-2.40868e-015	5.53134e-015	1.69694e-016	1.42354e-015	-9.33099e-015	-1.13601e-014	-1.61528e-014	-1.41056e-014	-1.20653e-014	-9.75295e-015	-1.12909e-014	-1.18721e-014	-9.97253e-015	-2.91502e-015
-9.05829e-015	-1.09781e-014	6.46901e-015	4.39206e-015	-2.7575e-015	3.15319e-015	9.9641e-016	-6.35322e-015	3.42088e-015	-4.45496e-015	-4.14042e-017	-2.22551e-015	5.36976e-015	3.39753e-016	1.49357e-015	-9.28022e-015	-1.13003e-014	-1.60719e-014	-1.44409e-014	-1.19107e-014	-9.40803e-015	-1.12931e-014	-1.16881e-014	-9.84335e-015	-2.75452e-015
-9.16743e-015	-1.06763e-014	7.0488e-015	4.41186e-015	-2.78873e-015	3.19514e-015	8.33263e-016	-6.08041e-015	3.43137e-015	-4.37734e-015	-3.66899e-017	-2.0228e-015	5.17265e-015	5.08915e-016	1.56426e-015	-9.21869e-015	-1.12455e-014	-1.60071e-014	-1.47905e-014	-1.17679e-014	-9.09033e-015	-1.12918e-014	-1.15081e-014	-9.71926e-015	-2.6144e-015
-9.27563e-015	-1.0376e-014	7.63312e-015	4.42832e-015	-2.81318e-015	3.24347e-015	6.70547e-016	-5.80104e-015	3.43573e-015	-4.30518e-015	-2.1073e-017	-1.80344e-015	4.94236e-015	6.76966e-016	1.63625e-015	-9.14589e-015	-1.11951e-014	-1.59608e-014	-1.51528e-014	-1.16372e-014	-8.80381e-015	-1.12873e-014	-1.1334e-014	-9.60043e-015	-2.49597e-015
-9.38204e-015	-1.00793e-014	8.21826e-015	4.44172e-015	-2.82992e-015	3.29927e-015	5.09999e-016	-5.51883e-015	3.43283e-015	-4.23932e-015	4.32523e-018	-1.56982e-015	4.68113e-015	8.44178e-016	1.71129e-015	-9.06078e-015	-1.11494e-014	-1.59356e-014	-1.55247e-014	-1.15174e-014	-8.55168e-015	-1.12801e-014	-1.11676e-014	-9.48802e-015	-2.40079e-015
-9.48596e-015	-9.7881e-015	8.80013e-015	4.45425e-015	-2.83843e-015	3.36336e-015	3.53858e-016	-5.23755e-015	3.42166e-015	-4.18069e-015	3.83549e-017	-1.32422e-015	4.39168e-015	1.01044e-015	1.79076e-015	-8.96261e-015	-1.11083e-014	-1.59333e-014	-1.59035e-014	-1.14085e-014	-8.33588e-015	-1.1271e-014	-1.1011e-014	-9.38304e-015	-2.33028e-015
-9.5858e-015	-9.50444e-015	9.37408e-015	4.46692e-015	-2.8376e-015	3.43608e-015	2.03742e-016	-4.96121e-015	3.40117e-015	-4.13017e-015	7.90115e-017	-1.06988e-015	4.07682e-015	1.17575e-015	1.87517e-015	-8.85092e-015	-1.10716e-014	-1.59549e-014	-1.62866e-014	-1.13101e-014	-8.15883e-015	-1.12607e-014	-1.08654e-014	-9.28615e-015	-2.28487e-015
-9.68049e-015	-9.2296e-015	9.93633e-015	4.48048e-015	-2.82671e-015	3.51884e-015	6.24057e-017	-4.69275e-015	3.37089e-015	-4.08869e-015	1.24506e-016	-8.10122e-016	3.74041e-015	1.3403e-015	1.96573e-015	-8.7251e-015	-1.10397e-014	-1.60026e-014	-1.66716e-014	-1.12213e-014	-8.02228e-015	-1.12502e-014	-1.07323e-014	-9.19768e-015	-2.26497e-015
-9.77001e-015	-8.96413e-015	1.04824e-014	4.49648e-015	-2.80464e-015	3.61202e-015	-6.77666e-017	-4.43525e-015	3.32961e-015	-4.05692e-015	1.73017e-016	-5.47757e-016	3.38544e-015	1.50397e-015	2.06311e-015	-8.5853e-015	-1.10123e-014	-1.60767e-014	-1.70558e-014	-1.11412e-014	-7.92808e-015	-1.12402e-014	-1.06126e-014	-9.11831e-015	-2.27126e-015
-9.853e-015	-8.7099e-015	1.1009e-014	4.51595e-015	-2.77084e-015	3.71568e-015	-1.84476e-016	-4.1922e-015	3.27696e-015	-4.03542e-015	2.22593e-016	-2.86125e-016	3.01536e-015	1.66648e-015	2.16851e-015	-8.43124e-015	-1.09892e-014	-1.61782e-014	-1.74362e-014	-1.10691e-014	-7.87606e-015	-1.12318e-014	-1.05078e-014	-9.04866e-015	-2.30342e-015
-9.92844e-015	-8.4678e-015	1.15123e-014	4.5402e-015	-2.72425e-015	3.83051e-015	-2.85472e-016	-3.9674e-015	3.21239e-015	-4.02482e-015	2.7154e-016	-2.75506e-017	2.63335e-015	1.82752e-015	2.2829e-015	-8.26332e-015	-1.0971e-014	-1.63078e-014	-1.78105e-014	-1.10054e-014	-7.86623e-015	-1.12265e-014	-1.04192e-014	-8.9893e-015	-2.36101e-015
-9.99662e-015	-8.23925e-015	1.19888e-014	4.57083e-015	-2.66466e-015	3.95739e-015	-3.6878e-016	-3.76372e-015	3.13452e-015	-4.02545e-015	3.17967e-016	2.25078e-016	2.24312e-015	1.98711e-015	2.40691e-015	-8.08206e-015	-1.09579e-014	-1.64648e-014	-1.81758e-014	-1.09489e-014	-7.89898e-015	-1.12252e-014	-1.03467e-014	-8.94027e-015	-2.44379e-015
-1.0057e-014	-8.02497e-015	1.2436e-014	4.60819e-015	-2.59183e-015	4.09686e-015	-4.32497e-016	-3.58429e-015	3.04275e-015	-4.03805e-015	3.59839e-016	4.68744e-016	1.84762e-015	2.14537e-015	2.54041e-015	-7.88803e-015	-1.09501e-014	-1.66488e-014	-1.85294e-014	-1.08979e-014	-7.97338e-015	-1.12292e-014	-1.02911e-014	-8.90168e-015	-2.55131e-015
-1.01091e-014	-7.82505e-015	1.28501e-014	4.65338e-015	-2.50528e-015	4.24824e-015	-4.75054e-016	-3.43158e-015	2.93607e-015	-4.0624e-015	3.95512e-016	7.00811e-016	1.45019e-015	2.30242e-015	2.68357e-015	-7.68182e-015	-1.09483e-014	-1.68589e-014	-1.88685e-014	-1.08521e-014	-8.08855e-015	-1.12396e-014	-1.02528e-014	-8.87364e-015	-2.68305e-015
-1.01525e-014	-7.63948e-015	1.32283e-014	4.70793e-015	-2.40547e-015	4.41126e-015	-4.94815e-016	-3.30748e-015	2.81389e-015	-4.09871e-015	4.23688e-016	9.18621e-016	1.05449e-015	2.45911e-015	2.83666e-015	-7.46383e-015	-1.09529e-014	-1.70936e-014	-1.91904e-014	-1.0811e-014	-8.24293e-015	-1.12572e-014	-1.02321e-014	-8.85639e-015	-2.83743e-015
-1.01864e-014	-7.46906e-015	1.35681e-014	4.77292e-015	-2.29296e-015	4.58596e-015	-4.90219e-016	-3.21443e-015	2.67571e-015	-4.14661e-015	4.42815e-016	1.11967e-015	6.63779e-016	2.61524e-015	2.99894e-015	-7.23519e-015	-1.09644e-014	-1.73507e-014	-1.94928e-014	-1.07748e-014	-8.43462e-015	-1.12829e-014	-1.02287e-014	-8.85038e-015	-3.01347e-015
-1.02112e-014	-7.31375e-015	1.38674e-014	4.84892e-015	-2.16709e-015	4.77243e-015	-4.60863e-016	-3.15383e-015	2.52075e-015	-4.20682e-015	4.51379e-016	1.30203e-015	2.80268e-016	2.77028e-015	3.17081e-015	-6.99682e-015	-1.09823e-014	-1.76278e-014	-1.97737e-014	-1.07426e-014	-8.66146e-015	-1.13174e-014	-1.02423e-014	-8.85571e-015	-3.21036e-015
-1.02272e-014	-7.17328e-015	1.4125e-014	4.93594e-015	-2.02831e-015	4.97049e-015	-4.05828e-016	-3.12691e-015	2.34876e-015	-4.27914e-015	4.47669e-016	1.46395e-015	-9.31728e-017	2.9246e-015	3.35203e-015	-6.75008e-015	-1.10072e-014	-1.7922e-014	-2.00308e-014	-1.0714e-014	-8.92131e-015	-1.1361e-014	-1.02724e-014	-8.87212e-015	-3.42677e-015
-1.02341e-014	-7.04758e-015	1.43397e-014	5.03548e-015	-1.8766e-015	5.17892e-015	-3.24685e-016	-3.13487e-015	2.15862e-015	-4.36344e-015	4.30574e-016	1.60274e-015	-4.54442e-016	3.07881e-015	3.54212e-015	-6.49604e-015	-1.10404e-014	-1.82306e-014	-2.02623e-014	-1.06892e-014	-9.21047e-015	-1.14138e-014	-1.03184e-014	-8.89908e-015	-3.66028e-015
-1.02325e-014	-6.93591e-015	1.45108e-014	5.148e-015	-1.71177e-015	5.39731e-015	-2.18038e-016	-3.17918e-015	1.94952e-015	-4.45928e-015	3.99105e-016	1.71742e-015	-8.01505e-016	3.23204e-015	3.74069e-015	-6.23626e-015	-1.10825e-014	-1.85504e-014	-2.04665e-014	-1.06678e-014	-9.52704e-015	-1.14761e-014	-1.0379e-014	-8.93658e-015	-3.9092e-015
-1.02226e-014	-6.83719e-015	1.4637e-014	5.27439e-015	-1.53499e-015	5.62474e-015	-8.56714e-017	-3.25901e-015	1.72149e-015	-4.566e-015	3.52534e-016	1.8065e-015	-1.13279e-015	3.38425e-015	3.94697e-015	-5.97148e-015	-1.11349e-014	-1.88781e-014	-2.06414e-014	-1.06497e-014	-9.86807e-015	-1.15485e-014	-1.04531e-014	-8.98454e-015	-4.17226e-015
-1.02042e-014	-6.75123e-015	1.47191e-014	5.41474e-015	-1.34626e-015	5.86028e-015	7.17017e-017	-3.37443e-015	1.47448e-015	-4.68334e-015	2.89972e-016	1.86892e-015	-1.44682e-015	3.53518e-015	4.16027e-015	-5.7031e-015	-1.11983e-014	-1.92101e-014	-2.07855e-014	-1.06349e-014	-1.02299e-014	-1.16298e-014	-1.05392e-014	-9.04173e-015	-4.44741e-015
-1.01777e-014	-6.67673e-015	1.47568e-014	5.56891e-015	-1.14565e-015	6.10277e-015	2.52288e-016	-3.52556e-015	1.20812e-015	-4.81065e-015	2.10788e-016	1.9037e-015	-1.7417e-015	3.68469e-015	4.3798e-015	-5.43233e-015	-1.12733e-014	-1.95418e-014	-2.0898e-014	-1.06239e-014	-1.06088e-014	-1.172e-014	-1.06361e-014	-9.10745e-015	-4.73357e-015
-1.01442e-014	-6.61227e-015	1.4752e-014	5.73704e-015	-9.33796e-016	6.35142e-015	4.54317e-016	-3.71123e-015	9.22828e-016	-4.94719e-015	1.14718e-016	1.9102e-015	-2.01625e-015	3.83259e-015	4.60393e-015	-5.16019e-015	-1.13608e-014	-1.98698e-014	-2.09783e-014	-1.06172e-014	-1.10013e-014	-1.18189e-014	-1.07418e-014	-9.18122e-015	-5.02933e-015
-1.01034e-014	-6.55728e-015	1.47058e-014	5.9195e-015	-7.11141e-016	6.60464e-015	6.76411e-016	-3.93054e-015	6.19058e-016	-5.09228e-015	1.76057e-018	1.88779e-015	-2.26981e-015	3.97897e-015	4.83191e-015	-4.88769e-015	-1.14615e-014	-2.01899e-014	-2.10262e-014	-1.0615e-014	-1.14041e-014	-1.19253e-014	-1.08549e-014	-9.26236e-015	-5.33308e-015
-1.00558e-014	-6.5104e-015	1.46197e-014	6.11687e-015	-4.77884e-016	6.86066e-015	9.16507e-016	-4.18214e-015	2.96681e-016	-5.2448e-015	-1.28265e-016	1.83606e-015	-2.50119e-015	4.1233e-015	5.06285e-015	-4.61593e-015	-1.15754e-014	-2.04973e-014	-2.1041e-014	-1.06187e-014	-1.18138e-014	-1.20388e-014	-1.09735e-014	-9.34937e-015	-5.64355e-015
-1.00015e-014	-6.4706e-015	1.44958e-014	6.32862e-015	-2.34411e-016	7.11862e-015	1.17252e-015	-4.46427e-015	-4.39238e-017	-5.4042e-015	-2.74834e-016	1.75523e-015	-2.71017e-015	4.26562e-015	5.29481e-015	-4.34593e-015	-1.17032e-014	-2.07883e-014	-2.10226e-014	-1.06285e-014	-1.22272e-014	-1.21578e-014	-1.1096e-014	-9.44095e-015	-5.95936e-015
-9.94202e-015	-6.43616e-015	1.43369e-014	6.55445e-015	1.89239e-017	7.37643e-015	1.44206e-015	-4.77437e-015	-4.02034e-016	-5.57015e-015	-4.37763e-016	1.64603e-015	-2.89639e-015	4.40553e-015	5.5272e-015	-4.0798e-015	-1.18453e-014	-2.10586e-014	-2.09712e-014	-1.06447e-014	-1.2641e-014	-1.22806e-014	-1.12206e-014	-9.53573e-015	-6.27954e-015
-9.87697e-015	-6.40572e-015	1.41458e-014	6.79393e-015	2.81617e-016	7.63313e-015	1.72153e-015	-5.10926e-015	-7.76471e-016	-5.74161e-015	-6.16905e-016	1.50901e-015	-3.06019e-015	4.5429e-015	5.75949e-015	-3.81793e-015	-1.20029e-014	-2.13044e-014	-2.08871e-014	-1.0668e-014	-1.30524e-014	-1.24059e-014	-1.13448e-014	-9.63261e-015	-6.60245e-015
-9.80701e-015	-6.37833e-015	1.39258e-014	7.04686e-015	5.53391e-016	7.88731e-015	2.00863e-015	-5.46638e-015	-1.16621e-015	-5.91718e-015	-8.11281e-016	1.34529e-015	-3.20158e-015	4.67845e-015	5.99029e-015	-3.56043e-015	-1.21758e-014	-2.15226e-014	-2.07708e-014	-1.06992e-014	-1.34582e-014	-1.25316e-014	-1.14667e-014	-9.73011e-015	-6.92654e-015
-9.73245e-015	-6.35264e-015	1.36796e-014	7.31299e-015	8.34129e-016	8.13706e-015	2.29983e-015	-5.84302e-015	-1.5706e-015	-6.09602e-015	-1.02031e-015	1.15588e-015	-3.32114e-015	4.81213e-015	6.21853e-015	-3.30825e-015	-1.23636e-014	-2.17103e-014	-2.0623e-014	-1.07386e-014	-1.38555e-014	-1.26561e-014	-1.15842e-014	-9.82717e-015	-7.25069e-015
-9.65309e-015	-6.3271e-015	1.34113e-014	7.59114e-015	1.12385e-015	8.38106e-015	2.59214e-015	-6.23605e-015	-1.98838e-015	-6.27679e-015	-1.24304e-015	9.4305e-016	-3.41964e-015	4.94372e-015	6.44303e-015	-3.06214e-015	-1.2566e-014	-2.18648e-014	-2.04448e-014	-1.07872e-014	-1.42418e-014	-1.27774e-014	-1.16957e-014	-9.92232e-015	-7.57417e-015
-9.56961e-015	-6.30049e-015	1.31246e-014	7.88007e-015	1.42226e-015	8.61816e-015	2.88215e-015	-6.64183e-015	-2.41768e-015	-6.45852e-015	-1.478e-015	7.08146e-016	-3.49697e-015	5.07351e-015	6.66382e-015	-2.82199e-015	-1.27832e-014	-2.19833e-014	-2.02373e-014	-1.08451e-014	-1.46145e-014	-1.28934e-014	-1.17989e-014	-1.00144e-014	-7.89634e-015
-9.48218e-015	-6.27257e-015	1.28228e-014	8.17945e-015	1.72853e-015	8.84668e-015	3.16672e-015	-7.05748e-015	-2.8563e-015	-6.64037e-015	-1.72345e-015	4.5292e-016	-3.55361e-015	5.20112e-015	6.88001e-015	-2.58797e-015	-1.30146e-014	-2.20639e-014	-2.00023e-014	-1.09132e-014	-1.49714e-014	-1.30025e-014	-1.1892e-014	-1.0102e-014	-8.21635e-015
-9.39066e-015	-6.24218e-015	1.25097e-014	8.48868e-015	2.04229e-015	9.06481e-015	3.44274e-015	-7.47979e-015	-3.30231e-015	-6.8212e-015	-1.97797e-015	1.79724e-016	-3.59062e-015	5.32715e-015	7.09015e-015	-2.36001e-015	-1.32594e-014	-2.2104e-014	-1.97418e-014	-1.09922e-014	-1.53108e-014	-1.31028e-014	-1.19741e-014	-1.01832e-014	-8.534e-015
-9.29461e-015	-6.20875e-015	1.21895e-014	8.80644e-015	2.36418e-015	9.27197e-015	3.70731e-015	-7.90494e-015	-3.75397e-015	-6.9999e-015	-2.23971e-015	-1.09393e-016	-3.60907e-015	5.45194e-015	7.29436e-015	-2.13802e-015	-1.35169e-014	-2.21028e-014	-1.94576e-014	-1.10821e-014	-1.56307e-014	-1.31927e-014	-1.20438e-014	-1.02564e-014	-8.84819e-015
-9.19486e-015	-6.17164e-015	1.18661e-014	9.13154e-015	2.69391e-015	9.46695e-015	3.95786e-015	-8.32924e-015	-4.20868e-015	-7.17544e-015	-2.50697e-015	-4.11746e-016	-3.61034e-015	5.57521e-015	7.49186e-015	-1.92215e-015	-1.37855e-014	-2.20595e-014	-1.91514e-014	-1.11831e-014	-1.59305e-014	-1.32705e-014	-1.20995e-014	-1.03205e-014	-9.15773e-015
-9.09207e-015	-6.13072e-015	1.15441e-014	9.46319e-015	3.03144e-015	9.64884e-015	4.19127e-015	-8.7489e-015	-4.66391e-015	-7.34662e-015	-2.77797e-015	-7.24242e-016	-3.59525e-015	5.6976e-015	7.68224e-015	-1.71176e-015	-1.40648e-014	-2.19738e-014	-1.88257e-014	-1.12959e-014	-1.6209e-014	-1.33341e-014	-1.21401e-014	-1.03738e-014	-9.46237e-015
-8.98579e-015	-6.08553e-015	1.12264e-014	9.7996e-015	3.37562e-015	9.81654e-015	4.40522e-015	-9.16018e-015	-5.11721e-015	-7.51259e-015	-3.05083e-015	-1.0442e-015	-3.56478e-015	5.81916e-015	7.86548e-015	-1.50675e-015	-1.43519e-014	-2.1846e-014	-1.84826e-014	-1.14197e-014	-1.64655e-014	-1.33814e-014	-1.21649e-014	-1.04148e-014	-9.76102e-015
-8.87489e-015	-6.03576e-015	1.09163e-014	1.01399e-014	3.72665e-015	9.9696e-015	4.59807e-015	-9.55986e-015	-5.56578e-015	-7.67216e-015	-3.3239e-015	-1.36833e-015	-3.51976e-015	5.93967e-015	8.04179e-015	-1.30705e-015	-1.46446e-014	-2.16772e-014	-1.81242e-014	-1.15556e-014	-1.66991e-014	-1.3411e-014	-1.21728e-014	-1.04417e-014	-1.00534e-014
-8.7596e-015	-5.98155e-015	1.06169e-014	1.04828e-014	4.08435e-015	1.01076e-014	4.76732e-015	-9.94436e-015	-6.00622e-015	-7.82432e-015	-3.59459e-015	-1.69384e-015	-3.46104e-015	6.05995e-015	8.21087e-015	-1.11223e-015	-1.49419e-014	-2.14684e-014	-1.77524e-014	-1.17031e-014	-1.69094e-014	-1.34222e-014	-1.21634e-014	-1.04542e-014	-1.03393e-014
-8.64045e-015	-5.92366e-015	1.03324e-014	1.08269e-014	4.44832e-015	1.0231e-014	4.91143e-015	-1.03099e-014	-6.43607e-015	-7.96795e-015	-3.86094e-015	-2.01797e-015	-3.38896e-015	6.18069e-015	8.37268e-015	-9.21464e-016	-1.52414e-014	-2.1221e-014	-1.73705e-014	-1.1862e-014	-1.70959e-014	-1.34143e-014	-1.21369e-014	-1.04511e-014	-1.06183e-014
-8.51793e-015	-5.86269e-015	1.00654e-014	1.11709e-014	4.81884e-015	1.03397e-014	5.02957e-015	-1.0653e-014	-6.85218e-015	-8.10241e-015	-4.12147e-015	-2.33696e-015	-3.30449e-015	6.30209e-015	8.52777e-015	-7.33437e-016	-1.55407e-014	-2.09373e-014	-1.6981e-014	-1.20311e-014	-1.72586e-014	-1.33864e-014	-1.20929e-014	-1.04309e-014	-1.08898e-014
-8.39128e-015	-5.79919e-015	9.81848e-015	1.15139e-014	5.19538e-015	1.04338e-014	5.12028e-015	-1.09713e-014	-7.2515e-015	-8.22636e-015	-4.37375e-015	-2.64752e-015	-3.20838e-015	6.4238e-015	8.67671e-015	-5.48151e-016	-1.58375e-014	-2.06197e-014	-1.65861e-014	-1.22101e-014	-1.73979e-014	-1.3338e-014	-1.20318e-014	-1.03927e-014	-1.11525e-014
-8.26021e-015	-5.73448e-015	9.59364e-015	1.1855e-014	5.5772e-015	1.05139e-014	5.18374e-015	-1.12616e-014	-7.63099e-015	-8.33877e-015	-4.61584e-015	-2.94717e-015	-3.10059e-015	6.54691e-015	8.81935e-015	-3.64987e-016	-1.61291e-014	-2.02717e-014	-1.61882e-014	-1.23988e-014	-1.75144e-014	-1.32693e-014	-1.19541e-014	-1.03354e-014	-1.14056e-014
-8.12466e-015	-5.66962e-015	9.39329e-015	1.21926e-014	5.96383e-015	1.0581e-014	5.22017e-015	-1.15214e-014	-7.98776e-015	-8.4391e-015	-4.84585e-015	-3.23259e-015	-2.98159e-015	6.67183e-015	8.95602e-015	-1.83324e-016	-1.64134e-014	-1.98968e-014	-1.57897e-014	-1.25964e-014	-1.76089e-014	-1.31803e-014	-1.18604e-014	-1.02588e-014	-1.16484e-014
-7.98401e-015	-5.60509e-015	9.21917e-015	1.25261e-014	6.35526e-015	1.06362e-014	5.23053e-015	-1.17478e-014	-8.31817e-015	-8.52659e-015	-5.06181e-015	-3.50078e-015	-2.8522e-015	6.79858e-015	9.08689e-015	-3.14356e-018	-1.66878e-014	-1.94981e-014	-1.53927e-014	-1.28014e-014	-1.76809e-014	-1.30712e-014	-1.17509e-014	-1.01624e-014	-1.18797e-014
-7.83818e-015	-5.54161e-015	9.07246e-015	1.28545e-014	6.75071e-015	1.06805e-014	5.21553e-015	-1.19392e-014	-8.6194e-015	-8.60006e-015	-5.262e-015	-3.74853e-015	-2.71235e-015	6.92769e-015	9.21268e-015	1.76672e-016	-1.69491e-014	-1.90793e-014	-1.49998e-014	-1.3013e-014	-1.77318e-014	-1.29422e-014	-1.1627e-014	-1.00463e-014	-1.20997e-014
-7.68662e-015	-5.48065e-015	8.95412e-015	1.31762e-014	7.14902e-015	1.07153e-014	5.17675e-015	-1.2094e-014	-8.88875e-015	-8.65903e-015	-5.44483e-015	-3.97302e-015	-2.56263e-015	7.05862e-015	9.3336e-015	3.56481e-016	-1.71943e-014	-1.86448e-014	-1.46128e-014	-1.32307e-014	-1.77628e-014	-1.27946e-014	-1.14898e-014	-9.91067e-015	-1.2307e-014
-7.5297e-015	-5.42272e-015	8.86476e-015	1.34908e-014	7.54955e-015	1.07415e-014	5.11574e-015	-1.22109e-014	-9.12378e-015	-8.70291e-015	-5.60853e-015	-4.17131e-015	-2.40349e-015	7.19155e-015	9.45059e-015	5.35984e-016	-1.74214e-014	-1.81994e-014	-1.42337e-014	-1.34531e-014	-1.77746e-014	-1.26295e-014	-1.13401e-014	-9.75557e-015	-1.25002e-014
-7.36745e-015	-5.36907e-015	8.8042e-015	1.37973e-014	7.95147e-015	1.07608e-014	5.03589e-015	-1.2288e-014	-9.3221e-015	-8.73107e-015	-5.75141e-015	-4.34021e-015	-2.23575e-015	7.32688e-015	9.56392e-015	7.15854e-016	-1.76283e-014	-1.77472e-014	-1.38646e-014	-1.36793e-014	-1.77679e-014	-1.24488e-014	-1.11794e-014	-9.58129e-015	-1.26782e-014
-7.19956e-015	-5.32101e-015	8.77258e-015	1.40957e-014	8.35393e-015	1.07747e-014	4.93942e-015	-1.23244e-014	-9.48145e-015	-8.74308e-015	-5.87192e-015	-4.47738e-015	-2.05936e-015	7.46456e-015	9.67407e-015	8.96e-016	-1.78128e-014	-1.72921e-014	-1.35072e-014	-1.39082e-014	-1.7744e-014	-1.22542e-014	-1.1009e-014	-9.38851e-015	-1.284e-014
-7.02557e-015	-5.2796e-015	8.76917e-015	1.43853e-014	8.75582e-015	1.07855e-014	4.82971e-015	-1.2319e-014	-9.6005e-015	-8.73885e-015	-5.96922e-015	-4.58101e-015	-1.87459e-015	7.6049e-015	9.7812e-015	1.07613e-015	-1.79727e-014	-1.68392e-014	-1.31631e-014	-1.41393e-014	-1.7704e-014	-1.20479e-014	-1.08303e-014	-9.17803e-015	-1.29839e-014
-6.8457e-015	-5.24541e-015	8.79285e-015	1.46659e-014	9.1562e-015	1.0795e-014	4.70974e-015	-1.22711e-014	-9.67723e-015	-8.71748e-015	-6.04211e-015	-4.64895e-015	-1.68156e-015	7.74789e-015	9.88569e-015	1.25627e-015	-1.81064e-014	-1.63927e-014	-1.28339e-014	-1.4371e-014	-1.76488e-014	-1.18316e-014	-1.06452e-014	-8.95132e-015	-1.31085e-014
-6.66001e-015	-5.21981e-015	8.84313e-015	1.49367e-014	9.55371e-015	1.08054e-014	4.58359e-015	-1.21802e-014	-9.71014e-015	-8.67913e-015	-6.08985e-015	-4.67964e-015	-1.47995e-015	7.89333e-015	9.98775e-015	1.43606e-015	-1.82123e-014	-1.59571e-014	-1.25207e-014	-1.46017e-014	-1.75796e-014	-1.16075e-014	-1.04552e-014	-8.70892e-015	-1.32127e-014
-6.46775e-015	-5.20326e-015	8.91826e-015	1.51981e-014	9.94694e-015	1.08185e-014	4.45526e-015	-1.20465e-014	-9.69867e-015	-8.62333e-015	-6.11141e-015	-4.67176e-015	-1.27043e-015	8.0405e-015	1.00873e-014	1.61463e-015	-1.82895e-014	-1.55364e-014	-1.22247e-014	-1.48307e-014	-1.74979e-014	-1.13782e-014	-1.0262e-014	-8.45211e-015	-1.32954e-014
-6.26939e-015	-5.19607e-015	9.01658e-015	1.54497e-014	1.03344e-014	1.08368e-014	4.32847e-015	-1.18712e-014	-9.64172e-015	-8.54983e-015	-6.10615e-015	-4.62445e-015	-1.05255e-015	8.18937e-015	1.01844e-014	1.79166e-015	-1.8337e-014	-1.51347e-014	-1.19469e-014	-1.50573e-014	-1.74044e-014	-1.11469e-014	-1.00673e-014	-8.18256e-015	-1.33553e-014
-6.06532e-015	-5.19886e-015	9.13611e-015	1.56909e-014	1.07145e-014	1.08615e-014	4.20692e-015	-1.16545e-014	-9.53904e-015	-8.45945e-015	-6.07402e-015	-4.53658e-015	-8.26143e-016	8.33919e-015	1.02798e-014	1.96654e-015	-1.83539e-014	-1.47554e-014	-1.16878e-014	-1.52805e-014	-1.73003e-014	-1.09164e-014	-9.8724e-015	-7.90202e-015	-1.33905e-014
-5.85559e-015	-5.21172e-015	9.27432e-015	1.59225e-014	1.10864e-014	1.08948e-014	4.09547e-015	-1.13977e-014	-9.39102e-015	-8.35225e-015	-6.0146e-015	-4.40777e-015	-5.91991e-016	8.48919e-015	1.03728e-014	2.13917e-015	-1.834e-014	-1.44016e-014	-1.14475e-014	-1.54996e-014	-1.71857e-014	-1.06886e-014	-9.67867e-015	-7.61239e-015	-1.33995e-014
-5.64059e-015	-5.23435e-015	9.42912e-015	1.61454e-014	1.1448e-014	1.09389e-014	3.99848e-015	-1.1102e-014	-9.19773e-015	-8.22914e-015	-5.92789e-015	-4.23785e-015	-3.50786e-016	8.63909e-015	1.04636e-014	2.30803e-015	-1.82958e-014	-1.40763e-014	-1.1227e-014	-1.57137e-014	-1.70619e-014	-1.04666e-014	-9.48763e-015	-7.31615e-015	-1.33815e-014
-5.42096e-015	-5.26684e-015	9.59792e-015	1.63601e-014	1.17977e-014	1.0995e-014	3.92028e-015	-1.07689e-014	-8.95982e-015	-8.09056e-015	-5.81387e-015	-4.02678e-015	-1.03021e-016	8.7882e-015	1.05511e-014	2.47205e-015	-1.82217e-014	-1.3782e-014	-1.10262e-014	-1.59223e-014	-1.69298e-014	-1.02533e-014	-9.30089e-015	-7.01538e-015	-1.33356e-014
-5.19745e-015	-5.30873e-015	9.77849e-015	1.6567e-014	1.21338e-014	1.10642e-014	3.86453e-015	-1.04001e-014	-8.67825e-015	-7.93706e-015	-5.67231e-015	-3.77517e-015	1.51633e-016	8.93589e-015	1.06352e-014	2.63079e-015	-1.81192e-014	-1.35211e-014	-1.08444e-014	-1.6125e-014	-1.67896e-014	-1.00513e-014	-9.1199e-015	-6.71244e-015	-1.32614e-014
-4.97049e-015	-5.35873e-015	9.968e-015	1.67659e-014	1.24546e-014	1.11481e-014	3.83506e-015	-9.99791e-015	-8.35492e-015	-7.76979e-015	-5.50414e-015	-3.484e-015	4.12628e-016	9.08127e-015	1.07155e-014	2.78356e-015	-1.79897e-014	-1.32962e-014	-1.06818e-014	-1.63216e-014	-1.66421e-014	-9.86307e-015	-8.94596e-015	-6.40974e-015	-1.31582e-014
-4.7414e-015	-5.41588e-015	1.01638e-014	1.69577e-014	1.2759e-014	1.1248e-014	3.83562e-015	-9.56446e-015	-7.99129e-015	-7.5894e-015	-5.31001e-015	-3.15479e-015	6.79631e-016	9.22305e-015	1.07906e-014	2.92854e-015	-1.78345e-014	-1.3108e-014	-1.05377e-014	-1.65117e-014	-1.64879e-014	-9.6908e-015	-8.78008e-015	-6.10985e-015	-1.30251e-014
-4.51102e-015	-5.4797e-015	1.03634e-014	1.71436e-014	1.30457e-014	1.13651e-014	3.8699e-015	-9.10375e-015	-7.58967e-015	-7.39702e-015	-5.09096e-015	-2.78892e-015	9.52367e-016	9.35998e-015	1.08602e-014	3.06471e-015	-1.76557e-014	-1.29573e-014	-1.04116e-014	-1.66946e-014	-1.63276e-014	-9.53695e-015	-8.62304e-015	-5.81535e-015	-1.28615e-014
-4.28074e-015	-5.54963e-015	1.05647e-014	1.7324e-014	1.33132e-014	1.15006e-014	3.94045e-015	-8.61762e-015	-7.15268e-015	-7.1941e-015	-4.84772e-015	-2.38836e-015	1.23056e-015	9.49166e-015	1.09236e-014	3.19117e-015	-1.74554e-014	-1.28448e-014	-1.03017e-014	-1.68702e-014	-1.61614e-014	-9.40345e-015	-8.47555e-015	-5.52883e-015	-1.26674e-014
-4.05185e-015	-5.62408e-015	1.07649e-014	1.74995e-014	1.35594e-014	1.16546e-014	4.04959e-015	-8.10842e-015	-6.6833e-015	-6.98174e-015	-4.58097e-015	-1.95592e-015	1.51323e-015	9.61726e-015	1.098e-014	3.30673e-015	-1.72363e-014	-1.27711e-014	-1.02066e-014	-1.7039e-014	-1.59894e-014	-9.29231e-015	-8.33799e-015	-5.25311e-015	-1.24433e-014
-3.82574e-015	-5.70149e-015	1.0962e-014	1.76708e-014	1.37834e-014	1.1828e-014	4.19967e-015	-7.5795e-015	-6.18492e-015	-6.76153e-015	-4.29207e-015	-1.49424e-015	1.79959e-015	9.73557e-015	1.10288e-014	3.41016e-015	-1.70018e-014	-1.27357e-014	-1.01253e-014	-1.72015e-014	-1.58119e-014	-9.20524e-015	-8.21099e-015	-4.99095e-015	-1.21896e-014
-3.60408e-015	-5.78058e-015	1.1154e-014	1.78383e-014	1.39843e-014	1.2021e-014	4.39243e-015	-7.035e-015	-5.66083e-015	-6.5352e-015	-3.98256e-015	-1.00604e-015	2.08931e-015	9.84587e-015	1.10695e-014	3.50066e-015	-1.6755e-014	-1.27376e-014	-1.00563e-014	-1.7358e-014	-1.56292e-014	-9.14298e-015	-8.09502e-015	-4.74445e-015	-1.19073e-014
-3.38772e-015	-5.85968e-015	1.13393e-014	1.80029e-014	1.41609e-014	1.22336e-014	4.6286e-015	-6.47791e-015	-5.11473e-015	-6.30446e-015	-3.65383e-015	-4.94505e-016	2.38147e-015	9.94703e-015	1.1101e-014	3.57693e-015	-1.64994e-014	-1.27755e-014	-9.99904e-015	-1.75087e-014	-1.54411e-014	-9.10651e-015	-7.99043e-015	-4.5161e-015	-1.15973e-014
-3.17817e-015	-5.93686e-015	1.15159e-014	1.81643e-014	1.43123e-014	1.24654e-014	4.90888e-015	-5.91186e-015	-4.55025e-015	-6.07138e-015	-3.30764e-015	3.66711e-017	2.67473e-015	1.0038e-014	1.11222e-014	3.63836e-015	-1.62385e-014	-1.28476e-014	-9.95229e-015	-1.76536e-014	-1.52477e-014	-9.09608e-015	-7.89742e-015	-4.30804e-015	-1.12607e-014
-2.97701e-015	-6.01086e-015	1.16825e-014	1.83232e-014	1.4438e-014	1.27162e-014	5.2338e-015	-5.34055e-015	-3.97208e-015	-5.83753e-015	-2.94567e-015	5.83514e-016	2.96853e-015	1.01182e-014	1.11326e-014	3.68379e-015	-1.5976e-014	-1.29527e-014	-9.91383e-015	-1.7794e-014	-1.50494e-014	-9.11185e-015	-7.8156e-015	-4.12269e-015	-1.08996e-014
-2.78586e-015	-6.07973e-015	1.1838e-014	1.84798e-014	1.45378e-014	1.29858e-014	5.60246e-015	-4.76852e-015	-3.38396e-015	-5.60487e-015	-2.56944e-015	1.14158e-015	3.26167e-015	1.01866e-014	1.11309e-014	3.71257e-015	-1.57158e-014	-1.30884e-014	-9.88251e-015	-1.79295e-014	-1.4846e-014	-9.15341e-015	-7.74467e-015	-3.96157e-015	-1.05152e-014
-2.6054e-015	-6.14187e-015	1.19809e-014	1.86344e-014	1.46113e-014	1.32727e-014	6.01373e-015	-4.19857e-015	-2.78986e-015	-5.37524e-015	-2.18139e-015	1.70697e-015	3.55286e-015	1.02431e-014	1.11164e-014	3.72364e-015	-1.54631e-014	-1.32522e-014	-9.85636e-015	-1.80613e-014	-1.46375e-014	-9.22062e-015	-7.68433e-015	-3.82669e-015	-1.01094e-014
-2.43734e-015	-6.19591e-015	1.21108e-014	1.87868e-014	1.46583e-014	1.35756e-014	6.46541e-015	-3.63435e-015	-2.19382e-015	-5.15113e-015	-1.78325e-015	2.27537e-015	3.84136e-015	1.02872e-014	1.10891e-014	3.7172e-015	-1.52216e-014	-1.34414e-014	-9.83419e-015	-1.81897e-014	-1.44244e-014	-9.31333e-015	-7.63438e-015	-3.7198e-015	-9.6854e-015
-2.28349e-015	-6.2402e-015	1.22276e-014	1.89371e-014	1.46791e-014	1.38932e-014	6.9552e-015	-3.08009e-015	-1.59973e-015	-4.93487e-015	-1.3771e-015	2.84256e-015	4.12577e-015	1.03181e-014	1.10482e-014	3.69331e-015	-1.49958e-014	-1.36536e-014	-9.8153e-015	-1.83154e-014	-1.42067e-014	-9.43017e-015	-7.59422e-015	-3.64244e-015	-9.24547e-015
-2.14508e-015	-6.27357e-015	1.2331e-014	1.90849e-014	1.46749e-014	1.42235e-014	7.48005e-015	-2.53955e-015	-1.01225e-015	-4.72803e-015	-9.65036e-016	3.40421e-015	4.4052e-015	1.03354e-014	1.09938e-014	3.65085e-015	-1.47888e-014	-1.38849e-014	-9.79749e-015	-1.84389e-014	-1.39852e-014	-9.56955e-015	-7.56321e-015	-3.59531e-015	-8.79287e-015
-2.02312e-015	-6.29466e-015	1.24215e-014	1.92294e-014	1.46459e-014	1.45649e-014	8.03619e-015	-2.01595e-015	-4.35407e-016	-4.53305e-015	-5.49318e-016	3.95527e-015	4.67892e-015	1.03381e-014	1.09255e-014	3.59015e-015	-1.46042e-014	-1.41319e-014	-9.77901e-015	-1.85612e-014	-1.37602e-014	-9.72997e-015	-7.54084e-015	-3.5787e-015	-8.33024e-015
-1.91949e-015	-6.30276e-015	1.24987e-014	1.93706e-014	1.45923e-014	1.49156e-014	8.61954e-015	-1.51274e-015	1.26569e-016	-4.35207e-015	-1.31882e-016	4.49186e-015	4.94544e-015	1.03266e-014	1.08436e-014	3.51175e-015	-1.44452e-014	-1.43914e-014	-9.75879e-015	-1.86826e-014	-1.35308e-014	-9.91011e-015	-7.5269e-015	-3.59356e-015	-7.86136e-015
-1.83518e-015	-6.29732e-015	1.25633e-014	1.9507e-014	1.45148e-014	1.52739e-014	9.22617e-015	-1.03396e-015	6.69788e-016	-4.1866e-015	2.85021e-016	5.00959e-015	5.20359e-015	1.03007e-014	1.07479e-014	3.41611e-015	-1.43158e-014	-1.46601e-014	-9.73576e-015	-1.88035e-014	-1.32977e-014	-1.01074e-014	-7.52095e-015	-3.63999e-015	-7.39018e-015
-1.77155e-015	-6.27699e-015	1.26158e-014	1.96379e-014	1.44146e-014	1.56379e-014	9.85137e-015	-5.82878e-016	1.19031e-015	-4.03844e-015	6.99513e-016	5.50418e-015	5.45203e-015	1.0261e-014	1.06381e-014	3.30344e-015	-1.42188e-014	-1.49355e-014	-9.70922e-015	-1.89249e-014	-1.30613e-014	-1.03202e-014	-7.52183e-015	-3.71779e-015	-6.92024e-015
-1.72949e-015	-6.2417e-015	1.2658e-014	1.97626e-014	1.42925e-014	1.60052e-014	1.049e-014	-1.6236e-016	1.68507e-015	-3.90955e-015	1.10906e-015	5.97145e-015	5.68929e-015	1.02077e-014	1.05144e-014	3.17439e-015	-1.41566e-014	-1.52143e-014	-9.67847e-015	-1.90472e-014	-1.28215e-014	-1.05453e-014	-7.52923e-015	-3.82665e-015	-6.45484e-015
-1.70984e-015	-6.19135e-015	1.26902e-014	1.98793e-014	1.41495e-014	1.63737e-014	1.11366e-014	2.25228e-016	2.15166e-015	-3.80151e-015	1.51185e-015	6.40756e-015	5.91436e-015	1.01413e-014	1.03777e-014	3.0299e-015	-1.41311e-014	-1.5493e-014	-9.64299e-015	-1.91705e-014	-1.25783e-014	-1.07804e-014	-7.54265e-015	-3.96537e-015	-5.99792e-015
-1.71335e-015	-6.12569e-015	1.2713e-014	1.99873e-014	1.39877e-014	1.67404e-014	1.17849e-014	5.76652e-016	2.5875e-015	-3.71609e-015	1.90577e-015	6.80916e-015	6.12575e-015	1.00623e-014	1.02284e-014	2.8713e-015	-1.41447e-014	-1.57687e-014	-9.60225e-015	-1.92947e-014	-1.23331e-014	-1.10234e-014	-7.56148e-015	-4.13325e-015	-5.55323e-015
-1.7405e-015	-6.04513e-015	1.27276e-014	2.00846e-014	1.38091e-014	1.71033e-014	1.24283e-014	8.89615e-016	2.98975e-015	-3.65417e-015	2.28823e-015	7.173e-015	6.32199e-015	9.971e-015	1.00672e-014	2.6995e-015	-1.41981e-014	-1.60387e-014	-9.55557e-015	-1.94202e-014	-1.20867e-014	-1.12715e-014	-7.58567e-015	-4.32934e-015	-5.12441e-015
-1.79232e-015	-5.95006e-015	1.27358e-014	2.01702e-014	1.36154e-014	1.74603e-014	1.30611e-014	1.16218e-015	3.35634e-015	-3.61682e-015	2.65787e-015	7.49589e-015	6.50218e-015	9.86836e-015	9.8951e-015	2.51603e-015	-1.42922e-014	-1.63e-014	-9.50275e-015	-1.95475e-014	-1.18395e-014	-1.15219e-014	-7.61454e-015	-4.55132e-015	-4.71536e-015
-1.86873e-015	-5.84081e-015	1.27385e-014	2.02419e-014	1.34082e-014	1.78087e-014	1.36768e-014	1.3925e-015	3.6851e-015	-3.60527e-015	3.01262e-015	7.77495e-015	6.66528e-015	9.75459e-015	9.71339e-015	2.32206e-015	-1.44273e-014	-1.65494e-014	-9.44335e-015	-1.96763e-014	-1.15921e-014	-1.17717e-014	-7.64753e-015	-4.79739e-015	-4.32964e-015
-1.96923e-015	-5.71819e-015	1.27368e-014	2.02984e-014	1.31897e-014	1.81468e-014	1.42692e-014	1.57863e-015	3.97427e-015	-3.61982e-015	3.3505e-015	8.00779e-015	6.81012e-015	9.63072e-015	9.52322e-015	2.11893e-015	-1.46036e-014	-1.6785e-014	-9.37746e-015	-1.9807e-014	-1.1345e-014	-1.2018e-014	-7.68427e-015	-5.06575e-015	-3.97064e-015
-2.09339e-015	-5.58348e-015	1.27318e-014	2.03383e-014	1.29618e-014	1.84722e-014	1.48328e-014	1.71897e-015	4.22316e-015	-3.66108e-015	3.67052e-015	8.19268e-015	6.93618e-015	9.49756e-015	9.32551e-015	1.909e-015	-1.48211e-014	-1.70044e-014	-9.30617e-015	-1.99392e-014	-1.10996e-014	-1.22587e-014	-7.72442e-015	-5.35322e-015	-3.64159e-015
-2.24077e-015	-5.4384e-015	1.27248e-014	2.03594e-014	1.27267e-014	1.87831e-014	1.53616e-014	1.81243e-015	4.4299e-015	-3.72894e-015	3.97084e-015	8.32853e-015	7.04219e-015	9.35617e-015	9.12156e-015	1.69391e-015	-1.50782e-014	-1.72053e-014	-9.22989e-015	-2.0073e-014	-1.08566e-014	-1.24914e-014	-7.76826e-015	-5.65733e-015	-3.34571e-015
-2.41119e-015	-5.28468e-015	1.27169e-014	2.03601e-014	1.24864e-014	1.9078e-014	1.58496e-014	1.85882e-015	4.59385e-015	-3.82372e-015	4.24995e-015	8.41414e-015	7.1275e-015	9.20768e-015	8.91272e-015	1.4749e-015	-1.53736e-014	-1.73858e-014	-9.14942e-015	-2.02081e-014	-1.06168e-014	-1.27134e-014	-7.81538e-015	-5.97586e-015	-3.08538e-015
-2.60341e-015	-5.12392e-015	1.27092e-014	2.03387e-014	1.22428e-014	1.9355e-014	1.62914e-014	1.85776e-015	4.71492e-015	-3.94533e-015	4.50631e-015	8.44934e-015	7.19111e-015	9.05274e-015	8.70107e-015	1.25326e-015	-1.57055e-014	-1.75448e-014	-9.06511e-015	-2.03446e-014	-1.03813e-014	-1.29226e-014	-7.8662e-015	-6.3056e-015	-2.86345e-015
-2.81674e-015	-4.95859e-015	1.27034e-014	2.02939e-014	1.19975e-014	1.9612e-014	1.66824e-014	1.80968e-015	4.79425e-015	-4.0933e-015	4.73865e-015	8.43412e-015	7.23168e-015	8.89262e-015	8.48795e-015	1.03178e-015	-1.60723e-014	-1.76809e-014	-8.97805e-015	-2.04811e-014	-1.01509e-014	-1.31171e-014	-7.9213e-015	-6.64367e-015	-2.68208e-015
-3.04971e-015	-4.79034e-015	1.26995e-014	2.02241e-014	1.17526e-014	1.98477e-014	1.7018e-014	1.71476e-015	4.83258e-015	-4.26643e-015	4.94617e-015	8.36897e-015	7.24823e-015	8.72821e-015	8.27438e-015	8.11521e-016	-1.64708e-014	-1.77937e-014	-8.88928e-015	-2.06174e-014	-9.92725e-015	-1.3295e-014	-7.98143e-015	-6.98688e-015	-2.54236e-015
-3.30024e-015	-4.62086e-015	1.2698e-014	2.01279e-014	1.15097e-014	2.00607e-014	1.72938e-014	1.57369e-015	4.83009e-015	-4.46397e-015	5.12756e-015	8.25454e-015	7.24065e-015	8.56036e-015	8.06228e-015	5.94337e-016	-1.68973e-014	-1.78818e-014	-8.80047e-015	-2.07534e-014	-9.71115e-015	-1.34551e-014	-8.04692e-015	-7.33201e-015	-2.44606e-015
-3.56719e-015	-4.45215e-015	1.27002e-014	2.00045e-014	1.12705e-014	2.025e-014	1.75067e-014	1.38839e-015	4.78767e-015	-4.6848e-015	5.28222e-015	8.09216e-015	7.20888e-015	8.39012e-015	7.85264e-015	3.82012e-016	-1.73481e-014	-1.79444e-014	-8.71278e-015	-2.08877e-014	-9.50344e-015	-1.35957e-014	-8.11799e-015	-7.67642e-015	-2.3941e-015
-3.84901e-015	-4.28649e-015	1.27061e-014	1.98537e-014	1.10369e-014	2.04145e-014	1.76537e-014	1.16019e-015	4.70748e-015	-4.92752e-015	5.40918e-015	7.88375e-015	7.15171e-015	8.21848e-015	7.64737e-015	1.76189e-016	-1.78195e-014	-1.79814e-014	-8.62697e-015	-2.10191e-014	-9.3052e-015	-1.37158e-014	-8.19534e-015	-8.01634e-015	-2.38634e-015
-4.14412e-015	-4.12609e-015	1.27157e-014	1.9674e-014	1.08106e-014	2.05535e-014	1.7732e-014	8.90327e-016	4.59083e-015	-5.19031e-015	5.50841e-015	7.63128e-015	7.06904e-015	8.04613e-015	7.44807e-015	-2.20839e-017	-1.83068e-014	-1.79925e-014	-8.54426e-015	-2.1147e-014	-9.11814e-015	-1.38147e-014	-8.27979e-015	-8.34876e-015	-2.42354e-015
-4.45018e-015	-3.97227e-015	1.27286e-014	1.94654e-014	1.05933e-014	2.06661e-014	1.77408e-014	5.81015e-016	4.43912e-015	-5.47107e-015	5.57925e-015	7.33763e-015	6.96062e-015	7.87344e-015	7.2561e-015	-2.11032e-016	-1.88054e-014	-1.79775e-014	-8.46662e-015	-2.1271e-014	-8.94335e-015	-1.3892e-014	-8.37167e-015	-8.67058e-015	-2.50483e-015
-4.76528e-015	-3.82703e-015	1.27443e-014	1.92279e-014	1.03854e-014	2.07519e-014	1.76794e-014	2.34816e-016	4.2551e-015	-5.76735e-015	5.62165e-015	7.00547e-015	6.82602e-015	7.70117e-015	7.07262e-015	-3.89615e-016	-1.93117e-014	-1.79366e-014	-8.39471e-015	-2.13908e-014	-8.78111e-015	-1.39479e-014	-8.47189e-015	-8.97907e-015	-2.62916e-015
-5.0878e-015	-3.69227e-015	1.27619e-014	1.89616e-014	1.01874e-014	2.08103e-014	1.7547e-014	-1.45288e-016	4.04085e-015	-6.07708e-015	5.63508e-015	6.63813e-015	6.66559e-015	7.53047e-015	6.89899e-015	-5.56075e-016	-1.98209e-014	-1.78701e-014	-8.32899e-015	-2.15049e-014	-8.6332e-015	-1.39822e-014	-8.58098e-015	-9.27187e-015	-2.79506e-015
-5.4145e-015	-3.56939e-015	1.27807e-014	1.86667e-014	1.00005e-014	2.0841e-014	1.73438e-014	-5.56516e-016	3.79899e-015	-6.39782e-015	5.61961e-015	6.239e-015	6.47991e-015	7.36125e-015	6.73631e-015	-7.09244e-016	-2.0328e-014	-1.77783e-014	-8.27001e-015	-2.16124e-014	-8.50082e-015	-1.39951e-014	-8.69932e-015	-9.54595e-015	-3.00067e-015
-5.74367e-015	-3.45993e-015	1.28003e-014	1.83441e-014	9.82533e-015	2.0844e-014	1.70718e-014	-9.95911e-016	3.53183e-015	-6.72667e-015	5.57515e-015	5.81182e-015	6.2693e-015	7.19374e-015	6.58453e-015	-8.48723e-016	-2.0828e-014	-1.76619e-014	-8.21871e-015	-2.17127e-014	-8.38495e-015	-1.39869e-014	-8.82808e-015	-9.79874e-015	-3.24392e-015
-6.0727e-015	-3.3652e-015	1.28192e-014	1.79948e-014	9.66231e-015	2.08195e-014	1.67324e-014	-1.45982e-015	3.24129e-015	-7.06076e-015	5.50186e-015	5.36058e-015	6.03434e-015	7.02816e-015	6.44479e-015	-9.74073e-016	-2.13164e-014	-1.75213e-014	-8.17627e-015	-2.18046e-014	-8.28629e-015	-1.39587e-014	-8.96761e-015	-1.00283e-014	-3.52251e-015
-6.39934e-015	-3.28654e-015	1.28367e-014	1.76207e-014	9.51187e-015	2.07674e-014	1.63283e-014	-1.94521e-015	2.93025e-015	-7.39736e-015	5.40063e-015	4.89002e-015	5.77606e-015	6.86522e-015	6.31739e-015	-1.08474e-015	-2.17883e-014	-1.73571e-014	-8.143e-015	-2.18879e-014	-8.2049e-015	-1.39112e-014	-9.11851e-015	-1.02329e-014	-3.83337e-015
-6.72197e-015	-3.22526e-015	1.28516e-014	1.72235e-014	9.37434e-015	2.06883e-014	1.58628e-014	-2.4483e-015	2.60153e-015	-7.7338e-015	5.27208e-015	4.40401e-015	5.49561e-015	6.70475e-015	6.20208e-015	-1.18023e-015	-2.22392e-014	-1.71706e-014	-8.11911e-015	-2.19608e-014	-8.14124e-015	-1.38457e-014	-9.28136e-015	-1.04108e-014	-4.17364e-015
-7.03913e-015	-3.18132e-015	1.2862e-014	1.68042e-014	9.24992e-015	2.05824e-014	1.53397e-014	-2.9651e-015	2.2576e-015	-8.06761e-015	5.11661e-015	3.90711e-015	5.19381e-015	6.54694e-015	6.09889e-015	-1.26016e-015	-2.26645e-014	-1.69623e-014	-8.10469e-015	-2.20225e-014	-8.09568e-015	-1.37633e-014	-9.45613e-015	-1.05615e-014	-4.53936e-015
-7.3489e-015	-3.15541e-015	1.28666e-014	1.63652e-014	9.13837e-015	2.0451e-014	1.47638e-014	-3.492e-015	1.90119e-015	-8.39561e-015	4.93472e-015	3.40379e-015	4.87097e-015	6.39201e-015	6.00766e-015	-1.32405e-015	-2.30604e-014	-1.67333e-014	-8.09966e-015	-2.20727e-014	-8.06914e-015	-1.36651e-014	-9.64281e-015	-1.06837e-014	-4.92621e-015
-7.64882e-015	-3.14781e-015	1.28644e-014	1.5909e-014	9.03901e-015	2.02946e-014	1.41403e-014	-4.02541e-015	1.53482e-015	-8.71522e-015	4.72717e-015	2.89842e-015	4.52929e-015	6.24024e-015	5.92885e-015	-1.37181e-015	-2.34224e-014	-1.64845e-014	-8.10318e-015	-2.21111e-014	-8.06183e-015	-1.35532e-014	-9.84097e-015	-1.0777e-014	-5.33046e-015
-7.93724e-015	-3.158e-015	1.28538e-014	1.54384e-014	8.951e-015	2.01141e-014	1.34748e-014	-4.56212e-015	1.16156e-015	-9.02414e-015	4.49506e-015	2.39457e-015	4.17093e-015	6.09066e-015	5.86221e-015	-1.40378e-015	-2.37467e-014	-1.62165e-014	-8.11475e-015	-2.2137e-014	-8.07411e-015	-1.34291e-014	-1.00508e-014	-1.08408e-014	-5.74737e-015
-8.2124e-015	-3.18562e-015	1.28334e-014	1.49565e-014	8.8741e-015	1.99102e-014	1.27733e-014	-5.09821e-015	7.83513e-016	-9.31944e-015	4.23881e-015	1.8959e-015	3.79719e-015	5.9436e-015	5.80748e-015	-1.4202e-015	-2.40301e-014	-1.59311e-014	-8.1339e-015	-2.21497e-014	-8.10587e-015	-1.32949e-014	-1.02715e-014	-1.08748e-014	-6.17281e-015
-8.47185e-015	-3.23099e-015	1.28014e-014	1.44661e-014	8.80808e-015	1.96842e-014	1.2042e-014	-5.63019e-015	4.02967e-016	-9.59877e-015	3.96022e-015	1.40607e-015	3.41046e-015	5.79915e-015	5.76392e-015	-1.4213e-015	-2.42697e-014	-1.56299e-014	-8.15906e-015	-2.21489e-014	-8.15694e-015	-1.31522e-014	-1.05025e-014	-1.08799e-014	-6.60263e-015
-8.71498e-015	-3.29372e-015	1.27567e-014	1.39709e-014	8.75217e-015	1.94373e-014	1.12874e-014	-6.15481e-015	2.26877e-017	-9.85957e-015	3.66074e-015	9.28711e-016	3.01303e-015	5.65694e-015	5.73027e-015	-1.40756e-015	-2.44626e-014	-1.53135e-014	-8.1894e-015	-2.21342e-014	-8.22728e-015	-1.30025e-014	-1.07433e-014	-1.08571e-014	-7.03197e-015
-8.94101e-015	-3.37266e-015	1.26979e-014	1.34736e-014	8.70564e-015	1.91708e-014	1.05159e-014	-6.66859e-015	-3.56371e-016	-1.00996e-014	3.34129e-015	4.67295e-016	2.60733e-015	5.51703e-015	5.7057e-015	-1.37951e-015	-2.46065e-014	-1.49829e-014	-8.22396e-015	-2.21042e-014	-8.31609e-015	-1.28473e-014	-1.09931e-014	-1.08075e-014	-7.45699e-015
-9.1486e-015	-3.46657e-015	1.26239e-014	1.29777e-014	8.66792e-015	1.88859e-014	9.73462e-015	-7.16791e-015	-7.32739e-016	-1.03166e-014	3.00293e-015	2.48526e-017	2.19592e-015	5.37924e-015	5.68963e-015	-1.33822e-015	-2.46997e-014	-1.46392e-014	-8.26102e-015	-2.20593e-014	-8.42208e-015	-1.26884e-014	-1.12507e-014	-1.07328e-014	-7.87386e-015
-9.33736e-015	-3.57476e-015	1.2534e-014	1.24867e-014	8.63842e-015	1.85842e-014	8.95033e-015	-7.65e-015	-1.10333e-015	-1.05087e-014	2.64733e-015	-3.95782e-016	1.78124e-015	5.24354e-015	5.68133e-015	-1.28504e-015	-2.47408e-014	-1.42836e-014	-8.29865e-015	-2.19993e-014	-8.54483e-015	-1.25277e-014	-1.15152e-014	-1.06346e-014	-8.2784e-015
-9.50702e-015	-3.69639e-015	1.24273e-014	1.20047e-014	8.6163e-015	1.82669e-014	8.16967e-015	-8.11297e-015	-1.46651e-015	-1.0675e-014	2.2765e-015	-7.9239e-016	1.36559e-015	5.1103e-015	5.67978e-015	-1.22131e-015	-2.47292e-014	-1.39174e-014	-8.33484e-015	-2.19241e-014	-8.68377e-015	-1.23672e-014	-1.1785e-014	-1.0515e-014	-8.66601e-015
-9.65736e-015	-3.82992e-015	1.23037e-014	1.15343e-014	8.60068e-015	1.79355e-014	7.40013e-015	-8.55424e-015	-1.82168e-015	-1.08144e-014	1.89166e-015	-1.16344e-015	9.52024e-016	4.97962e-015	5.68407e-015	-1.14727e-015	-2.46645e-014	-1.35426e-014	-8.36776e-015	-2.18346e-014	-8.83787e-015	-1.22082e-014	-1.20585e-014	-1.0376e-014	-9.03357e-015
-9.78865e-015	-3.97429e-015	1.21629e-014	1.10783e-014	8.59069e-015	1.75911e-014	6.64826e-015	-8.97142e-015	-2.16774e-015	-1.09254e-014	1.49389e-015	-1.5078e-015	5.43226e-016	4.8518e-015	5.69282e-015	-1.06331e-015	-2.45464e-014	-1.3161e-014	-8.39543e-015	-2.17305e-014	-9.00613e-015	-1.20522e-014	-1.23332e-014	-1.022e-014	-9.37715e-015
-9.90067e-015	-4.12754e-015	1.20052e-014	1.06399e-014	8.58568e-015	1.72358e-014	5.92087e-015	-9.36223e-015	-2.50377e-015	-1.1008e-014	1.08452e-015	-1.82395e-015	1.42848e-016	4.72736e-015	5.70511e-015	-9.70778e-016	-2.43753e-014	-1.27739e-014	-8.41576e-015	-2.16121e-014	-9.18748e-015	-1.19007e-014	-1.26076e-014	-1.00496e-014	-9.69332e-015
-9.99418e-015	-4.28815e-015	1.18304e-014	1.02224e-014	8.58476e-015	1.68715e-014	5.22474e-015	-9.72498e-015	-2.82823e-015	-1.10621e-014	6.65361e-016	-2.11176e-015	-2.4665e-016	4.60737e-015	5.72051e-015	-8.70586e-016	-2.41527e-014	-1.23824e-014	-8.42639e-015	-2.14801e-014	-9.38065e-015	-1.17554e-014	-1.28795e-014	-9.86761e-015	-9.97902e-015
-1.00699e-014	-4.45533e-015	1.16389e-014	9.82851e-015	8.58789e-015	1.64997e-014	4.56572e-015	-1.00585e-014	-3.14082e-015	-1.10876e-014	2.38312e-016	-2.37097e-015	-6.22862e-016	4.49187e-015	5.73801e-015	-7.63517e-016	-2.38797e-014	-1.1989e-014	-8.42499e-015	-2.13359e-014	-9.58373e-015	-1.16174e-014	-1.31469e-014	-9.67721e-015	-1.02322e-014
-1.01284e-014	-4.62723e-015	1.14312e-014	9.46063e-015	8.59493e-015	1.61226e-014	3.94929e-015	-1.03622e-014	-3.44112e-015	-1.10844e-014	-1.95539e-016	-2.60207e-015	-9.82976e-016	4.38185e-015	5.75683e-015	-6.49952e-016	-2.35579e-014	-1.15955e-014	-8.40945e-015	-2.11798e-014	-9.79531e-015	-1.14869e-014	-1.34077e-014	-9.48174e-015	-1.04513e-014
-1.01708e-014	-4.8027e-015	1.12088e-014	9.12107e-015	8.60525e-015	1.57421e-014	3.37924e-015	-1.06351e-014	-3.72831e-015	-1.10535e-014	-6.34383e-016	-2.80567e-015	-1.32423e-015	4.27811e-015	5.77637e-015	-5.30629e-016	-2.31898e-014	-1.12032e-014	-8.37787e-015	-2.10128e-014	-1.00144e-014	-1.13651e-014	-1.36601e-014	-9.28401e-015	-1.06345e-014
-1.01982e-014	-4.98016e-015	1.09724e-014	8.81185e-015	8.61857e-015	1.53594e-014	2.86005e-015	-1.08766e-014	-4.00241e-015	-1.09962e-014	-1.07628e-015	-2.98299e-015	-1.64454e-015	4.18132e-015	5.79602e-015	-4.06136e-016	-2.27781e-014	-1.08139e-014	-8.32906e-015	-2.0836e-014	-1.02397e-014	-1.12524e-014	-1.39018e-014	-9.08661e-015	-1.07805e-014
-1.02125e-014	-5.15834e-015	1.07228e-014	8.53462e-015	8.63557e-015	1.49771e-014	2.39582e-015	-1.10873e-014	-4.26333e-015	-1.09136e-014	-1.51958e-015	-3.13557e-015	-1.94171e-015	4.09369e-015	5.81545e-015	-2.76893e-016	-2.23254e-014	-1.04294e-014	-8.26068e-015	-2.06511e-014	-1.04699e-014	-1.11497e-014	-1.41303e-014	-8.89283e-015	-1.08885e-014
-1.02148e-014	-5.3364e-015	1.04621e-014	8.29046e-015	8.65619e-015	1.45969e-014	1.99e-015	-1.12673e-014	-4.51079e-015	-1.08072e-014	-1.96289e-015	-3.26526e-015	-2.21422e-015	4.01594e-015	5.83462e-015	-1.44028e-016	-2.18348e-014	-1.00523e-014	-8.17135e-015	-2.04597e-014	-1.07036e-014	-1.10574e-014	-1.43438e-014	-8.70553e-015	-1.09585e-014
-1.0207e-014	-5.51287e-015	1.01917e-014	8.0807e-015	8.6803e-015	1.4221e-014	1.64462e-015	-1.1418e-014	-4.74464e-015	-1.0679e-014	-2.40536e-015	-3.37435e-015	-2.46027e-015	3.94939e-015	5.85341e-015	-8.11888e-018	-2.13098e-014	-9.68421e-015	-8.06015e-015	-2.02639e-014	-1.09393e-014	-1.09757e-014	-1.45403e-014	-8.52754e-015	-1.099e-014
-1.01904e-014	-5.68715e-015	9.91355e-015	7.90604e-015	8.7085e-015	1.38513e-014	1.36232e-015	-1.15401e-014	-4.96512e-015	-1.0531e-014	-2.8452e-015	-3.46473e-015	-2.67829e-015	3.89547e-015	5.87204e-015	1.30783e-016	-2.0754e-014	-9.32706e-015	-7.92615e-015	-2.00648e-014	-1.1175e-014	-1.09049e-014	-1.4718e-014	-8.36222e-015	-1.09834e-014
-1.01665e-014	-5.85834e-015	9.63016e-015	7.76699e-015	8.74078e-015	1.349e-014	1.14436e-015	-1.16344e-014	-5.17241e-015	-1.03657e-014	-3.28111e-015	-3.53893e-015	-2.86691e-015	3.85638e-015	5.8905e-015	2.72364e-016	-2.01713e-014	-8.98332e-015	-7.76858e-015	-1.98632e-014	-1.14097e-014	-1.08448e-014	-1.48755e-014	-8.21218e-015	-1.09403e-014
-1.01376e-014	-6.02592e-015	9.34414e-015	7.66373e-015	8.77771e-015	1.31394e-014	9.91431e-016	-1.17027e-014	-5.36678e-015	-1.01853e-014	-3.71178e-015	-3.59965e-015	-3.02494e-015	3.83353e-015	5.90925e-015	4.16954e-016	-1.95657e-014	-8.65539e-015	-7.58703e-015	-1.96613e-014	-1.16424e-014	-1.07952e-014	-1.50118e-014	-8.07976e-015	-1.0862e-014
-1.01061e-014	-6.18983e-015	9.0581e-015	7.59581e-015	8.81941e-015	1.28011e-014	9.0349e-016	-1.1747e-014	-5.54884e-015	-9.99272e-015	-4.13587e-015	-3.64951e-015	-3.15162e-015	3.8289e-015	5.92888e-015	5.645e-016	-1.89423e-014	-8.34489e-015	-7.38137e-015	-1.94612e-014	-1.18716e-014	-1.0756e-014	-1.51254e-014	-7.96755e-015	-1.07499e-014
-1.00735e-014	-6.34951e-015	8.77425e-015	7.5628e-015	8.86633e-015	1.24771e-014	8.80088e-016	-1.17699e-014	-5.71901e-015	-9.7909e-015	-4.55152e-015	-3.69197e-015	-3.24697e-015	3.84434e-015	5.95042e-015	7.14514e-016	-1.83064e-014	-8.05313e-015	-7.15215e-015	-1.92653e-014	-1.20956e-014	-1.07264e-014	-1.52152e-014	-7.87729e-015	-1.06063e-014
-1.00416e-014	-6.50479e-015	8.49543e-015	7.5632e-015	8.91859e-015	1.21692e-014	9.20149e-016	-1.17732e-014	-5.87751e-015	-9.58261e-015	-4.95824e-015	-3.72952e-015	-3.31115e-015	3.88113e-015	5.97496e-015	8.67648e-016	-1.76625e-014	-7.78285e-015	-6.89957e-015	-1.90752e-014	-1.23139e-014	-1.07058e-014	-1.52804e-014	-7.8103e-015	-1.0434e-014
-1.00124e-014	-6.65511e-015	8.22412e-015	7.59573e-015	8.97704e-015	1.1879e-014	1.0211e-015	-1.17599e-014	-6.02567e-015	-9.37113e-015	-5.35446e-015	-3.76528e-015	-3.34465e-015	3.94132e-015	6.00361e-015	1.02349e-015	-1.70151e-014	-7.53604e-015	-6.62494e-015	-1.88931e-014	-1.25258e-014	-1.06937e-014	-1.53204e-014	-7.76783e-015	-1.0236e-014
-9.9871e-015	-6.80046e-015	7.96283e-015	7.65932e-015	9.04198e-015	1.16084e-014	1.18026e-015	-1.17319e-014	-6.16358e-015	-9.15981e-015	-5.7396e-015	-3.80196e-015	-3.34837e-015	4.02545e-015	6.03749e-015	1.18273e-015	-1.63686e-014	-7.31415e-015	-6.32961e-015	-1.87218e-014	-1.27298e-014	-1.06893e-014	-1.53355e-014	-7.75099e-015	-1.00151e-014
-9.96734e-015	-6.94159e-015	7.7143e-015	7.75206e-015	9.11468e-015	1.13589e-014	1.39334e-015	-1.16921e-014	-6.29134e-015	-8.95189e-015	-6.11232e-015	-3.84198e-015	-3.32357e-015	4.13525e-015	6.07869e-015	1.34564e-015	-1.57279e-014	-7.11858e-015	-6.01545e-015	-1.85634e-014	-1.29256e-014	-1.0692e-014	-1.53255e-014	-7.76122e-015	-9.77535e-015
-9.95534e-015	-7.07886e-015	7.48142e-015	7.87235e-015	9.19572e-015	1.11321e-014	1.65738e-015	-1.16429e-014	-6.40924e-015	-8.7506e-015	-6.47193e-015	-3.88831e-015	-3.2714e-015	4.27216e-015	6.12857e-015	1.51292e-015	-1.50972e-014	-6.95071e-015	-5.68448e-015	-1.84194e-014	-1.31125e-014	-1.07016e-014	-1.52908e-014	-7.79896e-015	-9.51997e-015
-9.95228e-015	-7.21207e-015	7.26598e-015	8.01762e-015	9.28555e-015	1.09295e-014	1.96829e-015	-1.15868e-014	-6.51796e-015	-8.55916e-015	-6.8181e-015	-3.94342e-015	-3.19393e-015	4.43751e-015	6.18868e-015	1.68468e-015	-1.44801e-014	-6.81186e-015	-5.33857e-015	-1.82923e-014	-1.32905e-014	-1.07175e-014	-1.5232e-014	-7.86458e-015	-9.25281e-015
-9.95992e-015	-7.34203e-015	7.07127e-015	8.18545e-015	9.38455e-015	1.07525e-014	2.32069e-015	-1.15265e-014	-6.61819e-015	-8.3809e-015	-7.14994e-015	-4.00932e-015	-3.09307e-015	4.63167e-015	6.26131e-015	1.86137e-015	-1.38808e-014	-6.70392e-015	-4.98049e-015	-1.81839e-014	-1.34591e-014	-1.07379e-014	-1.51505e-014	-7.95758e-015	-8.97769e-015
-9.97922e-015	-7.46927e-015	6.90004e-015	8.37371e-015	9.49328e-015	1.06023e-014	2.70908e-015	-1.14654e-014	-6.71019e-015	-8.21835e-015	-7.4668e-015	-4.08792e-015	-2.97161e-015	4.85577e-015	6.34786e-015	2.04331e-015	-1.33038e-014	-6.62767e-015	-4.6137e-015	-1.80957e-014	-1.36178e-014	-1.07626e-014	-1.50475e-014	-8.07765e-015	-8.69892e-015
-1.00103e-014	-7.59378e-015	6.75426e-015	8.57964e-015	9.61228e-015	1.04802e-014	3.1281e-015	-1.14059e-014	-6.79455e-015	-8.07433e-015	-7.76836e-015	-4.18115e-015	-2.83277e-015	5.11001e-015	6.44971e-015	2.23152e-015	-1.27533e-014	-6.58386e-015	-4.24147e-015	-1.80295e-014	-1.37674e-014	-1.07915e-014	-1.49246e-014	-8.22395e-015	-8.42042e-015
-1.0054e-014	-7.71611e-015	6.6361e-015	8.80111e-015	9.74153e-015	1.0387e-014	3.5727e-015	-1.13505e-014	-6.87104e-015	-7.95126e-015	-8.05355e-015	-4.28991e-015	-2.67896e-015	5.39482e-015	6.56855e-015	2.42589e-015	-1.22329e-014	-6.57268e-015	-3.86703e-015	-1.79871e-014	-1.39074e-014	-1.08233e-014	-1.47834e-014	-8.39526e-015	-8.14606e-015
-1.01112e-014	-7.83635e-015	6.54713e-015	9.03518e-015	9.88068e-015	1.03225e-014	4.03661e-015	-1.13014e-014	-6.93992e-015	-7.85144e-015	-8.32208e-015	-4.41527e-015	-2.51307e-015	5.7102e-015	6.70649e-015	2.62614e-015	-1.17463e-014	-6.59401e-015	-3.49332e-015	-1.79696e-014	-1.40379e-014	-1.08566e-014	-1.46257e-014	-8.59006e-015	-7.87914e-015
-1.01828e-014	-7.9549e-015	6.48891e-015	9.2798e-015	1.00301e-014	1.02874e-014	4.51397e-015	-1.12619e-014	-7.00143e-015	-7.77695e-015	-8.57363e-015	-4.55776e-015	-2.33957e-015	6.05549e-015	6.86533e-015	2.83284e-015	-1.12967e-014	-6.6472e-015	-3.12372e-015	-1.79783e-014	-1.41587e-014	-1.08906e-014	-1.44543e-014	-8.80702e-015	-7.62329e-015
-1.02686e-014	-8.07291e-015	6.46276e-015	9.53278e-015	1.01895e-014	1.02816e-014	4.99872e-015	-1.12344e-014	-7.05574e-015	-7.7301e-015	-8.80841e-015	-4.71722e-015	-2.16163e-015	6.42983e-015	7.04608e-015	3.04591e-015	-1.08864e-014	-6.73222e-015	-2.7618e-015	-1.80146e-014	-1.42708e-014	-1.09252e-014	-1.42714e-014	-9.04377e-015	-7.38169e-015
-1.03685e-014	-8.19014e-015	6.46948e-015	9.79196e-015	1.03583e-014	1.03049e-014	5.48477e-015	-1.1221e-014	-7.10339e-015	-7.71196e-015	-9.02655e-015	-4.89394e-015	-1.98288e-015	6.83233e-015	7.25041e-015	3.26526e-015	-1.05188e-014	-6.84787e-015	-2.41174e-015	-1.80795e-014	-1.43744e-014	-1.09598e-014	-1.40796e-014	-9.29897e-015	-7.15766e-015
-1.04827e-014	-8.30601e-015	6.51011e-015	1.00552e-014	1.05361e-014	1.03571e-014	5.9661e-015	-1.12236e-014	-7.14445e-015	-7.724e-015	-9.2278e-015	-5.08724e-015	-1.80706e-015	7.26199e-015	7.47988e-015	3.49076e-015	-1.01957e-014	-6.99328e-015	-2.07703e-015	-1.8173e-014	-1.44696e-014	-1.09943e-014	-1.3882e-014	-9.57092e-015	-6.95423e-015
-1.06109e-014	-8.42087e-015	6.58586e-015	1.03198e-014	1.07232e-014	1.04378e-014	6.43662e-015	-1.12434e-014	-7.17897e-015	-7.76737e-015	-9.4124e-015	-5.29643e-015	-1.63759e-015	7.7173e-015	7.73535e-015	3.72211e-015	-9.92029e-015	-7.16707e-015	-1.76161e-015	-1.82953e-014	-1.45572e-014	-1.10276e-014	-1.36815e-014	-9.85745e-015	-6.77341e-015
-1.07527e-014	-8.53468e-015	6.69681e-015	1.05849e-014	1.09183e-014	1.0546e-014	6.8911e-015	-1.12814e-014	-7.20718e-015	-7.84318e-015	-9.58045e-015	-5.52026e-015	-1.47804e-015	8.19659e-015	8.01734e-015	3.95917e-015	-9.6945e-015	-7.36707e-015	-1.46896e-015	-1.84464e-014	-1.46377e-014	-1.10598e-014	-1.34812e-014	-1.01564e-014	-6.61721e-015
-1.09078e-014	-8.64727e-015	6.84319e-015	1.0848e-014	1.11209e-014	1.06808e-014	7.3244e-015	-1.13394e-014	-7.22919e-015	-7.9517e-015	-9.7322e-015	-5.75735e-015	-1.33128e-015	8.69804e-015	8.32642e-015	4.20083e-015	-9.51991e-015	-7.59213e-015	-1.20177e-015	-1.86259e-014	-1.47114e-014	-1.10904e-014	-1.32844e-014	-1.04656e-014	-6.48791e-015
-1.1075e-014	-8.75886e-015	7.02474e-015	1.11074e-014	1.13305e-014	1.08402e-014	7.73139e-015	-1.14186e-014	-7.24467e-015	-8.09204e-015	-9.86713e-015	-6.00567e-015	-1.20051e-015	9.21882e-015	8.66327e-015	4.44667e-015	-9.39744e-015	-7.83996e-015	-9.63458e-016	-1.88334e-014	-1.47786e-014	-1.11186e-014	-1.30939e-014	-1.07827e-014	-6.38738e-015
-1.12534e-014	-8.86907e-015	7.24106e-015	1.13618e-014	1.15457e-014	1.10223e-014	8.10694e-015	-1.15188e-014	-7.25411e-015	-8.26404e-015	-9.98525e-015	-6.26328e-015	-1.089e-015	9.7561e-015	9.02812e-015	4.69577e-015	-9.32819e-015	-8.10828e-015	-7.57533e-016	-1.90681e-014	-1.48404e-014	-1.11446e-014	-1.29126e-014	-1.11049e-014	-6.3161e-015
-1.14423e-014	-8.97658e-015	7.49103e-015	1.16102e-014	1.1765e-014	1.12252e-014	8.44721e-015	-1.1641e-014	-7.25698e-015	-8.46694e-015	-1.00866e-014	-6.52787e-015	-9.99382e-016	1.03068e-014	9.4204e-015	4.94679e-015	-9.31366e-015	-8.39494e-015	-5.86421e-016	-1.9328e-014	-1.48968e-014	-1.11685e-014	-1.27432e-014	-1.14297e-014	-6.27518e-015
-1.16403e-014	-9.08128e-015	7.77406e-015	1.18518e-014	1.19877e-014	1.14475e-014	8.74855e-015	-1.17857e-014	-7.25333e-015	-8.69968e-015	-1.01717e-014	-6.79748e-015	-9.34321e-016	1.08678e-014	9.83953e-015	5.19865e-015	-9.35366e-015	-8.69694e-015	-4.52825e-016	-1.96118e-014	-1.49493e-014	-1.11904e-014	-1.25882e-014	-1.17553e-014	-6.26443e-015
-1.18465e-014	-9.18287e-015	8.08864e-015	1.20864e-014	1.22121e-014	1.1687e-014	9.00788e-015	-1.19532e-014	-7.24255e-015	-8.96086e-015	-1.02408e-014	-7.06895e-015	-8.96006e-016	1.14358e-014	1.02847e-014	5.45e-015	-9.44642e-015	-9.01158e-015	-3.58313e-016	-1.99171e-014	-1.49977e-014	-1.12103e-014	-1.24501e-014	-1.20794e-014	-6.28408e-015
-1.20598e-014	-9.2807e-015	8.43288e-015	1.23129e-014	1.24369e-014	1.1941e-014	9.22227e-015	-1.21424e-014	-7.22492e-015	-9.24867e-015	-1.02943e-014	-7.33967e-015	-8.86699e-016	1.20072e-014	1.07552e-014	5.69912e-015	-9.59162e-015	-9.33676e-015	-3.04793e-016	-2.02424e-014	-1.50422e-014	-1.12284e-014	-1.23313e-014	-1.24e-014	-6.33353e-015
-1.22794e-014	-9.37369e-015	8.80564e-015	1.2531e-014	1.26604e-014	1.22066e-014	9.38925e-015	-1.23525e-014	-7.20098e-015	-9.56049e-015	-1.03325e-014	-7.60667e-015	-9.07048e-016	1.25781e-014	1.12494e-014	5.94423e-015	-9.78933e-015	-9.66929e-015	-2.93294e-016	-2.05854e-014	-1.50839e-014	-1.12447e-014	-1.22336e-014	-1.27155e-014	-6.41233e-015
-1.25032e-014	-9.46154e-015	9.20433e-015	1.27408e-014	1.28809e-014	1.24819e-014	9.50729e-015	-1.25831e-014	-7.17056e-015	-9.89412e-015	-1.03555e-014	-7.86747e-015	-9.58127e-016	1.31445e-014	1.17656e-014	6.18349e-015	-1.00382e-014	-1.00062e-014	-3.25058e-016	-2.09433e-014	-1.51235e-014	-1.12596e-014	-1.21585e-014	-1.30235e-014	-6.51902e-015
-1.27298e-014	-9.54279e-015	9.62698e-015	1.29422e-014	1.30964e-014	1.27641e-014	9.57504e-015	-1.28334e-014	-7.13389e-015	-1.02474e-014	-1.03642e-014	-8.11925e-015	-1.04065e-015	1.37026e-014	1.23015e-014	6.41482e-015	-1.03368e-014	-1.03444e-014	-3.99946e-016	-2.13136e-014	-1.51616e-014	-1.12743e-014	-1.21081e-014	-1.33227e-014	-6.65133e-015
-1.29583e-014	-9.61658e-015	1.00713e-014	1.31353e-014	1.33056e-014	1.30497e-014	9.59192e-015	-1.31015e-014	-7.09136e-015	-1.06171e-014	-1.03588e-014	-8.35916e-015	-1.15459e-015	1.42481e-014	1.2855e-014	6.63618e-015	-1.0683e-014	-1.06812e-014	-5.18602e-016	-2.1693e-014	-1.51975e-014	-1.12888e-014	-1.20831e-014	-1.36117e-014	-6.80759e-015
-1.31875e-014	-9.68216e-015	1.05351e-014	1.33199e-014	1.35067e-014	1.33362e-014	9.55724e-015	-1.33856e-014	-7.04297e-015	-1.10004e-014	-1.03393e-014	-8.58462e-015	-1.29985e-015	1.47774e-014	1.34229e-014	6.84549e-015	-1.10748e-014	-1.10143e-014	-6.80803e-016	-2.2079e-014	-1.52311e-014	-1.13034e-014	-1.20845e-014	-1.38893e-014	-6.98467e-015
-1.34153e-014	-9.73822e-015	1.10148e-014	1.34971e-014	1.36986e-014	1.36209e-014	9.47161e-015	-1.36838e-014	-6.98913e-015	-1.13942e-014	-1.03062e-014	-8.79247e-015	-1.47542e-015	1.52869e-014	1.40025e-014	7.04089e-015	-1.15095e-014	-1.13409e-014	-8.85154e-016	-2.24683e-014	-1.5263e-014	-1.13188e-014	-1.2113e-014	-1.41553e-014	-7.17993e-015
-1.36405e-014	-9.78381e-015	1.1507e-014	1.36669e-014	1.38797e-014	1.39009e-014	9.3367e-015	-1.39944e-014	-6.92982e-015	-1.17949e-014	-1.02598e-014	-8.98051e-015	-1.68052e-015	1.57724e-014	1.4591e-014	7.21988e-015	-1.19836e-014	-1.16589e-014	-1.13028e-015	-2.28571e-014	-1.52928e-014	-1.13352e-014	-1.21682e-014	-1.44082e-014	-7.38991e-015
-1.38619e-014	-9.81849e-015	1.20092e-014	1.38306e-014	1.40479e-014	1.41729e-014	9.15383e-015	-1.43151e-014	-6.86516e-015	-1.21988e-014	-1.02003e-014	-9.14629e-015	-1.91368e-015	1.62304e-014	1.51851e-014	7.38076e-015	-1.24942e-014	-1.19661e-014	-1.41431e-015	-2.32422e-014	-1.53196e-014	-1.13527e-014	-1.22502e-014	-1.46477e-014	-7.61181e-015
-1.40784e-014	-9.84072e-015	1.25183e-014	1.39881e-014	1.42017e-014	1.44344e-014	8.92521e-015	-1.46432e-014	-6.79572e-015	-1.26026e-014	-1.01283e-014	-9.28836e-015	-2.17287e-015	1.66582e-014	1.57808e-014	7.52162e-015	-1.30375e-014	-1.22605e-014	-1.73496e-015	-2.36195e-014	-1.53431e-014	-1.13721e-014	-1.23584e-014	-1.4874e-014	-7.84245e-015
-1.42887e-014	-9.84996e-015	1.30308e-014	1.41403e-014	1.43397e-014	1.46831e-014	8.65348e-015	-1.49762e-014	-6.72178e-015	-1.30031e-014	-1.00437e-014	-9.4047e-015	-2.4552e-015	1.70526e-014	1.63745e-014	7.64003e-015	-1.36098e-014	-1.25408e-014	-2.09e-015	-2.39861e-014	-1.53635e-014	-1.13936e-014	-1.24922e-014	-1.50866e-014	-8.07816e-015
-1.44923e-014	-9.84538e-015	1.35429e-014	1.42877e-014	1.4461e-014	1.49161e-014	8.34138e-015	-1.53114e-014	-6.64429e-015	-1.33973e-014	-9.94656e-015	-9.49417e-015	-2.7587e-015	1.74112e-014	1.69625e-014	7.73414e-015	-1.42079e-014	-1.28049e-014	-2.4759e-015	-2.43387e-014	-1.53807e-014	-1.14177e-014	-1.265e-014	-1.52857e-014	-8.3155e-015
-1.46884e-014	-9.82695e-015	1.40524e-014	1.44313e-014	1.45645e-014	1.51311e-014	7.99269e-015	-1.56456e-014	-6.5639e-015	-1.37823e-014	-9.83758e-015	-9.55542e-015	-3.08065e-015	1.77308e-014	1.75406e-014	7.80249e-015	-1.48277e-014	-1.30511e-014	-2.88949e-015	-2.46738e-014	-1.53944e-014	-1.14446e-014	-1.28302e-014	-1.54722e-014	-8.55113e-015
-1.48759e-014	-9.79422e-015	1.45558e-014	1.45709e-014	1.46491e-014	1.53261e-014	7.61061e-015	-1.59762e-014	-6.4807e-015	-1.41542e-014	-9.71775e-015	-9.58721e-015	-3.41754e-015	1.80098e-014	1.8105e-014	7.84363e-015	-1.54645e-014	-1.32782e-014	-3.32707e-015	-2.4988e-014	-1.54038e-014	-1.14744e-014	-1.30309e-014	-1.56464e-014	-8.78136e-015
-1.50534e-014	-9.74651e-015	1.50499e-014	1.47068e-014	1.47136e-014	1.54994e-014	7.19853e-015	-1.63006e-014	-6.39552e-015	-1.45096e-014	-9.58768e-015	-9.58947e-015	-3.7656e-015	1.82467e-014	1.86512e-014	7.85626e-015	-1.61134e-014	-1.34857e-014	-3.78473e-015	-2.52785e-014	-1.54082e-014	-1.15072e-014	-1.32503e-014	-1.5809e-014	-9.00235e-015
-1.52205e-014	-9.68364e-015	1.55312e-014	1.48401e-014	1.47575e-014	1.56492e-014	6.76092e-015	-1.66159e-014	-6.30918e-015	-1.48456e-014	-9.44738e-015	-9.5615e-015	-4.12106e-015	1.84399e-014	1.91756e-014	7.8396e-015	-1.67692e-014	-1.36736e-014	-4.25842e-015	-2.55421e-014	-1.54069e-014	-1.15439e-014	-1.34855e-014	-1.59613e-014	-9.21124e-015
-1.53762e-014	-9.60537e-015	1.59966e-014	1.49709e-014	1.47796e-014	1.57744e-014	6.30201e-015	-1.69189e-014	-6.22258e-015	-1.51592e-014	-9.2973e-015	-9.50353e-015	-4.48001e-015	1.85881e-014	1.96744e-014	7.79251e-015	-1.74272e-014	-1.38411e-014	-4.74466e-015	-2.57764e-014	-1.53991e-014	-1.15842e-014	-1.37339e-014	-1.61042e-014	-9.40508e-015
-1.55201e-014	-9.51197e-015	1.6443e-014	1.50994e-014	1.478e-014	1.58746e-014	5.82661e-015	-1.72069e-014	-6.13637e-015	-1.54486e-014	-9.13799e-015	-9.41578e-015	-4.83885e-015	1.86906e-014	2.01437e-014	7.71457e-015	-1.80825e-014	-1.39879e-014	-5.23872e-015	-2.59786e-014	-1.53842e-014	-1.16274e-014	-1.39933e-014	-1.62389e-014	-9.5807e-015
-1.56509e-014	-9.40365e-015	1.68671e-014	1.5225e-014	1.47592e-014	1.59484e-014	5.33945e-015	-1.74769e-014	-6.05157e-015	-1.57106e-014	-8.96993e-015	-9.29886e-015	-5.1942e-015	1.87472e-014	2.05798e-014	7.60569e-015	-1.87294e-014	-1.41137e-014	-5.73568e-015	-2.61473e-014	-1.53605e-014	-1.16736e-014	-1.42604e-014	-1.63657e-014	-9.73497e-015
-1.57683e-014	-9.28083e-015	1.7266e-014	1.53481e-014	1.4717e-014	1.5995e-014	4.84484e-015	-1.77261e-014	-5.96906e-015	-1.59438e-014	-8.79359e-015	-9.15388e-015	-5.54187e-015	1.87583e-014	2.09791e-014	7.46633e-015	-1.93624e-014	-1.42188e-014	-6.23003e-015	-2.6281e-014	-1.53285e-014	-1.17225e-014	-1.4532e-014	-1.64854e-014	-9.86553e-015
-1.58713e-014	-9.14388e-015	1.76375e-014	1.54689e-014	1.46532e-014	1.60149e-014	4.34698e-015	-1.79526e-014	-5.88973e-015	-1.61457e-014	-8.60982e-015	-8.98203e-015	-5.87835e-015	1.87241e-014	2.13383e-014	7.29641e-015	-1.99761e-014	-1.43039e-014	-6.71778e-015	-2.63781e-014	-1.52875e-014	-1.17737e-014	-1.48053e-014	-1.65995e-014	-9.96988e-015
-1.59595e-014	-8.99373e-015	1.7979e-014	1.55867e-014	1.45679e-014	1.60081e-014	3.85093e-015	-1.81535e-014	-5.81396e-015	-1.63148e-014	-8.41951e-015	-8.78422e-015	-6.20018e-015	1.86455e-014	2.16549e-014	7.09584e-015	-2.05651e-014	-1.43696e-014	-7.19449e-015	-2.6437e-014	-1.52364e-014	-1.18266e-014	-1.50774e-014	-1.6709e-014	-1.00461e-014
-1.60322e-014	-8.83159e-015	1.82886e-014	1.57008e-014	1.4461e-014	1.59746e-014	3.36052e-015	-1.83267e-014	-5.74249e-015	-1.64498e-014	-8.2229e-015	-8.56245e-015	-6.50359e-015	1.85238e-014	2.19261e-014	6.86581e-015	-2.11242e-014	-1.44161e-014	-7.65508e-015	-2.64562e-014	-1.51737e-014	-1.18807e-014	-1.53453e-014	-1.68149e-014	-1.00931e-014
-1.60887e-014	-8.65835e-015	1.8564e-014	1.58112e-014	1.43331e-014	1.59156e-014	2.88012e-015	-1.84688e-014	-5.67571e-015	-1.65498e-014	-8.02063e-015	-8.31864e-015	-6.78541e-015	1.83607e-014	2.21499e-014	6.60826e-015	-2.16479e-014	-1.44443e-014	-8.09463e-015	-2.64357e-014	-1.50987e-014	-1.1935e-014	-1.56059e-014	-1.69181e-014	-1.01097e-014
-1.6129e-014	-8.4747e-015	1.88039e-014	1.59171e-014	1.41848e-014	1.5832e-014	2.4135e-015	-1.8578e-014	-5.61422e-015	-1.66141e-014	-7.81355e-015	-8.05488e-015	-7.04262e-015	1.81586e-014	2.23243e-014	6.32569e-015	-2.21304e-014	-1.44543e-014	-8.50909e-015	-2.63746e-014	-1.50107e-014	-1.19889e-014	-1.58562e-014	-1.70187e-014	-1.00947e-014
-1.61523e-014	-8.28227e-015	1.90062e-014	1.60177e-014	1.40179e-014	1.57252e-014	1.9645e-015	-1.86531e-014	-5.55802e-015	-1.66425e-014	-7.60252e-015	-7.77316e-015	-7.27309e-015	1.79197e-014	2.24478e-014	6.01941e-015	-2.25668e-014	-1.44469e-014	-8.89408e-015	-2.62738e-014	-1.49081e-014	-1.20417e-014	-1.60934e-014	-1.71178e-014	-1.00474e-014
-1.61575e-014	-8.08218e-015	1.91697e-014	1.61121e-014	1.38336e-014	1.55967e-014	1.53726e-015	-1.86921e-014	-5.50778e-015	-1.66344e-014	-7.38864e-015	-7.47541e-015	-7.47446e-015	1.76465e-014	2.25189e-014	5.69158e-015	-2.29521e-014	-1.44219e-014	-9.24579e-015	-2.6133e-014	-1.47898e-014	-1.20925e-014	-1.63148e-014	-1.72152e-014	-9.96776e-015
-1.61439e-014	-7.87597e-015	1.92932e-014	1.62004e-014	1.36328e-014	1.54483e-014	1.13382e-015	-1.86927e-014	-5.4647e-015	-1.65903e-014	-7.17266e-015	-7.16432e-015	-7.64466e-015	1.73424e-014	2.25369e-014	5.34483e-015	-2.32817e-014	-1.438e-014	-9.56016e-015	-2.59526e-014	-1.46555e-014	-1.21399e-014	-1.65178e-014	-1.73115e-014	-9.8559e-015
-1.6111e-014	-7.66444e-015	1.9376e-014	1.62817e-014	1.34179e-014	1.52815e-014	7.57591e-016	-1.86536e-014	-5.4287e-015	-1.65102e-014	-6.95596e-015	-6.84201e-015	-7.78228e-015	1.70105e-014	2.25017e-014	4.98214e-015	-2.35502e-014	-1.43217e-014	-9.83277e-015	-2.57335e-014	-1.45048e-014	-1.21821e-014	-1.67004e-014	-1.74061e-014	-9.71281e-015
-1.60579e-014	-7.44876e-015	1.94175e-014	1.63555e-014	1.31904e-014	1.50985e-014	4.11665e-016	-1.8574e-014	-5.39941e-015	-1.63949e-014	-6.73944e-015	-6.51057e-015	-7.88592e-015	1.66539e-014	2.24135e-014	4.60666e-015	-2.3753e-014	-1.42468e-014	-1.00604e-014	-2.54769e-014	-1.43363e-014	-1.2218e-014	-1.68604e-014	-1.74981e-014	-9.53915e-015
-1.59836e-014	-7.22988e-015	1.94174e-014	1.64215e-014	1.29517e-014	1.49015e-014	9.8538e-017	-1.84534e-014	-5.37713e-015	-1.6245e-014	-6.52366e-015	-6.17193e-015	-7.95436e-015	1.62757e-014	2.22729e-014	4.22156e-015	-2.38864e-014	-1.41556e-014	-1.02406e-014	-2.51845e-014	-1.41499e-014	-1.22458e-014	-1.69961e-014	-1.75871e-014	-9.33639e-015
-1.5887e-014	-7.00987e-015	1.93766e-014	1.64795e-014	1.27035e-014	1.46932e-014	-1.8029e-016	-1.82904e-014	-5.36115e-015	-1.60619e-014	-6.30979e-015	-5.82898e-015	-7.98795e-015	1.58793e-014	2.2081e-014	3.8312e-015	-2.3946e-014	-1.40476e-014	-1.03695e-014	-2.48574e-014	-1.39444e-014	-1.2264e-014	-1.71057e-014	-1.76717e-014	-9.10584e-015
-1.5768e-014	-6.79028e-015	1.92952e-014	1.6529e-014	1.24481e-014	1.44762e-014	-4.22992e-016	-1.80838e-014	-5.35117e-015	-1.58468e-014	-6.09881e-015	-5.48437e-015	-7.98664e-015	1.5469e-014	2.18391e-014	3.43909e-015	-2.39281e-014	-1.39226e-014	-1.04446e-014	-2.44973e-014	-1.37186e-014	-1.22715e-014	-1.7188e-014	-1.77511e-014	-8.84947e-015
-1.56261e-014	-6.57263e-015	1.91739e-014	1.65693e-014	1.21878e-014	1.42526e-014	-6.28701e-016	-1.78333e-014	-5.34674e-015	-1.56009e-014	-5.89221e-015	-5.1401e-015	-7.9505e-015	1.50488e-014	2.15493e-014	3.04957e-015	-2.38303e-014	-1.37791e-014	-1.04638e-014	-2.4106e-014	-1.34722e-014	-1.22664e-014	-1.72419e-014	-1.78243e-014	-8.5692e-015
-1.54604e-014	-6.35774e-015	1.90144e-014	1.66003e-014	1.1925e-014	1.40259e-014	-7.96711e-016	-1.7539e-014	-5.3469e-015	-1.53255e-014	-5.6904e-015	-4.79784e-015	-7.88045e-015	1.46219e-014	2.12142e-014	2.6663e-015	-2.36502e-014	-1.36161e-014	-1.04255e-014	-2.36851e-014	-1.32041e-014	-1.22463e-014	-1.72671e-014	-1.78894e-014	-8.2674e-015
-1.527e-014	-6.14713e-015	1.88183e-014	1.66227e-014	1.16628e-014	1.37987e-014	-9.25534e-016	-1.72009e-014	-5.35054e-015	-1.50224e-014	-5.49402e-015	-4.45945e-015	-7.7786e-015	1.41922e-014	2.08364e-014	2.29307e-015	-2.33856e-014	-1.34316e-014	-1.03283e-014	-2.32369e-014	-1.29148e-014	-1.22102e-014	-1.72633e-014	-1.79451e-014	-7.94669e-015
-1.50537e-014	-5.94145e-015	1.85871e-014	1.66365e-014	1.14038e-014	1.35732e-014	-1.01532e-015	-1.68192e-014	-5.3572e-015	-1.46934e-014	-5.30413e-015	-4.12665e-015	-7.64683e-015	1.3763e-014	2.04193e-014	1.93421e-015	-2.3034e-014	-1.32249e-014	-1.01705e-014	-2.27629e-014	-1.26033e-014	-1.21563e-014	-1.72302e-014	-1.79894e-014	-7.60961e-015
-1.48109e-014	-5.74195e-015	1.83233e-014	1.66422e-014	1.11505e-014	1.33521e-014	-1.06625e-015	-1.63945e-014	-5.36526e-015	-1.434e-014	-5.12139e-015	-3.80043e-015	-7.48628e-015	1.33388e-014	1.99666e-014	1.59395e-015	-2.25949e-014	-1.29937e-014	-9.95062e-015	-2.2265e-014	-1.2269e-014	-1.2083e-014	-1.71682e-014	-1.80206e-014	-7.25874e-015
-1.45407e-014	-5.54895e-015	1.80297e-014	1.66399e-014	1.0905e-014	1.31379e-014	-1.07874e-015	-1.59272e-014	-5.37223e-015	-1.39639e-014	-4.94635e-015	-3.48237e-015	-7.29894e-015	1.29223e-014	1.94827e-014	1.27688e-015	-2.20675e-014	-1.2736e-014	-9.66793e-015	-2.17454e-014	-1.19113e-014	-1.1989e-014	-1.70781e-014	-1.80369e-014	-6.89655e-015
-1.42431e-014	-5.363e-015	1.77091e-014	1.66307e-014	1.06708e-014	1.29336e-014	-1.05287e-015	-1.54177e-014	-5.37652e-015	-1.35668e-014	-4.77915e-015	-3.1741e-015	-7.08729e-015	1.25165e-014	1.89721e-014	9.87116e-016	-2.14513e-014	-1.24491e-014	-9.3224e-015	-2.12063e-014	-1.15299e-014	-1.18729e-014	-1.69605e-014	-1.80359e-014	-6.52635e-015
-1.3918e-014	-5.18444e-015	1.73642e-014	1.66157e-014	1.04505e-014	1.27418e-014	-9.89105e-016	-1.4868e-014	-5.37645e-015	-1.31502e-014	-4.62059e-015	-2.87628e-015	-6.85346e-015	1.21242e-014	1.8439e-014	7.28284e-016	-2.07469e-014	-1.21302e-014	-8.91351e-015	-2.06487e-014	-1.11245e-014	-1.1733e-014	-1.68161e-014	-1.8014e-014	-6.15081e-015
-1.35647e-014	-5.01431e-015	1.69978e-014	1.65958e-014	1.02478e-014	1.25648e-014	-8.88396e-016	-1.42791e-014	-5.37024e-015	-1.2716e-014	-4.47127e-015	-2.58967e-015	-6.60004e-015	1.17481e-014	1.78881e-014	5.04095e-016	-1.99565e-014	-1.17769e-014	-8.44074e-015	-2.00735e-014	-1.06955e-014	-1.15682e-014	-1.66456e-014	-1.79693e-014	-5.77281e-015
-1.31827e-014	-4.85271e-015	1.66137e-014	1.65731e-014	1.00652e-014	1.24055e-014	-7.522e-016	-1.36522e-014	-5.35591e-015	-1.22655e-014	-4.33116e-015	-2.31458e-015	-6.3297e-015	1.1391e-014	1.73247e-014	3.18375e-016	-1.9082e-014	-1.13864e-014	-7.90441e-015	-1.94819e-014	-1.0242e-014	-1.13771e-014	-1.64506e-014	-1.78996e-014	-5.39458e-015
-1.27721e-014	-4.69932e-015	1.62161e-014	1.65488e-014	9.90523e-015	1.22653e-014	-5.81782e-016	-1.29885e-014	-5.33089e-015	-1.18e-014	-4.20033e-015	-2.05145e-015	-6.0452e-015	1.10547e-014	1.67535e-014	1.74722e-016	-1.81258e-014	-1.09552e-014	-7.30552e-015	-1.88756e-014	-9.76404e-015	-1.1159e-014	-1.6233e-014	-1.78021e-014	-5.01825e-015
-1.23331e-014	-4.55387e-015	1.58081e-014	1.65249e-014	9.77026e-015	1.21463e-014	-3.78572e-016	-1.22897e-014	-5.29283e-015	-1.13212e-014	-4.07846e-015	-1.80024e-015	-5.74902e-015	1.07415e-014	1.61805e-014	7.62608e-017	-1.70908e-014	-1.04811e-014	-6.64611e-015	-1.8256e-014	-9.26214e-015	-1.09132e-014	-1.59944e-014	-1.76749e-014	-4.64574e-015
-1.18663e-014	-4.41584e-015	1.53942e-014	1.65032e-014	9.66333e-015	1.20499e-014	-1.44566e-016	-1.15574e-014	-5.23953e-015	-1.08301e-014	-3.96532e-015	-1.56048e-015	-5.44436e-015	1.04532e-014	1.56101e-014	2.50825e-017	-1.59802e-014	-9.96132e-015	-5.92783e-015	-1.76236e-014	-8.73578e-015	-1.0639e-014	-1.57362e-014	-1.75166e-014	-4.27816e-015
-1.13728e-014	-4.28486e-015	1.49775e-014	1.64854e-014	9.5878e-015	1.19792e-014	1.19259e-016	-1.07927e-014	-5.16869e-015	-1.03283e-014	-3.86072e-015	-1.33188e-015	-5.13383e-015	1.01904e-014	1.50477e-014	2.43348e-017	-1.47993e-014	-9.3934e-015	-5.15187e-015	-1.69791e-014	-8.18495e-015	-1.03361e-014	-1.54601e-014	-1.73253e-014	-3.91798e-015
-1.08535e-014	-4.16048e-015	1.45631e-014	1.64736e-014	9.54651e-015	1.1935e-014	4.11609e-016	-9.99774e-015	-5.07792e-015	-9.8166e-015	-3.7643e-015	-1.11433e-015	-4.81933e-015	9.95467e-015	1.44983e-014	7.64889e-017	-1.35527e-014	-8.77466e-015	-4.32005e-015	-1.63233e-014	-7.61012e-015	-1.00044e-014	-1.51683e-014	-1.70995e-014	-3.56682e-015
-1.03095e-014	-4.0425e-015	1.41547e-014	1.64693e-014	9.54182e-015	1.19189e-014	7.30129e-016	-9.17488e-015	-4.96525e-015	-9.29616e-015	-3.67524e-015	-9.07642e-016	-4.50402e-015	9.74689e-015	1.39673e-014	1.82995e-016	-1.22461e-014	-8.10271e-015	-3.43458e-015	-1.56564e-014	-7.01117e-015	-9.64406e-015	-1.4863e-014	-1.68376e-014	-3.2258e-015
-9.74178e-015	-3.92965e-015	1.37573e-014	1.64753e-014	9.57634e-015	1.19322e-014	1.07318e-015	-8.3263e-015	-4.82856e-015	-8.76789e-015	-3.5921e-015	-7.11006e-016	-4.19003e-015	9.56757e-015	1.34588e-014	3.45043e-016	-1.08855e-014	-7.37499e-015	-2.49751e-015	-1.49793e-014	-6.38944e-015	-9.25498e-015	-1.45464e-014	-1.65387e-014	-2.89567e-015
-9.15188e-015	-3.82118e-015	1.33741e-014	1.64936e-014	9.6522e-015	1.19758e-014	1.43873e-015	-7.45387e-015	-4.66583e-015	-8.23261e-015	-3.51409e-015	-5.23615e-016	-3.87907e-015	9.41614e-015	1.29778e-014	5.63403e-016	-9.47737e-015	-6.59004e-015	-1.51162e-015	-1.42921e-014	-5.74499e-015	-8.83753e-015	-1.42203e-014	-1.62021e-014	-2.57749e-015
-8.54163e-015	-3.71631e-015	1.30095e-014	1.65263e-014	9.77166e-015	1.20508e-014	1.82547e-015	-6.56001e-015	-4.4747e-015	-7.69064e-015	-3.44001e-015	-3.4493e-016	-3.57213e-015	9.29276e-015	1.25283e-014	8.38847e-016	-8.02932e-015	-5.74715e-015	-4.79791e-016	-1.35953e-014	-5.07804e-015	-8.39217e-015	-1.38867e-014	-1.58275e-014	-2.27122e-015
-7.91283e-015	-3.61362e-015	1.26669e-014	1.65754e-014	9.93677e-015	1.21581e-014	2.23187e-015	-5.64684e-015	-4.25313e-015	-7.14262e-015	-3.36868e-015	-1.73938e-016	-3.27136e-015	9.19699e-015	1.21147e-014	1.17172e-015	-6.54861e-015	-4.84488e-015	5.94418e-016	-1.28883e-014	-4.3894e-015	-7.91941e-015	-1.35475e-014	-1.54149e-014	-1.97626e-015
-7.26801e-015	-3.5125e-015	1.23503e-014	1.66432e-014	1.01489e-014	1.2299e-014	2.65614e-015	-4.71649e-015	-3.99974e-015	-6.58956e-015	-3.2986e-015	-9.70288e-018	-2.9784e-015	9.12768e-015	1.17405e-014	1.56117e-015	-5.04275e-015	-3.88294e-015	1.70795e-015	-1.21713e-014	-3.6799e-015	-7.42047e-015	-1.32048e-014	-1.49652e-014	-1.69213e-015
-6.60979e-015	-3.41195e-015	1.20641e-014	1.67311e-014	1.04099e-014	1.2474e-014	3.09665e-015	-3.77167e-015	-3.71335e-015	-6.03168e-015	-3.22843e-015	1.4803e-016	-2.69412e-015	9.08366e-015	1.14099e-014	2.00664e-015	-3.51975e-015	-2.86264e-015	2.85735e-015	-1.14448e-014	-2.9506e-015	-6.8967e-015	-1.28597e-014	-1.44792e-014	-1.41831e-015
-5.94136e-015	-3.31152e-015	1.1811e-014	1.68409e-014	1.07212e-014	1.26831e-014	3.55173e-015	-2.81434e-015	-3.39286e-015	-5.4692e-015	-3.15681e-015	2.99972e-016	-2.41916e-015	9.06423e-015	1.11255e-014	2.50651e-015	-1.98839e-015	-1.78419e-015	4.03843e-015	-1.07088e-014	-2.20266e-015	-6.3496e-015	-1.25141e-014	-1.39582e-014	-1.15421e-015
-5.26568e-015	-3.20998e-015	1.1594e-014	1.69737e-014	1.10829e-014	1.29269e-014	4.02016e-015	-1.84651e-015	-3.03759e-015	-4.9026e-015	-3.08221e-015	4.47183e-016	-2.15327e-015	9.06769e-015	1.08892e-014	3.05934e-015	-4.56749e-016	-6.49007e-016	5.24762e-015	-9.96311e-015	-1.43694e-015	-5.78043e-015	-1.21698e-014	-1.34042e-014	-8.98783e-016
-4.58648e-015	-3.10593e-015	1.14159e-014	1.71307e-014	1.14957e-014	1.32048e-014	4.50018e-015	-8.70369e-016	-2.6471e-015	-4.33241e-015	-3.00227e-015	5.90388e-016	-1.89724e-015	9.09258e-015	1.07027e-014	3.6632e-015	1.06633e-015	5.40685e-016	6.48083e-015	-9.20895e-015	-6.54917e-016	-5.1912e-015	-1.1828e-014	-1.2819e-014	-6.51064e-016
-3.90717e-015	-2.99868e-015	1.12792e-014	1.73131e-014	1.19601e-014	1.35171e-014	4.9915e-015	1.11658e-016	-2.22016e-015	-3.75977e-015	-2.91581e-015	7.3056e-016	-1.651e-015	9.1371e-015	1.05681e-014	4.31566e-015	2.57208e-015	1.78216e-015	7.73439e-015	-8.44638e-015	1.41982e-016	-4.58411e-015	-1.149e-014	-1.22055e-014	-4.09259e-016
-3.23004e-015	-2.88766e-015	1.11854e-014	1.75212e-014	1.24754e-014	1.38641e-014	5.49254e-015	1.09751e-015	-1.75708e-015	-3.18471e-015	-2.82149e-015	8.68237e-016	-1.41315e-015	9.19905e-015	1.0486e-014	5.01432e-015	4.05182e-015	3.07195e-015	9.00412e-015	-7.67573e-015	9.52131e-016	-3.96175e-015	-1.1157e-014	-1.1567e-014	-1.70992e-016
-2.55918e-015	-2.77219e-015	1.11365e-014	1.77554e-014	1.30412e-014	1.42456e-014	6.00169e-015	2.08517e-015	-1.25859e-015	-2.60786e-015	-2.71768e-015	1.00456e-015	-1.18327e-015	9.27634e-015	1.04573e-014	5.75545e-015	5.49778e-015	4.40613e-015	1.02851e-014	-6.89795e-015	1.77377e-015	-3.32689e-015	-1.08304e-014	-1.09061e-014	6.5207e-017
-1.89865e-015	-2.65096e-015	1.11337e-014	1.80162e-014	1.36559e-014	1.4661e-014	6.51808e-015	3.07182e-015	-7.25831e-016	-2.03011e-015	-2.60376e-015	1.13957e-015	-9.60839e-016	9.36659e-015	1.04821e-014	6.53488e-015	6.90168e-015	5.77938e-015	1.15731e-014	-6.11384e-015	2.60487e-015	-2.68194e-015	-1.05104e-014	-1.02274e-014	3.00771e-016
-1.25156e-015	-2.52405e-015	1.11772e-014	1.83035e-014	1.43184e-014	1.51101e-014	7.04093e-015	4.05496e-015	-1.59814e-016	-1.45207e-015	-2.47833e-015	1.27347e-015	-7.45034e-016	9.46796e-015	1.05596e-014	7.34866e-015	8.25554e-015	7.1865e-015	1.28637e-014	-5.32548e-015	3.44347e-015	-2.02945e-015	-1.01978e-014	-9.5348e-015	5.37649e-016
-6.21755e-016	-2.39159e-015	1.1268e-014	1.86174e-014	1.50271e-014	1.55923e-014	7.56839e-015	5.0327e-015	4.38115e-016	-8.74787e-016	-2.33945e-015	1.40687e-015	-5.34247e-016	9.57854e-015	1.0688e-014	8.19194e-015	9.55115e-015	8.6221e-015	1.41518e-014	-4.53377e-015	4.2871e-015	-1.3719e-015	-9.89339e-015	-8.832e-015	7.77681e-016
-1.28502e-017	-2.25326e-015	1.14061e-014	1.89568e-014	1.57802e-014	1.61076e-014	8.09955e-015	6.00289e-015	1.06591e-015	-2.99318e-016	-2.18669e-015	1.5399e-015	-3.27206e-016	9.6957e-015	1.08659e-014	9.06067e-015	1.07811e-014	1.00794e-014	1.54328e-014	-3.7404e-015	5.13368e-015	-7.12393e-016	-9.59744e-015	-8.124e-015	1.02215e-015
5.71792e-016	-2.1094e-015	1.15905e-014	1.93204e-014	1.65754e-014	1.66548e-014	8.63405e-015	6.96352e-015	1.72113e-015	2.73947e-016	-2.01899e-015	1.67231e-015	-1.22927e-016	9.81701e-015	1.1092e-014	9.95028e-015	1.1939e-014	1.15522e-014	1.67016e-014	-2.94769e-015	5.98084e-015	-5.39377e-017	-9.31013e-015	-7.41578e-015	1.27234e-015
1.12841e-015	-1.96048e-015	1.18207e-014	1.97074e-014	1.74093e-014	1.72333e-014	9.17045e-015	7.91252e-015	2.4008e-015	8.43635e-016	-1.83569e-015	1.80442e-015	8.08487e-017	9.94024e-015	1.13639e-014	1.08556e-014	1.30187e-014	1.30321e-014	1.79541e-014	-2.15888e-015	6.82596e-015	6.00646e-016	-9.03191e-015	-6.71136e-015	1.52974e-015
1.65329e-015	-1.80734e-015	1.20953e-014	2.01162e-014	1.8279e-014	1.78421e-014	9.70747e-015	8.84789e-015	3.10209e-015	1.40783e-015	-1.63626e-015	1.93616e-015	2.84115e-016	1.00635e-014	1.16782e-014	1.17711e-014	1.40146e-014	1.45114e-014	1.91849e-014	-1.3762e-015	7.66713e-015	1.24839e-015	-8.76281e-015	-6.01607e-015	1.79649e-015
2.14375e-015	-1.64975e-015	1.24125e-014	2.05453e-014	1.91805e-014	1.84799e-014	1.02446e-014	9.76788e-015	3.82237e-015	1.96529e-015	-1.42085e-015	2.06761e-015	4.88317e-016	1.01846e-014	1.20316e-014	1.26912e-014	1.49217e-014	1.59823e-014	2.0389e-014	-6.02965e-016	8.50137e-015	1.88633e-015	-8.50298e-015	-5.33518e-015	2.07318e-015
2.59702e-015	-1.48869e-015	1.27696e-014	2.09927e-014	2.011e-014	1.91455e-014	1.07805e-014	1.06703e-014	4.55826e-015	2.51437e-015	-1.18937e-015	2.19824e-015	6.94408e-016	1.03015e-014	1.24208e-014	1.36104e-014	1.57356e-014	1.74359e-014	2.15628e-014	1.58007e-016	9.32579e-015	2.51126e-015	-8.25226e-015	-4.67375e-015	2.36085e-015
3.01066e-015	-1.32447e-015	1.3164e-014	2.14561e-014	2.10633e-014	1.98374e-014	1.13142e-014	1.15529e-014	5.30607e-015	3.05273e-015	-9.4169e-016	2.32791e-015	9.03108e-016	1.04121e-014	1.28417e-014	1.45238e-014	1.64528e-014	1.88635e-014	2.27011e-014	9.03857e-016	1.01374e-014	3.12019e-015	-8.01038e-015	-4.03676e-015	2.65977e-015
3.38231e-015	-1.15807e-015	1.35931e-014	2.19327e-014	2.20357e-014	2.05542e-014	1.18439e-014	1.24138e-014	6.06165e-015	3.57874e-015	-6.78507e-016	2.45608e-015	1.11587e-015	1.0515e-014	1.32901e-014	1.5426e-014	1.70702e-014	2.02559e-014	2.3799e-014	1.63028e-015	1.0934e-014	3.7109e-015	-7.77721e-015	-3.42889e-015	2.97074e-015
3.70933e-015	-9.90323e-016	1.40536e-014	2.242e-014	2.30215e-014	2.12943e-014	1.23693e-014	1.32511e-014	6.82114e-015	4.09068e-015	-4.00845e-016	2.5824e-015	1.33359e-015	1.0608e-014	1.37619e-014	1.63112e-014	1.7586e-014	2.16051e-014	2.48519e-014	2.33408e-015	1.1713e-014	4.2801e-015	-7.55264e-015	-2.85436e-015	3.29377e-015
3.99088e-015	-8.23082e-016	1.45416e-014	2.29153e-014	2.40154e-014	2.20554e-014	1.28889e-014	1.40631e-014	7.57979e-015	4.58618e-015	-1.09752e-016	2.70608e-015	1.55676e-015	1.06894e-014	1.42528e-014	1.71732e-014	1.7999e-014	2.29018e-014	2.58559e-014	3.01101e-015	1.24711e-014	4.82511e-015	-7.33644e-015	-2.31739e-015	3.62877e-015
4.22541e-015	-6.57307e-016	1.50533e-014	2.34149e-014	2.50122e-014	2.28359e-014	1.34014e-014	1.4848e-014	8.33332e-015	5.06273e-015	1.93237e-016	2.82661e-015	1.78518e-015	1.07585e-014	1.4758e-014	1.80066e-014	1.8309e-014	2.41371e-014	2.68074e-014	3.65769e-015	1.32053e-014	5.34325e-015	-7.12867e-015	-1.82148e-015	3.97549e-015
4.41154e-015	-4.94386e-016	1.55846e-014	2.39163e-014	2.6006e-014	2.36336e-014	1.39055e-014	1.56037e-014	9.07779e-015	5.51825e-015	5.06402e-016	2.94333e-015	2.01949e-015	1.08144e-014	1.52731e-014	1.88065e-014	1.8517e-014	2.53024e-014	2.77027e-014	4.26896e-015	1.3913e-014	5.83174e-015	-6.9287e-015	-1.37029e-015	4.33317e-015
4.54929e-015	-3.36007e-016	1.61317e-014	2.44174e-014	2.69905e-014	2.44466e-014	1.43997e-014	1.63294e-014	9.80858e-015	5.95102e-015	8.2765e-016	3.05567e-015	2.25909e-015	1.08555e-014	1.57939e-014	1.95668e-014	1.86238e-014	2.63893e-014	2.8538e-014	4.84119e-015	1.45912e-014	6.28868e-015	-6.73635e-015	-9.67354e-016	4.70037e-015
4.63875e-015	-1.83532e-016	1.66899e-014	2.49156e-014	2.79601e-014	2.5272e-014	1.48823e-014	1.70235e-014	1.05222e-014	6.35837e-015	1.15567e-015	3.16293e-015	2.50412e-015	1.08808e-014	1.63152e-014	2.02832e-014	1.86316e-014	2.73909e-014	2.93101e-014	5.37069e-015	1.52375e-014	6.71254e-015	-6.5515e-015	-6.15551e-016	5.07536e-015
4.6805e-015	-3.8358e-017	1.72551e-014	2.54073e-014	2.89088e-014	2.61067e-014	1.53522e-014	1.76838e-014	1.12147e-014	6.73811e-015	1.48754e-015	3.26464e-015	2.75396e-015	1.08904e-014	1.68324e-014	2.09509e-014	1.85433e-014	2.83e-014	3.00164e-014	5.85376e-015	1.58497e-014	7.1009e-015	-6.3738e-015	-3.16826e-016	5.45686e-015
4.6748e-015	9.87853e-017	1.78227e-014	2.58897e-014	2.98308e-014	2.69478e-014	1.58078e-014	1.83088e-014	1.18815e-014	7.08859e-015	1.82044e-015	3.3601e-015	3.00701e-015	1.08834e-014	1.73411e-014	2.15662e-014	1.83628e-014	2.91095e-014	3.0654e-014	6.28725e-015	1.6425e-014	7.45223e-015	-6.20293e-015	-7.30328e-017	5.84236e-015
4.6228e-015	2.26384e-016	1.83884e-014	2.63605e-014	3.07198e-014	2.77925e-014	1.6247e-014	1.88967e-014	1.25185e-014	7.40723e-015	2.15184e-015	3.4486e-015	3.26305e-015	1.08587e-014	1.78373e-014	2.21245e-014	1.80945e-014	2.9814e-014	3.12205e-014	6.66802e-015	1.69615e-014	7.7654e-015	-6.03876e-015	1.14465e-016	6.22929e-015
4.52613e-015	3.42664e-016	1.89475e-014	2.68175e-014	3.15703e-014	2.86379e-014	1.66686e-014	1.94464e-014	1.31224e-014	7.6924e-015	2.47876e-015	3.52969e-015	3.52063e-015	1.08175e-014	1.83167e-014	2.26221e-014	1.7743e-014	3.0408e-014	3.17139e-014	6.99269e-015	1.74573e-014	8.0389e-015	-5.88092e-015	2.45524e-016	6.61532e-015
4.38707e-015	4.46987e-016	1.94955e-014	2.72582e-014	3.23762e-014	2.94802e-014	1.70709e-014	1.99569e-014	1.36903e-014	7.94209e-015	2.79841e-015	3.60276e-015	3.77814e-015	1.07599e-014	1.87756e-014	2.30557e-014	1.7314e-014	3.08867e-014	3.2132e-014	7.25831e-015	1.79104e-014	8.27115e-015	-5.72933e-015	3.20716e-016	6.99814e-015
4.2079e-015	5.38362e-016	2.00281e-014	2.768e-014	3.31322e-014	3.03153e-014	1.74523e-014	2.0427e-014	1.42197e-014	8.15454e-015	3.1077e-015	3.66712e-015	4.03446e-015	1.06857e-014	1.92106e-014	2.34229e-014	1.68134e-014	3.12466e-014	3.24741e-014	7.46277e-015	1.8319e-014	8.4617e-015	-5.58375e-015	3.40362e-016	7.37436e-015
3.99083e-015	6.15468e-016	2.05418e-014	2.80806e-014	3.38331e-014	3.11392e-014	1.78115e-014	2.08548e-014	1.47075e-014	8.32828e-015	3.40332e-015	3.72201e-015	4.28771e-015	1.05962e-014	1.9618e-014	2.37215e-014	1.6248e-014	3.14859e-014	3.27402e-014	7.60484e-015	1.8681e-014	8.61062e-015	-5.44379e-015	3.06097e-016	7.74083e-015
3.73873e-015	6.77615e-016	2.10328e-014	2.84589e-014	3.44736e-014	3.19484e-014	1.8147e-014	2.124e-014	1.51515e-014	8.46229e-015	3.6824e-015	3.76692e-015	4.53655e-015	1.0492e-014	1.99955e-014	2.39491e-014	1.56246e-014	3.1602e-014	3.29302e-014	7.68358e-015	1.89954e-014	8.71769e-015	-5.30984e-015	2.19659e-016	8.09465e-015
3.45512e-015	7.24758e-016	2.14977e-014	2.88136e-014	3.50491e-014	3.27393e-014	1.8457e-014	2.15817e-014	1.55492e-014	8.55602e-015	3.94187e-015	3.80119e-015	4.77944e-015	1.03739e-014	2.03408e-014	2.41042e-014	1.49508e-014	3.15939e-014	3.30437e-014	7.69843e-015	1.9261e-014	8.78264e-015	-5.18147e-015	8.31976e-017	8.43224e-015
3.14366e-015	7.56746e-016	2.19333e-014	2.91433e-014	3.55552e-014	3.35083e-014	1.87402e-014	2.18785e-014	1.58989e-014	8.60867e-015	4.17874e-015	3.82475e-015	5.01463e-015	1.02432e-014	2.06514e-014	2.41857e-014	1.42337e-014	3.14621e-014	3.3082e-014	7.64936e-015	1.94771e-014	8.80541e-015	-5.05839e-015	-1.00688e-016	8.75071e-015
2.80824e-015	7.73243e-016	2.23369e-014	2.9447e-014	3.59877e-014	3.4252e-014	1.89958e-014	2.2129e-014	1.61998e-014	8.62002e-015	4.39068e-015	3.8373e-015	5.23974e-015	1.01011e-014	2.09254e-014	2.4193e-014	1.34812e-014	3.12075e-014	3.30456e-014	7.53698e-015	1.96433e-014	8.78717e-015	-4.94077e-015	-3.28663e-016	9.04733e-015
2.4524e-015	7.74569e-016	2.27055e-014	2.97234e-014	3.63436e-014	3.49661e-014	1.92229e-014	2.23325e-014	1.64517e-014	8.59025e-015	4.57486e-015	3.8387e-015	5.45248e-015	9.94948e-015	2.11613e-014	2.4127e-014	1.27015e-014	3.08325e-014	3.29364e-014	7.36274e-015	1.9759e-014	8.72895e-015	-4.8283e-015	-5.96537e-016	9.3185e-015
2.0796e-015	7.60777e-016	2.30379e-014	2.9972e-014	3.66206e-014	3.56467e-014	1.94203e-014	2.24886e-014	1.66543e-014	8.5196e-015	4.72848e-015	3.82845e-015	5.6514e-015	9.78899e-015	2.13583e-014	2.39884e-014	1.19028e-014	3.03401e-014	3.27572e-014	7.12871e-015	1.98244e-014	8.63181e-015	-4.72098e-015	-8.99721e-016	9.56094e-015
1.69357e-015	7.32587e-016	2.3332e-014	3.0193e-014	3.68154e-014	3.62899e-014	1.95879e-014	2.25975e-014	1.68075e-014	8.40788e-015	4.84951e-015	3.80644e-015	5.83504e-015	9.62183e-015	2.15158e-014	2.37786e-014	1.10929e-014	2.97348e-014	3.251e-014	6.83788e-015	1.984e-014	8.49697e-015	-4.61854e-015	-1.23323e-015	9.77196e-015
1.29816e-015	6.90635e-016	2.35865e-014	3.03861e-014	3.69264e-014	3.6892e-014	1.97242e-014	2.26593e-014	1.69128e-014	8.2566e-015	4.93551e-015	3.77264e-015	6.0022e-015	9.45005e-015	2.16334e-014	2.34989e-014	1.02796e-014	2.90211e-014	3.21972e-014	6.49387e-015	1.98063e-014	8.32616e-015	-4.52124e-015	-1.59265e-015	9.9487e-015
8.97232e-016	6.36032e-016	2.38001e-014	3.05515e-014	3.69526e-014	3.74489e-014	1.9828e-014	2.26733e-014	1.69709e-014	8.06666e-015	4.98534e-015	3.72714e-015	6.15182e-015	9.27508e-015	2.17104e-014	2.3152e-014	9.47065e-015	2.82056e-014	3.18209e-014	6.10052e-015	1.97243e-014	8.12102e-015	-4.42856e-015	-1.9731e-015	1.00891e-014
4.94234e-016	5.70007e-016	2.39724e-014	3.06891e-014	3.6893e-014	3.79573e-014	1.98987e-014	2.2639e-014	1.69824e-014	7.83957e-015	4.99783e-015	3.66984e-015	6.28238e-015	9.099e-015	2.17471e-014	2.27405e-014	8.67347e-015	2.72939e-014	3.1385e-014	5.66268e-015	1.95948e-014	7.88369e-015	-4.34035e-015	-2.36836e-015	1.01916e-014
9.31554e-017	4.93464e-016	2.41033e-014	3.0799e-014	3.67471e-014	3.8414e-014	1.99356e-014	2.25561e-014	1.69494e-014	7.57758e-015	4.97209e-015	3.60107e-015	6.39265e-015	8.92307e-015	2.17438e-014	2.22678e-014	7.89569e-015	2.6294e-014	3.08938e-014	5.1859e-015	1.94198e-014	7.61664e-015	-4.25623e-015	-2.77279e-015	1.02541e-014
-3.02531e-016	4.08217e-016	2.41927e-014	3.08822e-014	3.65153e-014	3.88157e-014	1.99394e-014	2.24251e-014	1.68742e-014	7.28272e-015	4.90729e-015	3.52126e-015	6.48219e-015	8.74929e-015	2.17016e-014	2.17377e-014	7.14318e-015	2.52139e-014	3.03511e-014	4.6756e-015	1.92013e-014	7.32231e-015	-4.17614e-015	-3.18065e-015	1.02755e-014
-6.88827e-016	3.16306e-016	2.42407e-014	3.09391e-014	3.61989e-014	3.91595e-014	1.99101e-014	2.22473e-014	1.67591e-014	6.95779e-015	4.80319e-015	3.43018e-015	6.55117e-015	8.57954e-015	2.16214e-014	2.1154e-014	6.42193e-015	2.40626e-014	2.97611e-014	4.13754e-015	1.89413e-014	7.00364e-015	-4.09959e-015	-3.58583e-015	1.02544e-014
-1.06289e-015	2.19855e-016	2.42484e-014	3.09696e-014	3.57996e-014	3.94429e-014	1.98473e-014	2.20235e-014	1.66068e-014	6.60499e-015	4.6601e-015	3.32829e-015	6.59894e-015	8.41584e-015	2.15047e-014	2.05217e-014	5.73865e-015	2.28497e-014	2.91286e-014	3.5787e-015	1.86417e-014	6.66404e-015	-4.02634e-015	-3.98288e-015	1.01907e-014
-1.42268e-015	1.20946e-016	2.42171e-014	3.09748e-014	3.53196e-014	3.96644e-014	1.97515e-014	2.17543e-014	1.64199e-014	6.22723e-015	4.4787e-015	3.2161e-015	6.62533e-015	8.25999e-015	2.13533e-014	1.98464e-014	5.09942e-015	2.15851e-014	2.84579e-014	3.00612e-015	1.83054e-014	6.30678e-015	-3.95607e-015	-4.36662e-015	1.00841e-014
-1.765e-015	2.14026e-017	2.41481e-014	3.09558e-014	3.4761e-014	3.98211e-014	1.9623e-014	2.14405e-014	1.62014e-014	5.82797e-015	4.26017e-015	3.09373e-015	6.63118e-015	8.11423e-015	2.11681e-014	1.91337e-014	4.50912e-015	2.02794e-014	2.77542e-014	2.42682e-015	1.79354e-014	5.93461e-015	-3.88793e-015	-4.73152e-015	9.93513e-015
-2.08728e-015	-7.64175e-017	2.40425e-014	3.09133e-014	3.41276e-014	3.99123e-014	1.9463e-014	2.10835e-014	1.59548e-014	5.41078e-015	4.00549e-015	2.96114e-015	6.61726e-015	7.97946e-015	2.09513e-014	1.83897e-014	3.9721e-015	1.89435e-014	2.70225e-014	1.84846e-015	1.75345e-014	5.55104e-015	-3.82089e-015	-5.07237e-015	9.74484e-015
-2.38803e-015	-1.69609e-016	2.3902e-014	3.08479e-014	3.34235e-014	3.99366e-014	1.92717e-014	2.06851e-014	1.56829e-014	4.97922e-015	3.71631e-015	2.81901e-015	6.58404e-015	7.8572e-015	2.07044e-014	1.76204e-014	3.49241e-015	1.75893e-014	2.62674e-014	1.27858e-015	1.71051e-014	5.16018e-015	-3.75446e-015	-5.38415e-015	9.51436e-015
-2.66549e-015	-2.56219e-016	2.37286e-014	3.07599e-014	3.26525e-014	3.98935e-014	1.905e-014	2.02469e-014	1.53893e-014	4.53715e-015	3.39511e-015	2.66766e-015	6.53332e-015	7.74886e-015	2.04296e-014	1.68329e-014	3.07446e-015	1.62274e-014	2.54943e-014	7.24582e-016	1.66509e-014	4.76564e-015	-3.68824e-015	-5.66205e-015	9.2454e-015
-2.91815e-015	-3.34061e-016	2.35244e-014	3.065e-014	3.18196e-014	3.97828e-014	1.87997e-014	1.97709e-014	1.50775e-014	4.08779e-015	3.04479e-015	2.50824e-015	6.46611e-015	7.65564e-015	2.01287e-014	1.60334e-014	2.72087e-015	1.48692e-014	2.47085e-014	1.93582e-016	1.61755e-014	4.3707e-015	-3.62199e-015	-5.90194e-015	8.94083e-015
-3.14544e-015	-4.00682e-016	2.32921e-014	3.05188e-014	3.09292e-014	3.96047e-014	1.8522e-014	1.92593e-014	1.47505e-014	3.63479e-015	2.66778e-015	2.3414e-015	6.38374e-015	7.57842e-015	1.98035e-014	1.5228e-014	2.43423e-015	1.3526e-014	2.3915e-014	-3.06107e-016	1.5682e-014	3.97954e-015	-3.55447e-015	-6.09987e-015	8.60286e-015
-3.34637e-015	-4.53796e-016	2.3034e-014	3.03664e-014	2.9987e-014	3.93595e-014	1.82185e-014	1.87144e-014	1.44118e-014	3.18155e-015	2.26699e-015	2.16776e-015	6.2874e-015	7.51833e-015	1.94559e-014	1.44243e-014	2.21619e-015	1.22095e-014	2.31187e-014	-7.67036e-016	1.51741e-014	3.59656e-015	-3.48449e-015	-6.25261e-015	8.23396e-015
-3.52036e-015	-4.90696e-016	2.27518e-014	3.01931e-014	2.89986e-014	3.9048e-014	1.78905e-014	1.81389e-014	1.40648e-014	2.73205e-015	1.84596e-015	1.98834e-015	6.1793e-015	7.47613e-015	1.9087e-014	1.36291e-014	2.06822e-015	1.09305e-014	2.23242e-014	-1.18261e-015	1.46558e-014	3.22534e-015	-3.41155e-015	-6.35763e-015	7.83768e-015
-3.66709e-015	-5.09623e-016	2.24476e-014	2.99993e-014	2.79701e-014	3.86712e-014	1.75399e-014	1.75351e-014	1.37124e-014	2.29039e-015	1.40873e-015	1.80407e-015	6.06198e-015	7.45254e-015	1.86989e-014	1.285e-014	1.99191e-015	9.69948e-015	2.15364e-014	-1.54621e-015	1.41312e-014	2.86972e-015	-3.33467e-015	-6.41271e-015	7.41786e-015
-3.7862e-015	-5.08936e-016	2.21237e-014	2.97859e-014	2.69074e-014	3.82311e-014	1.71694e-014	1.69069e-014	1.33575e-014	1.85983e-015	9.59159e-016	1.61575e-015	5.93741e-015	7.44817e-015	1.82932e-014	1.20934e-014	1.98831e-015	8.52718e-015	2.07602e-014	-1.85193e-015	1.36042e-014	2.53349e-015	-3.25284e-015	-6.41623e-015	6.97819e-015
-3.87834e-015	-4.86894e-016	2.17825e-014	2.95525e-014	2.58166e-014	3.77303e-014	1.67808e-014	1.62579e-014	1.30033e-014	1.44328e-015	5.01335e-016	1.42461e-015	5.80692e-015	7.46318e-015	1.7872e-014	1.13657e-014	2.05788e-015	7.42374e-015	1.99997e-014	-2.09407e-015	1.30793e-014	2.22034e-015	-3.16523e-015	-6.36666e-015	6.52261e-015
-3.94465e-015	-4.42116e-016	2.14264e-014	2.92982e-014	2.47044e-014	3.71716e-014	1.63759e-014	1.55911e-014	1.26518e-014	1.04444e-015	3.90288e-017	1.23178e-015	5.67316e-015	7.49732e-015	1.74365e-014	1.06737e-014	2.20065e-015	6.39862e-015	1.92593e-014	-2.26719e-015	1.25599e-014	1.93428e-015	-3.07107e-015	-6.26396e-015	6.056e-015
-3.98598e-015	-3.73266e-016	2.10579e-014	2.90237e-014	2.35772e-014	3.65579e-014	1.59561e-014	1.49097e-014	1.2305e-014	6.66438e-016	-4.23213e-016	1.03818e-015	5.53859e-015	7.5513e-015	1.69888e-014	1.00238e-014	2.41664e-015	5.46025e-015	1.85426e-014	-2.36724e-015	1.205e-014	1.6787e-015	-2.96909e-015	-6.10771e-015	5.58393e-015
-4.0033e-015	-2.79779e-016	2.06784e-014	2.87288e-014	2.24419e-014	3.58926e-014	1.55238e-014	1.4217e-014	1.19646e-014	3.11656e-016	-8.81394e-016	8.45523e-016	5.40539e-015	7.62466e-015	1.65302e-014	9.4216e-015	2.70494e-015	4.61668e-015	1.78536e-014	-2.39006e-015	1.15531e-014	1.45717e-015	-2.85833e-015	-5.89923e-015	5.11129e-015
-3.99789e-015	-1.60903e-016	2.02893e-014	2.84138e-014	2.13043e-014	3.51798e-014	1.50822e-014	1.35179e-014	1.16326e-014	-1.75915e-017	-1.33116e-015	6.54819e-016	5.27565e-015	7.71655e-015	1.60622e-014	8.87325e-015	3.06481e-015	3.87549e-015	1.71964e-014	-2.33249e-015	1.10726e-014	1.27265e-015	-2.73785e-015	-5.63952e-015	4.64278e-015
-3.97094e-015	-1.64098e-017	1.98926e-014	2.80782e-014	2.0171e-014	3.44239e-014	1.46335e-014	1.28164e-014	1.13103e-014	-3.18988e-016	-1.7682e-015	4.66916e-016	5.15079e-015	7.82622e-015	1.55862e-014	8.38345e-015	3.49483e-015	3.24263e-015	1.6574e-014	-2.19175e-015	1.0613e-014	1.12837e-015	-2.60648e-015	-5.32975e-015	4.18378e-015
-3.92429e-015	1.537e-016	1.94898e-014	2.77213e-014	1.90483e-014	3.36289e-014	1.41797e-014	1.21157e-014	1.09988e-014	-5.90735e-016	-2.1887e-015	2.83672e-016	5.03303e-015	7.95285e-015	1.51039e-014	7.95722e-015	3.99389e-015	2.72416e-015	1.59888e-014	-1.96562e-015	1.01774e-014	1.02703e-015	-2.46355e-015	-4.97184e-015	3.73931e-015
-3.86048e-015	3.49434e-016	1.90828e-014	2.73431e-014	1.79426e-014	3.27995e-014	1.37231e-014	1.14199e-014	1.06989e-014	-8.31053e-016	-2.58886e-015	1.0692e-016	4.9248e-015	8.09546e-015	1.46159e-014	7.59921e-015	4.56089e-015	2.32471e-015	1.54435e-014	-1.65368e-015	9.76904e-015	9.70577e-016	-2.30782e-015	-4.56865e-015	3.31355e-015
-3.78108e-015	5.69851e-016	1.86726e-014	2.69439e-014	1.68587e-014	3.19402e-014	1.32662e-014	1.07331e-014	1.04113e-014	-1.03842e-015	-2.96568e-015	-6.26932e-017	4.82757e-015	8.25294e-015	1.41241e-014	7.31373e-015	5.19458e-015	2.04789e-015	1.49396e-014	-1.25592e-015	9.39087e-015	9.61291e-016	-2.13887e-015	-4.12305e-015	2.91128e-015
-3.68715e-015	8.13683e-016	1.82602e-014	2.65236e-014	1.58028e-014	3.10555e-014	1.28115e-014	1.00592e-014	1.01361e-014	-1.21175e-015	-3.31623e-015	-2.23981e-016	4.74265e-015	8.42371e-015	1.36296e-014	7.1043e-015	5.89347e-015	1.89685e-015	1.44791e-014	-7.73442e-016	9.04563e-015	1.00107e-015	-1.95594e-015	-3.63868e-015	2.53754e-015
-3.58027e-015	1.07944e-015	1.78467e-014	2.60824e-014	1.47806e-014	3.0151e-014	1.23615e-014	9.40214e-015	9.87382e-015	-1.35081e-015	-3.63739e-015	-3.75574e-016	4.67124e-015	8.60698e-015	1.31338e-014	6.9739e-015	6.65639e-015	1.87348e-015	1.4064e-014	-2.06863e-016	8.73603e-015	1.0911e-015	-1.75837e-015	-3.11838e-015	2.19691e-015
-3.4628e-015	1.36648e-015	1.74335e-014	2.56202e-014	1.3797e-014	2.92316e-014	1.19188e-014	8.76617e-015	9.62369e-015	-1.45521e-015	-3.9264e-015	-5.16043e-016	4.61448e-015	8.80156e-015	1.26379e-014	6.9236e-015	7.48138e-015	1.97949e-015	1.36956e-014	4.41565e-016	8.46467e-015	1.23261e-015	-1.54556e-015	-2.56571e-015	1.89352e-015
-3.33632e-015	1.67287e-015	1.70214e-014	2.5138e-014	1.28567e-014	2.83036e-014	1.14851e-014	8.15572e-015	9.38525e-015	-1.52499e-015	-4.18113e-015	-6.44295e-016	4.57309e-015	9.00596e-015	1.21433e-014	6.95535e-015	8.3665e-015	2.21492e-015	1.33751e-014	1.16895e-015	8.23352e-015	1.42612e-015	-1.31644e-015	-1.98495e-015	1.63183e-015
-3.20275e-015	1.99597e-015	1.66116e-014	2.46366e-014	1.19642e-014	2.73722e-014	1.10632e-014	7.5748e-015	9.15841e-015	-1.56036e-015	-4.39976e-015	-7.58899e-016	4.54778e-015	9.2194e-015	1.16513e-014	7.06994e-015	9.31021e-015	2.5786e-015	1.31037e-014	1.97148e-015	8.04417e-015	1.67259e-015	-1.07044e-015	-1.38041e-015	1.41514e-015
-3.06324e-015	2.3334e-015	1.62047e-014	2.41166e-014	1.11239e-014	2.64428e-014	1.06553e-014	7.02664e-015	8.94166e-015	-1.56157e-015	-4.58136e-015	-8.58381e-016	4.539e-015	9.44054e-015	1.11636e-014	7.26783e-015	1.03106e-014	3.06812e-015	1.28824e-014	2.84555e-015	7.89804e-015	1.97135e-015	-8.07064e-016	-7.56967e-016	1.24626e-015
-2.91943e-015	2.68274e-015	1.58016e-014	2.35787e-014	1.03394e-014	2.55207e-014	1.02644e-014	6.51508e-015	8.73488e-015	-1.52894e-015	-4.72434e-015	-9.41054e-016	4.54697e-015	9.66773e-015	1.06819e-014	7.54859e-015	1.13657e-014	3.68045e-015	1.27118e-014	3.78578e-015	7.79643e-015	2.32207e-015	-5.26419e-016	-1.18943e-016	1.12828e-015
-2.77232e-015	3.0415e-015	1.5403e-014	2.30245e-014	9.61428e-015	2.46115e-014	9.89264e-015	6.04326e-015	8.53702e-015	-1.4638e-015	-4.82805e-015	-1.00633e-015	4.57159e-015	9.89988e-015	1.02082e-014	7.91143e-015	1.24737e-014	4.41228e-015	1.25918e-014	4.78686e-015	7.7402e-015	2.72396e-015	-2.2817e-016	5.29092e-016	1.06299e-015
-2.62247e-015	3.40617e-015	1.50094e-014	2.24563e-014	8.95115e-015	2.37197e-014	9.54203e-015	5.6135e-015	8.34738e-015	-1.36714e-015	-4.89233e-015	-1.05275e-015	4.61273e-015	1.01364e-014	9.74413e-015	8.35491e-015	1.36329e-014	5.25885e-015	1.25219e-014	5.84325e-015	7.73044e-015	3.17578e-015	8.79391e-017	1.1829e-015	1.05217e-015
-2.47117e-015	3.77406e-015	1.46216e-014	2.18761e-014	8.35258e-015	2.28501e-014	9.2149e-015	5.22844e-015	8.16531e-015	-1.24035e-015	-4.91752e-015	-1.07903e-015	4.67006e-015	1.03763e-014	9.29166e-015	8.87737e-015	1.48413e-014	6.21563e-015	1.25013e-014	6.94888e-015	7.76727e-015	3.67562e-015	4.21113e-016	1.83799e-015	1.09706e-015
-2.31912e-015	4.14145e-015	1.42408e-014	2.12861e-014	7.82148e-015	2.2008e-014	8.91389e-015	4.89044e-015	7.98866e-015	-1.0853e-015	-4.90386e-015	-1.08473e-015	4.7431e-015	1.06189e-014	8.8533e-015	9.47682e-015	1.60967e-014	7.2758e-015	1.25298e-014	8.0974e-015	7.85011e-015	4.22092e-015	7.70985e-016	2.49045e-015	1.19852e-015
-2.16752e-015	4.50532e-015	1.38684e-014	2.06892e-014	7.35993e-015	2.11978e-014	8.64205e-015	4.60233e-015	7.81722e-015	-9.04012e-016	-4.85268e-015	-1.06897e-015	4.83115e-015	1.08629e-014	8.43109e-015	1.01495e-014	1.73968e-014	8.43237e-015	1.26067e-014	9.282e-015	7.97859e-015	4.80947e-015	1.13767e-015	3.13657e-015	1.35727e-015
-2.01718e-015	4.86197e-015	1.35055e-014	2.0088e-014	6.96968e-015	2.04241e-014	8.40152e-015	4.36635e-015	7.65046e-015	-6.97775e-016	-4.76539e-015	-1.0308e-015	4.93315e-015	1.11085e-014	8.02745e-015	1.08921e-014	1.87393e-014	9.67804e-015	1.27313e-014	1.04951e-014	8.15225e-015	5.43846e-015	1.52116e-015	3.77282e-015	1.57295e-015
-1.86851e-015	5.20867e-015	1.31532e-014	1.94852e-014	6.6511e-015	1.9691e-014	8.19459e-015	4.18341e-015	7.48743e-015	-4.69228e-016	-4.64404e-015	-9.69858e-016	5.04823e-015	1.13553e-014	7.64502e-015	1.17004e-014	2.01221e-014	1.10048e-014	1.29025e-014	1.17302e-014	8.36955e-015	6.10468e-015	1.92056e-015	4.39574e-015	1.84478e-015
-1.72142e-015	5.5421e-015	1.28123e-014	1.88846e-014	6.4054e-015	1.90021e-014	8.02338e-015	4.05424e-015	7.32743e-015	-2.20155e-016	-4.49066e-015	-8.85771e-016	5.17483e-015	1.16023e-014	7.28654e-015	1.25697e-014	2.15422e-014	1.24036e-014	1.31193e-014	1.29804e-014	8.62882e-015	6.80436e-015	2.33491e-015	5.00176e-015	2.17114e-015
-1.5761e-015	5.85876e-015	1.24843e-014	1.82893e-014	6.2334e-015	1.8361e-014	7.88988e-015	3.98005e-015	7.16976e-015	4.74775e-017	-4.30726e-015	-7.78589e-016	5.31168e-015	1.18497e-014	6.95491e-015	1.34955e-014	2.29965e-014	1.38657e-014	1.33803e-014	1.42382e-014	8.92858e-015	7.53355e-015	2.76329e-015	5.5875e-015	2.55018e-015
-1.43289e-015	6.15526e-015	1.2171e-014	1.77031e-014	6.13579e-015	1.7771e-014	7.79555e-015	3.96167e-015	7.01459e-015	3.31636e-016	-4.096e-015	-6.48382e-016	5.45749e-015	1.20979e-014	6.65307e-015	1.44728e-014	2.44819e-014	1.53813e-014	1.36839e-014	1.54962e-014	9.26659e-015	8.28778e-015	3.20428e-015	6.15015e-015	2.97922e-015
-1.29237e-015	6.42855e-015	1.18741e-014	1.713e-014	6.11283e-015	1.72354e-014	7.74216e-015	3.99888e-015	6.86172e-015	6.29866e-016	-3.86014e-015	-4.95152e-016	5.61144e-015	1.23471e-014	6.38416e-015	1.54963e-014	2.59948e-014	1.6941e-014	1.40287e-014	1.67486e-014	9.64031e-015	9.06254e-015	3.65678e-015	6.68802e-015	3.4557e-015
-1.15483e-015	6.67577e-015	1.15956e-014	1.65742e-014	6.16381e-015	1.6757e-014	7.73197e-015	4.09093e-015	6.71142e-015	9.4058e-016	-3.60243e-015	-3.18836e-016	5.77226e-015	1.25972e-014	6.15117e-015	1.65602e-014	2.75306e-014	1.8535e-014	1.44133e-014	1.79888e-014	1.00475e-014	9.85324e-015	4.11923e-015	7.19927e-015	3.97649e-015
-1.01974e-015	6.89443e-015	1.13372e-014	1.60405e-014	6.2878e-015	1.63379e-014	7.76655e-015	4.23747e-015	6.56371e-015	1.26184e-015	-3.32603e-015	-1.20346e-016	5.93919e-015	1.285e-014	5.95647e-015	1.76583e-014	2.90857e-014	2.01532e-014	1.4836e-014	1.92098e-014	1.0485e-014	1.06552e-014	4.58999e-015	7.68238e-015	4.5382e-015
-8.867e-016	7.08179e-015	1.11011e-014	1.55327e-014	6.48358e-015	1.59803e-014	7.84659e-015	4.43705e-015	6.41948e-015	1.59127e-015	-3.03384e-015	9.96452e-017	6.11091e-015	1.31065e-014	5.80276e-015	1.87847e-014	3.06552e-014	2.17851e-014	1.5295e-014	2.04056e-014	1.09491e-014	1.14632e-014	5.06734e-015	8.13572e-015	5.13655e-015
-7.55774e-016	7.2364e-015	1.08896e-014	1.50551e-014	6.75076e-015	1.56859e-014	7.97404e-015	4.68845e-015	6.28e-015	1.92697e-015	-2.72942e-015	3.40579e-016	6.28592e-015	1.33669e-014	5.69229e-015	1.99326e-014	3.22341e-014	2.34206e-014	1.57889e-014	2.157e-014	1.14369e-014	1.22726e-014	5.54993e-015	8.55857e-015	5.76759e-015
-6.26993e-016	7.3564e-015	1.0705e-014	1.46115e-014	7.08768e-015	1.54555e-014	8.14972e-015	4.98899e-015	6.14577e-015	2.2678e-015	-2.41562e-015	6.01221e-016	6.46384e-015	1.3632e-014	5.62822e-015	2.10963e-014	3.38172e-014	2.50496e-014	1.6315e-014	2.26975e-014	1.19451e-014	1.30786e-014	6.03544e-015	8.95015e-015	6.42574e-015
-5.00061e-016	7.44048e-015	1.05491e-014	1.4206e-014	7.49283e-015	1.52903e-014	8.37435e-015	5.33692e-015	6.01853e-015	2.61236e-015	-2.0952e-015	8.8051e-016	6.64354e-015	1.39028e-014	5.61319e-015	2.22698e-014	3.53988e-014	2.66619e-014	1.68722e-014	2.37827e-014	1.24699e-014	1.38769e-014	6.52166e-015	9.31008e-015	7.10647e-015
-3.75026e-016	7.48771e-015	1.04241e-014	1.38428e-014	7.96407e-015	1.51907e-014	8.64877e-015	5.72876e-015	5.89992e-015	2.95922e-015	-1.77073e-015	1.17706e-015	6.82404e-015	1.41803e-014	5.64905e-015	2.34467e-014	3.69731e-014	2.8248e-014	1.74585e-014	2.48208e-014	1.30074e-014	1.46625e-014	7.00704e-015	9.63859e-015	7.80553e-015
-2.51894e-016	7.49662e-015	1.03321e-014	1.35256e-014	8.499e-015	1.51567e-014	8.97393e-015	6.16207e-015	5.79091e-015	3.30699e-015	-1.44532e-015	1.48969e-015	7.00342e-015	1.44657e-014	5.73779e-015	2.46214e-014	3.85335e-014	2.97988e-014	1.80718e-014	2.58073e-014	1.35534e-014	1.54306e-014	7.48851e-015	9.93678e-015	8.51726e-015
-1.30816e-016	7.46715e-015	1.02756e-014	1.32578e-014	9.09532e-015	1.51885e-014	9.34948e-015	6.63328e-015	5.69373e-015	3.65495e-015	-1.12115e-015	1.81681e-015	7.18092e-015	1.47608e-014	5.88089e-015	2.57884e-014	4.00733e-014	3.13067e-014	1.87093e-014	2.67383e-014	1.41046e-014	1.6176e-014	7.96406e-015	1.02044e-014	9.23655e-015
-1.19003e-017	7.39967e-015	1.02567e-014	1.30428e-014	9.75066e-015	1.52859e-014	9.77559e-015	7.13907e-015	5.6099e-015	4.00178e-015	-8.00314e-016	2.15656e-015	7.35576e-015	1.50668e-014	6.08013e-015	2.69419e-014	4.1586e-014	3.27625e-014	1.93696e-014	2.76102e-014	1.46566e-014	1.68946e-014	8.43173e-015	1.04421e-014	9.95849e-015
1.04956e-016	7.29434e-015	1.02772e-014	1.28837e-014	1.04622e-014	1.54477e-014	1.02516e-014	7.67624e-015	5.54184e-015	4.34651e-015	-4.84951e-016	2.50716e-015	7.52739e-015	1.53842e-014	6.33635e-015	2.80768e-014	4.30647e-014	3.41583e-014	2.00504e-014	2.842e-014	1.52055e-014	1.75827e-014	8.88875e-015	1.06507e-014	1.06777e-014
2.19058e-016	7.15176e-015	1.03394e-014	1.27829e-014	1.12266e-014	1.56727e-014	1.07775e-014	8.24072e-015	5.49156e-015	4.68848e-015	-1.76816e-016	2.86653e-015	7.69561e-015	1.5715e-014	6.65027e-015	2.9188e-014	4.45014e-014	3.54868e-014	2.07494e-014	2.91655e-014	1.57466e-014	1.82365e-014	9.33263e-015	1.08311e-014	1.13887e-014
3.31e-016	6.97348e-015	1.04451e-014	1.27427e-014	1.20405e-014	1.59595e-014	1.13527e-014	8.82858e-015	5.46115e-015	5.02743e-015	1.22837e-016	3.23291e-015	7.86001e-015	1.60596e-014	7.02221e-015	3.02709e-014	4.5889e-014	3.67415e-014	2.14645e-014	2.98444e-014	1.6276e-014	1.88528e-014	9.761e-015	1.09848e-014	1.20863e-014
4.40544e-016	6.76104e-015	1.05954e-014	1.27647e-014	1.29003e-014	1.6307e-014	1.19753e-014	9.43559e-015	5.45322e-015	5.36326e-015	4.13359e-016	3.60409e-015	8.02018e-015	1.64192e-014	7.45251e-015	3.13213e-014	4.72199e-014	3.79161e-014	2.2193e-014	3.04547e-014	1.67902e-014	1.94281e-014	1.01709e-014	1.1113e-014	1.2766e-014
5.47151e-016	6.51596e-015	1.07909e-014	1.28495e-014	1.38026e-014	1.67124e-014	1.2644e-014	1.00574e-014	5.46972e-015	5.69529e-015	6.93712e-016	3.9781e-015	8.17644e-015	1.67941e-014	7.94064e-015	3.23352e-014	4.84867e-014	3.90059e-014	2.29317e-014	3.09954e-014	1.72856e-014	1.99599e-014	1.05603e-014	1.12164e-014	1.34235e-014
6.50819e-016	6.24051e-015	1.10331e-014	1.29978e-014	1.47439e-014	1.71738e-014	1.3357e-014	1.06895e-014	5.51288e-015	6.02358e-015	9.63694e-016	4.35244e-015	8.32791e-015	1.71846e-014	8.48498e-015	3.33093e-014	4.96811e-014	4.00068e-014	2.36791e-014	3.14655e-014	1.7759e-014	2.04466e-014	1.09273e-014	1.12963e-014	1.40545e-014
7.5102e-016	5.93691e-015	1.13224e-014	1.321e-014	1.57202e-014	1.76888e-014	1.41115e-014	1.13276e-014	5.58458e-015	6.34808e-015	1.22321e-015	4.72589e-015	8.47422e-015	1.75912e-014	9.0848e-015	3.42404e-014	5.07956e-014	4.09144e-014	2.44323e-014	3.18648e-014	1.82075e-014	2.08859e-014	1.12693e-014	1.13545e-014	1.46545e-014
8.46806e-016	5.60782e-015	1.16591e-014	1.34857e-014	1.67273e-014	1.82544e-014	1.49057e-014	1.1968e-014	5.68708e-015	6.66908e-015	1.47289e-015	5.09633e-015	8.61582e-015	1.80133e-014	9.7376e-015	3.51258e-014	5.18225e-014	4.17259e-014	2.51882e-014	3.21929e-014	1.8628e-014	2.12761e-014	1.15839e-014	1.13924e-014	1.52204e-014
9.37379e-016	5.25626e-015	1.20438e-014	1.3824e-014	1.77603e-014	1.88678e-014	1.57364e-014	1.26071e-014	5.82293e-015	6.98663e-015	1.71341e-015	5.46228e-015	8.75201e-015	1.84512e-014	1.04411e-014	3.59636e-014	5.27542e-014	4.24391e-014	2.59448e-014	3.24502e-014	1.90181e-014	2.16159e-014	1.18692e-014	1.14114e-014	1.57482e-014
1.02271e-015	4.8857e-015	1.24758e-014	1.42235e-014	1.88149e-014	1.95261e-014	1.66007e-014	1.32402e-014	5.99288e-015	7.30078e-015	1.94559e-015	5.82178e-015	8.883e-015	1.89048e-014	1.11928e-014	3.67522e-014	5.35845e-014	4.30521e-014	2.66992e-014	3.26371e-014	1.93748e-014	2.1905e-014	1.21232e-014	1.14124e-014	1.62355e-014
1.10205e-015	4.49942e-015	1.29543e-014	1.46824e-014	1.98867e-014	2.02259e-014	1.74943e-014	1.3864e-014	6.19853e-015	7.61199e-015	2.17055e-015	6.17267e-015	9.00912e-015	1.93728e-014	1.19894e-014	3.74899e-014	5.43074e-014	4.35653e-014	2.74486e-014	3.27543e-014	1.96964e-014	2.21435e-014	1.23441e-014	1.13968e-014	1.66797e-014
1.17473e-015	4.10069e-015	1.3478e-014	1.51981e-014	2.09711e-014	2.09638e-014	1.84138e-014	1.4474e-014	6.44127e-015	7.92029e-015	2.38967e-015	6.51364e-015	9.13115e-015	1.9854e-014	1.28273e-014	3.81752e-014	5.4918e-014	4.39778e-014	2.81903e-014	3.28033e-014	1.99814e-014	2.23318e-014	1.25306e-014	1.13651e-014	1.70781e-014
1.23933e-015	3.69336e-015	1.40459e-014	1.5767e-014	2.20628e-014	2.17366e-014	1.93551e-014	1.50675e-014	6.72273e-015	8.22586e-015	2.60466e-015	6.84358e-015	9.24918e-015	2.03476e-014	1.37025e-014	3.8808e-014	5.5411e-014	4.42902e-014	2.89221e-014	3.27852e-014	2.02285e-014	2.24704e-014	1.26814e-014	1.13182e-014	1.74296e-014
1.29536e-015	3.28096e-015	1.46553e-014	1.6386e-014	2.31563e-014	2.25401e-014	2.03143e-014	1.56417e-014	7.0433e-015	8.52893e-015	2.81757e-015	7.16123e-015	9.36277e-015	2.08527e-014	1.4611e-014	3.9388e-014	5.57816e-014	4.45035e-014	2.96411e-014	3.27007e-014	2.0437e-014	2.25602e-014	1.27954e-014	1.12574e-014	1.7733e-014
1.34224e-015	2.86747e-015	1.53041e-014	1.70511e-014	2.42471e-014	2.33711e-014	2.12868e-014	1.61935e-014	7.40301e-015	8.83014e-015	3.03033e-015	7.46541e-015	9.472e-015	2.13672e-014	1.55481e-014	3.9915e-014	5.60256e-014	4.46202e-014	3.03445e-014	3.25517e-014	2.06061e-014	2.26023e-014	1.28718e-014	1.11828e-014	1.79879e-014
1.37891e-015	2.45683e-015	1.59899e-014	1.77576e-014	2.53304e-014	2.42258e-014	2.22673e-014	1.67199e-014	7.80236e-015	9.12913e-015	3.24491e-015	7.75526e-015	9.5776e-015	2.18891e-014	1.6509e-014	4.03903e-014	5.61397e-014	4.46436e-014	3.10291e-014	3.23399e-014	2.07357e-014	2.25993e-014	1.29096e-014	1.10953e-014	1.81942e-014
1.40474e-015	2.05248e-015	1.67094e-014	1.85009e-014	2.64014e-014	2.51002e-014	2.3251e-014	1.7219e-014	8.24109e-015	9.42599e-015	3.46364e-015	8.03007e-015	9.67999e-015	2.24163e-014	1.74885e-014	4.08142e-014	5.61226e-014	4.4577e-014	3.16923e-014	3.20679e-014	2.08265e-014	2.25532e-014	1.29081e-014	1.0995e-014	1.83518e-014
1.41983e-015	1.65843e-015	1.74591e-014	1.92758e-014	2.74548e-014	2.599e-014	2.42337e-014	1.76893e-014	8.719e-015	9.72117e-015	3.68864e-015	8.28927e-015	9.77913e-015	2.29456e-014	1.84809e-014	4.1188e-014	5.5973e-014	4.44245e-014	3.23309e-014	3.17382e-014	2.08789e-014	2.24669e-014	1.28672e-014	1.0882e-014	1.84618e-014
1.42409e-015	1.27811e-015	1.82361e-014	2.00764e-014	2.8486e-014	2.6892e-014	2.52109e-014	1.81289e-014	9.23429e-015	1.00145e-014	3.92216e-015	8.5328e-015	9.87531e-015	2.34747e-014	1.94811e-014	4.15127e-014	5.56903e-014	4.41899e-014	3.29427e-014	3.13527e-014	2.08942e-014	2.23428e-014	1.27875e-014	1.07567e-014	1.85253e-014
1.41734e-015	9.15271e-016	1.90363e-014	2.08976e-014	2.949e-014	2.78021e-014	2.61772e-014	1.85364e-014	9.78593e-015	1.03059e-014	4.16621e-015	8.76036e-015	9.96902e-015	2.40005e-014	2.04836e-014	4.17897e-014	5.52751e-014	4.38776e-014	3.35254e-014	3.09138e-014	2.08737e-014	2.21842e-014	1.26696e-014	1.06192e-014	1.85443e-014
1.40012e-015	5.73102e-016	1.98555e-014	2.17339e-014	3.04624e-014	2.87161e-014	2.71271e-014	1.89118e-014	1.03724e-014	1.0595e-014	4.42237e-015	8.97177e-015	1.00599e-014	2.45213e-014	2.14823e-014	4.20201e-014	5.47282e-014	4.34928e-014	3.40769e-014	3.04242e-014	2.08189e-014	2.19938e-014	1.25141e-014	1.04691e-014	1.85206e-014
1.37229e-015	2.546e-016	2.06895e-014	2.25794e-014	3.13988e-014	2.963e-014	2.80555e-014	1.92545e-014	1.09925e-014	1.08815e-014	4.69223e-015	9.16749e-015	1.0148e-014	2.50335e-014	2.24721e-014	4.22061e-014	5.40521e-014	4.30411e-014	3.45939e-014	2.98866e-014	2.07316e-014	2.17747e-014	1.23216e-014	1.03063e-014	1.84558e-014
1.33388e-015	-3.73124e-017	2.15338e-014	2.34281e-014	3.22947e-014	3.05395e-014	2.89577e-014	1.95643e-014	1.16437e-014	1.11649e-014	4.97721e-015	9.3482e-015	1.02336e-014	2.55345e-014	2.34478e-014	4.23493e-014	5.32496e-014	4.25281e-014	3.50738e-014	2.9304e-014	2.06144e-014	2.15304e-014	1.20933e-014	1.0131e-014	1.83532e-014
1.28533e-015	-2.99831e-016	2.23837e-014	2.42745e-014	3.31466e-014	3.14411e-014	2.98287e-014	1.98409e-014	1.23229e-014	1.14452e-014	5.2782e-015	9.51473e-015	1.03174e-014	2.60215e-014	2.44043e-014	4.24515e-014	5.23256e-014	4.19598e-014	3.55148e-014	2.86798e-014	2.047e-014	2.12642e-014	1.18306e-014	9.94285e-015	1.82155e-014
1.22762e-015	-5.29712e-016	2.32346e-014	2.51128e-014	3.39509e-014	3.23308e-014	3.06646e-014	2.00849e-014	1.30274e-014	1.17214e-014	5.59621e-015	9.6675e-015	1.03994e-014	2.64914e-014	2.5337e-014	4.25152e-014	5.12851e-014	4.13421e-014	3.59149e-014	2.80168e-014	2.03012e-014	2.09795e-014	1.15355e-014	9.74204e-015	1.80457e-014
1.16129e-015	-7.24558e-016	2.40824e-014	2.59375e-014	3.47036e-014	3.32048e-014	3.14619e-014	2.02975e-014	1.37539e-014	1.19924e-014	5.93178e-015	9.80774e-015	1.04801e-014	2.69416e-014	2.62405e-014	4.25428e-014	5.01347e-014	4.06812e-014	3.62727e-014	2.73184e-014	2.01114e-014	2.06789e-014	1.12096e-014	9.52861e-015	1.78465e-014
1.08724e-015	-8.82716e-016	2.49222e-014	2.67429e-014	3.54011e-014	3.40609e-014	3.22163e-014	2.04801e-014	1.44983e-014	1.22583e-014	6.28574e-015	9.93638e-015	1.05594e-014	2.73696e-014	2.71098e-014	4.25365e-014	4.88808e-014	3.99825e-014	3.65862e-014	2.65884e-014	1.9903e-014	2.03665e-014	1.0855e-014	9.30248e-015	1.76212e-014
1.00637e-015	-1.00236e-015	2.57491e-014	2.75238e-014	3.6041e-014	3.48952e-014	3.29239e-014	2.06346e-014	1.52574e-014	1.25184e-014	6.65831e-015	1.00548e-014	1.06376e-014	2.77728e-014	2.79405e-014	4.24976e-014	4.7531e-014	3.92516e-014	3.68539e-014	2.58298e-014	1.96798e-014	2.00453e-014	1.04747e-014	9.06336e-015	1.7373e-014
9.19522e-016	-1.08211e-015	2.6559e-014	2.82759e-014	3.6621e-014	3.57044e-014	3.35821e-014	2.07626e-014	1.60276e-014	1.27714e-014	7.04857e-015	1.01642e-014	1.07154e-014	2.81488e-014	2.87284e-014	4.24289e-014	4.6094e-014	3.84948e-014	3.70749e-014	2.50461e-014	1.94452e-014	1.97187e-014	1.00705e-014	8.81126e-015	1.71061e-014
8.27693e-016	-1.12085e-015	2.73476e-014	2.89941e-014	3.71392e-014	3.64857e-014	3.4188e-014	2.08659e-014	1.68058e-014	1.30165e-014	7.45595e-015	1.02662e-014	1.07931e-014	2.84955e-014	2.94703e-014	4.2332e-014	4.45792e-014	3.77176e-014	3.72481e-014	2.42416e-014	1.9203e-014	1.93887e-014	9.64505e-015	8.54677e-015	1.68243e-014
7.31819e-016	-1.11697e-015	2.81105e-014	2.96739e-014	3.75944e-014	3.72367e-014	3.47391e-014	2.09464e-014	1.75877e-014	1.32529e-014	7.87947e-015	1.03623e-014	1.08708e-014	2.88105e-014	3.0163e-014	4.22084e-014	4.29962e-014	3.69256e-014	3.73725e-014	2.34202e-014	1.89555e-014	1.90575e-014	9.20105e-015	8.27014e-015	1.65311e-014
6.33827e-016	-1.07002e-015	2.8844e-014	3.03115e-014	3.79854e-014	3.79548e-014	3.52331e-014	2.10067e-014	1.83689e-014	1.34794e-014	8.31708e-015	1.04542e-014	1.09485e-014	2.90922e-014	3.08035e-014	4.20597e-014	4.13548e-014	3.61242e-014	3.74483e-014	2.25857e-014	1.87061e-014	1.87277e-014	8.74105e-015	7.98132e-015	1.62306e-014
5.35317e-016	-9.80041e-016	2.95451e-014	3.0904e-014	3.83118e-014	3.86374e-014	3.56688e-014	2.10501e-014	1.91454e-014	1.36952e-014	8.76734e-015	1.05434e-014	1.10265e-014	2.93391e-014	3.13897e-014	4.18872e-014	3.96656e-014	3.53178e-014	3.74747e-014	2.17413e-014	1.84587e-014	1.84012e-014	8.26815e-015	7.68085e-015	1.59254e-014
4.3787e-016	-8.46996e-016	3.02101e-014	3.14478e-014	3.85733e-014	3.92825e-014	3.60455e-014	2.1079e-014	1.99131e-014	1.38991e-014	9.22792e-015	1.06311e-014	1.11056e-014	2.95496e-014	3.19198e-014	4.16921e-014	3.79397e-014	3.45109e-014	3.74525e-014	2.08918e-014	1.82163e-014	1.80805e-014	7.78523e-015	7.36931e-015	1.56187e-014
3.42915e-016	-6.71118e-016	3.08357e-014	3.19405e-014	3.87707e-014	3.98881e-014	3.63628e-014	2.10948e-014	2.06671e-014	1.409e-014	9.69655e-015	1.07185e-014	1.11864e-014	2.97236e-014	3.23923e-014	4.14762e-014	3.61878e-014	3.37081e-014	3.73816e-014	2.00412e-014	1.79826e-014	1.77673e-014	7.29549e-015	7.04741e-015	1.53139e-014
2.5202e-016	-4.53143e-016	3.14194e-014	3.23801e-014	3.89047e-014	4.0453e-014	3.66207e-014	2.11e-014	2.14042e-014	1.42671e-014	1.01708e-014	1.08072e-014	1.12697e-014	2.98602e-014	3.28056e-014	4.12407e-014	3.44213e-014	3.29142e-014	3.72624e-014	1.91941e-014	1.77596e-014	1.74622e-014	6.80164e-015	6.71647e-015	1.50134e-014
1.6692e-016	-1.94105e-016	3.19584e-014	3.27649e-014	3.89764e-014	4.09753e-014	3.68198e-014	2.10975e-014	2.21198e-014	1.44302e-014	1.06474e-014	1.08987e-014	1.13554e-014	2.99591e-014	3.31592e-014	4.09864e-014	3.26518e-014	3.2133e-014	3.70957e-014	1.83541e-014	1.75494e-014	1.71669e-014	6.30678e-015	6.3775e-015	1.47202e-014
8.92902e-017	1.03353e-016	3.24519e-014	3.30942e-014	3.89884e-014	4.14539e-014	3.69611e-014	2.109e-014	2.28103e-014	1.45781e-014	1.11231e-014	1.09939e-014	1.14444e-014	3.00211e-014	3.34529e-014	4.07135e-014	3.08899e-014	3.1367e-014	3.68831e-014	1.75255e-014	1.73547e-014	1.68823e-014	5.8141e-015	6.03162e-015	1.44371e-014
2.00075e-017	4.37374e-016	3.28984e-014	3.33681e-014	3.89424e-014	4.18882e-014	3.70469e-014	2.10796e-014	2.34718e-014	1.47099e-014	1.15946e-014	1.1094e-014	1.15372e-014	3.0046e-014	3.36872e-014	4.04225e-014	2.91459e-014	3.0619e-014	3.66264e-014	1.67126e-014	1.71778e-014	1.66089e-014	5.32556e-015	5.6801e-015	1.41657e-014
-3.92919e-017	8.06215e-016	3.32967e-014	3.35861e-014	3.88409e-014	4.22771e-014	3.70794e-014	2.10683e-014	2.41011e-014	1.48251e-014	1.20588e-014	1.11997e-014	1.16339e-014	3.00342e-014	3.38629e-014	4.01146e-014	2.74305e-014	2.98919e-014	3.63266e-014	1.59199e-014	1.70204e-014	1.63474e-014	4.8436e-015	5.32454e-015	1.39075e-014
-8.68329e-017	1.20789e-015	3.36462e-014	3.37483e-014	3.86874e-014	4.26204e-014	3.70607e-014	2.10576e-014	2.46945e-014	1.49228e-014	1.25121e-014	1.13118e-014	1.17346e-014	2.99871e-014	3.39806e-014	3.97897e-014	2.57538e-014	2.91873e-014	3.59853e-014	1.51515e-014	1.68837e-014	1.60977e-014	4.37054e-015	4.96652e-015	1.36643e-014
-1.21656e-016	1.6396e-015	3.39461e-014	3.38561e-014	3.84853e-014	4.29179e-014	3.69935e-014	2.10499e-014	2.52485e-014	1.50027e-014	1.2951e-014	1.14302e-014	1.18402e-014	2.99063e-014	3.40421e-014	3.94478e-014	2.41252e-014	2.8507e-014	3.56045e-014	1.44111e-014	1.67687e-014	1.58594e-014	3.90906e-015	4.60779e-015	1.34374e-014
-1.42826e-016	2.09873e-015	3.41964e-014	3.39108e-014	3.82387e-014	4.31697e-014	3.68816e-014	2.10469e-014	2.57603e-014	1.50644e-014	1.33718e-014	1.15553e-014	1.19512e-014	2.97929e-014	3.40488e-014	3.90895e-014	2.25529e-014	2.78528e-014	3.51867e-014	1.37025e-014	1.66753e-014	1.56325e-014	3.46124e-015	4.25009e-015	1.32272e-014
-1.4994e-016	2.58266e-015	3.4398e-014	3.39141e-014	3.79519e-014	4.33755e-014	3.67286e-014	2.10502e-014	2.62281e-014	1.51078e-014	1.3771e-014	1.16872e-014	1.20673e-014	2.96489e-014	3.40025e-014	3.87149e-014	2.10452e-014	2.72256e-014	3.47342e-014	1.30297e-014	1.66043e-014	1.54165e-014	3.02887e-015	3.8957e-015	1.30345e-014
-1.42002e-016	3.08795e-015	3.45511e-014	3.3868e-014	3.76298e-014	4.35365e-014	3.65383e-014	2.10607e-014	2.66494e-014	1.51331e-014	1.41454e-014	1.18257e-014	1.21888e-014	2.94765e-014	3.39057e-014	3.83243e-014	1.96095e-014	2.66258e-014	3.42496e-014	1.23959e-014	1.65552e-014	1.52107e-014	2.61367e-015	3.54637e-015	1.28584e-014
-1.1846e-016	3.61141e-015	3.46566e-014	3.3775e-014	3.72774e-014	4.36529e-014	3.6315e-014	2.10791e-014	2.70216e-014	1.51403e-014	1.44919e-014	1.19702e-014	1.2316e-014	2.92772e-014	3.37609e-014	3.79174e-014	1.82527e-014	2.60541e-014	3.37352e-014	1.18043e-014	1.6527e-014	1.50141e-014	2.21661e-015	3.20385e-015	1.26991e-014
-7.88694e-017	4.1491e-015	3.47161e-014	3.36381e-014	3.68993e-014	4.37255e-014	3.60637e-014	2.11063e-014	2.73436e-014	1.51301e-014	1.48078e-014	1.21201e-014	1.24488e-014	2.9053e-014	3.35706e-014	3.74942e-014	1.69798e-014	2.55107e-014	3.31943e-014	1.12569e-014	1.65197e-014	1.48258e-014	1.83937e-015	2.87001e-015	1.25561e-014
-2.36251e-017	4.69728e-015	3.47305e-014	3.34599e-014	3.65001e-014	4.37547e-014	3.57891e-014	2.11429e-014	2.7614e-014	1.51022e-014	1.509e-014	1.22745e-014	1.25875e-014	2.88067e-014	3.33375e-014	3.70554e-014	1.57952e-014	2.49951e-014	3.26299e-014	1.07574e-014	1.65318e-014	1.46448e-014	1.48284e-015	2.54652e-015	1.24287e-014
4.7794e-017	5.25231e-015	3.47016e-014	3.32436e-014	3.60852e-014	4.37414e-014	3.54949e-014	2.11886e-014	2.78323e-014	1.50571e-014	1.53363e-014	1.24327e-014	1.27326e-014	2.85403e-014	3.30644e-014	3.66014e-014	1.47023e-014	2.45074e-014	3.20458e-014	1.03079e-014	1.65618e-014	1.447e-014	1.14825e-015	2.23573e-015	1.23171e-014
1.35161e-016	5.81043e-015	3.46315e-014	3.29934e-014	3.56602e-014	4.36876e-014	3.51859e-014	2.12427e-014	2.79972e-014	1.49956e-014	1.55445e-014	1.25929e-014	1.28836e-014	2.82561e-014	3.2754e-014	3.61322e-014	1.37043e-014	2.4046e-014	3.14447e-014	9.91026e-015	1.66082e-014	1.4301e-014	8.35713e-016	1.93923e-015	1.22198e-014
2.37764e-016	6.36749e-015	3.45217e-014	3.27125e-014	3.52304e-014	4.35942e-014	3.48665e-014	2.13053e-014	2.81086e-014	1.49188e-014	1.57123e-014	1.27536e-014	1.30405e-014	2.79565e-014	3.2409e-014	3.5648e-014	1.28028e-014	2.36106e-014	3.08297e-014	9.56608e-015	1.66688e-014	1.41364e-014	5.4505e-016	1.65897e-015	1.21348e-014
3.55254e-016	6.91932e-015	3.4375e-014	3.24045e-014	3.48006e-014	4.34624e-014	3.45407e-014	2.13755e-014	2.81663e-014	1.48273e-014	1.58389e-014	1.29133e-014	1.32026e-014	2.76439e-014	3.20324e-014	3.51491e-014	1.1998e-014	2.32006e-014	3.0204e-014	9.27603e-015	1.67418e-014	1.39751e-014	2.76341e-016	1.39612e-015	1.20605e-014
4.86832e-016	7.46109e-015	3.41932e-014	3.20738e-014	3.4376e-014	4.32934e-014	3.42128e-014	2.14529e-014	2.81712e-014	1.47221e-014	1.59235e-014	1.30702e-014	1.33696e-014	2.73201e-014	3.1627e-014	3.46362e-014	1.12896e-014	2.28156e-014	2.95709e-014	9.04119e-015	1.68242e-014	1.38163e-014	2.96809e-017	1.15196e-015	1.19956e-014
6.31054e-016	7.98953e-015	3.39786e-014	3.17237e-014	3.39617e-014	4.30893e-014	3.38874e-014	2.15362e-014	2.81239e-014	1.46039e-014	1.59655e-014	1.32223e-014	1.35409e-014	2.69871e-014	3.11956e-014	3.41105e-014	1.06761e-014	2.24539e-014	2.89337e-014	8.86158e-015	1.69141e-014	1.36594e-014	-1.95525e-016	9.27307e-016	1.19387e-014
7.87351e-016	8.50027e-015	3.37336e-014	3.13577e-014	3.35618e-014	4.28524e-014	3.3568e-014	2.16235e-014	2.80253e-014	1.44742e-014	1.59647e-014	1.33677e-014	1.37156e-014	2.6647e-014	3.07412e-014	3.3572e-014	1.01556e-014	2.2114e-014	2.82952e-014	8.73616e-015	1.70085e-014	1.35034e-014	-3.99908e-016	7.23543e-016	1.18885e-014
9.54372e-016	8.98965e-015	3.34606e-014	3.09796e-014	3.31806e-014	4.25842e-014	3.32585e-014	2.17131e-014	2.78763e-014	1.43343e-014	1.59218e-014	1.35041e-014	1.38926e-014	2.63019e-014	3.02666e-014	3.30216e-014	9.72487e-015	2.17951e-014	2.76589e-014	8.66419e-015	1.71049e-014	1.33468e-014	-5.84062e-016	5.41123e-016	1.18427e-014
1.13053e-015	9.45384e-015	3.31618e-014	3.05933e-014	3.28223e-014	4.22871e-014	3.29618e-014	2.18029e-014	2.76791e-014	1.41852e-014	1.58371e-014	1.36289e-014	1.40716e-014	2.59535e-014	2.97749e-014	3.24611e-014	9.38048e-015	2.14959e-014	2.70276e-014	8.64391e-015	1.72005e-014	1.31888e-014	-7.49234e-016	3.80568e-016	1.17996e-014
1.31432e-015	9.88918e-015	3.28394e-014	3.02023e-014	3.24902e-014	4.19629e-014	3.2681e-014	2.18906e-014	2.74358e-014	1.40282e-014	1.57117e-014	1.37399e-014	1.42513e-014	2.5603e-014	2.92688e-014	3.18918e-014	9.11788e-015	2.12147e-014	2.64043e-014	8.67391e-015	1.72929e-014	1.3029e-014	-8.9632e-016	2.41734e-016	1.17574e-014
1.50446e-015	1.02919e-014	3.24949e-014	2.98099e-014	3.21873e-014	4.16136e-014	3.24186e-014	2.19746e-014	2.71479e-014	1.38649e-014	1.55474e-014	1.38348e-014	1.44307e-014	2.52515e-014	2.87507e-014	3.13142e-014	8.9316e-015	2.09498e-014	2.57915e-014	8.75133e-015	1.73787e-014	1.2867e-014	-1.02694e-015	1.24761e-016	1.17152e-014
1.69843e-015	1.06581e-014	3.21311e-014	2.94192e-014	3.19166e-014	4.12415e-014	3.21759e-014	2.20525e-014	2.68185e-014	1.36964e-014	1.53462e-014	1.39116e-014	1.46089e-014	2.49001e-014	2.8223e-014	3.07295e-014	8.81594e-015	2.06995e-014	2.51918e-014	8.87381e-015	1.74551e-014	1.27021e-014	-1.14195e-015	2.9237e-017	1.16707e-014
1.89522e-015	1.09855e-014	3.17495e-014	2.9033e-014	3.16805e-014	4.08492e-014	3.1954e-014	2.21218e-014	2.6449e-014	1.35237e-014	1.51104e-014	1.3968e-014	1.47846e-014	2.455e-014	2.76881e-014	3.01404e-014	8.76371e-015	2.04627e-014	2.46069e-014	9.0386e-015	1.7519e-014	1.2534e-014	-1.2435e-015	-4.52086e-017	1.16224e-014
2.09267e-015	1.12708e-014	3.13519e-014	2.8654e-014	3.14811e-014	4.0438e-014	3.17541e-014	2.21805e-014	2.60418e-014	1.33484e-014	1.48423e-014	1.40019e-014	1.49566e-014	2.42016e-014	2.71482e-014	2.95481e-014	8.76838e-015	2.0238e-014	2.40391e-014	9.24206e-015	1.75679e-014	1.23623e-014	-1.3329e-015	-9.94852e-017	1.1569e-014
2.28831e-015	1.15114e-014	3.094e-014	2.82849e-014	3.13199e-014	4.00107e-014	3.15768e-014	2.2227e-014	2.56004e-014	1.31721e-014	1.45447e-014	1.40118e-014	1.51237e-014	2.38551e-014	2.66055e-014	2.89535e-014	8.82296e-015	2.0024e-014	2.349e-014	9.47948e-015	1.75994e-014	1.21866e-014	-1.41177e-015	-1.34556e-016	1.15096e-014
2.48047e-015	1.17047e-014	3.05155e-014	2.79289e-014	3.11971e-014	3.95696e-014	3.14219e-014	2.22588e-014	2.51281e-014	1.29952e-014	1.42206e-014	1.39959e-014	1.52844e-014	2.35099e-014	2.60621e-014	2.83583e-014	8.9194e-015	1.98197e-014	2.29616e-014	9.74652e-015	1.76109e-014	1.20063e-014	-1.48187e-015	-1.52219e-016	1.14431e-014
2.66674e-015	1.18482e-014	3.00799e-014	2.75873e-014	3.11129e-014	3.91168e-014	3.12891e-014	2.22735e-014	2.46274e-014	1.28183e-014	1.38742e-014	1.3952e-014	1.54374e-014	2.31668e-014	2.55193e-014	2.77645e-014	9.04999e-015	1.96231e-014	2.24553e-014	1.00378e-014	1.76006e-014	1.18214e-014	-1.54493e-015	-1.53996e-016	1.13684e-014
2.84518e-015	1.19405e-014	2.96347e-014	2.72616e-014	3.10673e-014	3.86544e-014	3.11771e-014	2.22685e-014	2.41015e-014	1.26431e-014	1.35084e-014	1.38786e-014	1.55814e-014	2.28253e-014	2.49792e-014	2.71745e-014	9.20715e-015	1.9433e-014	2.19721e-014	1.0349e-014	1.75665e-014	1.16317e-014	-1.60175e-015	-1.41701e-016	1.12848e-014
3.0138e-015	1.19811e-014	2.91811e-014	2.69532e-014	3.10597e-014	3.81852e-014	3.10851e-014	2.22426e-014	2.35533e-014	1.24702e-014	1.31267e-014	1.3775e-014	1.57159e-014	2.24854e-014	2.44431e-014	2.65903e-014	9.38246e-015	1.92478e-014	2.15123e-014	1.06756e-014	1.75065e-014	1.14375e-014	-1.65394e-015	-1.16825e-016	1.11922e-014
3.17084e-015	1.19691e-014	2.87204e-014	2.66637e-014	3.10886e-014	3.77118e-014	3.1012e-014	2.21944e-014	2.29868e-014	1.23e-014	1.27325e-014	1.36404e-014	1.58391e-014	2.21478e-014	2.39135e-014	2.60143e-014	9.56788e-015	1.90662e-014	2.10769e-014	1.10106e-014	1.74195e-014	1.12387e-014	-1.70323e-015	-8.20085e-017	1.10904e-014
3.31451e-015	1.1904e-014	2.82541e-014	2.63933e-014	3.11526e-014	3.72363e-014	3.09555e-014	2.21228e-014	2.24048e-014	1.2133e-014	1.23296e-014	1.3474e-014	1.59498e-014	2.18109e-014	2.33911e-014	2.54482e-014	9.75542e-015	1.88871e-014	2.06665e-014	1.13479e-014	1.73051e-014	1.1035e-014	-1.75106e-015	-3.94661e-017	1.09787e-014
3.44334e-015	1.17855e-014	2.77827e-014	2.61431e-014	3.12492e-014	3.67605e-014	3.09128e-014	2.20265e-014	2.18104e-014	1.19698e-014	1.19216e-014	1.32756e-014	1.60463e-014	2.1475e-014	2.28775e-014	2.48941e-014	9.93781e-015	1.87088e-014	2.02809e-014	1.1682e-014	1.71616e-014	1.08267e-014	-1.79897e-015	7.84832e-018	1.08571e-014
3.55549e-015	1.16139e-014	2.73079e-014	2.59139e-014	3.13759e-014	3.62871e-014	3.08808e-014	2.19045e-014	2.12068e-014	1.18107e-014	1.15117e-014	1.30454e-014	1.61282e-014	2.11396e-014	2.23743e-014	2.43539e-014	1.01084e-014	1.85296e-014	1.992e-014	1.20071e-014	1.69887e-014	1.06134e-014	-1.84816e-015	5.7634e-017	1.07257e-014
3.64915e-015	1.13905e-014	2.68306e-014	2.57053e-014	3.15299e-014	3.5818e-014	3.08571e-014	2.17564e-014	2.05966e-014	1.16555e-014	1.11035e-014	1.27831e-014	1.61948e-014	2.08036e-014	2.1883e-014	2.38295e-014	1.02603e-014	1.83479e-014	1.9583e-014	1.23179e-014	1.67857e-014	1.03953e-014	-1.89964e-015	1.07562e-016	1.05853e-014
3.72271e-015	1.11166e-014	2.63518e-014	2.55173e-014	3.17085e-014	3.53556e-014	3.08383e-014	2.15811e-014	1.99829e-014	1.15044e-014	1.07003e-014	1.24894e-014	1.62456e-014	2.04674e-014	2.14044e-014	2.33227e-014	1.03872e-014	1.81624e-014	1.927e-014	1.26088e-014	1.65532e-014	1.01724e-014	-1.95443e-015	1.55104e-016	1.04363e-014
3.77532e-015	1.07937e-014	2.5873e-014	2.53495e-014	3.19082e-014	3.49017e-014	3.08211e-014	2.13786e-014	1.93692e-014	1.13577e-014	1.03046e-014	1.21648e-014	1.62794e-014	2.01305e-014	2.09394e-014	2.28346e-014	1.04831e-014	1.79713e-014	1.89792e-014	1.2874e-014	1.62913e-014	9.94496e-015	-2.01414e-015	1.97435e-016	1.02789e-014
3.80595e-015	1.04236e-014	2.53947e-014	2.52016e-014	3.21251e-014	3.44586e-014	3.08019e-014	2.11485e-014	1.87582e-014	1.12148e-014	9.9187e-015	1.18102e-014	1.62961e-014	1.97918e-014	2.04899e-014	2.23661e-014	1.05425e-014	1.77732e-014	1.87091e-014	1.31086e-014	1.60013e-014	9.71281e-015	-2.07908e-015	2.31923e-016	1.01144e-014
3.81434e-015	1.00084e-014	2.49171e-014	2.50727e-014	3.23551e-014	3.40288e-014	3.07776e-014	2.08914e-014	1.81526e-014	1.10754e-014	9.54558e-015	1.14274e-014	1.62955e-014	1.94512e-014	2.00573e-014	2.19183e-014	1.05607e-014	1.75667e-014	1.84592e-014	1.33081e-014	1.56841e-014	9.47626e-015	-2.1502e-015	2.55902e-016	9.94372e-015
3.8002e-015	9.55125e-015	2.44421e-014	2.49623e-014	3.25938e-014	3.36145e-014	3.07448e-014	2.06085e-014	1.75551e-014	1.09388e-014	9.1877e-015	1.10178e-014	1.62774e-014	1.91089e-014	1.96424e-014	2.14913e-014	1.05334e-014	1.73496e-014	1.8228e-014	1.34678e-014	1.53403e-014	9.23541e-015	-2.22827e-015	2.67367e-016	9.76767e-015
3.76288e-015	9.05577e-015	2.39711e-014	2.48691e-014	3.28367e-014	3.32181e-014	3.07004e-014	2.03e-014	1.69679e-014	1.08045e-014	8.84684e-015	1.0584e-014	1.62421e-014	1.87651e-014	1.92462e-014	2.10865e-014	1.04575e-014	1.71201e-014	1.80141e-014	1.35833e-014	1.49721e-014	8.99036e-015	-2.31408e-015	2.63998e-016	9.587e-015
3.70153e-015	8.52507e-015	2.35054e-014	2.47924e-014	3.30798e-014	3.28413e-014	3.06411e-014	1.99671e-014	1.63935e-014	1.06718e-014	8.52411e-015	1.01278e-014	1.61899e-014	1.84203e-014	1.88696e-014	2.07041e-014	1.03296e-014	1.68768e-014	1.78148e-014	1.36506e-014	1.45809e-014	8.74069e-015	-2.40789e-015	2.43588e-016	9.40301e-015
3.6164e-015	7.96273e-015	2.30464e-014	2.47308e-014	3.33187e-014	3.24854e-014	3.05638e-014	1.9611e-014	1.58341e-014	1.05397e-014	8.22083e-015	9.65188e-015	1.61216e-014	1.80748e-014	1.85136e-014	2.03441e-014	1.01473e-014	1.66183e-014	1.76281e-014	1.36669e-014	1.41692e-014	8.4863e-015	-2.5096e-015	2.04249e-016	9.21575e-015
3.5077e-015	7.37295e-015	2.25954e-014	2.46832e-014	3.35489e-014	3.21516e-014	3.0466e-014	1.92333e-014	1.52917e-014	1.04077e-014	7.93731e-015	9.15906e-015	1.60378e-014	1.77291e-014	1.81792e-014	2.00065e-014	9.90854e-015	1.63427e-014	1.74522e-014	1.36295e-014	1.37384e-014	8.22671e-015	-2.61921e-015	1.44153e-016	9.02672e-015
3.37536e-015	6.76044e-015	2.21542e-014	2.46478e-014	3.37662e-014	3.18422e-014	3.03444e-014	1.88354e-014	1.47673e-014	1.02746e-014	7.67453e-015	8.65203e-015	1.59395e-014	1.73841e-014	1.78673e-014	1.96903e-014	9.61242e-015	1.60476e-014	1.72854e-014	1.35356e-014	1.32905e-014	7.96192e-015	-2.73688e-015	6.1891e-017	8.83641e-015
3.22019e-015	6.1296e-015	2.17243e-014	2.46228e-014	3.39664e-014	3.15578e-014	3.01972e-014	1.84193e-014	1.42625e-014	1.01394e-014	7.43244e-015	8.13356e-015	1.58268e-014	1.70403e-014	1.75788e-014	1.9395e-014	9.25947e-015	1.57318e-014	1.71252e-014	1.33835e-014	1.28283e-014	7.69201e-015	-2.86265e-015	-4.34309e-017	8.64536e-015
3.04245e-015	5.4846e-015	2.13061e-014	2.46071e-014	3.41458e-014	3.12999e-014	3.00216e-014	1.79878e-014	1.37786e-014	1.00008e-014	7.21063e-015	7.60688e-015	1.57002e-014	1.66993e-014	1.73144e-014	1.91198e-014	8.84956e-015	1.53936e-014	1.69689e-014	1.31722e-014	1.23543e-014	7.4167e-015	-2.99595e-015	-1.73059e-016	8.45337e-015
2.84309e-015	4.82984e-015	2.09019e-014	2.45992e-014	3.43008e-014	3.10692e-014	2.9817e-014	1.7544e-014	1.33173e-014	9.85797e-015	7.00818e-015	7.07508e-015	1.55609e-014	1.63624e-014	1.70743e-014	1.88636e-014	8.38342e-015	1.50311e-014	1.68137e-014	1.29009e-014	1.18709e-014	7.13564e-015	-3.13644e-015	-3.27929e-016	8.26191e-015
2.62347e-015	4.1703e-015	2.05132e-014	2.45978e-014	3.4428e-014	3.08669e-014	2.95821e-014	1.70899e-014	1.28795e-014	9.70998e-015	6.82362e-015	6.54086e-015	1.54092e-014	1.60309e-014	1.68591e-014	1.86245e-014	7.86329e-015	1.46429e-014	1.66574e-014	1.25695e-014	1.13804e-014	6.84848e-015	-3.28383e-015	-5.08145e-016	8.07115e-015
2.38403e-015	3.51088e-015	2.01426e-014	2.4602e-014	3.45242e-014	3.06934e-014	2.93157e-014	1.66277e-014	1.24654e-014	9.55552e-015	6.65573e-015	6.00744e-015	1.5246e-014	1.57062e-014	1.66692e-014	1.84009e-014	7.29123e-015	1.42268e-014	1.64975e-014	1.21775e-014	1.08854e-014	6.5554e-015	-3.43795e-015	-7.13503e-016	7.88114e-015
2.1261e-015	2.8557e-015	1.97915e-014	2.46097e-014	3.45869e-014	3.0549e-014	2.90172e-014	1.616e-014	1.20755e-014	9.39399e-015	6.50329e-015	5.47797e-015	1.50722e-014	1.53896e-014	1.6505e-014	1.81915e-014	6.66941e-015	1.3782e-014	1.63315e-014	1.17268e-014	1.03889e-014	6.25661e-015	-3.59842e-015	-9.43702e-016	7.69112e-015
1.85143e-015	2.20932e-015	1.94621e-014	2.46194e-014	3.46137e-014	3.04346e-014	2.86868e-014	1.56898e-014	1.17099e-014	9.22444e-015	6.36425e-015	4.95521e-015	1.48887e-014	1.50834e-014	1.63665e-014	1.79941e-014	6.0004e-015	1.33068e-014	1.61567e-014	1.12183e-014	9.89294e-015	5.95191e-015	-3.76456e-015	-1.19828e-015	7.50101e-015
1.56121e-015	1.57666e-015	1.91559e-014	2.46305e-014	3.46029e-014	3.0349e-014	2.83251e-014	1.52194e-014	1.13691e-014	9.04589e-015	6.23715e-015	4.44231e-015	1.46963e-014	1.47895e-014	1.62534e-014	1.78058e-014	5.28775e-015	1.27998e-014	1.59705e-014	1.06538e-014	9.40011e-015	5.6412e-015	-3.9359e-015	-1.47627e-015	7.31118e-015
1.25745e-015	9.62238e-016	1.88747e-014	2.46417e-014	3.45526e-014	3.02913e-014	2.79318e-014	1.47511e-014	1.10528e-014	8.85752e-015	6.11956e-015	3.94185e-015	1.44955e-014	1.45103e-014	1.61659e-014	1.76243e-014	4.53511e-015	1.22611e-014	1.57708e-014	1.00361e-014	8.91248e-015	5.32495e-015	-4.11177e-015	-1.7764e-015	7.12065e-015
9.41422e-016	3.69877e-016	1.86195e-014	2.46522e-014	3.4462e-014	3.02611e-014	2.75087e-014	1.42871e-014	1.0761e-014	8.65874e-015	6.00926e-015	3.45633e-015	1.42862e-014	1.42472e-014	1.61041e-014	1.74475e-014	3.74668e-015	1.16898e-014	1.55554e-014	9.36784e-015	8.43305e-015	5.00342e-015	-4.29123e-015	-2.09757e-015	6.92944e-015
6.14984e-016	-1.97284e-016	1.83914e-014	2.46611e-014	3.43305e-014	3.02571e-014	2.70576e-014	1.383e-014	1.04934e-014	8.44877e-015	5.90382e-015	2.98816e-015	1.40692e-014	1.40017e-014	1.60665e-014	1.72732e-014	2.92659e-015	1.10848e-014	1.53224e-014	8.65241e-015	7.96343e-015	4.67661e-015	-4.47358e-015	-2.43791e-015	6.73732e-015
2.80211e-016	-7.35749e-016	1.81918e-014	2.46678e-014	3.41581e-014	3.02777e-014	2.65791e-014	1.3382e-014	1.0249e-014	8.22732e-015	5.80056e-015	2.53896e-015	1.38447e-014	1.3776e-014	1.60529e-014	1.70983e-014	2.07843e-015	1.04457e-014	1.50695e-014	7.89347e-015	7.50548e-015	4.34416e-015	-4.65821e-015	-2.79611e-015	6.54309e-015
-6.18517e-017	-1.242e-015	1.80222e-014	2.46715e-014	3.39451e-014	3.03225e-014	2.60757e-014	1.29454e-014	1.00269e-014	7.99414e-015	5.69734e-015	2.11061e-015	1.36124e-014	1.35714e-014	1.60628e-014	1.692e-014	1.2075e-015	9.77215e-015	1.47954e-014	7.09445e-015	7.06106e-015	4.0066e-015	-4.84477e-015	-3.17028e-015	6.34554e-015
-4.09634e-016	-1.71359e-015	1.78841e-014	2.46708e-014	3.3692e-014	3.03894e-014	2.55497e-014	1.25218e-014	9.82631e-015	7.74887e-015	5.59184e-015	1.7049e-015	1.33723e-014	1.33898e-014	1.60948e-014	1.6736e-014	3.18543e-016	9.06441e-015	1.44986e-014	6.25985e-015	6.63175e-015	3.6647e-015	-5.03272e-015	-3.55838e-015	6.14401e-015
-7.60531e-016	-2.14816e-015	1.77778e-014	2.46662e-014	3.34e-014	3.04769e-014	2.50042e-014	1.21126e-014	9.64551e-015	7.49117e-015	5.48156e-015	1.32297e-015	1.31243e-014	1.32328e-014	1.61476e-014	1.65443e-014	-5.84543e-016	8.32374e-015	1.4178e-014	5.39441e-015	6.21877e-015	3.31866e-015	-5.22148e-015	-3.95812e-015	5.93792e-015
-1.11297e-015	-2.54381e-015	1.7704e-014	2.46567e-014	3.3071e-014	3.05827e-014	2.44416e-014	1.17191e-014	9.48342e-015	7.2211e-015	5.36393e-015	9.65389e-016	1.28687e-014	1.31017e-014	1.62197e-014	1.63423e-014	-1.49781e-015	7.551e-015	1.38325e-014	4.50265e-015	5.82321e-015	2.96907e-015	-5.41092e-015	-4.36716e-015	5.72578e-015
-1.46535e-015	-2.89908e-015	1.76631e-014	2.46422e-014	3.27066e-014	3.07045e-014	2.3865e-014	1.13429e-014	9.33892e-015	6.93856e-015	5.23771e-015	6.33094e-016	1.26046e-014	1.29974e-014	1.631e-014	1.61278e-014	-2.41674e-015	6.74668e-015	1.34606e-014	3.58919e-015	5.44624e-015	2.61672e-015	-5.60062e-015	-4.78335e-015	5.5059e-015
-1.81647e-015	-3.21292e-015	1.7655e-014	2.46226e-014	3.23095e-014	3.08393e-014	2.32771e-014	1.0985e-014	9.20947e-015	6.64371e-015	5.1013e-015	3.26208e-016	1.23312e-014	1.29205e-014	1.64168e-014	1.58985e-014	-3.33737e-015	5.91192e-015	1.30616e-014	2.65863e-015	5.08809e-015	2.26224e-015	-5.78982e-015	-5.20365e-015	5.27744e-015
-2.16438e-015	-3.48473e-015	1.76793e-014	2.45982e-014	3.18818e-014	3.09843e-014	2.26822e-014	1.06454e-014	9.0943e-015	6.33665e-015	4.95328e-015	4.49643e-017	1.20476e-014	1.28714e-014	1.65383e-014	1.56522e-014	-4.25635e-015	5.04833e-015	1.26344e-014	1.71604e-015	4.7493e-015	1.90627e-015	-5.97831e-015	-5.62553e-015	5.03922e-015
-2.50712e-015	-3.7152e-015	1.77358e-014	2.4569e-014	3.14266e-014	3.11373e-014	2.20831e-014	1.03245e-014	8.99143e-015	6.01762e-015	4.79221e-015	-2.11154e-016	1.17528e-014	1.2851e-014	1.66726e-014	1.53875e-014	-5.16962e-015	4.15826e-015	1.21783e-014	7.66351e-016	4.42949e-015	1.54965e-015	-6.16547e-015	-6.04686e-015	4.79052e-015
-2.84362e-015	-3.90512e-015	1.78233e-014	2.45351e-014	3.09471e-014	3.12958e-014	2.14829e-014	1.00216e-014	8.89919e-015	5.68738e-015	4.61681e-015	-4.43017e-016	1.14458e-014	1.28591e-014	1.68181e-014	1.5103e-014	-6.07249e-015	3.24377e-015	1.16933e-014	-1.85576e-016	4.12849e-015	1.1932e-015	-6.35093e-015	-6.46506e-015	4.53014e-015
-3.17303e-015	-4.0554e-015	1.79408e-014	2.4496e-014	3.04465e-014	3.14561e-014	2.0885e-014	9.73668e-015	8.81506e-015	5.34626e-015	4.4258e-015	-6.5187e-016	1.11244e-014	1.28948e-014	1.69733e-014	1.4798e-014	-6.96162e-015	2.30641e-015	1.11796e-014	-1.13546e-015	3.84635e-015	8.3695e-016	-6.53471e-015	-6.87762e-015	4.25712e-015
-3.49466e-015	-4.16754e-015	1.80873e-014	2.44523e-014	2.99281e-014	3.16153e-014	2.02929e-014	9.4697e-015	8.73736e-015	4.99511e-015	4.21885e-015	-8.38774e-016	1.07875e-014	1.29581e-014	1.71358e-014	1.44715e-014	-7.83436e-015	1.34928e-015	1.06373e-014	-2.07928e-015	3.58225e-015	4.81747e-016	-6.71677e-015	-7.28263e-015	3.97004e-015
-3.80711e-015	-4.24348e-015	1.82612e-014	2.44047e-014	2.93954e-014	3.17705e-014	1.971e-014	9.21915e-015	8.66425e-015	4.63399e-015	3.9956e-015	-1.00511e-015	1.04335e-014	1.30478e-014	1.73038e-014	1.41228e-014	-8.68792e-015	3.75475e-016	1.00667e-014	-3.01332e-015	3.33489e-015	1.27983e-016	-6.89677e-015	-7.67786e-015	3.66884e-015
-4.1093e-015	-4.28521e-015	1.84608e-014	2.43535e-014	2.8852e-014	3.19189e-014	1.91392e-014	8.98341e-015	8.59335e-015	4.26298e-015	3.75568e-015	-1.15279e-015	1.00609e-014	1.31626e-014	1.74754e-014	1.37519e-014	-9.5199e-015	-6.12506e-016	9.46861e-015	-3.93318e-015	3.10282e-015	-2.23269e-016	-7.07531e-015	-8.06112e-015	3.35328e-015
-4.40098e-015	-4.29511e-015	1.86841e-014	2.4299e-014	2.83022e-014	3.20573e-014	1.85828e-014	8.76097e-015	8.52234e-015	3.88277e-015	3.4991e-015	-1.28346e-015	9.66835e-015	1.33008e-014	1.76488e-014	1.33586e-014	-1.03284e-014	-1.61205e-015	8.84322e-015	-4.83497e-015	2.88514e-015	-5.714e-016	-7.25214e-015	-8.43098e-015	3.02296e-015
-4.68163e-015	-4.27597e-015	1.89295e-014	2.42416e-014	2.77495e-014	3.21834e-014	1.80438e-014	8.5502e-015	8.44926e-015	3.49418e-015	3.22674e-015	-1.39929e-015	9.25409e-015	1.34613e-014	1.78217e-014	1.2943e-014	-1.1112e-014	-2.61977e-015	8.19182e-015	-5.7156e-015	2.68029e-015	-9.15972e-016	-7.42713e-015	-8.78561e-015	2.67809e-015
-4.95052e-015	-4.23111e-015	1.9194e-014	2.41822e-014	2.71977e-014	3.22941e-014	1.7524e-014	8.34899e-015	8.3716e-015	3.0977e-015	2.93903e-015	-1.50245e-015	8.81655e-015	1.36416e-014	1.79917e-014	1.25058e-014	-1.18691e-014	-3.6325e-015	7.51563e-015	-6.57236e-015	2.4863e-015	-1.25629e-015	-7.60087e-015	-9.12406e-015	2.31875e-015
-5.2073e-015	-4.16347e-015	1.94744e-014	2.41214e-014	2.66501e-014	3.23875e-014	1.7026e-014	8.15512e-015	8.28752e-015	2.69398e-015	2.63698e-015	-1.59586e-015	8.35439e-015	1.38391e-014	1.81582e-014	1.20481e-014	-1.25981e-014	-4.64672e-015	6.81616e-015	-7.40183e-015	2.30226e-015	-1.59147e-015	-7.77328e-015	-9.44491e-015	1.94556e-015
-5.45231e-015	-4.07762e-015	1.97681e-014	2.40595e-014	2.61096e-014	3.2461e-014	1.6551e-014	7.96584e-015	8.19534e-015	2.28358e-015	2.32146e-015	-1.68197e-015	7.86648e-015	1.4052e-014	1.83191e-014	1.15715e-014	-1.32993e-014	-5.65877e-015	6.09519e-015	-8.20179e-015	2.12607e-015	-1.92126e-015	-7.94495e-015	-9.7477e-015	1.55888e-015
-5.68576e-015	-3.9764e-015	2.00726e-014	2.39974e-014	2.55788e-014	3.25125e-014	1.61004e-014	7.77876e-015	8.09307e-015	1.86677e-015	1.99386e-015	-1.76379e-015	7.35187e-015	1.42776e-014	1.84726e-014	1.10775e-014	-1.39718e-014	-6.6655e-015	5.35419e-015	-8.97014e-015	1.95646e-015	-2.24583e-015	-8.11634e-015	-1.00317e-014	1.15929e-015
-5.90824e-015	-3.86413e-015	2.03844e-014	2.39358e-014	2.50606e-014	3.25397e-014	1.5676e-014	7.5909e-015	7.9783e-015	1.4441e-015	1.65553e-015	-1.84362e-015	6.81032e-015	1.45135e-014	1.86177e-014	1.05676e-014	-1.46158e-014	-7.66376e-015	4.5945e-015	-9.70522e-015	1.79046e-015	-2.5648e-015	-8.28789e-015	-1.02965e-014	7.47593e-016
-6.1203e-015	-3.74414e-015	2.0701e-014	2.38749e-014	2.45577e-014	3.25409e-014	1.52787e-014	7.3992e-015	7.84915e-015	1.01581e-015	1.30823e-015	-1.92371e-015	6.24136e-015	1.47568e-014	1.87534e-014	1.00441e-014	-1.52313e-014	-8.65033e-015	3.81886e-015	-1.04058e-014	1.62536e-015	-2.87796e-015	-8.46007e-015	-1.05423e-014	3.24714e-016
-6.32248e-015	-3.62102e-015	2.10192e-014	2.38152e-014	2.40719e-014	3.25151e-014	1.49091e-014	7.20118e-015	7.7043e-015	5.81813e-016	9.53512e-016	-2.00676e-015	5.64464e-015	1.50042e-014	1.88785e-014	9.50955e-015	-1.58198e-014	-9.62156e-015	3.02984e-015	-1.10709e-014	1.45856e-015	-3.18526e-015	-8.6332e-015	-1.077e-014	-1.0814e-016
-6.51523e-015	-3.49862e-015	2.13354e-014	2.37569e-014	2.36049e-014	3.24605e-014	1.4567e-014	6.99412e-015	7.54273e-015	1.42785e-016	5.92987e-016	-2.09517e-015	5.02035e-015	1.52528e-014	1.89921e-014	8.96723e-015	-1.63821e-014	-1.05737e-014	2.22958e-015	-1.17001e-014	1.28777e-015	-3.48677e-015	-8.80778e-015	-1.09793e-014	-5.49526e-016
-6.69925e-015	-3.38032e-015	2.16463e-014	2.37006e-014	2.31578e-014	3.23766e-014	1.42521e-014	6.77504e-015	7.3634e-015	-3.00871e-016	2.27984e-016	-2.19141e-015	4.36981e-015	1.55005e-014	1.90936e-014	8.41975e-015	-1.6919e-014	-1.15046e-014	1.42e-015	-1.22931e-014	1.11097e-015	-3.78252e-015	-8.9839e-015	-1.11706e-014	-9.97898e-016
-6.87612e-015	-3.27013e-015	2.19489e-014	2.36476e-014	2.2731e-014	3.22622e-014	1.39642e-014	6.54021e-015	7.16483e-015	-7.48981e-016	-1.39249e-016	-2.29771e-015	3.69407e-015	1.57438e-014	1.91827e-014	7.86973e-015	-1.74314e-014	-1.24116e-014	6.0358e-016	-1.28493e-014	9.25769e-016	-4.07292e-015	-9.16228e-015	-1.13455e-014	-1.45234e-015
-7.04672e-015	-3.17168e-015	2.22408e-014	2.3597e-014	2.23253e-014	3.21169e-014	1.37023e-014	6.28715e-015	6.94532e-015	-1.20133e-015	-5.06846e-016	-2.41608e-015	2.99427e-015	1.59804e-014	1.92589e-014	7.32076e-015	-1.79203e-014	-1.3292e-014	-2.17248e-016	-1.33696e-014	7.297e-016	-4.35817e-015	-9.34344e-015	-1.15049e-014	-1.91127e-015
-7.21149e-015	-3.08839e-015	2.25197e-014	2.35493e-014	2.19411e-014	3.19411e-014	1.3466e-014	6.01355e-015	6.70432e-015	-1.65787e-015	-8.73162e-016	-2.548e-015	2.27244e-015	1.62071e-014	1.9322e-014	6.77602e-015	-1.83873e-014	-1.41435e-014	-1.04001e-015	-1.3854e-014	5.2068e-016	-4.63892e-015	-9.52826e-015	-1.16498e-014	-2.37205e-015
-7.37125e-015	-3.02325e-015	2.2782e-014	2.35038e-014	2.15781e-014	3.17343e-014	1.32535e-014	5.71682e-015	6.44072e-015	-2.11838e-015	-1.23612e-015	-2.6952e-015	1.5305e-015	1.64219e-014	1.93725e-014	6.2379e-015	-1.88338e-014	-1.49637e-014	-1.86187e-015	-1.43037e-014	2.97793e-016	-4.91574e-015	-9.71699e-015	-1.17812e-014	-2.83307e-015
-7.52723e-015	-2.97852e-015	2.30254e-014	2.34613e-014	2.1236e-014	3.14969e-014	1.3063e-014	5.39423e-015	6.15443e-015	-2.58308e-015	-1.59411e-015	-2.8591e-015	7.70821e-016	1.66223e-014	1.94104e-014	5.71026e-015	-1.92619e-014	-1.57512e-014	-2.68026e-015	-1.47198e-014	5.87149e-017	-5.18899e-015	-9.90956e-015	-1.19005e-014	-3.2928e-015
-7.68077e-015	-2.95639e-015	2.32475e-014	2.34218e-014	2.09128e-014	3.12295e-014	1.28924e-014	5.04349e-015	5.84545e-015	-3.05173e-015	-1.94584e-015	-3.04061e-015	-3.77194e-018	1.6806e-014	1.94355e-014	5.19588e-015	-1.96727e-014	-1.65051e-014	-3.49298e-015	-1.51035e-014	-1.99386e-016	-5.45945e-015	-1.01065e-014	-1.20092e-014	-3.74943e-015
-7.8333e-015	-2.95946e-015	2.34463e-014	2.33842e-014	2.0607e-014	3.09329e-014	1.27399e-014	4.66272e-015	5.51366e-015	-3.52412e-015	-2.28985e-015	-3.24049e-015	-7.89711e-016	1.69708e-014	1.94485e-014	4.69717e-015	-2.00685e-014	-1.72238e-014	-4.29727e-015	-1.54558e-014	-4.78369e-016	-5.72768e-015	-1.03082e-014	-1.21095e-014	-4.20148e-015
-7.98562e-015	-2.99003e-015	2.36198e-014	2.33483e-014	2.03156e-014	3.0608e-014	1.26028e-014	4.25081e-015	5.15931e-015	-4.00054e-015	-2.62491e-015	-3.45983e-015	-1.58345e-015	1.71151e-014	1.94505e-014	4.21693e-015	-2.04507e-014	-1.79065e-014	-5.09072e-015	-1.57781e-014	-7.78715e-016	-5.99426e-015	-1.05152e-014	-1.22038e-014	-4.64764e-015
-8.13874e-015	-3.04874e-015	2.37664e-014	2.33142e-014	2.00365e-014	3.02564e-014	1.24789e-014	3.80763e-015	4.78268e-015	-4.48077e-015	-2.94995e-015	-3.69896e-015	-2.38078e-015	1.72377e-014	1.94424e-014	3.75847e-015	-2.08214e-014	-1.85532e-014	-5.87106e-015	-1.60724e-014	-1.10175e-015	-6.25991e-015	-1.07273e-014	-1.22935e-014	-5.08656e-015
-8.29356e-015	-3.13679e-015	2.38854e-014	2.32818e-014	1.97677e-014	2.9879e-014	1.23653e-014	3.33151e-015	4.38456e-015	-4.96477e-015	-3.26366e-015	-3.95764e-015	-3.17759e-015	1.73379e-014	1.94246e-014	3.3251e-015	-2.1182e-014	-1.91635e-014	-6.6362e-015	-1.63404e-014	-1.44856e-015	-6.52518e-015	-1.09449e-014	-1.23801e-014	-5.51672e-015
-8.45089e-015	-3.25528e-015	2.39754e-014	2.32503e-014	1.95067e-014	2.94772e-014	1.22597e-014	2.82102e-015	3.96623e-015	-5.45288e-015	-3.56554e-015	-4.23573e-015	-3.96933e-015	1.74147e-014	1.93981e-014	2.91851e-015	-2.15342e-014	-1.97376e-014	-7.3843e-015	-1.65846e-014	-1.81966e-015	-6.79022e-015	-1.11679e-014	-1.2466e-014	-5.93665e-015
-8.61148e-015	-3.40413e-015	2.40358e-014	2.32193e-014	1.92506e-014	2.9053e-014	1.21595e-014	2.27638e-015	3.52864e-015	-5.9449e-015	-3.85514e-015	-4.53294e-015	-4.75103e-015	1.74679e-014	1.93639e-014	2.54044e-015	-2.18793e-014	-2.0276e-014	-8.11369e-015	-1.68064e-014	-2.2153e-015	-7.05597e-015	-1.13966e-014	-1.25524e-014	-6.34508e-015
-8.77558e-015	-3.5828e-015	2.40657e-014	2.31887e-014	1.89959e-014	2.86072e-014	1.20614e-014	1.69859e-015	3.07251e-015	-6.44112e-015	-4.13174e-015	-4.84827e-015	-5.51826e-015	1.74967e-014	1.93233e-014	2.19333e-015	-2.2219e-014	-2.07799e-014	-8.82271e-015	-1.70078e-014	-2.63629e-015	-7.32266e-015	-1.1631e-014	-1.26417e-014	-6.74098e-015
-8.94363e-015	-3.79109e-015	2.40647e-014	2.3157e-014	1.87399e-014	2.81411e-014	1.19627e-014	1.08756e-015	2.59906e-015	-6.94088e-015	-4.39521e-015	-5.18075e-015	-6.26587e-015	1.75027e-014	1.92776e-014	1.87834e-015	-2.25544e-014	-2.12511e-014	-9.50894e-015	-1.71906e-014	-3.08281e-015	-7.59073e-015	-1.18707e-014	-1.27347e-014	-7.12397e-015
-9.11608e-015	-4.02868e-015	2.40324e-014	2.31233e-014	1.8479e-014	2.7657e-014	1.18605e-014	4.4362e-016	2.11028e-015	-7.44435e-015	-4.64563e-015	-5.52926e-015	-6.98856e-015	1.74861e-014	1.92274e-014	1.59639e-015	-2.2886e-014	-2.16902e-014	-1.01716e-014	-1.73563e-014	-3.55441e-015	-7.8605e-015	-1.21153e-014	-1.28329e-014	-7.4928e-015
-9.29308e-015	-4.29432e-015	2.39691e-014	2.30869e-014	1.82095e-014	2.71562e-014	1.17521e-014	-2.31863e-016	1.60717e-015	-7.95072e-015	-4.88289e-015	-5.89172e-015	-7.6813e-015	1.74475e-014	1.91732e-014	1.34855e-015	-2.32153e-014	-2.20993e-014	-1.081e-014	-1.7507e-014	-4.05095e-015	-8.13203e-015	-1.23648e-014	-1.2938e-014	-7.84759e-015
-9.47469e-015	-4.58675e-015	2.38756e-014	2.30468e-014	1.79277e-014	2.66401e-014	1.16346e-014	-9.37609e-016	1.09187e-015	-8.45988e-015	-5.10758e-015	-6.26705e-015	-8.33965e-015	1.7388e-014	1.91162e-014	1.13539e-015	-2.3543e-014	-2.248e-014	-1.14229e-014	-1.76452e-014	-4.57137e-015	-8.40561e-015	-1.26182e-014	-1.30509e-014	-8.18844e-015
-9.66083e-015	-4.9046e-015	2.3752e-014	2.30028e-014	1.76307e-014	2.61099e-014	1.15059e-014	-1.67135e-015	5.66256e-016	-8.97141e-015	-5.3203e-015	-6.65413e-015	-8.95939e-015	1.73087e-014	1.90572e-014	9.5655e-016	-2.38694e-014	-2.28345e-014	-1.20096e-014	-1.77727e-014	-5.11446e-015	-8.68106e-015	-1.28755e-014	-1.31733e-014	-8.51498e-015
-9.85148e-015	-5.24596e-015	2.35989e-014	2.29535e-014	1.73153e-014	2.5566e-014	1.13629e-014	-2.43059e-015	3.23412e-017	-9.48474e-015	-5.52167e-015	-7.05082e-015	-9.53569e-015	1.72119e-014	1.89977e-014	8.12713e-016	-2.41956e-014	-2.31644e-014	-1.25699e-014	-1.78908e-014	-5.68006e-015	-8.95854e-015	-1.3136e-014	-1.33061e-014	-8.82736e-015
-1.00461e-014	-5.60895e-015	2.34175e-014	2.2897e-014	1.69783e-014	2.50108e-014	1.12036e-014	-3.21249e-015	-5.08051e-016	-9.9992e-015	-5.71223e-015	-7.45517e-015	-1.00645e-014	1.7099e-014	1.89384e-014	7.03298e-016	-2.45219e-014	-2.34727e-014	-1.31038e-014	-1.80012e-014	-6.26665e-015	-9.23758e-015	-1.33987e-014	-1.34499e-014	-9.12633e-015
-1.02443e-014	-5.99179e-015	2.32091e-014	2.28327e-014	1.66169e-014	2.44445e-014	1.10264e-014	-4.01511e-015	-1.05277e-015	-1.05139e-014	-5.89299e-015	-7.8657e-015	-1.05422e-014	1.69718e-014	1.88796e-014	6.27389e-016	-2.48477e-014	-2.37616e-014	-1.36116e-014	-1.8106e-014	-6.87287e-015	-9.51733e-015	-1.36633e-014	-1.36058e-014	-9.41263e-015
-1.04458e-014	-6.39219e-015	2.29747e-014	2.27596e-014	1.62286e-014	2.38683e-014	1.08285e-014	-4.83516e-015	-1.60021e-015	-1.10279e-014	-6.06466e-015	-8.28038e-015	-1.0966e-014	1.6833e-014	1.88223e-014	5.84177e-016	-2.51728e-014	-2.40333e-014	-1.40935e-014	-1.82062e-014	-7.49702e-015	-9.79757e-015	-1.39288e-014	-1.37739e-014	-9.68728e-015
-1.06494e-014	-6.8076e-015	2.2716e-014	2.26767e-014	1.58115e-014	2.32826e-014	1.0608e-014	-5.66962e-015	-2.14801e-015	-1.15406e-014	-6.22823e-015	-8.69701e-015	-1.13326e-014	1.66851e-014	1.87668e-014	5.71868e-016	-2.54976e-014	-2.42904e-014	-1.45497e-014	-1.83026e-014	-8.13774e-015	-1.00777e-014	-1.41944e-014	-1.39552e-014	-9.95174e-015
-1.08544e-014	-7.23557e-015	2.24349e-014	2.25831e-014	1.53635e-014	2.26883e-014	1.03638e-014	-6.5147e-015	-2.69429e-015	-1.20511e-014	-6.38491e-015	-9.11386e-015	-1.16394e-014	1.65305e-014	1.87138e-014	5.8868e-016	-2.58215e-014	-2.45354e-014	-1.49807e-014	-1.83969e-014	-8.79333e-015	-1.03574e-014	-1.4459e-014	-1.41497e-014	-1.02069e-014
-1.106e-014	-7.67369e-015	2.21329e-014	2.24784e-014	1.48838e-014	2.20863e-014	1.00953e-014	-7.36708e-015	-3.2372e-015	-1.25582e-014	-6.53523e-015	-9.52908e-015	-1.18847e-014	1.63714e-014	1.86637e-014	6.32812e-016	-2.61444e-014	-2.47702e-014	-1.53879e-014	-1.84902e-014	-9.46158e-015	-1.06364e-014	-1.47212e-014	-1.43573e-014	-1.04542e-014
-1.12658e-014	-8.1193e-015	2.18109e-014	2.23616e-014	1.43713e-014	2.14769e-014	9.80111e-015	-8.2233e-015	-3.77496e-015	-1.3061e-014	-6.68065e-015	-9.94088e-015	-1.20671e-014	1.6211e-014	1.86164e-014	7.02339e-016	-2.64655e-014	-2.49969e-014	-1.57721e-014	-1.85833e-014	-1.01406e-014	-1.09134e-014	-1.49796e-014	-1.45763e-014	-1.06953e-014
-1.14711e-014	-8.5703e-015	2.14706e-014	2.22322e-014	1.38262e-014	2.08606e-014	9.48118e-015	-9.08041e-015	-4.30588e-015	-1.35585e-014	-6.82267e-015	-1.03477e-014	-1.21852e-014	1.60524e-014	1.85723e-014	7.94484e-016	-2.67848e-014	-2.5218e-014	-1.61343e-014	-1.86767e-014	-1.08287e-014	-1.11878e-014	-1.52329e-014	-1.48068e-014	-1.09321e-014
-1.16741e-014	-9.02469e-015	2.11142e-014	2.20897e-014	1.32483e-014	2.02381e-014	9.135e-015	-9.9351e-015	-4.82839e-015	-1.40494e-014	-6.962e-015	-1.07475e-014	-1.22392e-014	1.58979e-014	1.85313e-014	9.06515e-016	-2.71015e-014	-2.54357e-014	-1.64757e-014	-1.87709e-014	-1.15239e-014	-1.14588e-014	-1.54804e-014	-1.50483e-014	-1.1166e-014
-1.18737e-014	-9.47957e-015	2.07442e-014	2.19335e-014	1.26377e-014	1.96094e-014	8.76252e-015	-1.07838e-014	-5.34076e-015	-1.45329e-014	-7.09998e-015	-1.11391e-014	-1.22298e-014	1.57501e-014	1.84933e-014	1.03567e-015	-2.74145e-014	-2.56514e-014	-1.67982e-014	-1.88669e-014	-1.22235e-014	-1.17253e-014	-1.57211e-014	-1.53001e-014	-1.13988e-014
-1.20689e-014	-9.93295e-015	2.0362e-014	2.17635e-014	1.19949e-014	1.8975e-014	8.364e-015	-1.16226e-014	-5.84189e-015	-1.50078e-014	-7.23742e-015	-1.1521e-014	-1.2158e-014	1.56122e-014	1.84583e-014	1.1793e-015	-2.77229e-014	-2.58673e-014	-1.71048e-014	-1.89654e-014	-1.29256e-014	-1.19866e-014	-1.59537e-014	-1.55608e-014	-1.16316e-014
-1.22591e-014	-1.03828e-014	1.99695e-014	2.15788e-014	1.13217e-014	1.83345e-014	7.94051e-015	-1.24479e-014	-6.33081e-015	-1.54727e-014	-7.37544e-015	-1.18917e-014	-1.2026e-014	1.54864e-014	1.84258e-014	1.3346e-015	-2.80253e-014	-2.60849e-014	-1.73972e-014	-1.90662e-014	-1.36279e-014	-1.2242e-014	-1.61767e-014	-1.58293e-014	-1.18662e-014
-1.24447e-014	-1.08271e-014	1.95684e-014	2.13795e-014	1.06203e-014	1.76887e-014	7.49255e-015	-1.32567e-014	-6.80682e-015	-1.59272e-014	-7.51489e-015	-1.22493e-014	-1.18361e-014	1.53748e-014	1.83956e-014	1.49878e-015	-2.83209e-014	-2.6306e-014	-1.76771e-014	-1.91696e-014	-1.43281e-014	-1.24905e-014	-1.63887e-014	-1.61048e-014	-1.21045e-014
-1.26242e-014	-1.12643e-014	1.91607e-014	2.11665e-014	9.89322e-015	1.70376e-014	7.02162e-015	-1.40462e-014	-7.26875e-015	-1.63695e-014	-7.65657e-015	-1.2593e-014	-1.15911e-014	1.52796e-014	1.83679e-014	1.66895e-015	-2.86079e-014	-2.65311e-014	-1.79469e-014	-1.9276e-014	-1.50236e-014	-1.27315e-014	-1.65886e-014	-1.63857e-014	-1.23483e-014
-1.27973e-014	-1.16937e-014	1.87486e-014	2.09401e-014	9.14343e-015	1.63817e-014	6.52858e-015	-1.48141e-014	-7.71644e-015	-1.67991e-014	-7.80132e-015	-1.29223e-014	-1.1295e-014	1.52033e-014	1.83428e-014	1.84199e-015	-2.8886e-014	-2.67611e-014	-1.82089e-014	-1.93852e-014	-1.57125e-014	-1.29651e-014	-1.67753e-014	-1.66705e-014	-1.25994e-014
-1.29632e-014	-1.21132e-014	1.8334e-014	2.07008e-014	8.37458e-015	1.5721e-014	6.01473e-015	-1.5558e-014	-8.15036e-015	-1.72146e-014	-7.94961e-015	-1.32367e-014	-1.09519e-014	1.51472e-014	1.83197e-014	2.0145e-015	-2.91542e-014	-2.69967e-014	-1.84646e-014	-1.94976e-014	-1.63934e-014	-1.31905e-014	-1.69477e-014	-1.69572e-014	-1.28586e-014
-1.3121e-014	-1.25223e-014	1.79192e-014	2.04495e-014	7.59049e-015	1.5056e-014	5.48178e-015	-1.62754e-014	-8.57052e-015	-1.76152e-014	-8.10225e-015	-1.35354e-014	-1.05663e-014	1.51134e-014	1.82981e-014	2.18407e-015	-2.94114e-014	-2.72384e-014	-1.87164e-014	-1.96136e-014	-1.70641e-014	-1.34065e-014	-1.71048e-014	-1.72449e-014	-1.31279e-014
-1.32711e-014	-1.292e-014	1.75062e-014	2.01868e-014	6.79537e-015	1.43874e-014	4.93209e-015	-1.69641e-014	-8.97615e-015	-1.8e-014	-8.25907e-015	-1.38176e-014	-1.01427e-014	1.51031e-014	1.82776e-014	2.34836e-015	-2.9657e-014	-2.74864e-014	-1.89659e-014	-1.97332e-014	-1.7723e-014	-1.36131e-014	-1.72457e-014	-1.7532e-014	-1.34081e-014
-1.34132e-014	-1.33047e-014	1.70968e-014	1.99136e-014	5.99409e-015	1.3716e-014	4.36876e-015	-1.76231e-014	-9.36752e-015	-1.83686e-014	-8.42054e-015	-1.40832e-014	-9.68689e-015	1.51173e-014	1.82587e-014	2.50525e-015	-2.98906e-014	-2.77405e-014	-1.92162e-014	-1.9856e-014	-1.83684e-014	-1.38099e-014	-1.73695e-014	-1.78166e-014	-1.36999e-014
-1.35476e-014	-1.36764e-014	1.66928e-014	1.96311e-014	5.19138e-015	1.30432e-014	3.7942e-015	-1.82505e-014	-9.74547e-015	-1.87207e-014	-8.58658e-015	-1.43318e-014	-9.20474e-015	1.5157e-014	1.82412e-014	2.65241e-015	-3.0111e-014	-2.80004e-014	-1.94697e-014	-1.99815e-014	-1.8999e-014	-1.39968e-014	-1.74755e-014	-1.80975e-014	-1.40047e-014
-1.36748e-014	-1.40352e-014	1.62968e-014	1.93407e-014	4.39227e-015	1.23696e-014	3.21112e-015	-1.88457e-014	-1.01108e-014	-1.90556e-014	-8.75767e-015	-1.45643e-014	-8.70224e-015	1.52226e-014	1.82252e-014	2.78724e-015	-3.03177e-014	-2.82657e-014	-1.97276e-014	-2.01102e-014	-1.96138e-014	-1.41744e-014	-1.75629e-014	-1.83731e-014	-1.43234e-014
-1.37952e-014	-1.43804e-014	1.59099e-014	1.90443e-014	3.60215e-015	1.16967e-014	2.62238e-015	-1.94082e-014	-1.04642e-014	-1.93732e-014	-8.93374e-015	-1.47805e-014	-8.18621e-015	1.53143e-014	1.82111e-014	2.9079e-015	-3.05104e-014	-2.85355e-014	-1.99919e-014	-2.02417e-014	-2.02121e-014	-1.43431e-014	-1.76319e-014	-1.86418e-014	-1.46565e-014
-1.39093e-014	-1.47121e-014	1.55344e-014	1.8743e-014	2.82565e-015	1.1026e-014	2.03121e-015	-1.99381e-014	-1.08072e-014	-1.96733e-014	-9.11484e-015	-1.49803e-014	-7.66227e-015	1.54321e-014	1.81982e-014	3.01309e-015	-3.06884e-014	-2.88097e-014	-2.02649e-014	-2.03754e-014	-2.07922e-014	-1.45032e-014	-1.76816e-014	-1.89022e-014	-1.50038e-014
-1.40185e-014	-1.50302e-014	1.51725e-014	1.8439e-014	2.0679e-015	1.03584e-014	1.44028e-015	-2.0435e-014	-1.11401e-014	-1.99558e-014	-9.30005e-015	-1.51648e-014	-7.13653e-015	1.55763e-014	1.81869e-014	3.10112e-015	-3.08516e-014	-2.90881e-014	-2.05481e-014	-2.05117e-014	-2.13535e-014	-1.46551e-014	-1.77124e-014	-1.91525e-014	-1.53655e-014
-1.41243e-014	-1.53353e-014	1.48259e-014	1.81338e-014	1.33421e-015	9.69577e-015	8.53789e-016	-2.08995e-014	-1.14637e-014	-2.02212e-014	-9.48948e-015	-1.53338e-014	-6.61575e-015	1.57462e-014	1.81774e-014	3.17081e-015	-3.09996e-014	-2.93689e-014	-2.08424e-014	-2.06497e-014	-2.18958e-014	-1.47994e-014	-1.77243e-014	-1.93913e-014	-1.57414e-014
-1.42268e-014	-1.56273e-014	1.44963e-014	1.78289e-014	6.29735e-016	9.04117e-015	2.74512e-016	-2.13325e-014	-1.17792e-014	-2.04692e-014	-9.68289e-015	-1.54878e-014	-6.10616e-015	1.59406e-014	1.817e-014	3.22159e-015	-3.11326e-014	-2.96511e-014	-2.11487e-014	-2.07893e-014	-2.24182e-014	-1.49375e-014	-1.77175e-014	-1.96179e-014	-1.61304e-014
-1.43279e-014	-1.59062e-014	1.41852e-014	1.75273e-014	-4.08685e-017	8.39671e-015	-2.95052e-016	-2.1735e-014	-1.20877e-014	-2.07004e-014	-9.8795e-015	-1.56271e-014	-5.61393e-015	1.61587e-014	1.81653e-014	3.25238e-015	-3.12502e-014	-2.99333e-014	-2.14681e-014	-2.09303e-014	-2.29205e-014	-1.5071e-014	-1.76929e-014	-1.98305e-014	-1.65325e-014
-1.44289e-014	-1.61727e-014	1.38941e-014	1.72309e-014	-6.73336e-016	7.7643e-015	-8.51114e-016	-2.21086e-014	-1.23915e-014	-2.09151e-014	-1.00784e-014	-1.57524e-014	-5.14502e-015	1.63984e-014	1.81636e-014	3.2632e-015	-3.1352e-014	-3.02148e-014	-2.18017e-014	-2.10723e-014	-2.34029e-014	-1.52009e-014	-1.7651e-014	-2.00287e-014	-1.69476e-014
-1.45307e-014	-1.64277e-014	1.36246e-014	1.69418e-014	-1.26316e-015	7.14667e-015	-1.39032e-015	-2.24549e-014	-1.26919e-014	-2.11147e-014	-1.02793e-014	-1.58646e-014	-4.70551e-015	1.6659e-014	1.81651e-014	3.25373e-015	-3.14385e-014	-3.04947e-014	-2.21502e-014	-2.12151e-014	-2.38657e-014	-1.53286e-014	-1.75921e-014	-2.02119e-014	-1.73744e-014
-1.46354e-014	-1.66715e-014	1.33789e-014	1.6663e-014	-1.80632e-015	6.54633e-015	-1.91012e-015	-2.27759e-014	-1.29894e-014	-2.12996e-014	-1.04814e-014	-1.59642e-014	-4.30024e-015	1.69389e-014	1.81702e-014	3.22389e-015	-3.15104e-014	-3.07711e-014	-2.25135e-014	-2.13581e-014	-2.43095e-014	-1.54552e-014	-1.75179e-014	-2.03788e-014	-1.78119e-014
-1.47445e-014	-1.69046e-014	1.31584e-014	1.63967e-014	-2.2995e-015	5.96647e-015	-2.40731e-015	-2.30733e-014	-1.32858e-014	-2.1471e-014	-1.0684e-014	-1.60518e-014	-3.93397e-015	1.7236e-014	1.81793e-014	3.17499e-015	-3.15682e-014	-3.10425e-014	-2.2891e-014	-2.1501e-014	-2.47344e-014	-1.55822e-014	-1.74296e-014	-2.05295e-014	-1.82597e-014
-1.48598e-014	-1.7128e-014	1.29643e-014	1.61445e-014	-2.7396e-015	5.4094e-015	-2.87875e-015	-2.33501e-014	-1.35827e-014	-2.16293e-014	-1.08863e-014	-1.6128e-014	-3.61117e-015	1.75486e-014	1.81935e-014	3.10733e-015	-3.16125e-014	-3.13079e-014	-2.32829e-014	-2.16436e-014	-2.51413e-014	-1.57114e-014	-1.73283e-014	-2.06637e-014	-1.8716e-014
-1.49834e-014	-1.73422e-014	1.27976e-014	1.59086e-014	-3.12379e-015	4.87739e-015	-3.32215e-015	-2.36086e-014	-1.38807e-014	-2.17758e-014	-1.10878e-014	-1.61934e-014	-3.33504e-015	1.78738e-014	1.82133e-014	3.02183e-015	-3.16441e-014	-3.1567e-014	-2.36889e-014	-2.17862e-014	-2.55306e-014	-1.58442e-014	-1.72156e-014	-2.07808e-014	-1.91796e-014
-1.51171e-014	-1.75485e-014	1.26596e-014	1.56916e-014	-3.44948e-015	4.37336e-015	-3.73591e-015	-2.38507e-014	-1.41802e-014	-2.1912e-014	-1.1288e-014	-1.62487e-014	-3.10946e-015	1.82099e-014	1.82389e-014	2.9193e-015	-3.16628e-014	-3.18181e-014	-2.41082e-014	-2.19291e-014	-2.59035e-014	-1.5982e-014	-1.70934e-014	-2.08814e-014	-1.96485e-014
-1.52623e-014	-1.7747e-014	1.25514e-014	1.54953e-014	-3.71539e-015	3.90041e-015	-4.11728e-015	-2.40789e-014	-1.44822e-014	-2.20393e-014	-1.14863e-014	-1.62946e-014	-2.93696e-015	1.85544e-014	1.82709e-014	2.80091e-015	-3.16695e-014	-3.20604e-014	-2.45399e-014	-2.2072e-014	-2.62609e-014	-1.61265e-014	-1.69631e-014	-2.09659e-014	-2.01217e-014
-1.54208e-014	-1.79384e-014	1.24733e-014	1.53216e-014	-3.92103e-015	3.46079e-015	-4.46475e-015	-2.4296e-014	-1.47873e-014	-2.21585e-014	-1.16823e-014	-1.63314e-014	-2.82021e-015	1.89044e-014	1.83094e-014	2.66798e-015	-3.16646e-014	-3.22941e-014	-2.49822e-014	-2.22153e-014	-2.66038e-014	-1.62794e-014	-1.68267e-014	-2.10351e-014	-2.05975e-014
-1.55942e-014	-1.81219e-014	1.24265e-014	1.51717e-014	-4.06496e-015	3.05681e-015	-4.77655e-015	-2.45046e-014	-1.50967e-014	-2.2271e-014	-1.18748e-014	-1.63601e-014	-2.76117e-015	1.9257e-014	1.83551e-014	2.52186e-015	-3.16493e-014	-3.25185e-014	-2.54344e-014	-2.23585e-014	-2.69338e-014	-1.64418e-014	-1.66862e-014	-2.10896e-014	-2.1074e-014
-1.5784e-014	-1.82987e-014	1.24117e-014	1.50467e-014	-4.1477e-015	2.69048e-015	-5.05181e-015	-2.47074e-014	-1.54104e-014	-2.23784e-014	-1.20636e-014	-1.63812e-014	-2.76025e-015	1.96102e-014	1.84083e-014	2.36449e-015	-3.16246e-014	-3.27332e-014	-2.58951e-014	-2.25022e-014	-2.72514e-014	-1.66149e-014	-1.65445e-014	-2.11301e-014	-2.15493e-014
-1.59913e-014	-1.84693e-014	1.24293e-014	1.49482e-014	-4.17056e-015	2.36375e-015	-5.28927e-015	-2.49073e-014	-1.57278e-014	-2.24819e-014	-1.2248e-014	-1.63953e-014	-2.81736e-015	1.99603e-014	1.84687e-014	2.19734e-015	-3.15911e-014	-3.29381e-014	-2.63632e-014	-2.26461e-014	-2.75575e-014	-1.68004e-014	-1.64034e-014	-2.11574e-014	-2.2022e-014
-1.62172e-014	-1.8634e-014	1.24789e-014	1.48768e-014	-4.13514e-015	2.07794e-015	-5.48858e-015	-2.51067e-014	-1.60489e-014	-2.25829e-014	-1.24277e-014	-1.64032e-014	-2.9327e-015	2.03054e-014	1.85365e-014	2.02167e-015	-3.15494e-014	-3.31338e-014	-2.68365e-014	-2.27905e-014	-2.78542e-014	-1.69992e-014	-1.62652e-014	-2.11725e-014	-2.24907e-014
-1.64633e-014	-1.87925e-014	1.25602e-014	1.48326e-014	-4.04377e-015	1.8349e-015	-5.64947e-015	-2.53079e-014	-1.63739e-014	-2.26826e-014	-1.26029e-014	-1.64055e-014	-3.10566e-015	2.06429e-014	1.86113e-014	1.83905e-015	-3.15003e-014	-3.33201e-014	-2.73135e-014	-2.29352e-014	-2.81429e-014	-1.72127e-014	-1.61326e-014	-2.1177e-014	-2.29529e-014
-1.67303e-014	-1.89453e-014	1.26733e-014	1.48169e-014	-3.89892e-015	1.63583e-015	-5.77202e-015	-2.55133e-014	-1.67023e-014	-2.27826e-014	-1.2773e-014	-1.64025e-014	-3.33417e-015	2.09695e-014	1.86932e-014	1.65133e-015	-3.14446e-014	-3.34975e-014	-2.7792e-014	-2.30812e-014	-2.84242e-014	-1.74413e-014	-1.60072e-014	-2.11724e-014	-2.34074e-014
-1.70185e-014	-1.90928e-014	1.28177e-014	1.48299e-014	-3.70405e-015	1.48161e-015	-5.8561e-015	-2.57237e-014	-1.70332e-014	-2.28835e-014	-1.29378e-014	-1.6395e-014	-3.6166e-015	2.12831e-014	1.87821e-014	1.45997e-015	-3.13837e-014	-3.36666e-014	-2.827e-014	-2.32285e-014	-2.86995e-014	-1.76854e-014	-1.58909e-014	-2.11598e-014	-2.38528e-014
-1.73277e-014	-1.92349e-014	1.29924e-014	1.48714e-014	-3.46284e-015	1.3729e-015	-5.90306e-015	-2.59407e-014	-1.73651e-014	-2.2987e-014	-1.30968e-014	-1.63838e-014	-3.94998e-015	2.15807e-014	1.8877e-014	1.26618e-015	-3.1319e-014	-3.38279e-014	-2.87458e-014	-2.33777e-014	-2.897e-014	-1.79454e-014	-1.57859e-014	-2.11412e-014	-2.42871e-014
-1.7658e-014	-1.9371e-014	1.31955e-014	1.49408e-014	-3.17901e-015	1.30954e-015	-5.91439e-015	-2.61664e-014	-1.76973e-014	-2.30945e-014	-1.32505e-014	-1.63694e-014	-4.33115e-015	2.18606e-014	1.89776e-014	1.07174e-015	-3.12513e-014	-3.39829e-014	-2.92169e-014	-2.35298e-014	-2.92361e-014	-1.82219e-014	-1.56943e-014	-2.11188e-014	-2.47091e-014
-1.80099e-014	-1.95009e-014	1.34267e-014	1.50374e-014	-2.85728e-015	1.29076e-015	-5.89119e-015	-2.64027e-014	-1.80288e-014	-2.32058e-014	-1.33986e-014	-1.63526e-014	-4.75731e-015	2.212e-014	1.90831e-014	8.78427e-016	-3.11807e-014	-3.41327e-014	-2.96819e-014	-2.3685e-014	-2.9499e-014	-1.85146e-014	-1.5618e-014	-2.10949e-014	-2.51168e-014
-1.83828e-014	-1.96249e-014	1.36847e-014	1.51602e-014	-2.50255e-015	1.31659e-015	-5.83554e-015	-2.66503e-014	-1.83584e-014	-2.33222e-014	-1.35406e-014	-1.63342e-014	-5.22399e-015	2.2357e-014	1.91928e-014	6.87077e-016	-3.11081e-014	-3.42779e-014	-3.01398e-014	-2.38436e-014	-2.97597e-014	-1.88229e-014	-1.55585e-014	-2.10713e-014	-2.55096e-014
-1.87757e-014	-1.97429e-014	1.39674e-014	1.53082e-014	-2.11986e-015	1.38581e-015	-5.74932e-015	-2.69089e-014	-1.86845e-014	-2.34441e-014	-1.36774e-014	-1.63152e-014	-5.72713e-015	2.25697e-014	1.93055e-014	4.98649e-016	-3.10345e-014	-3.44199e-014	-3.0589e-014	-2.40065e-014	-3.0019e-014	-1.91464e-014	-1.55177e-014	-2.10496e-014	-2.58864e-014
-1.91874e-014	-1.98543e-014	1.42724e-014	1.54795e-014	-1.71537e-015	1.49652e-015	-5.63498e-015	-2.71796e-014	-1.90056e-014	-2.35726e-014	-1.38092e-014	-1.62963e-014	-6.26313e-015	2.27566e-014	1.94201e-014	3.13359e-016	-3.0961e-014	-3.456e-014	-3.1028e-014	-2.41745e-014	-3.02778e-014	-1.94847e-014	-1.54971e-014	-2.10314e-014	-2.62452e-014
-1.96164e-014	-1.99591e-014	1.45969e-014	1.56722e-014	-1.29438e-015	1.64649e-015	-5.49575e-015	-2.74631e-014	-1.93197e-014	-2.37084e-014	-1.39369e-014	-1.62786e-014	-6.82678e-015	2.29158e-014	1.9535e-014	1.32174e-016	-3.08886e-014	-3.47005e-014	-3.14541e-014	-2.43484e-014	-3.0537e-014	-1.98367e-014	-1.5498e-014	-2.10191e-014	-2.65853e-014
-2.00613e-014	-2.00571e-014	1.49388e-014	1.58843e-014	-8.62591e-016	1.83337e-015	-5.3348e-015	-2.77597e-014	-1.9626e-014	-2.38519e-014	-1.40608e-014	-1.62629e-014	-7.41306e-015	2.30466e-014	1.96487e-014	-4.38368e-017	-3.08179e-014	-3.48426e-014	-3.18655e-014	-2.45279e-014	-3.07978e-014	-2.02009e-014	-1.55216e-014	-2.10143e-014	-2.69063e-014
-2.05206e-014	-2.01484e-014	1.52957e-014	1.61133e-014	-4.25705e-016	2.05436e-015	-5.15472e-015	-2.80684e-014	-1.99221e-014	-2.40035e-014	-1.41811e-014	-1.62502e-014	-8.01613e-015	2.31475e-014	1.97597e-014	-2.1493e-016	-3.07498e-014	-3.49877e-014	-3.22622e-014	-2.47134e-014	-3.10597e-014	-2.0576e-014	-1.55685e-014	-2.10189e-014	-2.72072e-014
-2.0992e-014	-2.02327e-014	1.56653e-014	1.6357e-014	1.06753e-017	2.30642e-015	-4.95891e-015	-2.8388e-014	-2.02071e-014	-2.4163e-014	-1.42981e-014	-1.62418e-014	-8.63107e-015	2.32178e-014	1.98668e-014	-3.81247e-016	-3.06849e-014	-3.51373e-014	-3.26429e-014	-2.49061e-014	-3.13238e-014	-2.09604e-014	-1.56397e-014	-2.10345e-014	-2.74877e-014
-2.14724e-014	-2.03101e-014	1.60437e-014	1.66123e-014	4.40478e-016	2.58653e-015	-4.75147e-015	-2.8718e-014	-2.04797e-014	-2.43313e-014	-1.44126e-014	-1.62385e-014	-9.25237e-015	2.32568e-014	1.99685e-014	-5.4347e-016	-3.06241e-014	-3.52929e-014	-3.30067e-014	-2.51073e-014	-3.15906e-014	-2.13527e-014	-1.57357e-014	-2.10631e-014	-2.77468e-014
-2.19591e-014	-2.03799e-014	1.64274e-014	1.68764e-014	8.57573e-016	2.89123e-015	-4.53575e-015	-2.9058e-014	-2.07382e-014	-2.4508e-014	-1.45251e-014	-1.62415e-014	-9.87531e-015	2.32644e-014	2.00633e-014	-7.01991e-016	-3.05674e-014	-3.54564e-014	-3.3353e-014	-2.53176e-014	-3.18602e-014	-2.17506e-014	-1.58563e-014	-2.11062e-014	-2.79846e-014
-2.24498e-014	-2.0442e-014	1.68137e-014	1.71461e-014	1.2572e-015	3.21691e-015	-4.31472e-015	-2.94073e-014	-2.09806e-014	-2.46929e-014	-1.46365e-014	-1.62523e-014	-1.04956e-014	2.324e-014	2.01494e-014	-8.57217e-016	-3.05153e-014	-3.5629e-014	-3.36818e-014	-2.55374e-014	-3.21331e-014	-2.21524e-014	-1.60011e-014	-2.11651e-014	-2.82015e-014
-2.29422e-014	-2.04966e-014	1.72e-014	1.74184e-014	1.6347e-015	3.55912e-015	-4.09203e-015	-2.97644e-014	-2.12062e-014	-2.48863e-014	-1.47479e-014	-1.62717e-014	-1.11081e-014	2.31833e-014	2.02254e-014	-1.01003e-015	-3.0469e-014	-3.58124e-014	-3.39929e-014	-2.5767e-014	-3.24097e-014	-2.25558e-014	-1.61701e-014	-2.1241e-014	-2.83976e-014
-2.34333e-014	-2.05434e-014	1.75828e-014	1.76909e-014	1.98509e-015	3.91379e-015	-3.87109e-015	-3.01272e-014	-2.14137e-014	-2.50878e-014	-1.48594e-014	-1.63011e-014	-1.17082e-014	2.3095e-014	2.02894e-014	-1.16142e-015	-3.04296e-014	-3.6008e-014	-3.42862e-014	-2.60066e-014	-3.26899e-014	-2.29589e-014	-1.63627e-014	-2.1335e-014	-2.85724e-014
-2.39197e-014	-2.05822e-014	1.79587e-014	1.79606e-014	2.30469e-015	4.27667e-015	-3.65572e-015	-3.04945e-014	-2.16019e-014	-2.52971e-014	-1.49723e-014	-1.63411e-014	-1.22905e-014	2.29754e-014	2.03403e-014	-1.31261e-015	-3.03972e-014	-3.6218e-014	-3.45624e-014	-2.62562e-014	-3.29739e-014	-2.33587e-014	-1.65781e-014	-2.14484e-014	-2.87271e-014
-2.43984e-014	-2.0613e-014	1.83244e-014	1.82247e-014	2.58964e-015	4.64346e-015	-3.44986e-015	-3.08647e-014	-2.17707e-014	-2.55139e-014	-1.50871e-014	-1.6393e-014	-1.28509e-014	2.28254e-014	2.0376e-014	-1.46403e-015	-3.03727e-014	-3.6443e-014	-3.48235e-014	-2.65162e-014	-3.32619e-014	-2.37533e-014	-1.68152e-014	-2.15817e-014	-2.88623e-014
-2.48666e-014	-2.06355e-014	1.8677e-014	1.84795e-014	2.83631e-015	5.00997e-015	-3.25708e-015	-3.12359e-014	-2.19198e-014	-2.57378e-014	-1.52041e-014	-1.64579e-014	-1.33864e-014	2.26469e-014	2.0395e-014	-1.61739e-015	-3.03567e-014	-3.66842e-014	-3.50699e-014	-2.67873e-014	-3.3554e-014	-2.41402e-014	-1.70732e-014	-2.17352e-014	-2.8978e-014
-2.53214e-014	-2.06507e-014	1.90134e-014	1.87222e-014	3.04138e-015	5.37205e-015	-3.08026e-015	-3.16064e-014	-2.20483e-014	-2.59677e-014	-1.53236e-014	-1.65368e-014	-1.38936e-014	2.24413e-014	2.03962e-014	-1.77414e-015	-3.03501e-014	-3.69424e-014	-3.53022e-014	-2.70689e-014	-3.38499e-014	-2.45173e-014	-1.73504e-014	-2.19087e-014	-2.90748e-014
-2.5759e-014	-2.06591e-014	1.93303e-014	1.89505e-014	3.20217e-015	5.72575e-015	-2.9221e-015	-3.19748e-014	-2.21555e-014	-2.62032e-014	-1.54467e-014	-1.663e-014	-1.43688e-014	2.22097e-014	2.03789e-014	-1.93564e-015	-3.03542e-014	-3.72186e-014	-3.55221e-014	-2.7361e-014	-3.4149e-014	-2.48827e-014	-1.76451e-014	-2.2102e-014	-2.91543e-014
-2.61756e-014	-2.06612e-014	1.9625e-014	1.91621e-014	3.31764e-015	6.06748e-015	-2.78525e-015	-3.23389e-014	-2.22421e-014	-2.64441e-014	-1.55738e-014	-1.6738e-014	-1.48088e-014	2.19536e-014	2.03421e-014	-2.10352e-015	-3.03704e-014	-3.75134e-014	-3.57313e-014	-2.76641e-014	-3.44509e-014	-2.52337e-014	-1.79553e-014	-2.23146e-014	-2.92175e-014
-2.65681e-014	-2.06568e-014	1.9895e-014	1.93541e-014	3.38693e-015	6.39338e-015	-2.67218e-015	-3.26964e-014	-2.23083e-014	-2.66902e-014	-1.57058e-014	-1.68621e-014	-1.52119e-014	2.16746e-014	2.02853e-014	-2.27945e-015	-3.03987e-014	-3.78275e-014	-3.59313e-014	-2.79775e-014	-3.47559e-014	-2.55683e-014	-1.8279e-014	-2.25467e-014	-2.92656e-014
-2.69349e-014	-2.06459e-014	2.01379e-014	1.95251e-014	3.40934e-015	6.70065e-015	-2.58449e-015	-3.30456e-014	-2.23554e-014	-2.69409e-014	-1.58427e-014	-1.70027e-014	-1.55766e-014	2.13754e-014	2.02082e-014	-2.46471e-015	-3.04393e-014	-3.81612e-014	-3.61242e-014	-2.83005e-014	-3.50635e-014	-2.58847e-014	-1.86141e-014	-2.2797e-014	-2.92998e-014
-2.72731e-014	-2.06286e-014	2.03517e-014	1.96731e-014	3.38427e-015	6.98588e-015	-2.52356e-015	-3.33851e-014	-2.23842e-014	-2.71948e-014	-1.59845e-014	-1.71598e-014	-1.59012e-014	2.10581e-014	2.01103e-014	-2.66052e-015	-3.04937e-014	-3.85159e-014	-3.63121e-014	-2.8633e-014	-3.53734e-014	-2.61815e-014	-1.8958e-014	-2.30642e-014	-2.93215e-014
-2.758e-014	-2.06052e-014	2.05343e-014	1.97968e-014	3.31293e-015	7.24637e-015	-2.48997e-015	-3.37129e-014	-2.23958e-014	-2.74509e-014	-1.61314e-014	-1.73334e-014	-1.61854e-014	2.07246e-014	1.99918e-014	-2.86831e-015	-3.05626e-014	-3.88914e-014	-3.64966e-014	-2.89744e-014	-3.56849e-014	-2.64567e-014	-1.93081e-014	-2.3347e-014	-2.93321e-014
-2.78536e-014	-2.05756e-014	2.06843e-014	1.9894e-014	3.19658e-015	7.47961e-015	-2.48483e-015	-3.40275e-014	-2.23912e-014	-2.77089e-014	-1.62834e-014	-1.75232e-014	-1.6428e-014	2.03773e-014	1.98527e-014	-3.08911e-015	-3.0647e-014	-3.92869e-014	-3.66796e-014	-2.93233e-014	-3.5998e-014	-2.67089e-014	-1.96625e-014	-2.3644e-014	-2.93335e-014
-2.80922e-014	-2.0541e-014	2.08007e-014	1.99643e-014	3.03614e-015	7.68328e-015	-2.50867e-015	-3.43271e-014	-2.23719e-014	-2.79676e-014	-1.64403e-014	-1.7729e-014	-1.6628e-014	2.00189e-014	1.96933e-014	-3.32402e-015	-3.07472e-014	-3.97028e-014	-3.68628e-014	-2.9679e-014	-3.63128e-014	-2.6937e-014	-2.00186e-014	-2.39533e-014	-2.93275e-014
-2.82939e-014	-2.05021e-014	2.0883e-014	2.00073e-014	2.83346e-015	7.85566e-015	-2.56124e-015	-3.46102e-014	-2.23392e-014	-2.82264e-014	-1.66016e-014	-1.79499e-014	-1.67861e-014	1.9652e-014	1.95141e-014	-3.57469e-015	-3.08644e-014	-4.01382e-014	-3.7048e-014	-3.00406e-014	-3.66291e-014	-2.71401e-014	-2.03741e-014	-2.42725e-014	-2.93157e-014
-2.84572e-014	-2.04586e-014	2.09307e-014	2.0022e-014	2.59094e-015	7.99587e-015	-2.64276e-015	-3.4876e-014	-2.22956e-014	-2.84843e-014	-1.67676e-014	-1.81853e-014	-1.69032e-014	1.92792e-014	1.9316e-014	-3.84166e-015	-3.09994e-014	-4.05923e-014	-3.72378e-014	-3.04061e-014	-3.69462e-014	-2.73174e-014	-2.07265e-014	-2.45989e-014	-2.93e-014
-2.85811e-014	-2.04106e-014	2.09436e-014	2.00091e-014	2.31119e-015	8.10288e-015	-2.7515e-015	-3.51233e-014	-2.22431e-014	-2.87407e-014	-1.69384e-014	-1.84344e-014	-1.69802e-014	1.89031e-014	1.90999e-014	-4.12528e-015	-3.11525e-014	-4.10647e-014	-3.74341e-014	-3.07742e-014	-3.72642e-014	-2.7468e-014	-2.10735e-014	-2.49307e-014	-2.92825e-014
-2.8665e-014	-2.03581e-014	2.09218e-014	1.99687e-014	1.99782e-015	8.17643e-015	-2.88581e-015	-3.53515e-014	-2.21835e-014	-2.89947e-014	-1.71137e-014	-1.86957e-014	-1.70179e-014	1.85262e-014	1.88666e-014	-4.42624e-015	-3.13243e-014	-4.15545e-014	-3.76394e-014	-3.11435e-014	-3.75825e-014	-2.75917e-014	-2.14123e-014	-2.52654e-014	-2.92649e-014
-2.87084e-014	-2.0301e-014	2.08654e-014	1.99011e-014	1.65439e-015	8.2164e-015	-3.04455e-015	-3.55601e-014	-2.21187e-014	-2.9245e-014	-1.72922e-014	-1.89675e-014	-1.70179e-014	1.81509e-014	1.86171e-014	-4.74427e-015	-3.15154e-014	-4.20609e-014	-3.78553e-014	-3.15126e-014	-3.79012e-014	-2.76879e-014	-2.17409e-014	-2.56002e-014	-2.92495e-014
-2.87107e-014	-2.02396e-014	2.07758e-014	1.98084e-014	1.28492e-015	8.22286e-015	-3.22538e-015	-3.57471e-014	-2.20508e-014	-2.94909e-014	-1.74734e-014	-1.9248e-014	-1.69821e-014	1.77796e-014	1.8353e-014	-5.07962e-015	-3.17257e-014	-4.25821e-014	-3.8083e-014	-3.18798e-014	-3.82197e-014	-2.77569e-014	-2.20564e-014	-2.59323e-014	-2.92388e-014
-2.86721e-014	-2.01738e-014	2.06546e-014	1.96918e-014	8.93046e-016	8.19678e-015	-3.42562e-015	-3.59122e-014	-2.19813e-014	-2.97314e-014	-1.76565e-014	-1.95356e-014	-1.69125e-014	1.7415e-014	1.80765e-014	-5.43217e-015	-3.19557e-014	-4.31165e-014	-3.83242e-014	-3.22436e-014	-3.85368e-014	-2.77988e-014	-2.23571e-014	-2.62585e-014	-2.92346e-014
-2.85931e-014	-2.01034e-014	2.05032e-014	1.95529e-014	4.83724e-016	8.13964e-015	-3.64284e-015	-3.60551e-014	-2.19128e-014	-2.9966e-014	-1.78411e-014	-1.98282e-014	-1.68117e-014	1.70592e-014	1.77891e-014	-5.80092e-015	-3.22056e-014	-4.36626e-014	-3.85801e-014	-3.26021e-014	-3.88519e-014	-2.78144e-014	-2.26411e-014	-2.65764e-014	-2.92383e-014
-2.84746e-014	-2.00283e-014	2.0324e-014	1.9394e-014	6.12327e-017	8.0533e-015	-3.87469e-015	-3.61758e-014	-2.18475e-014	-3.01932e-014	-1.8026e-014	-2.01235e-014	-1.66819e-014	1.67147e-014	1.74932e-014	-6.18488e-015	-3.24742e-014	-4.42186e-014	-3.88515e-014	-3.29533e-014	-3.91647e-014	-2.78048e-014	-2.29062e-014	-2.6883e-014	-2.92513e-014
-2.83175e-014	-1.99483e-014	2.01182e-014	1.92166e-014	-3.70259e-016	7.9391e-015	-4.11816e-015	-3.62744e-014	-2.17872e-014	-3.0412e-014	-1.82102e-014	-2.04197e-014	-1.65258e-014	1.6384e-014	1.71904e-014	-6.58302e-015	-3.27617e-014	-4.47825e-014	-3.91388e-014	-3.32953e-014	-3.94751e-014	-2.77706e-014	-2.31507e-014	-2.71755e-014	-2.92749e-014
-2.81229e-014	-1.98636e-014	1.98881e-014	1.90233e-014	-8.06635e-016	7.80004e-015	-4.36925e-015	-3.63508e-014	-2.1734e-014	-3.06224e-014	-1.83925e-014	-2.07139e-014	-1.63459e-014	1.6069e-014	1.68836e-014	-6.99407e-015	-3.30676e-014	-4.53523e-014	-3.9441e-014	-3.36269e-014	-3.97826e-014	-2.77123e-014	-2.33728e-014	-2.74509e-014	-2.93104e-014
-2.78927e-014	-1.9773e-014	1.96359e-014	1.8817e-014	-1.24356e-015	7.63854e-015	-4.62422e-015	-3.6405e-014	-2.16892e-014	-3.08227e-014	-1.85719e-014	-2.10037e-014	-1.61453e-014	1.57712e-014	1.65745e-014	-7.41707e-015	-3.33915e-014	-4.59267e-014	-3.97582e-014	-3.39457e-014	-4.00858e-014	-2.76312e-014	-2.3571e-014	-2.77066e-014	-2.93593e-014
-2.76288e-014	-1.96763e-014	1.93645e-014	1.86004e-014	-1.6772e-015	7.45639e-015	-4.87981e-015	-3.64376e-014	-2.16548e-014	-3.10123e-014	-1.8747e-014	-2.12863e-014	-1.59266e-014	1.54918e-014	1.62653e-014	-7.84985e-015	-3.37324e-014	-4.65032e-014	-4.00907e-014	-3.42492e-014	-4.03848e-014	-2.75286e-014	-2.3744e-014	-2.79391e-014	-2.94225e-014
-2.73335e-014	-1.9573e-014	1.90766e-014	1.83758e-014	-2.10374e-015	7.2562e-015	-5.13212e-015	-3.64495e-014	-2.16317e-014	-3.11903e-014	-1.89167e-014	-2.15589e-014	-1.5692e-014	1.52322e-014	1.59577e-014	-8.28995e-015	-3.40893e-014	-4.708e-014	-4.04374e-014	-3.45361e-014	-4.06788e-014	-2.74059e-014	-2.38904e-014	-2.81458e-014	-2.95013e-014
-2.70096e-014	-1.94629e-014	1.87749e-014	1.81462e-014	-2.51995e-015	7.04078e-015	-5.37851e-015	-3.64408e-014	-2.16217e-014	-3.13561e-014	-1.90806e-014	-2.18192e-014	-1.5444e-014	1.49936e-014	1.56539e-014	-8.73519e-015	-3.44609e-014	-4.76548e-014	-4.07979e-014	-3.4805e-014	-4.0967e-014	-2.72647e-014	-2.4009e-014	-2.83246e-014	-2.9597e-014
-2.66594e-014	-1.93458e-014	1.84628e-014	1.79139e-014	-2.92166e-015	6.81302e-015	-5.61575e-015	-3.64123e-014	-2.16258e-014	-3.1508e-014	-1.92379e-014	-2.20648e-014	-1.51856e-014	1.47761e-014	1.53557e-014	-9.18278e-015	-3.48461e-014	-4.82255e-014	-4.11715e-014	-3.50551e-014	-4.12487e-014	-2.71063e-014	-2.40993e-014	-2.84736e-014	-2.97091e-014
-2.62848e-014	-1.92218e-014	1.81434e-014	1.76818e-014	-3.3053e-015	6.57513e-015	-5.84084e-015	-3.63646e-014	-2.16441e-014	-3.16459e-014	-1.93873e-014	-2.22931e-014	-1.49199e-014	1.45799e-014	1.50648e-014	-9.63001e-015	-3.52431e-014	-4.87898e-014	-4.15564e-014	-3.52843e-014	-4.15231e-014	-2.69326e-014	-2.41604e-014	-2.85902e-014	-2.98373e-014
-2.58884e-014	-1.90899e-014	1.78192e-014	1.74523e-014	-3.66882e-015	6.33031e-015	-6.0507e-015	-3.6299e-014	-2.16778e-014	-3.17685e-014	-1.95276e-014	-2.25016e-014	-1.46494e-014	1.44057e-014	1.47825e-014	-1.0075e-014	-3.56503e-014	-4.9345e-014	-4.19511e-014	-3.54914e-014	-4.17897e-014	-2.67448e-014	-2.41915e-014	-2.86725e-014	-2.99819e-014
-2.54734e-014	-1.89495e-014	1.74931e-014	1.72287e-014	-4.00988e-015	6.08165e-015	-6.24304e-015	-3.62161e-014	-2.17275e-014	-3.18754e-014	-1.96583e-014	-2.26885e-014	-1.43763e-014	1.42536e-014	1.45107e-014	-1.05147e-014	-3.60659e-014	-4.98888e-014	-4.23539e-014	-3.56758e-014	-4.20475e-014	-2.65446e-014	-2.41925e-014	-2.87188e-014	-3.01421e-014
-2.50426e-014	-1.88005e-014	1.71672e-014	1.70127e-014	-4.32589e-015	5.8321e-015	-6.41572e-015	-3.61162e-014	-2.17928e-014	-3.19658e-014	-1.97785e-014	-2.28518e-014	-1.41032e-014	1.41245e-014	1.42504e-014	-1.09465e-014	-3.6488e-014	-5.04188e-014	-4.27623e-014	-3.58363e-014	-4.22961e-014	-2.63332e-014	-2.4163e-014	-2.8728e-014	-3.03174e-014
-2.4599e-014	-1.86425e-014	1.68442e-014	1.68066e-014	-4.61484e-015	5.58426e-015	-6.56681e-015	-3.60004e-014	-2.18739e-014	-3.20383e-014	-1.98879e-014	-2.29896e-014	-1.38318e-014	1.40176e-014	1.40032e-014	-1.13671e-014	-3.69145e-014	-5.09328e-014	-4.31737e-014	-3.59723e-014	-4.25342e-014	-2.61124e-014	-2.41025e-014	-2.8699e-014	-3.05071e-014
-2.41456e-014	-1.8475e-014	1.65262e-014	1.66126e-014	-4.8757e-015	5.34054e-015	-6.69522e-015	-3.58697e-014	-2.19698e-014	-3.20925e-014	-1.99854e-014	-2.30998e-014	-1.35638e-014	1.39326e-014	1.377e-014	-1.17733e-014	-3.73428e-014	-5.14282e-014	-4.35853e-014	-3.60832e-014	-4.27603e-014	-2.58836e-014	-2.40109e-014	-2.86307e-014	-3.07094e-014
-2.3685e-014	-1.82981e-014	1.62152e-014	1.64324e-014	-5.10775e-015	5.10292e-015	-6.79972e-015	-3.57249e-014	-2.20802e-014	-3.21273e-014	-2.00708e-014	-2.31814e-014	-1.33016e-014	1.38681e-014	1.35521e-014	-1.21626e-014	-3.77705e-014	-5.19023e-014	-4.39946e-014	-3.61691e-014	-4.2974e-014	-2.56482e-014	-2.38883e-014	-2.85227e-014	-3.0923e-014
-2.32189e-014	-1.81119e-014	1.5913e-014	1.62684e-014	-5.31092e-015	4.87302e-015	-6.87959e-015	-3.55672e-014	-2.22045e-014	-3.2142e-014	-2.01436e-014	-2.32331e-014	-1.30468e-014	1.38239e-014	1.33504e-014	-1.2532e-014	-3.81952e-014	-5.23527e-014	-4.43995e-014	-3.62296e-014	-4.31736e-014	-2.5407e-014	-2.37352e-014	-2.83752e-014	-3.11457e-014
-2.275e-014	-1.7916e-014	1.56213e-014	1.61216e-014	-5.48529e-015	4.65273e-015	-6.93438e-015	-3.53973e-014	-2.23415e-014	-3.21363e-014	-2.02037e-014	-2.32538e-014	-1.28007e-014	1.3799e-014	1.3165e-014	-1.28786e-014	-3.86141e-014	-5.2777e-014	-4.47973e-014	-3.62647e-014	-4.33581e-014	-2.51612e-014	-2.35521e-014	-2.81885e-014	-3.13743e-014
-2.22806e-014	-1.7711e-014	1.5342e-014	1.59928e-014	-5.63072e-015	4.44314e-015	-6.96445e-015	-3.52167e-014	-2.24911e-014	-3.21098e-014	-2.02509e-014	-2.32433e-014	-1.25642e-014	1.37921e-014	1.29968e-014	-1.31992e-014	-3.90249e-014	-5.31741e-014	-4.51849e-014	-3.62743e-014	-4.35273e-014	-2.49125e-014	-2.33399e-014	-2.79628e-014	-3.16068e-014
-2.18135e-014	-1.74965e-014	1.50762e-014	1.58832e-014	-5.74831e-015	4.2456e-015	-6.97056e-015	-3.50261e-014	-2.26513e-014	-3.20625e-014	-2.02853e-014	-2.32012e-014	-1.23382e-014	1.38012e-014	1.2846e-014	-1.34911e-014	-3.94248e-014	-5.35411e-014	-4.556e-014	-3.6259e-014	-4.36794e-014	-2.46615e-014	-2.30986e-014	-2.76979e-014	-3.18406e-014
-2.13513e-014	-1.72731e-014	1.48247e-014	1.57927e-014	-5.83896e-015	4.06134e-015	-6.95319e-015	-3.48263e-014	-2.28202e-014	-3.19938e-014	-2.0307e-014	-2.31277e-014	-1.21243e-014	1.38253e-014	1.27126e-014	-1.3752e-014	-3.98113e-014	-5.3876e-014	-4.59195e-014	-3.62199e-014	-4.3813e-014	-2.44089e-014	-2.28285e-014	-2.73949e-014	-3.20726e-014
-2.0896e-014	-1.7041e-014	1.45879e-014	1.57213e-014	-5.9044e-015	3.89115e-015	-6.91459e-015	-3.46188e-014	-2.2997e-014	-3.19036e-014	-2.0317e-014	-2.30235e-014	-1.19231e-014	1.38624e-014	1.25961e-014	-1.39793e-014	-4.01818e-014	-5.41768e-014	-4.62609e-014	-3.61577e-014	-4.39277e-014	-2.41552e-014	-2.25303e-014	-2.70548e-014	-3.22994e-014
-2.04491e-014	-1.68009e-014	1.4365e-014	1.56685e-014	-5.94594e-015	3.73415e-015	-6.85687e-015	-3.44042e-014	-2.31796e-014	-3.17915e-014	-2.03159e-014	-2.2889e-014	-1.17361e-014	1.3911e-014	1.24965e-014	-1.41716e-014	-4.05342e-014	-5.44422e-014	-4.6582e-014	-3.60731e-014	-4.40232e-014	-2.39013e-014	-2.22054e-014	-2.66796e-014	-3.25177e-014
-2.00122e-014	-1.65534e-014	1.41561e-014	1.56336e-014	-5.96508e-015	3.59055e-015	-6.78234e-015	-3.41833e-014	-2.33671e-014	-3.1658e-014	-2.03044e-014	-2.27253e-014	-1.15637e-014	1.39691e-014	1.24133e-014	-1.4327e-014	-4.08664e-014	-5.46702e-014	-4.68805e-014	-3.59672e-014	-4.40982e-014	-2.3648e-014	-2.18542e-014	-2.62715e-014	-3.27235e-014
-1.95867e-014	-1.63001e-014	1.39611e-014	1.56157e-014	-5.9636e-015	3.46014e-015	-6.69437e-015	-3.39562e-014	-2.35573e-014	-3.15031e-014	-2.02828e-014	-2.25337e-014	-1.1406e-014	1.4035e-014	1.23463e-014	-1.44434e-014	-4.11752e-014	-5.48598e-014	-4.71541e-014	-3.58417e-014	-4.41518e-014	-2.33956e-014	-2.14781e-014	-2.58323e-014	-3.29137e-014
-1.91741e-014	-1.60418e-014	1.3779e-014	1.56137e-014	-5.94427e-015	3.34256e-015	-6.59626e-015	-3.37242e-014	-2.37486e-014	-3.13271e-014	-2.02524e-014	-2.23161e-014	-1.12628e-014	1.41073e-014	1.22947e-014	-1.45194e-014	-4.14589e-014	-5.50094e-014	-4.74009e-014	-3.56975e-014	-4.41831e-014	-2.31445e-014	-2.10776e-014	-2.53641e-014	-3.30846e-014
-1.87758e-014	-1.57794e-014	1.36096e-014	1.5626e-014	-5.90975e-015	3.23739e-015	-6.49079e-015	-3.3488e-014	-2.39395e-014	-3.11301e-014	-2.02143e-014	-2.20739e-014	-1.11351e-014	1.4184e-014	1.22576e-014	-1.45545e-014	-4.17164e-014	-5.51183e-014	-4.76196e-014	-3.55358e-014	-4.41914e-014	-2.28946e-014	-2.06541e-014	-2.4869e-014	-3.32329e-014
-1.83921e-014	-1.55145e-014	1.34511e-014	1.56513e-014	-5.86268e-015	3.14341e-015	-6.38116e-015	-3.32484e-014	-2.41287e-014	-3.0913e-014	-2.017e-014	-2.18097e-014	-1.10232e-014	1.42645e-014	1.22337e-014	-1.45485e-014	-4.19458e-014	-5.51858e-014	-4.78087e-014	-3.53586e-014	-4.41761e-014	-2.26458e-014	-2.02088e-014	-2.43502e-014	-3.33548e-014
-1.80232e-014	-1.52479e-014	1.33023e-014	1.56873e-014	-5.80592e-015	3.05952e-015	-6.27203e-015	-3.30059e-014	-2.43144e-014	-3.06767e-014	-2.01206e-014	-2.15258e-014	-1.09267e-014	1.4347e-014	1.22225e-014	-1.45014e-014	-4.21459e-014	-5.52116e-014	-4.79675e-014	-3.51677e-014	-4.41369e-014	-2.23984e-014	-1.97427e-014	-2.38102e-014	-3.34466e-014
-1.76704e-014	-1.4981e-014	1.3162e-014	1.57317e-014	-5.74213e-015	2.98439e-015	-6.16714e-015	-3.27614e-014	-2.44951e-014	-3.04222e-014	-2.00679e-014	-2.12246e-014	-1.08457e-014	1.44297e-014	1.22221e-014	-1.44135e-014	-4.23156e-014	-5.51957e-014	-4.80952e-014	-3.49654e-014	-4.40733e-014	-2.21523e-014	-1.92576e-014	-2.32517e-014	-3.35056e-014
-1.73339e-014	-1.47155e-014	1.30285e-014	1.5782e-014	-5.67431e-015	2.9158e-015	-6.071e-015	-3.25159e-014	-2.46694e-014	-3.01503e-014	-2.00131e-014	-2.09092e-014	-1.07799e-014	1.45107e-014	1.22319e-014	-1.42854e-014	-4.2454e-014	-5.51381e-014	-4.8192e-014	-3.47535e-014	-4.39846e-014	-2.19071e-014	-1.87547e-014	-2.26774e-014	-3.35291e-014
-1.70143e-014	-1.44526e-014	1.28994e-014	1.58359e-014	-5.60441e-015	2.85247e-015	-5.98752e-015	-3.22694e-014	-2.48364e-014	-2.98621e-014	-1.99575e-014	-2.05824e-014	-1.07294e-014	1.45887e-014	1.22506e-014	-1.4118e-014	-4.2561e-014	-5.50393e-014	-4.82579e-014	-3.45336e-014	-4.38708e-014	-2.16622e-014	-1.82354e-014	-2.20901e-014	-3.3514e-014
-1.67111e-014	-1.41929e-014	1.27731e-014	1.58909e-014	-5.53563e-015	2.79343e-015	-5.92011e-015	-3.20234e-014	-2.49947e-014	-2.95587e-014	-1.99023e-014	-2.02466e-014	-1.06943e-014	1.46627e-014	1.22761e-014	-1.39124e-014	-4.26361e-014	-5.49001e-014	-4.82931e-014	-3.4307e-014	-4.37323e-014	-2.14179e-014	-1.77017e-014	-2.1493e-014	-3.34578e-014
-1.64234e-014	-1.39386e-014	1.26476e-014	1.59441e-014	-5.47093e-015	2.73633e-015	-5.87286e-015	-3.17778e-014	-2.51441e-014	-2.92415e-014	-1.9849e-014	-1.99051e-014	-1.06741e-014	1.47312e-014	1.23076e-014	-1.36702e-014	-4.26799e-014	-5.47209e-014	-4.82984e-014	-3.40757e-014	-4.35692e-014	-2.11733e-014	-1.7156e-014	-2.08882e-014	-3.33588e-014
-1.61512e-014	-1.36906e-014	1.25215e-014	1.59923e-014	-5.41249e-015	2.67958e-015	-5.84976e-015	-3.15333e-014	-2.52834e-014	-2.89118e-014	-1.97992e-014	-1.95607e-014	-1.06685e-014	1.47937e-014	1.23438e-014	-1.33927e-014	-4.26926e-014	-5.45025e-014	-4.8275e-014	-3.38413e-014	-4.33817e-014	-2.09287e-014	-1.65997e-014	-2.02793e-014	-3.32154e-014
-1.58948e-014	-1.34501e-014	1.23929e-014	1.60334e-014	-5.36249e-015	2.62135e-015	-5.85413e-015	-3.12904e-014	-2.54118e-014	-2.85711e-014	-1.97544e-014	-1.92159e-014	-1.0677e-014	1.4849e-014	1.23832e-014	-1.30823e-014	-4.26744e-014	-5.42468e-014	-4.82237e-014	-3.36062e-014	-4.31703e-014	-2.06839e-014	-1.6034e-014	-1.96692e-014	-3.3026e-014
-1.56535e-014	-1.32186e-014	1.22596e-014	1.60649e-014	-5.32332e-015	2.55949e-015	-5.88981e-015	-3.10491e-014	-2.55288e-014	-2.82213e-014	-1.97159e-014	-1.88737e-014	-1.06997e-014	1.48961e-014	1.24246e-014	-1.27413e-014	-4.26266e-014	-5.39556e-014	-4.81466e-014	-3.33716e-014	-4.29357e-014	-2.04388e-014	-1.54611e-014	-1.90607e-014	-3.27906e-014
-1.54275e-014	-1.29969e-014	1.21206e-014	1.60843e-014	-5.29785e-015	2.49225e-015	-5.95905e-015	-3.08109e-014	-2.56346e-014	-2.7864e-014	-1.96849e-014	-1.85369e-014	-1.07367e-014	1.49353e-014	1.24669e-014	-1.23725e-014	-4.25507e-014	-5.36314e-014	-4.8046e-014	-3.31386e-014	-4.26793e-014	-2.01935e-014	-1.48832e-014	-1.84568e-014	-3.25091e-014
-1.52157e-014	-1.27856e-014	1.19745e-014	1.60887e-014	-5.28779e-015	2.4186e-015	-6.0641e-015	-3.05757e-014	-2.57289e-014	-2.75005e-014	-1.96628e-014	-1.82077e-014	-1.07876e-014	1.49658e-014	1.25085e-014	-1.19784e-014	-4.24479e-014	-5.32759e-014	-4.79235e-014	-3.29087e-014	-4.24024e-014	-1.99479e-014	-1.43026e-014	-1.78597e-014	-3.21815e-014
-1.50178e-014	-1.25852e-014	1.18196e-014	1.60762e-014	-5.29467e-015	2.337e-015	-6.20713e-015	-3.03428e-014	-2.58115e-014	-2.71326e-014	-1.96502e-014	-1.78884e-014	-1.08521e-014	1.49873e-014	1.25488e-014	-1.15623e-014	-4.23204e-014	-5.28921e-014	-4.77814e-014	-3.26837e-014	-4.21061e-014	-1.97023e-014	-1.37221e-014	-1.72724e-014	-3.18087e-014
-1.4833e-014	-1.23965e-014	1.16544e-014	1.60444e-014	-5.31972e-015	2.24534e-015	-6.38941e-015	-3.01128e-014	-2.58828e-014	-2.67625e-014	-1.96482e-014	-1.7581e-014	-1.09297e-014	1.49995e-014	1.25865e-014	-1.11276e-014	-4.21694e-014	-5.24823e-014	-4.76231e-014	-3.24651e-014	-4.1791e-014	-1.94573e-014	-1.31436e-014	-1.66977e-014	-3.13918e-014
-1.4661e-014	-1.22199e-014	1.14788e-014	1.59921e-014	-5.36466e-015	2.14282e-015	-6.61229e-015	-2.9887e-014	-2.59429e-014	-2.63922e-014	-1.9657e-014	-1.72877e-014	-1.10212e-014	1.50024e-014	1.26208e-014	-1.06778e-014	-4.19972e-014	-5.20492e-014	-4.74511e-014	-3.2254e-014	-4.14588e-014	-1.92129e-014	-1.25691e-014	-1.6138e-014	-3.09335e-014
-1.45014e-014	-1.20559e-014	1.12916e-014	1.59174e-014	-5.43009e-015	2.02818e-015	-6.87683e-015	-2.9665e-014	-2.59924e-014	-2.6023e-014	-1.96773e-014	-1.70095e-014	-1.11256e-014	1.49961e-014	1.26508e-014	-1.02166e-014	-4.18065e-014	-5.15967e-014	-4.72683e-014	-3.20512e-014	-4.11106e-014	-1.89688e-014	-1.20017e-014	-1.55953e-014	-3.04367e-014
-1.43536e-014	-1.19042e-014	1.10924e-014	1.58186e-014	-5.51681e-015	1.90052e-015	-7.1824e-015	-2.94468e-014	-2.60315e-014	-2.56562e-014	-1.97094e-014	-1.6748e-014	-1.12425e-014	1.49796e-014	1.26761e-014	-9.74782e-015	-4.16004e-014	-5.11279e-014	-4.70777e-014	-3.18577e-014	-4.07483e-014	-1.87264e-014	-1.1444e-014	-1.5071e-014	-2.99038e-014
-1.42176e-014	-1.17641e-014	1.0882e-014	1.56949e-014	-5.626e-015	1.75925e-015	-7.52828e-015	-2.92323e-014	-2.606e-014	-2.52939e-014	-1.97528e-014	-1.65043e-014	-1.13721e-014	1.49541e-014	1.26961e-014	-9.27534e-015	-4.13821e-014	-5.06459e-014	-4.68821e-014	-3.16741e-014	-4.03735e-014	-1.84859e-014	-1.08983e-014	-1.45668e-014	-2.93388e-014
-1.40929e-014	-1.16356e-014	1.06602e-014	1.5546e-014	-5.75808e-015	1.6037e-015	-7.91322e-015	-2.90222e-014	-2.60796e-014	-2.49378e-014	-1.98077e-014	-1.62791e-014	-1.15138e-014	1.492e-014	1.27104e-014	-8.80273e-015	-4.1154e-014	-5.01548e-014	-4.66844e-014	-3.15017e-014	-3.99891e-014	-1.82484e-014	-1.03673e-014	-1.40846e-014	-2.87456e-014
-1.39793e-014	-1.1518e-014	1.04276e-014	1.53711e-014	-5.9131e-015	1.43384e-015	-8.33581e-015	-2.88161e-014	-2.60911e-014	-2.45894e-014	-1.98742e-014	-1.60733e-014	-1.16668e-014	1.48772e-014	1.27188e-014	-8.33391e-015	-4.09183e-014	-4.96575e-014	-4.64873e-014	-3.13414e-014	-3.95966e-014	-1.80145e-014	-9.85356e-015	-1.36256e-014	-2.81288e-014
-1.38765e-014	-1.14099e-014	1.01844e-014	1.51704e-014	-6.09123e-015	1.24946e-015	-8.79446e-015	-2.86138e-014	-2.60945e-014	-2.42502e-014	-1.99514e-014	-1.58873e-014	-1.18304e-014	1.48264e-014	1.2721e-014	-7.8727e-015	-4.06776e-014	-4.91583e-014	-4.62936e-014	-3.11933e-014	-3.91983e-014	-1.77845e-014	-9.35971e-015	-1.31911e-014	-2.74934e-014
-1.37851e-014	-1.13103e-014	9.93174e-015	1.4944e-014	-6.29213e-015	1.05115e-015	-9.28681e-015	-2.84153e-014	-2.60902e-014	-2.39216e-014	-2.00385e-014	-1.57204e-014	-1.20035e-014	1.47686e-014	1.27169e-014	-7.42304e-015	-4.04345e-014	-4.86612e-014	-4.6106e-014	-3.1058e-014	-3.87961e-014	-1.75598e-014	-8.88849e-015	-1.27821e-014	-2.68445e-014
-1.37059e-014	-1.12177e-014	9.67055e-015	1.46922e-014	-6.51602e-015	8.38767e-016	-9.80967e-015	-2.82204e-014	-2.60789e-014	-2.36052e-014	-2.01348e-014	-1.55727e-014	-1.2186e-014	1.47044e-014	1.27059e-014	-6.98886e-015	-4.01919e-014	-4.81701e-014	-4.59266e-014	-3.09363e-014	-3.83918e-014	-1.73416e-014	-8.44236e-015	-1.23987e-014	-2.61875e-014
-1.36391e-014	-1.11305e-014	9.40222e-015	1.44153e-014	-6.762e-015	6.13257e-016	-1.03593e-014	-2.80292e-014	-2.60612e-014	-2.3302e-014	-2.0239e-014	-1.54438e-014	-1.23771e-014	1.46343e-014	1.26881e-014	-6.57298e-015	-3.99523e-014	-4.76892e-014	-4.57581e-014	-3.08287e-014	-3.79883e-014	-1.71313e-014	-8.02398e-015	-1.20422e-014	-2.55277e-014
-1.35854e-014	-1.10473e-014	9.12846e-015	1.41143e-014	-7.02957e-015	3.75456e-016	-1.09329e-014	-2.7842e-014	-2.60371e-014	-2.30133e-014	-2.03497e-014	-1.53332e-014	-1.25762e-014	1.4559e-014	1.26634e-014	-6.1785e-015	-3.97188e-014	-4.72213e-014	-4.56026e-014	-3.07353e-014	-3.75878e-014	-1.69298e-014	-7.63608e-015	-1.17129e-014	-2.48709e-014
-1.35453e-014	-1.09666e-014	8.85113e-015	1.3791e-014	-7.31748e-015	1.26083e-016	-1.15265e-014	-2.76585e-014	-2.6007e-014	-2.274e-014	-2.04653e-014	-1.524e-014	-1.27822e-014	1.44787e-014	1.26325e-014	-5.80907e-015	-3.94933e-014	-4.677e-014	-4.54625e-014	-3.06564e-014	-3.71919e-014	-1.67387e-014	-7.28107e-015	-1.14115e-014	-2.42234e-014
-1.35188e-014	-1.08864e-014	8.57225e-015	1.34466e-014	-7.62531e-015	-1.33699e-016	-1.21358e-014	-2.74783e-014	-2.59712e-014	-2.24826e-014	-2.0584e-014	-1.51634e-014	-1.29948e-014	1.43934e-014	1.25953e-014	-5.46802e-015	-3.92781e-014	-4.6339e-014	-4.53394e-014	-3.05924e-014	-3.68025e-014	-1.65593e-014	-6.96082e-015	-1.11387e-014	-2.35911e-014
-1.35064e-014	-1.08046e-014	8.29422e-015	1.30825e-014	-7.95155e-015	-4.024e-016	-1.27565e-014	-2.73018e-014	-2.59305e-014	-2.22426e-014	-2.07038e-014	-1.51018e-014	-1.32132e-014	1.43037e-014	1.25523e-014	-5.15834e-015	-3.90749e-014	-4.59312e-014	-4.52343e-014	-3.05435e-014	-3.64215e-014	-1.63924e-014	-6.67721e-015	-1.0894e-014	-2.29793e-014
-1.35087e-014	-1.07192e-014	8.01922e-015	1.27009e-014	-8.29539e-015	-6.78626e-016	-1.33839e-014	-2.71286e-014	-2.58855e-014	-2.20203e-014	-2.08227e-014	-1.50538e-014	-1.34355e-014	1.42095e-014	1.25034e-014	-4.88279e-015	-3.88859e-014	-4.555e-014	-4.51482e-014	-3.05101e-014	-3.6051e-014	-1.62389e-014	-6.43219e-015	-1.06775e-014	-2.23933e-014
-1.35265e-014	-1.06282e-014	7.74917e-015	1.23041e-014	-8.65545e-015	-9.6086e-016	-1.40143e-014	-2.69578e-014	-2.58363e-014	-2.18162e-014	-2.09394e-014	-1.50182e-014	-1.36609e-014	1.41129e-014	1.24482e-014	-4.64346e-015	-3.87131e-014	-4.51983e-014	-4.50819e-014	-3.04918e-014	-3.56934e-014	-1.61001e-014	-6.22743e-015	-1.04891e-014	-2.18393e-014
-1.35605e-014	-1.05293e-014	7.48657e-015	1.18942e-014	-9.03017e-015	-1.24799e-015	-1.46433e-014	-2.67896e-014	-2.5782e-014	-2.16305e-014	-2.1052e-014	-1.49934e-014	-1.38884e-014	1.40131e-014	1.23876e-014	-4.44246e-015	-3.85574e-014	-4.48777e-014	-4.50355e-014	-3.04892e-014	-3.535e-014	-1.59776e-014	-6.06439e-015	-1.0329e-014	-2.13223e-014
-1.36117e-014	-1.04206e-014	7.23327e-015	1.14736e-014	-9.41797e-015	-1.53871e-015	-1.52668e-014	-2.66245e-014	-2.5723e-014	-2.14632e-014	-2.11584e-014	-1.49779e-014	-1.41164e-014	1.39113e-014	1.23224e-014	-4.28182e-015	-3.842e-014	-4.45906e-014	-4.50091e-014	-3.05015e-014	-3.50224e-014	-1.58724e-014	-5.94432e-015	-1.01969e-014	-2.0847e-014
-1.36807e-014	-1.03009e-014	6.99155e-015	1.1045e-014	-9.81704e-015	-1.83088e-015	-1.58806e-014	-2.64631e-014	-2.56594e-014	-2.13141e-014	-2.12566e-014	-1.49699e-014	-1.43439e-014	1.38077e-014	1.22525e-014	-4.16293e-015	-3.83016e-014	-4.43392e-014	-4.50034e-014	-3.05283e-014	-3.47117e-014	-1.5786e-014	-5.86864e-015	-1.0092e-014	-2.04172e-014
-1.3768e-014	-1.01673e-014	6.7633e-015	1.06107e-014	-1.02264e-014	-2.12318e-015	-1.64802e-014	-2.6306e-014	-2.55911e-014	-2.11831e-014	-2.13448e-014	-1.49682e-014	-1.45696e-014	1.37026e-014	1.21789e-014	-4.08704e-015	-3.82031e-014	-4.41252e-014	-4.50181e-014	-3.05694e-014	-3.44192e-014	-1.57189e-014	-5.83739e-015	-1.0014e-014	-2.0037e-014
-1.38747e-014	-1.00187e-014	6.55067e-015	1.01727e-014	-1.06444e-014	-2.41403e-015	-1.70613e-014	-2.61528e-014	-2.55182e-014	-2.10705e-014	-2.14213e-014	-1.49711e-014	-1.4792e-014	1.35963e-014	1.21018e-014	-4.05462e-015	-3.8125e-014	-4.39495e-014	-4.50521e-014	-3.06255e-014	-3.41465e-014	-1.56724e-014	-5.85121e-015	-9.96244e-015	-1.97102e-014
-1.40006e-014	-9.85392e-015	6.35493e-015	9.73406e-015	-1.10696e-014	-2.70098e-015	-1.76211e-014	-2.60035e-014	-2.54407e-014	-2.09756e-014	-2.14843e-014	-1.49776e-014	-1.50097e-014	1.34895e-014	1.20215e-014	-4.06574e-015	-3.80682e-014	-4.3813e-014	-4.51048e-014	-3.06958e-014	-3.38949e-014	-1.56461e-014	-5.91021e-015	-9.93645e-015	-1.94393e-014
-1.41464e-014	-9.67251e-015	6.17754e-015	9.29719e-015	-1.14997e-014	-2.98277e-015	-1.81564e-014	-2.58585e-014	-2.53582e-014	-2.08974e-014	-2.15316e-014	-1.49864e-014	-1.52212e-014	1.33828e-014	1.19381e-014	-4.12098e-015	-3.80324e-014	-4.37161e-014	-4.51747e-014	-3.07805e-014	-3.36648e-014	-1.564e-014	-6.0141e-015	-9.93595e-015	-1.92263e-014
-1.43132e-014	-9.47376e-015	6.0204e-015	8.86478e-015	-1.19333e-014	-3.25755e-015	-1.86635e-014	-2.57184e-014	-2.52705e-014	-2.08358e-014	-2.15622e-014	-1.49963e-014	-1.54248e-014	1.32761e-014	1.18522e-014	-4.21939e-015	-3.80174e-014	-4.36587e-014	-4.526e-014	-3.08793e-014	-3.34569e-014	-1.56544e-014	-6.16313e-015	-9.96061e-015	-1.90729e-014
-1.45012e-014	-9.25717e-015	5.88504e-015	8.43911e-015	-1.23684e-014	-3.52394e-015	-1.91399e-014	-2.55841e-014	-2.51769e-014	-2.07905e-014	-2.15746e-014	-1.50064e-014	-1.56189e-014	1.31697e-014	1.17638e-014	-4.36061e-015	-3.80223e-014	-4.36413e-014	-4.53598e-014	-3.09917e-014	-3.32712e-014	-1.56901e-014	-6.356e-015	-1.00098e-014	-1.89794e-014
-1.47102e-014	-9.02202e-015	5.77224e-015	8.02221e-015	-1.28026e-014	-3.77997e-015	-1.95835e-014	-2.54561e-014	-2.50775e-014	-2.07606e-014	-2.15673e-014	-1.50158e-014	-1.58025e-014	1.30632e-014	1.16741e-014	-4.54435e-015	-3.80462e-014	-4.36631e-014	-4.5472e-014	-3.11169e-014	-3.31081e-014	-1.57472e-014	-6.5917e-015	-1.00833e-014	-1.89458e-014
-1.49403e-014	-8.76805e-015	5.68252e-015	7.61647e-015	-1.32348e-014	-4.02456e-015	-1.99928e-014	-2.53347e-014	-2.49717e-014	-2.07453e-014	-2.154e-014	-1.50239e-014	-1.59743e-014	1.29572e-014	1.15833e-014	-4.76947e-015	-3.80888e-014	-4.37226e-014	-4.55942e-014	-3.12546e-014	-3.29672e-014	-1.58255e-014	-6.86879e-015	-1.01805e-014	-1.89711e-014
-1.51902e-014	-8.49614e-015	5.61702e-015	7.22393e-015	-1.36623e-014	-4.25603e-015	-2.03662e-014	-2.52207e-014	-2.48596e-014	-2.07439e-014	-2.1492e-014	-1.50302e-014	-1.61331e-014	1.2852e-014	1.14915e-014	-5.03416e-015	-3.81488e-014	-4.3819e-014	-4.57247e-014	-3.14054e-014	-3.28483e-014	-1.59253e-014	-7.18548e-015	-1.03009e-014	-1.90542e-014
-1.54597e-014	-8.20801e-015	5.57566e-015	6.84668e-015	-1.40837e-014	-4.4729e-015	-2.07023e-014	-2.5115e-014	-2.47409e-014	-2.07557e-014	-2.14227e-014	-1.50345e-014	-1.62781e-014	1.27476e-014	1.13992e-014	-5.33689e-015	-3.82252e-014	-4.3951e-014	-4.58609e-014	-3.15681e-014	-3.27504e-014	-1.60457e-014	-7.54001e-015	-1.04437e-014	-1.9193e-014
-1.57484e-014	-7.9049e-015	5.55807e-015	6.48598e-015	-1.44969e-014	-4.67454e-015	-2.10008e-014	-2.50189e-014	-2.46162e-014	-2.07799e-014	-2.13315e-014	-1.50369e-014	-1.64079e-014	1.26444e-014	1.13064e-014	-5.67491e-015	-3.83167e-014	-4.41172e-014	-4.60013e-014	-3.17413e-014	-3.26726e-014	-1.61854e-014	-7.93021e-015	-1.06084e-014	-1.93851e-014
-1.60556e-014	-7.58855e-015	5.56373e-015	6.14347e-015	-1.49007e-014	-4.85932e-015	-2.1262e-014	-2.49337e-014	-2.4485e-014	-2.08155e-014	-2.12188e-014	-1.50378e-014	-1.65215e-014	1.25431e-014	1.12135e-014	-6.0461e-015	-3.84212e-014	-4.43148e-014	-4.61438e-014	-3.19241e-014	-3.26148e-014	-1.63434e-014	-8.35368e-015	-1.0795e-014	-1.96282e-014
-1.63805e-014	-7.26069e-015	5.59177e-015	5.82033e-015	-1.52937e-014	-5.02667e-015	-2.14861e-014	-2.48604e-014	-2.43472e-014	-2.08613e-014	-2.10851e-014	-1.50373e-014	-1.66183e-014	1.24438e-014	1.1121e-014	-6.44782e-015	-3.8537e-014	-4.45408e-014	-4.62863e-014	-3.2116e-014	-3.25763e-014	-1.65182e-014	-8.8072e-015	-1.10026e-014	-1.99183e-014
-1.67213e-014	-6.9247e-015	5.64166e-015	5.51734e-015	-1.56735e-014	-5.17618e-015	-2.16735e-014	-2.47997e-014	-2.42032e-014	-2.09168e-014	-2.09304e-014	-1.50363e-014	-1.66971e-014	1.23474e-014	1.10289e-014	-6.87687e-015	-3.86627e-014	-4.4793e-014	-4.64262e-014	-3.2316e-014	-3.2556e-014	-1.67085e-014	-9.28812e-015	-1.12311e-014	-2.02512e-014
-1.70769e-014	-6.58391e-015	5.71242e-015	5.23636e-015	-1.60389e-014	-5.30739e-015	-2.18246e-014	-2.47526e-014	-2.40537e-014	-2.09811e-014	-2.07557e-014	-1.50353e-014	-1.67574e-014	1.22539e-014	1.0937e-014	-7.33065e-015	-3.87966e-014	-4.50688e-014	-4.65612e-014	-3.25233e-014	-3.25524e-014	-1.69129e-014	-9.79357e-015	-1.14802e-014	-2.06222e-014
-1.74455e-014	-6.24106e-015	5.8019e-015	4.97792e-015	-1.63883e-014	-5.41947e-015	-2.19401e-014	-2.47203e-014	-2.38991e-014	-2.10537e-014	-2.05616e-014	-1.50353e-014	-1.6799e-014	1.21632e-014	1.08455e-014	-7.80563e-015	-3.89362e-014	-4.53649e-014	-4.66899e-014	-3.27367e-014	-3.2564e-014	-1.71299e-014	-1.03201e-014	-1.17488e-014	-2.10265e-014
-1.7825e-014	-5.89884e-015	5.90862e-015	4.74253e-015	-1.67204e-014	-5.51215e-015	-2.20215e-014	-2.47041e-014	-2.37401e-014	-2.11344e-014	-2.03498e-014	-1.50376e-014	-1.6822e-014	1.20762e-014	1.07544e-014	-8.29823e-015	-3.90798e-014	-4.56783e-014	-4.68105e-014	-3.29546e-014	-3.25891e-014	-1.73575e-014	-1.08642e-014	-1.20368e-014	-2.1459e-014
[truncated: 1,320 more rows]
