# Supplementary material for: Prominent gamma band activity during visual motion perception in early-stage Alzheimer’s disease
Source: PLoS One. 2022 Apr 18;17(4):e0266693. doi: 10.1371/journal.pone.0266693 (PMC9015152; doi:10.1371/journal.pone.0266693)
Supplement: S1 File — (ZIP) [file pone.0266693.s001.zip › PloseOneé╠âfü[â^âVü[âgùp/Old16 L hemisphere.txt]

-1.43896e-014	-4.41624e-014	-2.94689e-014	1.07753e-014	8.24925e-015	1.32407e-014	7.01286e-015	1.33787e-014	-1.95967e-014	-1.70898e-014	-1.80581e-014	-4.16817e-014	-2.90068e-014	-3.62717e-014	6.36534e-015	3.16825e-015	-5.43722e-015	-1.75641e-014	-2.43225e-014	-2.28527e-014	-2.93041e-014	-2.21461e-014	-2.3247e-014	-3.43856e-014	-1.72626e-014
-1.44583e-014	-4.37727e-014	-2.86895e-014	1.01963e-014	7.56675e-015	1.26728e-014	6.75059e-015	1.25147e-014	-1.99553e-014	-1.75961e-014	-1.85206e-014	-4.09024e-014	-2.85447e-014	-3.615e-014	6.38097e-015	2.79081e-015	-5.41592e-015	-1.74391e-014	-2.39208e-014	-2.22273e-014	-2.92732e-014	-2.23728e-014	-2.29862e-014	-3.4442e-014	-1.70003e-014
-1.45068e-014	-4.33482e-014	-2.78878e-014	9.62057e-015	6.89351e-015	1.20911e-014	6.48034e-015	1.16633e-014	-2.03018e-014	-1.8096e-014	-1.89443e-014	-4.01149e-014	-2.80374e-014	-3.59901e-014	6.39342e-015	2.40982e-015	-5.38426e-015	-1.73069e-014	-2.35018e-014	-2.16043e-014	-2.92188e-014	-2.25562e-014	-2.27046e-014	-3.4479e-014	-1.67275e-014
-1.45341e-014	-4.28891e-014	-2.70677e-014	9.05217e-015	6.23465e-015	1.14984e-014	6.20516e-015	1.08304e-014	-2.06325e-014	-1.85852e-014	-1.93249e-014	-3.93217e-014	-2.74873e-014	-3.57913e-014	6.40358e-015	2.02908e-015	-5.34174e-015	-1.71671e-014	-2.30658e-014	-2.0987e-014	-2.91391e-014	-2.2694e-014	-2.24022e-014	-3.44941e-014	-1.64439e-014
-1.45393e-014	-4.23956e-014	-2.62334e-014	8.49532e-015	5.59615e-015	1.08978e-014	5.92817e-015	1.00214e-014	-2.09442e-014	-1.90591e-014	-1.96586e-014	-3.85251e-014	-2.68976e-014	-3.55529e-014	6.41193e-015	1.6521e-015	-5.28839e-015	-1.70192e-014	-2.26128e-014	-2.03778e-014	-2.90322e-014	-2.27837e-014	-2.20786e-014	-3.44846e-014	-1.61494e-014
-1.45221e-014	-4.18692e-014	-2.5389e-014	7.95357e-015	4.98355e-015	1.02933e-014	5.65295e-015	9.24097e-015	-2.12331e-014	-1.95129e-014	-1.99422e-014	-3.77267e-014	-2.62727e-014	-3.52749e-014	6.4195e-015	1.28265e-015	-5.22381e-015	-1.68626e-014	-2.2143e-014	-1.97797e-014	-2.88959e-014	-2.2823e-014	-2.17337e-014	-3.44483e-014	-1.58442e-014
-1.44819e-014	-4.13114e-014	-2.45389e-014	7.43005e-015	4.40164e-015	9.68871e-015	5.3826e-015	8.49364e-015	-2.14955e-014	-1.99419e-014	-2.01737e-014	-3.69292e-014	-2.56173e-014	-3.49577e-014	6.42744e-015	9.24589e-016	-5.14759e-015	-1.66974e-014	-2.16574e-014	-1.9195e-014	-2.87289e-014	-2.28106e-014	-2.13678e-014	-3.4383e-014	-1.55285e-014
-1.44185e-014	-4.07237e-014	-2.3688e-014	6.92835e-015	3.85533e-015	9.08758e-015	5.12051e-015	7.78321e-015	-2.17291e-014	-2.03418e-014	-2.03511e-014	-3.61349e-014	-2.49363e-014	-3.46023e-014	6.43639e-015	5.81591e-016	-5.05927e-015	-1.65233e-014	-2.11565e-014	-1.86253e-014	-2.85294e-014	-2.27462e-014	-2.09805e-014	-3.42866e-014	-1.52025e-014
-1.4332e-014	-4.01076e-014	-2.28408e-014	6.45193e-015	3.34933e-015	8.49396e-015	4.87036e-015	7.11377e-015	-2.19311e-014	-2.07085e-014	-2.0473e-014	-3.53459e-014	-2.42356e-014	-3.42101e-014	6.44688e-015	2.57108e-016	-4.95865e-015	-1.63393e-014	-2.0641e-014	-1.80722e-014	-2.82963e-014	-2.26284e-014	-2.05721e-014	-3.41573e-014	-1.48663e-014
-1.4223e-014	-3.94651e-014	-2.20021e-014	6.00328e-015	2.88752e-015	7.9114e-015	4.63532e-015	6.48762e-015	-2.20994e-014	-2.10381e-014	-2.05391e-014	-3.45642e-014	-2.35214e-014	-3.37831e-014	6.4598e-015	-4.49573e-017	-4.84589e-015	-1.61448e-014	-2.01112e-014	-1.75375e-014	-2.8029e-014	-2.24574e-014	-2.01429e-014	-3.39936e-014	-1.45204e-014
-1.40922e-014	-3.8799e-014	-2.11765e-014	5.58493e-015	2.47394e-015	7.34338e-015	4.4188e-015	5.90662e-015	-2.2232e-014	-2.13269e-014	-2.05505e-014	-3.37919e-014	-2.27998e-014	-3.3324e-014	6.47582e-015	-3.20909e-016	-4.72158e-015	-1.59393e-014	-1.9568e-014	-1.70224e-014	-2.77267e-014	-2.22339e-014	-1.96933e-014	-3.37943e-014	-1.41651e-014
-1.39402e-014	-3.81119e-014	-2.03693e-014	5.19885e-015	2.11213e-015	6.79373e-015	4.22362e-015	5.37208e-015	-2.23279e-014	-2.15723e-014	-2.05077e-014	-3.30306e-014	-2.20775e-014	-3.28358e-014	6.49592e-015	-5.67646e-016	-4.58566e-015	-1.57228e-014	-1.90118e-014	-1.65277e-014	-2.73886e-014	-2.19586e-014	-1.92237e-014	-3.35579e-014	-1.38009e-014
-1.37689e-014	-3.7407e-014	-1.95845e-014	4.84681e-015	1.80468e-015	6.26526e-015	4.05239e-015	4.88442e-015	-2.2386e-014	-2.17718e-014	-2.0413e-014	-3.22819e-014	-2.13622e-014	-3.23218e-014	6.52092e-015	-7.82268e-016	-4.43847e-015	-1.54943e-014	-1.84428e-014	-1.60536e-014	-2.7015e-014	-2.16336e-014	-1.87348e-014	-3.32843e-014	-1.34279e-014
-1.3579e-014	-3.66877e-014	-1.88268e-014	4.53013e-015	1.55397e-015	5.76099e-015	3.90746e-015	4.44354e-015	-2.24063e-014	-2.19231e-014	-2.02691e-014	-3.15474e-014	-2.06609e-014	-3.17856e-014	6.55207e-015	-9.62016e-016	-4.28115e-015	-1.52536e-014	-1.7862e-014	-1.56002e-014	-2.66057e-014	-2.12602e-014	-1.82278e-014	-3.29731e-014	-1.30466e-014
-1.3372e-014	-3.59574e-014	-1.81007e-014	4.25005e-015	1.36204e-015	5.28391e-015	3.79122e-015	4.04916e-015	-2.23886e-014	-2.20244e-014	-2.00791e-014	-3.0828e-014	-1.99808e-014	-3.12313e-014	6.58945e-015	-1.10466e-015	-4.11415e-015	-1.50005e-014	-1.72703e-014	-1.51669e-014	-2.61613e-014	-2.08408e-014	-1.77031e-014	-3.26247e-014	-1.26575e-014
-1.31498e-014	-3.52195e-014	-1.74101e-014	4.00687e-015	1.23004e-015	4.83629e-015	3.70551e-015	3.69984e-015	-2.2333e-014	-2.20745e-014	-1.9847e-014	-3.01245e-014	-1.93294e-014	-3.06637e-014	6.63392e-015	-1.20839e-015	-3.93832e-015	-1.47346e-014	-1.66682e-014	-1.47531e-014	-2.56829e-014	-2.03784e-014	-1.71624e-014	-3.22392e-014	-1.22616e-014
-1.29147e-014	-3.44781e-014	-1.67586e-014	3.80083e-015	1.15846e-015	4.42056e-015	3.65171e-015	3.39334e-015	-2.22406e-014	-2.20731e-014	-1.95775e-014	-2.94379e-014	-1.87138e-014	-3.00879e-014	6.68564e-015	-1.27144e-015	-3.75463e-015	-1.44559e-014	-1.60565e-014	-1.43573e-014	-2.51711e-014	-1.98762e-014	-1.66075e-014	-3.18174e-014	-1.18593e-014
-1.26691e-014	-3.37371e-014	-1.61498e-014	3.63179e-015	1.14745e-015	4.03846e-015	3.63089e-015	3.12721e-015	-2.2113e-014	-2.20201e-014	-1.92761e-014	-2.87688e-014	-1.81411e-014	-2.95092e-014	6.74508e-015	-1.29278e-015	-3.5641e-015	-1.41642e-014	-1.54356e-014	-1.3978e-014	-2.46274e-014	-1.93376e-014	-1.60401e-014	-3.13601e-014	-1.14515e-014
-1.24149e-014	-3.30009e-014	-1.55868e-014	3.49903e-015	1.19643e-015	3.69131e-015	3.64361e-015	2.8986e-015	-2.19525e-014	-2.19163e-014	-1.89483e-014	-2.81185e-014	-1.76182e-014	-2.8933e-014	6.81253e-015	-1.27182e-015	-3.36751e-015	-1.38593e-014	-1.48066e-014	-1.36136e-014	-2.40532e-014	-1.87659e-014	-1.54617e-014	-3.08692e-014	-1.10389e-014
-1.21546e-014	-3.22737e-014	-1.50723e-014	3.40122e-015	1.30407e-015	3.38032e-015	3.68987e-015	2.70401e-015	-2.17616e-014	-2.17625e-014	-1.86001e-014	-2.7487e-014	-1.7151e-014	-2.83649e-014	6.88804e-015	-1.20847e-015	-3.16592e-015	-1.3541e-014	-1.41706e-014	-1.32621e-014	-2.34506e-014	-1.81651e-014	-1.48745e-014	-3.03466e-014	-1.06225e-014
-1.18909e-014	-3.15594e-014	-1.46088e-014	3.33688e-015	1.4689e-015	3.10587e-015	3.76924e-015	2.5387e-015	-2.15433e-014	-2.15602e-014	-1.82382e-014	-2.68746e-014	-1.67456e-014	-2.78101e-014	6.97156e-015	-1.1028e-015	-2.96059e-015	-1.32096e-014	-1.35293e-014	-1.29215e-014	-2.28218e-014	-1.75398e-014	-1.42802e-014	-2.97947e-014	-1.02034e-014
-1.16267e-014	-3.08622e-014	-1.41984e-014	3.3046e-015	1.6886e-015	2.86767e-015	3.88066e-015	2.39869e-015	-2.13005e-014	-2.13121e-014	-1.78693e-014	-2.62819e-014	-1.64073e-014	-2.72746e-014	7.06285e-015	-9.5547e-016	-2.7529e-015	-1.28653e-014	-1.28836e-014	-1.25892e-014	-2.21696e-014	-1.6894e-014	-1.36808e-014	-2.9216e-014	-9.78239e-015
-1.13642e-014	-3.01858e-014	-1.38422e-014	3.30204e-015	1.96052e-015	2.6658e-015	4.02277e-015	2.2796e-015	-2.10369e-014	-2.10212e-014	-1.75006e-014	-2.57091e-014	-1.61411e-014	-2.67639e-014	7.16117e-015	-7.67715e-016	-2.544e-015	-1.25088e-014	-1.22351e-014	-1.22628e-014	-2.14966e-014	-1.62318e-014	-1.30789e-014	-2.86136e-014	-9.36086e-015
-1.11059e-014	-2.9534e-014	-1.35415e-014	3.32636e-015	2.28116e-015	2.49996e-015	4.19381e-015	2.17562e-015	-2.07567e-014	-2.06902e-014	-1.71388e-014	-2.5157e-014	-1.59512e-014	-2.62833e-014	7.26635e-015	-5.41316e-016	-2.3354e-015	-1.21408e-014	-1.15847e-014	-1.19394e-014	-2.08054e-014	-1.55574e-014	-1.24769e-014	-2.79907e-014	-8.93969e-015
-1.08543e-014	-2.89107e-014	-1.3297e-014	3.37507e-015	2.6467e-015	2.36962e-015	4.39125e-015	2.08203e-015	-2.04638e-014	-2.0323e-014	-1.67906e-014	-2.46259e-014	-1.58407e-014	-2.5838e-014	7.37757e-015	-2.7858e-016	-2.12864e-015	-1.17617e-014	-1.09333e-014	-1.1616e-014	-2.00991e-014	-1.48753e-014	-1.18772e-014	-2.73511e-014	-8.51982e-015
-1.0612e-014	-2.83193e-014	-1.31087e-014	3.4451e-015	3.05291e-015	2.27408e-015	4.61243e-015	1.99356e-015	-2.01626e-014	-1.9924e-014	-1.64633e-014	-2.41157e-014	-1.58123e-014	-2.5433e-014	7.4946e-015	1.83863e-017	-1.92468e-015	-1.13721e-014	-1.02827e-014	-1.12899e-014	-1.93813e-014	-1.41897e-014	-1.12824e-014	-2.66981e-014	-8.10289e-015
-1.03815e-014	-2.77628e-014	-1.2976e-014	3.53342e-015	3.49491e-015	2.21121e-015	4.85474e-015	1.90516e-015	-1.98576e-014	-1.94975e-014	-1.61635e-014	-2.36267e-014	-1.58679e-014	-2.50731e-014	7.61631e-015	3.47058e-016	-1.72437e-015	-1.09732e-014	-9.63438e-015	-1.09588e-014	-1.86555e-014	-1.35049e-014	-1.06952e-014	-2.6036e-014	-7.68971e-015
-1.01652e-014	-2.72441e-014	-1.28984e-014	3.63716e-015	3.96775e-015	2.17864e-015	5.11491e-015	1.81165e-015	-1.95531e-014	-1.90485e-014	-1.58978e-014	-2.31595e-014	-1.60078e-014	-2.47627e-014	7.74199e-015	7.03867e-016	-1.52902e-015	-1.05668e-014	-8.98943e-015	-1.06197e-014	-1.79255e-014	-1.28246e-014	-1.01184e-014	-2.53692e-014	-7.2813e-015
-9.96518e-015	-2.67656e-014	-1.2874e-014	3.75265e-015	4.46596e-015	2.17415e-015	5.38886e-015	1.70813e-015	-1.92537e-014	-1.85818e-014	-1.56721e-014	-2.27144e-014	-1.62316e-014	-2.4506e-014	7.87018e-015	1.08524e-015	-1.34001e-015	-1.01541e-014	-8.34963e-015	-1.02699e-014	-1.71951e-014	-1.21521e-014	-9.55436e-015	-2.4702e-014	-6.87906e-015
-9.7827e-015	-2.633e-014	-1.29008e-014	3.87662e-015	4.98408e-015	2.19557e-015	5.67197e-015	1.58982e-015	-1.89643e-014	-1.81025e-014	-1.54923e-014	-2.22925e-014	-1.65388e-014	-2.43059e-014	7.99989e-015	1.48739e-015	-1.15873e-015	-9.73693e-015	-7.71684e-015	-9.90744e-015	-1.64686e-014	-1.14908e-014	-9.00553e-015	-2.4039e-014	-6.48394e-015
-9.62017e-015	-2.59393e-014	-1.29766e-014	4.00556e-015	5.51669e-015	2.23991e-015	5.96034e-015	1.45253e-015	-1.86894e-014	-1.76165e-014	-1.53637e-014	-2.18939e-014	-1.69281e-014	-2.41655e-014	8.13e-015	1.90629e-015	-9.86479e-016	-9.31684e-015	-7.09304e-015	-9.53033e-015	-1.57502e-014	-1.08435e-014	-8.47455e-015	-2.33846e-014	-6.09715e-015
-9.47909e-015	-2.55948e-014	-1.30988e-014	4.13623e-015	6.05788e-015	2.30402e-015	6.24985e-015	1.29213e-015	-1.8433e-014	-1.71293e-014	-1.52911e-014	-2.15193e-014	-1.73964e-014	-2.4087e-014	8.25957e-015	2.33813e-015	-8.2459e-016	-8.89578e-015	-6.47981e-015	-9.1368e-015	-1.50434e-014	-1.02127e-014	-7.96416e-015	-2.27433e-014	-5.71995e-015
-9.36097e-015	-2.52982e-014	-1.32637e-014	4.26578e-015	6.60203e-015	2.38511e-015	6.53601e-015	1.10563e-015	-1.81987e-014	-1.66463e-014	-1.52784e-014	-2.11686e-014	-1.79399e-014	-2.40722e-014	8.3873e-015	2.7785e-015	-6.73766e-016	-8.47568e-015	-5.87897e-015	-8.72545e-015	-1.43524e-014	-9.60089e-015	-7.47682e-015	-2.21196e-014	-5.35359e-015
-9.26632e-015	-2.50503e-014	-1.34674e-014	4.39127e-015	7.14338e-015	2.47968e-015	6.81434e-015	8.90145e-016	-1.79902e-014	-1.61724e-014	-1.53284e-014	-2.08424e-014	-1.85542e-014	-2.4122e-014	8.51198e-015	3.22368e-015	-5.34735e-016	-8.05838e-015	-5.29216e-015	-8.29511e-015	-1.36811e-014	-9.00992e-015	-7.01479e-015	-2.15178e-014	-4.99889e-015
-9.19543e-015	-2.48506e-014	-1.37061e-014	4.51017e-015	7.67614e-015	2.58418e-015	7.08059e-015	6.43247e-016	-1.78102e-014	-1.57125e-014	-1.54436e-014	-2.05413e-014	-1.92346e-014	-2.42366e-014	8.63256e-015	3.66959e-015	-4.07959e-016	-7.64637e-015	-4.72111e-015	-7.84513e-015	-1.30335e-014	-8.44109e-015	-6.57991e-015	-2.09422e-014	-4.6573e-015
-9.14904e-015	-2.46997e-014	-1.39756e-014	4.6202e-015	8.19496e-015	2.69538e-015	7.33055e-015	3.63475e-016	-1.76619e-014	-1.52715e-014	-1.56254e-014	-2.0266e-014	-1.99755e-014	-2.44154e-014	8.74755e-015	4.11168e-015	-2.9351e-016	-7.2417e-015	-4.16772e-015	-7.37506e-015	-1.2413e-014	-7.89591e-015	-6.17412e-015	-2.03963e-014	-4.32987e-015
-9.12757e-015	-2.45972e-014	-1.42717e-014	4.71888e-015	8.69494e-015	2.80992e-015	7.56005e-015	4.96223e-017	-1.75476e-014	-1.48541e-014	-1.5875e-014	-2.00168e-014	-2.07703e-014	-2.46573e-014	8.8555e-015	4.54597e-015	-1.92156e-016	-6.84651e-015	-3.63357e-015	-6.88472e-015	-1.18233e-014	-7.37459e-015	-5.79922e-015	-1.98839e-014	-4.01771e-015
-9.13105e-015	-2.45419e-014	-1.45892e-014	4.80405e-015	9.17114e-015	2.92453e-015	7.76506e-015	-2.98469e-016	-1.74693e-014	-1.44646e-014	-1.61925e-014	-1.97942e-014	-2.1612e-014	-2.49603e-014	8.9558e-015	4.96867e-015	-1.04531e-016	-6.46304e-015	-3.12001e-015	-6.37469e-015	-1.12673e-014	-6.87745e-015	-5.45686e-015	-1.94085e-014	-3.72137e-015
-9.15848e-015	-2.45322e-014	-1.49234e-014	4.87402e-015	9.6189e-015	3.03595e-015	7.94203e-015	-6.80618e-016	-1.74281e-014	-1.41064e-014	-1.65769e-014	-1.95989e-014	-2.2493e-014	-2.53217e-014	9.04766e-015	5.3763e-015	-3.08332e-017	-6.09376e-015	-2.62909e-015	-5.84588e-015	-1.07486e-014	-6.40484e-015	-5.14843e-015	-1.89735e-014	-3.44183e-015
-9.20927e-015	-2.45664e-014	-1.52688e-014	4.92781e-015	1.00337e-014	3.14094e-015	8.08752e-015	-1.09599e-015	-1.74247e-014	-1.37828e-014	-1.70265e-014	-1.94311e-014	-2.34056e-014	-2.57386e-014	9.12989e-015	5.76492e-015	2.87073e-017	-5.74117e-015	-2.16248e-015	-5.2992e-015	-1.02701e-014	-5.95636e-015	-4.87473e-015	-1.85817e-014	-3.18015e-015
-9.28228e-015	-2.46425e-014	-1.56201e-014	4.96461e-015	1.04117e-014	3.23695e-015	8.19858e-015	-1.54322e-015	-1.74599e-014	-1.34965e-014	-1.75389e-014	-1.92915e-014	-2.43416e-014	-2.62067e-014	9.20153e-015	6.13171e-015	7.40297e-017	-5.40726e-015	-1.72148e-015	-4.73641e-015	-9.83469e-015	-5.53066e-015	-4.63645e-015	-1.82353e-014	-2.93666e-015
-9.37602e-015	-2.47581e-014	-1.59723e-014	4.98373e-015	1.07496e-014	3.32142e-015	8.27292e-015	-2.02039e-015	-1.75339e-014	-1.32502e-014	-1.81114e-014	-1.91804e-014	-2.52926e-014	-2.67214e-014	9.262e-015	6.47354e-015	1.05069e-016	-5.09401e-015	-1.30771e-015	-4.15897e-015	-9.44458e-015	-5.12686e-015	-4.43396e-015	-1.79361e-014	-2.71207e-015
-9.48889e-015	-2.49099e-014	-1.63203e-014	4.98515e-015	1.1044e-014	3.3923e-015	8.30818e-015	-2.5249e-015	-1.76458e-014	-1.30453e-014	-1.87401e-014	-1.90987e-014	-2.62501e-014	-2.72778e-014	9.31078e-015	6.78835e-015	1.22435e-016	-4.80381e-015	-9.22109e-016	-3.56942e-015	-9.10144e-015	-4.74353e-015	-4.26731e-015	-1.76857e-014	-2.50685e-015
-9.6193e-015	-2.50953e-014	-1.66587e-014	4.96891e-015	1.12926e-014	3.44724e-015	8.30269e-015	-3.05301e-015	-1.77941e-014	-1.28833e-014	-1.94206e-014	-1.90461e-014	-2.72053e-014	-2.78705e-014	9.34787e-015	7.07382e-015	1.26447e-016	-4.53861e-015	-5.65818e-016	-2.97028e-015	-8.80702e-015	-4.37883e-015	-4.13636e-015	-1.74852e-014	-2.32142e-015
-9.76468e-015	-2.53108e-014	-1.69825e-014	4.93556e-015	1.14939e-014	3.48411e-015	8.25541e-015	-3.60144e-015	-1.79772e-014	-1.27649e-014	-2.01477e-014	-1.90223e-014	-2.81503e-014	-2.84932e-014	9.37325e-015	7.32853e-015	1.17543e-016	-4.30019e-015	-2.39785e-016	-2.36477e-015	-8.56261e-015	-4.03102e-015	-4.04042e-015	-1.73351e-014	-2.15606e-015
-9.9227e-015	-2.55526e-014	-1.72864e-014	4.88575e-015	1.16468e-014	3.50174e-015	8.1658e-015	-4.16582e-015	-1.81927e-014	-1.269e-014	-2.09156e-014	-1.90273e-014	-2.90767e-014	-2.91397e-014	9.38631e-015	7.55043e-015	9.6859e-017	-4.08995e-015	5.51224e-017	-1.75628e-015	-8.36909e-015	-3.69869e-015	-3.97872e-015	-1.72353e-014	-2.01081e-015
-1.00911e-014	-2.58175e-014	-1.75658e-014	4.82028e-015	1.175e-014	3.49893e-015	8.03381e-015	-4.74185e-015	-1.84375e-014	-1.2658e-014	-2.17178e-014	-1.90607e-014	-2.99769e-014	-2.98033e-014	9.38703e-015	7.73876e-015	6.52888e-017	-3.9093e-015	3.18569e-016	-1.14727e-015	-8.22708e-015	-3.3795e-015	-3.95019e-015	-1.71853e-014	-1.88554e-015
-1.02673e-014	-2.61012e-014	-1.78163e-014	4.7409e-015	1.18032e-014	3.47546e-015	7.86023e-015	-5.32485e-015	-1.8709e-014	-1.2668e-014	-2.25481e-014	-1.9122e-014	-3.08432e-014	-3.04767e-014	9.37571e-015	7.89306e-015	2.3555e-017	-3.75894e-015	5.5016e-016	-5.4144e-016	-8.13636e-015	-3.07177e-015	-3.95399e-015	-1.7184e-014	-1.7807e-015
-1.04484e-014	-2.64e-014	-1.80338e-014	4.64933e-015	1.1807e-014	3.4307e-015	7.64638e-015	-5.90923e-015	-1.90033e-014	-1.27188e-014	-2.33991e-014	-1.92103e-014	-3.16682e-014	-3.11527e-014	9.35305e-015	8.01312e-015	-2.68616e-017	-3.63963e-015	7.49548e-016	5.72673e-017	-8.09614e-015	-2.77344e-015	-3.98834e-015	-1.72296e-014	-1.69594e-015
-1.06316e-014	-2.67098e-014	-1.82144e-014	4.54715e-015	1.17625e-014	3.36418e-015	7.39342e-015	-6.48934e-015	-1.93169e-014	-1.28081e-014	-2.42639e-014	-1.93245e-014	-3.2445e-014	-3.18238e-014	9.31915e-015	8.09944e-015	-8.498e-017	-3.55151e-015	9.17201e-016	6.45053e-016	-8.10581e-015	-2.48199e-015	-4.05119e-015	-1.73205e-014	-1.63055e-015
-1.08143e-014	-2.70262e-014	-1.83545e-014	4.43647e-015	1.16704e-014	3.27659e-015	7.10372e-015	-7.0601e-015	-1.96459e-014	-1.29332e-014	-2.51354e-014	-1.94633e-014	-3.3168e-014	-3.2483e-014	9.27469e-015	8.1524e-015	-1.49481e-016	-3.49437e-015	1.05331e-015	1.21805e-015	-8.16436e-015	-2.19589e-015	-4.14017e-015	-1.74544e-014	-1.58421e-015
-1.09933e-014	-2.73447e-014	-1.84512e-014	4.31911e-015	1.15324e-014	3.16834e-015	6.77994e-015	-7.61636e-015	-1.99857e-014	-1.30908e-014	-2.60062e-014	-1.96248e-014	-3.38321e-014	-3.3123e-014	9.22024e-015	8.17287e-015	-2.1914e-016	-3.46837e-015	1.15839e-015	1.77238e-015	-8.26993e-015	-1.91322e-015	-4.25331e-015	-1.7628e-014	-1.55631e-015
-1.11659e-014	-2.76613e-014	-1.8502e-014	4.19699e-015	1.13508e-014	3.04033e-015	6.42494e-015	-8.15284e-015	-2.03321e-014	-1.32774e-014	-2.68689e-014	-1.98077e-014	-3.44323e-014	-3.37365e-014	9.15704e-015	8.16242e-015	-2.93044e-016	-3.47273e-015	1.23288e-015	2.3039e-015	-8.42076e-015	-1.63252e-015	-4.38803e-015	-1.78382e-014	-1.54632e-015
-1.13295e-014	-2.79722e-014	-1.85045e-014	4.07256e-015	1.11276e-014	2.89343e-015	6.04234e-015	-8.66454e-015	-2.06807e-014	-1.34888e-014	-2.77163e-014	-2.00097e-014	-3.49645e-014	-3.43162e-014	9.08568e-015	8.12238e-015	-3.69854e-016	-3.50668e-015	1.27785e-015	2.80921e-015	-8.61439e-015	-1.35218e-015	-4.54148e-015	-1.80813e-014	-1.55348e-015
-1.14811e-014	-2.82732e-014	-1.84573e-014	3.948e-015	1.08657e-014	2.72907e-015	5.63607e-015	-9.1465e-015	-2.10264e-014	-1.37212e-014	-2.85413e-014	-2.02281e-014	-3.54251e-014	-3.48554e-014	9.00735e-015	8.05455e-015	-4.4818e-016	-3.5689e-015	1.29441e-015	3.28507e-015	-8.84816e-015	-1.07147e-015	-4.71071e-015	-1.83533e-014	-1.57726e-015
-1.16182e-014	-2.85604e-014	-1.83589e-014	3.82552e-015	1.05682e-014	2.54895e-015	5.21025e-015	-9.59423e-015	-2.1365e-014	-1.39706e-014	-2.93364e-014	-2.04603e-014	-3.58113e-014	-3.53477e-014	8.92339e-015	7.9609e-015	-5.26493e-016	-3.65814e-015	1.28384e-015	3.72834e-015	-9.11921e-015	-7.89907e-016	-4.89307e-015	-1.865e-014	-1.61714e-015
-1.17383e-014	-2.88302e-014	-1.82086e-014	3.70739e-015	1.02385e-014	2.35511e-015	4.76979e-015	-1.00037e-014	-2.1692e-014	-1.42322e-014	-3.00954e-014	-2.07039e-014	-3.61219e-014	-3.5787e-014	8.83517e-015	7.84392e-015	-6.03365e-016	-3.77223e-015	1.24769e-015	4.13553e-015	-9.42437e-015	-5.06688e-016	-5.08506e-015	-1.89668e-014	-1.67201e-015
-1.1839e-014	-2.9079e-014	-1.8006e-014	3.59519e-015	9.88011e-015	2.14939e-015	4.319e-015	-1.03708e-014	-2.2003e-014	-1.45015e-014	-3.08116e-014	-2.09559e-014	-3.63556e-014	-3.61675e-014	8.74393e-015	7.70579e-015	-6.77868e-016	-3.90882e-015	1.18748e-015	4.50456e-015	-9.76011e-015	-2.21729e-016	-5.28374e-015	-1.92993e-014	-1.74073e-015
-1.19179e-014	-2.93034e-014	-1.77515e-014	3.49067e-015	9.49664e-015	1.93344e-015	3.86256e-015	-1.06923e-014	-2.22944e-014	-1.47737e-014	-3.14794e-014	-2.12135e-014	-3.65118e-014	-3.64844e-014	8.65081e-015	7.5492e-015	-7.489e-016	-4.066e-015	1.10499e-015	4.83236e-015	-1.01225e-014	6.49154e-017	-5.48606e-015	-1.96423e-014	-1.82216e-015
-1.19734e-014	-2.95006e-014	-1.74457e-014	3.39552e-015	9.09203e-015	1.70925e-015	3.4052e-015	-1.09651e-014	-2.25617e-014	-1.50442e-014	-3.20936e-014	-2.1473e-014	-3.65907e-014	-3.67334e-014	8.55708e-015	7.37653e-015	-8.15625e-016	-4.2411e-015	1.00255e-015	5.11657e-015	-1.05075e-014	3.52782e-016	-5.68911e-015	-1.99907e-014	-1.91519e-015
-1.20038e-014	-2.96673e-014	-1.70901e-014	3.3109e-015	8.67033e-015	1.47889e-015	2.95229e-015	-1.11865e-014	-2.28014e-014	-1.53085e-014	-3.26496e-014	-2.17304e-014	-3.65939e-014	-3.69109e-014	8.46393e-015	7.19027e-015	-8.76324e-016	-4.43138e-015	8.81939e-016	5.3552e-015	-1.09111e-014	6.41187e-016	-5.89008e-015	-2.03392e-014	-2.01818e-015
-1.20075e-014	-2.98012e-014	-1.66861e-014	3.23821e-015	8.23534e-015	1.24468e-015	2.50839e-015	-1.1354e-014	-2.30101e-014	-1.55624e-014	-3.31427e-014	-2.19819e-014	-3.65227e-014	-3.70139e-014	8.37283e-015	6.993e-015	-9.3034e-016	-4.63356e-015	7.4525e-016	5.54674e-015	-1.13291e-014	9.29646e-016	-6.08582e-015	-2.06832e-014	-2.12974e-015
-1.19829e-014	-2.98999e-014	-1.62357e-014	3.17807e-015	7.79056e-015	1.0085e-015	2.07795e-015	-1.1466e-014	-2.3185e-014	-1.58016e-014	-3.35697e-014	-2.22236e-014	-3.6379e-014	-3.70399e-014	8.28474e-015	6.78717e-015	-9.76804e-016	-4.84445e-015	5.94902e-016	5.69005e-015	-1.17574e-014	1.21691e-015	-6.27308e-015	-2.10176e-014	-2.24871e-015
-1.19298e-014	-2.99609e-014	-1.57412e-014	3.13103e-015	7.33952e-015	7.72185e-016	1.66521e-015	-1.15218e-014	-2.33241e-014	-1.60219e-014	-3.39273e-014	-2.24514e-014	-3.61659e-014	-3.69866e-014	8.20087e-015	6.57533e-015	-1.0147e-015	-5.06083e-015	4.32664e-016	5.78433e-015	-1.21918e-014	1.50104e-015	-6.44939e-015	-2.13376e-014	-2.37394e-015
-1.18472e-014	-2.99823e-014	-1.52056e-014	3.09713e-015	6.88589e-015	5.37597e-016	1.27445e-015	-1.15212e-014	-2.34251e-014	-1.62205e-014	-3.42134e-014	-2.26617e-014	-3.58866e-014	-3.68534e-014	8.12212e-015	6.35974e-015	-1.04311e-015	-5.27909e-015	2.60845e-016	5.82939e-015	-1.26282e-014	1.78007e-015	-6.61263e-015	-2.16387e-014	-2.50403e-015
-1.17342e-014	-2.99626e-014	-1.46318e-014	3.07596e-015	6.43276e-015	3.06551e-016	9.09903e-016	-1.14647e-014	-2.3487e-014	-1.63938e-014	-3.44268e-014	-2.28511e-014	-3.55449e-014	-3.66396e-014	8.04935e-015	6.14306e-015	-1.06168e-015	-5.49647e-015	8.1815e-017	5.82541e-015	-1.30623e-014	2.05196e-015	-6.76063e-015	-2.19163e-014	-2.63738e-015
-1.15906e-014	-2.99005e-014	-1.40233e-014	3.06769e-015	5.98339e-015	7.98702e-017	5.74938e-016	-1.13533e-014	-2.35083e-014	-1.65388e-014	-3.45667e-014	-2.30158e-014	-3.51447e-014	-3.63454e-014	7.98389e-015	5.92712e-015	-1.07002e-015	-5.70984e-015	-1.0211e-016	5.77271e-015	-1.34902e-014	2.31432e-015	-6.8912e-015	-2.21664e-014	-2.7721e-015
-1.14172e-014	-2.97949e-014	-1.33838e-014	3.07175e-015	5.54053e-015	-1.40912e-016	2.72736e-016	-1.11884e-014	-2.34889e-014	-1.66527e-014	-3.46328e-014	-2.31529e-014	-3.46902e-014	-3.59724e-014	7.92608e-015	5.71409e-015	-1.06779e-015	-5.916e-015	-2.89105e-016	5.67225e-015	-1.39074e-014	2.56458e-015	-7.00229e-015	-2.23851e-014	-2.90711e-015
-1.12142e-014	-2.9645e-014	-1.27171e-014	3.08676e-015	5.10691e-015	-3.54654e-016	6.19929e-018	-1.09718e-014	-2.34283e-014	-1.67335e-014	-3.46255e-014	-2.3259e-014	-3.41858e-014	-3.55219e-014	7.87648e-015	5.50592e-015	-1.05544e-015	-6.112e-015	-4.77408e-016	5.52527e-015	-1.43102e-014	2.80018e-015	-7.09213e-015	-2.25687e-014	-3.04146e-015
-1.09819e-014	-2.94505e-014	-1.20269e-014	3.11187e-015	4.68528e-015	-5.60129e-016	-2.22419e-016	-1.07056e-014	-2.3327e-014	-1.67801e-014	-3.45458e-014	-2.3331e-014	-3.36362e-014	-3.4996e-014	7.83531e-015	5.30426e-015	-1.03324e-015	-6.29517e-015	-6.65165e-016	5.33327e-015	-1.46947e-014	3.01857e-015	-7.15972e-015	-2.27143e-014	-3.17312e-015
-1.07212e-014	-2.92108e-014	-1.13174e-014	3.14549e-015	4.27776e-015	-7.56651e-016	-4.11474e-016	-1.03934e-014	-2.31862e-014	-1.67912e-014	-3.43947e-014	-2.33658e-014	-3.30464e-014	-3.43975e-014	7.80297e-015	5.11041e-015	-1.00138e-015	-6.46283e-015	-8.50836e-016	5.09823e-015	-1.5058e-014	3.21699e-015	-7.20404e-015	-2.28192e-014	-3.30091e-015
-1.0433e-014	-2.8926e-014	-1.05924e-014	3.18578e-015	3.88625e-015	-9.43812e-016	-5.59559e-016	-1.00381e-014	-2.30074e-014	-1.67662e-014	-3.41747e-014	-2.33609e-014	-3.24207e-014	-3.37297e-014	7.78015e-015	4.92544e-015	-9.60479e-016	-6.61247e-015	-1.03279e-015	4.82266e-015	-1.53973e-014	3.39232e-015	-7.22408e-015	-2.28807e-014	-3.42371e-015
-1.01191e-014	-2.85961e-014	-9.85623e-015	3.23078e-015	3.51232e-015	-1.12109e-015	-6.65855e-016	-9.64333e-015	-2.27922e-014	-1.67049e-014	-3.38885e-014	-2.33144e-014	-3.17639e-014	-3.29966e-014	7.76725e-015	4.75031e-015	-9.11082e-016	-6.74205e-015	-1.2099e-015	4.50922e-015	-1.57095e-014	3.54196e-015	-7.21956e-015	-2.28973e-014	-3.54009e-015
-9.78059e-015	-2.82218e-014	-9.11279e-015	3.27859e-015	3.15705e-015	-1.28805e-015	-7.29888e-016	-9.21309e-015	-2.25425e-014	-1.66075e-014	-3.3539e-014	-2.32242e-014	-3.10801e-014	-3.22023e-014	7.76371e-015	4.58629e-015	-8.53757e-016	-6.84995e-015	-1.38118e-015	4.16052e-015	-1.5992e-014	3.66273e-015	-7.1904e-015	-2.28675e-014	-3.64906e-015
-9.41958e-015	-2.78033e-014	-8.36624e-015	3.32699e-015	2.8219e-015	-1.44461e-015	-7.51855e-016	-8.75175e-015	-2.22606e-014	-1.64752e-014	-3.31297e-014	-2.30886e-014	-3.03735e-014	-3.13514e-014	7.76964e-015	4.43432e-015	-7.89488e-016	-6.93487e-015	-1.546e-015	3.77923e-015	-1.62429e-014	3.75216e-015	-7.13656e-015	-2.27902e-014	-3.74916e-015
-9.03798e-015	-2.73413e-014	-7.62049e-015	3.3736e-015	2.50756e-015	-1.5913e-015	-7.32339e-016	-8.26325e-015	-2.19489e-014	-1.63092e-014	-3.26649e-014	-2.29064e-014	-2.96482e-014	-3.0449e-014	7.78467e-015	4.29452e-015	-7.18941e-016	-6.99581e-015	-1.70361e-015	3.36882e-015	-1.64603e-014	3.80793e-015	-7.05855e-015	-2.26651e-014	-3.83941e-015
-8.63774e-015	-2.6837e-014	-6.87935e-015	3.41683e-015	2.21461e-015	-1.72851e-015	-6.72537e-016	-7.75215e-015	-2.16101e-014	-1.61109e-014	-3.21483e-014	-2.26768e-014	-2.89077e-014	-2.95003e-014	7.80863e-015	4.16761e-015	-6.43157e-016	-7.03178e-015	-1.85307e-015	2.93291e-015	-1.66424e-014	3.82784e-015	-6.95653e-015	-2.24921e-014	-3.91885e-015
-8.22114e-015	-2.62916e-014	-6.14626e-015	3.45445e-015	1.94334e-015	-1.85648e-015	-5.74363e-016	-7.22244e-015	-2.12476e-014	-1.58818e-014	-3.15845e-014	-2.24004e-014	-2.81554e-014	-2.85107e-014	7.84123e-015	4.05382e-015	-5.63179e-016	-7.0421e-015	-1.99398e-015	2.47498e-015	-1.67883e-014	3.80966e-015	-6.83147e-015	-2.2272e-014	-3.98695e-015
-7.79016e-015	-2.57064e-014	-5.42463e-015	3.4842e-015	1.6939e-015	-1.97545e-015	-4.39429e-016	-6.6788e-015	-2.08644e-014	-1.56238e-014	-3.09779e-014	-2.2078e-014	-2.73946e-014	-2.7486e-014	7.88196e-015	3.95327e-015	-4.80154e-016	-7.02716e-015	-2.12626e-015	1.99904e-015	-1.68973e-014	3.75202e-015	-6.68462e-015	-2.20057e-014	-4.04292e-015
-7.34707e-015	-2.50828e-014	-4.71715e-015	3.50417e-015	1.46637e-015	-2.08568e-015	-2.69988e-016	-6.126e-015	-2.04634e-014	-1.53396e-014	-3.03335e-014	-2.17101e-014	-2.66279e-014	-2.64316e-014	7.93046e-015	3.8661e-015	-3.95576e-016	-6.98779e-015	-2.25054e-015	1.50846e-015	-1.69691e-014	3.65398e-015	-6.51731e-015	-2.16946e-014	-4.0856e-015
-6.89445e-015	-2.44224e-014	-4.02639e-015	3.51266e-015	1.26049e-015	-2.18738e-015	-6.86394e-017	-5.56843e-015	-2.00478e-014	-1.5032e-014	-2.96561e-014	-2.1298e-014	-2.5858e-014	-2.53532e-014	7.98591e-015	3.79172e-015	-3.10642e-016	-6.92455e-015	-2.36691e-015	1.00684e-015	-1.70038e-014	3.51477e-015	-6.3308e-015	-2.13403e-014	-4.11412e-015
-6.43446e-015	-2.37267e-014	-3.35479e-015	3.50817e-015	1.07598e-015	-2.28138e-015	1.61564e-016	-5.0102e-015	-1.96207e-014	-1.47042e-014	-2.89507e-014	-2.08437e-014	-2.50869e-014	-2.42567e-014	8.04749e-015	3.72973e-015	-2.26622e-016	-6.83878e-015	-2.4758e-015	4.98067e-016	-1.70015e-014	3.33415e-015	-6.12698e-015	-2.09451e-014	-4.12848e-015
-5.96921e-015	-2.29976e-014	-2.70397e-015	3.48911e-015	9.12331e-016	-2.36804e-015	4.17404e-016	-4.45566e-015	-1.91854e-014	-1.43587e-014	-2.82218e-014	-2.03498e-014	-2.43162e-014	-2.31475e-014	8.11489e-015	3.68033e-015	-1.44665e-016	-6.73202e-015	-2.57732e-015	-1.38597e-017	-1.69634e-014	3.11131e-015	-5.90773e-015	-2.05117e-014	-4.12821e-015
-5.50119e-015	-2.22371e-014	-2.0756e-015	3.45446e-015	7.6916e-016	-2.44762e-015	6.95399e-016	-3.90847e-015	-1.87448e-014	-1.39989e-014	-2.74744e-014	-1.9819e-014	-2.35471e-014	-2.2031e-014	8.18721e-015	3.64286e-015	-6.61296e-017	-6.60598e-015	-2.67255e-015	-5.25123e-016	-1.68905e-014	2.84603e-015	-5.6754e-015	-2.00428e-014	-4.11318e-015
-5.03321e-015	-2.14468e-014	-1.47064e-015	3.40305e-015	6.45521e-016	-2.52048e-015	9.92486e-016	-3.37269e-015	-1.83019e-014	-1.36279e-014	-2.67133e-014	-1.92547e-014	-2.27808e-014	-2.09126e-014	8.26366e-015	3.61697e-015	7.66064e-018	-6.46292e-015	-2.76228e-015	-1.03208e-015	-1.67845e-014	2.53907e-015	-5.43215e-015	-1.95414e-014	-4.08341e-015
-4.56826e-015	-2.06287e-014	-8.90387e-016	3.33426e-015	5.40653e-016	-2.58725e-015	1.30486e-015	-2.85146e-015	-1.78591e-014	-1.32485e-014	-2.59431e-014	-1.86606e-014	-2.2018e-014	-1.97972e-014	8.34397e-015	3.60285e-015	7.58405e-017	-6.30542e-015	-2.84735e-015	-1.53214e-015	-1.66467e-014	2.1918e-015	-5.17977e-015	-1.90109e-014	-4.0384e-015
-4.10875e-015	-1.9785e-014	-3.35178e-016	3.24785e-015	4.53964e-016	-2.64841e-015	1.62855e-015	-2.34779e-015	-1.74181e-014	-1.28633e-014	-2.51683e-014	-1.80407e-014	-2.12588e-014	-1.86893e-014	8.42757e-015	3.60032e-015	1.37591e-016	-6.13625e-015	-2.92864e-015	-2.02209e-015	-1.64787e-014	1.80605e-015	-4.92068e-015	-1.84547e-014	-3.97833e-015
-3.6568e-015	-1.8918e-014	1.94953e-016	3.14422e-015	3.84751e-016	-2.70406e-015	1.96e-015	-1.86456e-015	-1.69811e-014	-1.24753e-014	-2.43926e-014	-1.73991e-014	-2.05036e-014	-1.75933e-014	8.51418e-015	3.60889e-015	1.91259e-016	-5.95852e-015	-3.00752e-015	-2.49838e-015	-1.62829e-014	1.38325e-015	-4.65703e-015	-1.78767e-014	-3.90363e-015
-3.21442e-015	-1.80306e-014	7.00643e-016	3.02372e-015	3.32523e-016	-2.75433e-015	2.29561e-015	-1.40399e-015	-1.65498e-014	-1.2087e-014	-2.36196e-014	-1.67403e-014	-1.97527e-014	-1.65134e-014	8.60305e-015	3.62822e-015	2.36238e-016	-5.77493e-015	-3.08453e-015	-2.95806e-015	-1.60618e-014	9.25621e-016	-4.39073e-015	-1.72803e-014	-3.81477e-015
-2.78396e-015	-1.71257e-014	1.18217e-015	2.88693e-015	2.96979e-016	-2.79847e-015	2.632e-015	-9.68366e-016	-1.61254e-014	-1.17016e-014	-2.28529e-014	-1.60692e-014	-1.90055e-014	-1.54528e-014	8.69363e-015	3.65764e-015	2.71996e-016	-5.58812e-015	-3.16052e-015	-3.39899e-015	-1.58182e-014	4.36e-016	-4.1245e-015	-1.66695e-014	-3.71263e-015
-2.36741e-015	-1.62057e-014	1.64063e-015	2.73471e-015	2.77467e-016	-2.83578e-015	2.96605e-015	-5.59618e-016	-1.57087e-014	-1.13211e-014	-2.20956e-014	-1.53906e-014	-1.82612e-014	-1.44148e-014	8.78597e-015	3.69671e-015	2.9745e-016	-5.40176e-015	-3.23652e-015	-3.81845e-015	-1.55545e-014	-8.27675e-017	-3.86084e-015	-1.6048e-014	-3.5976e-015
-1.96659e-015	-1.52731e-014	2.07721e-015	2.56871e-015	2.73424e-016	-2.86603e-015	3.29439e-015	-1.78902e-016	-1.53005e-014	-1.0947e-014	-2.13506e-014	-1.47101e-014	-1.75194e-014	-1.34021e-014	8.87926e-015	3.74558e-015	3.12526e-016	-5.21928e-015	-3.31358e-015	-4.21407e-015	-1.52736e-014	-6.2768e-016	-3.60216e-015	-1.54197e-014	-3.46991e-015
-1.58308e-015	-1.43311e-014	2.4932e-015	2.39058e-015	2.84676e-016	-2.88878e-015	3.61427e-015	1.73527e-016	-1.49012e-014	-1.05815e-014	-2.06199e-014	-1.40329e-014	-1.67802e-014	-1.24174e-014	8.97316e-015	3.80399e-015	3.16828e-016	-5.04348e-015	-3.39262e-015	-4.58398e-015	-1.49784e-014	-1.1953e-015	-3.35073e-015	-1.47879e-014	-3.3306e-015
-1.21849e-015	-1.33824e-014	2.89041e-015	2.20174e-015	3.10688e-016	-2.90325e-015	3.92351e-015	4.97331e-016	-1.4511e-014	-1.02265e-014	-1.99054e-014	-1.3364e-014	-1.60428e-014	-1.14626e-014	9.06709e-015	3.87168e-015	3.09984e-016	-4.87704e-015	-3.47427e-015	-4.92602e-015	-1.46713e-014	-1.78155e-015	-3.1086e-015	-1.41564e-014	-3.18084e-015
-8.74476e-016	-1.24295e-014	3.27079e-015	2.0048e-015	3.51077e-016	-2.90855e-015	4.21974e-015	7.92094e-016	-1.41293e-014	-9.88308e-015	-1.92092e-014	-1.27083e-014	-1.53065e-014	-1.05392e-014	9.161e-015	3.94819e-015	2.91823e-016	-4.72336e-015	-3.55929e-015	-5.2389e-015	-1.43556e-014	-2.38247e-015	-2.87806e-015	-1.3529e-014	-3.02157e-015
-5.52433e-016	-1.14756e-014	3.63642e-015	1.80177e-015	4.05929e-016	-2.90361e-015	4.50095e-015	1.05743e-015	-1.37556e-014	-9.55206e-015	-1.85323e-014	-1.20708e-014	-1.4571e-014	-9.64863e-015	9.25485e-015	4.03302e-015	2.62197e-016	-4.58501e-015	-3.64778e-015	-5.52151e-015	-1.40342e-014	-2.99411e-015	-2.66068e-015	-1.29089e-014	-2.85393e-015
-2.53511e-016	-1.05236e-014	3.98919e-015	1.59513e-015	4.74615e-016	-2.88713e-015	4.76546e-015	1.29358e-015	-1.33893e-014	-9.23391e-015	-1.7876e-014	-1.14559e-014	-1.38363e-014	-8.79186e-015	9.34802e-015	4.1264e-015	2.21829e-016	-4.4648e-015	-3.73976e-015	-5.77337e-015	-1.37098e-014	-3.61268e-015	-2.45876e-015	-1.22994e-014	-2.67926e-015
2.15026e-017	-9.57728e-015	4.33144e-015	1.38788e-015	5.57161e-016	-2.85789e-015	5.01217e-015	1.50122e-015	-1.30295e-014	-8.92898e-015	-1.72412e-014	-1.08683e-014	-1.31024e-014	-7.96911e-015	9.44057e-015	4.22831e-015	1.71185e-016	-4.36471e-015	-3.83562e-015	-5.99448e-015	-1.33859e-014	-4.23419e-015	-2.27423e-015	-1.17034e-014	-2.49844e-015
2.71708e-016	-8.63974e-015	4.66518e-015	1.18249e-015	6.53525e-016	-2.81555e-015	5.24001e-015	1.68086e-015	-1.26749e-014	-8.63721e-015	-1.66287e-014	-1.03126e-014	-1.23695e-014	-7.18072e-015	9.53207e-015	4.33796e-015	1.10272e-016	-4.28692e-015	-3.93575e-015	-6.18432e-015	-1.30651e-014	-4.8543e-015	-2.1085e-015	-1.11237e-014	-2.31283e-015
4.96023e-016	-7.71437e-015	4.99228e-015	9.8187e-016	7.63403e-016	-2.75889e-015	5.44839e-015	1.83349e-015	-1.23238e-014	-8.35891e-015	-1.60382e-014	-9.79296e-015	-1.16378e-014	-6.4268e-015	9.62235e-015	4.45504e-015	3.96701e-017	-4.23308e-015	-4.04023e-015	-6.34306e-015	-1.27502e-014	-5.46882e-015	-1.96283e-015	-1.05629e-014	-2.12388e-015
6.94308e-016	-6.80481e-015	5.31477e-015	7.89132e-016	8.87007e-016	-2.68665e-015	5.63703e-015	1.96018e-015	-1.19749e-014	-8.09399e-015	-1.54698e-014	-9.31292e-015	-1.09076e-014	-5.70669e-015	9.71108e-015	4.57905e-015	-3.97742e-017	-4.20482e-015	-4.14859e-015	-6.47099e-015	-1.24438e-014	-6.07348e-015	-1.83875e-015	-1.00232e-014	-1.93288e-015
8.66091e-016	-5.91418e-015	5.63441e-015	6.06873e-016	1.02414e-015	-2.59824e-015	5.80548e-015	2.06258e-015	-1.16269e-014	-7.84198e-015	-1.49229e-014	-8.87595e-015	-1.01804e-014	-5.01994e-015	9.79799e-015	4.70942e-015	-1.27157e-016	-4.20299e-015	-4.26071e-015	-6.56879e-015	-1.21483e-014	-6.66407e-015	-1.73756e-015	-9.50628e-015	-1.74123e-015
1.01105e-015	-5.04602e-015	5.95322e-015	4.37964e-016	1.1746e-015	-2.49315e-015	5.95409e-015	2.14226e-015	-1.12777e-014	-7.6022e-015	-1.43971e-014	-8.48502e-015	-9.45695e-015	-4.36549e-015	9.88269e-015	4.84517e-015	-2.21223e-016	-4.22823e-015	-4.3763e-015	-6.63756e-015	-1.18656e-014	-7.23707e-015	-1.66051e-015	-9.01386e-015	-1.55039e-015
1.129e-015	-4.2034e-015	6.27277e-015	2.84687e-016	1.33857e-015	-2.37073e-015	6.08348e-015	2.20042e-015	-1.09258e-014	-7.37372e-015	-1.38916e-014	-8.14294e-015	-8.73841e-015	-3.74246e-015	9.96512e-015	4.98621e-015	-3.2068e-016	-4.28106e-015	-4.49452e-015	-6.67847e-015	-1.15985e-014	-7.78877e-015	-1.60814e-015	-8.54735e-015	-1.36175e-015
1.22015e-015	-3.38969e-015	6.59459e-015	1.4954e-016	1.51595e-015	-2.23075e-015	6.19471e-015	2.23861e-015	-1.05695e-014	-7.15563e-015	-1.34058e-014	-7.85139e-015	-8.02629e-015	-3.14997e-015	1.00449e-014	5.13156e-015	-4.24465e-016	-4.36162e-015	-4.61463e-015	-6.69285e-015	-1.13485e-014	-8.31637e-015	-1.58153e-015	-8.10774e-015	-1.17662e-015
1.28424e-015	-2.60791e-015	6.91977e-015	3.46817e-017	1.70623e-015	-2.07214e-015	6.28918e-015	2.25849e-015	-1.0208e-014	-6.94719e-015	-1.29385e-014	-7.61144e-015	-7.32246e-015	-2.58716e-015	1.01217e-014	5.28038e-015	-5.32164e-016	-4.46927e-015	-4.73599e-015	-6.68258e-015	-1.11178e-014	-8.81622e-015	-1.58097e-015	-7.69613e-015	-9.96317e-016
1.32217e-015	-1.86128e-015	7.24889e-015	-5.74796e-017	1.90901e-015	-1.89494e-015	6.36786e-015	2.26215e-015	-9.84005e-015	-6.74743e-015	-1.2489e-014	-7.42493e-015	-6.62884e-015	-2.05238e-015	1.01947e-014	5.43129e-015	-6.42939e-016	-4.60333e-015	-4.85828e-015	-6.6495e-015	-1.09078e-014	-9.28606e-015	-1.60707e-015	-7.31303e-015	-8.22534e-016
1.33488e-015	-1.15282e-015	7.58236e-015	-1.25437e-016	2.12401e-015	-1.69954e-015	6.43266e-015	2.25087e-015	-9.46426e-015	-6.55559e-015	-1.2056e-014	-7.2922e-015	-5.94787e-015	-1.54499e-015	1.02629e-014	5.58316e-015	-7.5559e-016	-4.76273e-015	-4.98072e-015	-6.59537e-015	-1.072e-014	-9.72394e-015	-1.66024e-015	-6.95893e-015	-6.56226e-016
1.32283e-015	-4.85818e-016	7.92054e-015	-1.67592e-016	2.35047e-015	-1.48661e-015	6.48485e-015	2.22609e-015	-9.07966e-015	-6.37045e-015	-1.16383e-014	-7.21332e-015	-5.28181e-015	-1.06357e-015	1.03266e-014	5.73551e-015	-8.68908e-016	-4.94597e-015	-5.10261e-015	-6.52295e-015	-1.05555e-014	-1.01278e-014	-1.74051e-015	-6.63412e-015	-4.98619e-016
1.28646e-015	1.37293e-016	8.26354e-015	-1.82949e-016	2.58771e-015	-1.25635e-015	6.52545e-015	2.18918e-015	-8.68539e-015	-6.19102e-015	-1.12348e-014	-7.1881e-015	-4.63347e-015	-6.07049e-016	1.03851e-014	5.88678e-015	-9.81695e-016	-5.1515e-015	-5.22372e-015	-6.43511e-015	-1.04148e-014	-1.0496e-014	-1.84804e-015	-6.33872e-015	-3.51164e-016
1.22684e-015	7.13634e-016	8.61066e-015	-1.70368e-016	2.83484e-015	-1.00972e-015	6.55651e-015	2.14118e-015	-8.28107e-015	-6.01677e-015	-1.08444e-014	-7.21524e-015	-4.00549e-015	-1.74437e-016	1.04377e-014	6.03543e-015	-1.09265e-015	-5.37744e-015	-5.34335e-015	-6.33415e-015	-1.02989e-014	-1.08276e-014	-1.98241e-015	-6.07254e-015	-2.14976e-016
1.14521e-015	1.24092e-015	8.96089e-015	-1.29123e-016	3.09074e-015	-7.48272e-016	6.57965e-015	2.08366e-015	-7.86671e-015	-5.84713e-015	-1.04655e-014	-7.29352e-015	-3.40033e-015	2.35441e-016	1.04833e-014	6.17981e-015	-1.20108e-015	-5.62171e-015	-5.46101e-015	-6.22269e-015	-1.02083e-014	-1.11223e-014	-2.14354e-015	-5.83517e-015	-9.07153e-017
1.04274e-015	1.71742e-015	9.3131e-015	-5.93651e-017	3.35437e-015	-4.732e-016	6.59648e-015	2.01771e-015	-7.44261e-015	-5.68231e-015	-1.00969e-014	-7.42095e-015	-2.8204e-015	6.23662e-016	1.05212e-014	6.31822e-015	-1.3065e-015	-5.88186e-015	-5.57622e-015	-6.10359e-015	-1.01432e-014	-1.13799e-014	-2.33084e-015	-5.62653e-015	2.05636e-017
9.21082e-016	2.14098e-015	9.66618e-015	3.83041e-017	3.62466e-015	-1.86267e-016	6.60795e-015	1.94465e-015	-7.00923e-015	-5.52215e-015	-9.73787e-015	-7.59475e-015	-2.26804e-015	9.90849e-016	1.05504e-014	6.44939e-015	-1.40837e-015	-6.15544e-015	-5.68818e-015	-5.9797e-015	-1.01037e-014	-1.16007e-014	-2.54406e-015	-5.44593e-015	1.18128e-016
7.8185e-016	2.51038e-015	1.00183e-014	1.63133e-016	3.90018e-015	1.10349e-016	6.61549e-015	1.86569e-015	-6.56728e-015	-5.3666e-015	-9.38709e-015	-7.81229e-015	-1.74556e-015	1.3379e-015	1.05699e-014	6.57158e-015	-1.50566e-015	-6.43959e-015	-5.79692e-015	-5.85398e-015	-1.00899e-014	-1.17849e-014	-2.78193e-015	-5.29258e-015	2.01444e-016
6.26577e-016	2.82477e-015	1.03676e-014	3.14417e-016	4.1795e-015	4.14473e-016	6.62084e-015	1.78151e-015	-6.11773e-015	-5.21534e-015	-9.04363e-015	-8.07077e-015	-1.2556e-015	1.66574e-015	1.05791e-014	6.68321e-015	-1.59785e-015	-6.73144e-015	-5.90184e-015	-5.72938e-015	-1.01015e-014	-1.19341e-014	-3.04383e-015	-5.1656e-015	2.6978e-016
4.57041e-016	3.08361e-015	1.07124e-014	4.90526e-016	4.46088e-015	7.23413e-016	6.62474e-015	1.69323e-015	-5.66194e-015	-5.06886e-015	-8.70647e-015	-8.36673e-015	-8.00188e-016	1.97499e-015	1.05771e-014	6.78255e-015	-1.68407e-015	-7.02813e-015	-6.00336e-015	-5.6087e-015	-1.01386e-014	-1.20498e-014	-3.32908e-015	-5.06426e-015	3.22941e-016
2.7509e-016	3.28584e-015	1.10502e-014	6.90199e-016	4.74274e-015	1.03438e-015	6.62809e-015	1.60169e-015	-5.20169e-015	-4.92847e-015	-8.37483e-015	-8.69641e-015	-3.8076e-016	2.26615e-015	1.05626e-014	6.86824e-015	-1.76421e-015	-7.3273e-015	-6.10185e-015	-5.49465e-015	-1.02009e-014	-1.21334e-014	-3.63633e-015	-4.98775e-015	3.60277e-016
8.2837e-017	3.43173e-015	1.13779e-014	9.11462e-016	5.0231e-015	1.34467e-015	6.63169e-015	1.50757e-015	-4.73871e-015	-4.79431e-015	-8.04722e-015	-9.05573e-015	1.29351e-018	2.53937e-015	1.05347e-014	6.939e-015	-1.8383e-015	-7.62579e-015	-6.19762e-015	-5.3897e-015	-1.02871e-014	-1.2187e-014	-3.96432e-015	-4.93492e-015	3.81657e-016
-1.17333e-016	3.52162e-015	1.16932e-014	1.1516e-015	5.30019e-015	1.65181e-015	6.63647e-015	1.41195e-015	-4.27494e-015	-4.66754e-015	-7.723e-015	-9.44068e-015	3.44571e-016	2.79548e-015	1.04931e-014	6.99309e-015	-1.90604e-015	-7.92064e-015	-6.29107e-015	-5.29636e-015	-1.03964e-014	-1.22132e-014	-4.31161e-015	-4.90477e-015	3.8698e-016
-3.23577e-016	3.55646e-015	1.19934e-014	1.40839e-015	5.57286e-015	1.9531e-015	6.64307e-015	1.31587e-015	-3.81224e-015	-4.54898e-015	-7.4014e-015	-9.84709e-015	6.48256e-016	3.03471e-015	1.04367e-014	7.02907e-015	-1.96736e-015	-8.20916e-015	-6.38299e-015	-5.21756e-015	-1.05276e-014	-1.22149e-014	-4.67659e-015	-4.89638e-015	3.76247e-016
-5.33895e-016	3.53743e-015	1.22751e-014	1.6791e-015	5.83901e-015	2.2457e-015	6.65129e-015	1.21978e-015	-3.35309e-015	-4.44002e-015	-7.08164e-015	-1.02701e-014	9.12367e-016	3.2572e-015	1.03653e-014	7.04558e-015	-2.02233e-015	-8.48855e-015	-6.47445e-015	-5.15531e-015	-1.06792e-014	-1.2195e-014	-5.0573e-015	-4.90896e-015	3.49976e-016
-7.46686e-016	3.46595e-015	1.25362e-014	1.96088e-015	6.09678e-015	2.52672e-015	6.66133e-015	1.12459e-015	-2.90014e-015	-4.34257e-015	-6.76316e-015	-1.0705e-014	1.13647e-015	3.46289e-015	1.02785e-014	7.04154e-015	-2.07078e-015	-8.75592e-015	-6.56625e-015	-5.11156e-015	-1.085e-014	-1.21565e-014	-5.45172e-015	-4.94142e-015	3.08597e-016
-9.59133e-016	3.34408e-015	1.27738e-014	2.25062e-015	6.34416e-015	2.79395e-015	6.67312e-015	1.03129e-015	-2.45601e-015	-4.25756e-015	-6.44556e-015	-1.11477e-014	1.3204e-015	3.65189e-015	1.01758e-014	7.01632e-015	-2.11355e-015	-9.00904e-015	-6.65911e-015	-5.08779e-015	-1.10383e-014	-1.21027e-014	-5.85787e-015	-4.99276e-015	2.5251e-016
-1.16901e-015	3.17427e-015	1.29855e-014	2.54528e-015	6.57942e-015	3.0449e-015	6.68666e-015	9.40677e-016	-2.02294e-015	-4.18606e-015	-6.12823e-015	-1.15934e-014	1.46503e-015	3.82457e-015	1.00569e-014	6.9687e-015	-2.15079e-015	-9.24584e-015	-6.75407e-015	-5.08553e-015	-1.12421e-014	-1.20374e-014	-6.27406e-015	-5.0615e-015	1.8237e-016
-1.37437e-015	2.95944e-015	1.31687e-014	2.84149e-015	6.80118e-015	3.2771e-015	6.70096e-015	8.53735e-016	-1.60295e-015	-4.12952e-015	-5.8104e-015	-1.20379e-014	1.57162e-015	3.98101e-015	9.92147e-015	6.89821e-015	-2.18304e-015	-9.46454e-015	-6.85212e-015	-5.10632e-015	-1.14598e-014	-1.19638e-014	-6.69815e-015	-5.14696e-015	9.87776e-017
-1.57276e-015	2.70262e-015	1.3321e-014	3.1361e-015	7.00819e-015	3.48868e-015	6.71555e-015	7.71541e-016	-1.19801e-015	-4.0894e-015	-5.49172e-015	-1.24763e-014	1.64174e-015	4.12166e-015	9.77002e-015	6.80506e-015	-2.21074e-015	-9.66335e-015	-6.95377e-015	-5.15086e-015	-1.16896e-014	-1.18852e-014	-7.1277e-015	-5.24897e-015	2.52977e-018
-1.76213e-015	2.40774e-015	1.34405e-014	3.42545e-015	7.19864e-015	3.67731e-015	6.72984e-015	6.95069e-016	-8.11152e-016	-4.06718e-015	-5.17235e-015	-1.29042e-014	1.67718e-015	4.24609e-015	9.60287e-015	6.68877e-015	-2.23469e-015	-9.84026e-015	-7.05998e-015	-5.22005e-015	-1.19298e-014	-1.18051e-014	-7.56033e-015	-5.36617e-015	-1.05568e-016
-1.94131e-015	2.07909e-015	1.35258e-014	3.70621e-015	7.37112e-015	3.84096e-015	6.74281e-015	6.25277e-016	-4.44128e-016	-4.06385e-015	-4.85153e-015	-1.33173e-014	1.6806e-015	4.35496e-015	9.42068e-015	6.54936e-015	-2.25494e-015	-9.99438e-015	-7.17245e-015	-5.31338e-015	-1.21781e-014	-1.17263e-014	-7.99367e-015	-5.49747e-015	-2.2462e-016
-2.10843e-015	1.72024e-015	1.3575e-014	3.97535e-015	7.5243e-015	3.97941e-015	6.75341e-015	5.62973e-016	-9.88696e-017	-4.07949e-015	-4.5288e-015	-1.37112e-014	1.65441e-015	4.44897e-015	9.22385e-015	6.38808e-015	-2.27165e-015	-1.01249e-014	-7.29219e-015	-5.42988e-015	-1.24327e-014	-1.1652e-014	-8.42542e-015	-5.64181e-015	-3.53448e-016
-2.26223e-015	1.33611e-015	1.35867e-014	4.23017e-015	7.65768e-015	4.09185e-015	6.76045e-015	5.08848e-016	2.22241e-016	-4.11556e-015	-4.20336e-015	-1.40824e-014	1.60176e-015	4.52815e-015	9.01325e-015	6.20581e-015	-2.28615e-015	-1.02309e-014	-7.42016e-015	-5.5692e-015	-1.26912e-014	-1.15857e-014	-8.85321e-015	-5.79815e-015	-4.90882e-016
-2.40047e-015	9.31461e-016	1.35606e-014	4.46736e-015	7.77059e-015	4.17784e-015	6.76312e-015	4.64415e-016	5.18346e-016	-4.17216e-015	-3.87458e-015	-1.44269e-014	1.52546e-015	4.59286e-015	8.79046e-015	6.00278e-015	-2.29835e-015	-1.03114e-014	-7.55718e-015	-5.73095e-015	-1.29513e-014	-1.15301e-014	-9.2743e-015	-5.96566e-015	-6.36128e-016
-2.52197e-015	5.10875e-016	1.34961e-014	4.68475e-015	7.863e-015	4.23697e-015	6.76031e-015	4.30731e-016	7.88727e-016	-4.24912e-015	-3.54208e-015	-1.47416e-014	1.42929e-015	4.64366e-015	8.5565e-015	5.78099e-015	-2.30855e-015	-1.03665e-014	-7.70353e-015	-5.91336e-015	-1.32112e-014	-1.14867e-014	-9.68556e-015	-6.14356e-015	-7.88168e-016
-2.62536e-015	7.99061e-017	1.33933e-014	4.87995e-015	7.93432e-015	4.2699e-015	6.75017e-015	4.09567e-016	1.03283e-015	-4.3465e-015	-3.20544e-015	-1.50233e-014	1.31655e-015	4.68152e-015	8.31287e-015	5.54159e-015	-2.31707e-015	-1.03957e-014	-7.86023e-015	-6.11522e-015	-1.3468e-014	-1.14578e-014	-1.00846e-014	-6.33028e-015	-9.45462e-016
-2.70953e-015	-3.56573e-016	1.32523e-014	5.05075e-015	7.98429e-015	4.27759e-015	6.73185e-015	4.01944e-016	1.24966e-015	-4.4638e-015	-2.86407e-015	-1.52695e-014	1.1914e-015	4.70727e-015	8.0611e-015	5.28671e-015	-2.32486e-015	-1.03987e-014	-8.02745e-015	-6.33466e-015	-1.37186e-014	-1.14454e-014	-1.04695e-014	-6.52493e-015	-1.10696e-015
-2.77381e-015	-7.93887e-016	1.30736e-014	5.19551e-015	8.01352e-015	4.26077e-015	6.70418e-015	4.09189e-016	1.43896e-015	-4.60003e-015	-2.51768e-015	-1.54779e-014	1.05796e-015	4.72231e-015	7.80366e-015	5.0177e-015	-2.33155e-015	-1.03756e-014	-8.20507e-015	-6.56991e-015	-1.39604e-014	-1.14507e-014	-1.08382e-014	-6.72624e-015	-1.27191e-015
-2.81721e-015	-1.2268e-015	1.28587e-014	5.31277e-015	8.02232e-015	4.22153e-015	6.66652e-015	4.32323e-016	1.60097e-015	-4.75441e-015	-2.16606e-015	-1.56468e-014	9.20513e-016	4.72789e-015	7.54231e-015	4.73659e-015	-2.33757e-015	-1.03269e-014	-8.39362e-015	-6.81808e-015	-1.4192e-014	-1.14747e-014	-1.11883e-014	-6.933e-015	-1.43878e-015
-2.83998e-015	-1.64986e-015	1.26093e-014	5.40166e-015	8.01208e-015	4.16238e-015	6.61791e-015	4.7262e-016	1.73593e-015	-4.92555e-015	-1.80899e-015	-1.57745e-014	7.8266e-016	4.72536e-015	7.27857e-015	4.44535e-015	-2.34272e-015	-1.02537e-014	-8.59301e-015	-7.07693e-015	-1.44107e-014	-1.1518e-014	-1.15178e-014	-7.14425e-015	-1.60674e-015
-2.84168e-015	-2.05792e-015	1.23277e-014	5.46116e-015	7.98309e-015	4.08483e-015	6.55749e-015	5.3132e-016	1.84497e-015	-5.11175e-015	-1.44511e-015	-1.586e-014	6.48534e-016	4.71595e-015	7.01493e-015	4.14635e-015	-2.3469e-015	-1.01567e-014	-8.8026e-015	-7.34376e-015	-1.46147e-014	-1.15808e-014	-1.18253e-014	-7.3592e-015	-1.77411e-015
-2.82197e-015	-2.4462e-015	1.20157e-014	5.49026e-015	7.93606e-015	3.99204e-015	6.48473e-015	6.09096e-016	1.92854e-015	-5.31055e-015	-1.07466e-015	-1.59028e-014	5.21576e-016	4.70162e-015	6.75407e-015	3.84157e-015	-2.34958e-015	-1.00374e-014	-9.0217e-015	-7.61519e-015	-1.48016e-014	-1.1663e-014	-1.21084e-014	-7.57619e-015	-1.93972e-015
-2.7811e-015	-2.80975e-015	1.16765e-014	5.4888e-015	7.87241e-015	3.88724e-015	6.39904e-015	7.07346e-016	1.98842e-015	-5.51976e-015	-6.97244e-016	-1.59021e-014	4.04999e-016	4.68419e-015	6.49751e-015	3.53336e-015	-2.35023e-015	-9.89651e-015	-9.24993e-015	-7.88788e-015	-1.4969e-014	-1.17643e-014	-1.23655e-014	-7.79412e-015	-2.10293e-015
-2.71991e-015	-3.14504e-015	1.13128e-014	5.4569e-015	7.79392e-015	3.77277e-015	6.30009e-015	8.26394e-016	2.02618e-015	-5.73689e-015	-3.13139e-016	-1.58579e-014	3.01458e-016	4.66521e-015	6.24756e-015	3.22366e-015	-2.34876e-015	-9.73549e-015	-9.48623e-015	-8.15825e-015	-1.51148e-014	-1.18841e-014	-1.25952e-014	-8.01162e-015	-2.26284e-015
-2.63898e-015	-3.44767e-015	1.09285e-014	5.39485e-015	7.70174e-015	3.65178e-015	6.18766e-015	9.66984e-016	2.04367e-015	-5.95784e-015	7.75815e-017	-1.57706e-014	2.14739e-016	4.64591e-015	6.00668e-015	2.91507e-015	-2.34475e-015	-9.55535e-015	-9.72913e-015	-8.42298e-015	-1.52369e-014	-1.20206e-014	-1.27964e-014	-8.22769e-015	-2.41803e-015
-2.53966e-015	-3.71399e-015	1.05271e-014	5.30307e-015	7.59721e-015	3.52743e-015	6.06167e-015	1.13005e-015	2.04282e-015	-6.18014e-015	4.75288e-016	-1.56401e-014	1.47675e-016	4.62798e-015	5.7771e-015	2.61021e-015	-2.33766e-015	-9.35685e-015	-9.97702e-015	-8.67918e-015	-1.53338e-014	-1.21735e-014	-1.29684e-014	-8.44046e-015	-2.56754e-015
-2.42303e-015	-3.94046e-015	1.01126e-014	5.18231e-015	7.48191e-015	3.40311e-015	5.92259e-015	1.31537e-015	2.02565e-015	-6.4003e-015	8.7947e-016	-1.5467e-014	1.02224e-016	4.61317e-015	5.56129e-015	2.31165e-015	-2.32745e-015	-9.1419e-015	-1.02285e-014	-8.92402e-015	-1.54033e-014	-1.23404e-014	-1.31105e-014	-8.64868e-015	-2.71048e-015
-2.29119e-015	-4.12394e-015	9.68891e-015	5.03374e-015	7.35704e-015	3.28276e-015	5.76991e-015	1.52294e-015	1.99463e-015	-6.61387e-015	1.28977e-015	-1.52524e-014	8.03302e-017	4.6028e-015	5.36127e-015	2.02168e-015	-2.31412e-015	-8.91191e-015	-1.04812e-014	-9.15401e-015	-1.54448e-014	-1.25196e-014	-1.3222e-014	-8.85108e-015	-2.84599e-015
-2.14526e-015	-4.26251e-015	9.26016e-015	4.85852e-015	7.22446e-015	3.16927e-015	5.60418e-015	1.75357e-015	1.95214e-015	-6.81698e-015	1.70593e-015	-1.49981e-014	8.35474e-017	4.59839e-015	5.17903e-015	1.74223e-015	-2.29629e-015	-8.66887e-015	-1.07327e-014	-9.3662e-015	-1.54569e-014	-1.27094e-014	-1.33028e-014	-9.04673e-015	-2.97321e-015
-1.98744e-015	-4.35389e-015	8.83025e-015	4.65827e-015	7.0856e-015	3.06604e-015	5.42623e-015	2.00638e-015	1.90086e-015	-7.00564e-015	2.12735e-015	-1.47063e-014	1.12572e-016	4.60158e-015	5.01583e-015	1.47522e-015	-2.27288e-015	-8.41438e-015	-1.09811e-014	-9.55759e-015	-1.54386e-014	-1.2907e-014	-1.33525e-014	-9.23378e-015	-3.09153e-015
-1.82038e-015	-4.39682e-015	8.40329e-015	4.43518e-015	6.94193e-015	2.97595e-015	5.2365e-015	2.28059e-015	1.84286e-015	-7.17661e-015	2.55357e-015	-1.43791e-014	1.68073e-016	4.61336e-015	4.8737e-015	1.22244e-015	-2.24316e-015	-8.15008e-015	-1.12244e-014	-9.72488e-015	-1.53897e-014	-1.311e-014	-1.33715e-014	-9.41123e-015	-3.20034e-015
-1.6459e-015	-4.39021e-015	7.98376e-015	4.19065e-015	6.79532e-015	2.90147e-015	5.03578e-015	2.5752e-015	1.78065e-015	-7.32611e-015	2.98343e-015	-1.40183e-014	2.5005e-016	4.63526e-015	4.75415e-015	9.84707e-016	-2.20606e-015	-7.87721e-015	-1.14605e-014	-9.86581e-015	-1.53091e-014	-1.33152e-014	-1.33605e-014	-9.57784e-015	-3.29935e-015
-1.46603e-015	-4.33387e-015	7.57502e-015	3.92661e-015	6.6467e-015	2.84462e-015	4.82521e-015	2.88844e-015	1.717e-015	-7.45069e-015	3.41587e-015	-1.36264e-014	3.5852e-016	4.6677e-015	4.65785e-015	7.6289e-016	-2.16135e-015	-7.59784e-015	-1.16872e-014	-9.97797e-015	-1.51972e-014	-1.35196e-014	-1.33202e-014	-9.73249e-015	-3.38743e-015
-1.28292e-015	-4.22744e-015	7.18137e-015	3.64528e-015	6.49706e-015	2.80756e-015	4.60587e-015	3.21907e-015	1.65384e-015	-7.54663e-015	3.84922e-015	-1.32059e-014	4.92404e-016	4.71104e-015	4.58476e-015	5.58608e-016	-2.10852e-015	-7.31339e-015	-1.19029e-014	-1.00593e-014	-1.50544e-014	-1.37215e-014	-1.32523e-014	-9.87421e-015	-3.46442e-015
-1.09887e-015	-4.07108e-015	6.80654e-015	3.34891e-015	6.34747e-015	2.79211e-015	4.37872e-015	3.56481e-015	1.59306e-015	-7.61043e-015	4.28206e-015	-1.276e-014	6.50173e-016	4.76598e-015	4.53566e-015	3.72773e-016	-2.04769e-015	-7.02563e-015	-1.21054e-014	-1.01083e-014	-1.48808e-014	-1.39182e-014	-1.31582e-014	-1.00022e-014	-3.52965e-015
-9.1656e-016	-3.86622e-015	6.45463e-015	3.03963e-015	6.19891e-015	2.80032e-015	4.14553e-015	3.9237e-015	1.53677e-015	-7.63945e-015	4.71287e-015	-1.2291e-014	8.29947e-016	4.83288e-015	4.51083e-015	2.05581e-016	-1.97833e-015	-6.73622e-015	-1.22918e-014	-1.01237e-014	-1.46775e-014	-1.41072e-014	-1.30395e-014	-1.01156e-014	-3.58324e-015
-7.38885e-016	-3.61421e-015	6.12881e-015	2.72048e-015	6.05213e-015	2.83269e-015	3.90797e-015	4.29365e-015	1.48652e-015	-7.63047e-015	5.13988e-015	-1.18013e-014	1.02941e-015	4.91134e-015	4.50962e-015	5.67681e-017	-1.89991e-015	-6.44624e-015	-1.24602e-014	-1.01048e-014	-1.44453e-014	-1.42858e-014	-1.28979e-014	-1.02139e-014	-3.62424e-015
-5.68003e-016	-3.31707e-015	5.83174e-015	2.3939e-015	5.90765e-015	2.88912e-015	3.66707e-015	4.67199e-015	1.44391e-015	-7.58149e-015	5.56127e-015	-1.12943e-014	1.24578e-015	5.00113e-015	4.53171e-015	-7.39356e-017	-1.81211e-015	-6.15737e-015	-1.26096e-014	-1.00511e-014	-1.41856e-014	-1.44518e-014	-1.27356e-014	-1.02967e-014	-3.654e-015
-4.05924e-016	-2.97766e-015	5.5664e-015	2.0621e-015	5.76591e-015	2.96931e-015	3.4241e-015	5.05524e-015	1.40986e-015	-7.49087e-015	5.97447e-015	-1.07731e-014	1.47579e-015	5.10135e-015	4.57632e-015	-1.87214e-016	-1.71486e-015	-5.87163e-015	-1.27378e-014	-9.96324e-015	-1.39006e-014	-1.46035e-014	-1.25548e-014	-1.03636e-014	-3.67218e-015
-2.55195e-016	-2.59899e-015	5.33489e-015	1.72721e-015	5.62676e-015	3.0724e-015	3.1805e-015	5.43987e-015	1.38455e-015	-7.35772e-015	6.37755e-015	-1.02413e-014	1.71636e-015	5.21089e-015	4.64238e-015	-2.83763e-016	-1.60767e-015	-5.59035e-015	-1.28434e-014	-9.84123e-015	-1.35916e-014	-1.47393e-014	-1.23578e-014	-1.0414e-014	-3.67885e-015
-1.17842e-016	-2.18427e-015	5.1394e-015	1.39103e-015	5.49001e-015	3.19737e-015	2.93754e-015	5.82196e-015	1.36873e-015	-7.18106e-015	6.76791e-015	-9.70218e-015	1.96361e-015	5.32882e-015	4.72834e-015	-3.64643e-016	-1.49087e-015	-5.31528e-015	-1.29254e-014	-9.6856e-015	-1.32612e-014	-1.48576e-014	-1.21474e-014	-1.04482e-014	-3.67407e-015
4.63581e-018	-1.73736e-015	4.98059e-015	1.05619e-015	5.3552e-015	3.3421e-015	2.69639e-015	6.19833e-015	1.36197e-015	-6.96078e-015	7.14273e-015	-9.15858e-015	2.21362e-015	5.45342e-015	4.83224e-015	-4.30707e-016	-1.36503e-015	-5.04761e-015	-1.29834e-014	-9.49803e-015	-1.2912e-014	-1.49569e-014	-1.19263e-014	-1.04653e-014	-3.65769e-015
1.10544e-016	-1.26219e-015	4.86027e-015	7.24896e-016	5.222e-015	3.50452e-015	2.45853e-015	6.56483e-015	1.36383e-015	-6.69758e-015	7.4985e-015	-8.61383e-015	2.46197e-015	5.5832e-015	4.95238e-015	-4.83442e-016	-1.23091e-015	-4.78849e-015	-1.30166e-014	-9.28005e-015	-1.25466e-014	-1.50376e-014	-1.16974e-014	-1.04663e-014	-3.63017e-015
1.98521e-016	-7.63245e-016	4.7787e-015	3.99297e-016	5.08972e-015	3.68171e-015	2.22466e-015	6.91756e-015	1.37354e-015	-6.3919e-015	7.832e-015	-8.07161e-015	2.70474e-015	5.71617e-015	5.0861e-015	-5.25277e-016	-1.08903e-015	-4.53942e-015	-1.30253e-014	-9.03319e-015	-1.2168e-014	-1.50996e-014	-1.14636e-014	-1.04518e-014	-3.59177e-015
2.67217e-016	-2.44917e-016	4.73553e-015	8.13203e-017	4.95778e-015	3.87053e-015	1.99608e-015	7.25276e-015	1.38967e-015	-6.04538e-015	8.14004e-015	-7.53567e-015	2.93816e-015	5.85004e-015	5.23082e-015	-5.58012e-016	-9.40781e-016	-4.30198e-015	-1.30101e-014	-8.76033e-015	-1.17794e-014	-1.51428e-014	-1.12265e-014	-1.04225e-014	-3.54301e-015
3.15636e-016	2.87962e-016	4.7307e-015	-2.27258e-016	4.82454e-015	4.06721e-015	1.77349e-015	7.56589e-015	1.41177e-015	-5.66064e-015	8.41985e-015	-7.00877e-015	3.15782e-015	5.98181e-015	5.38411e-015	-5.83649e-016	-7.8727e-016	-4.0774e-015	-1.29713e-014	-8.46426e-015	-1.13847e-014	-1.51675e-014	-1.09891e-014	-1.03797e-014	-3.48385e-015
3.43036e-016	8.30367e-016	4.7632e-015	-5.24958e-016	4.68931e-015	4.26797e-015	1.55739e-015	7.85287e-015	1.43729e-015	-5.24042e-015	8.66799e-015	-6.49343e-015	3.35959e-015	6.10945e-015	5.54346e-015	-6.03833e-016	-6.30194e-016	-3.86675e-015	-1.29099e-014	-8.14768e-015	-1.09874e-014	-1.51735e-014	-1.07543e-014	-1.03241e-014	-3.41514e-015
3.48987e-016	1.37774e-015	4.83163e-015	-8.10688e-016	4.55039e-015	4.46871e-015	1.34838e-015	8.10897e-015	1.46394e-015	-4.78828e-015	8.88125e-015	-5.99274e-015	3.5388e-015	6.2297e-015	5.70568e-015	-6.21493e-016	-4.70359e-016	-3.67163e-015	-1.28268e-014	-7.81401e-015	-1.05906e-014	-1.51623e-014	-1.05239e-014	-1.02576e-014	-3.3377e-015
3.341e-016	1.92515e-015	4.93409e-015	-1.08293e-015	4.40627e-015	4.66538e-015	1.14717e-015	8.33009e-015	1.48941e-015	-4.30758e-015	9.05656e-015	-5.50965e-015	3.69156e-015	6.33994e-015	5.86832e-015	-6.38542e-016	-3.08901e-016	-3.49281e-015	-1.27236e-014	-7.46678e-015	-1.0198e-014	-1.51352e-014	-1.03001e-014	-1.01812e-014	-3.25182e-015
2.98288e-016	2.46685e-015	5.06839e-015	-1.34005e-015	4.25639e-015	4.853e-015	9.54204e-016	8.51249e-015	1.51144e-015	-3.80295e-015	9.19048e-015	-5.04703e-015	3.81442e-015	6.43692e-015	6.02782e-015	-6.57134e-016	-1.4772e-016	-3.33094e-015	-1.2602e-014	-7.1095e-015	-9.81349e-015	-1.50938e-014	-1.00859e-014	-1.0097e-014	-3.15854e-015
2.41691e-016	2.9987e-015	5.23243e-015	-1.58115e-015	4.09881e-015	5.02656e-015	7.69618e-016	8.65278e-015	1.52727e-015	-3.27917e-015	9.28047e-015	-4.60813e-015	3.90408e-015	6.51803e-015	6.1813e-015	-6.7952e-016	1.15253e-017	-3.18649e-015	-1.2464e-014	-6.74548e-015	-9.44095e-015	-1.50405e-014	-9.88333e-015	-1.00059e-014	-3.0592e-015
1.65041e-016	3.51563e-015	5.42259e-015	-1.80492e-015	3.93278e-015	5.18203e-015	5.93043e-016	8.74722e-015	1.5339e-015	-2.74113e-015	9.32351e-015	-4.19552e-015	3.95784e-015	6.58011e-015	6.32563e-015	-7.07861e-016	1.6726e-016	-3.0603e-015	-1.23116e-014	-6.37883e-015	-9.08316e-015	-1.4977e-014	-9.69449e-015	-9.90989e-015	-2.95399e-015
6.94706e-017	4.01314e-015	5.63577e-015	-2.01022e-015	3.75713e-015	5.31528e-015	4.25132e-016	8.79274e-015	1.52857e-015	-2.19503e-015	9.31737e-015	-3.81097e-015	3.97316e-015	6.61978e-015	6.45745e-015	-7.44461e-016	3.17435e-016	-2.95354e-015	-1.21475e-014	-6.01358e-015	-8.74397e-015	-1.49065e-014	-9.52168e-015	-9.81099e-015	-2.8445e-015
-4.40419e-017	4.48674e-015	5.86872e-015	-2.19626e-015	3.57076e-015	5.42207e-015	2.65586e-016	8.78644e-015	1.50871e-015	-1.64648e-015	9.25975e-015	-3.45664e-015	3.94756e-015	6.63413e-015	6.57446e-015	-7.91134e-016	4.59661e-016	-2.86643e-015	-1.19748e-014	-5.6525e-015	-8.42607e-015	-1.48315e-014	-9.36601e-015	-9.71125e-015	-2.73127e-015
-1.74328e-016	4.93233e-015	6.11753e-015	-2.36263e-015	3.37257e-015	5.49802e-015	1.14552e-016	8.72589e-015	1.47131e-015	-1.10181e-015	9.14795e-015	-3.13511e-015	3.87892e-015	6.621e-015	6.6744e-015	-8.49955e-016	5.92484e-016	-2.79964e-015	-1.17955e-014	-5.29951e-015	-8.13255e-015	-1.47547e-014	-9.22823e-015	-9.61271e-015	-2.61487e-015
-3.1946e-016	5.34657e-015	6.37922e-015	-2.50889e-015	3.16214e-015	5.5389e-015	-2.86669e-017	8.60898e-015	1.41325e-015	-5.6704e-016	8.9808e-015	-2.84788e-015	3.76641e-015	6.5775e-015	6.75498e-015	-9.22584e-016	7.13361e-016	-2.75367e-015	-1.16123e-014	-4.95838e-015	-7.8657e-015	-1.46787e-014	-9.10946e-015	-9.51697e-015	-2.49678e-015
-4.76811e-016	5.72526e-015	6.64908e-015	-2.63476e-015	2.93896e-015	5.54106e-015	-1.64786e-016	8.4343e-015	1.33138e-015	-4.84652e-017	8.75662e-015	-2.59658e-015	3.60923e-015	6.50095e-015	6.8138e-015	-1.01026e-015	8.20221e-016	-2.72819e-015	-1.14281e-014	-4.63225e-015	-7.62821e-015	-1.46055e-014	-9.01054e-015	-9.42579e-015	-2.37875e-015
-6.4413e-016	6.06519e-015	6.92286e-015	-2.74009e-015	2.70259e-015	5.50156e-015	-2.94233e-016	8.20046e-015	1.22296e-015	4.47407e-016	8.47393e-015	-2.38317e-015	3.40748e-015	6.38959e-015	6.84982e-015	-1.11446e-015	9.11471e-016	-2.72353e-015	-1.12459e-014	-4.32477e-015	-7.42255e-015	-1.4538e-014	-8.93204e-015	-9.34152e-015	-2.26214e-015
-8.19325e-016	6.3637e-015	7.19636e-015	-2.8245e-015	2.45299e-015	5.41781e-015	-4.18144e-016	7.90738e-015	1.08486e-015	9.14633e-016	8.13199e-015	-2.20855e-015	3.16159e-015	6.24161e-015	6.86127e-015	-1.23627e-015	9.85573e-016	-2.73947e-015	-1.10684e-014	-4.03887e-015	-7.25042e-015	-1.44799e-014	-8.87431e-015	-9.2663e-015	-2.14806e-015
-1.00043e-015	6.61846e-015	7.4655e-015	-2.88825e-015	2.18978e-015	5.2882e-015	-5.37098e-016	7.55507e-015	9.15199e-016	1.34686e-015	7.73089e-015	-2.07405e-015	2.87118e-015	6.05551e-015	6.84658e-015	-1.37672e-015	1.04126e-015	-2.77577e-015	-1.08984e-014	-3.77735e-015	-7.11284e-015	-1.44336e-014	-8.83717e-015	-9.20165e-015	-2.03852e-015
-1.18573e-015	6.82748e-015	7.72611e-015	-2.93098e-015	1.91344e-015	5.11094e-015	-6.5177e-016	7.1447e-015	7.11465e-016	1.7386e-015	7.27029e-015	-1.98066e-015	2.53734e-015	5.82993e-015	6.80461e-015	-1.53604e-015	1.07755e-015	-2.83193e-015	-1.07392e-014	-3.54248e-015	-7.01061e-015	-1.44017e-014	-8.8206e-015	-9.14935e-015	-1.93503e-015
-1.37266e-015	6.98912e-015	7.97396e-015	-2.95357e-015	1.62497e-015	4.88475e-015	-7.62767e-016	6.67706e-015	4.71181e-016	2.08437e-015	6.75164e-015	-1.92942e-015	2.16185e-015	5.56358e-015	6.73539e-015	-1.71448e-015	1.09238e-015	-2.90697e-015	-1.05937e-014	-3.33594e-015	-6.94469e-015	-1.4386e-014	-8.82401e-015	-9.11179e-015	-1.83867e-015
-1.55899e-015	7.10162e-015	8.20478e-015	-2.95648e-015	1.32492e-015	4.60873e-015	-8.71593e-016	6.15401e-015	1.92891e-016	2.37896e-015	6.1757e-015	-1.92133e-015	1.74659e-015	5.2567e-015	6.63934e-015	-1.91177e-015	1.08487e-015	-3.00109e-015	-1.0464e-014	-3.15974e-015	-6.91581e-015	-1.43894e-014	-8.84661e-015	-9.09009e-015	-1.75094e-015
-1.74301e-015	7.16415e-015	8.415e-015	-2.93978e-015	1.01403e-015	4.28343e-015	-9.78717e-016	5.57724e-015	-1.23899e-016	2.61827e-015	5.54369e-015	-1.95672e-015	1.29389e-015	4.90921e-015	6.51607e-015	-2.1282e-015	1.05411e-015	-3.11297e-015	-1.0352e-014	-3.01576e-015	-6.92381e-015	-1.44135e-014	-8.88767e-015	-9.08522e-015	-1.67343e-015
-1.92294e-015	7.1762e-015	8.60077e-015	-2.90475e-015	6.93564e-016	3.90973e-015	-1.08463e-015	4.9498e-015	-4.80348e-016	2.79825e-015	4.85838e-015	-2.0359e-015	8.07086e-016	4.52155e-015	6.36584e-015	-2.3632e-015	9.99294e-016	-3.24213e-015	-1.02599e-014	-2.90512e-015	-6.96758e-015	-1.44593e-014	-8.94645e-015	-9.09842e-015	-1.60769e-015
-2.09639e-015	7.13779e-015	8.75837e-015	-2.85212e-015	3.64924e-016	3.48875e-015	-1.18987e-015	4.27517e-015	-8.77073e-016	2.91443e-015	4.12197e-015	-2.15863e-015	2.89038e-016	4.09451e-015	6.18957e-015	-2.61517e-015	9.20285e-016	-3.38692e-015	-1.01896e-014	-2.82792e-015	-7.04598e-015	-1.45276e-014	-9.02223e-015	-9.13054e-015	-1.55512e-015
-2.26238e-015	7.05005e-015	8.88493e-015	-2.7827e-015	3.01031e-017	3.02279e-015	-1.2954e-015	3.55702e-015	-1.31345e-015	2.96379e-015	3.3377e-015	-2.32475e-015	-2.56698e-016	3.62901e-015	5.98843e-015	-2.88323e-015	8.17881e-016	-3.54642e-015	-1.01423e-014	-2.78436e-015	-7.15835e-015	-1.46192e-014	-9.11267e-015	-9.18239e-015	-1.51722e-015
-2.41903e-015	6.91389e-015	8.97714e-015	-2.69723e-015	-3.08734e-016	2.51499e-015	-1.40185e-015	2.80003e-015	-1.78866e-015	2.94412e-015	2.50948e-015	-2.53339e-015	-8.26916e-016	3.12693e-015	5.76411e-015	-3.16605e-015	6.92032e-016	-3.71931e-015	-1.01193e-014	-2.77465e-015	-7.30306e-015	-1.47345e-014	-9.21637e-015	-9.25438e-015	-1.49535e-015
-2.5657e-015	6.72949e-015	9.03286e-015	-2.59714e-015	-6.49653e-016	1.96896e-015	-1.50987e-015	2.00934e-015	-2.30136e-015	2.85329e-015	1.6415e-015	-2.78358e-015	-1.41745e-015	2.5907e-015	5.51848e-015	-3.46183e-015	5.42797e-016	-3.90395e-015	-1.01213e-014	-2.79768e-015	-7.47769e-015	-1.48734e-014	-9.33245e-015	-9.3465e-015	-1.49095e-015
-2.70233e-015	6.49892e-015	9.04965e-015	-2.48374e-015	-9.90483e-016	1.3886e-015	-1.62003e-015	1.18983e-015	-2.8499e-015	2.6903e-015	7.38196e-016	-3.07436e-015	-2.02438e-015	2.02331e-015	5.25356e-015	-3.76894e-015	3.71124e-016	-4.09948e-015	-1.01487e-014	-2.85267e-015	-7.67924e-015	-1.50359e-014	-9.45843e-015	-9.45882e-015	-1.50562e-015
-2.82795e-015	6.22418e-015	9.02528e-015	-2.35756e-015	-1.32908e-015	7.77828e-016	-1.73269e-015	3.47279e-016	-3.43221e-015	2.45459e-015	-1.95781e-016	-3.40519e-015	-2.64317e-015	1.42695e-015	4.97173e-015	-4.0851e-015	1.7785e-016	-4.30448e-015	-1.02005e-014	-2.93927e-015	-7.9055e-015	-1.52213e-014	-9.59344e-015	-9.59157e-015	-1.54071e-015
-2.94234e-015	5.90727e-015	8.95836e-015	-2.22024e-015	-1.66237e-015	1.41618e-016	-1.84788e-015	-5.12884e-016	-4.04543e-015	2.14697e-015	-1.15526e-015	-3.77472e-015	-3.26968e-015	8.04803e-016	4.6748e-015	-4.4081e-015	-3.65564e-017	-4.51714e-015	-1.02765e-014	-3.05606e-015	-8.15463e-015	-1.54284e-014	-9.73561e-015	-9.74379e-015	-1.59724e-015
-3.0461e-015	5.55044e-015	8.84758e-015	-2.07308e-015	-1.98823e-015	-5.15108e-016	-1.96615e-015	-1.38425e-015	-4.68755e-015	1.76856e-015	-2.13531e-015	-4.18084e-015	-3.90018e-015	1.60031e-016	4.36559e-015	-4.73473e-015	-2.71158e-016	-4.73635e-015	-1.03765e-014	-3.20142e-015	-8.4245e-015	-1.56556e-014	-9.88366e-015	-9.9153e-015	-1.67602e-015
-3.13952e-015	5.15602e-015	8.69187e-015	-1.91764e-015	-2.30436e-015	-1.18728e-015	-2.08808e-015	-2.26058e-015	-5.35495e-015	1.32139e-015	-3.12976e-015	-4.62142e-015	-4.53076e-015	-5.03617e-016	4.04649e-015	-5.06298e-015	-5.24244e-016	-4.96066e-015	-1.04994e-014	-3.37309e-015	-8.71192e-015	-1.59014e-014	-1.00356e-014	-1.01048e-014	-1.77797e-015
-3.22365e-015	4.72674e-015	8.49142e-015	-1.75554e-015	-2.6078e-015	-1.8686e-015	-2.21367e-015	-3.13655e-015	-6.0434e-015	8.07781e-016	-4.13226e-015	-5.09426e-015	-5.15749e-015	-1.18221e-015	3.72106e-015	-5.39053e-015	-7.94099e-016	-5.18881e-015	-1.06449e-014	-3.56966e-015	-9.01413e-015	-1.61637e-014	-1.01904e-014	-1.0311e-014	-1.90429e-015
-3.29943e-015	4.26532e-015	8.24574e-015	-1.58867e-015	-2.89649e-015	-2.55295e-015	-2.34292e-015	-4.00639e-015	-6.74924e-015	2.30793e-016	-5.13749e-015	-5.59739e-015	-5.77627e-015	-1.87214e-015	3.39163e-015	-5.71469e-015	-1.07844e-015	-5.41951e-015	-1.08112e-014	-3.78962e-015	-9.32827e-015	-1.64395e-014	-1.03468e-014	-1.05328e-014	-2.05589e-015
-3.36856e-015	3.77461e-015	7.95501e-015	-1.41854e-015	-3.1686e-015	-3.23521e-015	-2.47582e-015	-4.86435e-015	-7.46852e-015	-4.06465e-016	-6.13943e-015	-6.12838e-015	-6.38334e-015	-2.5697e-015	3.0612e-015	-6.03302e-015	-1.3757e-015	-5.65172e-015	-1.09969e-014	-4.03077e-015	-9.6516e-015	-1.67258e-014	-1.05038e-014	-1.0769e-014	-2.23314e-015
-3.43294e-015	3.25792e-015	7.61974e-015	-1.24673e-015	-3.42206e-015	-3.90967e-015	-2.61227e-015	-5.70453e-015	-8.19757e-015	-1.09978e-015	-7.13175e-015	-6.68541e-015	-6.97553e-015	-3.27086e-015	2.73264e-015	-6.34278e-015	-1.68414e-015	-5.88422e-015	-1.11993e-014	-4.2898e-015	-9.98147e-015	-1.702e-014	-1.06603e-014	-1.1018e-014	-2.43599e-015
-3.49482e-015	2.71854e-015	7.24097e-015	-1.07605e-015	-3.65484e-015	-4.57065e-015	-2.75162e-015	-6.52139e-015	-8.93189e-015	-1.84434e-015	-8.10876e-015	-7.2652e-015	-7.54985e-015	-3.97218e-015	2.40899e-015	-6.6408e-015	-2.00099e-015	-6.11621e-015	-1.14165e-014	-4.56415e-015	-1.03159e-014	-1.73196e-014	-1.08155e-014	-1.12785e-014	-2.66457e-015
-3.55606e-015	2.15947e-015	6.82005e-015	-9.08026e-016	-3.86515e-015	-5.21298e-015	-2.89371e-015	-7.30996e-015	-9.66692e-015	-2.63528e-015	-9.06497e-015	-7.86441e-015	-8.10355e-015	-4.66954e-015	2.09263e-015	-6.92519e-015	-2.32405e-015	-6.34682e-015	-1.16456e-014	-4.8523e-015	-1.06524e-014	-1.76211e-014	-1.09682e-014	-1.15486e-014	-2.91869e-015
-3.61887e-015	1.58334e-015	6.35836e-015	-7.45181e-016	-4.05204e-015	-5.83237e-015	-3.03787e-015	-8.0653e-015	-1.0398e-014	-3.46743e-015	-9.99507e-015	-8.48043e-015	-8.63461e-015	-5.3596e-015	1.78636e-015	-7.19332e-015	-2.65158e-015	-6.57571e-015	-1.18846e-014	-5.15205e-015	-1.09888e-014	-1.79216e-014	-1.11189e-014	-1.18271e-014	-3.19894e-015
-3.68555e-015	9.92734e-016	5.8576e-015	-5.89389e-016	-4.21451e-015	-6.42355e-015	-3.1837e-015	-8.78335e-015	-1.11208e-014	-4.33577e-015	-1.0894e-014	-9.11083e-015	-9.14159e-015	-6.03893e-015	1.49243e-015	-7.4429e-015	-2.98087e-015	-6.802e-015	-1.21313e-014	-5.46123e-015	-1.13238e-014	-1.82176e-014	-1.12668e-014	-1.21125e-014	-3.5048e-015
-3.75896e-015	3.90015e-016	5.3199e-015	-4.42042e-016	-4.35127e-015	-6.9821e-015	-3.33105e-015	-9.4603e-015	-1.18308e-014	-5.23398e-015	-1.17565e-014	-9.75324e-015	-9.62314e-015	-6.70429e-015	1.21306e-015	-7.67196e-015	-3.30874e-015	-7.0252e-015	-1.23833e-014	-5.7775e-015	-1.16562e-014	-1.85063e-014	-1.14117e-014	-1.24032e-014	-3.83524e-015
-3.84163e-015	-2.21981e-016	4.74732e-015	-3.05414e-016	-4.46245e-015	-7.50391e-015	-3.4794e-015	-1.00919e-014	-1.25243e-014	-6.15613e-015	-1.25784e-014	-1.04044e-014	-1.00778e-014	-7.35236e-015	9.49792e-016	-7.87867e-015	-3.63371e-015	-7.24521e-015	-1.26381e-014	-6.09765e-015	-1.19852e-014	-1.87846e-014	-1.15534e-014	-1.26969e-014	-4.18931e-015
-3.93608e-015	-8.40279e-016	4.14275e-015	-1.8091e-016	-4.54739e-015	-7.98635e-015	-3.62827e-015	-1.06755e-014	-1.31972e-014	-7.09589e-015	-1.33557e-014	-1.10616e-014	-1.05045e-014	-7.98158e-015	7.03798e-016	-8.06143e-015	-3.95324e-015	-7.46178e-015	-1.28933e-014	-6.41969e-015	-1.23096e-014	-1.905e-014	-1.16925e-014	-1.29919e-014	-4.56675e-015
-4.04467e-015	-1.46281e-015	3.509e-015	-7.02461e-017	-4.60633e-015	-8.42598e-015	-3.77688e-015	-1.12087e-014	-1.38456e-014	-8.04732e-015	-1.40844e-014	-1.17218e-014	-1.09036e-014	-8.59027e-015	4.76739e-016	-8.21871e-015	-4.26517e-015	-7.67551e-015	-1.31467e-014	-6.74224e-015	-1.26295e-014	-1.92993e-014	-1.18292e-014	-1.32871e-014	-4.96633e-015
-4.16969e-015	-2.08687e-015	2.84888e-015	2.47979e-017	-4.6394e-015	-8.82075e-015	-3.92443e-015	-1.16896e-014	-1.44654e-014	-9.00415e-015	-1.47616e-014	-1.23816e-014	-1.12756e-014	-9.17653e-015	2.70119e-016	-8.34937e-015	-4.56773e-015	-7.88661e-015	-1.3395e-014	-7.06355e-015	-1.29453e-014	-1.95295e-014	-1.19645e-014	-1.35813e-014	-5.38723e-015
-4.31401e-015	-2.71057e-015	2.1654e-015	1.02486e-016	-4.64706e-015	-9.16932e-015	-4.07013e-015	-1.21173e-014	-1.50534e-014	-9.96037e-015	-1.5385e-014	-1.30385e-014	-1.16213e-014	-9.7387e-015	8.4337e-017	-8.45226e-015	-4.85822e-015	-8.09517e-015	-1.36363e-014	-7.38164e-015	-1.32562e-014	-1.97388e-014	-1.20992e-014	-1.38737e-014	-5.82718e-015
-4.47956e-015	-3.33259e-015	1.4615e-015	1.60798e-016	-4.63114e-015	-9.47088e-015	-4.21337e-015	-1.24915e-014	-1.56073e-014	-1.09106e-014	-1.59524e-014	-1.36899e-014	-1.19422e-014	-1.02762e-014	-8.03435e-017	-8.52713e-015	-5.13467e-015	-8.30194e-015	-1.38685e-014	-7.69504e-015	-1.35639e-014	-1.99252e-014	-1.22339e-014	-1.41629e-014	-6.28436e-015
-4.66834e-015	-3.95106e-015	7.41043e-016	1.98878e-016	-4.59292e-015	-9.72473e-015	-4.35313e-015	-1.28125e-014	-1.61249e-014	-1.18497e-014	-1.64625e-014	-1.43331e-014	-1.22392e-014	-1.07887e-014	-2.23634e-016	-8.57318e-015	-5.39511e-015	-8.50758e-015	-1.40896e-014	-8.00229e-015	-1.38701e-014	-2.00872e-014	-1.23697e-014	-1.44476e-014	-6.75741e-015
-4.88187e-015	-4.56422e-015	7.51931e-018	2.16065e-016	-4.53417e-015	-9.9313e-015	-4.48901e-015	-1.30809e-014	-1.6604e-014	-1.27729e-014	-1.69148e-014	-1.49662e-014	-1.25143e-014	-1.1276e-014	-3.45522e-016	-8.5903e-015	-5.63742e-015	-8.71285e-015	-1.42977e-014	-8.30253e-015	-1.41757e-014	-2.02238e-014	-1.25072e-014	-1.47265e-014	-7.24396e-015
-5.12102e-015	-5.171e-015	-7.35949e-016	2.11326e-016	-4.4563e-015	-1.00919e-014	-4.62037e-015	-1.32976e-014	-1.70432e-014	-1.36755e-014	-1.73087e-014	-1.55873e-014	-1.27694e-014	-1.17394e-014	-4.46547e-016	-8.57817e-015	-5.86026e-015	-8.91837e-015	-1.44913e-014	-8.59441e-015	-1.4482e-014	-2.03338e-014	-1.26474e-014	-1.49992e-014	-7.74199e-015
-5.38669e-015	-5.77013e-015	-1.48663e-015	1.83898e-016	-4.361e-015	-1.02085e-014	-4.74695e-015	-1.34653e-014	-1.74411e-014	-1.45524e-014	-1.76451e-014	-1.61934e-014	-1.3007e-014	-1.21804e-014	-5.27552e-016	-8.53742e-015	-6.06215e-015	-9.12499e-015	-1.46687e-014	-8.87681e-015	-1.47913e-014	-2.04162e-014	-1.27919e-014	-1.5265e-014	-8.24953e-015
-5.67864e-015	-6.36087e-015	-2.24076e-015	1.33294e-016	-4.25098e-015	-1.02827e-014	-4.86792e-015	-1.3587e-014	-1.77975e-014	-1.53999e-014	-1.79253e-014	-1.67831e-014	-1.32301e-014	-1.25996e-014	-5.88591e-016	-8.46886e-015	-6.24225e-015	-9.33358e-015	-1.48286e-014	-9.14907e-015	-1.51059e-014	-2.04707e-014	-1.29418e-014	-1.55236e-014	-8.76426e-015
-5.99764e-015	-6.94248e-015	-2.99468e-015	5.92083e-017	-4.12819e-015	-1.03172e-014	-4.98278e-015	-1.36658e-014	-1.81118e-014	-1.62147e-014	-1.81511e-014	-1.73547e-014	-1.3441e-014	-1.29989e-014	-6.30583e-016	-8.37332e-015	-6.39941e-015	-9.54429e-015	-1.49697e-014	-9.411e-015	-1.54269e-014	-2.04974e-014	-1.30988e-014	-1.57747e-014	-9.28375e-015
-6.34323e-015	-7.51399e-015	-3.74515e-015	-3.73984e-017	-3.99488e-015	-1.03155e-014	-5.09125e-015	-1.3705e-014	-1.83849e-014	-1.69938e-014	-1.83244e-014	-1.79066e-014	-1.3642e-014	-1.33801e-014	-6.54768e-016	-8.25213e-015	-6.53273e-015	-9.75822e-015	-1.50919e-014	-9.66213e-015	-1.57566e-014	-2.04967e-014	-1.3264e-014	-1.60183e-014	-9.80487e-015
-6.71467e-015	-8.07479e-015	-4.48882e-015	-1.56382e-016	-3.85419e-015	-1.02815e-014	-5.19316e-015	-1.37088e-014	-1.86176e-014	-1.77341e-014	-1.84486e-014	-1.84371e-014	-1.38358e-014	-1.37455e-014	-6.63293e-016	-8.10631e-015	-6.64072e-015	-9.97616e-015	-1.51949e-014	-9.90218e-015	-1.60981e-014	-2.04698e-014	-1.34377e-014	-1.62539e-014	-1.03247e-014
-7.11052e-015	-8.62483e-015	-5.22278e-015	-2.97338e-016	-3.70929e-015	-1.02197e-014	-5.28856e-015	-1.3682e-014	-1.88113e-014	-1.84341e-014	-1.85271e-014	-1.89455e-014	-1.40256e-014	-1.40978e-014	-6.57645e-016	-7.93743e-015	-6.72266e-015	-1.01981e-014	-1.52785e-014	-1.0131e-014	-1.64534e-014	-2.04174e-014	-1.36212e-014	-1.64819e-014	-1.08412e-014
-7.52953e-015	-9.16403e-015	-5.94365e-015	-4.59396e-016	-3.56276e-015	-1.01341e-014	-5.3774e-015	-1.36293e-014	-1.89671e-014	-1.90923e-014	-1.8563e-014	-1.9431e-014	-1.42137e-014	-1.44394e-014	-6.39539e-016	-7.74775e-015	-6.77849e-015	-1.04253e-014	-1.53426e-014	-1.03487e-014	-1.68242e-014	-2.0341e-014	-1.38162e-014	-1.67028e-014	-1.13513e-014
-7.9696e-015	-9.69193e-015	-6.64817e-015	-6.41699e-016	-3.41691e-015	-1.0029e-014	-5.45945e-015	-1.35552e-014	-1.90878e-014	-1.97069e-014	-1.85602e-014	-1.98926e-014	-1.44027e-014	-1.47733e-014	-6.10334e-016	-7.53866e-015	-6.80816e-015	-1.0658e-014	-1.53878e-014	-1.05549e-014	-1.72127e-014	-2.02422e-014	-1.40235e-014	-1.69168e-014	-1.18516e-014
-8.42823e-015	-1.02088e-014	-7.33407e-015	-8.42135e-016	-3.2741e-015	-9.90951e-015	-5.5347e-015	-1.34643e-014	-1.91757e-014	-2.02768e-014	-1.85235e-014	-2.03306e-014	-1.45952e-014	-1.51022e-014	-5.72047e-016	-7.31211e-015	-6.8114e-015	-1.08961e-014	-1.54143e-014	-1.07497e-014	-1.76197e-014	-2.01226e-014	-1.42432e-014	-1.71242e-014	-1.23398e-014
-8.90223e-015	-1.07144e-014	-7.99836e-015	-1.05917e-015	-3.13673e-015	-9.78043e-015	-5.60345e-015	-1.33621e-014	-1.9233e-014	-2.08017e-014	-1.84576e-014	-2.07448e-014	-1.47933e-014	-1.5429e-014	-5.2662e-016	-7.06981e-015	-6.78842e-015	-1.11395e-014	-1.54216e-014	-1.09332e-014	-1.80472e-014	-1.99849e-014	-1.4476e-014	-1.73249e-014	-1.28132e-014
-9.38815e-015	-1.12079e-014	-8.63857e-015	-1.29073e-015	-3.0071e-015	-9.6464e-015	-5.66597e-015	-1.3253e-014	-1.92622e-014	-2.12823e-014	-1.83672e-014	-2.11354e-014	-1.4999e-014	-1.57566e-014	-4.75721e-016	-6.81435e-015	-6.73899e-015	-1.13884e-014	-1.5411e-014	-1.11053e-014	-1.84958e-014	-1.98305e-014	-1.47227e-014	-1.7519e-014	-1.32685e-014
-9.88301e-015	-1.16896e-014	-9.25212e-015	-1.53463e-015	-2.88723e-015	-9.51176e-015	-5.72219e-015	-1.31421e-014	-1.92658e-014	-2.17192e-014	-1.82573e-014	-2.1502e-014	-1.5213e-014	-1.60876e-014	-4.20931e-016	-6.54771e-015	-6.66321e-015	-1.16416e-014	-1.53835e-014	-1.12655e-014	-1.89658e-014	-1.96615e-014	-1.49831e-014	-1.77075e-014	-1.37037e-014
-1.03826e-014	-1.21594e-014	-9.83652e-015	-1.78837e-015	-2.77845e-015	-9.38128e-015	-5.77235e-015	-1.30336e-014	-1.92477e-014	-2.21132e-014	-1.81322e-014	-2.18443e-014	-1.54371e-014	-1.64244e-014	-3.64007e-016	-6.27237e-015	-6.56137e-015	-1.1899e-014	-1.53398e-014	-1.1414e-014	-1.94571e-014	-1.94808e-014	-1.52566e-014	-1.78897e-014	-1.41164e-014
-1.08833e-014	-1.26171e-014	-1.03902e-014	-2.04918e-015	-2.68216e-015	-9.2592e-015	-5.81655e-015	-1.29325e-014	-1.92113e-014	-2.24654e-014	-1.79968e-014	-2.21634e-014	-1.56723e-014	-1.6769e-014	-3.06505e-016	-5.99047e-015	-6.43475e-015	-1.216e-014	-1.52806e-014	-1.15519e-014	-1.99687e-014	-1.92909e-014	-1.55433e-014	-1.80659e-014	-1.45042e-014
-1.1381e-014	-1.30621e-014	-1.09115e-014	-2.31427e-015	-2.59937e-015	-9.14908e-015	-5.85454e-015	-1.28423e-014	-1.9159e-014	-2.27769e-014	-1.78562e-014	-2.24601e-014	-1.59192e-014	-1.71231e-014	-2.49281e-016	-5.70367e-015	-6.28483e-015	-1.24235e-014	-1.52077e-014	-1.16794e-014	-2.04999e-014	-1.9095e-014	-1.58424e-014	-1.82366e-014	-1.48652e-014
-1.18721e-014	-1.34943e-014	-1.13987e-014	-2.58086e-015	-2.53152e-015	-9.05455e-015	-5.88645e-015	-1.27664e-014	-1.90941e-014	-2.30499e-014	-1.77143e-014	-2.27345e-014	-1.61778e-014	-1.74883e-014	-1.93236e-016	-5.41397e-015	-6.11129e-015	-1.26883e-014	-1.51216e-014	-1.17956e-014	-2.10492e-014	-1.88948e-014	-1.61532e-014	-1.84012e-014	-1.51972e-014
-1.23522e-014	-1.39128e-014	-1.1851e-014	-2.84591e-015	-2.47897e-015	-8.97832e-015	-5.91242e-015	-1.27079e-014	-1.90196e-014	-2.3286e-014	-1.75759e-014	-2.29879e-014	-1.64476e-014	-1.78655e-014	-1.39885e-016	-5.12374e-015	-5.91505e-015	-1.29525e-014	-1.50234e-014	-1.19006e-014	-2.16151e-014	-1.86927e-014	-1.64753e-014	-1.85603e-014	-1.54984e-014
-1.28169e-014	-1.43174e-014	-1.22669e-014	-3.10611e-015	-2.44197e-015	-8.92261e-015	-5.9331e-015	-1.26694e-014	-1.8939e-014	-2.34866e-014	-1.7445e-014	-2.32208e-014	-1.67279e-014	-1.82551e-014	-9.02838e-017	-4.83484e-015	-5.69762e-015	-1.32144e-014	-1.49141e-014	-1.19949e-014	-2.21948e-014	-1.84916e-014	-1.68077e-014	-1.87134e-014	-1.57671e-014
-1.32619e-014	-1.47069e-014	-1.26454e-014	-3.35791e-015	-2.42012e-015	-8.88939e-015	-5.94845e-015	-1.2653e-014	-1.88543e-014	-2.36534e-014	-1.73249e-014	-2.34336e-014	-1.70174e-014	-1.8657e-014	-4.40968e-017	-4.54845e-015	-5.45986e-015	-1.34717e-014	-1.47951e-014	-1.20781e-014	-2.27845e-014	-1.82938e-014	-1.7149e-014	-1.88601e-014	-1.60021e-014
-1.36843e-014	-1.50806e-014	-1.29858e-014	-3.5992e-015	-2.41323e-015	-8.88026e-015	-5.95855e-015	-1.26604e-014	-1.87683e-014	-2.37884e-014	-1.72185e-014	-2.36274e-014	-1.73145e-014	-1.90712e-014	-1.64334e-018	-4.26677e-015	-5.20343e-015	-1.37227e-014	-1.46675e-014	-1.21504e-014	-2.33812e-014	-1.8101e-014	-1.74979e-014	-1.89999e-014	-1.62024e-014
-1.40808e-014	-1.5437e-014	-1.32875e-014	-3.827e-015	-2.42112e-015	-8.89597e-015	-5.9638e-015	-1.26924e-014	-1.86832e-014	-2.38938e-014	-1.71286e-014	-2.38024e-014	-1.76166e-014	-1.94964e-014	3.67022e-017	-3.9918e-015	-4.92978e-015	-1.39655e-014	-1.45324e-014	-1.2211e-014	-2.39806e-014	-1.79148e-014	-1.78531e-014	-1.91325e-014	-1.63677e-014
-1.44482e-014	-1.5775e-014	-1.35501e-014	-4.03821e-015	-2.44285e-015	-8.93635e-015	-5.96423e-015	-1.27491e-014	-1.86009e-014	-2.39711e-014	-1.70566e-014	-2.39601e-014	-1.79212e-014	-1.99305e-014	7.07916e-017	-3.72467e-015	-4.64119e-015	-1.41979e-014	-1.43908e-014	-1.22594e-014	-2.45783e-014	-1.77367e-014	-1.82126e-014	-1.92572e-014	-1.64972e-014
-1.47825e-014	-1.60936e-014	-1.37735e-014	-4.22952e-015	-2.47762e-015	-9.00069e-015	-5.9607e-015	-1.28305e-014	-1.85232e-014	-2.40223e-014	-1.70039e-014	-2.4101e-014	-1.82258e-014	-2.03716e-014	1.00585e-016	-3.46643e-015	-4.33923e-015	-1.44174e-014	-1.42429e-014	-1.22952e-014	-2.51697e-014	-1.75681e-014	-1.85739e-014	-1.93724e-014	-1.65906e-014
-1.50809e-014	-1.63913e-014	-1.3958e-014	-4.39856e-015	-2.52372e-015	-9.08803e-015	-5.95348e-015	-1.29351e-014	-1.84508e-014	-2.40495e-014	-1.6972e-014	-2.42253e-014	-1.85273e-014	-2.08175e-014	1.2682e-016	-3.21788e-015	-4.02564e-015	-1.46221e-014	-1.40895e-014	-1.23192e-014	-2.57499e-014	-1.74098e-014	-1.89354e-014	-1.9478e-014	-1.66481e-014
-1.53418e-014	-1.66667e-014	-1.41036e-014	-4.54302e-015	-2.57999e-015	-9.19683e-015	-5.94234e-015	-1.30622e-014	-1.83848e-014	-2.40546e-014	-1.69612e-014	-2.43334e-014	-1.88221e-014	-2.12653e-014	1.50223e-016	-2.97978e-015	-3.70243e-015	-1.48095e-014	-1.39317e-014	-1.23319e-014	-2.63131e-014	-1.72626e-014	-1.92945e-014	-1.95725e-014	-1.66701e-014
-1.55637e-014	-1.69187e-014	-1.42109e-014	-4.66081e-015	-2.64403e-015	-9.32474e-015	-5.9275e-015	-1.32096e-014	-1.83256e-014	-2.40392e-014	-1.69718e-014	-2.44262e-014	-1.91066e-014	-2.17113e-014	1.71099e-016	-2.75236e-015	-3.37192e-015	-1.4977e-014	-1.37698e-014	-1.23331e-014	-2.6854e-014	-1.71273e-014	-1.96494e-014	-1.96547e-014	-1.6657e-014
-1.57445e-014	-1.71458e-014	-1.42808e-014	-4.75012e-015	-2.71385e-015	-9.46893e-015	-5.90905e-015	-1.33745e-014	-1.82728e-014	-2.40041e-014	-1.70027e-014	-2.45038e-014	-1.93769e-014	-2.21513e-014	1.9012e-016	-2.53615e-015	-3.03581e-015	-1.5122e-014	-1.36048e-014	-1.23223e-014	-2.73668e-014	-1.70039e-014	-1.99967e-014	-1.97237e-014	-1.66097e-014
-1.58838e-014	-1.73456e-014	-1.43141e-014	-4.80972e-015	-2.78736e-015	-9.62569e-015	-5.88653e-015	-1.35547e-014	-1.82258e-014	-2.39511e-014	-1.70527e-014	-2.45659e-014	-1.9629e-014	-2.25805e-014	2.08835e-016	-2.33157e-015	-2.69594e-015	-1.5243e-014	-1.34374e-014	-1.23003e-014	-2.78468e-014	-1.68923e-014	-2.03344e-014	-1.97773e-014	-1.6529e-014
-1.59814e-014	-1.75162e-014	-1.43116e-014	-4.83812e-015	-2.86228e-015	-9.79133e-015	-5.86044e-015	-1.37468e-014	-1.81841e-014	-2.38808e-014	-1.71193e-014	-2.46127e-014	-1.98588e-014	-2.29941e-014	2.284e-016	-2.13868e-015	-2.35443e-015	-1.53384e-014	-1.32668e-014	-1.22675e-014	-2.82877e-014	-1.6793e-014	-2.06606e-014	-1.98146e-014	-1.64163e-014
-1.60375e-014	-1.76563e-014	-1.42751e-014	-4.8352e-015	-2.93624e-015	-9.96246e-015	-5.83076e-015	-1.39467e-014	-1.81474e-014	-2.37946e-014	-1.72005e-014	-2.46442e-014	-2.00623e-014	-2.33872e-014	2.50163e-016	-1.95703e-015	-2.01413e-015	-1.5407e-014	-1.30944e-014	-1.22237e-014	-2.86837e-014	-1.67056e-014	-2.09722e-014	-1.98337e-014	-1.62732e-014
-1.60522e-014	-1.77635e-014	-1.42063e-014	-4.80088e-015	-3.00748e-015	-1.01344e-014	-5.79723e-015	-1.41508e-014	-1.81144e-014	-2.36925e-014	-1.72934e-014	-2.46602e-014	-2.02358e-014	-2.37546e-014	2.75243e-016	-1.7865e-015	-1.67767e-015	-1.54475e-014	-1.29206e-014	-1.21697e-014	-2.903e-014	-1.66294e-014	-2.1267e-014	-1.98335e-014	-1.61016e-014
-1.60264e-014	-1.78363e-014	-1.41064e-014	-4.73438e-015	-3.07372e-015	-1.03019e-014	-5.76025e-015	-1.43543e-014	-1.80831e-014	-2.35755e-014	-1.73948e-014	-2.46601e-014	-2.0375e-014	-2.40912e-014	3.0442e-016	-1.62641e-015	-1.34691e-015	-1.54583e-014	-1.27453e-014	-1.21063e-014	-2.93224e-014	-1.65639e-014	-2.15427e-014	-1.98125e-014	-1.59035e-014
-1.59617e-014	-1.78727e-014	-1.39774e-014	-4.63646e-015	-3.13334e-015	-1.04612e-014	-5.71925e-015	-1.45531e-014	-1.80518e-014	-2.34439e-014	-1.75016e-014	-2.46432e-014	-2.04764e-014	-2.43917e-014	3.39228e-016	-1.47625e-015	-1.02438e-015	-1.54387e-014	-1.25687e-014	-1.20339e-014	-2.95569e-014	-1.65086e-014	-2.17973e-014	-1.97699e-014	-1.56807e-014
-1.58598e-014	-1.78707e-014	-1.38208e-014	-4.50789e-015	-3.18378e-015	-1.0607e-014	-5.67416e-015	-1.47431e-014	-1.80188e-014	-2.3298e-014	-1.76108e-014	-2.46092e-014	-2.05359e-014	-2.46503e-014	3.80571e-016	-1.33485e-015	-7.12312e-016	-1.53883e-014	-1.23915e-014	-1.19533e-014	-2.97294e-014	-1.64625e-014	-2.20288e-014	-1.9704e-014	-1.54354e-014
-1.5723e-014	-1.78296e-014	-1.36387e-014	-4.3497e-015	-3.22314e-015	-1.07341e-014	-5.62538e-015	-1.49199e-014	-1.79821e-014	-2.31391e-014	-1.77186e-014	-2.45578e-014	-2.05506e-014	-2.48615e-014	4.30204e-016	-1.20137e-015	-4.13616e-016	-1.53067e-014	-1.22142e-014	-1.1865e-014	-2.98365e-014	-1.64249e-014	-2.22345e-014	-1.96134e-014	-1.51705e-014
-1.55542e-014	-1.7748e-014	-1.3433e-014	-4.16312e-015	-3.24995e-015	-1.08374e-014	-5.57311e-015	-1.5079e-014	-1.7939e-014	-2.2967e-014	-1.782e-014	-2.44881e-014	-2.05173e-014	-2.50206e-014	4.88659e-016	-1.07483e-015	-1.3038e-016	-1.51942e-014	-1.20371e-014	-1.17703e-014	-2.98751e-014	-1.63947e-014	-2.24128e-014	-1.94975e-014	-1.48886e-014
-1.53561e-014	-1.76251e-014	-1.32058e-014	-3.95035e-015	-3.26277e-015	-1.09126e-014	-5.5163e-015	-1.52162e-014	-1.78877e-014	-2.27822e-014	-1.79111e-014	-2.43985e-014	-2.04334e-014	-2.51222e-014	5.57154e-016	-9.54844e-016	1.35227e-016	-1.50511e-014	-1.18597e-014	-1.16703e-014	-2.98435e-014	-1.6371e-014	-2.25618e-014	-1.93559e-014	-1.45926e-014
-1.51313e-014	-1.74596e-014	-1.29591e-014	-3.71353e-015	-3.26031e-015	-1.09552e-014	-5.45544e-015	-1.53279e-014	-1.78254e-014	-2.25846e-014	-1.79876e-014	-2.42885e-014	-2.02968e-014	-2.5162e-014	6.36989e-016	-8.40101e-016	3.80699e-016	-1.48776e-014	-1.16821e-014	-1.15662e-014	-2.974e-014	-1.63523e-014	-2.26798e-014	-1.91877e-014	-1.42848e-014
-1.48832e-014	-1.72506e-014	-1.26947e-014	-3.45486e-015	-3.2413e-015	-1.09607e-014	-5.39058e-015	-1.54103e-014	-1.775e-014	-2.23737e-014	-1.80452e-014	-2.41575e-014	-2.01057e-014	-2.51367e-014	7.29047e-016	-7.29529e-016	6.04554e-016	-1.46748e-014	-1.15051e-014	-1.14593e-014	-2.95641e-014	-1.6338e-014	-2.27652e-014	-1.89927e-014	-1.39685e-014
-1.46152e-014	-1.69982e-014	-1.24142e-014	-3.1771e-015	-3.20468e-015	-1.09257e-014	-5.32167e-015	-1.54597e-014	-1.76595e-014	-2.215e-014	-1.80799e-014	-2.40045e-014	-1.98583e-014	-2.50421e-014	8.33289e-016	-6.22219e-016	8.04711e-016	-1.44449e-014	-1.13295e-014	-1.1352e-014	-2.93165e-014	-1.63271e-014	-2.28171e-014	-1.87702e-014	-1.36462e-014
-1.43304e-014	-1.67015e-014	-1.212e-014	-2.88291e-015	-3.14987e-015	-1.08468e-014	-5.24893e-015	-1.54728e-014	-1.75515e-014	-2.19134e-014	-1.80881e-014	-2.38291e-014	-1.95539e-014	-2.48749e-014	9.49903e-016	-5.16903e-016	9.79198e-016	-1.41892e-014	-1.11558e-014	-1.12458e-014	-2.89977e-014	-1.6319e-014	-2.28343e-014	-1.85206e-014	-1.33206e-014
-1.40326e-014	-1.63606e-014	-1.18135e-014	-2.57532e-015	-3.07606e-015	-1.07208e-014	-5.17198e-015	-1.54478e-014	-1.74245e-014	-2.16641e-014	-1.80656e-014	-2.36309e-014	-1.91926e-014	-2.46325e-014	1.0794e-015	-4.12743e-016	1.12673e-015	-1.39097e-014	-1.09844e-014	-1.11421e-014	-2.86088e-014	-1.63128e-014	-2.28157e-014	-1.82444e-014	-1.29943e-014
-1.37252e-014	-1.59757e-014	-1.14966e-014	-2.25761e-015	-2.9839e-015	-1.0545e-014	-5.09069e-015	-1.53826e-014	-1.7276e-014	-2.14022e-014	-1.80088e-014	-2.34095e-014	-1.87744e-014	-2.43134e-014	1.22197e-015	-3.08491e-016	1.24601e-015	-1.36087e-014	-1.08163e-014	-1.10424e-014	-2.81525e-014	-1.63078e-014	-2.27604e-014	-1.79423e-014	-1.26703e-014
-1.34114e-014	-1.55469e-014	-1.11709e-014	-1.93306e-015	-2.87349e-015	-1.03181e-014	-5.00492e-015	-1.52749e-014	-1.71043e-014	-2.11277e-014	-1.79145e-014	-2.31643e-014	-1.82991e-014	-2.39169e-014	1.37773e-015	-2.03158e-016	1.33604e-015	-1.32888e-014	-1.0652e-014	-1.09481e-014	-2.76316e-014	-1.63038e-014	-2.26679e-014	-1.7615e-014	-1.23511e-014
-1.30944e-014	-1.50747e-014	-1.08379e-014	-1.60445e-015	-2.74469e-015	-1.00387e-014	-4.91456e-015	-1.51231e-014	-1.69085e-014	-2.08412e-014	-1.77797e-014	-2.28944e-014	-1.77681e-014	-2.34421e-014	1.54613e-015	-9.61413e-017	1.39522e-015	-1.29525e-014	-1.04917e-014	-1.08608e-014	-2.70497e-014	-1.63002e-014	-2.25381e-014	-1.72636e-014	-1.2039e-014
-1.2777e-014	-1.45607e-014	-1.04989e-014	-1.27487e-015	-2.59725e-015	-9.70577e-015	-4.81933e-015	-1.49267e-014	-1.66875e-014	-2.0543e-014	-1.76018e-014	-2.25987e-014	-1.7183e-014	-2.28891e-014	1.72691e-015	1.2954e-017	1.42365e-015	-1.26024e-014	-1.03356e-014	-1.07824e-014	-2.64106e-014	-1.62963e-014	-2.2371e-014	-1.68895e-014	-1.17361e-014
-1.24618e-014	-1.40067e-014	-1.01553e-014	-9.48204e-016	-2.432e-015	-9.31916e-015	-4.71962e-015	-1.46853e-014	-1.64399e-014	-2.0233e-014	-1.73787e-014	-2.2277e-014	-1.65458e-014	-2.22589e-014	1.91989e-015	1.24828e-016	1.42169e-015	-1.22419e-014	-1.01847e-014	-1.07143e-014	-2.57196e-014	-1.62928e-014	-2.21676e-014	-1.64947e-014	-1.14443e-014
-1.21514e-014	-1.34142e-014	-9.80833e-015	-6.27153e-016	-2.25016e-015	-8.87984e-015	-4.61573e-015	-1.43992e-014	-1.6166e-014	-1.9912e-014	-1.7109e-014	-2.19298e-014	-1.58582e-014	-2.15528e-014	2.12395e-015	2.39967e-016	1.3896e-015	-1.18738e-014	-1.004e-014	-1.06579e-014	-2.49817e-014	-1.62902e-014	-2.1928e-014	-1.6081e-014	-1.11656e-014
-1.18477e-014	-1.27846e-014	-9.45895e-015	-3.14146e-016	-2.0527e-015	-8.38871e-015	-4.50729e-015	-1.40684e-014	-1.58651e-014	-1.95808e-014	-1.67908e-014	-2.1557e-014	-1.51234e-014	-2.07728e-014	2.33748e-015	3.58331e-016	1.3279e-015	-1.15009e-014	-9.90232e-015	-1.06144e-014	-2.42025e-014	-1.62878e-014	-2.16527e-014	-1.565e-014	-1.09014e-014
-1.15525e-014	-1.21197e-014	-9.10797e-015	-1.22119e-017	-1.84146e-015	-7.84783e-015	-4.39463e-015	-1.36948e-014	-1.55372e-014	-1.92398e-014	-1.64238e-014	-2.11591e-014	-1.43442e-014	-1.99224e-014	2.55975e-015	4.8058e-016	1.23726e-015	-1.11261e-014	-9.77271e-015	-1.05855e-014	-2.33891e-014	-1.6286e-014	-2.13428e-014	-1.52041e-014	-1.06534e-014
-1.1267e-014	-1.14218e-014	-8.75613e-015	2.7587e-016	-1.6178e-015	-7.2598e-015	-4.27789e-015	-1.32805e-014	-1.51828e-014	-1.88898e-014	-1.6008e-014	-2.07363e-014	-1.3524e-014	-1.90055e-014	2.78955e-015	6.06965e-016	1.11854e-015	-1.07525e-014	-9.65227e-015	-1.05723e-014	-2.25479e-014	-1.62851e-014	-2.09996e-014	-1.47456e-014	-1.04225e-014
-1.09917e-014	-1.06939e-014	-8.4048e-015	5.47764e-016	-1.38333e-015	-6.62761e-015	-4.15699e-015	-1.2828e-014	-1.48028e-014	-1.8532e-014	-1.55436e-014	-2.02891e-014	-1.26665e-014	-1.80269e-014	3.02559e-015	7.37282e-016	9.73487e-016	-1.0383e-014	-9.54197e-015	-1.05762e-014	-2.16853e-014	-1.62857e-014	-2.06238e-014	-1.42764e-014	-1.02094e-014
-1.07278e-014	-9.93849e-015	-8.05349e-015	8.01606e-016	-1.13952e-015	-5.95567e-015	-4.03217e-015	-1.23402e-014	-1.43986e-014	-1.81678e-014	-1.50318e-014	-1.9819e-014	-1.17766e-014	-1.69917e-014	3.2661e-015	8.71166e-016	8.03658e-016	-1.00198e-014	-9.4416e-015	-1.05973e-014	-2.08089e-014	-1.62889e-014	-2.02172e-014	-1.37996e-014	-1.00147e-014
-1.04747e-014	-9.15882e-015	-7.70284e-015	1.03574e-015	-8.8849e-016	-5.24828e-015	-3.90363e-015	-1.18198e-014	-1.39715e-014	-1.77982e-014	-1.44739e-014	-1.93273e-014	-1.08574e-014	-1.59046e-014	3.51011e-015	1.0086e-015	6.10675e-016	-9.66557e-015	-9.35244e-015	-1.06368e-014	-1.99249e-014	-1.62945e-014	-1.97817e-014	-1.33181e-014	-9.83865e-015
-1.02317e-014	-8.35765e-015	-7.35304e-015	1.24907e-015	-6.31381e-016	-4.50976e-015	-3.77134e-015	-1.12699e-014	-1.35229e-014	-1.74241e-014	-1.38711e-014	-1.88146e-014	-9.91353e-015	-1.47718e-014	3.75533e-015	1.1492e-015	3.97411e-016	-9.32277e-015	-9.27558e-015	-1.06947e-014	-1.90407e-014	-1.63031e-014	-1.93185e-014	-1.28342e-014	-9.68123e-015
-9.99776e-015	-7.5376e-015	-7.00368e-015	1.44027e-015	-3.70103e-016	-3.74564e-015	-3.63512e-015	-1.06942e-014	-1.3054e-014	-1.70466e-014	-1.32259e-014	-1.82827e-014	-8.94995e-015	-1.36e-014	4.00044e-015	1.29205e-015	1.66321e-016	-8.99319e-015	-9.21105e-015	-1.07709e-014	-1.81632e-014	-1.63158e-014	-1.88304e-014	-1.235e-014	-9.54225e-015
-9.77186e-015	-6.70245e-015	-6.6542e-015	1.60953e-015	-1.06046e-016	-2.96094e-015	-3.49545e-015	-1.00966e-014	-1.2567e-014	-1.6667e-014	-1.25408e-014	-1.77327e-014	-7.97133e-015	-1.2396e-014	4.2441e-015	1.43685e-015	-7.96901e-017	-8.67929e-015	-9.15985e-015	-1.0865e-014	-1.72985e-014	-1.63325e-014	-1.83193e-014	-1.18683e-014	-9.42091e-015
-9.55312e-015	-5.85604e-015	-6.30451e-015	1.75703e-015	1.59521e-016	-2.16151e-015	-3.35209e-015	-9.4807e-015	-1.20642e-014	-1.62865e-014	-1.18196e-014	-1.71668e-014	-6.98231e-015	-1.11665e-014	4.48474e-015	1.58327e-015	-3.37763e-016	-8.38275e-015	-9.12214e-015	-1.09769e-014	-1.64532e-014	-1.6354e-014	-1.77879e-014	-1.13917e-014	-9.31582e-015
-9.3389e-015	-5.00176e-015	-5.95414e-015	1.88319e-015	4.24729e-016	-1.3535e-015	-3.20492e-015	-8.85029e-015	-1.15476e-014	-1.59061e-014	-1.10655e-014	-1.65874e-014	-5.98776e-015	-9.91892e-015	4.72094e-015	1.73036e-015	-6.04661e-016	-8.10468e-015	-9.09794e-015	-1.11059e-014	-1.5633e-014	-1.63798e-014	-1.72385e-014	-1.09218e-014	-9.22639e-015
-9.12715e-015	-4.14253e-015	-5.60272e-015	1.98831e-015	6.88001e-016	-5.42972e-016	-3.05386e-015	-8.20996e-015	-1.10199e-014	-1.55263e-014	-1.0282e-014	-1.59953e-014	-4.99222e-015	-8.66064e-015	4.9512e-015	1.87729e-015	-8.77062e-016	-7.84546e-015	-9.08832e-015	-1.12514e-014	-1.48428e-014	-1.64108e-014	-1.66743e-014	-1.04612e-014	-9.15146e-015
-8.91575e-015	-3.28219e-015	-5.25022e-015	2.07369e-015	9.48267e-016	2.63739e-016	-2.89949e-015	-7.56432e-015	-1.04829e-014	-1.51481e-014	-9.47359e-015	-1.53929e-014	-4.00063e-015	-7.39898e-015	5.17385e-015	2.02326e-015	-1.15157e-015	-7.60624e-015	-9.09387e-015	-1.14123e-014	-1.40872e-014	-1.64475e-014	-1.6097e-014	-1.00119e-014	-9.08966e-015
-8.70256e-015	-2.42412e-015	-4.8965e-015	2.1416e-015	1.20398e-015	1.05998e-015	-2.74211e-015	-6.91702e-015	-9.93931e-015	-1.47729e-014	-8.64468e-015	-1.47824e-014	-3.01736e-015	-6.14124e-015	5.38747e-015	2.16767e-015	-1.42455e-015	-7.38729e-015	-9.11407e-015	-1.15872e-014	-1.33711e-014	-1.64891e-014	-1.55093e-014	-9.57556e-015	-9.03912e-015
-8.48479e-015	-1.57168e-015	-4.54041e-015	2.19292e-015	1.45437e-015	1.83975e-015	-2.5819e-015	-6.27214e-015	-9.39163e-015	-1.4402e-014	-7.79998e-015	-1.4166e-014	-2.04702e-015	-4.89477e-015	5.58997e-015	2.30983e-015	-1.69253e-015	-7.18899e-015	-9.14921e-015	-1.1775e-014	-1.2698e-014	-1.65349e-014	-1.49143e-014	-9.15376e-015	-8.99812e-015
-8.25964e-015	-7.27962e-016	-4.18167e-015	2.22917e-015	1.69828e-015	2.59755e-015	-2.41914e-015	-5.63494e-015	-8.84266e-015	-1.40357e-014	-6.94391e-015	-1.35466e-014	-1.09445e-015	-3.66662e-015	5.78054e-015	2.44904e-015	-1.95225e-015	-7.011e-015	-9.19859e-015	-1.19735e-014	-1.20703e-014	-1.65846e-014	-1.43151e-014	-8.74758e-015	-8.96411e-015
-8.02438e-015	1.04e-016	-3.82006e-015	2.25337e-015	1.93503e-015	3.3284e-015	-2.25395e-015	-5.00837e-015	-8.29426e-015	-1.36751e-014	-6.08086e-015	-1.29265e-014	-1.63219e-016	-2.46344e-015	5.95819e-015	2.58404e-015	-2.20084e-015	-6.85276e-015	-9.26137e-015	-1.21806e-014	-1.149e-014	-1.6638e-014	-1.3714e-014	-8.35834e-015	-8.93499e-015
-7.77626e-015	9.2105e-016	-3.45508e-015	2.26736e-015	2.16424e-015	4.02794e-015	-2.08643e-015	-4.39577e-015	-7.74855e-015	-1.33203e-014	-5.21564e-015	-1.23078e-014	7.42739e-016	-1.29143e-015	6.12179e-015	2.71435e-015	-2.43496e-015	-6.71332e-015	-9.33758e-015	-1.23942e-014	-1.09591e-014	-1.66939e-014	-1.31136e-014	-7.98616e-015	-8.90954e-015
-7.51324e-015	1.72107e-015	-3.08635e-015	2.27366e-015	2.38539e-015	4.69044e-015	-1.91695e-015	-3.80033e-015	-7.20703e-015	-1.29722e-014	-4.35265e-015	-1.1693e-014	1.61935e-015	-1.56484e-016	6.27043e-015	2.83959e-015	-2.65123e-015	-6.59204e-015	-9.42718e-015	-1.26127e-014	-1.0479e-014	-1.67522e-014	-1.25167e-014	-7.63188e-015	-8.88487e-015
-7.23318e-015	2.50168e-015	-2.71443e-015	2.27527e-015	2.59817e-015	5.31111e-015	-1.74513e-015	-3.22496e-015	-6.67144e-015	-1.26315e-014	-3.49694e-015	-1.10846e-014	2.46413e-015	9.35766e-016	6.40349e-015	2.95875e-015	-2.84655e-015	-6.48783e-015	-9.52892e-015	-1.28336e-014	-1.005e-014	-1.6812e-014	-1.19264e-014	-7.29577e-015	-8.85831e-015
-6.93404e-015	3.26071e-015	-2.33919e-015	2.2746e-015	2.80221e-015	5.88609e-015	-1.57215e-015	-2.67242e-015	-6.1437e-015	-1.22984e-014	-2.65281e-015	-1.04853e-014	3.2748e-015	1.97967e-015	6.51978e-015	3.07128e-015	-3.01884e-015	-6.39958e-015	-9.64259e-015	-1.30542e-014	-9.67128e-015	-1.68719e-014	-1.13449e-014	-6.97732e-015	-8.82782e-015
-6.61305e-015	3.99539e-015	-1.96035e-015	2.27468e-015	2.99784e-015	6.41216e-015	-1.39927e-015	-2.14489e-015	-5.62627e-015	-1.19735e-014	-1.82561e-015	-9.89794e-015	4.0487e-015	2.97132e-015	6.61866e-015	3.17662e-015	-3.16604e-015	-6.32602e-015	-9.76753e-015	-1.32723e-014	-9.34244e-015	-1.69304e-014	-1.07746e-014	-6.67632e-015	-8.79108e-015
-6.26957e-015	4.70372e-015	-1.57825e-015	2.27803e-015	3.18534e-015	6.88654e-015	-1.2264e-015	-1.64419e-015	-5.12033e-015	-1.16571e-014	-1.01942e-015	-9.32421e-015	4.7823e-015	3.90647e-015	6.70009e-015	3.27409e-015	-3.28631e-015	-6.26553e-015	-9.90293e-015	-1.3486e-014	-9.06219e-015	-1.69856e-014	-1.0218e-014	-6.39253e-015	-8.74612e-015
-5.90255e-015	5.38413e-015	-1.19353e-015	2.2873e-015	3.36449e-015	7.30646e-015	-1.05341e-015	-1.17243e-015	-4.62641e-015	-1.13499e-014	-2.38727e-016	-8.76596e-015	5.4739e-015	4.78203e-015	6.76382e-015	3.36346e-015	-3.37847e-015	-6.21673e-015	-1.00475e-014	-1.36932e-014	-8.82801e-015	-1.70352e-014	-9.6771e-015	-6.125e-015	-8.69065e-015
-5.51135e-015	6.03433e-015	-8.06577e-016	2.30528e-015	3.53615e-015	7.67031e-015	-8.80612e-016	-7.3022e-016	-4.14501e-015	-1.10514e-014	5.1284e-016	-8.22464e-015	6.12178e-015	5.59521e-015	6.81002e-015	3.4443e-015	-3.44128e-015	-6.17775e-015	-1.01999e-014	-1.38919e-014	-8.63727e-015	-1.70776e-014	-9.15456e-015	-5.87261e-015	-8.6225e-015
-5.09513e-015	6.65338e-015	-4.18483e-016	2.33402e-015	3.69991e-015	7.97648e-015	-7.08686e-016	-3.18498e-016	-3.67705e-015	-1.07619e-014	1.23221e-015	-7.70184e-015	6.72516e-015	6.34384e-015	6.83872e-015	3.51743e-015	-3.47425e-015	-6.14685e-015	-1.03588e-014	-1.40798e-014	-8.48699e-015	-1.71107e-014	-8.65243e-015	-5.63421e-015	-8.53947e-015
-4.65384e-015	7.24099e-015	-2.99639e-017	2.37585e-015	3.85626e-015	8.22443e-015	-5.38108e-016	6.22784e-017	-3.22243e-015	-1.04812e-014	1.91619e-015	-7.19885e-015	7.28259e-015	7.02628e-015	6.85021e-015	3.58259e-015	-3.47645e-015	-6.12292e-015	-1.05234e-014	-1.4255e-014	-8.37427e-015	-1.71331e-014	-8.17195e-015	-5.40828e-015	-8.44017e-015
-4.18812e-015	7.79586e-015	3.57869e-016	2.43223e-015	4.00653e-015	8.41377e-015	-3.69422e-016	4.12409e-016	-2.78185e-015	-1.02088e-014	2.56207e-015	-6.71687e-015	7.79274e-015	7.64161e-015	6.84439e-015	3.63928e-015	-3.44811e-015	-6.10416e-015	-1.06922e-014	-1.4416e-014	-8.29562e-015	-1.71428e-014	-7.7144e-015	-5.19312e-015	-8.32363e-015
-3.69903e-015	8.31733e-015	7.43954e-016	2.50428e-015	4.15076e-015	8.54517e-015	-2.03547e-016	7.32394e-016	-2.35541e-015	-9.94481e-015	3.16744e-015	-6.25648e-015	8.25534e-015	8.18948e-015	6.8214e-015	3.688e-015	-3.3904e-015	-6.08939e-015	-1.08639e-014	-1.45611e-014	-8.24776e-015	-1.71376e-014	-7.28129e-015	-4.98691e-015	-8.18864e-015
-3.18804e-015	8.80508e-015	1.12696e-015	2.59293e-015	4.28969e-015	8.61958e-015	-4.11207e-017	1.02237e-015	-1.94294e-015	-9.68947e-015	3.72985e-015	-5.81828e-015	8.67068e-015	8.67078e-015	6.7819e-015	3.72892e-015	-3.30393e-015	-6.07727e-015	-1.10374e-014	-1.46882e-014	-8.22579e-015	-1.71159e-014	-6.87396e-015	-4.7881e-015	-8.03336e-015
-2.65625e-015	9.25883e-015	1.50571e-015	2.69875e-015	4.42381e-015	8.63792e-015	1.17045e-016	1.28298e-015	-1.54416e-015	-9.44259e-015	4.24789e-015	-5.40318e-015	9.03885e-015	9.086e-015	6.72682e-015	3.76235e-015	-3.19013e-015	-6.06713e-015	-1.12113e-014	-1.47962e-014	-8.22605e-015	-1.70764e-014	-6.49322e-015	-4.5953e-015	-7.85743e-015
-2.10572e-015	9.67898e-015	1.87873e-015	2.82245e-015	4.55356e-015	8.6024e-015	2.70256e-016	1.51573e-015	-1.15858e-015	-9.20382e-015	4.72054e-015	-5.01159e-015	9.36053e-015	9.43627e-015	6.65656e-015	3.78825e-015	-3.05109e-015	-6.05874e-015	-1.13845e-014	-1.48839e-014	-8.24511e-015	-1.70169e-014	-6.13931e-015	-4.40717e-015	-7.66051e-015
-1.53915e-015	1.00652e-014	2.24439e-015	2.96413e-015	4.67898e-015	8.51553e-015	4.17843e-016	1.72167e-015	-7.86298e-016	-8.9729e-015	5.1467e-015	-4.64328e-015	9.63581e-015	9.72361e-015	6.57162e-015	3.80748e-015	-2.88957e-015	-6.05123e-015	-1.15557e-014	-1.49507e-014	-8.27924e-015	-1.69355e-014	-5.81261e-015	-4.22172e-015	-7.44231e-015
-9.59557e-016	1.04174e-014	2.60045e-015	3.1233e-015	4.80073e-015	8.37972e-015	5.58781e-016	1.902e-015	-4.27524e-016	-8.75019e-015	5.52532e-015	-4.29818e-015	9.86593e-015	9.95008e-015	6.47291e-015	3.82046e-015	-2.70843e-015	-6.04405e-015	-1.17242e-014	-1.49951e-014	-8.32495e-015	-1.68319e-014	-5.51326e-015	-4.03732e-015	-7.20281e-015
-3.70123e-016	1.07367e-014	2.94545e-015	3.29942e-015	4.91837e-015	8.19813e-015	6.92181e-016	2.05844e-015	-8.17433e-017	-8.53533e-015	5.85608e-015	-3.977e-015	1.00519e-014	1.01179e-014	6.36126e-015	3.82805e-015	-2.51098e-015	-6.03782e-015	-1.18882e-014	-1.50172e-014	-8.3784e-015	-1.67048e-014	-5.24137e-015	-3.85265e-015	-6.94237e-015
2.26019e-016	1.10231e-014	3.27767e-015	3.49078e-015	5.03254e-015	7.97436e-015	8.17136e-016	2.19316e-015	2.51382e-016	-8.32879e-015	6.13936e-015	-3.67857e-015	1.01949e-014	1.02304e-014	6.23782e-015	3.83043e-015	-2.30024e-015	-6.03249e-015	-1.2047e-014	-1.50172e-014	-8.43628e-015	-1.65529e-014	-4.99659e-015	-3.66627e-015	-6.6613e-015
8.26128e-016	1.1277e-014	3.59548e-015	3.69633e-015	5.14354e-015	7.71183e-015	9.32571e-016	2.30759e-015	5.72122e-016	-8.13103e-015	6.37549e-015	-3.40159e-015	1.02955e-014	1.02909e-014	6.10359e-015	3.82809e-015	-2.0796e-015	-6.0288e-015	-1.21994e-014	-1.49954e-014	-8.49604e-015	-1.63752e-014	-4.77795e-015	-3.47736e-015	-6.36045e-015
1.42646e-015	1.1499e-014	3.89768e-015	3.91381e-015	5.2514e-015	7.41464e-015	1.03763e-015	2.40428e-015	8.80534e-016	-7.94182e-015	6.56517e-015	-3.14586e-015	1.03557e-014	1.03025e-014	5.95953e-015	3.82087e-015	-1.85262e-015	-6.02747e-015	-1.2345e-014	-1.49524e-014	-8.55468e-015	-1.61721e-014	-4.58426e-015	-3.28505e-015	-6.04097e-015
2.02299e-015	1.16886e-014	4.18262e-015	4.14102e-015	5.35565e-015	7.0863e-015	1.13121e-015	2.48509e-015	1.17744e-015	-7.76198e-015	6.70996e-015	-2.91028e-015	1.03768e-014	1.02685e-014	5.8063e-015	3.80986e-015	-1.6228e-015	-6.02945e-015	-1.24828e-014	-1.48873e-014	-8.61022e-015	-1.59432e-014	-4.41435e-015	-3.08833e-015	-5.70421e-015
2.6114e-015	1.18469e-014	4.44856e-015	4.37583e-015	5.45613e-015	6.7318e-015	1.21256e-015	2.55164e-015	1.46202e-015	-7.59209e-015	6.81118e-015	-2.69364e-015	1.03607e-014	1.01924e-014	5.64475e-015	3.79565e-015	-1.39428e-015	-6.0355e-015	-1.26124e-014	-1.4801e-014	-8.66041e-015	-1.5689e-014	-4.26774e-015	-2.88655e-015	-5.3523e-015
3.18811e-015	1.19741e-014	4.69371e-015	4.61564e-015	5.55304e-015	6.35546e-015	1.28169e-015	2.60612e-015	1.73443e-015	-7.4333e-015	6.87089e-015	-2.49472e-015	1.03097e-014	1.00781e-014	5.47644e-015	3.77858e-015	-1.17053e-015	-6.04662e-015	-1.27336e-014	-1.46947e-014	-8.70381e-015	-1.54097e-014	-4.14265e-015	-2.67936e-015	-4.98658e-015
3.74945e-015	1.20704e-014	4.91724e-015	4.8569e-015	5.64586e-015	5.96114e-015	1.33743e-015	2.65095e-015	1.9941e-015	-7.2856e-015	6.89164e-015	-2.31247e-015	1.02259e-014	9.93004e-015	5.30202e-015	3.75915e-015	-9.55511e-016	-6.06393e-015	-1.2845e-014	-1.45689e-014	-8.73974e-015	-1.51063e-014	-4.03739e-015	-2.46722e-015	-4.60884e-015
4.29167e-015	1.21362e-014	5.11831e-015	5.09658e-015	5.73332e-015	5.55288e-015	1.37903e-015	2.68747e-015	2.2398e-015	-7.14963e-015	6.87547e-015	-2.14583e-015	1.01113e-014	9.75107e-015	5.12255e-015	3.73734e-015	-7.52812e-016	-6.08876e-015	-1.29464e-014	-1.44249e-014	-8.76794e-015	-1.47804e-014	-3.94943e-015	-2.25041e-015	-4.22205e-015
4.81156e-015	1.21717e-014	5.29587e-015	5.33107e-015	5.81474e-015	5.13436e-015	1.40576e-015	2.7173e-015	2.4715e-015	-7.0264e-015	6.82442e-015	-1.99342e-015	9.96794e-015	9.54491e-015	4.93843e-015	3.71349e-015	-5.66613e-016	-6.12301e-015	-1.30375e-014	-1.42644e-014	-8.78751e-015	-1.44333e-014	-3.87699e-015	-2.02971e-015	-3.82809e-015
5.3058e-015	1.21767e-014	5.44867e-015	5.55671e-015	5.88932e-015	4.70906e-015	1.41661e-015	2.74218e-015	2.68806e-015	-6.91633e-015	6.74082e-015	-1.85413e-015	9.79772e-015	9.31518e-015	4.75084e-015	3.68778e-015	-4.00767e-016	-6.16812e-015	-1.31186e-014	-1.4089e-014	-8.799e-015	-1.40669e-014	-3.81816e-015	-1.80584e-015	-3.4293e-015
5.77184e-015	1.21511e-014	5.57617e-015	5.77023e-015	5.9551e-015	4.28059e-015	1.41123e-015	2.76352e-015	2.88809e-015	-6.82e-015	6.62711e-015	-1.72706e-015	9.60351e-015	9.06589e-015	4.56018e-015	3.65966e-015	-2.58147e-016	-6.22606e-015	-1.31892e-014	-1.38998e-014	-8.80378e-015	-1.36829e-014	-3.77049e-015	-1.57978e-015	-3.02796e-015
6.20666e-015	1.20947e-014	5.67854e-015	5.96827e-015	6.01106e-015	3.85187e-015	1.38952e-015	2.78247e-015	3.07042e-015	-6.73855e-015	6.48602e-015	-1.61079e-015	9.38811e-015	8.79985e-015	4.3668e-015	3.62898e-015	-1.42095e-016	-6.29777e-015	-1.32492e-014	-1.36978e-014	-8.80295e-015	-1.32837e-014	-3.73192e-015	-1.35324e-015	-2.62752e-015
6.60803e-015	1.20078e-014	5.75568e-015	6.14716e-015	6.05608e-015	3.42578e-015	1.35047e-015	2.79937e-015	3.2336e-015	-6.67339e-015	6.32068e-015	-1.50452e-015	9.15363e-015	8.51992e-015	4.17176e-015	3.59514e-015	-5.54724e-017	-6.38496e-015	-1.32991e-014	-1.34843e-014	-8.79775e-015	-1.28725e-014	-3.70046e-015	-1.12791e-015	-2.23121e-015
6.97384e-015	1.18904e-014	5.80746e-015	6.30346e-015	6.08865e-015	3.00528e-015	1.29417e-015	2.81477e-015	3.37604e-015	-6.62545e-015	6.13345e-015	-1.40746e-015	8.90222e-015	8.22914e-015	3.97543e-015	3.55808e-015	-4.04645e-019	-6.48887e-015	-1.3339e-014	-1.3261e-014	-8.7899e-015	-1.24517e-014	-3.67363e-015	-9.06005e-016	-1.84136e-015
7.30242e-015	1.17417e-014	5.83482e-015	6.43345e-015	6.10758e-015	2.59254e-015	1.2204e-015	2.8294e-015	3.49623e-015	-6.59529e-015	5.92755e-015	-1.31886e-015	8.63608e-015	7.93002e-015	3.77833e-015	3.51736e-015	2.07397e-017	-6.61085e-015	-1.33691e-014	-1.30286e-014	-8.78126e-015	-1.20234e-014	-3.64927e-015	-6.89549e-016	-1.46078e-015
7.59291e-015	1.15615e-014	5.83825e-015	6.5343e-015	6.11143e-015	2.1893e-015	1.12909e-015	2.84316e-015	3.59153e-015	-6.58376e-015	5.70538e-015	-1.23833e-015	8.35764e-015	7.62434e-015	3.58028e-015	3.47278e-015	6.6857e-018	-6.75218e-015	-1.33899e-014	-1.27887e-014	-8.7741e-015	-1.15907e-014	-3.6249e-015	-4.80435e-016	-1.09249e-015
7.84447e-015	1.13494e-014	5.81877e-015	6.60323e-015	6.099e-015	1.79724e-015	1.01981e-015	2.8567e-015	3.6611e-015	-6.5913e-015	5.46939e-015	-1.16563e-015	8.06957e-015	7.31395e-015	3.38148e-015	3.42324e-015	-4.41926e-017	-6.91364e-015	-1.34012e-014	-1.25427e-014	-8.77026e-015	-1.11562e-014	-3.59845e-015	-2.80956e-016	-7.39138e-016
8.05704e-015	1.11057e-014	5.77719e-015	6.63827e-015	6.06919e-015	1.41785e-015	8.93306e-016	2.87036e-015	3.70294e-015	-6.61835e-015	5.22297e-015	-1.0999e-015	7.7735e-015	7.00045e-015	3.18248e-015	3.36793e-015	-1.31971e-016	-7.09588e-015	-1.34036e-014	-1.22915e-014	-8.77189e-015	-1.07227e-014	-3.56882e-015	-9.30579e-017	-4.03418e-016
8.23043e-015	1.08302e-014	5.71505e-015	6.63748e-015	6.02056e-015	1.05255e-015	7.49401e-016	2.88447e-015	3.71549e-015	-6.6657e-015	4.96865e-015	-1.04091e-015	7.47206e-015	6.68522e-015	2.98343e-015	3.30613e-015	-2.57018e-016	-7.29885e-015	-1.33973e-014	-1.20365e-014	-8.78129e-015	-1.02924e-014	-3.53344e-015	8.05522e-017	-8.78492e-017
8.36553e-015	1.05224e-014	5.63346e-015	6.5987e-015	5.95139e-015	7.01706e-016	5.88383e-016	2.89926e-015	3.69686e-015	-6.73342e-015	4.70847e-015	-9.888e-016	7.16813e-015	6.36967e-015	2.78435e-015	3.23692e-015	-4.18828e-016	-7.52252e-015	-1.33819e-014	-1.17789e-014	-8.80104e-015	-9.868e-015	-3.49018e-015	2.37839e-016	2.05207e-016
8.46303e-015	1.01825e-014	5.53453e-015	6.52103e-015	5.86073e-015	3.65817e-016	4.10674e-016	2.91409e-015	3.64511e-015	-6.82135e-015	4.44512e-015	-9.43223e-016	6.86363e-015	6.05503e-015	2.58518e-015	3.15956e-015	-6.16362e-016	-7.76678e-015	-1.33581e-014	-1.15193e-014	-8.83283e-015	-9.45257e-015	-3.43822e-015	3.76313e-016	4.73308e-016
8.52464e-015	9.81051e-015	5.42009e-015	6.40354e-015	5.74755e-015	4.54642e-017	2.17268e-016	2.92881e-015	3.55857e-015	-6.9295e-015	4.1807e-015	-9.05056e-016	6.56078e-015	5.74156e-015	2.38532e-015	3.07298e-015	-8.48277e-016	-8.0305e-015	-1.3326e-014	-1.12579e-014	-8.87854e-015	-9.04841e-015	-3.37628e-015	4.93742e-016	7.14357e-016
8.55266e-015	9.40642e-015	5.2924e-015	6.24511e-015	5.61011e-015	-2.59428e-016	9.17984e-018	2.94265e-015	3.43602e-015	-7.05718e-015	3.91656e-015	-8.74929e-016	6.2624e-015	5.43005e-015	2.18472e-015	2.97675e-015	-1.11323e-015	-8.31351e-015	-1.32853e-014	-1.09947e-014	-8.93974e-015	-8.65757e-015	-3.3032e-015	5.88395e-016	9.27096e-016
8.54957e-015	8.97058e-015	5.1529e-015	6.04644e-015	5.44786e-015	-5.49875e-016	-2.13e-016	2.9551e-015	3.27748e-015	-7.20335e-015	3.65461e-015	-8.53466e-016	5.97095e-015	5.12094e-015	1.98369e-015	2.86966e-015	-1.40918e-015	-8.61437e-015	-1.3236e-014	-1.07298e-014	-9.01792e-015	-8.28194e-015	-3.21849e-015	6.58011e-016	1.11018e-015
8.51689e-015	8.50371e-015	5.00374e-015	5.80753e-015	5.25969e-015	-8.26414e-016	-4.48304e-016	2.96606e-015	3.08144e-015	-7.36666e-015	3.39694e-015	-8.41537e-016	5.68881e-015	4.81415e-015	1.78142e-015	2.75112e-015	-1.73347e-015	-8.93138e-015	-1.31785e-014	-1.0463e-014	-9.1137e-015	-7.92318e-015	-3.12119e-015	7.00907e-016	1.26209e-015
8.45743e-015	8.00629e-015	4.84751e-015	5.52884e-015	5.04494e-015	-1.08951e-015	-6.95697e-016	2.97498e-015	2.84818e-015	-7.54644e-015	3.14493e-015	-8.39715e-016	5.41799e-015	4.51015e-015	1.57729e-015	2.62074e-015	-2.08357e-015	-9.26271e-015	-1.31127e-014	-1.01945e-014	-9.22758e-015	-7.58247e-015	-3.0107e-015	7.16181e-016	1.38154e-015
8.37433e-015	7.47846e-015	4.68628e-015	5.21197e-015	4.80349e-015	-1.33971e-015	-9.54152e-016	2.98098e-015	2.57769e-015	-7.74096e-015	2.89974e-015	-8.48669e-016	5.16002e-015	4.20924e-015	1.37092e-015	2.47787e-015	-2.45614e-015	-9.60628e-015	-1.30388e-014	-9.92393e-015	-9.35976e-015	-7.26111e-015	-2.88709e-015	7.02381e-016	1.46869e-015
8.27096e-015	6.92191e-015	4.52176e-015	4.85877e-015	4.5354e-015	-1.57845e-015	-1.22272e-015	2.9831e-015	2.27043e-015	-7.94855e-015	2.66312e-015	-8.69043e-016	4.91688e-015	3.91175e-015	1.16195e-015	2.32138e-015	-2.84811e-015	-9.95951e-015	-1.29572e-014	-9.6509e-015	-9.51087e-015	-6.96027e-015	-2.7506e-015	6.58633e-016	1.52269e-015
8.15043e-015	6.33801e-015	4.35633e-015	4.47098e-015	4.24066e-015	-1.80709e-015	-1.50042e-015	2.98078e-015	1.92705e-015	-8.16769e-015	2.43571e-015	-9.01901e-016	4.69052e-015	3.61775e-015	9.4967e-016	2.15107e-015	-3.25587e-015	-1.032e-014	-1.28672e-014	-9.37452e-015	-9.68064e-015	-6.68069e-015	-2.6014e-015	5.84637e-016	1.54337e-015
8.01584e-015	5.72838e-015	4.19187e-015	4.05062e-015	3.91925e-015	-2.02632e-015	-1.78578e-015	2.97327e-015	1.54901e-015	-8.39595e-015	2.21842e-015	-9.48366e-016	4.48258e-015	3.32672e-015	7.33924e-016	1.96641e-015	-3.67508e-015	-1.06841e-014	-1.27689e-014	-9.09414e-015	-9.86724e-015	-6.42228e-015	-2.44021e-015	4.80322e-016	1.53088e-015
7.8712e-015	5.09432e-015	4.03017e-015	3.60082e-015	3.57146e-015	-2.23718e-015	-2.07715e-015	2.95984e-015	1.13833e-015	-8.63134e-015	2.01246e-015	-1.00889e-015	4.29522e-015	3.03917e-015	5.13567e-016	1.76758e-015	-4.10203e-015	-1.1049e-014	-1.26618e-014	-8.80963e-015	-1.00694e-014	-6.18502e-015	-2.26742e-015	3.46163e-016	1.48594e-015
7.71943e-015	4.4383e-015	3.87287e-015	3.12503e-015	3.19862e-015	-2.44011e-015	-2.37347e-015	2.94013e-015	6.97275e-016	-8.87144e-015	1.81824e-015	-1.08404e-015	4.12963e-015	2.75474e-015	2.87998e-016	1.55498e-015	-4.53274e-015	-1.14116e-014	-1.25464e-014	-8.52038e-015	-1.0286e-014	-5.96814e-015	-2.084e-015	1.83041e-016	1.40952e-015
7.56319e-015	3.76269e-015	3.72122e-015	2.62607e-015	2.80141e-015	-2.63668e-015	-2.67353e-015	2.91432e-015	2.28878e-016	-9.11345e-015	1.63612e-015	-1.17414e-015	3.98676e-015	2.47366e-015	5.67224e-017	1.32822e-015	-4.96249e-015	-1.17682e-014	-1.24226e-014	-8.22544e-015	-1.05148e-014	-5.77064e-015	-1.89155e-015	-8.17573e-018	1.30249e-015
7.40579e-015	3.06957e-015	3.57586e-015	2.10845e-015	2.38103e-015	-2.82807e-015	-2.97607e-015	2.88193e-015	-2.64095e-016	-9.35464e-015	1.46663e-015	-1.27972e-015	3.86786e-015	2.19613e-015	-1.80162e-016	1.08833e-015	-5.3873e-015	-1.2115e-014	-1.22895e-014	-7.92374e-015	-1.07534e-014	-5.59202e-015	-1.69063e-015	-2.26379e-016	1.16628e-015
7.25012e-015	2.36207e-015	3.43782e-015	1.57589e-015	1.93882e-015	-3.01502e-015	-3.28009e-015	2.84324e-015	-7.78646e-016	-9.59146e-015	1.3098e-015	-1.40149e-015	3.77408e-015	1.92296e-015	-4.2317e-016	8.35876e-016	-5.80342e-015	-1.24479e-014	-1.21465e-014	-7.6143e-015	-1.09991e-014	-5.43095e-015	-1.48281e-015	-4.6977e-016	1.00218e-015
7.09929e-015	1.64316e-015	3.30761e-015	1.03204e-015	1.47588e-015	-3.19731e-015	-3.58371e-015	2.79821e-015	-1.3103e-015	-9.8208e-015	1.16609e-015	-1.53939e-015	3.70627e-015	1.65371e-015	-6.72847e-016	5.71975e-016	-6.20689e-015	-1.27638e-014	-1.19933e-014	-7.29591e-015	-1.12484e-014	-5.28543e-015	-1.26976e-015	-7.36204e-016	8.12239e-016
6.95582e-015	9.15989e-016	3.18564e-015	4.81442e-016	9.94487e-016	-3.37487e-015	-3.88572e-015	2.74716e-015	-1.85461e-015	-1.00393e-014	1.03512e-015	-1.69346e-015	3.66469e-015	1.38932e-015	-9.29367e-016	2.9767e-016	-6.59386e-015	-1.30594e-014	-1.18297e-014	-6.96865e-015	-1.14978e-014	-5.15285e-015	-1.05273e-015	-1.02376e-015	5.99199e-016
6.8215e-015	1.84074e-016	3.07252e-015	-7.17173e-017	4.96692e-016	-3.54796e-015	-4.18484e-015	2.68998e-015	-2.40729e-015	-1.02448e-014	9.16682e-016	-1.86295e-015	3.64939e-015	1.13002e-015	-1.19322e-015	1.36825e-017	-6.96046e-015	-1.33314e-014	-1.16555e-014	-6.63169e-015	-1.17437e-014	-5.03065e-015	-8.32828e-016	-1.32926e-015	3.65824e-016
6.69872e-015	-5.48653e-016	2.96786e-015	-6.22995e-016	-1.54215e-017	-3.71736e-015	-4.47995e-015	2.62712e-015	-2.96382e-015	-1.04344e-014	8.10864e-016	-2.04742e-015	3.66044e-015	8.76237e-016	-1.46444e-015	-2.78667e-016	-7.30324e-015	-1.35769e-014	-1.14701e-014	-6.28456e-015	-1.19826e-014	-4.91677e-015	-6.11932e-016	-1.64979e-015	1.14229e-016
6.5895e-015	-1.27823e-015	2.87185e-015	-1.16859e-015	-5.39471e-016	-3.88252e-015	-4.76975e-015	2.55887e-015	-3.51894e-015	-1.06047e-014	7.17653e-016	-2.24639e-015	3.69776e-015	6.28917e-016	-1.7428e-015	-5.7729e-016	-7.61922e-015	-1.37922e-014	-1.12732e-014	-5.92652e-015	-1.2211e-014	-4.80946e-015	-3.91698e-016	-1.98213e-015	-1.52644e-016
6.49524e-015	-2.00101e-015	2.78389e-015	-1.70455e-015	-1.07279e-015	-4.04308e-015	-5.05364e-015	2.48588e-015	-4.0677e-015	-1.0753e-014	6.36567e-016	-2.4589e-015	3.76122e-015	3.88414e-016	-2.02843e-015	-8.81346e-016	-7.90561e-015	-1.39743e-014	-1.1065e-014	-5.55693e-015	-1.24253e-014	-4.70694e-015	-1.73986e-016	-2.32281e-015	-4.32029e-016
6.41667e-015	-2.7128e-015	2.70328e-015	-2.22697e-015	-1.61292e-015	-4.19855e-015	-5.3302e-015	2.40883e-015	-4.60546e-015	-1.08768e-014	5.67071e-016	-2.68378e-015	3.84964e-015	1.5531e-016	-2.32094e-015	-1.18919e-015	-8.15995e-015	-1.41209e-014	-1.08449e-014	-5.17634e-015	-1.26218e-014	-4.60624e-015	3.92222e-017	-2.66832e-015	-7.21213e-016
6.35399e-015	-3.40973e-015	2.62883e-015	-2.73174e-015	-2.15733e-015	-4.3487e-015	-5.5988e-015	2.32853e-015	-5.12674e-015	-1.09732e-014	5.08438e-016	-2.9195e-015	3.96207e-015	-6.94923e-017	-2.61979e-015	-1.49804e-015	-8.37954e-015	-1.42298e-014	-1.06129e-014	-4.78583e-015	-1.27966e-014	-4.50463e-015	2.46798e-016	-3.01498e-015	-1.01644e-015
6.30711e-015	-4.08757e-015	2.5597e-015	-3.21477e-015	-2.70312e-015	-4.49342e-015	-5.85857e-015	2.24617e-015	-5.62584e-015	-1.10396e-014	4.59824e-016	-3.16473e-015	4.09739e-015	-2.85533e-016	-2.92382e-015	-1.80551e-015	-8.56269e-015	-1.4299e-014	-1.03691e-014	-4.38569e-015	-1.29454e-014	-4.39945e-015	4.47695e-016	-3.35903e-015	-1.31457e-015
6.27618e-015	-4.74233e-015	2.49473e-015	-3.67249e-015	-3.24719e-015	-4.63191e-015	-6.10851e-015	2.16206e-015	-6.09764e-015	-1.10739e-014	4.21267e-016	-3.4172e-015	4.25357e-015	-4.91856e-016	-3.23212e-015	-2.10954e-015	-8.70838e-015	-1.4327e-014	-1.01142e-014	-3.97582e-015	-1.30651e-014	-4.28865e-015	6.40577e-016	-3.69684e-015	-1.61241e-015
6.26104e-015	-5.37105e-015	2.43307e-015	-4.102e-015	-3.78628e-015	-4.76336e-015	-6.3479e-015	2.07746e-015	-6.53778e-015	-1.10744e-014	3.92607e-016	-3.67484e-015	4.42913e-015	-6.8749e-016	-3.54415e-015	-2.4079e-015	-8.81543e-015	-1.43126e-014	-9.84824e-015	-3.55685e-015	-1.31527e-014	-4.17016e-015	8.24378e-016	-4.02483e-015	-1.90693e-015
6.2609e-015	-5.97013e-015	2.37274e-015	-4.50054e-015	-4.31739e-015	-4.88614e-015	-6.57601e-015	1.99291e-015	-6.94149e-015	-1.10404e-014	3.73128e-016	-3.93524e-015	4.62234e-015	-8.7147e-016	-3.85867e-015	-2.69899e-015	-8.88303e-015	-1.42546e-014	-9.57104e-015	-3.13077e-015	-1.32056e-014	-4.04152e-015	9.98346e-016	-4.33932e-015	-2.19534e-015
6.27456e-015	-6.53654e-015	2.3127e-015	-4.86541e-015	-4.83723e-015	-4.99917e-015	-6.79176e-015	1.9088e-015	-7.30461e-015	-1.09708e-014	3.62594e-016	-4.19554e-015	4.8316e-015	-1.04282e-015	-4.17365e-015	-2.98091e-015	-8.91173e-015	-1.41533e-014	-9.28259e-015	-2.69846e-015	-1.32204e-014	-3.90125e-015	1.16145e-015	-4.63646e-015	-2.47451e-015
6.30078e-015	-7.0668e-015	2.25094e-015	-5.19432e-015	-5.34279e-015	-5.10179e-015	-6.99542e-015	1.82578e-015	-7.62385e-015	-1.0865e-014	3.60108e-016	-4.45411e-015	5.05417e-015	-1.20139e-015	-4.48854e-015	-3.25058e-015	-8.90106e-015	-1.40091e-014	-8.98402e-015	-2.26089e-015	-1.31953e-014	-3.74789e-015	1.31276e-015	-4.91311e-015	-2.74064e-015
6.33815e-015	-7.55814e-015	2.18643e-015	-5.48523e-015	-5.83099e-015	-5.19329e-015	-7.18631e-015	1.74537e-015	-7.89551e-015	-1.07226e-014	3.65301e-016	-4.70826e-015	5.2875e-015	-1.34684e-015	-4.80181e-015	-3.50556e-015	-8.8518e-015	-1.3822e-014	-8.6763e-015	-1.82015e-015	-1.31289e-014	-3.58024e-015	1.45131e-015	-5.16572e-015	-2.99118e-015
6.38487e-015	-8.00793e-015	2.1179e-015	-5.73739e-015	-6.29882e-015	-5.27249e-015	-7.36414e-015	1.66832e-015	-8.1168e-015	-1.05446e-014	3.77466e-016	-4.9558e-015	5.52854e-015	-1.47823e-015	-5.11159e-015	-3.74416e-015	-8.76519e-015	-1.35926e-014	-8.36029e-015	-1.37721e-015	-1.30199e-014	-3.39736e-015	1.57697e-015	-5.39198e-015	-3.2235e-015
6.43886e-015	-8.41339e-015	2.04381e-015	-5.9492e-015	-6.74364e-015	-5.33846e-015	-7.52899e-015	1.59507e-015	-8.28545e-015	-1.03313e-014	3.95801e-016	-5.19404e-015	5.77459e-015	-1.59571e-015	-5.41578e-015	-3.9647e-015	-8.64238e-015	-1.33223e-014	-8.03712e-015	-9.34571e-016	-1.28671e-014	-3.19802e-015	1.68944e-015	-5.58942e-015	-3.43527e-015
6.49801e-015	-8.77285e-015	1.9631e-015	-6.12008e-015	-7.16249e-015	-5.39089e-015	-7.68055e-015	1.52551e-015	-8.39992e-015	-1.00837e-014	4.19989e-016	-5.42022e-015	6.02245e-015	-1.69891e-015	-5.71254e-015	-4.1656e-015	-8.48532e-015	-1.30125e-014	-7.70776e-015	-4.9439e-016	-1.26705e-014	-2.982e-015	1.78891e-015	-5.75612e-015	-3.62421e-015
6.56036e-015	-9.0849e-015	1.87454e-015	-6.24984e-015	-7.55287e-015	-5.42906e-015	-7.81862e-015	1.46039e-015	-8.45947e-015	-9.80309e-015	4.49287e-016	-5.63168e-015	6.26872e-015	-1.78759e-015	-6.00001e-015	-4.34426e-015	-8.29551e-015	-1.26657e-014	-7.37307e-015	-5.91575e-017	-1.24302e-014	-2.74985e-015	1.87465e-015	-5.8904e-015	-3.78869e-015
6.62392e-015	-9.34847e-015	1.77755e-015	-6.33852e-015	-7.91224e-015	-5.45197e-015	-7.94267e-015	1.40057e-015	-8.46417e-015	-9.49111e-015	4.82783e-016	-5.82592e-015	6.51013e-015	-1.86169e-015	-6.27561e-015	-4.49916e-015	-8.07515e-015	-1.22838e-014	-7.03456e-015	3.68464e-016	-1.21468e-014	-2.50234e-015	1.94708e-015	-5.99078e-015	-3.92619e-015
6.68607e-015	-9.56341e-015	1.67146e-015	-6.38661e-015	-8.23848e-015	-5.46003e-015	-8.05317e-015	1.34579e-015	-8.41442e-015	-9.14988e-015	5.19653e-016	-6.00066e-015	6.74361e-015	-1.92157e-015	-6.53753e-015	-4.62939e-015	-7.82702e-015	-1.18697e-014	-6.69391e-015	7.8636e-016	-1.18214e-014	-2.23974e-015	2.00698e-015	-6.05597e-015	-4.03509e-015
6.74436e-015	-9.72927e-015	1.55516e-015	-6.39491e-015	-8.52956e-015	-5.45302e-015	-8.15028e-015	1.29624e-015	-8.31062e-015	-8.78205e-015	5.59764e-016	-6.1537e-015	6.96571e-015	-1.96739e-015	-6.7834e-015	-4.73349e-015	-7.55355e-015	-1.14258e-014	-6.35279e-015	1.19204e-015	-1.14554e-014	-1.96317e-015	2.05518e-015	-6.08582e-015	-4.11421e-015
6.79689e-015	-9.84628e-015	1.42816e-015	-6.36427e-015	-8.7831e-015	-5.43113e-015	-8.23381e-015	1.25199e-015	-8.15436e-015	-8.39076e-015	6.02225e-016	-6.28325e-015	7.17346e-015	-1.99945e-015	-7.01099e-015	-4.81109e-015	-7.2575e-015	-1.09555e-014	-6.01225e-015	1.5826e-015	-1.10513e-014	-1.67364e-015	2.09157e-015	-6.08007e-015	-4.16267e-015
6.84168e-015	-9.91463e-015	1.29033e-015	-6.2962e-015	-8.99731e-015	-5.39519e-015	-8.30381e-015	1.21354e-015	-7.94816e-015	-7.97864e-015	6.46981e-016	-6.38762e-015	7.36335e-015	-2.01875e-015	-7.21782e-015	-4.8611e-015	-6.94125e-015	-1.04619e-014	-5.67416e-015	1.95567e-015	-1.06116e-014	-1.37261e-015	2.11672e-015	-6.03837e-015	-4.17957e-015
6.87648e-015	-9.93562e-015	1.14214e-015	-6.19222e-015	-9.17142e-015	-5.34547e-015	-8.3607e-015	1.18077e-015	-7.6943e-015	-7.54923e-015	6.93004e-016	-6.46527e-015	7.53245e-015	-2.02567e-015	-7.40234e-015	-4.88366e-015	-6.60734e-015	-9.94821e-015	-5.34003e-015	2.30887e-015	-1.01386e-014	-1.06234e-015	2.13122e-015	-5.96102e-015	-4.16414e-015
6.89908e-015	-9.91067e-015	9.84264e-016	-6.05442e-015	-9.30382e-015	-5.28241e-015	-8.4046e-015	1.15306e-015	-7.39584e-015	-7.10581e-015	7.39925e-016	-6.5154e-015	7.67804e-015	-2.02102e-015	-7.56205e-015	-4.87808e-015	-6.25866e-015	-9.41808e-015	-5.01123e-015	2.63985e-015	-9.63626e-015	-7.45075e-016	2.1362e-015	-5.84966e-015	-4.11612e-015
6.90806e-015	-9.84162e-015	8.17449e-016	-5.88475e-015	-9.39366e-015	-5.2067e-015	-8.43509e-015	1.12975e-015	-7.05654e-015	-6.65158e-015	7.86741e-016	-6.53676e-015	7.79732e-015	-2.00609e-015	-7.69516e-015	-4.84485e-015	-5.89833e-015	-8.8754e-015	-4.68919e-015	2.94643e-015	-9.10803e-015	-4.23558e-016	2.13205e-015	-5.70563e-015	-4.03564e-015
6.90159e-015	-9.73036e-015	6.4259e-016	-5.68535e-015	-9.44029e-015	-5.1189e-015	-8.45202e-015	1.11049e-015	-6.68132e-015	-6.19081e-015	8.33236e-016	-6.52842e-015	7.88763e-015	-1.98206e-015	-7.79959e-015	-4.78375e-015	-5.53026e-015	-8.32341e-015	-4.37522e-015	3.22623e-015	-8.55766e-015	-9.98827e-017	2.11959e-015	-5.53031e-015	-3.92261e-015
6.87923e-015	-9.57932e-015	4.60848e-016	-5.45832e-015	-9.44366e-015	-5.02017e-015	-8.45608e-015	1.09461e-015	-6.27502e-015	-5.72697e-015	8.78597e-016	-6.49069e-015	7.94653e-015	-1.94967e-015	-7.8741e-015	-4.69612e-015	-5.15754e-015	-7.7659e-015	-4.07086e-015	3.47749e-015	-7.98979e-015	2.2307e-016	2.09938e-015	-5.32586e-015	-3.77822e-015
6.84026e-015	-9.39139e-015	2.7379e-016	-5.2063e-015	-9.40351e-015	-4.91255e-015	-8.44606e-015	1.08109e-015	-5.8419e-015	-5.26372e-015	9.22396e-016	-6.42385e-015	7.9715e-015	-1.91068e-015	-7.91714e-015	-4.58308e-015	-4.78301e-015	-7.20623e-015	-3.77777e-015	3.69911e-015	-7.40881e-015	5.42387e-016	2.07175e-015	-5.09452e-015	-3.60349e-015
6.78392e-015	-9.16979e-015	8.28717e-017	-4.93173e-015	-9.31972e-015	-4.79797e-015	-8.42227e-015	1.06974e-015	-5.38724e-015	-4.80447e-015	9.64213e-016	-6.32872e-015	7.9606e-015	-1.86621e-015	-7.92619e-015	-4.4447e-015	-4.40913e-015	-6.64766e-015	-3.49733e-015	3.8893e-015	-6.81875e-015	8.55488e-016	2.03716e-015	-4.83896e-015	-3.39965e-015
6.70932e-015	-8.91771e-015	-1.09679e-016	-4.6375e-015	-9.1927e-015	-4.67729e-015	-8.38608e-015	1.05907e-015	-4.91584e-015	-4.35264e-015	1.00371e-015	-6.2063e-015	7.91236e-015	-1.81752e-015	-7.90009e-015	-4.28245e-015	-4.03846e-015	-6.09354e-015	-3.2314e-015	4.04587e-015	-6.224e-015	1.15927e-015	1.99605e-015	-4.56221e-015	-3.16832e-015
6.61658e-015	-8.63865e-015	-3.02925e-016	-4.32563e-015	-9.02341e-015	-4.55243e-015	-8.33729e-015	1.04782e-015	-4.43322e-015	-3.91142e-015	1.0401e-015	-6.05677e-015	7.82542e-015	-1.76631e-015	-7.83794e-015	-4.09809e-015	-3.673e-015	-5.54692e-015	-2.98065e-015	4.16832e-015	-5.62898e-015	1.45083e-015	1.94897e-015	-4.26772e-015	-2.91096e-015
6.50567e-015	-8.33647e-015	-4.95166e-016	-3.99909e-015	-8.81267e-015	-4.42567e-015	-8.27525e-015	1.0356e-015	-3.94555e-015	-3.48385e-015	1.07332e-015	-5.88198e-015	7.69921e-015	-1.71399e-015	-7.73933e-015	-3.89343e-015	-3.31584e-015	-5.01063e-015	-2.74538e-015	4.25652e-015	-5.03805e-015	1.72671e-015	1.89586e-015	-3.95856e-015	-2.62946e-015
6.37701e-015	-8.01461e-015	-6.84139e-016	-3.66048e-015	-8.56155e-015	-4.29833e-015	-8.19978e-015	1.02105e-015	-3.45833e-015	-3.07315e-015	1.10267e-015	-5.68406e-015	7.5334e-015	-1.66123e-015	-7.60364e-015	-3.6704e-015	-2.96916e-015	-4.48745e-015	-2.52657e-015	4.31025e-015	-4.45558e-015	1.98432e-015	1.83687e-015	-3.63833e-015	-2.32603e-015
6.23164e-015	-7.67702e-015	-8.67432e-016	-3.31244e-015	-8.27121e-015	-4.17257e-015	-8.11128e-015	1.00352e-015	-2.97634e-015	-2.68206e-015	1.12756e-015	-5.46436e-015	7.32845e-015	-1.60956e-015	-7.43052e-015	-3.43092e-015	-2.63516e-015	-3.97989e-015	-2.32488e-015	4.32953e-015	-3.88583e-015	2.2214e-015	1.77153e-015	-3.3105e-015	-2.00274e-015
6.07049e-015	-7.32716e-015	-1.04299e-015	-2.95763e-015	-7.94367e-015	-4.0505e-015	-8.00951e-015	9.82049e-016	-2.50432e-015	-2.31275e-015	1.14803e-015	-5.22493e-015	7.08472e-015	-1.55994e-015	-7.22052e-015	-3.17681e-015	-2.31512e-015	-3.48934e-015	-2.14054e-015	4.31525e-015	-3.3328e-015	2.4357e-015	1.70038e-015	-2.97814e-015	-1.662e-015
5.89465e-015	-6.96808e-015	-1.20868e-015	-2.59846e-015	-7.58094e-015	-3.93379e-015	-7.89408e-015	9.55332e-016	-2.04728e-015	-1.96637e-015	1.16402e-015	-4.96805e-015	6.80233e-015	-1.5133e-015	-6.97439e-015	-2.91021e-015	-2.01093e-015	-3.01735e-015	-1.9729e-015	4.26783e-015	-2.80007e-015	2.6246e-015	1.62294e-015	-2.64497e-015	-1.30606e-015
5.7056e-015	-6.60331e-015	-1.36178e-015	-2.23767e-015	-7.18587e-015	-3.82489e-015	-7.76554e-015	9.22808e-016	-1.60906e-015	-1.64383e-015	1.17525e-015	-4.69642e-015	6.48261e-015	-1.47048e-015	-6.69274e-015	-2.63359e-015	-1.72365e-015	-2.56538e-015	-1.82267e-015	4.18859e-015	-2.29201e-015	2.78641e-015	1.53902e-015	-2.31418e-015	-9.37387e-016
5.50489e-015	-6.23698e-015	-1.50056e-015	-1.87675e-015	-6.76086e-015	-3.72589e-015	-7.62361e-015	8.83534e-016	-1.19334e-015	-1.34674e-015	1.18136e-015	-4.41232e-015	6.12722e-015	-1.43211e-015	-6.37721e-015	-2.3487e-015	-1.45446e-015	-2.13466e-015	-1.68948e-015	4.07887e-015	-1.81199e-015	2.91944e-015	1.44825e-015	-1.98917e-015	-5.5935e-016
5.29414e-015	-5.87161e-015	-1.62365e-015	-1.51793e-015	-6.30881e-015	-3.63811e-015	-7.46833e-015	8.36658e-016	-8.03447e-016	-1.07508e-015	1.18318e-015	-4.11793e-015	5.73823e-015	-1.39894e-015	-6.02944e-015	-2.05821e-015	-1.20414e-015	-1.72545e-015	-1.57271e-015	3.94093e-015	-1.36225e-015	3.02226e-015	1.3501e-015	-1.67245e-015	-1.74987e-016
5.07602e-015	-5.51084e-015	-1.72968e-015	-1.16386e-015	-5.83209e-015	-3.56274e-015	-7.2994e-015	7.82593e-016	-4.42014e-016	-8.2932e-016	1.18041e-015	-3.8167e-015	5.31794e-015	-1.37106e-015	-5.6508e-015	-1.76486e-015	-9.72646e-016	-1.33807e-015	-1.47118e-015	3.77702e-015	-9.44901e-016	3.09373e-015	1.24354e-015	-1.36657e-015	2.12573e-016
4.85218e-015	-5.15748e-015	-1.81686e-015	-8.16342e-016	-5.3329e-015	-3.50141e-015	-7.11663e-015	7.21285e-016	-1.11172e-016	-6.08805e-016	1.1737e-015	-3.512e-015	4.86867e-015	-1.34872e-015	-5.244e-015	-1.47123e-015	-7.60706e-016	-9.72137e-016	-1.38371e-015	3.58875e-015	-5.61526e-016	3.13291e-015	1.12843e-015	-1.0745e-015	6.00264e-016
4.62464e-015	-4.81374e-015	-1.8843e-015	-4.76878e-016	-4.81432e-015	-3.45543e-015	-6.92015e-015	6.52171e-016	1.86966e-016	-4.1273e-016	1.1634e-015	-3.20604e-015	4.39438e-015	-1.3319e-015	-4.81095e-015	-1.1798e-015	-5.68702e-016	-6.27157e-016	-1.30905e-015	3.37895e-015	-2.12936e-016	3.13968e-015	1.00494e-015	-7.98716e-016	9.85686e-016
4.39511e-015	-4.48204e-015	-1.93037e-015	-1.46731e-016	-4.27978e-015	-3.42582e-015	-6.70988e-015	5.74796e-016	4.51536e-016	-2.40264e-016	1.14966e-015	-2.90049e-015	3.89809e-015	-1.32043e-015	-4.354e-015	-8.92964e-016	-3.96231e-016	-3.01872e-016	-1.24585e-015	3.15064e-015	9.98565e-017	3.11474e-015	8.72875e-016	-5.41097e-016	1.36638e-015
4.16643e-015	-4.16396e-015	-1.95429e-015	1.7298e-016	-3.73296e-015	-3.41266e-015	-6.48552e-015	4.89961e-016	6.82219e-016	-8.88068e-017	1.13303e-015	-2.59857e-015	3.3829e-015	-1.31407e-015	-3.87584e-015	-6.12317e-016	-2.43384e-016	4.66349e-018	-1.19224e-015	2.90745e-015	3.76775e-016	3.05854e-015	7.31858e-016	-3.03152e-016	1.73909e-015
3.94135e-015	-3.86101e-015	-1.95575e-015	4.81412e-016	-3.17713e-015	-3.41633e-015	-6.24624e-015	3.98605e-016	8.7971e-016	4.4239e-017	1.1145e-015	-2.30211e-015	2.85279e-015	-1.31235e-015	-3.37954e-015	-3.406e-016	-1.09092e-016	2.93703e-016	-1.14606e-015	2.65301e-015	6.18344e-016	2.97146e-015	5.81526e-016	-8.55999e-017	2.10135e-015
3.72166e-015	-3.5744e-015	-1.93451e-015	7.77476e-016	-2.61523e-015	-3.43721e-015	-5.99259e-015	3.00749e-016	1.0453e-015	1.61087e-016	1.09475e-015	-2.01338e-015	2.31225e-015	-1.31463e-015	-2.86863e-015	-7.9667e-017	7.04879e-018	5.66429e-016	-1.10484e-015	2.39028e-015	8.25067e-016	2.85504e-015	4.2113e-016	1.10265e-016	2.45042e-015
3.51009e-015	-3.30514e-015	-1.8908e-015	1.06038e-015	-2.05082e-015	-3.47464e-015	-5.72461e-015	1.97262e-016	1.18087e-015	2.64707e-016	1.07441e-015	-1.73383e-015	1.76565e-015	-1.31948e-015	-2.34641e-015	1.69303e-016	1.0576e-016	8.24778e-016	-1.06602e-015	2.12287e-015	9.98134e-016	2.71121e-015	2.50762e-016	2.82819e-016	2.78371e-015
3.30851e-015	-3.05362e-015	-1.82523e-015	1.32931e-015	-1.48737e-015	-3.52842e-015	-5.4423e-015	8.91028e-017	1.28814e-015	3.58301e-016	1.05422e-015	-1.46551e-015	1.21743e-015	-1.32632e-015	-1.81656e-015	4.04437e-016	1.8785e-016	1.07109e-015	-1.0269e-015	1.85371e-015	1.13845e-015	2.54247e-015	7.11218e-017	4.32467e-016	3.0987e-015
3.11832e-015	-2.81968e-015	-1.73788e-015	1.58311e-015	-9.28114e-016	-3.59775e-015	-5.14557e-015	-2.30492e-017	1.36942e-015	4.45073e-016	1.03522e-015	-1.20964e-015	6.72984e-016	-1.33451e-015	-1.28255e-015	6.24391e-016	2.54444e-016	1.30752e-015	-9.85252e-016	1.58655e-015	1.24819e-015	2.35127e-015	-1.17859e-016	5.59493e-016	3.39296e-015
2.94159e-015	-2.60302e-015	-1.63007e-015	1.82137e-015	-3.76505e-016	-3.68114e-015	-4.83495e-015	-1.38311e-016	1.42709e-015	5.29198e-016	1.01891e-015	-9.67799e-016	1.35669e-016	-1.34291e-015	-7.48111e-016	8.28205e-016	3.07503e-016	1.53643e-015	-9.38861e-016	1.32585e-015	1.33008e-015	2.13997e-015	-3.15564e-016	6.64113e-016	3.66472e-015
2.77951e-015	-2.40378e-015	-1.50309e-015	2.04391e-015	1.64324e-016	-3.77731e-015	-4.51041e-015	-2.55566e-016	1.46453e-015	6.14232e-016	1.00642e-015	-7.39836e-016	-3.89583e-016	-1.3503e-015	-2.17356e-016	1.01527e-015	3.4827e-016	1.7606e-015	-8.85146e-016	1.07462e-015	1.38679e-015	1.91073e-015	-5.21234e-016	7.47302e-016	3.91245e-015
2.63377e-015	-2.22165e-015	-1.35812e-015	2.25015e-015	6.90725e-016	-3.88481e-015	-4.17176e-015	-3.73033e-016	1.48618e-015	7.03622e-016	9.98675e-016	-5.25363e-016	-8.9839e-016	-1.35552e-015	3.06787e-016	1.18478e-015	3.78108e-016	1.98284e-015	-8.20713e-016	8.35974e-016	1.42167e-015	1.6671e-015	-7.34045e-016	8.10504e-016	4.13448e-015
2.50542e-015	-2.05618e-015	-1.19665e-015	2.44072e-015	1.20074e-015	-4.0022e-015	-3.81946e-015	-4.89395e-016	1.49653e-015	8.01999e-016	9.96912e-016	-3.25105e-016	-1.38618e-015	-1.35705e-015	8.19981e-016	1.33653e-015	3.98336e-016	2.20535e-015	-7.42377e-016	6.13267e-016	1.43845e-015	1.41339e-015	-9.52217e-016	8.55327e-016	4.32895e-015
2.39512e-015	-1.90597e-015	-1.02097e-015	2.61518e-015	1.69136e-015	-4.12704e-015	-3.45425e-015	-6.03235e-016	1.49963e-015	9.12808e-016	1.00192e-015	-1.38286e-016	-1.84918e-015	-1.35346e-015	1.31884e-015	1.4699e-015	4.11219e-016	2.4308e-015	-6.48201e-016	4.09028e-016	1.44139e-015	1.1529e-015	-1.174e-015	8.83572e-016	4.49477e-015
2.30355e-015	-1.77e-015	-8.33809e-016	2.77315e-015	2.15909e-015	-4.25699e-015	-3.0763e-015	-7.13226e-016	1.4993e-015	1.03984e-015	1.01517e-015	3.52789e-017	-2.28351e-015	-1.34302e-015	1.79927e-015	1.58512e-015	4.18203e-016	2.66157e-015	-5.35482e-016	2.25598e-016	1.43434e-015	8.88682e-016	-1.39832e-015	8.9673e-016	4.63081e-015
2.23077e-015	-1.64745e-015	-6.37445e-016	2.91472e-015	2.60169e-015	-4.3903e-015	-2.68662e-015	-8.18127e-016	1.49972e-015	1.18705e-015	1.03727e-015	1.96446e-016	-2.68552e-015	-1.32447e-015	2.25865e-015	1.68244e-015	4.21377e-016	2.9007e-015	-4.01711e-016	6.5464e-017	1.42152e-015	6.24686e-016	-1.62324e-015	8.96747e-016	4.73618e-015
2.17684e-015	-1.53674e-015	-4.34243e-016	3.03974e-015	3.01711e-015	-4.52377e-015	-2.28554e-015	-9.16378e-016	1.50552e-015	1.35762e-015	1.06912e-015	3.46211e-016	-3.05124e-015	-1.2969e-015	2.6941e-015	1.76252e-015	4.22728e-016	3.15068e-015	-2.44486e-016	-6.90088e-017	1.40675e-015	3.65139e-016	-1.84655e-015	8.85965e-016	4.81043e-015
2.141e-015	-1.4358e-015	-2.2713e-016	3.14866e-015	3.40419e-015	-4.65451e-015	-1.8738e-015	-1.00662e-015	1.52081e-015	1.55467e-015	1.11148e-015	4.85822e-016	-3.37875e-015	-1.25913e-015	3.10235e-015	1.82533e-015	4.24502e-016	3.41334e-015	-6.19832e-017	-1.76079e-016	1.39468e-015	1.14292e-016	-2.06607e-015	8.67395e-016	4.85327e-015
2.12301e-015	-1.34285e-015	-1.80084e-017	3.2416e-015	3.76058e-015	-4.78011e-015	-1.45266e-015	-1.08756e-015	1.54904e-015	1.78024e-015	1.16516e-015	6.16449e-016	-3.66547e-015	-1.21048e-015	3.48107e-015	1.87156e-015	4.28914e-016	3.69096e-015	1.4762e-016	-2.54565e-016	1.38916e-015	-1.23689e-016	-2.2795e-015	8.42846e-016	4.86478e-015
2.1223e-015	-1.25652e-015	1.90173e-016	3.31833e-015	4.08445e-015	-4.8977e-015	-1.02237e-015	-1.15884e-015	1.59329e-015	2.03645e-015	1.23009e-015	7.40128e-016	-3.90926e-015	-1.15013e-015	3.82873e-015	1.90156e-015	4.37456e-016	3.98469e-015	3.85589e-016	-3.03053e-016	1.39427e-015	-3.45452e-016	-2.48405e-015	8.15117e-016	4.84516e-015
2.13785e-015	-1.17522e-015	3.95643e-016	3.37909e-015	4.37484e-015	-5.00517e-015	-5.83936e-016	-1.21932e-015	1.65645e-015	2.32582e-015	1.30639e-015	8.58829e-016	-4.10867e-015	-1.07731e-015	4.14238e-015	1.91621e-015	4.51934e-016	4.29628e-015	6.53378e-016	-3.21232e-016	1.41448e-015	-5.47702e-016	-2.67686e-015	7.8671e-016	4.79504e-015
2.16815e-015	-1.09823e-015	5.96066e-016	3.42437e-015	4.63142e-015	-5.09975e-015	-1.38609e-016	-1.26813e-015	1.7419e-015	2.64944e-015	1.39415e-015	9.74611e-016	-4.26296e-015	-9.9124e-016	4.42014e-015	1.916e-015	4.74558e-016	4.62684e-015	9.51716e-016	-3.08845e-016	1.4537e-015	-7.27162e-016	-2.85479e-015	7.60473e-016	4.71565e-015
2.21137e-015	-1.02419e-015	7.8937e-016	3.45454e-015	4.85282e-015	-5.17891e-015	3.12134e-016	-1.30483e-015	1.85273e-015	3.00888e-015	1.49348e-015	1.08986e-015	-4.37144e-015	-8.92161e-016	4.66178e-015	1.90305e-015	5.06382e-016	4.97829e-015	1.28154e-015	-2.66004e-016	1.51586e-015	-8.80273e-016	-3.01498e-015	7.38454e-016	4.60768e-015
2.26558e-015	-9.51767e-016	9.73428e-016	3.46964e-015	5.0385e-015	-5.2404e-015	7.67085e-016	-1.32915e-015	1.99014e-015	3.40345e-015	1.60475e-015	1.20651e-015	-4.43399e-015	-7.80054e-016	4.86664e-015	1.87917e-015	5.49096e-016	5.35114e-015	1.64338e-015	-1.93584e-016	1.60496e-015	-1.00449e-015	-3.15523e-015	7.23291e-016	4.47198e-015
2.3293e-015	-8.80072e-016	1.14645e-015	3.46931e-015	5.18842e-015	-5.28236e-015	1.22512e-015	-1.34099e-015	2.15451e-015	3.83312e-015	1.72742e-015	1.32708e-015	-4.45115e-015	-6.55038e-016	5.03427e-015	1.84563e-015	6.04303e-016	5.74573e-015	2.03733e-015	-9.26428e-017	1.72425e-015	-1.09686e-015	-3.27259e-015	7.17347e-016	4.31009e-015
2.4001e-015	-8.07799e-016	1.30681e-015	3.4537e-015	5.30269e-015	-5.30225e-015	1.68414e-015	-1.33989e-015	2.34748e-015	4.2976e-015	1.86068e-015	1.45389e-015	-4.42342e-015	-5.17428e-016	5.16484e-015	1.80365e-015	6.73383e-016	6.16207e-015	2.46342e-015	3.61424e-017	1.8765e-015	-1.155e-015	-3.36374e-015	7.22744e-016	4.12355e-015
2.47592e-015	-7.34225e-016	1.45307e-015	3.42328e-015	5.38144e-015	-5.29794e-015	2.1429e-015	-1.32554e-015	2.56912e-015	4.79601e-015	2.00403e-015	1.58876e-015	-4.35166e-015	-3.67816e-016	5.25845e-015	1.75491e-015	7.58126e-016	6.59966e-015	2.9207e-015	1.9148e-016	2.06428e-015	-1.17756e-015	-3.42585e-015	7.41188e-016	3.91392e-015
2.55422e-015	-6.58735e-016	1.58356e-015	3.378e-015	5.42522e-015	-5.26777e-015	2.5999e-015	-1.29865e-015	2.81924e-015	5.32628e-015	2.15636e-015	1.73354e-015	-4.23759e-015	-2.06351e-016	5.31596e-015	1.70099e-015	8.59884e-016	7.05792e-015	3.40811e-015	3.72132e-016	2.28965e-015	-1.1625e-015	-3.45598e-015	7.74561e-016	3.68327e-015
2.63209e-015	-5.80832e-016	1.69726e-015	3.31841e-015	5.43514e-015	-5.21115e-015	3.0538e-015	-1.25969e-015	3.0966e-015	5.88597e-015	2.31723e-015	1.89025e-015	-4.08405e-015	-3.42428e-017	5.33894e-015	1.64346e-015	9.79481e-016	7.53612e-015	3.92439e-015	5.76377e-016	2.55431e-015	-1.1084e-015	-3.45113e-015	8.24747e-016	3.43361e-015
2.70709e-015	-4.9993e-016	1.79347e-015	3.24476e-015	5.41251e-015	-5.12624e-015	3.50281e-015	-1.20901e-015	3.40015e-015	6.47253e-015	2.48544e-015	2.0607e-015	-3.89372e-015	1.48158e-016	5.32901e-015	1.58333e-015	1.11822e-015	8.03333e-015	4.46778e-015	8.02185e-016	2.86015e-015	-1.01455e-015	-3.40907e-015	8.92966e-016	3.16727e-015
2.77693e-015	-4.1646e-016	1.87107e-015	3.15763e-015	5.35895e-015	-5.0119e-015	3.94526e-015	-1.1472e-015	3.72832e-015	7.08271e-015	2.66004e-015	2.24612e-015	-3.66892e-015	3.3921e-016	5.28761e-015	1.5224e-015	1.27635e-015	8.54869e-015	5.03635e-015	1.0471e-015	3.20791e-015	-8.80089e-016	-3.32797e-015	9.80361e-016	2.88738e-015
2.83916e-015	-3.30617e-016	1.92995e-015	3.05755e-015	5.27577e-015	-4.86788e-015	4.37918e-015	-1.07509e-015	4.07876e-015	7.71294e-015	2.83944e-015	2.44841e-015	-3.41324e-015	5.37413e-016	5.21651e-015	1.46243e-015	1.4543e-015	9.08005e-015	5.62706e-015	1.30833e-015	3.59705e-015	-7.05511e-016	-3.20608e-015	1.08751e-015	2.5963e-015
2.89093e-015	-2.42012e-016	1.97035e-015	2.94472e-015	5.16446e-015	-4.69383e-015	4.80308e-015	-9.94371e-016	4.44888e-015	8.35898e-015	3.02224e-015	2.66917e-015	-3.13e-015	7.41418e-016	5.11837e-015	1.40493e-015	1.65251e-015	9.62533e-015	6.23783e-015	1.58304e-015	4.02831e-015	-4.91187e-016	-3.04221e-015	1.21521e-015	2.29668e-015
2.93002e-015	-1.51173e-016	1.99273e-015	2.8199e-015	5.02733e-015	-4.48945e-015	5.21588e-015	-9.05824e-016	4.83512e-015	9.01725e-015	3.20711e-015	2.90986e-015	-2.82341e-015	9.49391e-016	4.99573e-015	1.35102e-015	1.87137e-015	1.01821e-014	6.86587e-015	1.86841e-015	4.50053e-015	-2.37242e-016	-2.83487e-015	1.36368e-015	1.99176e-015
2.95407e-015	-5.80704e-017	1.99786e-015	2.68408e-015	4.86659e-015	-4.25488e-015	5.61546e-015	-8.10392e-016	5.23417e-015	9.68302e-015	3.39275e-015	3.17106e-015	-2.49739e-015	1.15969e-015	4.85091e-015	1.30179e-015	2.11067e-015	1.0748e-014	7.50789e-015	2.16218e-015	5.01291e-015	5.56157e-017	-2.58337e-015	1.5326e-015	1.68447e-015
2.96087e-015	3.63797e-017	1.98658e-015	2.53784e-015	4.68444e-015	-3.99163e-015	6.00045e-015	-7.09241e-016	5.64237e-015	1.03512e-014	3.57754e-015	3.45286e-015	-2.15644e-015	1.37077e-015	4.68694e-015	1.2582e-015	2.37032e-015	1.13201e-014	8.16063e-015	2.46159e-015	5.56411e-015	3.85254e-016	-2.28749e-015	1.72218e-015	1.37709e-015
2.94833e-015	1.31025e-016	1.95996e-015	2.38176e-015	4.48334e-015	-3.70025e-015	6.36897e-015	-6.04243e-016	6.05529e-015	1.10173e-014	3.7601e-015	3.75552e-015	-1.80519e-015	1.58085e-015	4.5073e-015	1.22106e-015	2.65038e-015	1.18952e-014	8.82119e-015	2.76393e-015	6.15257e-015	7.49744e-016	-1.94772e-015	1.93177e-015	1.07288e-015
2.91478e-015	2.25757e-016	1.91897e-015	2.21668e-015	4.26518e-015	-3.38162e-015	6.71987e-015	-4.97539e-016	6.46908e-015	1.16762e-014	3.93911e-015	4.07889e-015	-1.44755e-015	1.78797e-015	4.31512e-015	1.19166e-015	2.95074e-015	1.24702e-014	9.48589e-015	3.06662e-015	6.77663e-015	1.1471e-015	-1.56462e-015	2.16133e-015	7.74931e-016
2.85885e-015	3.19613e-016	1.86535e-015	2.04368e-015	4.03297e-015	-3.03764e-015	7.05161e-015	-3.90511e-016	6.87949e-015	1.2323e-014	4.11331e-015	4.42239e-015	-1.0877e-015	1.99061e-015	4.11292e-015	1.17039e-015	3.27049e-015	1.30412e-014	1.01513e-014	3.36773e-015	7.4326e-015	1.57493e-015	-1.13901e-015	2.40976e-015	4.86413e-016
2.77957e-015	4.11548e-016	1.80022e-015	1.86386e-015	3.78895e-015	-2.67064e-015	7.36293e-015	-2.84674e-016	7.28185e-015	1.29523e-014	4.28119e-015	4.78555e-015	-7.29486e-016	2.1869e-015	3.90375e-015	1.15775e-015	3.60811e-015	1.36053e-014	1.08133e-014	3.66548e-015	8.11764e-015	2.03069e-015	-6.73291e-016	2.67642e-015	2.10294e-016
2.67578e-015	5.01433e-016	1.7258e-015	1.67822e-015	3.53533e-015	-2.28247e-015	7.65266e-015	-1.81122e-016	7.67244e-015	1.35589e-014	4.44118e-015	5.16815e-015	-3.76982e-016	2.37593e-015	3.69056e-015	1.15453e-015	3.96216e-015	1.41595e-014	1.1468e-014	3.95741e-015	8.82849e-015	2.51054e-015	-1.69091e-016	2.96025e-015	-5.04026e-017
2.54689e-015	5.88592e-016	1.64395e-015	1.48799e-015	3.27455e-015	-1.87536e-015	7.91968e-015	-8.1125e-017	8.04763e-015	1.41379e-014	4.59206e-015	5.56841e-015	-3.4216e-017	2.55645e-015	3.47643e-015	1.16018e-015	4.33135e-015	1.47003e-014	1.21116e-014	4.24157e-015	9.56135e-015	3.01095e-015	3.71233e-016	3.25919e-015	-2.92967e-016
2.3921e-015	6.7193e-016	1.55573e-015	1.29389e-015	3.00843e-015	-1.45142e-015	8.16299e-015	1.43569e-017	8.4039e-015	1.46851e-014	4.73247e-015	5.98447e-015	2.94999e-016	2.72682e-015	3.26407e-015	1.17518e-015	4.71381e-015	1.52234e-014	1.27409e-014	4.51631e-015	1.03123e-014	3.52898e-015	9.45554e-016	3.57174e-015	-5.14792e-016
2.2114e-015	7.50544e-016	1.4631e-015	1.09721e-015	2.73952e-015	-1.01362e-015	8.38124e-015	1.03534e-016	8.73821e-015	1.51961e-014	4.86173e-015	6.41506e-015	6.07283e-016	2.88602e-015	3.05585e-015	1.1991e-015	5.10802e-015	1.57252e-014	1.33524e-014	4.78077e-015	1.10771e-014	4.06093e-015	1.55052e-015	3.89618e-015	-7.12131e-016
2.0047e-015	8.23773e-016	1.36831e-015	8.99196e-016	2.47008e-015	-5.64462e-016	8.57386e-015	1.85397e-016	9.04718e-015	1.56672e-014	4.97883e-015	6.85888e-015	8.99884e-016	3.03391e-015	2.85389e-015	1.23224e-015	5.51133e-015	1.62025e-014	1.39425e-014	5.03411e-015	1.18509e-014	4.60415e-015	2.18269e-015	4.23092e-015	-8.82575e-016
1.77246e-015	8.91956e-016	1.27235e-015	7.00729e-016	2.20191e-015	-1.07352e-016	8.73996e-015	2.589e-016	9.32795e-015	1.60952e-014	5.08311e-015	7.31377e-015	1.1695e-015	3.16918e-015	2.66005e-015	1.27365e-015	5.92162e-015	1.66517e-014	1.45081e-014	5.27539e-015	1.26294e-014	5.15415e-015	2.83863e-015	4.57405e-015	-1.02434e-015
1.51579e-015	9.54496e-016	1.17668e-015	5.0309e-016	1.93684e-015	3.55164e-016	8.87906e-015	3.22891e-016	9.57869e-015	1.64766e-014	5.17479e-015	7.77776e-015	1.41371e-015	3.29166e-015	2.47694e-015	1.32285e-015	6.33685e-015	1.70695e-014	1.50457e-014	5.50403e-015	1.34081e-014	5.7073e-015	3.51429e-015	4.92408e-015	-1.13493e-015
1.23598e-015	1.01073e-015	1.08296e-015	3.07823e-016	1.67688e-015	8.20025e-016	8.99104e-015	3.76332e-016	9.79745e-015	1.68093e-014	5.25345e-015	8.24845e-015	1.63077e-015	3.40139e-015	2.30552e-015	1.3794e-015	6.75456e-015	1.7453e-014	1.55526e-014	5.7203e-015	1.41823e-014	6.26045e-015	4.20525e-015	5.27899e-015	-1.21308e-015
9.33775e-016	1.06069e-015	9.92375e-016	1.15833e-016	1.42313e-015	1.2838e-015	9.07501e-015	4.19788e-016	9.98284e-015	1.70913e-014	5.31981e-015	8.72346e-015	1.8193e-015	3.49879e-015	2.14701e-015	1.44248e-015	7.1715e-015	1.77995e-014	1.60264e-014	5.92405e-015	1.49471e-014	6.80958e-015	4.90676e-015	5.63699e-015	-1.25655e-015
6.10518e-016	1.10451e-015	9.06274e-016	-7.14862e-017	1.17739e-015	1.74312e-015	9.13084e-015	4.52505e-016	1.01343e-014	1.73216e-014	5.37381e-015	9.20106e-015	1.97873e-015	3.58383e-015	2.00168e-015	1.51118e-015	7.58537e-015	1.81059e-014	1.64643e-014	6.11573e-015	1.56984e-014	7.35176e-015	5.61384e-015	5.99664e-015	-1.26323e-015
2.68182e-016	1.1428e-015	8.25791e-016	-2.52684e-016	9.40983e-016	2.19478e-015	9.1591e-015	4.74147e-016	1.02517e-014	1.74985e-014	5.41571e-015	9.67912e-015	2.10877e-015	3.65675e-015	1.86973e-015	1.58424e-015	7.99288e-015	1.83693e-014	1.68653e-014	6.29593e-015	1.6431e-014	7.88347e-015	6.32175e-015	6.35572e-015	-1.23216e-015
-9.08773e-017	1.17576e-015	7.51652e-016	-4.26727e-016	7.14774e-016	2.6362e-015	9.15996e-015	4.84675e-016	1.03355e-014	1.7622e-014	5.44662e-015	1.01559e-014	2.20887e-015	3.71837e-015	1.75112e-015	1.66092e-015	8.39103e-015	1.85879e-014	1.72273e-014	6.46587e-015	1.71406e-014	8.40156e-015	7.02636e-015	6.71274e-015	-1.16222e-015
-4.64635e-016	1.20405e-015	6.84376e-016	-5.9293e-016	4.99442e-016	3.06409e-015	9.13363e-015	4.8429e-016	1.03866e-014	1.76923e-014	5.46709e-015	1.06287e-014	2.27952e-015	3.76992e-015	1.64582e-015	1.73936e-015	8.77671e-015	1.87597e-014	1.7549e-014	6.6261e-015	1.78234e-014	8.90303e-015	7.72291e-015	7.06619e-015	-1.05222e-015
-8.50718e-016	1.22852e-015	6.24894e-016	-7.49646e-016	2.96142e-016	3.47578e-015	9.08047e-015	4.73463e-016	1.0406e-014	1.77108e-014	5.4787e-015	1.10949e-014	2.32195e-015	3.81245e-015	1.55312e-015	1.8186e-015	9.14663e-015	1.8883e-014	1.78296e-014	6.77771e-015	1.84755e-014	9.38473e-015	8.40702e-015	7.41524e-015	-9.01775e-016
-1.24601e-015	1.24938e-015	5.72696e-016	-8.96254e-016	1.05058e-016	3.86858e-015	9.00101e-015	4.52984e-016	1.03952e-014	1.76786e-014	5.48239e-015	1.15524e-014	2.33782e-015	3.84692e-015	1.47213e-015	1.8974e-015	9.49783e-015	1.8957e-014	1.80684e-014	6.92196e-015	1.90933e-014	9.84541e-015	9.07423e-015	7.75833e-015	-7.10929e-016
-1.64769e-015	1.26778e-015	5.27907e-016	-1.03252e-015	-7.32902e-017	4.24014e-015	8.89625e-015	4.23162e-016	1.03564e-014	1.75976e-014	5.47871e-015	1.19988e-014	2.32896e-015	3.87504e-015	1.40217e-015	1.97387e-015	9.82747e-015	1.89805e-014	1.82649e-014	7.06026e-015	1.96734e-014	1.02834e-014	9.72038e-015	8.09365e-015	-4.79869e-016
-2.05276e-015	1.28469e-015	4.90497e-016	-1.15698e-015	-2.38538e-016	4.58742e-015	8.76672e-015	3.84927e-016	1.02915e-014	1.74706e-014	5.46926e-015	1.24325e-014	2.2974e-015	3.89844e-015	1.34158e-015	2.04677e-015	1.01326e-014	1.8953e-014	1.84191e-014	7.19403e-015	2.02124e-014	1.06959e-014	1.03417e-014	8.42052e-015	-2.08988e-016
-2.45834e-015	1.30143e-015	4.60213e-016	-1.26903e-015	-3.91154e-016	4.90945e-015	8.61376e-015	3.39723e-016	1.0203e-014	1.72997e-014	5.45585e-015	1.28515e-014	2.24509e-015	3.91859e-015	1.28904e-015	2.11448e-015	1.04109e-014	1.88745e-014	1.8531e-014	7.32478e-015	2.07079e-014	1.10817e-014	1.09347e-014	8.73793e-015	1.00837e-016
-2.8622e-015	1.31902e-015	4.3651e-016	-1.36802e-015	-5.31337e-016	5.20396e-015	8.43862e-015	2.89461e-016	1.00942e-014	1.7089e-014	5.43916e-015	1.32536e-014	2.17478e-015	3.93642e-015	1.24216e-015	2.17522e-015	1.06596e-014	1.87455e-014	1.86012e-014	7.45392e-015	2.11574e-014	1.14398e-014	1.14958e-014	9.04484e-015	4.48659e-016
-3.26104e-015	1.33825e-015	4.18642e-016	-1.45377e-015	-6.59153e-016	5.46936e-015	8.24288e-015	2.35066e-016	9.96774e-015	1.68422e-014	5.42144e-015	1.36365e-014	2.08942e-015	3.9537e-015	1.19931e-015	2.22757e-015	1.08758e-014	1.85664e-014	1.863e-014	7.58307e-015	2.15589e-014	1.17696e-014	1.20217e-014	9.33983e-015	8.32959e-016
-3.65201e-015	1.35983e-015	4.05391e-016	-1.52603e-015	-7.75382e-016	5.70429e-015	8.02706e-015	1.78146e-016	9.82688e-015	1.65635e-014	5.40359e-015	1.39978e-014	1.99181e-015	3.97241e-015	1.15815e-015	2.27016e-015	1.1057e-014	1.83379e-014	1.86188e-014	7.71359e-015	2.1911e-014	1.20699e-014	1.25093e-014	9.62254e-015	1.25204e-015
-4.03251e-015	1.38517e-015	3.9567e-016	-1.58437e-015	-8.80721e-016	5.90763e-015	7.79246e-015	1.19629e-016	9.67523e-015	1.62575e-014	5.38664e-015	1.43362e-014	1.8846e-015	3.99401e-015	1.11629e-015	2.30159e-015	1.12009e-014	1.80614e-014	1.85694e-014	7.84633e-015	2.22121e-014	1.23408e-014	1.29568e-014	9.89223e-015	1.70395e-015
-4.39988e-015	1.41504e-015	3.88749e-016	-1.62909e-015	-9.75737e-016	6.07869e-015	7.54107e-015	6.0552e-017	9.51548e-015	1.59288e-014	5.37249e-015	1.46502e-014	1.77163e-015	4.01932e-015	1.07072e-015	2.31995e-015	1.13054e-014	1.77383e-014	1.84829e-014	7.98181e-015	2.24616e-014	1.25828e-014	1.33621e-014	1.01484e-014	2.18616e-015
-4.75136e-015	1.451e-015	3.83508e-016	-1.6606e-015	-1.0609e-015	6.21654e-015	7.27446e-015	2.49499e-018	9.35097e-015	1.55818e-014	5.36213e-015	1.49385e-014	1.65549e-015	4.04993e-015	1.01893e-015	2.32459e-015	1.13688e-014	1.73709e-014	1.8361e-014	8.12173e-015	2.26594e-014	1.2797e-014	1.37236e-014	1.03908e-014	2.69525e-015
-5.08507e-015	1.49358e-015	3.78793e-016	-1.67862e-015	-1.13692e-015	6.32172e-015	6.9942e-015	-5.34293e-017	9.18514e-015	1.52215e-014	5.35656e-015	1.51994e-014	1.53932e-015	4.08665e-015	9.58864e-016	2.31433e-015	1.13903e-014	1.69615e-014	1.82056e-014	8.26672e-015	2.28051e-014	1.2985e-014	1.40415e-014	1.06186e-014	3.2286e-015
-5.39834e-015	1.5437e-015	3.73175e-016	-1.68426e-015	-1.20475e-015	6.39429e-015	6.70255e-015	-1.06182e-016	9.02092e-015	1.48526e-014	5.35682e-015	1.54323e-014	1.42537e-015	4.13054e-015	8.88694e-016	2.28765e-015	1.13684e-014	1.65123e-014	1.80185e-014	8.41703e-015	2.28989e-014	1.31478e-014	1.43147e-014	1.08314e-014	3.78292e-015
-5.68983e-015	1.60142e-015	3.66059e-016	-1.67805e-015	-1.26533e-015	6.43495e-015	6.40128e-015	-1.5439e-016	8.86106e-015	1.44796e-014	5.36342e-015	1.56363e-014	1.31637e-015	4.18213e-015	8.06038e-016	2.24373e-015	1.13022e-014	1.60267e-014	1.78015e-014	8.5733e-015	2.29425e-014	1.32869e-014	1.45431e-014	1.10294e-014	4.35467e-015
-5.95819e-015	1.66762e-015	3.55801e-016	-1.66073e-015	-1.31946e-015	6.44421e-015	6.09181e-015	-1.96673e-016	8.70824e-015	1.41073e-014	5.37642e-015	1.58109e-014	1.21521e-015	4.24286e-015	7.0868e-016	2.18187e-015	1.11915e-014	1.55083e-014	1.75569e-014	8.73562e-015	2.29379e-014	1.3404e-014	1.47271e-014	1.12123e-014	4.94045e-015
-6.20148e-015	1.74278e-015	3.41633e-016	-1.6324e-015	-1.36788e-015	6.42262e-015	5.77613e-015	-2.31617e-016	8.56453e-015	1.37404e-014	5.39606e-015	1.59543e-014	1.1242e-015	4.31211e-015	5.95755e-016	2.102e-015	1.10363e-014	1.49603e-014	1.72876e-014	8.90366e-015	2.28862e-014	1.35002e-014	1.48673e-014	1.13805e-014	5.53663e-015
-6.41816e-015	1.82654e-015	3.22367e-016	-1.59398e-015	-1.41111e-015	6.37164e-015	5.45648e-015	-2.58762e-016	8.43173e-015	1.33833e-014	5.42179e-015	1.60665e-014	1.04478e-015	4.38952e-015	4.64881e-016	2.00368e-015	1.08362e-014	1.43865e-014	1.6996e-014	9.07784e-015	2.27886e-014	1.35777e-014	1.49645e-014	1.15338e-014	6.13977e-015
-6.60744e-015	1.91897e-015	2.97388e-016	-1.54665e-015	-1.45016e-015	6.29257e-015	5.13424e-015	-2.76899e-016	8.31085e-015	1.30393e-014	5.45319e-015	1.61471e-014	9.78108e-016	4.47459e-015	3.1512e-016	1.88674e-015	1.05913e-014	1.37903e-014	1.66837e-014	9.25709e-015	2.26471e-014	1.36392e-014	1.50199e-014	1.16719e-014	6.74583e-015
-6.76893e-015	2.01993e-015	2.65989e-016	-1.49152e-015	-1.48606e-015	6.18677e-015	4.81084e-015	-2.85526e-016	8.20324e-015	1.27123e-014	5.48933e-015	1.61964e-014	9.25427e-016	4.56682e-015	1.45118e-016	1.75064e-015	1.03018e-014	1.3176e-014	1.63534e-014	9.44076e-015	2.24644e-014	1.36874e-014	1.50355e-014	1.1795e-014	7.35061e-015
-6.9027e-015	2.12926e-015	2.28076e-016	-1.42999e-015	-1.51909e-015	6.05667e-015	4.488e-015	-2.8451e-016	8.10973e-015	1.2406e-014	5.52905e-015	1.62139e-014	8.87173e-016	4.66551e-015	-4.58927e-017	1.59566e-015	9.96933e-015	1.25472e-014	1.60056e-014	9.62765e-015	2.22427e-014	1.37246e-014	1.50141e-014	1.19032e-014	7.94943e-015
-7.00808e-015	2.24601e-015	1.83374e-016	-1.36308e-015	-1.54993e-015	5.90471e-015	4.16723e-015	-2.73465e-016	8.03012e-015	1.2123e-014	5.57131e-015	1.61987e-014	8.63637e-016	4.76929e-015	-2.58481e-016	1.42197e-015	9.59574e-015	1.19082e-014	1.56432e-014	9.81634e-015	2.19852e-014	1.37533e-014	1.49575e-014	1.19965e-014	8.53791e-015
-7.08495e-015	2.36899e-015	1.31609e-016	-1.29225e-015	-1.57968e-015	5.73182e-015	3.85038e-015	-2.52547e-016	7.96377e-015	1.18657e-014	5.61401e-015	1.61516e-014	8.54121e-016	4.87678e-015	-4.92042e-016	1.22988e-015	9.18291e-015	1.1263e-014	1.5268e-014	1.00061e-014	2.16947e-014	1.3776e-014	1.48677e-014	1.20751e-014	9.11179e-015
-7.13314e-015	2.49696e-015	7.31194e-017	-1.21879e-015	-1.60833e-015	5.54054e-015	3.53869e-015	-2.21601e-016	7.90966e-015	1.16365e-014	5.65556e-015	1.60721e-014	8.57336e-016	4.98595e-015	-7.46243e-016	1.02043e-015	8.73267e-015	1.06161e-014	1.48823e-014	1.01961e-014	2.13746e-014	1.37951e-014	1.47469e-014	1.21386e-014	9.6674e-015
-7.15386e-015	2.62912e-015	7.8796e-018	-1.14358e-015	-1.63606e-015	5.33378e-015	3.23352e-015	-1.80621e-016	7.86633e-015	1.1436e-014	5.69363e-015	1.5961e-014	8.72319e-016	5.09472e-015	-1.02024e-015	7.9459e-016	8.24727e-015	9.97197e-015	1.44881e-014	1.0385e-014	2.10276e-014	1.38119e-014	1.45984e-014	1.2187e-014	1.02013e-014
-7.14774e-015	2.7643e-015	-6.3443e-017	-1.0679e-015	-1.66305e-015	5.11356e-015	2.93655e-015	-1.30549e-016	7.83223e-015	1.12654e-014	5.72503e-015	1.58184e-014	8.97594e-016	5.20071e-015	-1.31293e-015	5.5306e-016	7.72944e-015	9.33394e-015	1.40874e-014	1.0571e-014	2.06569e-014	1.38292e-014	1.44257e-014	1.22201e-014	1.07094e-014
-7.1154e-015	2.90065e-015	-1.40268e-016	-9.9354e-016	-1.69019e-015	4.8818e-015	2.64927e-015	-7.1679e-017	7.80553e-015	1.11249e-014	5.74696e-015	1.56445e-014	9.30832e-016	5.30093e-015	-1.62233e-015	2.97426e-016	7.18185e-015	8.70617e-015	1.36817e-014	1.07524e-014	2.02662e-014	1.38491e-014	1.42312e-014	1.2238e-014	1.11875e-014
-7.05788e-015	3.03625e-015	-2.22086e-016	-9.21853e-016	-1.71698e-015	4.64113e-015	2.37266e-015	-4.37465e-018	7.78404e-015	1.10143e-014	5.75728e-015	1.54394e-014	9.69284e-016	5.39307e-015	-1.94658e-015	2.9e-017	6.60794e-015	8.09256e-015	1.32724e-014	1.09279e-014	1.98584e-014	1.38734e-014	1.40178e-014	1.22399e-014	1.16323e-014
-6.97656e-015	3.16946e-015	-3.07941e-016	-8.53364e-016	-1.74297e-015	4.39381e-015	2.10785e-015	7.00007e-017	7.76527e-015	1.09333e-014	5.75335e-015	1.52036e-014	1.01019e-015	5.47444e-015	-2.28332e-015	-2.50845e-016	6.01218e-015	7.4969e-015	1.28609e-014	1.10954e-014	1.94371e-014	1.39038e-014	1.3788e-014	1.22259e-014	1.20403e-014
-6.87287e-015	3.29857e-015	-3.96711e-016	-7.89161e-016	-1.7686e-015	4.14294e-015	1.85564e-015	1.51739e-016	7.74637e-015	1.08808e-014	5.73208e-015	1.49383e-014	1.05112e-015	5.54278e-015	-2.63037e-015	-5.39838e-016	5.39731e-015	6.92255e-015	1.24487e-014	1.12542e-014	1.90051e-014	1.39417e-014	1.35447e-014	1.21958e-014	1.24084e-014
-6.74807e-015	3.4221e-015	-4.87106e-016	-7.30391e-016	-1.79351e-015	3.89098e-015	1.61738e-015	2.40068e-016	7.72445e-015	1.0855e-014	5.69083e-015	1.46445e-014	1.08875e-015	5.59512e-015	-2.98537e-015	-8.35848e-016	4.76768e-015	6.37299e-015	1.20373e-014	1.14036e-014	1.85656e-014	1.39877e-014	1.32911e-014	1.21498e-014	1.27335e-014
-6.60332e-015	3.53807e-015	-5.78037e-016	-6.77145e-016	-1.81717e-015	3.64057e-015	1.39425e-015	3.34141e-016	7.69663e-015	1.08543e-014	5.62722e-015	1.43233e-014	1.11934e-015	5.62898e-015	-3.34484e-015	-1.13672e-015	4.12752e-015	5.85089e-015	1.16275e-014	1.15412e-014	1.81212e-014	1.40433e-014	1.30288e-014	1.20873e-014	1.30132e-014
-6.44024e-015	3.64583e-015	-6.68374e-016	-6.3079e-016	-1.83952e-015	3.39424e-015	1.18676e-015	4.32721e-016	7.65988e-015	1.08763e-014	5.53832e-015	1.39762e-014	1.13947e-015	5.64189e-015	-3.70583e-015	-1.44048e-015	3.48054e-015	5.35865e-015	1.12205e-014	1.16656e-014	1.76746e-014	1.41093e-014	1.27603e-014	1.20081e-014	1.32454e-014
-6.26057e-015	3.74399e-015	-7.56542e-016	-5.92318e-016	-1.85973e-015	3.15392e-015	9.95646e-016	5.34846e-016	7.61103e-015	1.09189e-014	5.42177e-015	1.36047e-014	1.14554e-015	5.63168e-015	-4.06504e-015	-1.74477e-015	2.83119e-015	4.8988e-015	1.08176e-014	1.17766e-014	1.72285e-014	1.41858e-014	1.24878e-014	1.19113e-014	1.34288e-014
-6.06631e-015	3.83046e-015	-8.41388e-016	-5.62737e-016	-1.87752e-015	2.92196e-015	8.21908e-016	6.40356e-016	7.54757e-015	1.0979e-014	5.27541e-015	1.32108e-014	1.13404e-015	5.5963e-015	-4.41911e-015	-2.04762e-015	2.18398e-015	4.47374e-015	1.04201e-014	1.18738e-014	1.67848e-014	1.4273e-014	1.22129e-014	1.17965e-014	1.35617e-014
-5.85901e-015	3.90379e-015	-9.21384e-016	-5.42659e-016	-1.89298e-015	2.70041e-015	6.66015e-016	7.47904e-016	7.46674e-015	1.1053e-014	5.09784e-015	1.27961e-014	1.10226e-015	5.53433e-015	-4.76499e-015	-2.34691e-015	1.54363e-015	4.08486e-015	1.00291e-014	1.19564e-014	1.6345e-014	1.43708e-014	1.19377e-014	1.16636e-014	1.36428e-014
-5.6406e-015	3.96269e-015	-9.94639e-016	-5.32458e-016	-1.90534e-015	2.49088e-015	5.28298e-016	8.56622e-016	7.36566e-015	1.11379e-014	4.8874e-015	1.23616e-014	1.04665e-015	5.44429e-015	-5.09945e-015	-2.64036e-015	9.14699e-016	3.73379e-015	9.64581e-015	1.20243e-014	1.59115e-014	1.44778e-014	1.16634e-014	1.15124e-014	1.36722e-014
-5.4126e-015	4.00586e-015	-1.06016e-015	-5.32395e-016	-1.91417e-015	2.29492e-015	4.08704e-016	9.66326e-016	7.24193e-015	1.12301e-014	4.64334e-015	1.19095e-014	9.64364e-016	5.32454e-015	-5.41909e-015	-2.92548e-015	3.01367e-016	3.42167e-015	9.27133e-015	1.20777e-014	1.54861e-014	1.45934e-014	1.13918e-014	1.13427e-014	1.36493e-014
-5.17627e-015	4.033e-015	-1.11714e-015	-5.42172e-016	-1.91904e-015	2.11368e-015	3.07761e-016	1.07589e-015	7.09371e-015	1.13266e-014	4.36457e-015	1.14428e-014	8.52814e-016	5.17407e-015	-5.72031e-015	-3.20032e-015	-2.92324e-016	3.14919e-015	8.90657e-015	1.21168e-014	1.50698e-014	1.47171e-014	1.11235e-014	1.11545e-014	1.35745e-014
-4.93279e-015	4.04334e-015	-1.16461e-015	-5.62125e-016	-1.91986e-015	1.94885e-015	2.25811e-016	1.18416e-015	6.91937e-015	1.14237e-014	4.05055e-015	1.09639e-014	7.09606e-016	4.99304e-015	-5.99963e-015	-3.46217e-015	-8.62721e-016	2.91655e-015	8.55277e-015	1.21417e-014	1.46633e-014	1.48482e-014	1.08592e-014	1.09483e-014	1.34482e-014
-4.68426e-015	4.03629e-015	-1.20132e-015	-5.92472e-016	-1.91613e-015	1.8017e-015	1.62739e-016	1.29074e-015	6.71808e-015	1.15178e-014	3.70162e-015	1.04748e-014	5.32782e-016	4.78104e-015	-6.25406e-015	-3.70953e-015	-1.4055e-015	2.72419e-015	8.21133e-015	1.21529e-014	1.4268e-014	1.49854e-014	1.0599e-014	1.07236e-014	1.32716e-014
-4.43206e-015	4.01211e-015	-1.22685e-015	-6.32669e-016	-1.90764e-015	1.67214e-015	1.18807e-016	1.39589e-015	6.48871e-015	1.16057e-014	3.31818e-015	9.97858e-015	3.20861e-016	4.53866e-015	-6.48083e-015	-3.94051e-015	-1.91698e-015	2.57149e-015	7.88338e-015	1.2151e-014	1.38843e-014	1.5127e-014	1.03434e-014	1.04806e-014	1.30463e-014
-4.17731e-015	3.97073e-015	-1.24053e-015	-6.82752e-016	-1.8945e-015	1.56151e-015	9.40247e-017	1.49921e-015	6.2304e-015	1.16841e-014	2.90142e-015	9.47785e-015	7.3562e-017	4.26685e-015	-6.67776e-015	-4.15288e-015	-2.39329e-015	2.45792e-015	7.56981e-015	1.21371e-014	1.3512e-014	1.52706e-014	1.00924e-014	1.02197e-014	1.27742e-014
-3.92104e-015	3.91261e-015	-1.24188e-015	-7.42459e-016	-1.87665e-015	1.47031e-015	8.80243e-017	1.6e-015	5.94313e-015	1.17496e-014	2.45327e-015	8.97547e-015	-2.09958e-016	3.96682e-015	-6.84239e-015	-4.34528e-015	-2.83056e-015	2.38267e-015	7.27184e-015	1.21126e-014	1.31509e-014	1.54141e-014	9.84581e-015	9.94103e-015	1.24567e-014
-3.6643e-015	3.83782e-015	-1.23039e-015	-8.11208e-016	-1.85375e-015	1.39893e-015	1.008e-016	1.69847e-015	5.62738e-015	1.17997e-014	1.97648e-015	8.47395e-015	-5.29661e-016	3.64068e-015	-6.97251e-015	-4.51621e-015	-3.22598e-015	2.34435e-015	6.99097e-015	1.20784e-014	1.28013e-014	1.5556e-014	9.60332e-015	9.6448e-015	1.20962e-014
-3.40834e-015	3.74658e-015	-1.20603e-015	-8.88389e-016	-1.82675e-015	1.347e-015	1.31572e-016	1.79481e-015	5.28395e-015	1.18314e-014	1.47393e-015	7.97632e-015	-8.84711e-016	3.29041e-015	-7.06706e-015	-4.66374e-015	-3.57742e-015	2.34174e-015	6.72845e-015	1.20359e-014	1.24629e-014	1.56937e-014	9.36448e-015	9.33147e-015	1.16964e-014
-3.15488e-015	3.6405e-015	-1.16949e-015	-9.73927e-016	-1.79584e-015	1.31492e-015	1.80361e-016	1.88895e-015	4.91438e-015	1.18432e-014	9.48325e-016	7.48552e-015	-1.27413e-015	2.91872e-015	-7.12509e-015	-4.78726e-015	-3.88188e-015	2.37321e-015	6.48596e-015	1.19864e-014	1.21355e-014	1.5825e-014	9.12878e-015	9.00161e-015	1.12598e-014
-2.90443e-015	3.52005e-015	-1.12138e-015	-1.06716e-015	-1.76099e-015	1.30239e-015	2.47115e-016	1.98045e-015	4.52059e-015	1.1833e-014	4.03349e-016	7.00519e-015	-1.69606e-015	2.52858e-015	-7.14594e-015	-4.88577e-015	-4.13745e-015	2.43676e-015	6.26598e-015	1.1931e-014	1.18183e-014	1.59475e-014	8.89525e-015	8.65622e-015	1.07902e-014
-2.65796e-015	3.38715e-015	-1.06264e-015	-1.16759e-015	-1.72215e-015	1.30846e-015	3.31498e-016	2.07023e-015	4.10521e-015	1.17993e-014	-1.57042e-016	6.53817e-015	-2.14778e-015	2.12365e-015	-7.12924e-015	-4.95849e-015	-4.34243e-015	2.53004e-015	6.06947e-015	1.18717e-014	1.1511e-014	1.60593e-014	8.66305e-015	8.29575e-015	1.02909e-014
-2.41616e-015	3.24356e-015	-9.94466e-016	-1.27441e-015	-1.68006e-015	1.33315e-015	4.33054e-016	2.15884e-015	3.67166e-015	1.17405e-014	-7.28748e-016	6.08728e-015	-2.62654e-015	1.70766e-015	-7.07508e-015	-5.00509e-015	-4.49494e-015	2.65142e-015	5.89762e-015	1.18105e-014	1.12127e-014	1.61581e-014	8.43156e-015	7.92165e-015	9.76544e-015
-2.17959e-015	3.09052e-015	-9.17888e-016	-1.38696e-015	-1.63504e-015	1.37543e-015	5.51572e-016	2.24651e-015	3.22187e-015	1.16556e-014	-1.30687e-015	5.65581e-015	-3.12931e-015	1.28427e-015	-6.98361e-015	-5.02525e-015	-4.59425e-015	2.79803e-015	5.75148e-015	1.1749e-014	1.09223e-014	1.62413e-014	8.2005e-015	7.53519e-015	9.21762e-015
-1.949e-015	2.9294e-015	-8.34645e-016	-1.50411e-015	-1.58743e-015	1.43444e-015	6.86634e-016	2.333e-015	2.75943e-015	1.15445e-014	-1.88651e-015	5.24632e-015	-3.65191e-015	8.57152e-016	-6.85585e-015	-5.01977e-015	-4.64044e-015	2.96687e-015	5.63259e-015	1.16879e-014	1.06392e-014	1.63068e-014	7.96843e-015	7.13719e-015	8.65104e-015
-1.72497e-015	2.76241e-015	-7.46371e-016	-1.62571e-015	-1.53794e-015	1.51004e-015	8.37903e-016	2.41937e-015	2.28803e-015	1.14071e-014	-2.46261e-015	4.86147e-015	-4.19032e-015	4.30917e-016	-6.69265e-015	-4.9885e-015	-4.63293e-015	3.15582e-015	5.54211e-015	1.16285e-014	1.03623e-014	1.63519e-014	7.73445e-015	6.72863e-015	8.06947e-015
-1.50806e-015	2.59125e-015	-6.54316e-016	-1.75117e-015	-1.48744e-015	1.60119e-015	1.00493e-015	2.50613e-015	1.8119e-015	1.12438e-014	-3.02974e-015	4.50389e-015	-4.73972e-015	9.6173e-018	-6.49537e-015	-4.932e-015	-4.57123e-015	3.36206e-015	5.48172e-015	1.15724e-014	1.0091e-014	1.63755e-014	7.49708e-015	6.31111e-015	7.4768e-015
-1.29861e-015	2.41761e-015	-5.60216e-016	-1.87911e-015	-1.43627e-015	1.70703e-015	1.18658e-015	2.59378e-015	1.33558e-015	1.10554e-014	-3.58335e-015	4.17524e-015	-5.29567e-015	-4.02334e-016	-6.2664e-015	-4.85118e-015	-4.45649e-015	3.58292e-015	5.45246e-015	1.15203e-014	9.82386e-015	1.63747e-014	7.25512e-015	5.8862e-015	6.87687e-015
-1.09695e-015	2.24325e-015	-4.66273e-016	-2.00898e-015	-1.38541e-015	1.82628e-015	1.38235e-015	2.6823e-015	8.6265e-016	1.08428e-014	-4.11804e-015	3.8775e-015	-5.85276e-015	-8.00797e-016	-6.00881e-015	-4.7471e-015	-4.29006e-015	3.81602e-015	5.45552e-015	1.14732e-014	9.56018e-015	1.63481e-014	7.00772e-015	5.45552e-015	6.27322e-015
-9.03597e-016	2.07007e-015	-3.7443e-016	-2.14024e-015	-1.33556e-015	1.95783e-015	1.59222e-015	2.77264e-015	3.9762e-016	1.06074e-014	-4.62863e-015	3.61217e-015	-6.40605e-015	-1.18159e-015	-5.72472e-015	-4.62085e-015	-4.07309e-015	4.05874e-015	5.49149e-015	1.14318e-014	9.29969e-015	1.62941e-014	6.75356e-015	5.02038e-015	5.66895e-015
-7.18699e-016	1.90045e-015	-2.8672e-016	-2.2728e-015	-1.28747e-015	2.10108e-015	1.81511e-015	2.86505e-015	-5.54745e-017	1.0351e-014	-5.11046e-015	3.38101e-015	-6.95067e-015	-1.54165e-015	-5.41726e-015	-4.47389e-015	-3.80765e-015	4.30828e-015	5.56114e-015	1.13962e-014	9.04094e-015	1.62117e-014	6.49166e-015	4.58234e-015	5.06764e-015
-5.43021e-016	1.73633e-015	-2.04958e-016	-2.40631e-015	-1.2417e-015	2.25458e-015	2.05058e-015	2.95998e-015	-4.92894e-016	1.00755e-014	-5.55897e-015	3.18465e-015	-7.48135e-015	-1.87702e-015	-5.0898e-015	-4.30825e-015	-3.49564e-015	4.56224e-015	5.6651e-015	1.13675e-014	8.7832e-015	1.60993e-014	6.22116e-015	4.14289e-015	4.47176e-015
-3.76885e-016	1.57921e-015	-1.31196e-016	-2.53987e-015	-1.19914e-015	2.41769e-015	2.29757e-015	3.0578e-015	-9.10431e-016	9.78319e-015	-5.96871e-015	3.02319e-015	-7.99238e-015	-2.18429e-015	-4.74509e-015	-4.12613e-015	-3.13953e-015	4.81858e-015	5.80345e-015	1.13457e-014	8.52609e-015	1.59566e-014	5.9414e-015	3.70393e-015	3.88403e-015
-2.20846e-016	1.43061e-015	-6.75306e-017	-2.67284e-015	-1.16049e-015	2.58909e-015	2.55478e-015	3.15838e-015	-1.30382e-015	9.47595e-015	-6.33578e-015	2.89723e-015	-8.47852e-015	-2.46044e-015	-4.38678e-015	-3.92949e-015	-2.74201e-015	5.07388e-015	5.97645e-015	1.13305e-014	8.26877e-015	1.57822e-014	5.65173e-015	3.26716e-015	3.30694e-015
-7.49053e-017	1.29212e-015	-1.57433e-017	-2.80481e-015	-1.12653e-015	2.76816e-015	2.82157e-015	3.26148e-015	-1.66915e-015	9.15583e-015	-6.65697e-015	2.80647e-015	-8.93436e-015	-2.70325e-015	-4.0184e-015	-3.72018e-015	-2.30641e-015	5.32619e-015	6.18366e-015	1.13212e-014	8.01105e-015	1.5576e-014	5.35181e-015	2.83402e-015	2.74314e-015
6.04166e-017	1.16452e-015	2.24207e-017	-2.93556e-015	-1.09827e-015	2.95358e-015	3.09685e-015	3.36662e-015	-2.00347e-015	8.82499e-015	-6.92879e-015	2.75073e-015	-9.35494e-015	-2.9112e-015	-3.64371e-015	-3.50026e-015	-1.83633e-015	5.57344e-015	6.42411e-015	1.13173e-014	7.75271e-015	1.53384e-014	5.04142e-015	2.40586e-015	2.19461e-015
1.84562e-016	1.04881e-015	4.57603e-017	-3.06446e-015	-1.07524e-015	3.14482e-015	3.37974e-015	3.4742e-015	-2.30317e-015	8.48586e-015	-7.14897e-015	2.72933e-015	-9.73628e-015	-3.08222e-015	-3.26637e-015	-3.27165e-015	-1.33548e-015	5.814e-015	6.6975e-015	1.13181e-014	7.49361e-015	1.50692e-014	4.7197e-015	1.98405e-015	1.66316e-015
2.98041e-016	9.4613e-016	5.32818e-017	-3.19128e-015	-1.0582e-015	3.34129e-015	3.66896e-015	3.58395e-015	-2.56563e-015	8.14187e-015	-7.31515e-015	2.74132e-015	-1.00748e-014	-3.21493e-015	-2.89072e-015	-3.03702e-015	-8.07571e-016	6.0465e-015	7.00229e-015	1.13227e-014	7.23383e-015	1.47685e-014	4.38628e-015	1.56989e-015	1.15025e-015
4.00199e-016	8.57373e-016	4.33934e-017	-3.31552e-015	-1.04705e-015	3.54216e-015	3.9634e-015	3.69525e-015	-2.78869e-015	7.79502e-015	-7.42641e-015	2.78502e-015	-1.03665e-014	-3.30872e-015	-2.51962e-015	-2.79882e-015	-2.56366e-016	6.26919e-015	7.33639e-015	1.1329e-014	6.97376e-015	1.44366e-014	4.04104e-015	1.1651e-015	6.56781e-016
4.90246e-016	7.82891e-016	1.51838e-017	-3.43612e-015	-1.04185e-015	3.74667e-015	4.26192e-015	3.80748e-015	-2.97021e-015	7.44814e-015	-7.4818e-015	2.85819e-015	-1.06091e-014	-3.36438e-015	-2.15639e-015	-2.5589e-015	3.13588e-016	6.48066e-015	7.69809e-015	1.13354e-014	6.71404e-015	1.40737e-014	3.6839e-015	7.70698e-016	1.83607e-016
5.67939e-016	7.22841e-016	-3.27365e-017	-3.55332e-015	-1.04254e-015	3.95406e-015	4.56345e-015	3.92076e-015	-3.1085e-015	7.10338e-015	-7.48127e-015	2.95832e-015	-1.07994e-014	-3.38247e-015	-1.804e-015	-2.31919e-015	8.98206e-016	6.67942e-015	8.0845e-015	1.13405e-014	6.45475e-015	1.36813e-014	3.31505e-015	3.88142e-016	-2.68716e-016
6.3382e-016	6.77601e-016	-1.00629e-016	-3.66703e-015	-1.049e-015	4.16433e-015	4.86706e-015	4.03496e-015	-3.20288e-015	6.76296e-015	-7.42557e-015	3.08275e-015	-1.09357e-014	-3.36424e-015	-1.46599e-015	-2.0813e-015	1.49295e-015	6.86496e-015	8.49339e-015	1.13426e-014	6.19601e-015	1.32603e-014	2.93432e-015	1.81779e-017	-7.0047e-016
6.87849e-016	6.47056e-016	-1.88862e-016	-3.77643e-015	-1.06064e-015	4.37799e-015	5.1715e-015	4.14915e-015	-3.25262e-015	6.42905e-015	-7.31519e-015	3.22901e-015	-1.10161e-014	-3.31134e-015	-1.1453e-015	-1.84665e-015	2.09376e-015	7.03721e-015	8.92206e-015	1.13397e-014	5.93831e-015	1.28123e-014	2.54149e-015	-3.39305e-016	-1.11155e-015
7.30222e-016	6.30812e-016	-2.97154e-016	-3.88115e-015	-1.0773e-015	4.59443e-015	5.47583e-015	4.26313e-015	-3.2571e-015	6.10357e-015	-7.1524e-015	3.39402e-015	-1.10399e-014	-3.2263e-015	-8.44021e-016	-1.61648e-015	2.69616e-015	7.19563e-015	9.3674e-015	1.13303e-014	5.68252e-015	1.2338e-014	2.13647e-015	-6.83838e-016	-1.50243e-015
7.61661e-016	6.2828e-016	-4.25065e-016	-3.98082e-015	-1.09771e-015	4.81373e-015	5.77865e-015	4.37613e-015	-3.2166e-015	5.78805e-015	-6.94015e-015	3.57446e-015	-1.10071e-014	-3.1115e-015	-5.64603e-016	-1.39179e-015	3.29631e-015	7.34007e-015	9.82508e-015	1.13121e-014	5.42936e-015	1.18398e-014	1.71924e-015	-1.0151e-015	-1.87367e-015
7.81648e-016	6.38211e-016	-5.72601e-016	-4.07391e-015	-1.12104e-015	5.03659e-015	6.079e-015	4.48707e-015	-3.13175e-015	5.48401e-015	-6.68174e-015	3.76639e-015	-1.09175e-014	-2.96969e-015	-3.08003e-016	-1.17416e-015	3.88991e-015	7.47013e-015	1.02916e-014	1.12841e-014	5.1801e-015	1.13192e-014	1.29066e-015	-1.33267e-015	-2.22617e-015
7.90352e-016	6.59577e-016	-7.38851e-016	-4.16058e-015	-1.14715e-015	5.26286e-015	6.37559e-015	4.59515e-015	-3.00428e-015	5.19277e-015	-6.38035e-015	3.96614e-015	-1.0772e-014	-2.80526e-015	-7.64699e-017	-9.64555e-016	4.47242e-015	7.58589e-015	1.07627e-014	1.12441e-014	4.93514e-015	1.07778e-014	8.51012e-016	-1.63646e-015	-2.56146e-015
7.87862e-016	6.9147e-016	-9.22987e-016	-4.24015e-015	-1.17478e-015	5.49263e-015	6.66729e-015	4.69985e-015	-2.83582e-015	4.91476e-015	-6.04029e-015	4.17009e-015	-1.0572e-014	-2.62181e-015	1.29009e-016	-7.63822e-016	5.03983e-015	7.68785e-015	1.12342e-014	1.11904e-014	4.69563e-015	1.02174e-014	4.01206e-016	-1.92726e-015	-2.88085e-015
7.75109e-016	7.32963e-016	-1.12418e-015	-4.31155e-015	-1.203e-015	5.7261e-015	6.95278e-015	4.79984e-015	-2.62776e-015	4.65041e-015	-5.66637e-015	4.37436e-015	-1.03197e-014	-2.42345e-015	3.08392e-016	-5.72214e-016	5.58887e-015	7.77657e-015	1.17023e-014	1.11215e-014	4.4622e-015	9.63999e-015	-5.8697e-017	-2.20541e-015	-3.18561e-015
7.5292e-016	7.82513e-016	-1.34124e-015	-4.37427e-015	-1.23033e-015	5.96369e-015	7.23119e-015	4.89408e-015	-2.38277e-015	4.40045e-015	-5.26316e-015	4.57471e-015	-1.00178e-014	-2.21534e-015	4.61562e-016	-3.90167e-016	6.11578e-015	7.85219e-015	1.21617e-014	1.10362e-014	4.23566e-015	9.04793e-015	-5.28242e-016	-2.47154e-015	-3.47801e-015
7.21662e-016	8.3807e-016	-1.57235e-015	-4.42734e-015	-1.25503e-015	6.20527e-015	7.5011e-015	4.98178e-015	-2.10389e-015	4.16461e-015	-4.83596e-015	4.76688e-015	-9.66942e-015	-2.00213e-015	5.87979e-016	-2.16832e-016	6.61728e-015	7.91497e-015	1.26078e-014	1.09327e-014	4.01695e-015	8.44339e-015	-1.00735e-015	-2.72654e-015	-3.75927e-015
6.81809e-016	8.98255e-016	-1.8158e-015	-4.4693e-015	-1.27582e-015	6.45128e-015	7.76093e-015	5.06244e-015	-1.79374e-015	3.9429e-015	-4.39076e-015	4.94655e-015	-9.27738e-015	-1.7879e-015	6.88027e-016	-5.246e-017	7.09016e-015	7.9662e-015	1.30358e-014	1.08103e-014	3.80644e-015	7.82885e-015	-1.49521e-015	-2.97139e-015	-4.03059e-015
6.34262e-016	9.6154e-016	-2.07013e-015	-4.49937e-015	-1.29138e-015	6.70263e-015	8.01005e-015	5.135e-015	-1.45581e-015	3.735e-015	-3.93329e-015	5.10898e-015	-8.8464e-015	-1.57753e-015	7.62725e-016	1.03695e-016	7.53217e-015	8.00645e-015	1.34419e-014	1.06685e-014	3.60461e-015	7.20677e-015	-1.99123e-015	-3.20797e-015	-4.29432e-015
5.79822e-016	1.02629e-015	-2.33353e-015	-4.51644e-015	-1.30082e-015	6.95942e-015	8.24782e-015	5.19889e-015	-1.09328e-015	3.53998e-015	-3.46979e-015	5.25045e-015	-8.38075e-015	-1.37611e-015	8.13363e-016	2.52864e-016	7.94086e-015	8.03672e-015	1.38208e-014	1.05071e-014	3.4123e-015	6.57946e-015	-2.49386e-015	-3.438e-015	-4.55246e-015
5.18844e-016	1.09096e-015	-2.60413e-015	-4.51983e-015	-1.30222e-015	7.2215e-015	8.47323e-015	5.25411e-015	-7.09813e-016	3.35725e-015	-3.00604e-015	5.36795e-015	-7.88542e-015	-1.18875e-015	8.41177e-016	3.96196e-016	8.31477e-015	8.05775e-015	1.41679e-014	1.03264e-014	3.23006e-015	5.94913e-015	-3.00207e-015	-3.66329e-015	-4.80701e-015
4.5223e-016	1.15419e-015	-2.87968e-015	-4.50812e-015	-1.29458e-015	7.48963e-015	8.68608e-015	5.30062e-015	-3.09168e-016	3.1856e-015	-2.54794e-015	5.45862e-015	-7.36558e-015	-1.01948e-015	8.48145e-016	5.34713e-016	8.65172e-015	8.07046e-015	1.44793e-014	1.0127e-014	3.05824e-015	5.31874e-015	-3.51492e-015	-3.88569e-015	-5.05941e-015
3.80636e-016	1.214e-015	-3.15844e-015	-4.47985e-015	-1.27603e-015	7.76453e-015	8.88553e-015	5.33824e-015	1.04183e-016	3.02389e-015	-2.10191e-015	5.51907e-015	-6.82604e-015	-8.72161e-016	8.35939e-016	6.70022e-016	8.9509e-015	8.07583e-015	1.47509e-014	9.90943e-015	2.8975e-015	4.69098e-015	-4.03133e-015	-4.10698e-015	-5.31122e-015
3.04655e-016	1.26834e-015	-3.43839e-015	-4.43435e-015	-1.24497e-015	8.04581e-015	9.07122e-015	5.36712e-015	5.26512e-016	2.87091e-015	-1.67332e-015	5.5467e-015	-6.27187e-015	-7.50679e-016	8.07356e-016	8.04116e-016	9.21241e-015	8.07484e-015	1.49794e-014	9.67466e-015	2.74745e-015	4.06825e-015	-4.55011e-015	-4.32967e-015	-5.56363e-015
2.24823e-016	1.31612e-015	-3.71792e-015	-4.37014e-015	-1.20074e-015	8.33353e-015	9.24251e-015	5.38724e-015	9.54097e-016	2.72477e-015	-1.26765e-015	5.5387e-015	-5.70819e-015	-6.58226e-016	7.64303e-016	9.38927e-016	9.43532e-015	8.06878e-015	1.51613e-014	9.42413e-015	2.60818e-015	3.45306e-015	-5.06981e-015	-4.55595e-015	-5.81797e-015
1.41738e-016	1.35594e-015	-3.99579e-015	-4.28633e-015	-1.14185e-015	8.62738e-015	9.399e-015	5.39816e-015	1.38356e-015	2.584e-015	-8.90101e-016	5.493e-015	-5.14061e-015	-5.97824e-016	7.09136e-016	1.07616e-015	9.619e-015	8.05825e-015	1.5294e-014	9.15936e-015	2.47983e-015	2.84796e-015	-5.58862e-015	-4.78811e-015	-6.0751e-015
5.62223e-017	1.38673e-015	-4.2701e-015	-4.18177e-015	-1.06767e-015	8.92717e-015	9.54067e-015	5.40015e-015	1.8111e-015	2.44716e-015	-5.45777e-016	5.40761e-015	-4.57405e-015	-5.72012e-016	6.44832e-016	1.21776e-015	9.76378e-015	8.04392e-015	1.53746e-014	8.8823e-015	2.36226e-015	2.25554e-015	-6.10554e-015	-5.02823e-015	-6.33644e-015
-3.10131e-017	1.40708e-015	-4.53902e-015	-4.0559e-015	-9.77443e-016	9.23326e-015	9.66739e-015	5.39325e-015	2.23255e-015	2.31291e-015	-2.38982e-016	5.28219e-015	-4.01379e-015	-5.82636e-016	5.74612e-016	1.36569e-015	9.87058e-015	8.02671e-015	1.54011e-014	8.59523e-015	2.25488e-015	1.67869e-015	-6.61921e-015	-5.27889e-015	-6.60227e-015
-1.19617e-016	1.41513e-015	-4.80112e-015	-3.90822e-015	-8.70815e-016	9.54532e-015	9.77953e-015	5.37773e-015	2.64416e-015	2.17935e-015	2.66788e-017	5.1159e-015	-3.46479e-015	-6.31717e-016	5.01306e-016	1.52196e-015	9.94067e-015	8.00768e-015	1.53718e-014	8.30079e-015	2.15685e-015	1.11961e-015	-7.12798e-015	-5.54194e-015	-6.8732e-015
-2.09361e-016	1.41016e-015	-5.05439e-015	-3.73769e-015	-7.46473e-016	9.86182e-015	9.877e-015	5.35441e-015	3.04265e-015	2.04511e-015	2.47605e-016	4.90757e-015	-2.93192e-015	-7.20541e-016	4.27342e-016	1.68826e-015	9.97506e-015	7.98744e-015	1.52866e-014	8.00185e-015	2.06755e-015	5.80667e-016	-7.62969e-015	-5.81984e-015	-7.14945e-015
-2.98986e-016	1.39166e-015	-5.29798e-015	-3.54378e-015	-6.0488e-016	1.01823e-014	9.96044e-015	5.32447e-015	3.42491e-015	1.9085e-015	4.20946e-016	4.65677e-015	-2.41909e-015	-8.49147e-016	3.55101e-016	1.86638e-015	9.9753e-015	7.96695e-015	1.51447e-014	7.70145e-015	1.98624e-015	6.43703e-017	-8.12268e-015	-6.11476e-015	-7.43131e-015
-3.88158e-016	1.35908e-015	-5.53056e-015	-3.32642e-015	-4.45368e-016	1.05064e-014	1.00305e-014	5.28819e-015	3.78823e-015	1.76771e-015	5.44649e-016	4.36448e-015	-1.93024e-015	-1.0177e-015	2.87262e-016	2.05819e-015	9.94389e-015	7.94625e-015	1.4946e-014	7.40321e-015	1.91223e-015	-4.26794e-016	-8.60502e-015	-6.4289e-015	-7.71856e-015
-4.7647e-016	1.31208e-015	-5.75076e-015	-3.08611e-015	-2.68327e-016	1.08324e-014	1.00878e-014	5.24662e-015	4.12974e-015	1.6214e-015	6.1715e-016	4.03045e-015	-1.46971e-015	-1.22553e-015	2.26509e-016	2.26516e-015	9.88303e-015	7.92572e-015	1.46913e-014	7.11032e-015	1.84474e-015	-8.91116e-016	-9.07557e-015	-6.7634e-015	-8.01088e-015
-5.63686e-016	1.25031e-015	-5.95775e-015	-2.82228e-015	-7.36803e-017	1.11596e-014	1.01327e-014	5.20046e-015	4.44633e-015	1.46805e-015	6.37322e-016	3.65652e-015	-1.04131e-015	-1.47081e-015	1.75893e-016	2.4885e-015	9.79524e-015	7.90569e-015	1.43817e-014	6.82615e-015	1.78299e-015	-1.32608e-015	-9.53191e-015	-7.1201e-015	-8.30711e-015
-6.49845e-016	1.17272e-015	-6.15047e-015	-2.53475e-015	1.39223e-016	1.14868e-014	1.01662e-014	5.1503e-015	4.73568e-015	1.30639e-015	6.0431e-016	3.24368e-015	-6.4763e-016	-1.75134e-015	1.37168e-016	2.72967e-015	9.68321e-015	7.88611e-015	1.4019e-014	6.55415e-015	1.72498e-015	-1.7298e-015	-9.97217e-015	-7.50072e-015	-8.60592e-015
-7.34498e-016	1.08004e-015	-6.32839e-015	-2.22379e-015	3.68895e-016	1.18124e-014	1.01895e-014	5.09656e-015	4.99671e-015	1.13578e-015	5.18158e-016	2.79398e-015	-2.91822e-016	-2.06523e-015	1.12367e-016	2.98956e-015	9.54935e-015	7.86735e-015	1.3606e-014	6.29775e-015	1.6697e-015	-2.10024e-015	-1.03952e-014	-7.90576e-015	-8.90629e-015
-8.17886e-016	9.72819e-016	-6.49119e-015	-1.89045e-015	6.14361e-016	1.21348e-014	1.02043e-014	5.03943e-015	5.22761e-015	9.55622e-016	3.7953e-016	2.31041e-015	2.37871e-017	-2.4098e-015	1.03258e-016	3.26881e-015	9.39659e-015	7.84962e-015	1.31451e-014	6.06068e-015	1.61652e-015	-2.43634e-015	-1.07996e-014	-8.33652e-015	-9.20724e-015
-9.00102e-016	8.5114e-016	-6.63895e-015	-1.5357e-015	8.74484e-016	1.24519e-014	1.02105e-014	4.97971e-015	5.42786e-015	7.65339e-016	1.89632e-016	1.79505e-015	2.97324e-016	-2.78192e-015	1.10964e-016	3.56739e-015	9.22778e-015	7.83222e-015	1.26409e-014	5.84646e-015	1.56485e-015	-2.73615e-015	-1.11828e-014	-8.79326e-015	-9.50723e-015
-9.81489e-016	7.15296e-016	-6.77151e-015	-1.16007e-015	1.14786e-015	1.27619e-014	1.02091e-014	4.91765e-015	5.59603e-015	5.64234e-016	-4.9769e-017	1.25108e-015	5.27238e-016	-3.17825e-015	1.36935e-016	3.88523e-015	9.04604e-015	7.81551e-015	1.20976e-014	5.65874e-015	1.513e-015	-2.99754e-015	-1.15435e-014	-9.27641e-015	-9.80466e-015
-1.06199e-015	5.65807e-016	-6.88811e-015	-7.65953e-016	1.43306e-015	1.3063e-014	1.0201e-014	4.85283e-015	5.73107e-015	3.52392e-016	-3.36387e-016	6.81757e-016	7.12532e-016	-3.59473e-015	1.81607e-016	4.22199e-015	8.85478e-015	7.7996e-015	1.15196e-014	5.50002e-015	1.46038e-015	-3.2192e-015	-1.18808e-014	-9.78593e-015	-1.00976e-014
-1.14175e-015	4.03837e-016	-6.98887e-015	-3.55318e-016	1.72763e-015	1.33535e-014	1.01872e-014	4.78515e-015	5.83272e-015	1.2991e-016	-6.67321e-016	9.01676e-017	8.52289e-016	-4.02754e-015	2.4549e-016	4.57693e-015	8.65711e-015	7.78439e-015	1.09125e-014	5.37324e-015	1.40623e-015	-3.40024e-015	-1.21933e-014	-1.03209e-014	-1.03841e-014
-1.22096e-015	2.30315e-016	-7.07379e-015	7.04334e-017	2.03017e-015	1.36316e-014	1.01688e-014	4.71461e-015	5.90144e-015	-1.03203e-016	-1.03951e-015	-5.19955e-016	9.47037e-016	-4.47246e-015	3.29016e-016	4.94875e-015	8.45573e-015	7.76926e-015	1.02813e-014	5.28046e-015	1.34987e-015	-3.5396e-015	-1.24796e-014	-1.08807e-014	-1.06625e-014
-1.29968e-015	4.55596e-017	-7.14261e-015	5.08673e-016	2.33876e-015	1.38958e-014	1.01471e-014	4.64184e-015	5.93709e-015	-3.46318e-016	-1.4489e-015	-1.14469e-015	9.96789e-016	-4.92499e-015	4.31675e-016	5.33646e-015	8.25381e-015	7.75411e-015	9.63148e-015	5.22473e-015	1.29053e-015	-3.63637e-015	-1.27384e-014	-1.14648e-014	-1.09318e-014
-1.37841e-015	-1.49053e-016	-7.19585e-015	9.5656e-016	2.65181e-015	1.4144e-014	1.01224e-014	4.56701e-015	5.94089e-015	-5.98884e-016	-1.89122e-015	-1.77957e-015	1.00181e-015	-5.38035e-015	5.5342e-016	5.73803e-015	8.05452e-015	7.73856e-015	8.96902e-015	5.20802e-015	1.22657e-015	-3.69035e-015	-1.29692e-014	-1.20713e-014	-1.11898e-014
-1.45737e-015	-3.52051e-016	-7.23346e-015	1.41139e-015	2.96683e-015	1.43741e-014	1.00964e-014	4.49034e-015	5.91341e-015	-8.59817e-016	-2.36236e-015	-2.42128e-015	9.63964e-016	-5.83399e-015	6.93478e-016	6.15185e-015	7.86047e-015	7.72284e-015	8.30002e-015	5.2314e-015	1.15731e-015	-3.70213e-015	-1.31716e-014	-1.26981e-014	-1.14345e-014
-1.53697e-015	-5.62708e-016	-7.25583e-015	1.87037e-015	3.2816e-015	1.4584e-014	1.00689e-014	4.41063e-015	5.85519e-015	-1.12857e-015	-2.85807e-015	-3.06595e-015	8.84915e-016	-6.28176e-015	8.50971e-016	6.57584e-015	7.67368e-015	7.70653e-015	7.6305e-015	5.29651e-015	1.08282e-015	-3.67182e-015	-1.33453e-014	-1.33429e-014	-1.16639e-014
-1.61702e-015	-7.79996e-016	-7.26314e-015	2.33039e-015	3.59397e-015	1.47718e-014	1.00404e-014	4.32769e-015	5.76729e-015	-1.40395e-015	-3.37395e-015	-3.70984e-015	7.66478e-016	-6.71889e-015	1.02464e-015	7.00704e-015	7.49684e-015	7.68911e-015	6.96674e-015	5.40374e-015	1.00253e-015	-3.59886e-015	-1.34902e-014	-1.40031e-014	-1.1877e-014
-1.69809e-015	-1.00218e-015	-7.25556e-015	2.78818e-015	3.90147e-015	1.49362e-014	1.00116e-014	4.24113e-015	5.65093e-015	-1.6846e-015	-3.90518e-015	-4.34913e-015	6.10186e-016	-7.14165e-015	1.21333e-015	7.44218e-015	7.33234e-015	7.67041e-015	6.31508e-015	5.55359e-015	9.1627e-016	-3.48388e-015	-1.36062e-014	-1.46762e-014	-1.20722e-014
-1.78016e-015	-1.22849e-015	-7.23341e-015	3.2399e-015	4.20179e-015	1.50754e-014	9.98357e-015	4.14954e-015	5.5081e-015	-1.96971e-015	-4.44698e-015	-4.97957e-015	4.1861e-016	-7.54554e-015	1.41479e-015	7.87816e-015	7.18242e-015	7.65006e-015	5.68171e-015	5.74569e-015	8.23842e-016	-3.32715e-015	-1.36939e-014	-1.5359e-014	-1.22477e-014
-1.86288e-015	-1.45759e-015	-7.19735e-015	3.68217e-015	4.4927e-015	1.51872e-014	9.95683e-015	4.05264e-015	5.3412e-015	-2.25718e-015	-4.99474e-015	-5.59768e-015	1.94029e-016	-7.92705e-015	1.62771e-015	8.31227e-015	7.04845e-015	7.6282e-015	5.07285e-015	5.97908e-015	7.25439e-016	-3.12975e-015	-1.37543e-014	-1.60478e-014	-1.24022e-014
-1.94595e-015	-1.68806e-015	-7.14832e-015	4.11126e-015	4.77145e-015	1.52703e-014	9.93133e-015	3.94927e-015	5.15205e-015	-2.54595e-015	-5.54347e-015	-6.19934e-015	-5.99838e-017	-8.28278e-015	1.8505e-015	8.7417e-015	6.93159e-015	7.60465e-015	4.49398e-015	6.25343e-015	6.21151e-016	-2.89267e-015	-1.37879e-014	-1.67391e-014	-1.25346e-014
-2.02945e-015	-1.91829e-015	-7.08641e-015	4.52332e-015	5.03609e-015	1.53241e-014	9.90704e-015	3.83896e-015	4.94253e-015	-2.83444e-015	-6.08793e-015	-6.78109e-015	-3.405e-016	-8.60984e-015	2.08129e-015	9.16232e-015	6.83376e-015	7.57959e-015	3.95035e-015	6.56737e-015	5.11175e-016	-2.61779e-015	-1.37956e-014	-1.74292e-014	-1.26438e-014
-2.1123e-015	-2.1472e-015	-7.01163e-015	4.91402e-015	5.28527e-015	1.53473e-014	9.88354e-015	3.72093e-015	4.71494e-015	-3.12015e-015	-6.6235e-015	-7.33941e-015	-6.4432e-016	-8.90554e-015	2.31802e-015	9.57077e-015	6.75522e-015	7.55306e-015	3.44721e-015	6.91895e-015	3.95795e-016	-2.30648e-015	-1.37791e-014	-1.81139e-014	-1.27301e-014
-2.19352e-015	-2.37344e-015	-6.92403e-015	5.27934e-015	5.5161e-015	1.53392e-014	9.86107e-015	3.59535e-015	4.47162e-015	-3.40139e-015	-7.14581e-015	-7.87096e-015	-9.67643e-016	-9.16751e-015	2.55854e-015	9.96386e-015	6.69604e-015	7.52471e-015	2.9887e-015	7.30578e-015	2.74861e-016	-1.96068e-015	-1.37402e-014	-1.8789e-014	-1.27923e-014
-2.27271e-015	-2.59658e-015	-6.82397e-015	5.61637e-015	5.72668e-015	1.5299e-014	9.83957e-015	3.46113e-015	4.21537e-015	-3.67635e-015	-7.65058e-015	-8.37334e-015	-1.30645e-015	-9.39376e-015	2.80069e-015	1.03385e-014	6.65743e-015	7.49462e-015	2.5794e-015	7.72606e-015	1.49363e-016	-1.58244e-015	-1.36809e-014	-1.94501e-014	-1.28296e-014
-2.3485e-015	-2.81561e-015	-6.71101e-015	5.92164e-015	5.91508e-015	1.52261e-014	9.81841e-015	3.31702e-015	3.94879e-015	-3.94318e-015	-8.13355e-015	-8.84438e-015	-1.65719e-015	-9.58362e-015	3.04251e-015	1.06914e-014	6.6389e-015	7.46291e-015	2.22362e-015	8.17691e-015	2.04878e-017	-1.17447e-015	-1.36033e-014	-2.00932e-014	-1.28426e-014
-2.41944e-015	-3.02881e-015	-6.58602e-015	6.19189e-015	6.08014e-015	1.51208e-014	9.79769e-015	3.16273e-015	3.67408e-015	-4.19984e-015	-8.59087e-015	-9.28203e-015	-2.01575e-015	-9.73583e-015	3.28199e-015	1.10196e-014	6.64045e-015	7.42944e-015	1.92431e-015	8.65478e-015	-1.11529e-016	-7.39085e-016	-1.35093e-014	-2.07139e-014	-1.28314e-014
-2.4844e-015	-3.23582e-015	-6.44942e-015	6.42432e-015	6.22029e-015	1.4983e-014	9.77725e-015	2.99771e-015	3.39417e-015	-4.44458e-015	-9.01909e-015	-9.68383e-015	-2.37895e-015	-9.84998e-015	3.51701e-015	1.13203e-014	6.66148e-015	7.39436e-015	1.68386e-015	9.15592e-015	-2.45513e-016	-2.78978e-016	-1.34008e-014	-2.13077e-014	-1.27968e-014
-2.54259e-015	-3.43623e-015	-6.30151e-015	6.61659e-015	6.33462e-015	1.48134e-014	9.75604e-015	2.82124e-015	3.11123e-015	-4.67564e-015	-9.4155e-015	-1.00482e-014	-2.74262e-015	-9.92669e-015	3.7461e-015	1.15912e-014	6.70114e-015	7.35823e-015	1.50401e-015	9.67737e-015	-3.80992e-016	2.02409e-016	-1.32803e-014	-2.18709e-014	-1.27394e-014
-2.5928e-015	-3.62947e-015	-6.14191e-015	6.76655e-015	6.4218e-015	1.46125e-014	9.73401e-015	2.63316e-015	2.82783e-015	-4.89088e-015	-9.77722e-015	-1.03743e-014	-3.10332e-015	-9.96626e-015	3.96818e-015	1.183e-014	6.75785e-015	7.32126e-015	1.38643e-015	1.02153e-014	-5.16963e-016	7.02332e-016	-1.31509e-014	-2.23995e-014	-1.266e-014
-2.6331e-015	-3.81528e-015	-5.97115e-015	6.8721e-015	6.48117e-015	1.43815e-014	9.71062e-015	2.43331e-015	2.54667e-015	-5.08882e-015	-1.01018e-014	-1.06606e-014	-3.45778e-015	-9.96913e-015	4.18171e-015	1.20345e-014	6.83122e-015	7.28423e-015	1.33188e-015	1.07649e-014	-6.5204e-016	1.21814e-015	-1.3015e-014	-2.28899e-014	-1.2559e-014
-2.66151e-015	-3.99351e-015	-5.78975e-015	6.93178e-015	6.51229e-015	1.41222e-014	9.68531e-015	2.22146e-015	2.27082e-015	-5.26805e-015	-1.03878e-014	-1.09058e-014	-3.80269e-015	-9.93665e-015	4.38566e-015	1.22025e-014	6.92e-015	7.24717e-015	1.34088e-015	1.1322e-014	-7.85927e-016	1.74667e-015	-1.28751e-014	-2.33388e-014	-1.24374e-014
-2.67647e-015	-4.16434e-015	-5.59789e-015	6.94457e-015	6.51473e-015	1.38359e-014	9.65764e-015	1.99779e-015	2.00259e-015	-5.42714e-015	-1.06336e-014	-1.11102e-014	-4.13493e-015	-9.87066e-015	4.57941e-015	1.2333e-014	7.02279e-015	7.2103e-015	1.41284e-015	1.18827e-014	-9.16781e-016	2.28424e-015	-1.27333e-014	-2.37429e-014	-1.22969e-014
-2.67668e-015	-4.32846e-015	-5.39625e-015	6.91017e-015	6.48853e-015	1.35237e-014	9.62726e-015	1.76274e-015	1.74483e-015	-5.56563e-015	-1.08377e-014	-1.12736e-014	-4.45107e-015	-9.77314e-015	4.76202e-015	1.24258e-014	7.13854e-015	7.17402e-015	1.54605e-015	1.24434e-014	-1.04313e-015	2.82742e-015	-1.25916e-014	-2.4099e-014	-1.2139e-014
-2.66089e-015	-4.48534e-015	-5.18577e-015	6.82834e-015	6.43429e-015	1.31887e-014	9.59357e-015	1.51727e-015	1.49931e-015	-5.68148e-015	-1.09994e-014	-1.13966e-014	-4.7483e-015	-9.64674e-015	4.93265e-015	1.24805e-014	7.2657e-015	7.13858e-015	1.73866e-015	1.29994e-014	-1.16392e-015	3.37277e-015	-1.24526e-014	-2.44048e-014	-1.19653e-014
-2.62723e-015	-4.63617e-015	-4.96752e-015	6.69975e-015	6.35284e-015	1.2833e-014	9.55636e-015	1.26168e-015	1.26866e-015	-5.77399e-015	-1.11188e-014	-1.14802e-014	-5.02405e-015	-9.49391e-015	5.09176e-015	1.24967e-014	7.40244e-015	7.10442e-015	1.98799e-015	1.35468e-014	-1.27897e-015	3.91731e-015	-1.23186e-014	-2.46581e-014	-1.17769e-014
-2.5743e-015	-4.78182e-015	-4.74201e-015	6.52463e-015	6.24463e-015	1.24598e-014	9.51569e-015	9.96978e-016	1.0547e-015	-5.84213e-015	-1.11947e-014	-1.15259e-014	-5.27622e-015	-9.31713e-015	5.239e-015	1.24749e-014	7.54748e-015	7.07193e-015	2.29156e-015	1.40822e-014	-1.38795e-015	4.45704e-015	-1.2192e-014	-2.48573e-014	-1.15761e-014
-2.50038e-015	-4.92314e-015	-4.50993e-015	6.30454e-015	6.11032e-015	1.20712e-014	9.47108e-015	7.24345e-016	8.5869e-016	-5.88524e-015	-1.12279e-014	-1.15349e-014	-5.50198e-015	-9.11961e-015	5.37503e-015	1.24161e-014	7.69914e-015	7.0416e-015	2.64593e-015	1.46017e-014	-1.49047e-015	4.98879e-015	-1.20747e-014	-2.50011e-014	-1.13651e-014
-2.40436e-015	-5.06152e-015	-4.27219e-015	6.041e-015	5.95126e-015	1.16696e-014	9.42219e-015	4.44878e-016	6.83074e-016	-5.90336e-015	-1.12193e-014	-1.15089e-014	-5.69915e-015	-8.90475e-015	5.49979e-015	1.23218e-014	7.85514e-015	7.01331e-015	3.04636e-015	1.51017e-014	-1.58519e-015	5.50947e-015	-1.19679e-014	-2.50892e-014	-1.11455e-014
-2.28483e-015	-5.19887e-015	-4.0305e-015	5.73566e-015	5.76834e-015	1.12579e-014	9.36901e-015	1.60015e-016	5.28933e-016	-5.89633e-015	-1.117e-014	-1.14493e-014	-5.86675e-015	-8.67537e-015	5.61425e-015	1.2193e-014	8.01397e-015	6.9872e-015	3.48864e-015	1.55784e-014	-1.67196e-015	6.01547e-015	-1.18737e-014	-2.51212e-014	-1.09189e-014
-2.14049e-015	-5.33654e-015	-3.78629e-015	5.39147e-015	5.56244e-015	1.08395e-014	9.31168e-015	-1.28017e-016	3.97537e-016	-5.86449e-015	-1.1082e-014	-1.13584e-014	-6.00347e-015	-8.43454e-015	5.71948e-015	1.20316e-014	8.17433e-015	6.96316e-015	3.96831e-015	1.60294e-014	-1.75177e-015	6.50404e-015	-1.17935e-014	-2.50969e-014	-1.06865e-014
-1.97136e-015	-5.47681e-015	-3.5401e-015	5.01202e-015	5.33539e-015	1.04173e-014	9.25034e-015	-4.17931e-016	2.89516e-016	-5.80775e-015	-1.09569e-014	-1.12393e-014	-6.10847e-015	-8.18617e-015	5.81581e-015	1.184e-014	8.33465e-015	6.94176e-015	4.47964e-015	1.64521e-014	-1.82415e-015	6.97249e-015	-1.17279e-014	-2.50176e-014	-1.04504e-014
-1.77669e-015	-5.62106e-015	-3.29312e-015	4.6e-015	5.08882e-015	9.99416e-015	9.1847e-015	-7.08031e-016	2.05479e-016	-5.72732e-015	-1.07974e-014	-1.10945e-014	-6.18172e-015	-7.93366e-015	5.90469e-015	1.16208e-014	8.49313e-015	6.92312e-015	5.01707e-015	1.68442e-014	-1.88907e-015	7.41737e-015	-1.16778e-014	-2.48848e-014	-1.02122e-014
-1.55678e-015	-5.77157e-015	-3.0475e-015	4.15838e-015	4.82463e-015	9.57291e-015	9.11517e-015	-9.96976e-016	1.45163e-016	-5.6245e-015	-1.06063e-014	-1.09266e-014	-6.22322e-015	-7.68075e-015	5.98686e-015	1.13767e-014	8.6483e-015	6.90661e-015	5.57549e-015	1.72035e-014	-1.94685e-015	7.83643e-015	-1.16439e-014	-2.47005e-014	-9.97345e-015
-1.31195e-015	-5.93083e-015	-2.80424e-015	3.69112e-015	4.54466e-015	9.15621e-015	9.04203e-015	-1.28328e-015	1.0865e-016	-5.50014e-015	-1.03867e-014	-1.07381e-014	-6.23364e-015	-7.43113e-015	6.06338e-015	1.11112e-014	8.79867e-015	6.89102e-015	6.14893e-015	1.75282e-014	-1.99872e-015	8.22809e-015	-1.16263e-014	-2.4467e-014	-9.73531e-015
-1.04269e-015	-6.10107e-015	-2.56496e-015	3.20243e-015	4.25052e-015	8.7469e-015	8.96567e-015	-1.56554e-015	9.56715e-017	-5.35604e-015	-1.01418e-014	-1.05324e-014	-6.21407e-015	-7.1883e-015	6.13541e-015	1.08279e-014	8.94359e-015	6.87624e-015	6.73087e-015	1.78168e-014	-2.0455e-015	8.5902e-015	-1.16245e-014	-2.4187e-014	-9.49933e-015
-7.49635e-016	-6.28417e-015	-2.3311e-015	2.69651e-015	3.9447e-015	8.34787e-015	8.88631e-015	-1.84172e-015	1.0564e-016	-5.19382e-015	-9.87519e-015	-1.03135e-014	-6.16558e-015	-6.95512e-015	6.20432e-015	1.05298e-014	9.08176e-015	6.86167e-015	7.31524e-015	1.80682e-014	-2.08742e-015	8.92172e-015	-1.16379e-014	-2.38642e-014	-9.26702e-015
-4.33585e-016	-6.48206e-015	-2.10404e-015	2.17857e-015	3.62928e-015	7.96149e-015	8.80456e-015	-2.10986e-015	1.37263e-016	-5.01547e-015	-9.59025e-015	-1.00853e-014	-6.08998e-015	-6.73497e-015	6.27173e-015	1.02202e-014	9.21162e-015	6.84669e-015	7.89642e-015	1.82818e-014	-2.12569e-015	9.2207e-015	-1.16668e-014	-2.35023e-014	-9.03995e-015
-9.69635e-017	-6.69705e-015	-1.88522e-015	1.6532e-015	3.30622e-015	7.59025e-015	8.72093e-015	-2.36858e-015	1.89194e-016	-4.82327e-015	-9.29101e-015	-9.85103e-015	-5.9899e-015	-6.53069e-015	6.33832e-015	9.90333e-015	9.33276e-015	6.83055e-015	8.46867e-015	1.84568e-014	-2.16131e-015	9.48574e-015	-1.17104e-014	-2.31051e-014	-8.81917e-015
2.587e-016	-6.93148e-015	-1.67647e-015	1.12503e-015	2.9776e-015	7.23598e-015	8.63617e-015	-2.61637e-015	2.59552e-016	-4.61948e-015	-8.98194e-015	-9.61515e-015	-5.86699e-015	-6.34515e-015	6.40599e-015	9.58266e-015	9.44522e-015	6.81189e-015	9.02668e-015	1.85927e-014	-2.19531e-015	9.71597e-015	-1.17673e-014	-2.2677e-014	-8.60548e-015
6.32143e-016	-7.18779e-015	-1.47879e-015	5.99194e-016	2.64595e-015	6.90051e-015	8.55146e-015	-2.85146e-015	3.46685e-016	-4.40655e-015	-8.66694e-015	-9.38136e-015	-5.7239e-015	-6.1808e-015	6.4754e-015	9.26135e-015	9.54862e-015	6.78965e-015	9.56501e-015	1.86902e-014	-2.22932e-015	9.91056e-015	-1.18368e-014	-2.22229e-014	-8.39906e-015
1.02085e-015	-7.46782e-015	-1.29338e-015	8.04883e-017	2.31345e-015	6.58554e-015	8.46786e-015	-3.07197e-015	4.48209e-016	-4.18722e-015	-8.35043e-015	-9.15344e-015	-5.5634e-015	-6.04022e-015	6.54695e-015	8.94335e-015	9.64149e-015	6.76287e-015	1.00787e-014	1.87502e-014	-2.26512e-015	1.00689e-014	-1.19172e-014	-2.17474e-014	-8.201e-015
1.42252e-015	-7.77303e-015	-1.1215e-015	-4.26745e-016	1.98213e-015	6.29302e-015	8.38639e-015	-3.2766e-015	5.6219e-016	-3.96434e-015	-8.03727e-015	-8.9347e-015	-5.38785e-015	-5.92557e-015	6.62159e-015	8.63211e-015	9.72354e-015	6.72976e-015	1.05627e-014	1.87741e-014	-2.30406e-015	1.01906e-014	-1.20068e-014	-2.12557e-014	-8.01085e-015
1.83438e-015	-8.10506e-015	-9.64936e-016	-9.17709e-016	1.65386e-015	6.02426e-015	8.30753e-015	-3.46468e-015	6.86844e-016	-3.74063e-015	-7.73149e-015	-8.7286e-015	-5.2008e-015	-5.83851e-015	6.70043e-015	8.33074e-015	9.79448e-015	6.68938e-015	1.10124e-014	1.87631e-014	-2.34695e-015	1.02758e-014	-1.21041e-014	-2.07536e-014	-7.82969e-015
2.25321e-015	-8.46514e-015	-8.24183e-016	-1.3881e-015	1.33029e-015	5.77965e-015	8.23225e-015	-3.63463e-015	8.19245e-016	-3.51926e-015	-7.43732e-015	-8.53828e-015	-5.00596e-015	-5.7808e-015	6.7832e-015	8.04246e-015	9.85412e-015	6.64009e-015	1.14238e-014	1.87186e-014	-2.39555e-015	1.03247e-014	-1.22075e-014	-2.0246e-014	-7.65744e-015
2.67563e-015	-8.85422e-015	-6.9949e-016	-1.83395e-015	1.01319e-015	5.56013e-015	8.16131e-015	-3.78556e-015	9.56376e-016	-3.30368e-015	-7.15882e-015	-8.36606e-015	-4.80699e-015	-5.75338e-015	6.86965e-015	7.77e-015	9.90244e-015	6.58053e-015	1.17936e-014	1.86424e-014	-2.45164e-015	1.0338e-014	-1.23148e-014	-1.97384e-014	-7.49407e-015
3.09851e-015	-9.27394e-015	-5.91883e-016	-2.25183e-015	7.03975e-016	5.36627e-015	8.09553e-015	-3.91762e-015	1.09488e-015	-3.09673e-015	-6.90037e-015	-8.21529e-015	-4.60813e-015	-5.75691e-015	6.95999e-015	7.51605e-015	9.94006e-015	6.50931e-015	1.21189e-014	1.85359e-014	-2.51678e-015	1.03165e-014	-1.24242e-014	-1.9236e-014	-7.33933e-015
3.51856e-015	-9.72407e-015	-5.01647e-016	-2.63821e-015	4.04651e-016	5.19729e-015	8.03536e-015	-4.03024e-015	1.23227e-015	-2.90212e-015	-6.66669e-015	-8.08914e-015	-4.41347e-015	-5.79253e-015	7.05342e-015	7.28189e-015	9.96687e-015	6.42492e-015	1.23973e-014	1.84009e-014	-2.59292e-015	1.02607e-014	-1.25341e-014	-1.87445e-014	-7.19348e-015
3.93257e-015	-1.02054e-014	-4.29154e-016	-2.99037e-015	1.16794e-016	5.05199e-015	7.98068e-015	-4.12355e-015	1.36556e-015	-2.7232e-015	-6.46141e-015	-7.99048e-015	-4.22676e-015	-5.86097e-015	7.14851e-015	7.06973e-015	9.98308e-015	6.32543e-015	1.26261e-014	1.82393e-014	-2.68086e-015	1.01711e-014	-1.2643e-014	-1.82687e-014	-7.05595e-015
4.33711e-015	-1.07174e-014	-3.74301e-016	-3.30612e-015	-1.58717e-016	4.93024e-015	7.93191e-015	-4.19772e-015	1.49201e-015	-2.5633e-015	-6.2881e-015	-7.92185e-015	-4.05157e-015	-5.9627e-015	7.24451e-015	6.88083e-015	9.98952e-015	6.2097e-015	1.28039e-014	1.80532e-014	-2.78102e-015	1.00487e-014	-1.27492e-014	-1.78136e-014	-6.92625e-015
4.72873e-015	-1.12598e-014	-3.37319e-016	-3.58348e-015	-4.20629e-016	4.83092e-015	7.88889e-015	-4.25283e-015	1.60861e-015	-2.42584e-015	-6.14993e-015	-7.88528e-015	-3.89139e-015	-6.09785e-015	7.3404e-015	6.71619e-015	9.98592e-015	6.07657e-015	1.29298e-014	1.78439e-014	-2.89485e-015	9.89569e-015	-1.28509e-014	-1.7383e-014	-6.80374e-015
5.10384e-015	-1.18312e-014	-3.17229e-016	-3.82001e-015	-6.68419e-016	4.75321e-015	7.85188e-015	-4.28923e-015	1.71232e-015	-2.31367e-015	-6.05003e-015	-7.88268e-015	-3.74981e-015	-6.26662e-015	7.43464e-015	6.57636e-015	9.97273e-015	5.9243e-015	1.30029e-014	1.76139e-014	-3.02397e-015	9.71375e-015	-1.29461e-014	-1.69809e-014	-6.68835e-015
5.45891e-015	-1.24306e-014	-3.13929e-016	-4.01475e-015	-9.01377e-016	4.6953e-015	7.82075e-015	-4.30736e-015	1.79988e-015	-2.2294e-015	-5.99092e-015	-7.91535e-015	-3.63061e-015	-6.46827e-015	7.52563e-015	6.46154e-015	9.95099e-015	5.75206e-015	1.30229e-014	1.73655e-014	-3.16926e-015	9.50443e-015	-1.30343e-014	-1.66109e-014	-6.57954e-015
5.79125e-015	-1.30563e-014	-3.27065e-016	-4.16718e-015	-1.11888e-015	4.6549e-015	7.79515e-015	-4.30807e-015	1.86847e-015	-2.17583e-015	-5.97421e-015	-7.98494e-015	-3.53685e-015	-6.70178e-015	7.61215e-015	6.37195e-015	9.92057e-015	5.55856e-015	1.29899e-014	1.71008e-014	-3.33196e-015	9.26855e-015	-1.31137e-014	-1.62775e-014	-6.47654e-015
6.09824e-015	-1.37059e-014	-3.55678e-016	-4.2771e-015	-1.32057e-015	4.63024e-015	7.77441e-015	-4.29261e-015	1.91506e-015	-2.15553e-015	-6.00174e-015	-8.09213e-015	-3.47068e-015	-6.96577e-015	7.692e-015	6.30683e-015	9.88167e-015	5.34264e-015	1.29053e-014	1.68223e-014	-3.51222e-015	9.00832e-015	-1.31831e-014	-1.59822e-014	-6.37896e-015
6.37732e-015	-1.43766e-014	-3.98884e-016	-4.34507e-015	-1.50648e-015	4.62023e-015	7.7581e-015	-4.26169e-015	1.93783e-015	-2.17061e-015	-6.07432e-015	-8.23728e-015	-3.43384e-015	-7.25969e-015	7.76288e-015	6.26559e-015	9.83463e-015	5.10297e-015	1.27703e-014	1.65315e-014	-3.7101e-015	8.7255e-015	-1.32415e-014	-1.5728e-014	-6.28599e-015
6.62634e-015	-1.50655e-014	-4.5569e-016	-4.37118e-015	-1.67657e-015	4.62314e-015	7.74538e-015	-4.2164e-015	1.93481e-015	-2.2224e-015	-6.1925e-015	-8.42104e-015	-3.4285e-015	-7.58184e-015	7.82255e-015	6.24703e-015	9.77978e-015	4.83924e-015	1.25864e-014	1.62299e-014	-3.92515e-015	8.42212e-015	-1.32878e-014	-1.55169e-014	-6.19698e-015
6.84305e-015	-1.57695e-014	-5.24354e-016	-4.35658e-015	-1.83086e-015	4.6359e-015	7.73513e-015	-4.15807e-015	1.90422e-015	-2.3131e-015	-6.35697e-015	-8.64202e-015	-3.4557e-015	-7.93013e-015	7.8691e-015	6.24986e-015	9.71751e-015	4.55135e-015	1.23559e-014	1.59202e-014	-4.15728e-015	8.10045e-015	-1.33208e-014	-1.53502e-014	-6.11098e-015
7.02655e-015	-1.64848e-014	-6.03602e-016	-4.30294e-015	-1.96979e-015	4.6564e-015	7.72627e-015	-4.08784e-015	1.84443e-015	-2.44348e-015	-6.56672e-015	-8.89974e-015	-3.51594e-015	-8.30204e-015	7.90065e-015	6.27215e-015	9.6477e-015	4.23889e-015	1.20815e-014	1.56037e-014	-4.40662e-015	7.76187e-015	-1.334e-014	-1.5228e-014	-6.02717e-015
7.1754e-015	-1.72066e-014	-6.91494e-016	-4.21271e-015	-2.09416e-015	4.68272e-015	7.71802e-015	-4.00666e-015	1.75487e-015	-2.61396e-015	-6.82046e-015	-9.19316e-015	-3.60889e-015	-8.69524e-015	7.91532e-015	6.31201e-015	9.5711e-015	3.90234e-015	1.17659e-014	1.52817e-014	-4.67235e-015	7.40775e-015	-1.33448e-014	-1.51504e-014	-5.94487e-015
7.28915e-015	-1.79307e-014	-7.86561e-016	-4.08842e-015	-2.20435e-015	4.71261e-015	7.70861e-015	-3.91547e-015	1.63539e-015	-2.82466e-015	-7.11648e-015	-9.52083e-015	-3.73404e-015	-9.10739e-015	7.91033e-015	6.36678e-015	9.48783e-015	3.54203e-015	1.14119e-014	1.49563e-014	-4.95383e-015	7.03939e-015	-1.33348e-014	-1.5117e-014	-5.86383e-015
7.3676e-015	-1.86525e-014	-8.87386e-016	-3.93192e-015	-2.30067e-015	4.74422e-015	7.69681e-015	-3.81492e-015	1.48564e-015	-3.07581e-015	-7.45218e-015	-9.88073e-015	-3.89095e-015	-9.53553e-015	7.88419e-015	6.43372e-015	9.39822e-015	3.15839e-015	1.10229e-014	1.46283e-014	-5.25021e-015	6.65974e-015	-1.33105e-014	-1.51267e-014	-5.78353e-015
7.41123e-015	-1.93673e-014	-9.91991e-016	-3.74555e-015	-2.38415e-015	4.77558e-015	7.68105e-015	-3.70613e-015	1.30623e-015	-3.36653e-015	-7.82444e-015	-1.02701e-014	-4.0776e-015	-9.97647e-015	7.83488e-015	6.51068e-015	9.30281e-015	2.75279e-015	1.06027e-014	1.42987e-014	-5.5601e-015	6.27053e-015	-1.32719e-014	-1.51775e-014	-5.70317e-015
7.42034e-015	-2.00691e-014	-1.09871e-015	-3.53184e-015	-2.45581e-015	4.80439e-015	7.66025e-015	-3.58956e-015	1.09824e-015	-3.69568e-015	-8.22965e-015	-1.0687e-014	-4.29161e-015	-1.04276e-014	7.76173e-015	6.59516e-015	9.2015e-015	2.32675e-015	1.01546e-014	1.39686e-014	-5.88165e-015	5.87346e-015	-1.32186e-014	-1.52677e-014	-5.62218e-015
7.39615e-015	-2.07523e-014	-1.20601e-015	-3.29437e-015	-2.5161e-015	4.82969e-015	7.63362e-015	-3.46647e-015	8.63437e-016	-4.06118e-015	-8.66337e-015	-1.11279e-014	-4.53086e-015	-1.0885e-014	7.66253e-015	6.68454e-015	9.0947e-015	1.88154e-015	9.68243e-015	1.36391e-014	-6.2131e-015	5.47016e-015	-1.31511e-014	-1.53946e-014	-5.53972e-015
7.3402e-015	-2.14117e-014	-1.31214e-015	-3.0363e-015	-2.56631e-015	4.85029e-015	7.59972e-015	-3.33678e-015	6.03202e-016	-4.46059e-015	-9.12032e-015	-1.15896e-014	-4.79167e-015	-1.13444e-014	7.53628e-015	6.77622e-015	8.98292e-015	1.41883e-015	9.18959e-015	1.33115e-014	-6.55276e-015	5.06206e-015	-1.30698e-014	-1.55552e-014	-5.4558e-015
7.25452e-015	-2.20419e-014	-1.41561e-015	-2.76097e-015	-2.6078e-015	4.86542e-015	7.55715e-015	-3.20082e-015	3.20083e-016	-4.89134e-015	-9.59523e-015	-1.20682e-014	-5.06988e-015	-1.18017e-014	7.38246e-015	6.86723e-015	8.86624e-015	9.40544e-016	8.6802e-015	1.29862e-014	-6.89795e-015	4.65106e-015	-1.29737e-014	-1.57461e-014	-5.37017e-015
7.14084e-015	-2.2638e-014	-1.51515e-015	-2.47141e-015	-2.64137e-015	4.87462e-015	7.5052e-015	-3.05945e-015	1.65362e-017	-5.35056e-015	-1.0082e-014	-1.25594e-014	-5.36084e-015	-1.22525e-014	7.20086e-015	6.95479e-015	8.74484e-015	4.48913e-016	8.15899e-015	1.26636e-014	-7.24612e-015	4.23911e-015	-1.2863e-014	-1.59631e-014	-5.28279e-015
7.00182e-015	-2.31944e-014	-1.61003e-015	-2.17098e-015	-2.66796e-015	4.87734e-015	7.44251e-015	-2.91274e-015	-3.04779e-016	-5.83496e-015	-1.05744e-014	-1.30592e-014	-5.66014e-015	-1.26932e-014	6.99125e-015	7.03672e-015	8.6194e-015	-5.30346e-017	7.62932e-015	1.23446e-014	-7.59526e-015	3.82755e-015	-1.27382e-014	-1.62019e-014	-5.19302e-015
6.84033e-015	-2.37061e-014	-1.6981e-015	-1.8629e-015	-2.68837e-015	4.87335e-015	7.36846e-015	-2.75979e-015	-6.39346e-016	-6.34018e-015	-1.10654e-014	-1.35632e-014	-5.96179e-015	-1.31195e-014	6.75402e-015	7.11092e-015	8.49023e-015	-5.62508e-016	7.09512e-015	1.20287e-014	-7.94272e-015	3.41792e-015	-1.25993e-014	-1.64579e-014	-5.1006e-015
6.65903e-015	-2.4168e-014	-1.77841e-015	-1.5505e-015	-2.70325e-015	4.8636e-015	7.28173e-015	-2.60031e-015	-9.82987e-016	-6.86234e-015	-1.15484e-014	-1.40677e-014	-6.26045e-015	-1.35266e-014	6.49043e-015	7.17461e-015	8.35781e-015	-1.07569e-015	6.56065e-015	1.1717e-014	-8.28592e-015	3.01157e-015	-1.24461e-014	-1.67264e-014	-5.00521e-015
6.46147e-015	-2.45749e-014	-1.85056e-015	-1.23654e-015	-2.71398e-015	4.84857e-015	7.18182e-015	-2.43399e-015	-1.33194e-015	-7.39613e-015	-1.20156e-014	-1.45682e-014	-6.55029e-015	-1.39103e-014	6.20176e-015	7.22525e-015	8.22282e-015	-1.58921e-015	6.02881e-015	1.14098e-014	-8.6219e-015	2.61059e-015	-1.2279e-014	-1.70025e-014	-4.90628e-015
6.25096e-015	-2.49224e-014	-1.91382e-015	-9.23268e-016	-2.72123e-015	4.82809e-015	7.06866e-015	-2.26037e-015	-1.68197e-015	-7.93636e-015	-1.24591e-014	-1.50598e-014	-6.82533e-015	-1.42659e-014	5.88903e-015	7.26163e-015	8.08554e-015	-2.09924e-015	5.5028e-015	1.1107e-014	-8.94852e-015	2.21646e-015	-1.2098e-014	-1.72819e-014	-4.80389e-015
6.0317e-015	-2.52065e-014	-1.96753e-015	-6.1286e-016	-2.72504e-015	4.80377e-015	6.94223e-015	-2.07843e-015	-2.02819e-015	-8.47765e-015	-1.28715e-014	-1.55379e-014	-7.07951e-015	-1.45887e-014	5.55456e-015	7.28296e-015	7.94623e-015	-2.60219e-015	4.98642e-015	1.0809e-014	-9.26253e-015	1.83054e-015	-1.19035e-014	-1.75587e-014	-4.69818e-015
5.80693e-015	-2.54228e-014	-2.01134e-015	-3.07772e-016	-2.72609e-015	4.77698e-015	6.80341e-015	-1.88649e-015	-2.36584e-015	-9.01387e-015	-1.3245e-014	-1.59979e-014	-7.3067e-015	-1.48748e-014	5.20087e-015	7.28778e-015	7.80549e-015	-3.09414e-015	4.48252e-015	1.05165e-014	-9.56109e-015	1.45453e-015	-1.16947e-014	-1.7828e-014	-4.58848e-015
5.57946e-015	-2.55689e-014	-2.04526e-015	-9.41594e-018	-2.72509e-015	4.74938e-015	6.65212e-015	-1.68378e-015	-2.69038e-015	-9.53946e-015	-1.35721e-014	-1.64347e-014	-7.50056e-015	-1.51198e-014	4.83083e-015	7.27547e-015	7.66412e-015	-3.57123e-015	3.99408e-015	1.02296e-014	-9.84151e-015	1.09012e-015	-1.14712e-014	-1.80843e-014	-4.47459e-015
5.35368e-015	-2.56417e-014	-2.06914e-015	2.80854e-016	-2.72226e-015	4.72344e-015	6.48882e-015	-1.46904e-015	-2.99682e-015	-1.00483e-014	-1.3845e-014	-1.68431e-014	-7.65516e-015	-1.53193e-014	4.44785e-015	7.24572e-015	7.52322e-015	-4.02909e-015	3.52385e-015	9.94829e-015	-1.01007e-014	7.38236e-016	-1.12327e-014	-1.83228e-014	-4.3564e-015
5.13321e-015	-2.56385e-014	-2.08335e-015	5.61722e-016	-2.71738e-015	4.70113e-015	6.3151e-015	-1.24054e-015	-3.27994e-015	-1.05342e-014	-1.40563e-014	-1.72186e-014	-7.76441e-015	-1.54694e-014	4.055e-015	7.1976e-015	7.38365e-015	-4.4631e-015	3.07403e-015	9.67295e-015	-1.03367e-014	4.0053e-016	-1.0979e-014	-1.85391e-014	-4.23388e-015
4.92142e-015	-2.55576e-014	-2.08792e-015	8.32428e-016	-2.71033e-015	4.68484e-015	6.1326e-015	-9.96547e-016	-3.53407e-015	-1.09906e-014	-1.41991e-014	-1.75567e-014	-7.82285e-015	-1.55665e-014	3.65677e-015	7.13188e-015	7.24707e-015	-4.86987e-015	2.64662e-015	9.40367e-015	-1.05471e-014	7.86862e-017	-1.07094e-014	-1.8728e-014	-4.10659e-015
4.72142e-015	-2.53984e-014	-2.08319e-015	1.0927e-015	-2.70158e-015	4.67781e-015	5.94221e-015	-7.35264e-016	-3.75467e-015	-1.14115e-014	-1.4267e-014	-1.78532e-014	-7.82542e-015	-1.56072e-014	3.25653e-015	7.04888e-015	7.11403e-015	-5.24538e-015	2.24377e-015	9.14098e-015	-1.07291e-014	-2.25978e-016	-1.04237e-014	-1.8885e-014	-3.97413e-015
4.53612e-015	-2.5161e-014	-2.06912e-015	1.34247e-015	-2.69064e-015	4.68343e-015	5.74589e-015	-4.55289e-016	-3.93711e-015	-1.17918e-014	-1.42539e-014	-1.8104e-014	-7.76735e-015	-1.55879e-014	2.85859e-015	6.9495e-015	6.98549e-015	-5.58561e-015	1.86691e-015	8.88546e-015	-1.08805e-014	-5.12566e-016	-1.01211e-014	-1.90068e-014	-3.83612e-015
4.36831e-015	-2.48452e-014	-2.04666e-015	1.58201e-015	-2.67691e-015	4.70471e-015	5.54643e-015	-1.55416e-016	-4.07688e-015	-1.21253e-014	-1.41546e-014	-1.83054e-014	-7.64463e-015	-1.55061e-014	2.46717e-015	6.83453e-015	6.86255e-015	-5.88698e-015	1.5176e-015	8.63737e-015	-1.09998e-014	-7.79168e-016	-9.80077e-015	-1.90897e-014	-3.69207e-015
4.22039e-015	-2.44518e-014	-2.01663e-015	1.81237e-015	-2.65988e-015	4.74434e-015	5.34585e-015	1.66167e-016	-4.17079e-015	-1.24068e-014	-1.39642e-014	-1.84542e-014	-7.45334e-015	-1.53596e-014	2.08708e-015	6.70545e-015	6.74596e-015	-6.14616e-015	1.1974e-015	8.39737e-015	-1.10844e-014	-1.02424e-015	-9.46225e-015	-1.91299e-014	-3.54152e-015
4.09499e-015	-2.39819e-014	-1.97911e-015	2.03436e-015	-2.6391e-015	4.80511e-015	5.14638e-015	5.10063e-016	-4.21488e-015	-1.26312e-014	-1.36791e-014	-1.85469e-014	-7.19096e-015	-1.51469e-014	1.72273e-015	6.56385e-015	6.63676e-015	-6.36021e-015	9.06979e-016	8.16548e-015	-1.11336e-014	-1.24648e-015	-9.10525e-015	-1.91253e-014	-3.38451e-015
3.99453e-015	-2.34374e-014	-1.93434e-015	2.24877e-015	-2.61395e-015	4.88942e-015	4.95156e-015	8.77018e-016	-4.20598e-015	-1.27936e-014	-1.32964e-014	-1.8581e-014	-6.85574e-015	-1.4866e-014	1.37888e-015	6.41124e-015	6.53596e-015	-6.52642e-015	6.46654e-016	7.94225e-015	-1.11463e-014	-1.44493e-015	-8.72938e-015	-1.9073e-014	-3.22102e-015
3.92062e-015	-2.28213e-014	-1.88319e-015	2.45723e-015	-2.58317e-015	4.9999e-015	4.7638e-015	1.26863e-015	-4.14229e-015	-1.289e-014	-1.28143e-014	-1.85544e-014	-6.44682e-015	-1.45164e-014	1.06009e-015	6.2499e-015	6.44409e-015	-6.64278e-015	4.16375e-016	7.72845e-015	-1.1121e-014	-1.6187e-015	-8.33492e-015	-1.89712e-014	-3.05057e-015
3.87449e-015	-2.21369e-014	-1.82597e-015	2.66101e-015	-2.54574e-015	5.13969e-015	4.58504e-015	1.68485e-015	-4.02118e-015	-1.29169e-014	-1.22317e-014	-1.84656e-014	-5.96327e-015	-1.40976e-014	7.70256e-016	6.08199e-015	6.36234e-015	-6.70744e-015	2.15801e-016	7.52398e-015	-1.10573e-014	-1.76718e-015	-7.92163e-015	-1.88189e-014	-2.87254e-015
3.85689e-015	-2.13881e-014	-1.76432e-015	2.86219e-015	-2.50117e-015	5.31098e-015	4.41809e-015	2.12618e-015	-3.84127e-015	-1.28707e-014	-1.15492e-014	-1.83126e-014	-5.40591e-015	-1.36109e-014	5.13424e-016	5.90983e-015	6.29144e-015	-6.71874e-015	4.53136e-017	7.32971e-015	-1.09545e-014	-1.88928e-015	-7.48931e-015	-1.86156e-014	-2.68632e-015
3.86813e-015	-2.05797e-014	-1.69917e-015	3.06189e-015	-2.44812e-015	5.51578e-015	4.26652e-015	2.59264e-015	-3.60227e-015	-1.27494e-014	-1.0768e-014	-1.80944e-014	-4.77673e-015	-1.30571e-014	2.93475e-016	5.73584e-015	6.23195e-015	-6.67593e-015	-9.50289e-017	7.14634e-015	-1.08124e-014	-1.98495e-015	-7.038e-015	-1.83608e-014	-2.49173e-015
3.9081e-015	-1.97161e-014	-1.63062e-015	3.26203e-015	-2.38575e-015	5.75593e-015	4.13315e-015	3.08329e-015	-3.30431e-015	-1.25511e-014	-9.89158e-015	-1.78109e-014	-4.07819e-015	-1.24376e-014	1.14387e-016	5.5627e-015	6.18455e-015	-6.57901e-015	-2.06312e-016	6.97422e-015	-1.06316e-014	-2.05342e-015	-6.56818e-015	-1.80547e-014	-2.28868e-015
3.97694e-015	-1.88027e-014	-1.55929e-015	3.46464e-015	-2.31301e-015	6.03239e-015	4.02066e-015	3.59763e-015	-2.94789e-015	-1.22757e-014	-8.92368e-015	-1.74624e-014	-3.3131e-015	-1.17543e-014	-2.06662e-017	5.39269e-015	6.14911e-015	-6.42816e-015	-2.90274e-016	6.81369e-015	-1.04128e-014	-2.09432e-015	-6.08065e-015	-1.76986e-014	-2.07728e-015
4.07371e-015	-1.78456e-014	-1.48538e-015	3.67141e-015	-2.22878e-015	6.3463e-015	3.93123e-015	4.13487e-015	-2.53387e-015	-1.19227e-014	-7.86867e-015	-1.70495e-014	-2.4856e-015	-1.10104e-014	-1.09373e-016	5.22916e-015	6.12564e-015	-6.22358e-015	-3.47586e-016	6.66596e-015	-1.01568e-014	-2.10784e-015	-5.57613e-015	-1.72937e-014	-1.8579e-015
4.19665e-015	-1.68509e-014	-1.40885e-015	3.88361e-015	-2.13209e-015	6.69821e-015	3.86704e-015	4.69307e-015	-2.06431e-015	-1.14927e-014	-6.73245e-015	-1.65728e-014	-1.60133e-015	-1.02099e-014	-1.50298e-016	5.07429e-015	6.11344e-015	-5.96662e-015	-3.79561e-016	6.53079e-015	-9.86487e-015	-2.09418e-015	-5.05573e-015	-1.68421e-014	-1.62991e-015
4.34477e-015	-1.58249e-014	-1.32989e-015	4.10248e-015	-2.02324e-015	7.08722e-015	3.82988e-015	5.27056e-015	-1.54166e-015	-1.09868e-014	-5.52262e-015	-1.60351e-014	-6.65965e-016	-9.35689e-015	-1.41605e-016	4.93044e-015	6.11218e-015	-5.65964e-015	-3.88573e-016	6.40833e-015	-9.53909e-015	-2.05374e-015	-4.52037e-015	-1.63457e-014	-1.39321e-015
4.51638e-015	-1.47742e-014	-1.24823e-015	4.32924e-015	-1.90185e-015	7.51219e-015	3.82139e-015	5.86487e-015	-9.68845e-016	-1.04073e-014	-4.24713e-015	-1.54378e-014	3.13682e-016	-8.45629e-015	-8.17987e-017	4.80019e-015	6.12134e-015	-5.30483e-015	-3.76479e-016	6.29875e-015	-9.1815e-015	-1.9877e-015	-3.97218e-015	-1.58071e-014	-1.14804e-015
4.7091e-015	-1.37052e-014	-1.16423e-015	4.56457e-015	-1.7673e-015	7.97251e-015	3.84283e-015	6.4726e-015	-3.498e-016	-9.75718e-015	-2.91483e-015	-1.47831e-014	1.33065e-015	-7.51339e-015	2.94924e-017	4.68551e-015	6.14049e-015	-4.90553e-015	-3.45057e-016	6.20256e-015	-8.79473e-015	-1.89712e-015	-3.41349e-015	-1.52295e-014	-8.94922e-016
4.92115e-015	-1.26253e-014	-1.0782e-015	4.80938e-015	-1.61846e-015	8.46612e-015	3.89498e-015	7.09126e-015	3.11319e-016	-9.04041e-015	-1.53612e-015	-1.40752e-014	2.3771e-015	-6.53401e-015	1.92071e-016	4.58792e-015	6.16871e-015	-4.46538e-015	-2.96298e-016	6.11984e-015	-8.38118e-015	-1.78353e-015	-2.84682e-015	-1.46162e-014	-6.34409e-016
5.1504e-015	-1.15414e-014	-9.89438e-016	5.06386e-015	-1.45497e-015	8.99077e-015	3.97845e-015	7.71769e-015	1.00927e-015	-8.26215e-015	-1.21097e-016	-1.33181e-014	3.44412e-015	-5.52467e-015	4.05239e-016	4.50924e-015	6.20454e-015	-3.98852e-015	-2.32398e-016	6.05036e-015	-7.94343e-015	-1.64835e-015	-2.27454e-015	-1.3971e-014	-3.66845e-016
5.39437e-015	-1.04603e-014	-8.97212e-016	5.32824e-015	-1.27657e-015	9.54324e-015	4.09372e-015	8.34745e-015	1.73833e-015	-7.42784e-015	1.31877e-015	-1.25162e-014	4.52363e-015	-4.49238e-015	6.67672e-016	4.45105e-015	6.24574e-015	-3.47966e-015	-1.5548e-016	5.99337e-015	-7.48457e-015	-1.49327e-015	-1.69911e-015	-1.32977e-014	-9.31263e-017
5.65021e-015	-9.38877e-015	-8.00908e-016	5.60242e-015	-1.08324e-015	1.012e-014	4.2399e-015	8.97615e-015	2.49317e-015	-6.54316e-015	2.77135e-015	-1.1673e-014	5.60625e-015	-3.44357e-015	9.77834e-016	4.41439e-015	6.29106e-015	-2.94371e-015	-6.85148e-017	5.94877e-015	-7.00792e-015	-1.32025e-015	-1.12337e-015	-1.26017e-014	1.8641e-016
5.91506e-015	-8.33303e-015	-7.00103e-016	5.88636e-015	-8.7585e-016	1.07175e-014	4.41634e-015	9.60011e-015	3.26756e-015	-5.61476e-015	4.22451e-015	-1.07939e-014	6.683e-015	-2.3862e-015	1.33398e-015	4.40052e-015	6.33874e-015	-2.3865e-015	2.53182e-017	5.91599e-015	-6.51663e-015	-1.13133e-015	-5.50768e-016	-1.1887e-014	4.70476e-016
6.18662e-015	-7.29888e-015	-5.94207e-016	6.17891e-015	-6.54895e-016	1.13316e-014	4.62188e-015	1.02148e-014	4.05494e-015	-4.65019e-015	5.66622e-015	-9.88408e-015	7.74446e-015	-1.32796e-015	1.73302e-015	4.41018e-015	6.38688e-015	-1.81399e-015	1.2349e-016	5.89468e-015	-6.01488e-015	-9.2895e-016	1.55027e-017	-1.11581e-014	7.58334e-016
6.46198e-015	-6.29238e-015	-4.82265e-016	6.47915e-015	-4.21333e-016	1.19571e-014	4.85474e-015	1.08152e-014	4.84873e-015	-3.65724e-015	7.08337e-015	-8.94935e-015	8.78144e-015	-2.76426e-016	2.17162e-015	4.44361e-015	6.43249e-015	-1.23221e-015	2.23551e-016	5.88372e-015	-5.50671e-015	-7.15812e-016	5.71095e-016	-1.04198e-014	1.04877e-015
6.73872e-015	-5.3189e-015	-3.63447e-016	6.78565e-015	-1.76366e-016	1.25888e-014	5.11236e-015	1.13965e-014	5.64194e-015	-2.64414e-015	8.46369e-015	-7.99574e-015	9.78548e-015	7.6105e-016	2.64524e-015	4.50095e-015	6.47259e-015	-6.47784e-016	3.22246e-016	5.88194e-015	-4.99604e-015	-4.94508e-016	1.11172e-015	-9.6772e-015	1.34098e-015
7.0143e-015	-4.38314e-015	-2.36998e-016	7.09621e-015	7.89757e-017	1.32211e-014	5.39216e-015	1.19534e-014	6.4279e-015	-1.61914e-015	9.7948e-015	-7.02972e-015	1.07479e-014	1.77653e-015	3.14962e-015	4.58195e-015	6.50455e-015	-6.76011e-017	4.17116e-016	5.88773e-015	-4.48734e-015	-2.68534e-016	1.63377e-015	-8.93488e-015	1.63384e-015
7.28626e-015	-3.49008e-015	-1.02493e-016	7.40805e-015	3.4339e-016	1.38476e-014	5.69061e-015	1.24811e-014	7.19921e-015	-5.91375e-016	1.10645e-014	-6.05733e-015	1.16609e-014	2.76173e-015	3.68007e-015	4.68631e-015	6.52523e-015	5.01852e-016	5.05437e-016	5.89959e-015	-3.98503e-015	-4.11434e-017	2.13294e-015	-8.19768e-015	1.92592e-015
7.55242e-015	-2.6438e-015	4.05022e-017	7.71914e-015	6.15068e-016	1.44624e-014	6.00364e-015	1.29752e-014	7.94836e-015	4.29902e-016	1.22612e-014	-5.08545e-015	1.25151e-014	3.70851e-015	4.23147e-015	4.81286e-015	6.53188e-015	1.05391e-015	5.84539e-016	5.91637e-015	-3.49315e-015	1.84463e-016	2.60564e-015	-7.47066e-015	2.21608e-015
7.81029e-015	-1.84866e-015	1.92664e-016	8.02646e-015	8.9212e-016	1.50596e-014	6.32738e-015	1.34306e-014	8.6691e-015	1.43572e-015	1.33738e-014	-4.12006e-015	1.33033e-014	4.6104e-015	4.79769e-015	4.96094e-015	6.52105e-015	1.58186e-015	6.51377e-016	5.93619e-015	-3.0163e-015	4.0476e-016	3.04833e-015	-6.75817e-015	2.50298e-015
8.05749e-015	-1.10768e-015	3.54294e-016	8.32714e-015	1.17232e-015	1.5633e-014	6.65844e-015	1.38433e-014	9.35495e-015	2.41676e-015	1.43919e-014	-3.16741e-015	1.40183e-014	5.46063e-015	5.37347e-015	5.12945e-015	6.48961e-015	2.07883e-015	7.03233e-016	5.95742e-015	-2.55897e-015	6.16735e-016	3.45695e-015	-6.0643e-015	2.78529e-015
8.29205e-015	-4.23421e-016	5.2588e-016	8.61814e-015	1.45437e-015	1.6176e-014	6.99224e-015	1.42087e-014	9.99973e-015	3.36402e-015	1.5306e-014	-2.23471e-015	1.46543e-014	6.25218e-015	5.95257e-015	5.31657e-015	6.4344e-015	2.53802e-015	7.37908e-016	5.97802e-015	-2.12436e-015	8.16919e-016	3.82791e-015	-5.39313e-015	3.06151e-015
8.51193e-015	2.02024e-016	7.07455e-016	8.8963e-015	1.7363e-015	1.66827e-014	7.3241e-015	1.45229e-014	1.05979e-014	4.26839e-015	1.61076e-014	-1.32788e-015	1.52059e-014	6.97928e-015	6.5293e-015	5.52018e-015	6.35301e-015	2.95328e-015	7.52937e-016	5.9959e-015	-1.71639e-015	1.00167e-015	4.1583e-015	-4.74861e-015	3.32991e-015
8.71528e-015	7.66734e-016	8.98361e-016	9.15792e-015	2.01483e-015	1.71469e-014	7.64934e-015	1.4782e-014	1.11437e-014	5.12128e-015	1.67892e-014	-4.53741e-016	1.56682e-014	7.63702e-015	7.09731e-015	5.73814e-015	6.24275e-015	3.31854e-015	7.46074e-016	6.0086e-015	-1.33936e-015	1.16743e-015	4.44432e-015	-4.13463e-015	3.58856e-015
8.90046e-015	1.26986e-015	1.09818e-015	9.39955e-015	2.28825e-015	1.75622e-014	7.96246e-015	1.49825e-014	1.16323e-014	5.91521e-015	1.73438e-014	3.81455e-016	1.6037e-014	8.22042e-015	7.6511e-015	5.96876e-015	6.10116e-015	3.62829e-015	7.14569e-016	6.01393e-015	-9.96643e-016	1.31179e-015	4.68301e-015	-3.55466e-015	3.83627e-015
9.06662e-015	1.71105e-015	1.30623e-015	9.61805e-015	2.55461e-015	1.79236e-014	8.25861e-015	1.51215e-014	1.20596e-014	6.64269e-015	1.77666e-014	1.17235e-015	1.63101e-014	8.72497e-015	8.18483e-015	6.20937e-015	5.92596e-015	3.87746e-015	6.56705e-016	6.00898e-015	-6.91569e-016	1.43195e-015	4.87159e-015	-3.01175e-015	4.07219e-015
9.21268e-015	2.0907e-015	1.52164e-015	9.81055e-015	2.81155e-015	1.82263e-014	8.53308e-015	1.5197e-014	1.24221e-014	7.29669e-015	1.8054e-014	1.91315e-015	1.64852e-014	9.14669e-015	8.69295e-015	6.4572e-015	5.7157e-015	4.06165e-015	5.70604e-016	5.99188e-015	-4.27749e-016	1.52516e-015	5.0078e-015	-2.50813e-015	4.29488e-015
9.33747e-015	2.40955e-015	1.74412e-015	9.97365e-015	3.057e-015	1.84657e-014	8.78058e-015	1.52062e-014	1.27162e-014	7.87022e-015	1.82034e-014	2.59832e-015	1.65615e-014	9.48239e-015	9.16973e-015	6.70891e-015	5.46854e-015	4.17687e-015	4.54285e-016	5.9603e-015	-2.07785e-016	1.58906e-015	5.08988e-015	-2.04642e-015	4.50324e-015
9.44078e-015	2.66894e-015	1.97227e-015	1.01039e-014	3.28883e-015	1.86377e-014	8.99707e-015	1.51471e-014	1.29389e-014	8.35716e-015	1.82137e-014	3.223e-015	1.65394e-014	9.73035e-015	9.61073e-015	6.9617e-015	5.18301e-015	4.21951e-015	3.05622e-016	5.91193e-015	-3.43348e-017	1.62099e-015	5.11645e-015	-1.62859e-015	4.69599e-015
9.52227e-015	2.87067e-015	2.2056e-015	1.01989e-014	3.5049e-015	1.87381e-014	9.17824e-015	1.50188e-014	1.30872e-014	8.75287e-015	1.80846e-014	3.78266e-015	1.64193e-014	9.88938e-015	1.00113e-014	7.21303e-015	4.858e-015	4.1867e-015	1.24151e-016	5.84481e-015	9.03861e-017	1.6193e-015	5.0863e-015	-1.25652e-015	4.87241e-015
9.58135e-015	3.01639e-015	2.44215e-015	1.0256e-014	3.70367e-015	1.87646e-014	9.31984e-015	1.48213e-014	1.31601e-014	9.05313e-015	1.78171e-014	4.27377e-015	1.62029e-014	9.95893e-015	1.0367e-014	7.45967e-015	4.49328e-015	4.07588e-015	-9.17341e-017	5.75641e-015	1.6405e-016	1.58231e-015	4.99922e-015	-9.30787e-016	5.03157e-015
9.6175e-015	3.10835e-015	2.68046e-015	1.02731e-014	3.88305e-015	1.87149e-014	9.41822e-015	1.4554e-014	1.31574e-014	9.25426e-015	1.74144e-014	4.69248e-015	1.58931e-014	9.93899e-015	1.06749e-014	7.69923e-015	4.08802e-015	3.88659e-015	-3.43003e-016	5.64414e-015	1.85248e-016	1.50837e-015	4.85525e-015	-6.52786e-016	5.1724e-015
9.63121e-015	3.14902e-015	2.91892e-015	1.02485e-014	4.04114e-015	1.85868e-014	9.4698e-015	1.42169e-014	1.30779e-014	9.3534e-015	1.68806e-014	5.03542e-015	1.54929e-014	9.83096e-015	1.09315e-014	7.92858e-015	3.64221e-015	3.61769e-015	-6.29751e-016	5.50573e-015	1.52993e-016	1.39645e-015	4.65406e-015	-4.22909e-016	5.294e-015
9.62293e-015	3.14163e-015	3.15576e-015	1.01798e-014	4.17686e-015	1.8379e-014	9.47155e-015	1.38114e-014	1.29215e-014	9.34947e-015	1.62208e-014	5.30053e-015	1.50061e-014	9.63657e-015	1.11338e-014	8.14484e-015	3.15635e-015	3.26908e-015	-9.52628e-016	5.33965e-015	6.6148e-017	1.24573e-015	4.39663e-015	-2.41216e-016	5.39558e-015
9.59267e-015	3.0892e-015	3.38897e-015	1.00657e-014	4.28908e-015	1.80916e-014	9.42126e-015	1.33396e-014	1.26896e-014	9.24191e-015	1.54415e-014	5.48575e-015	1.44378e-014	9.3583e-015	1.12803e-014	8.34465e-015	2.63193e-015	2.84138e-015	-1.3114e-015	5.14459e-015	-7.57596e-017	1.05653e-015	4.08526e-015	-1.07386e-016	5.47698e-015
9.54097e-015	2.99513e-015	3.61666e-015	9.906e-015	4.37634e-015	1.77255e-014	9.31681e-015	1.28039e-014	1.2384e-014	9.03106e-015	1.45509e-014	5.58923e-015	1.37935e-014	8.9995e-015	1.1369e-014	8.5252e-015	2.07059e-015	2.33572e-015	-1.7055e-015	4.91855e-015	-2.7277e-016	8.28998e-016	3.72194e-015	-2.10399e-017	5.53771e-015
9.46797e-015	2.86323e-015	3.83637e-015	9.70082e-015	4.43795e-015	1.72824e-014	9.15699e-015	1.22072e-014	1.20068e-014	8.71824e-015	1.35576e-014	5.61045e-015	1.30792e-014	8.5643e-015	1.13998e-014	8.684e-015	1.47481e-015	1.75411e-015	-2.13402e-015	4.66097e-015	-5.24453e-016	5.64444e-016	3.30869e-015	1.87192e-017	5.57753e-015
9.37419e-015	2.69748e-015	4.04556e-015	9.45058e-015	4.474e-015	1.67635e-014	8.9417e-015	1.15535e-014	1.1561e-014	8.30589e-015	1.24721e-014	5.54961e-015	1.23004e-014	8.05705e-015	1.13725e-014	8.81875e-015	8.46509e-016	1.09971e-015	-2.59617e-015	4.37063e-015	-8.29536e-016	2.63491e-016	2.84887e-015	1.34078e-017	5.59621e-015
9.25997e-015	2.50162e-015	4.24205e-015	9.156e-015	4.48414e-015	1.61723e-014	8.67099e-015	1.08472e-014	1.10504e-014	7.79667e-015	1.13049e-014	5.40716e-015	1.14642e-014	7.48339e-015	1.12875e-014	8.9275e-015	1.88895e-016	3.76174e-016	-3.09079e-015	4.04685e-015	-1.18643e-015	-7.27084e-017	2.3463e-015	-3.56967e-017	5.59423e-015
9.12559e-015	2.27864e-015	4.42338e-015	8.81865e-015	4.46903e-015	1.5513e-014	8.3454e-015	1.00935e-014	1.04786e-014	7.19458e-015	1.00671e-014	5.18437e-015	1.05781e-014	6.84895e-015	1.1146e-014	9.00825e-015	-4.95359e-016	-4.12186e-016	-3.61653e-015	3.68853e-015	-1.59374e-015	-4.42714e-016	1.80438e-015	-1.26564e-016	5.57193e-015
8.97215e-015	2.03163e-015	4.58783e-015	8.44023e-015	4.42884e-015	1.47896e-014	7.96635e-015	9.29708e-015	9.84935e-015	6.50444e-015	8.77016e-015	4.88384e-015	9.64884e-015	6.15953e-015	1.09498e-014	9.05899e-015	-1.20281e-015	-1.26083e-015	-4.1716e-015	3.2957e-015	-2.04966e-015	-8.45163e-016	1.2273e-015	-2.57488e-016	5.52963e-015
8.79996e-015	1.76436e-015	4.73315e-015	8.02262e-015	4.3642e-015	1.40069e-014	7.53576e-015	8.46265e-015	9.16738e-015	5.73202e-015	7.42609e-015	4.50781e-015	8.68388e-015	5.42177e-015	1.07012e-014	9.07873e-015	-1.92899e-015	-2.16462e-015	-4.75342e-015	2.86834e-015	-2.55147e-015	-1.27751e-015	6.19977e-016	-4.26331e-016	5.46771e-015
8.60928e-015	1.47997e-015	4.857e-015	7.5688e-015	4.27629e-015	1.31709e-014	7.05704e-015	7.59605e-015	8.43655e-015	4.88446e-015	6.04734e-015	4.0588e-015	7.69071e-015	4.64227e-015	1.04025e-014	9.06621e-015	-2.66947e-015	-3.11773e-015	-5.36006e-015	2.40703e-015	-3.09656e-015	-1.737e-015	-1.25982e-017	-6.30106e-016	5.38724e-015
8.401e-015	1.18219e-015	4.95795e-015	7.08163e-015	4.16582e-015	1.22881e-014	6.53298e-015	6.7032e-015	7.66175e-015	3.96792e-015	4.64592e-015	3.54012e-015	6.67588e-015	3.82788e-015	1.00567e-014	9.02103e-015	-3.41989e-015	-4.11443e-015	-5.98926e-015	1.91285e-015	-3.68235e-015	-2.22073e-015	-6.65394e-016	-8.66391e-016	5.28903e-015
8.17554e-015	8.73877e-016	5.03468e-015	6.56483e-015	4.0344e-015	1.13645e-014	5.96727e-015	5.79065e-015	6.84849e-015	2.98943e-015	3.2341e-015	2.95626e-015	5.64617e-015	2.98577e-015	9.66773e-015	8.94258e-015	-4.176e-015	-5.14896e-015	-6.63818e-015	1.38648e-015	-4.30525e-015	-2.72624e-015	-1.33294e-015	-1.13208e-015	5.174e-015
7.93328e-015	5.57798e-016	5.08561e-015	6.02205e-015	3.88375e-015	1.04075e-014	5.36408e-015	4.86427e-015	6.0018e-015	1.95717e-015	1.82427e-015	2.31168e-015	4.60787e-015	2.12288e-015	9.23956e-015	8.83014e-015	-4.93293e-015	-6.21487e-015	-7.30395e-015	8.29456e-016	-4.96084e-015	-3.2502e-015	-2.01081e-015	-1.42431e-015	5.04321e-015
7.67471e-015	2.36867e-016	5.10903e-015	5.45772e-015	3.71568e-015	9.42503e-015	4.72782e-015	3.93018e-015	5.12757e-015	8.79415e-016	4.27887e-016	1.61162e-015	3.56805e-015	1.24631e-015	8.7767e-015	8.68419e-015	-5.68569e-015	-7.30556e-015	-7.98381e-015	2.43254e-016	-5.64512e-015	-3.78933e-015	-2.69347e-015	-1.73946e-015	4.89765e-015
7.40071e-015	-8.65348e-017	5.10442e-015	4.87611e-015	3.53148e-015	8.42395e-015	4.06409e-015	2.99479e-015	4.23053e-015	-2.35135e-016	-9.4426e-016	8.61497e-016	2.53272e-015	3.62854e-016	8.28311e-015	8.50495e-015	-6.42993e-015	-8.41478e-015	-8.67484e-015	-3.70058e-016	-6.35459e-015	-4.33973e-015	-3.37552e-015	-2.0747e-015	4.73866e-015
7.11199e-015	-4.09978e-016	5.07106e-015	4.28173e-015	3.33376e-015	7.41164e-015	3.37846e-015	2.06391e-015	3.31579e-015	-1.37843e-015	-2.28146e-015	6.65799e-017	1.50811e-015	-5.2114e-016	7.76314e-015	8.29293e-015	-7.16113e-015	-9.53492e-015	-9.37375e-015	-1.00771e-015	-7.08439e-015	-4.89789e-015	-4.05193e-015	-2.42753e-015	4.56693e-015
6.80889e-015	-7.316e-016	5.00883e-015	3.67957e-015	3.1245e-015	6.3956e-015	2.67679e-015	1.14402e-015	2.38924e-015	-2.542e-015	-3.57388e-015	-7.66474e-016	4.99244e-016	-1.39873e-015	7.222e-015	8.04945e-015	-7.87465e-015	-1.06596e-014	-1.00775e-014	-1.66771e-015	-7.83011e-015	-5.46087e-015	-4.71723e-015	-2.79396e-015	4.38421e-015
6.49229e-015	-1.04967e-015	4.91765e-015	3.07432e-015	2.90549e-015	5.38362e-015	1.96488e-015	2.40734e-016	1.45572e-015	-3.7175e-015	-4.81248e-015	-1.63156e-015	-4.89638e-016	-2.26365e-015	6.66485e-015	7.77523e-015	-8.56642e-015	-1.17819e-014	-1.07824e-014	-2.34747e-015	-8.58722e-015	-6.0254e-015	-5.36657e-015	-3.17101e-015	4.19106e-015
6.16247e-015	-1.36278e-015	4.79719e-015	2.47053e-015	2.67862e-015	4.38341e-015	1.24872e-015	-6.40015e-016	5.20192e-016	-4.89607e-015	-5.98899e-015	-2.52182e-015	-1.45473e-015	-3.11037e-015	6.09641e-015	7.47221e-015	-9.23211e-015	-1.28957e-014	-1.14851e-014	-3.04373e-015	-9.35108e-015	-6.58803e-015	-5.99519e-015	-3.55553e-015	3.98912e-015
5.82028e-015	-1.67026e-015	4.64803e-015	1.87283e-015	2.44651e-015	3.40266e-015	5.34448e-016	-1.49291e-015	-4.12479e-016	-6.06884e-015	-7.09649e-015	-3.43068e-015	-2.39236e-015	-3.93326e-015	5.52117e-015	7.14168e-015	-9.86787e-015	-1.39949e-014	-1.21824e-014	-3.75288e-015	-1.01179e-014	-7.14484e-015	-6.59853e-015	-3.94437e-015	3.78029e-015
5.46699e-015	-1.97111e-015	4.47122e-015	1.28604e-015	2.21093e-015	2.44883e-015	-1.71409e-016	-2.31298e-015	-1.3376e-015	-7.22818e-015	-8.12945e-015	-4.35142e-015	-3.2989e-015	-4.7274e-015	4.94385e-015	6.78618e-015	-1.04703e-014	-1.50736e-014	-1.2871e-014	-4.47164e-015	-1.08833e-014	-7.69296e-015	-7.17237e-015	-4.33488e-015	3.56553e-015
5.10333e-015	-2.26403e-015	4.26739e-015	7.14903e-016	1.97384e-015	1.5277e-015	-8.63206e-016	-3.09604e-015	-2.25078e-015	-8.36609e-015	-9.08272e-015	-5.27768e-015	-4.17242e-015	-5.48813e-015	4.36898e-015	6.40794e-015	-1.10369e-014	-1.61262e-014	-1.35469e-014	-5.19637e-015	-1.16426e-014	-8.22943e-015	-7.71299e-015	-4.72373e-015	3.3455e-015
4.73044e-015	-2.54843e-015	4.03758e-015	1.64031e-016	1.73805e-015	6.45178e-016	-1.53517e-015	-3.83866e-015	-3.14799e-015	-9.47541e-015	-9.95247e-015	-6.20319e-015	-5.01115e-015	-6.21163e-015	3.80074e-015	6.00957e-015	-1.15652e-014	-1.7148e-014	-1.42072e-014	-5.92338e-015	-1.23917e-014	-8.75111e-015	-8.21686e-015	-5.10811e-015	3.12154e-015
4.34902e-015	-2.8236e-015	3.78318e-015	-3.62976e-016	1.5052e-015	-1.93145e-016	-2.18131e-015	-4.53795e-015	-4.02574e-015	-1.05495e-014	-1.07359e-014	-7.12139e-015	-5.81318e-015	-6.89456e-015	3.24294e-015	5.59414e-015	-1.20531e-014	-1.81342e-014	-1.48495e-014	-6.64875e-015	-1.31263e-014	-9.25517e-015	-8.68143e-015	-5.48529e-015	2.8945e-015
3.9602e-015	-3.089e-015	3.50605e-015	-8.62917e-016	1.27699e-015	-9.82189e-016	-2.79691e-015	-5.19033e-015	-4.88124e-015	-1.15824e-014	-1.14309e-014	-8.02598e-015	-6.57821e-015	-7.53386e-015	2.69938e-015	5.16434e-015	-1.24993e-014	-1.9081e-014	-1.54714e-014	-7.36873e-015	-1.38422e-014	-9.73972e-015	-9.10442e-015	-5.85283e-015	2.66582e-015
3.56494e-015	-3.34525e-015	3.20837e-015	-1.33272e-015	1.05462e-015	-1.71782e-015	-3.37743e-015	-5.79338e-015	-5.71112e-015	-1.2568e-014	-1.20371e-014	-8.91028e-015	-7.30539e-015	-8.12839e-015	2.17315e-015	4.72306e-015	-1.29019e-014	-1.99848e-014	-1.60704e-014	-8.07954e-015	-1.45358e-014	-1.02027e-014	-9.48333e-015	-6.20829e-015	2.43682e-015
3.16422e-015	-3.59199e-015	2.89243e-015	-1.76846e-015	8.40213e-016	-2.39587e-015	-3.91827e-015	-6.34611e-015	-6.51288e-015	-1.35021e-014	-1.25553e-014	-9.76831e-015	-7.99408e-015	-8.67649e-015	1.66718e-015	4.27347e-015	-1.32599e-014	-2.08421e-014	-1.66425e-014	-8.77696e-015	-1.52037e-014	-1.06415e-014	-9.8164e-015	-6.54971e-015	2.2085e-015
2.76017e-015	-3.8294e-015	2.55958e-015	-2.1677e-015	6.34526e-016	-3.01333e-015	-4.41599e-015	-6.84755e-015	-7.28415e-015	-1.43802e-014	-1.29878e-014	-1.05943e-014	-8.64532e-015	-9.17727e-015	1.18386e-015	3.81915e-015	-1.35735e-014	-2.16502e-014	-1.71856e-014	-9.45718e-015	-1.58422e-014	-1.10539e-014	-1.01026e-014	-6.87505e-015	1.98099e-015
2.35435e-015	-4.05739e-015	2.21237e-015	-2.5287e-015	4.37848e-016	-3.56869e-015	-4.86729e-015	-7.29694e-015	-8.02321e-015	-1.51984e-014	-1.33371e-014	-1.13831e-014	-9.25971e-015	-9.63047e-015	7.25977e-016	3.36293e-015	-1.38431e-014	-2.24067e-014	-1.76985e-014	-1.01167e-014	-1.64487e-014	-1.14382e-014	-1.03416e-014	-7.1828e-015	1.7554e-015
1.94825e-015	-4.27653e-015	1.85351e-015	-2.84948e-015	2.51735e-016	-4.05958e-015	-5.26937e-015	-7.69417e-015	-8.72881e-015	-1.5954e-014	-1.36061e-014	-1.21301e-014	-9.83864e-015	-1.00363e-014	2.9498e-016	2.90862e-015	-1.40697e-014	-2.311e-014	-1.81793e-014	-1.07519e-014	-1.70202e-014	-1.17935e-014	-1.05331e-014	-7.47019e-015	1.53243e-015
1.54311e-015	-4.48659e-015	1.48489e-015	-3.12874e-015	7.66647e-017	-4.48532e-015	-5.62029e-015	-8.04028e-015	-9.3996e-015	-1.66454e-014	-1.37998e-014	-1.28313e-014	-1.03828e-014	-1.03953e-014	-1.07178e-016	2.45977e-015	-1.42547e-014	-2.37592e-014	-1.86258e-014	-1.13591e-014	-1.75542e-014	-1.21177e-014	-1.06773e-014	-7.73606e-015	1.3131e-015
1.14008e-015	-4.68786e-015	1.10937e-015	-3.36642e-015	-8.73431e-017	-4.84581e-015	-5.91795e-015	-8.33678e-015	-1.00348e-014	-1.72705e-014	-1.39239e-014	-1.34831e-014	-1.08933e-014	-1.0709e-014	-4.79143e-016	2.01936e-015	-1.43993e-014	-2.43536e-014	-1.90366e-014	-1.1935e-014	-1.80486e-014	-1.24098e-014	-1.07751e-014	-7.97969e-015	1.0975e-015
7.4128e-016	-4.88113e-015	7.29191e-016	-3.56176e-015	-2.40195e-016	-5.1423e-015	-6.16123e-015	-8.58547e-015	-1.06343e-014	-1.78293e-014	-1.39841e-014	-1.40818e-014	-1.13716e-014	-1.09792e-014	-8.21168e-016	1.59058e-015	-1.45055e-014	-2.48934e-014	-1.94111e-014	-1.24765e-014	-1.8502e-014	-1.26695e-014	-1.08275e-014	-8.19928e-015	8.86214e-016
3.49005e-016	-5.0658e-015	3.46428e-016	-3.71459e-015	-3.82189e-016	-5.37581e-015	-6.35078e-015	-8.78865e-015	-1.11982e-014	-1.83228e-014	-1.39867e-014	-1.46245e-014	-1.18199e-014	-1.12085e-014	-1.13277e-015	1.17673e-015	-1.45756e-014	-2.53784e-014	-1.97485e-014	-1.29807e-014	-1.89126e-014	-1.28954e-014	-1.0836e-014	-8.39437e-015	6.80203e-016
-3.57212e-017	-5.24168e-015	-3.62481e-017	-3.82542e-015	-5.13713e-016	-5.54897e-015	-6.48746e-015	-8.94867e-015	-1.17268e-014	-1.87515e-014	-1.39393e-014	-1.51089e-014	-1.22395e-014	-1.13997e-014	-1.41415e-015	7.80188e-016	-1.46127e-014	-2.58089e-014	-2.00486e-014	-1.34445e-014	-1.92795e-014	-1.3087e-014	-1.08022e-014	-8.56441e-015	4.79624e-016
-4.10946e-016	-5.40912e-015	-4.16994e-016	-3.89614e-015	-6.35438e-016	-5.66475e-015	-6.57208e-015	-9.06899e-015	-1.22206e-014	-1.91171e-014	-1.38497e-014	-1.55343e-014	-1.26336e-014	-1.15557e-014	-1.66557e-015	4.03948e-016	-1.46191e-014	-2.61865e-014	-2.03117e-014	-1.38654e-014	-1.96026e-014	-1.32441e-014	-1.07289e-014	-8.70933e-015	2.84104e-016
-7.75156e-016	-5.56872e-015	-7.94285e-016	-3.92812e-015	-7.48495e-016	-5.72638e-015	-6.60696e-015	-9.15369e-015	-1.26808e-014	-1.94217e-014	-1.37256e-014	-1.59008e-014	-1.30039e-014	-1.16801e-014	-1.8886e-015	5.05148e-017	-1.45986e-014	-2.65127e-014	-2.05368e-014	-1.42417e-014	-1.98811e-014	-1.33664e-014	-1.06186e-014	-8.82874e-015	9.39271e-017
-1.12675e-015	-5.72017e-015	-1.16632e-015	-3.92313e-015	-8.53627e-016	-5.73814e-015	-6.59496e-015	-9.20706e-015	-1.31084e-014	-1.96679e-014	-1.35751e-014	-1.62083e-014	-1.33526e-014	-1.17771e-014	-2.08362e-015	-2.77471e-016	-1.45545e-014	-2.67894e-014	-2.0724e-014	-1.45713e-014	-2.01152e-014	-1.34542e-014	-1.04737e-014	-8.9227e-015	-9.06051e-017
-1.46427e-015	-5.86361e-015	-1.53131e-015	-3.88364e-015	-9.52077e-016	-5.70381e-015	-6.53893e-015	-9.23411e-015	-1.35053e-014	-1.98587e-014	-1.34059e-014	-1.64571e-014	-1.36811e-014	-1.18509e-014	-2.25293e-015	-5.78474e-016	-1.44899e-014	-2.70188e-014	-2.08741e-014	-1.48533e-014	-2.03052e-014	-1.35069e-014	-1.02976e-014	-8.99152e-015	-2.69504e-016
-1.78616e-015	-5.99857e-015	-1.88757e-015	-3.81259e-015	-1.04523e-015	-5.62904e-015	-6.44214e-015	-9.23938e-015	-1.38733e-014	-1.99978e-014	-1.3226e-014	-1.66477e-014	-1.39918e-014	-1.19049e-014	-2.39838e-015	-8.50446e-016	-1.44079e-014	-2.72032e-014	-2.09881e-014	-1.50868e-014	-2.04517e-014	-1.35247e-014	-1.00928e-014	-9.0356e-015	-4.43117e-016
-2.09151e-015	-6.12558e-015	-2.2337e-015	-3.7123e-015	-1.13441e-015	-5.51924e-015	-6.30913e-015	-9.22777e-015	-1.42136e-014	-2.00897e-014	-1.30434e-014	-1.67818e-014	-1.42862e-014	-1.19436e-014	-2.5212e-015	-1.09197e-015	-1.43116e-014	-2.73449e-014	-2.10666e-014	-1.52711e-014	-2.05558e-014	-1.35068e-014	-9.86222e-015	-9.05608e-015	-6.11498e-016
-2.37887e-015	-6.24407e-015	-2.56853e-015	-3.58692e-015	-1.22102e-015	-5.38007e-015	-6.14398e-015	-9.20488e-015	-1.45287e-014	-2.01386e-014	-1.28655e-014	-1.68615e-014	-1.45664e-014	-1.19713e-014	-2.62287e-015	-1.30193e-015	-1.42049e-014	-2.74465e-014	-2.11109e-014	-1.54058e-014	-2.06189e-014	-1.34532e-014	-9.6096e-015	-9.05403e-015	-7.74208e-016
-2.647e-015	-6.35389e-015	-2.89104e-015	-3.43947e-015	-1.3066e-015	-5.21692e-015	-5.9515e-015	-9.17597e-015	-1.48205e-014	-2.01494e-014	-1.2699e-014	-1.68891e-014	-1.48338e-014	-1.19921e-014	-2.70588e-015	-1.47962e-015	-1.40905e-014	-2.75107e-014	-2.11226e-014	-1.54914e-014	-2.06423e-014	-1.33637e-014	-9.33831e-015	-9.02985e-015	-9.31756e-016
-2.89493e-015	-6.45474e-015	-3.20099e-015	-3.27394e-015	-1.3926e-015	-5.03531e-015	-5.73688e-015	-9.14592e-015	-1.5092e-014	-2.01264e-014	-1.25511e-014	-1.68675e-014	-1.50889e-014	-1.20099e-014	-2.7722e-015	-1.62462e-015	-1.3971e-014	-2.75399e-014	-2.11031e-014	-1.55278e-014	-2.06275e-014	-1.3239e-014	-9.05146e-015	-8.98471e-015	-1.08372e-015
-3.12235e-015	-6.54628e-015	-3.49805e-015	-3.09322e-015	-1.48058e-015	-4.84181e-015	-5.50523e-015	-9.1194e-015	-1.53451e-014	-2.00744e-014	-1.24274e-014	-1.68005e-014	-1.53332e-014	-1.20289e-014	-2.82336e-015	-1.73622e-015	-1.38489e-014	-2.75365e-014	-2.10533e-014	-1.55155e-014	-2.05768e-014	-1.30802e-014	-8.75246e-015	-8.91987e-015	-1.22975e-015
-3.32826e-015	-6.62898e-015	-3.78208e-015	-2.90079e-015	-1.57142e-015	-4.64164e-015	-5.26197e-015	-9.10151e-015	-1.55823e-014	-1.99982e-014	-1.23337e-014	-1.66916e-014	-1.5568e-014	-1.2053e-014	-2.86222e-015	-1.8146e-015	-1.37271e-014	-2.75036e-014	-2.09748e-014	-1.5455e-014	-2.04925e-014	-1.28872e-014	-8.44458e-015	-8.83672e-015	-1.36985e-015
-3.512e-015	-6.70272e-015	-4.05268e-015	-2.70029e-015	-1.66644e-015	-4.4407e-015	-5.01254e-015	-9.09677e-015	-1.58059e-014	-1.99032e-014	-1.22747e-014	-1.65441e-014	-1.57941e-014	-1.2085e-014	-2.89049e-015	-1.86052e-015	-1.36072e-014	-2.74439e-014	-2.08697e-014	-1.5348e-014	-2.03767e-014	-1.26601e-014	-8.13101e-015	-8.73632e-015	-1.50441e-015
-3.67479e-015	-6.76732e-015	-4.31018e-015	-2.49495e-015	-1.76746e-015	-4.24419e-015	-4.76236e-015	-9.1098e-015	-1.60184e-014	-1.97936e-014	-1.22552e-014	-1.63618e-014	-1.60122e-014	-1.21287e-014	-2.90985e-015	-1.87468e-015	-1.34913e-014	-2.73593e-014	-2.07386e-014	-1.51964e-014	-2.02316e-014	-1.23989e-014	-7.81495e-015	-8.62027e-015	-1.63333e-015
-3.81751e-015	-6.82193e-015	-4.55483e-015	-2.28855e-015	-1.87507e-015	-4.05663e-015	-4.51651e-015	-9.14489e-015	-1.62225e-014	-1.96741e-014	-1.22791e-014	-1.61493e-014	-1.62231e-014	-1.2187e-014	-2.92256e-015	-1.85777e-015	-1.33805e-014	-2.72525e-014	-2.05839e-014	-1.50026e-014	-2.00602e-014	-1.21037e-014	-7.49836e-015	-8.49032e-015	-1.7564e-015
-3.94059e-015	-6.86684e-015	-4.78699e-015	-2.08369e-015	-1.99021e-015	-3.88327e-015	-4.28017e-015	-9.20544e-015	-1.64208e-014	-1.95487e-014	-1.2348e-014	-1.59119e-014	-1.64278e-014	-1.22628e-014	-2.93028e-015	-1.81173e-015	-1.32754e-014	-2.71257e-014	-2.04063e-014	-1.47683e-014	-1.98647e-014	-1.17751e-014	-7.18385e-015	-8.34799e-015	-1.87401e-015
-4.04461e-015	-6.90276e-015	-5.0078e-015	-1.88334e-015	-2.11396e-015	-3.72951e-015	-4.05786e-015	-9.29499e-015	-1.66158e-014	-1.9421e-014	-1.24638e-014	-1.56533e-014	-1.66271e-014	-1.23578e-014	-2.93392e-015	-1.73839e-015	-1.31762e-014	-2.69804e-014	-2.02077e-014	-1.44959e-014	-1.96479e-014	-1.14142e-014	-6.87408e-015	-8.19491e-015	-1.98611e-015
-4.13002e-015	-6.93012e-015	-5.21804e-015	-1.69055e-015	-2.24631e-015	-3.59867e-015	-3.85418e-015	-9.4163e-015	-1.68096e-014	-1.92943e-014	-1.26275e-014	-1.53784e-014	-1.68218e-014	-1.24741e-014	-2.93484e-015	-1.63934e-015	-1.30828e-014	-2.68181e-014	-1.99896e-014	-1.41874e-014	-1.94126e-014	-1.10206e-014	-6.57119e-015	-8.03271e-015	-2.09259e-015
-4.1983e-015	-6.94918e-015	-5.41895e-015	-1.50763e-015	-2.38707e-015	-3.4939e-015	-3.67352e-015	-9.5717e-015	-1.70042e-014	-1.91724e-014	-1.284e-014	-1.50912e-014	-1.70122e-014	-1.26138e-014	-2.93405e-015	-1.51672e-015	-1.29955e-014	-2.66399e-014	-1.97531e-014	-1.38458e-014	-1.91612e-014	-1.05952e-014	-6.27664e-015	-7.86309e-015	-2.19328e-015
-4.25139e-015	-6.96011e-015	-5.61134e-015	-1.33682e-015	-2.5368e-015	-3.41834e-015	-3.51936e-015	-9.76345e-015	-1.72012e-014	-1.9058e-014	-1.31016e-014	-1.47955e-014	-1.71987e-014	-1.27777e-014	-2.93248e-015	-1.3726e-015	-1.29139e-014	-2.64473e-014	-1.94996e-014	-1.34734e-014	-1.88965e-014	-1.01384e-014	-5.99147e-015	-7.68802e-015	-2.28838e-015
-4.29116e-015	-6.96358e-015	-5.79677e-015	-1.18063e-015	-2.69624e-015	-3.37437e-015	-3.39454e-015	-9.99263e-015	-1.74022e-014	-1.89527e-014	-1.34116e-014	-1.44956e-014	-1.73821e-014	-1.29667e-014	-2.93104e-015	-1.20954e-015	-1.28368e-014	-2.62409e-014	-1.92302e-014	-1.30728e-014	-1.86213e-014	-9.65093e-015	-5.71729e-015	-7.50884e-015	-2.37741e-015
-4.32015e-015	-6.95964e-015	-5.97642e-015	-1.0409e-015	-2.86397e-015	-3.36429e-015	-3.30218e-015	-1.02601e-014	-1.76088e-014	-1.88587e-014	-1.37679e-014	-1.41949e-014	-1.75628e-014	-1.31811e-014	-2.93007e-015	-1.03046e-015	-1.27627e-014	-2.60219e-014	-1.89461e-014	-1.26474e-014	-1.83387e-014	-9.13402e-015	-5.45513e-015	-7.32729e-015	-2.46097e-015
-4.34054e-015	-6.94879e-015	-6.15111e-015	-9.19082e-016	-3.03964e-015	-3.38989e-015	-3.24436e-015	-1.05672e-014	-1.7822e-014	-1.87775e-014	-1.41682e-014	-1.38969e-014	-1.77412e-014	-1.34208e-014	-2.93023e-015	-8.38474e-016	-1.26901e-014	-2.57911e-014	-1.86491e-014	-1.22e-014	-1.80507e-014	-8.58897e-015	-5.20597e-015	-7.14454e-015	-2.53912e-015
-4.35437e-015	-6.93219e-015	-6.32176e-015	-8.16034e-016	-3.22267e-015	-3.45215e-015	-3.22302e-015	-1.09131e-014	-1.80427e-014	-1.87103e-014	-1.46097e-014	-1.36047e-014	-1.79178e-014	-1.36851e-014	-2.93163e-015	-6.35904e-016	-1.26175e-014	-2.55489e-014	-1.83393e-014	-1.17336e-014	-1.77595e-014	-8.01771e-015	-4.97001e-015	-6.96239e-015	-2.61214e-015
-4.36426e-015	-6.91055e-015	-6.48975e-015	-7.32776e-016	-3.41228e-015	-3.55094e-015	-3.23901e-015	-1.12965e-014	-1.8272e-014	-1.86578e-014	-1.5089e-014	-1.33217e-014	-1.8093e-014	-1.39731e-014	-2.93483e-015	-4.25583e-016	-1.25428e-014	-2.52951e-014	-1.80175e-014	-1.12509e-014	-1.74671e-014	-7.4217e-015	-4.74749e-015	-6.7818e-015	-2.6799e-015
-4.37293e-015	-6.88417e-015	-6.65588e-015	-6.69326e-016	-3.60746e-015	-3.6865e-015	-3.29277e-015	-1.1716e-014	-1.85102e-014	-1.86198e-014	-1.56018e-014	-1.30502e-014	-1.82673e-014	-1.42832e-014	-2.93938e-015	-2.10461e-016	-1.24638e-014	-2.50303e-014	-1.76851e-014	-1.07562e-014	-1.71754e-014	-6.802e-015	-4.53886e-015	-6.60383e-015	-2.74261e-015
-4.38208e-015	-6.85318e-015	-6.82132e-015	-6.26451e-016	-3.80719e-015	-3.85763e-015	-3.38381e-015	-1.2171e-014	-1.87578e-014	-1.85957e-014	-1.61442e-014	-1.27924e-014	-1.84417e-014	-1.46136e-014	-2.94577e-015	6.43415e-018	-1.23786e-014	-2.47549e-014	-1.7343e-014	-1.02531e-014	-1.68866e-014	-6.16051e-015	-4.34348e-015	-6.43008e-015	-2.80032e-015
-4.39467e-015	-6.81838e-015	-6.98683e-015	-6.03812e-016	-4.00994e-015	-4.06375e-015	-3.51129e-015	-1.26593e-014	-1.90147e-014	-1.85848e-014	-1.67114e-014	-1.25493e-014	-1.86167e-014	-1.4962e-014	-2.95326e-015	2.22091e-016	-1.22846e-014	-2.44687e-014	-1.69919e-014	-9.74418e-015	-1.66028e-014	-5.50036e-015	-4.16109e-015	-6.26148e-015	-2.85267e-015
-4.41363e-015	-6.78074e-015	-7.15299e-015	-6.01426e-016	-4.2136e-015	-4.30275e-015	-3.67397e-015	-1.31777e-014	-1.92801e-014	-1.85863e-014	-1.72988e-014	-1.23219e-014	-1.87919e-014	-1.53257e-014	-2.96188e-015	4.33518e-016	-1.21801e-014	-2.41707e-014	-1.66322e-014	-9.23193e-015	-1.63255e-014	-4.82398e-015	-3.99131e-015	-6.09912e-015	-2.89993e-015
-4.44128e-015	-6.74111e-015	-7.32049e-015	-6.18918e-016	-4.41664e-015	-4.57259e-015	-3.87051e-015	-1.3723e-014	-1.95539e-014	-1.85984e-014	-1.79009e-014	-1.21108e-014	-1.89678e-014	-1.57018e-014	-2.97108e-015	6.38115e-016	-1.20629e-014	-2.38613e-014	-1.62642e-014	-8.7195e-015	-1.60561e-014	-4.13389e-015	-3.83265e-015	-5.94403e-015	-2.9419e-015
-4.48082e-015	-6.70033e-015	-7.48907e-015	-6.55545e-016	-4.6173e-015	-4.87125e-015	-4.09845e-015	-1.42919e-014	-1.98352e-014	-1.8619e-014	-1.85121e-014	-1.19168e-014	-1.91455e-014	-1.60876e-014	-2.98087e-015	8.33443e-016	-1.19316e-014	-2.35398e-014	-1.58879e-014	-8.20948e-015	-1.5796e-014	-3.43365e-015	-3.68442e-015	-5.79693e-015	-2.97833e-015
-4.53465e-015	-6.65913e-015	-7.65912e-015	-7.09995e-016	-4.81402e-015	-5.19557e-015	-4.35527e-015	-1.48805e-014	-2.01231e-014	-1.86455e-014	-1.91274e-014	-1.17389e-014	-1.93252e-014	-1.64797e-014	-2.99083e-015	1.01731e-015	-1.17851e-014	-2.32059e-014	-1.55043e-014	-7.70423e-015	-1.55453e-014	-2.72684e-015	-3.54569e-015	-5.65771e-015	-3.00929e-015
-4.60391e-015	-6.61763e-015	-7.83061e-015	-7.80828e-016	-5.00483e-015	-5.54284e-015	-4.63741e-015	-1.54849e-014	-2.04163e-014	-1.86758e-014	-1.97414e-014	-1.15762e-014	-1.95074e-014	-1.68744e-014	-3.0001e-015	1.18779e-015	-1.16218e-014	-2.28593e-014	-1.51146e-014	-7.20606e-015	-1.5305e-014	-2.0164e-015	-3.41538e-015	-5.52652e-015	-3.0348e-015
-4.6908e-015	-6.57666e-015	-8.00399e-015	-8.66893e-016	-5.18832e-015	-5.91031e-015	-4.94143e-015	-1.61012e-014	-2.07127e-014	-1.87076e-014	-2.03489e-014	-1.14277e-014	-1.96922e-014	-1.72681e-014	-3.00803e-015	1.34378e-015	-1.1441e-014	-2.25001e-014	-1.47189e-014	-6.71763e-015	-1.50761e-014	-1.30606e-015	-3.29212e-015	-5.40375e-015	-3.05523e-015
-4.79753e-015	-6.53703e-015	-8.17917e-015	-9.66991e-016	-5.36214e-015	-6.29436e-015	-5.26378e-015	-1.67248e-014	-2.10107e-014	-1.87379e-014	-2.09446e-014	-1.12919e-014	-1.98801e-014	-1.76574e-014	-3.01441e-015	1.4839e-015	-1.12422e-014	-2.21282e-014	-1.43178e-014	-6.24141e-015	-1.48589e-014	-5.99513e-016	-3.17526e-015	-5.28916e-015	-3.07071e-015
-4.92588e-015	-6.4994e-015	-8.35562e-015	-1.07966e-015	-5.52426e-015	-6.69167e-015	-5.60041e-015	-1.73505e-014	-2.13083e-014	-1.87642e-014	-2.15244e-014	-1.11668e-014	-2.00712e-014	-1.80388e-014	-3.01878e-015	1.60659e-015	-1.10249e-014	-2.17438e-014	-1.39119e-014	-5.77921e-015	-1.46537e-014	9.91217e-017	-3.06354e-015	-5.18291e-015	-3.08119e-015
-5.07689e-015	-6.46403e-015	-8.53267e-015	-1.20358e-015	-5.67296e-015	-7.09856e-015	-5.94729e-015	-1.79738e-014	-2.16036e-014	-1.87839e-014	-2.20836e-014	-1.10508e-014	-2.02656e-014	-1.84084e-014	-3.02086e-015	1.71098e-015	-1.07895e-014	-2.13463e-014	-1.35017e-014	-5.33284e-015	-1.44606e-014	7.84662e-016	-2.95614e-015	-5.08468e-015	-3.08723e-015
-5.25168e-015	-6.43107e-015	-8.70938e-015	-1.33728e-015	-5.80702e-015	-7.51132e-015	-6.29997e-015	-1.85904e-014	-2.18947e-014	-1.87943e-014	-2.26175e-014	-1.09417e-014	-2.04632e-014	-1.8763e-014	-3.02038e-015	1.79633e-015	-1.05361e-014	-2.09364e-014	-1.30888e-014	-4.9045e-015	-1.42798e-014	1.45284e-015	-2.85205e-015	-4.99445e-015	-3.08907e-015
-5.45005e-015	-6.40079e-015	-8.88502e-015	-1.47935e-015	-5.92495e-015	-7.92642e-015	-6.65416e-015	-1.91958e-014	-2.21795e-014	-1.87927e-014	-2.31212e-014	-1.08369e-014	-2.06646e-014	-1.9099e-014	-3.01673e-015	1.86291e-015	-1.02652e-014	-2.05145e-014	-1.26732e-014	-4.49561e-015	-1.41113e-014	2.09974e-015	-2.75024e-015	-4.91195e-015	-3.08658e-015
-5.67225e-015	-6.37395e-015	-9.05812e-015	-1.62745e-015	-6.02556e-015	-8.3407e-015	-7.00583e-015	-1.97858e-014	-2.24554e-014	-1.87774e-014	-2.35912e-014	-1.07343e-014	-2.08688e-014	-1.94128e-014	-3.01058e-015	1.91068e-015	-9.97884e-015	-2.0081e-014	-1.22562e-014	-4.10814e-015	-1.3955e-014	2.72012e-015	-2.64981e-015	-4.83641e-015	-3.07961e-015
-5.91876e-015	-6.3499e-015	-9.22741e-015	-1.78131e-015	-6.10779e-015	-8.75067e-015	-7.35126e-015	-2.03569e-014	-2.27205e-014	-1.87464e-014	-2.40248e-014	-1.06309e-014	-2.10752e-014	-1.97014e-014	-3.0022e-015	1.94003e-015	-9.6791e-015	-1.96367e-014	-1.18387e-014	-3.74362e-015	-1.38109e-014	3.30926e-015	-2.55084e-015	-4.76734e-015	-3.06849e-015
-6.1888e-015	-6.32881e-015	-9.39176e-015	-1.93967e-015	-6.1707e-015	-9.15393e-015	-7.68639e-015	-2.09058e-014	-2.29731e-014	-1.86981e-014	-2.44191e-014	-1.05234e-014	-2.12831e-014	-1.9962e-014	-2.99149e-015	1.95162e-015	-9.36812e-015	-1.91835e-014	-1.14214e-014	-3.40377e-015	-1.36787e-014	3.86257e-015	-2.45342e-015	-4.70427e-015	-3.05355e-015
-6.48162e-015	-6.31012e-015	-9.54978e-015	-2.10132e-015	-6.21406e-015	-9.54841e-015	-8.00729e-015	-2.14287e-014	-2.32114e-014	-1.8631e-014	-2.47721e-014	-1.04094e-014	-2.14915e-014	-2.01917e-014	-2.97876e-015	1.94633e-015	-9.04819e-015	-1.87224e-014	-1.10058e-014	-3.09005e-015	-1.35575e-014	4.37541e-015	-2.35705e-015	-4.64736e-015	-3.03529e-015
-6.79575e-015	-6.29389e-015	-9.7003e-015	-2.2652e-015	-6.23757e-015	-9.93141e-015	-8.31079e-015	-2.19222e-014	-2.34325e-014	-1.8544e-014	-2.50823e-014	-1.02867e-014	-2.16996e-014	-2.03881e-014	-2.96455e-015	1.92465e-015	-8.72211e-015	-1.82551e-014	-1.05938e-014	-2.80335e-015	-1.34465e-014	4.84348e-015	-2.26207e-015	-4.59595e-015	-3.01408e-015
-7.12971e-015	-6.27985e-015	-9.84158e-015	-2.43104e-015	-6.24134e-015	-1.03013e-014	-8.59386e-015	-2.23843e-014	-2.36358e-014	-1.84371e-014	-2.53488e-014	-1.01526e-014	-2.19066e-014	-2.05494e-014	-2.94937e-015	1.88823e-015	-8.39319e-015	-1.77836e-014	-1.01873e-014	-2.54524e-015	-1.33453e-014	5.26247e-015	-2.16767e-015	-4.5496e-015	-2.99006e-015
-7.48174e-015	-6.26745e-015	-9.97164e-015	-2.59803e-015	-6.22563e-015	-1.06569e-014	-8.85415e-015	-2.28139e-014	-2.38191e-014	-1.83098e-014	-2.55706e-014	-1.00051e-014	-2.21105e-014	-2.06746e-014	-2.93398e-015	1.83816e-015	-8.06499e-015	-1.73098e-014	-9.7884e-015	-2.31756e-015	-1.32538e-014	5.6282e-015	-2.07472e-015	-4.50768e-015	-2.96416e-015
-7.84908e-015	-6.2561e-015	-1.00887e-014	-2.76575e-015	-6.19106e-015	-1.09971e-014	-9.09041e-015	-2.32085e-014	-2.39822e-014	-1.81621e-014	-2.57477e-014	-9.84249e-015	-2.23099e-014	-2.07623e-014	-2.91871e-015	1.7756e-015	-7.74167e-015	-1.68356e-014	-9.39905e-015	-2.12132e-015	-1.31719e-014	5.93682e-015	-1.98442e-015	-4.47005e-015	-2.93648e-015
-8.22909e-015	-6.24523e-015	-1.01907e-014	-2.93397e-015	-6.13846e-015	-1.13209e-014	-9.3009e-015	-2.35667e-014	-2.41238e-014	-1.79945e-014	-2.58804e-014	-9.66367e-015	-2.25028e-014	-2.08117e-014	-2.90428e-015	1.70243e-015	-7.42733e-015	-1.63636e-014	-9.02065e-015	-1.95748e-015	-1.30984e-014	6.18496e-015	-1.89771e-015	-4.43623e-015	-2.90779e-015
-8.61841e-015	-6.23441e-015	-1.02761e-014	-3.10196e-015	-6.06859e-015	-1.16275e-014	-9.48478e-015	-2.38882e-014	-2.42422e-014	-1.78082e-014	-2.59701e-014	-9.46761e-015	-2.26884e-014	-2.0823e-014	-2.89145e-015	1.62075e-015	-7.12625e-015	-1.58962e-014	-8.65513e-015	-1.82708e-015	-1.30331e-014	6.36889e-015	-1.81561e-015	-4.4056e-015	-2.87891e-015
-9.01437e-015	-6.22335e-015	-1.03432e-014	-3.27003e-015	-5.98288e-015	-1.19167e-014	-9.64082e-015	-2.41728e-014	-2.43379e-014	-1.76046e-014	-2.60177e-014	-9.25361e-015	-2.28647e-014	-2.07962e-014	-2.88098e-015	1.53242e-015	-6.84251e-015	-1.54364e-014	-8.30489e-015	-1.73114e-015	-1.29757e-014	6.4861e-015	-1.73958e-015	-4.37796e-015	-2.85083e-015
-9.41348e-015	-6.21105e-015	-1.03898e-014	-3.4385e-015	-5.88241e-015	-1.21891e-014	-9.76901e-015	-2.44199e-014	-2.44114e-014	-1.73857e-014	-2.60252e-014	-9.02154e-015	-2.303e-014	-2.07314e-014	-2.87361e-015	1.43905e-015	-6.58026e-015	-1.49869e-014	-7.972e-015	-1.67035e-015	-1.29256e-014	6.534e-015	-1.67045e-015	-4.35347e-015	-2.82445e-015
-9.81203e-015	-6.19647e-015	-1.04148e-014	-3.60752e-015	-5.76858e-015	-1.24445e-014	-9.87018e-015	-2.46305e-014	-2.44632e-014	-1.71532e-014	-2.59954e-014	-8.77169e-015	-2.31828e-014	-2.06308e-014	-2.87053e-015	1.34235e-015	-6.34357e-015	-1.45507e-014	-7.65807e-015	-1.64578e-015	-1.28832e-014	6.5108e-015	-1.60988e-015	-4.33231e-015	-2.79973e-015
-1.02059e-014	-6.17952e-015	-1.04165e-014	-3.77719e-015	-5.64304e-015	-1.26844e-014	-9.94495e-015	-2.48062e-014	-2.44941e-014	-1.69099e-014	-2.59309e-014	-8.50536e-015	-2.33211e-014	-2.04959e-014	-2.87231e-015	1.24424e-015	-6.13552e-015	-1.41302e-014	-7.36506e-015	-1.65782e-015	-1.28482e-014	6.41463e-015	-1.55926e-015	-4.31468e-015	-2.77833e-015
-1.05919e-014	-6.15975e-015	-1.03935e-014	-3.94729e-015	-5.50775e-015	-1.29097e-014	-9.99476e-015	-2.49484e-014	-2.45053e-014	-1.66584e-014	-2.5834e-014	-8.22415e-015	-2.34429e-014	-2.03287e-014	-2.87908e-015	1.14639e-015	-5.95973e-015	-1.37282e-014	-7.09484e-015	-1.70739e-015	-1.28205e-014	6.24459e-015	-1.52032e-015	-4.30061e-015	-2.7614e-015
-1.09669e-014	-6.13644e-015	-1.03447e-014	-4.11845e-015	-5.36485e-015	-1.31217e-014	-1.00218e-014	-2.50588e-014	-2.44975e-014	-1.64019e-014	-2.57081e-014	-7.93013e-015	-2.35461e-014	-2.01319e-014	-2.89124e-015	1.05041e-015	-5.81955e-015	-1.33485e-014	-6.84972e-015	-1.79579e-015	-1.28003e-014	5.99989e-015	-1.49491e-015	-4.29051e-015	-2.7498e-015
-1.13266e-014	-6.10871e-015	-1.02681e-014	-4.29093e-015	-5.21688e-015	-1.33217e-014	-1.00283e-014	-2.51396e-014	-2.44731e-014	-1.61439e-014	-2.55572e-014	-7.62617e-015	-2.36284e-014	-1.99079e-014	-2.90984e-015	9.57362e-016	-5.71802e-015	-1.29935e-014	-6.63126e-015	-1.92342e-015	-1.27871e-014	5.68079e-015	-1.48497e-015	-4.28482e-015	-2.7444e-015
-1.1667e-014	-6.07604e-015	-1.01633e-014	-4.46522e-015	-5.06625e-015	-1.35109e-014	-1.00169e-014	-2.51937e-014	-2.44338e-014	-1.58885e-014	-2.53843e-014	-7.31415e-015	-2.36878e-014	-1.96594e-014	-2.93542e-015	8.68341e-016	-5.65839e-015	-1.2666e-014	-6.44111e-015	-2.08962e-015	-1.27813e-014	5.28838e-015	-1.49176e-015	-4.28429e-015	-2.74587e-015
-1.19845e-014	-6.0383e-015	-1.00295e-014	-4.64164e-015	-4.91479e-015	-1.36908e-014	-9.98983e-015	-2.52233e-014	-2.43816e-014	-1.56392e-014	-2.51933e-014	-6.99701e-015	-2.3723e-014	-1.93901e-014	-2.96805e-015	7.84494e-016	-5.64255e-015	-1.2369e-014	-6.28077e-015	-2.29473e-015	-1.27835e-014	4.82315e-015	-1.51754e-015	-4.28951e-015	-2.75552e-015
-1.22752e-014	-5.99511e-015	-9.86545e-015	-4.82085e-015	-4.76484e-015	-1.38625e-014	-9.95084e-015	-2.52324e-014	-2.43198e-014	-1.53991e-014	-2.49881e-014	-6.67832e-015	-2.37327e-014	-1.9104e-014	-3.00869e-015	7.06226e-016	-5.67145e-015	-1.21054e-014	-6.15165e-015	-2.53919e-015	-1.27936e-014	4.28763e-015	-1.56408e-015	-4.30157e-015	-2.77477e-015
-1.25358e-014	-5.94596e-015	-9.67043e-015	-5.00302e-015	-4.61884e-015	-1.40287e-014	-9.90309e-015	-2.52238e-014	-2.42512e-014	-1.51724e-014	-2.47725e-014	-6.36285e-015	-2.37153e-014	-1.88047e-014	-3.05716e-015	6.33967e-016	-5.74615e-015	-1.18775e-014	-6.05492e-015	-2.82305e-015	-1.2812e-014	3.6836e-015	-1.63233e-015	-4.32099e-015	-2.80451e-015
-1.27638e-014	-5.89078e-015	-9.4443e-015	-5.18798e-015	-4.47893e-015	-1.41908e-014	-9.84972e-015	-2.52006e-014	-2.41789e-014	-1.49627e-014	-2.45503e-014	-6.055e-015	-2.36701e-014	-1.84966e-014	-3.11358e-015	5.68198e-016	-5.86744e-015	-1.16876e-014	-5.99198e-015	-3.14629e-015	-1.28388e-014	3.0133e-015	-1.72334e-015	-4.34825e-015	-2.84592e-015
-1.29561e-014	-5.82937e-015	-9.18721e-015	-5.37603e-015	-4.34751e-015	-1.43505e-014	-9.79443e-015	-2.51656e-014	-2.41062e-014	-1.47734e-014	-2.4325e-014	-5.75965e-015	-2.35951e-014	-1.81831e-014	-3.17787e-015	5.09196e-016	-6.03533e-015	-1.15379e-014	-5.96351e-015	-3.50891e-015	-1.2875e-014	2.28058e-015	-1.83889e-015	-4.38458e-015	-2.90012e-015
-1.31093e-014	-5.76234e-015	-8.8988e-015	-5.56658e-015	-4.22625e-015	-1.45091e-014	-9.74137e-015	-2.51211e-014	-2.40363e-014	-1.4608e-014	-2.41008e-014	-5.48097e-015	-2.34897e-014	-1.78682e-014	-3.24968e-015	4.57097e-016	-6.24852e-015	-1.14299e-014	-5.96935e-015	-3.91013e-015	-1.29208e-014	1.48896e-015	-1.98024e-015	-4.43108e-015	-2.9688e-015
-1.32212e-014	-5.69027e-015	-8.57977e-015	-5.75984e-015	-4.11655e-015	-1.46672e-014	-9.69345e-015	-2.50705e-014	-2.39718e-014	-1.44692e-014	-2.38803e-014	-5.22399e-015	-2.33532e-014	-1.75558e-014	-3.32841e-015	4.11666e-016	-6.50518e-015	-1.13647e-014	-6.00978e-015	-4.34887e-015	-1.2977e-014	6.4266e-016	-2.14847e-015	-4.48949e-015	-3.05264e-015
-1.32897e-014	-5.61314e-015	-8.23041e-015	-5.9556e-015	-4.02053e-015	-1.48256e-014	-9.65348e-015	-2.50159e-014	-2.39152e-014	-1.43602e-014	-2.36668e-014	-4.99365e-015	-2.31849e-014	-1.72497e-014	-3.41343e-015	3.72654e-016	-6.80434e-015	-1.13432e-014	-6.08497e-015	-4.82473e-015	-1.30435e-014	-2.532e-016	-2.34424e-015	-4.56051e-015	-3.15281e-015
-1.33132e-014	-5.53174e-015	-7.85153e-015	-6.15343e-015	-3.93955e-015	-1.49856e-014	-9.62461e-015	-2.49596e-014	-2.38696e-014	-1.42832e-014	-2.3463e-014	-4.79422e-015	-2.29855e-014	-1.69542e-014	-3.50399e-015	3.39826e-016	-7.14324e-015	-1.1367e-014	-6.19572e-015	-5.33598e-015	-1.31205e-014	-1.19373e-015	-2.56769e-015	-4.64547e-015	-3.27008e-015
-1.3291e-014	-5.44682e-015	-7.44444e-015	-6.35206e-015	-3.87434e-015	-1.5147e-014	-9.60976e-015	-2.4904e-014	-2.38379e-014	-1.42401e-014	-2.32717e-014	-4.6306e-015	-2.27544e-014	-1.66727e-014	-3.59877e-015	3.11858e-016	-7.51924e-015	-1.14362e-014	-6.34127e-015	-5.88059e-015	-1.32079e-014	-2.17384e-015	-2.81916e-015	-4.74583e-015	-3.40516e-015
-1.32221e-014	-5.35841e-015	-7.01041e-015	-6.55158e-015	-3.82689e-015	-1.53097e-014	-9.61109e-015	-2.48511e-014	-2.38233e-014	-1.42327e-014	-2.30953e-014	-4.50737e-015	-2.24921e-014	-1.64086e-014	-3.69745e-015	2.87863e-016	-7.92853e-015	-1.1551e-014	-6.52095e-015	-6.45742e-015	-1.33066e-014	-3.18861e-015	-3.09865e-015	-4.86218e-015	-3.55944e-015
-1.31068e-014	-5.26749e-015	-6.55064e-015	-6.7511e-015	-3.79787e-015	-1.54738e-014	-9.63124e-015	-2.48022e-014	-2.38279e-014	-1.42627e-014	-2.29356e-014	-4.42902e-015	-2.21994e-014	-1.6165e-014	-3.79884e-015	2.66698e-016	-8.36719e-015	-1.17114e-014	-6.73419e-015	-7.06383e-015	-1.34169e-014	-4.23255e-015	-3.40532e-015	-4.99606e-015	-3.73329e-015
-1.29446e-014	-5.17485e-015	-6.06713e-015	-6.94921e-015	-3.78777e-015	-1.56389e-014	-9.6721e-015	-2.47588e-014	-2.38535e-014	-1.43311e-014	-2.27941e-014	-4.39959e-015	-2.18772e-014	-1.59447e-014	-3.90144e-015	2.46977e-016	-8.83076e-015	-1.19167e-014	-6.97937e-015	-7.69721e-015	-1.35392e-014	-5.29988e-015	-3.73896e-015	-5.1481e-015	-3.92739e-015
-1.2736e-014	-5.08199e-015	-5.56219e-015	-7.14537e-015	-3.7966e-015	-1.58044e-014	-9.73468e-015	-2.47217e-014	-2.39022e-014	-1.44377e-014	-2.26716e-014	-4.42277e-015	-2.15264e-014	-1.57507e-014	-4.00403e-015	2.26943e-016	-9.31484e-015	-1.21662e-014	-7.25518e-015	-8.35516e-015	-1.36736e-014	-6.38481e-015	-4.09839e-015	-5.31912e-015	-4.14175e-015
-1.24818e-014	-4.98983e-015	-5.03771e-015	-7.33838e-015	-3.82405e-015	-1.59697e-014	-9.82025e-015	-2.46912e-014	-2.39757e-014	-1.45827e-014	-2.25691e-014	-4.50191e-015	-2.11487e-014	-1.55853e-014	-4.10591e-015	2.05824e-016	-9.81416e-015	-1.24585e-014	-7.55974e-015	-9.03494e-015	-1.38199e-014	-7.48116e-015	-4.4823e-015	-5.51029e-015	-4.37638e-015
-1.21837e-014	-4.89945e-015	-4.49641e-015	-7.52681e-015	-3.86992e-015	-1.61338e-014	-9.92932e-015	-2.46673e-014	-2.40745e-014	-1.47654e-014	-2.24868e-014	-4.63981e-015	-2.07455e-014	-1.54498e-014	-4.20527e-015	1.82133e-016	-1.03237e-014	-1.27917e-014	-7.89191e-015	-9.73314e-015	-1.39786e-014	-8.58312e-015	-4.889e-015	-5.72184e-015	-4.63137e-015
-1.18435e-014	-4.81206e-015	-3.94135e-015	-7.70941e-015	-3.93434e-015	-1.62949e-014	-1.0062e-014	-2.46498e-014	-2.41993e-014	-1.49842e-014	-2.24248e-014	-4.83905e-015	-2.03189e-014	-1.53455e-014	-4.30124e-015	1.54437e-016	-1.08383e-014	-1.31637e-014	-8.24938e-015	-1.04472e-014	-1.41492e-014	-9.68443e-015	-5.317e-015	-5.95502e-015	-4.90682e-015
-1.1463e-014	-4.72939e-015	-3.37558e-015	-7.88506e-015	-4.01683e-015	-1.64511e-014	-1.0217e-014	-2.46374e-014	-2.43502e-014	-1.52374e-014	-2.23826e-014	-5.10109e-015	-1.98707e-014	-1.52733e-014	-4.39242e-015	1.21618e-016	-1.13528e-014	-1.35726e-014	-8.63041e-015	-1.11733e-014	-1.43316e-014	-1.07791e-014	-5.76383e-015	-6.20996e-015	-5.20256e-015
-1.10449e-014	-4.65286e-015	-2.80154e-015	-8.05222e-015	-4.1161e-015	-1.66008e-014	-1.03939e-014	-2.46292e-014	-2.45271e-014	-1.55234e-014	-2.23595e-014	-5.42661e-015	-1.94035e-014	-1.52342e-014	-4.4778e-015	8.24039e-017	-1.18617e-014	-1.40156e-014	-9.03296e-015	-1.19076e-014	-1.45258e-014	-1.18621e-014	-6.22739e-015	-6.48747e-015	-5.51786e-015
-1.05918e-014	-4.58369e-015	-2.2223e-015	-8.20934e-015	-4.23124e-015	-1.67418e-014	-1.05911e-014	-2.46231e-014	-2.4729e-014	-1.58397e-014	-2.23545e-014	-5.81518e-015	-1.89201e-014	-1.52277e-014	-4.55617e-015	3.543e-017	-1.236e-014	-1.449e-014	-9.45488e-015	-1.26458e-014	-1.47308e-014	-1.29283e-014	-6.70508e-015	-6.78724e-015	-5.85174e-015
-1.01073e-014	-4.52342e-015	-1.64123e-015	-8.35514e-015	-4.36097e-015	-1.68719e-014	-1.08069e-014	-2.46172e-014	-2.49547e-014	-1.61835e-014	-2.23666e-014	-6.26694e-015	-1.84226e-014	-1.52533e-014	-4.62659e-015	-2.02158e-017	-1.28425e-014	-1.49925e-014	-9.89456e-015	-1.33839e-014	-1.49458e-014	-1.39725e-014	-7.19437e-015	-7.10882e-015	-6.20359e-015
-9.59488e-015	-4.47388e-015	-1.06149e-015	-8.48856e-015	-4.5036e-015	-1.69893e-014	-1.10389e-014	-2.46091e-014	-2.52026e-014	-1.65517e-014	-2.2394e-014	-6.78148e-015	-1.79137e-014	-1.53102e-014	-4.68784e-015	-8.50377e-017	-1.33043e-014	-1.55198e-014	-1.03495e-014	-1.4118e-014	-1.51704e-014	-1.49899e-014	-7.69197e-015	-7.45217e-015	-6.57206e-015
-9.05777e-015	-4.43582e-015	-4.86943e-016	-8.608e-015	-4.65792e-015	-1.7092e-014	-1.12847e-014	-2.45964e-014	-2.54702e-014	-1.69409e-014	-2.24344e-014	-7.35677e-015	-1.73962e-014	-1.5397e-014	-4.73954e-015	-1.59879e-016	-1.37413e-014	-1.60689e-014	-1.08173e-014	-1.48432e-014	-1.54037e-014	-1.5976e-014	-8.19538e-015	-7.81672e-015	-6.95548e-015
-8.49947e-015	-4.41045e-015	7.82191e-017	-8.71306e-015	-4.82225e-015	-1.71783e-014	-1.15412e-014	-2.45769e-014	-2.57546e-014	-1.73469e-014	-2.24859e-014	-7.99044e-015	-1.68732e-014	-1.55124e-014	-4.781e-015	-2.45665e-016	-1.41502e-014	-1.66358e-014	-1.12955e-014	-1.55552e-014	-1.56448e-014	-1.6927e-014	-8.70115e-015	-8.20188e-015	-7.35211e-015
-7.92366e-015	-4.39884e-015	6.30663e-016	-8.80241e-015	-4.99494e-015	-1.72455e-014	-1.18046e-014	-2.45474e-014	-2.60527e-014	-1.77656e-014	-2.25467e-014	-8.67981e-015	-1.6347e-014	-1.56542e-014	-4.81138e-015	-3.4249e-016	-1.45273e-014	-1.72162e-014	-1.17821e-014	-1.62498e-014	-1.58919e-014	-1.78392e-014	-9.20633e-015	-8.60704e-015	-7.7602e-015
-7.33395e-015	-4.40258e-015	1.16733e-015	-8.87573e-015	-5.17416e-015	-1.72915e-014	-1.20715e-014	-2.45055e-014	-2.63617e-014	-1.81928e-014	-2.26143e-014	-9.42126e-015	-1.58208e-014	-1.58199e-014	-4.83026e-015	-4.50301e-016	-1.48695e-014	-1.78064e-014	-1.22753e-014	-1.69226e-014	-1.61444e-014	-1.8709e-014	-9.70773e-015	-9.03157e-015	-8.17746e-015
-6.73484e-015	-4.4231e-015	1.68525e-015	-8.93251e-015	-5.35797e-015	-1.7314e-014	-1.23379e-014	-2.44478e-014	-2.66781e-014	-1.86245e-014	-2.26854e-014	-1.02105e-014	-1.52976e-014	-1.60065e-014	-4.83749e-015	-5.68783e-016	-1.51739e-014	-1.84021e-014	-1.27729e-014	-1.75696e-014	-1.64009e-014	-1.95335e-014	-1.02025e-014	-9.47381e-015	-8.60183e-015
-6.13012e-015	-4.46175e-015	2.18135e-015	-8.97194e-015	-5.54414e-015	-1.73114e-014	-1.26008e-014	-2.43708e-014	-2.69976e-014	-1.90559e-014	-2.27576e-014	-1.10431e-014	-1.47795e-014	-1.6212e-014	-4.83288e-015	-6.97746e-016	-1.5439e-014	-1.8999e-014	-1.32728e-014	-1.8187e-014	-1.66601e-014	-2.03104e-014	-1.06875e-014	-9.93248e-015	-9.0307e-015
-5.52318e-015	-4.51902e-015	2.65238e-015	-8.99399e-015	-5.73115e-015	-1.72823e-014	-1.28556e-014	-2.42715e-014	-2.73158e-014	-1.94831e-014	-2.28283e-014	-1.19135e-014	-1.42692e-014	-1.64333e-014	-4.817e-015	-8.36515e-016	-1.56641e-014	-1.9593e-014	-1.37728e-014	-1.87709e-014	-1.69205e-014	-2.1038e-014	-1.11596e-014	-1.04065e-014	-9.46151e-015
-4.91741e-015	-4.59588e-015	3.09519e-015	-8.99863e-015	-5.91683e-015	-1.72247e-014	-1.30984e-014	-2.41471e-014	-2.76286e-014	-1.99023e-014	-2.2895e-014	-1.28162e-014	-1.37685e-014	-1.66672e-014	-4.78971e-015	-9.84338e-016	-1.58481e-014	-2.01804e-014	-1.42715e-014	-1.93182e-014	-1.71806e-014	-2.17142e-014	-1.16161e-014	-1.0895e-014	-9.89192e-015
-4.31687e-015	-4.69256e-015	3.50747e-015	-8.9866e-015	-6.09952e-015	-1.71383e-014	-1.33253e-014	-2.39949e-014	-2.79316e-014	-2.03098e-014	-2.29556e-014	-1.37457e-014	-1.32803e-014	-1.69103e-014	-4.75168e-015	-1.13974e-015	-1.59914e-014	-2.07577e-014	-1.47673e-014	-1.98251e-014	-1.74387e-014	-2.23378e-014	-1.20552e-014	-1.13952e-014	-1.03189e-014
-3.72513e-015	-4.80951e-015	3.88669e-015	-8.95833e-015	-6.2777e-015	-1.7022e-014	-1.35332e-014	-2.38129e-014	-2.82209e-014	-2.07019e-014	-2.30077e-014	-1.46957e-014	-1.28063e-014	-1.71594e-014	-4.70283e-015	-1.30137e-015	-1.60948e-014	-2.13206e-014	-1.52591e-014	-2.02894e-014	-1.76936e-014	-2.29082e-014	-1.24745e-014	-1.19057e-014	-1.07392e-014
-3.14534e-015	-4.94785e-015	4.23045e-015	-8.91399e-015	-6.44905e-015	-1.68756e-014	-1.37186e-014	-2.35997e-014	-2.84926e-014	-2.10751e-014	-2.3049e-014	-1.566e-014	-1.23487e-014	-1.74112e-014	-4.64442e-015	-1.46825e-015	-1.61596e-014	-2.18654e-014	-1.57454e-014	-2.07076e-014	-1.7944e-014	-2.34261e-014	-1.28713e-014	-1.24251e-014	-1.11498e-014
-2.58043e-015	-5.10755e-015	4.53692e-015	-8.85444e-015	-6.6127e-015	-1.66989e-014	-1.38779e-014	-2.33538e-014	-2.87421e-014	-2.14258e-014	-2.3078e-014	-1.66313e-014	-1.19095e-014	-1.76627e-014	-4.57747e-015	-1.63881e-015	-1.61872e-014	-2.23882e-014	-1.62246e-014	-2.1078e-014	-1.81883e-014	-2.38909e-014	-1.32441e-014	-1.29512e-014	-1.1547e-014
-2.03335e-015	-5.28889e-015	4.804e-015	-8.78115e-015	-6.76749e-015	-1.64923e-014	-1.40076e-014	-2.30744e-014	-2.89655e-014	-2.17514e-014	-2.30925e-014	-1.76033e-014	-1.14903e-014	-1.79109e-014	-4.50342e-015	-1.81122e-015	-1.61805e-014	-2.28858e-014	-1.66959e-014	-2.13986e-014	-1.84253e-014	-2.43034e-014	-1.35921e-014	-1.34822e-014	-1.1928e-014
-1.50662e-015	-5.49165e-015	5.03026e-015	-8.69485e-015	-6.91187e-015	-1.62579e-014	-1.4106e-014	-2.27606e-014	-2.91585e-014	-2.20495e-014	-2.30909e-014	-1.85696e-014	-1.10918e-014	-1.81529e-014	-4.42352e-015	-1.9839e-015	-1.61427e-014	-2.33556e-014	-1.71576e-014	-2.16677e-014	-1.86534e-014	-2.46638e-014	-1.39136e-014	-1.40156e-014	-1.22899e-014
-1.00244e-015	-5.71597e-015	5.21505e-015	-8.59664e-015	-7.04473e-015	-1.59968e-014	-1.41707e-014	-2.24119e-014	-2.93178e-014	-2.23185e-014	-2.30717e-014	-1.95236e-014	-1.07157e-014	-1.83867e-014	-4.33908e-015	-2.15528e-015	-1.60778e-014	-2.37943e-014	-1.76084e-014	-2.18845e-014	-1.88715e-014	-2.49736e-014	-1.42081e-014	-1.45498e-014	-1.26298e-014
-5.22477e-016	-5.96105e-015	5.3576e-015	-8.48831e-015	-7.16555e-015	-1.57097e-014	-1.42004e-014	-2.20289e-014	-2.94406e-014	-2.25567e-014	-2.30341e-014	-2.04586e-014	-1.03625e-014	-1.86094e-014	-4.25137e-015	-2.32367e-015	-1.5989e-014	-2.41996e-014	-1.80477e-014	-2.20491e-014	-1.90782e-014	-2.52344e-014	-1.44757e-014	-1.50827e-014	-1.29443e-014
-6.81236e-017	-6.22643e-015	5.45744e-015	-8.37157e-015	-7.27441e-015	-1.53982e-014	-1.4194e-014	-2.1612e-014	-2.95241e-014	-2.27626e-014	-2.29774e-014	-2.13692e-014	-1.00335e-014	-1.88189e-014	-4.16247e-015	-2.48732e-015	-1.58806e-014	-2.45688e-014	-1.84752e-014	-2.21616e-014	-1.92726e-014	-2.54475e-014	-1.47164e-014	-1.56116e-014	-1.32304e-014
3.5917e-016	-6.51174e-015	5.51501e-015	-8.24813e-015	-7.37027e-015	-1.50648e-014	-1.41508e-014	-2.11625e-014	-2.95661e-014	-2.29359e-014	-2.29013e-014	-2.22493e-014	-9.72851e-015	-1.90134e-014	-4.07418e-015	-2.64437e-015	-1.57576e-014	-2.49002e-014	-1.88903e-014	-2.22234e-014	-1.94537e-014	-2.56146e-014	-1.49302e-014	-1.61348e-014	-1.34856e-014
7.58508e-016	-6.81671e-015	5.53084e-015	-8.11971e-015	-7.45289e-015	-1.47119e-014	-1.4071e-014	-2.06826e-014	-2.9565e-014	-2.30769e-014	-2.28055e-014	-2.30928e-014	-9.44807e-015	-1.91919e-014	-3.98792e-015	-2.79302e-015	-1.56239e-014	-2.51917e-014	-1.9292e-014	-2.22353e-014	-1.96205e-014	-2.57379e-014	-1.51176e-014	-1.6651e-014	-1.37074e-014
1.1292e-015	-7.14098e-015	5.50575e-015	-7.98852e-015	-7.52177e-015	-1.43415e-014	-1.39547e-014	-2.01745e-014	-2.95199e-014	-2.31859e-014	-2.26908e-014	-2.38943e-014	-9.19232e-015	-1.9353e-014	-3.90554e-015	-2.93195e-015	-1.54846e-014	-2.54421e-014	-1.96795e-014	-2.21986e-014	-1.9773e-014	-2.58196e-014	-1.528e-014	-1.71584e-014	-1.38933e-014
1.47097e-015	-7.48317e-015	5.44165e-015	-7.85651e-015	-7.57722e-015	-1.39569e-014	-1.38019e-014	-1.96411e-014	-2.94305e-014	-2.32634e-014	-2.25585e-014	-2.46497e-014	-8.96162e-015	-1.94958e-014	-3.82833e-015	-3.05947e-015	-1.53453e-014	-2.56497e-014	-2.00527e-014	-2.21157e-014	-1.99112e-014	-2.58629e-014	-1.54192e-014	-1.76548e-014	-1.40419e-014
1.78348e-015	-7.84274e-015	5.34022e-015	-7.72607e-015	-7.61935e-015	-1.35617e-014	-1.36148e-014	-1.90862e-014	-2.92968e-014	-2.33115e-014	-2.24098e-014	-2.5355e-014	-8.75644e-015	-1.96206e-014	-3.75786e-015	-3.17427e-015	-1.52108e-014	-2.5814e-014	-2.04107e-014	-2.19894e-014	-2.00355e-014	-2.58701e-014	-1.55366e-014	-1.8139e-014	-1.41512e-014
2.06691e-015	-8.21849e-015	5.2033e-015	-7.59885e-015	-7.64883e-015	-1.31591e-014	-1.33952e-014	-1.85136e-014	-2.91196e-014	-2.33315e-014	-2.2246e-014	-2.60071e-014	-8.57683e-015	-1.97278e-014	-3.69555e-015	-3.27571e-015	-1.50856e-014	-2.59345e-014	-2.07532e-014	-2.18232e-014	-2.01463e-014	-2.5843e-014	-1.56341e-014	-1.86095e-014	-1.42201e-014
2.32115e-015	-8.60911e-015	5.03269e-015	-7.47664e-015	-7.66623e-015	-1.27522e-014	-1.3145e-014	-1.79273e-014	-2.89005e-014	-2.33261e-014	-2.20688e-014	-2.66036e-014	-8.42221e-015	-1.9818e-014	-3.64277e-015	-3.36344e-015	-1.49738e-014	-2.60119e-014	-2.10795e-014	-2.16204e-014	-2.02436e-014	-2.57846e-014	-1.57137e-014	-1.90649e-014	-1.42478e-014
2.54665e-015	-9.01349e-015	4.83098e-015	-7.36222e-015	-7.67164e-015	-1.23449e-014	-1.28669e-014	-1.7332e-014	-2.86413e-014	-2.32985e-014	-2.18801e-014	-2.71421e-014	-8.29213e-015	-1.9892e-014	-3.60116e-015	-3.43682e-015	-1.48793e-014	-2.6046e-014	-2.1389e-014	-2.13846e-014	-2.03285e-014	-2.56972e-014	-1.57782e-014	-1.95043e-014	-1.42334e-014
2.74388e-015	-9.4305e-015	4.60085e-015	-7.25724e-015	-7.66582e-015	-1.1941e-014	-1.25636e-014	-1.67324e-014	-2.83442e-014	-2.32507e-014	-2.16821e-014	-2.7621e-014	-8.1863e-015	-1.99512e-014	-3.57185e-015	-3.49521e-015	-1.4806e-014	-2.60374e-014	-2.16815e-014	-2.11197e-014	-2.04018e-014	-2.55837e-014	-1.58308e-014	-1.9927e-014	-1.41766e-014
2.91397e-015	-9.85831e-015	4.34522e-015	-7.16341e-015	-7.64897e-015	-1.15436e-014	-1.22383e-014	-1.61331e-014	-2.80121e-014	-2.31862e-014	-2.14773e-014	-2.80396e-014	-8.10376e-015	-1.99974e-014	-3.55568e-015	-3.53838e-015	-1.47574e-014	-2.59865e-014	-2.19565e-014	-2.08295e-014	-2.04647e-014	-2.54467e-014	-1.58732e-014	-2.03321e-014	-1.40778e-014
3.0574e-015	-1.02958e-014	4.06705e-015	-7.08207e-015	-7.62157e-015	-1.11552e-014	-1.18949e-014	-1.55383e-014	-2.76484e-014	-2.31084e-014	-2.1268e-014	-2.83969e-014	-8.04442e-015	-2.00323e-014	-3.55344e-015	-3.56711e-015	-1.47362e-014	-2.58939e-014	-2.22132e-014	-2.05186e-014	-2.05186e-014	-2.52885e-014	-1.59088e-014	-2.07196e-014	-1.39375e-014
3.17586e-015	-1.07418e-014	3.76984e-015	-7.01478e-015	-7.58433e-015	-1.07791e-014	-1.15377e-014	-1.49531e-014	-2.72573e-014	-2.30209e-014	-2.10568e-014	-2.86931e-014	-8.0075e-015	-2.00574e-014	-3.56565e-015	-3.58185e-015	-1.47446e-014	-2.57609e-014	-2.24512e-014	-2.01914e-014	-2.05648e-014	-2.51108e-014	-1.59404e-014	-2.1089e-014	-1.37572e-014
3.27086e-015	-1.11949e-014	3.45721e-015	-6.96299e-015	-7.53799e-015	-1.04177e-014	-1.11695e-014	-1.4382e-014	-2.68426e-014	-2.29269e-014	-2.08466e-014	-2.89291e-014	-7.99209e-015	-2.00749e-014	-3.59278e-015	-3.58342e-015	-1.47843e-014	-2.55891e-014	-2.26702e-014	-1.98521e-014	-2.06053e-014	-2.4916e-014	-1.59706e-014	-2.14398e-014	-1.35382e-014
3.34312e-015	-1.16539e-014	3.1326e-015	-6.92663e-015	-7.48343e-015	-1.00736e-014	-1.07938e-014	-1.38283e-014	-2.64087e-014	-2.28299e-014	-2.06399e-014	-2.91076e-014	-7.9967e-015	-2.00873e-014	-3.63472e-015	-3.57253e-015	-1.48558e-014	-2.53802e-014	-2.28685e-014	-1.95053e-014	-2.06423e-014	-2.47059e-014	-1.60021e-014	-2.17722e-014	-1.3282e-014
3.39407e-015	-1.21166e-014	2.7997e-015	-6.90633e-015	-7.42149e-015	-9.74893e-015	-1.0414e-014	-1.32966e-014	-2.596e-014	-2.27331e-014	-2.04387e-014	-2.92305e-014	-8.02041e-015	-2.00972e-014	-3.69168e-015	-3.5506e-015	-1.496e-014	-2.51356e-014	-2.30453e-014	-1.91555e-014	-2.06774e-014	-2.4483e-014	-1.60378e-014	-2.20864e-014	-1.29907e-014
3.42511e-015	-1.25816e-014	2.46229e-015	-6.90309e-015	-7.35267e-015	-9.44519e-015	-1.00338e-014	-1.27905e-014	-2.55023e-014	-2.26397e-014	-2.02455e-014	-2.93002e-014	-8.06265e-015	-2.01072e-014	-3.76361e-015	-3.51883e-015	-1.50967e-014	-2.4857e-014	-2.31998e-014	-1.88077e-014	-2.07124e-014	-2.42488e-014	-1.608e-014	-2.23824e-014	-1.26672e-014
3.43747e-015	-1.30477e-014	2.12366e-015	-6.917e-015	-7.27741e-015	-9.16412e-015	-9.6562e-015	-1.23137e-014	-2.50398e-014	-2.25536e-014	-2.0063e-014	-2.93194e-014	-8.12286e-015	-2.01196e-014	-3.85022e-015	-3.4791e-015	-1.5265e-014	-2.45464e-014	-2.33316e-014	-1.84661e-014	-2.07492e-014	-2.40042e-014	-1.61307e-014	-2.26607e-014	-1.23141e-014
3.43171e-015	-1.35135e-014	1.78738e-015	-6.94754e-015	-7.19618e-015	-8.90625e-015	-9.28433e-015	-1.18691e-014	-2.45773e-014	-2.24771e-014	-1.98934e-014	-2.92918e-014	-8.20006e-015	-2.01373e-014	-3.95051e-015	-3.43294e-015	-1.54627e-014	-2.42059e-014	-2.34393e-014	-1.81339e-014	-2.07907e-014	-2.37509e-014	-1.61919e-014	-2.29223e-014	-1.19352e-014
3.40866e-015	-1.3978e-014	1.45681e-015	-6.99458e-015	-7.10962e-015	-8.67155e-015	-8.92066e-015	-1.14599e-014	-2.41194e-014	-2.24136e-014	-1.97382e-014	-2.92211e-014	-8.29339e-015	-2.01625e-014	-4.06315e-015	-3.38255e-015	-1.56878e-014	-2.38371e-014	-2.35225e-014	-1.78149e-014	-2.08385e-014	-2.34893e-014	-1.62655e-014	-2.31682e-014	-1.15337e-014
3.36936e-015	-1.44396e-014	1.13521e-015	-7.05701e-015	-7.01844e-015	-8.46101e-015	-8.56801e-015	-1.10877e-014	-2.36706e-014	-2.23661e-014	-1.95998e-014	-2.91106e-014	-8.40147e-015	-2.01975e-014	-4.18709e-015	-3.3303e-015	-1.59369e-014	-2.34422e-014	-2.35796e-014	-1.75124e-014	-2.08945e-014	-2.32207e-014	-1.63524e-014	-2.33993e-014	-1.11133e-014
3.31492e-015	-1.48968e-014	8.25642e-016	-7.1343e-015	-6.9226e-015	-8.27361e-015	-8.22832e-015	-1.0754e-014	-2.32351e-014	-2.23364e-014	-1.94793e-014	-2.89646e-014	-8.52351e-015	-2.02446e-014	-4.3205e-015	-3.27842e-015	-1.62068e-014	-2.30232e-014	-2.36096e-014	-1.72292e-014	-2.09612e-014	-2.29463e-014	-1.64545e-014	-2.36168e-014	-1.06778e-014
3.24617e-015	-1.53486e-014	5.30781e-016	-7.2245e-015	-6.82254e-015	-8.1089e-015	-7.90266e-015	-1.04596e-014	-2.28169e-014	-2.2327e-014	-1.93778e-014	-2.87875e-014	-8.65863e-015	-2.03053e-014	-4.46194e-015	-3.22931e-015	-1.64935e-014	-2.25825e-014	-2.36108e-014	-1.69678e-014	-2.10401e-014	-2.26668e-014	-1.65728e-014	-2.38221e-014	-1.02316e-014
3.16361e-015	-1.57938e-014	2.52849e-016	-7.32662e-015	-6.71792e-015	-7.96605e-015	-7.59193e-015	-1.02047e-014	-2.24194e-014	-2.23395e-014	-1.92962e-014	-2.85838e-014	-8.80589e-015	-2.03811e-014	-4.61017e-015	-3.18458e-015	-1.67913e-014	-2.21223e-014	-2.35829e-014	-1.67297e-014	-2.11325e-014	-2.23827e-014	-1.67067e-014	-2.40161e-014	-9.77937e-015
3.06787e-015	-1.62308e-014	-6.51862e-018	-7.43907e-015	-6.60847e-015	-7.84195e-015	-7.29675e-015	-9.98871e-015	-2.20461e-014	-2.2374e-014	-1.92348e-014	-2.83587e-014	-8.9643e-015	-2.04729e-014	-4.7633e-015	-3.14645e-015	-1.70952e-014	-2.16443e-014	-2.35251e-014	-1.65163e-014	-2.12395e-014	-2.20948e-014	-1.68562e-014	-2.42004e-014	-9.32515e-015
2.95977e-015	-1.6659e-014	-2.45541e-016	-7.55997e-015	-6.49413e-015	-7.7351e-015	-7.0178e-015	-9.81024e-015	-2.16988e-014	-2.24311e-014	-1.9194e-014	-2.81171e-014	-9.13252e-015	-2.05819e-014	-4.91888e-015	-3.11687e-015	-1.74002e-014	-2.11505e-014	-2.34366e-014	-1.63287e-014	-2.13625e-014	-2.1803e-014	-1.70215e-014	-2.43761e-014	-8.87326e-015
2.83959e-015	-1.70771e-014	-4.6303e-016	-7.68725e-015	-6.37461e-015	-7.64286e-015	-6.75491e-015	-9.66717e-015	-2.13803e-014	-2.25105e-014	-1.91728e-014	-2.78638e-014	-9.3096e-015	-2.07087e-014	-5.07565e-015	-3.09789e-015	-1.77001e-014	-2.06426e-014	-2.33165e-014	-1.61673e-014	-2.15026e-014	-2.15074e-014	-1.72018e-014	-2.45447e-014	-8.42854e-015
2.7079e-015	-1.74844e-014	-6.57652e-016	-7.81897e-015	-6.25e-015	-7.56191e-015	-6.50719e-015	-9.55687e-015	-2.10926e-014	-2.26118e-014	-1.91706e-014	-2.76028e-014	-9.49389e-015	-2.08533e-014	-5.23106e-015	-3.09143e-015	-1.79891e-014	-2.01221e-014	-2.31643e-014	-1.60323e-014	-2.16607e-014	-2.1208e-014	-1.73969e-014	-2.47078e-014	-7.99542e-015
2.56531e-015	-1.78792e-014	-8.28827e-016	-7.95331e-015	-6.11986e-015	-7.48963e-015	-6.27324e-015	-9.47646e-015	-2.08357e-014	-2.27339e-014	-1.91858e-014	-2.7338e-014	-9.68391e-015	-2.10154e-014	-5.38326e-015	-3.09853e-015	-1.82613e-014	-1.95909e-014	-2.29801e-014	-1.59227e-014	-2.18372e-014	-2.0905e-014	-1.76055e-014	-2.48665e-014	-7.57916e-015
2.41246e-015	-1.82609e-014	-9.76591e-016	-8.08848e-015	-5.98445e-015	-7.42254e-015	-6.0517e-015	-9.4231e-015	-2.061e-014	-2.28755e-014	-1.92169e-014	-2.70727e-014	-9.879e-015	-2.11938e-014	-5.52943e-015	-3.12132e-015	-1.85112e-014	-1.90506e-014	-2.27632e-014	-1.58382e-014	-2.20324e-014	-2.05988e-014	-1.78266e-014	-2.50224e-014	-7.1839e-015
2.24965e-015	-1.86286e-014	-1.10104e-015	-8.22101e-015	-5.8436e-015	-7.35678e-015	-5.83999e-015	-9.3916e-015	-2.04147e-014	-2.30348e-014	-1.92621e-014	-2.68099e-014	-1.00776e-014	-2.13873e-014	-5.66716e-015	-3.16063e-015	-1.87332e-014	-1.8502e-014	-2.25131e-014	-1.57766e-014	-2.22467e-014	-2.0289e-014	-1.80585e-014	-2.51768e-014	-6.81344e-015
2.07688e-015	-1.89813e-014	-1.20271e-015	-8.3483e-015	-5.69646e-015	-7.28779e-015	-5.63601e-015	-9.37705e-015	-2.02487e-014	-2.32091e-014	-1.93187e-014	-2.65534e-014	-1.02779e-014	-2.15944e-014	-5.79501e-015	-3.21745e-015	-1.89213e-014	-1.79465e-014	-2.22306e-014	-1.57361e-014	-2.24788e-014	-1.9975e-014	-1.82986e-014	-2.53311e-014	-6.47165e-015
1.89543e-015	-1.93181e-014	-1.28207e-015	-8.46827e-015	-5.54277e-015	-7.21182e-015	-5.43716e-015	-9.37385e-015	-2.01101e-014	-2.33956e-014	-1.93838e-014	-2.63058e-014	-1.04784e-014	-2.18129e-014	-5.91089e-015	-3.29243e-015	-1.90704e-014	-1.7385e-014	-2.19157e-014	-1.5714e-014	-2.27277e-014	-1.96575e-014	-1.85446e-014	-2.54863e-014	-6.16194e-015
1.70516e-015	-1.96387e-014	-1.3403e-015	-8.5789e-015	-5.38165e-015	-7.12525e-015	-5.23966e-015	-9.37688e-015	-1.99973e-014	-2.3591e-014	-1.94545e-014	-2.60699e-014	-1.06775e-014	-2.2041e-014	-6.01255e-015	-3.38606e-015	-1.91756e-014	-1.68182e-014	-2.15682e-014	-1.5708e-014	-2.29924e-014	-1.93364e-014	-1.87939e-014	-2.5643e-014	-5.88831e-015
1.50658e-015	-1.9942e-014	-1.37856e-015	-8.67753e-015	-5.21308e-015	-7.02406e-015	-5.04072e-015	-9.3803e-015	-1.99068e-014	-2.37917e-014	-1.95274e-014	-2.58474e-014	-1.08732e-014	-2.22763e-014	-6.09789e-015	-3.49835e-015	-1.92323e-014	-1.62477e-014	-2.1189e-014	-1.57148e-014	-2.3272e-014	-1.90113e-014	-1.9044e-014	-2.58022e-014	-5.65314e-015
1.30035e-015	-2.02275e-014	-1.39863e-015	-8.76195e-015	-5.03755e-015	-6.90418e-015	-4.83738e-015	-9.37844e-015	-1.98348e-014	-2.39944e-014	-1.95989e-014	-2.56402e-014	-1.10638e-014	-2.25154e-014	-6.16557e-015	-3.62871e-015	-1.92369e-014	-1.56739e-014	-2.07791e-014	-1.5731e-014	-2.35637e-014	-1.86823e-014	-1.92922e-014	-2.5965e-014	-5.45878e-015
1.08684e-015	-2.04944e-014	-1.40252e-015	-8.83023e-015	-4.85451e-015	-6.76175e-015	-4.62602e-015	-9.36503e-015	-1.97776e-014	-2.41953e-014	-1.96652e-014	-2.54498e-014	-1.1247e-014	-2.27546e-014	-6.21396e-015	-3.77702e-015	-1.91862e-014	-1.50977e-014	-2.03392e-014	-1.57536e-014	-2.38651e-014	-1.83487e-014	-1.95357e-014	-2.61322e-014	-5.30845e-015
8.67581e-016	-2.07415e-014	-1.3922e-015	-8.88005e-015	-4.66417e-015	-6.59399e-015	-4.40287e-015	-9.33422e-015	-1.97305e-014	-2.43906e-014	-1.97224e-014	-2.52774e-014	-1.14206e-014	-2.29908e-014	-6.24165e-015	-3.94247e-015	-1.90782e-014	-1.452e-014	-1.98699e-014	-1.57796e-014	-2.4174e-014	-1.8011e-014	-1.97723e-014	-2.63042e-014	-5.20401e-015
6.42671e-016	-2.09688e-014	-1.37e-015	-8.90949e-015	-4.4665e-015	-6.3979e-015	-4.16447e-015	-9.28011e-015	-1.96895e-014	-2.45757e-014	-1.97661e-014	-2.51234e-014	-1.15829e-014	-2.32199e-014	-6.24754e-015	-4.12344e-015	-1.89103e-014	-1.39415e-014	-1.93726e-014	-1.58052e-014	-2.44862e-014	-1.76694e-014	-1.99998e-014	-2.6481e-014	-5.14686e-015
4.13532e-016	-2.11752e-014	-1.33807e-015	-8.91653e-015	-4.26125e-015	-6.17103e-015	-3.90783e-015	-9.19735e-015	-1.96498e-014	-2.47464e-014	-1.97928e-014	-2.49885e-014	-1.1731e-014	-2.34385e-014	-6.23023e-015	-4.31863e-015	-1.86806e-014	-1.33629e-014	-1.8849e-014	-1.58268e-014	-2.47982e-014	-1.73238e-014	-2.02152e-014	-2.66635e-014	-5.13812e-015
1.81584e-016	-2.13602e-014	-1.29862e-015	-8.89914e-015	-4.04896e-015	-5.91099e-015	-3.62948e-015	-9.08005e-015	-1.96054e-014	-2.48985e-014	-1.9798e-014	-2.48728e-014	-1.18621e-014	-2.36425e-014	-6.18885e-015	-4.52734e-015	-1.83894e-014	-1.27845e-014	-1.83007e-014	-1.58407e-014	-2.51071e-014	-1.69743e-014	-2.04165e-014	-2.68514e-014	-5.17748e-015
-5.17371e-017	-2.15232e-014	-1.25434e-015	-8.8564e-015	-3.82987e-015	-5.61641e-015	-3.32699e-015	-8.92304e-015	-1.95506e-014	-2.50279e-014	-1.97781e-014	-2.47752e-014	-1.19742e-014	-2.38276e-014	-6.12326e-015	-4.74697e-015	-1.80381e-014	-1.22065e-014	-1.77292e-014	-1.5843e-014	-2.54103e-014	-1.66216e-014	-2.06015e-014	-2.70441e-014	-5.26587e-015
-2.84666e-016	-2.16635e-014	-1.20801e-015	-8.78705e-015	-3.60404e-015	-5.28513e-015	-2.99766e-015	-8.72107e-015	-1.94794e-014	-2.51304e-014	-1.9729e-014	-2.46949e-014	-1.20646e-014	-2.399e-014	-6.0335e-015	-4.97539e-015	-1.76281e-014	-1.16299e-014	-1.7137e-014	-1.58305e-014	-2.57034e-014	-1.62662e-014	-2.07681e-014	-2.72416e-014	-5.40271e-015
-5.1641e-016	-2.17806e-014	-1.16187e-015	-8.68995e-015	-3.37268e-015	-4.916e-015	-2.63957e-015	-8.47083e-015	-1.93864e-014	-2.52016e-014	-1.96477e-014	-2.46309e-014	-1.21314e-014	-2.41252e-014	-5.9194e-015	-5.21054e-015	-1.71613e-014	-1.10547e-014	-1.65267e-014	-1.58005e-014	-2.59816e-014	-1.59088e-014	-2.09145e-014	-2.74433e-014	-5.58768e-015
-7.4541e-016	-2.18745e-014	-1.11835e-015	-8.56393e-015	-3.13675e-015	-4.50864e-015	-2.25064e-015	-8.16851e-015	-1.92652e-014	-2.52378e-014	-1.95308e-014	-2.45811e-014	-1.21724e-014	-2.42301e-014	-5.78154e-015	-5.44986e-015	-1.66407e-014	-1.04821e-014	-1.59002e-014	-1.57505e-014	-2.62412e-014	-1.555e-014	-2.10391e-014	-2.76488e-014	-5.81941e-015
-9.70111e-016	-2.19446e-014	-1.07952e-015	-8.40831e-015	-2.89711e-015	-4.0626e-015	-1.82967e-015	-7.81038e-015	-1.91115e-014	-2.52356e-014	-1.9375e-014	-2.45433e-014	-1.21852e-014	-2.43006e-014	-5.62042e-015	-5.69131e-015	-1.60703e-014	-9.91324e-015	-1.52593e-014	-1.5678e-014	-2.64785e-014	-1.51908e-014	-2.11409e-014	-2.78575e-014	-6.09658e-015
-1.18809e-015	-2.19905e-014	-1.04793e-015	-8.22277e-015	-2.65517e-015	-3.57816e-015	-1.37574e-015	-7.3945e-015	-1.89201e-014	-2.51919e-014	-1.91774e-014	-2.45157e-014	-1.21683e-014	-2.43334e-014	-5.43747e-015	-5.93243e-015	-1.54546e-014	-9.34839e-015	-1.46064e-014	-1.55813e-014	-2.66896e-014	-1.48319e-014	-2.12191e-014	-2.80682e-014	-6.41711e-015
-1.39781e-015	-2.20116e-014	-1.02457e-015	-8.0076e-015	-2.41193e-015	-3.05648e-015	-8.89001e-016	-6.91901e-015	-1.86864e-014	-2.5104e-014	-1.89366e-014	-2.44969e-014	-1.21199e-014	-2.43258e-014	-5.23412e-015	-6.17092e-015	-1.47989e-014	-8.78869e-015	-1.39438e-014	-1.54592e-014	-2.68708e-014	-1.44737e-014	-2.12728e-014	-2.82808e-014	-6.7791e-015
-1.59722e-015	-2.20073e-014	-1.01161e-015	-7.76295e-015	-2.16802e-015	-2.49964e-015	-3.70603e-016	-6.38358e-015	-1.84057e-014	-2.497e-014	-1.86507e-014	-2.44849e-014	-1.20383e-014	-2.42749e-014	-5.01212e-015	-6.40435e-015	-1.41091e-014	-8.23468e-015	-1.32752e-014	-1.53105e-014	-2.70183e-014	-1.41181e-014	-2.13018e-014	-2.84939e-014	-7.17973e-015
-1.78438e-015	-2.19776e-014	-1.01072e-015	-7.48892e-015	-1.92521e-015	-1.90939e-015	1.77958e-016	-5.78772e-015	-1.80737e-014	-2.47881e-014	-1.83183e-014	-2.44775e-014	-1.19215e-014	-2.41784e-014	-4.77314e-015	-6.63023e-015	-1.33915e-014	-7.68781e-015	-1.26033e-014	-1.51347e-014	-2.71288e-014	-1.37664e-014	-2.13065e-014	-2.87066e-014	-7.61574e-015
-1.95786e-015	-2.19218e-014	-1.02336e-015	-7.18656e-015	-1.68519e-015	-1.28813e-015	7.55011e-016	-5.13198e-015	-1.76873e-014	-2.4557e-014	-1.79387e-014	-2.44724e-014	-1.1768e-014	-2.40345e-014	-4.51894e-015	-6.84596e-015	-1.26534e-014	-7.14914e-015	-1.19307e-014	-1.49318e-014	-2.71991e-014	-1.342e-014	-2.12874e-014	-2.89172e-014	-8.0842e-015
-2.11609e-015	-2.18407e-014	-1.04968e-015	-6.85599e-015	-1.45029e-015	-6.38733e-016	1.35854e-015	-4.41758e-015	-1.72438e-014	-2.42762e-014	-1.75114e-014	-2.44674e-014	-1.15769e-014	-2.38421e-014	-4.2518e-015	-7.0499e-015	-1.19019e-014	-6.62016e-015	-1.12606e-014	-1.47025e-014	-2.72267e-014	-1.30798e-014	-2.12455e-014	-2.9124e-014	-8.58186e-015
-2.25723e-015	-2.17336e-014	-1.09029e-015	-6.49811e-015	-1.22177e-015	3.49883e-017	1.98604e-015	-3.64642e-015	-1.67419e-014	-2.39453e-014	-1.70368e-014	-2.44599e-014	-1.13478e-014	-2.35997e-014	-3.97402e-015	-7.24017e-015	-1.11444e-014	-6.10214e-015	-1.05954e-014	-1.44483e-014	-2.72093e-014	-1.27478e-014	-2.11824e-014	-2.93255e-014	-9.10486e-015
-2.37986e-015	-2.16005e-014	-1.14569e-015	-6.11442e-015	-1.00117e-015	7.29081e-016	2.63412e-015	-2.82139e-015	-1.61804e-014	-2.3564e-014	-1.6515e-014	-2.44482e-014	-1.10805e-014	-2.33069e-014	-3.68843e-015	-7.41459e-015	-1.03889e-014	-5.59656e-015	-9.9389e-015	-1.41702e-014	-2.71451e-014	-1.24261e-014	-2.10989e-014	-2.95212e-014	-9.6495e-015
-2.48221e-015	-2.14419e-014	-1.21563e-015	-5.70602e-015	-7.90309e-016	1.43984e-015	3.29843e-015	-1.94612e-015	-1.55591e-014	-2.31336e-014	-1.59468e-014	-2.44302e-014	-1.07743e-014	-2.29636e-014	-3.3975e-015	-7.57216e-015	-9.64284e-015	-5.10576e-015	-9.29405e-015	-1.38705e-014	-2.70324e-014	-1.21155e-014	-2.09972e-014	-2.97088e-014	-1.02116e-014
-2.56334e-015	-2.12582e-014	-1.30028e-015	-5.27478e-015	-5.90614e-016	2.16365e-015	3.97437e-015	-1.02468e-015	-1.48782e-014	-2.26552e-014	-1.53342e-014	-2.44049e-014	-1.04289e-014	-2.25705e-014	-3.10396e-015	-7.71195e-015	-8.91446e-015	-4.6316e-015	-8.66359e-015	-1.35522e-014	-2.68702e-014	-1.1818e-014	-2.08793e-014	-2.98873e-014	-1.0787e-014
-2.62156e-015	-2.10502e-014	-1.39902e-015	-4.82229e-015	-4.04533e-016	2.89609e-015	4.65714e-015	-6.2627e-017	-1.41387e-014	-2.21306e-014	-1.46793e-014	-2.4371e-014	-1.00451e-014	-2.21293e-014	-2.81092e-015	-7.83261e-015	-8.21211e-015	-4.17589e-015	-8.05106e-015	-1.3218e-014	-2.66579e-014	-1.15351e-014	-2.07476e-014	-3.00555e-014	-1.1372e-014
-2.65625e-015	-2.08185e-014	-1.51099e-015	-4.35009e-015	-2.33641e-016	3.63218e-015	5.34178e-015	9.34612e-016	-1.33424e-014	-2.15622e-014	-1.39853e-014	-2.43262e-014	-9.62378e-015	-2.16409e-014	-2.52092e-015	-7.93391e-015	-7.54389e-015	-3.73969e-015	-7.45923e-015	-1.28711e-014	-2.63957e-014	-1.12689e-014	-2.06044e-014	-3.02125e-014	-1.19624e-014
-2.66619e-015	-2.05638e-014	-1.63462e-015	-3.86037e-015	-7.91497e-017	4.36801e-015	6.02282e-015	1.96224e-015	-1.24917e-014	-2.09529e-014	-1.32554e-014	-2.427e-014	-9.166e-015	-2.11072e-014	-2.23744e-015	-8.01645e-015	-6.91762e-015	-3.32516e-015	-6.89072e-015	-1.25151e-014	-2.60844e-014	-1.10214e-014	-2.04528e-014	-3.03569e-014	-1.25537e-014
-2.65113e-015	-2.02865e-014	-1.76789e-015	-3.35564e-015	5.67604e-017	5.09864e-015	6.69428e-015	3.01384e-015	-1.159e-014	-2.03058e-014	-1.24936e-014	-2.42019e-014	-8.67282e-015	-2.05316e-014	-1.96321e-015	-8.08032e-015	-6.34e-015	-2.93465e-015	-6.34892e-015	-1.21544e-014	-2.57252e-014	-1.07947e-014	-2.02959e-014	-3.04878e-014	-1.31418e-014
-2.61087e-015	-1.99875e-014	-1.90929e-015	-2.8378e-015	1.73205e-016	5.81972e-015	7.35062e-015	4.08332e-015	-1.06408e-014	-1.96248e-014	-1.17038e-014	-2.41209e-014	-8.14612e-015	-1.99168e-014	-1.7019e-015	-8.1262e-015	-5.81814e-015	-2.56991e-015	-5.83684e-015	-1.17935e-014	-2.53204e-014	-1.05912e-014	-2.01365e-014	-3.06043e-014	-1.37232e-014
-2.54548e-015	-1.96683e-014	-2.05707e-015	-2.30875e-015	2.68949e-016	6.52697e-015	7.98633e-015	5.16372e-015	-9.64891e-015	-1.89142e-014	-1.08906e-014	-2.4027e-014	-7.58933e-015	-1.92667e-014	-1.45597e-015	-8.15502e-015	-5.35815e-015	-2.23329e-015	-5.35738e-015	-1.14364e-014	-2.48727e-014	-1.04123e-014	-1.9978e-014	-3.07055e-014	-1.42939e-014
-2.45499e-015	-1.93311e-014	-2.209e-015	-1.77062e-015	3.42893e-016	7.21587e-015	8.59605e-015	6.24808e-015	-8.61933e-015	-1.81784e-014	-1.00584e-014	-2.39203e-014	-7.00473e-015	-1.85851e-014	-1.22813e-015	-8.16787e-015	-4.96531e-015	-1.92674e-015	-4.91343e-015	-1.10881e-014	-2.4385e-014	-1.026e-014	-1.98236e-014	-3.07907e-014	-1.48502e-014
-2.33988e-015	-1.89764e-014	-2.36315e-015	-1.22578e-015	3.93844e-016	7.88179e-015	9.17384e-015	7.32914e-015	-7.55754e-015	-1.74225e-014	-9.21224e-015	-2.38013e-014	-6.39481e-015	-1.78769e-014	-1.02074e-015	-8.16639e-015	-4.64493e-015	-1.65208e-015	-4.508e-015	-1.07534e-014	-2.38609e-014	-1.01363e-014	-1.96773e-014	-3.086e-014	-1.53888e-014
-2.20089e-015	-1.86058e-014	-2.51727e-015	-6.77292e-016	4.21767e-016	8.5209e-015	9.71454e-015	8.39961e-015	-6.46953e-015	-1.66518e-014	-8.35756e-015	-2.367e-014	-5.76313e-015	-1.71467e-014	-8.36903e-016	-8.1521e-015	-4.4019e-015	-1.41158e-015	-4.14364e-015	-1.04374e-014	-2.3305e-014	-1.00433e-014	-1.9542e-014	-3.09137e-014	-1.59065e-014
-2.03881e-015	-1.82209e-014	-2.66892e-015	-1.27393e-016	4.25384e-016	9.13014e-015	1.02127e-014	9.45274e-015	-5.36233e-015	-1.58716e-014	-7.49951e-015	-2.35278e-014	-5.11423e-015	-1.63993e-014	-6.79024e-016	-8.127e-015	-4.23865e-015	-1.20732e-015	-3.82347e-015	-1.01446e-014	-2.27224e-014	-9.98304e-015	-1.94209e-014	-3.09517e-014	-1.64004e-014
-1.85471e-015	-1.78237e-014	-2.81568e-015	4.2176e-016	4.04487e-016	9.7064e-015	1.06634e-014	1.04814e-014	-4.24265e-015	-1.50871e-014	-6.64422e-015	-2.33762e-014	-4.45156e-015	-1.56399e-014	-5.49351e-016	-8.09358e-015	-4.15824e-015	-1.0412e-015	-3.55019e-015	-9.87984e-015	-2.21178e-014	-9.95716e-015	-1.93166e-014	-3.09748e-014	-1.68683e-014
-1.65086e-015	-1.74166e-014	-2.95525e-015	9.67272e-016	3.58965e-016	1.02473e-014	1.10622e-014	1.14785e-014	-3.11782e-015	-1.43041e-014	-5.79765e-015	-2.32161e-014	-3.77931e-015	-1.48745e-014	-4.50027e-016	-8.05461e-015	-4.16244e-015	-9.14922e-016	-3.32581e-015	-9.64789e-015	-2.14966e-014	-9.96659e-015	-1.92321e-014	-3.09837e-014	-1.73086e-014
-1.42869e-015	-1.70017e-014	-3.08545e-015	1.50593e-015	2.8884e-016	1.07502e-014	1.14049e-014	1.2439e-014	-1.99558e-015	-1.35284e-014	-4.96542e-015	-2.30494e-014	-3.10226e-015	-1.41087e-014	-3.82492e-016	-8.01276e-015	-4.25241e-015	-8.29763e-016	-3.15287e-015	-9.45353e-015	-2.08652e-014	-1.0013e-014	-1.91706e-014	-3.09797e-014	-1.7719e-014
-1.19006e-015	-1.65817e-014	-3.20387e-015	2.03521e-015	1.94954e-016	1.1213e-014	1.16884e-014	1.33577e-014	-8.82629e-016	-1.27658e-014	-4.15273e-015	-2.28785e-014	-2.42479e-015	-1.33484e-014	-3.47651e-016	-7.97104e-015	-4.42838e-015	-7.87413e-016	-3.03347e-015	-9.30148e-015	-2.02292e-014	-1.0098e-014	-1.91337e-014	-3.09635e-014	-1.80981e-014
-9.37509e-016	-1.6159e-014	-3.30868e-015	2.55208e-015	7.74475e-017	1.16348e-014	1.19096e-014	1.42294e-014	2.13988e-016	-1.20222e-014	-3.3652e-015	-2.27063e-014	-1.75161e-015	-1.25994e-014	-3.47079e-016	-7.93283e-015	-4.68992e-015	-7.88335e-016	-2.96913e-015	-9.19541e-015	-1.95953e-014	-1.02226e-014	-1.91239e-014	-3.0937e-014	-1.84447e-014
-6.73069e-016	-1.57357e-014	-3.39827e-015	3.0539e-015	-6.3362e-017	1.20142e-014	1.20664e-014	1.50489e-014	1.28683e-015	-1.13031e-014	-2.60796e-015	-2.25351e-014	-1.08753e-015	-1.18676e-014	-3.81642e-016	-7.90122e-015	-5.03587e-015	-8.33876e-016	-2.96283e-015	-9.13882e-015	-1.89705e-014	-1.03878e-014	-1.91443e-014	-3.0902e-014	-1.87572e-014
-3.9926e-016	-1.53147e-014	-3.47073e-015	3.53822e-015	-2.26263e-016	1.23504e-014	1.21573e-014	1.58123e-014	2.32834e-015	-1.06135e-014	-1.88599e-015	-2.23679e-014	-4.37642e-016	-1.11584e-014	-4.52287e-016	-7.87858e-015	-5.46384e-015	-9.24998e-016	-3.01647e-015	-9.13541e-015	-1.83621e-014	-1.05952e-014	-1.91972e-014	-3.08608e-014	-1.90357e-014
-1.18098e-016	-1.48988e-014	-3.52475e-015	4.00278e-015	-4.09864e-016	1.26434e-014	1.21814e-014	1.65158e-014	3.33156e-015	-9.95874e-015	-1.20489e-015	-2.22075e-014	1.9274e-016	-1.04779e-014	-5.5886e-016	-7.86755e-015	-5.97083e-015	-1.06243e-015	-3.13167e-015	-9.18842e-015	-1.77767e-014	-1.08457e-014	-1.92844e-014	-3.0815e-014	-1.928e-014
1.67378e-016	-1.4491e-014	-3.55935e-015	4.44492e-015	-6.13158e-016	1.28928e-014	1.21388e-014	1.71566e-014	4.29022e-015	-9.34361e-015	-5.6885e-016	-2.20571e-014	7.98565e-016	-9.83196e-015	-7.0116e-016	-7.87104e-015	-6.55313e-015	-1.24611e-015	-3.30992e-015	-9.30022e-015	-1.72216e-014	-1.11391e-014	-1.94072e-014	-3.07673e-014	-1.94903e-014
4.54208e-016	-1.40942e-014	-3.57409e-015	4.86244e-015	-8.34609e-016	1.30992e-014	1.20301e-014	1.77319e-014	5.1977e-015	-8.77307e-015	1.76417e-017	-2.19199e-014	1.37484e-015	-9.22554e-015	-8.78854e-016	-7.89153e-015	-7.20664e-015	-1.47644e-015	-3.55241e-015	-9.47305e-015	-1.67028e-014	-1.14758e-014	-1.95665e-014	-3.07202e-014	-1.96672e-014
7.39614e-016	-1.37108e-014	-3.56781e-015	5.2527e-015	-1.07265e-015	1.32645e-014	1.18564e-014	1.82402e-014	6.04854e-015	-8.25163e-015	5.50967e-016	-2.17985e-014	1.91716e-015	-8.66373e-015	-1.09077e-015	-7.93121e-015	-7.926e-015	-1.75338e-015	-3.8599e-015	-9.70934e-015	-1.62272e-014	-1.18569e-014	-1.97635e-014	-3.06759e-014	-1.98115e-014
1.02116e-015	-1.33437e-014	-3.54021e-015	5.61316e-015	-1.3255e-015	1.339e-014	1.16202e-014	1.86812e-014	6.83738e-015	-7.78307e-015	1.02782e-015	-2.16959e-014	2.42122e-015	-8.15108e-015	-1.33625e-015	-7.99248e-015	-8.70554e-015	-2.07594e-015	-4.23398e-015	-1.00098e-014	-1.58009e-014	-1.22825e-014	-1.99991e-014	-3.06375e-014	-1.99244e-014
1.29625e-015	-1.29955e-014	-3.49113e-015	5.94128e-015	-1.59126e-015	1.34777e-014	1.13238e-014	1.90548e-014	7.56027e-015	-7.37107e-015	1.44488e-015	-2.16157e-014	2.88251e-015	-7.69111e-015	-1.61396e-015	-8.07703e-015	-9.53919e-015	-2.44363e-015	-4.6749e-015	-1.03756e-014	-1.54303e-014	-1.27521e-014	-2.02741e-014	-3.06081e-014	-2.00076e-014
1.56208e-015	-1.26692e-014	-3.42121e-015	6.23546e-015	-1.86804e-015	1.35297e-014	1.09702e-014	1.93614e-014	8.21295e-015	-7.01897e-015	1.7998e-015	-2.15613e-014	3.29698e-015	-7.28789e-015	-1.92276e-015	-8.18677e-015	-1.0421e-014	-2.8561e-015	-5.18283e-015	-1.08078e-014	-1.5121e-014	-1.32652e-014	-2.05888e-014	-3.05903e-014	-2.00632e-014
1.8163e-015	-1.23675e-014	-3.33089e-015	6.49346e-015	-2.15362e-015	1.35485e-014	1.05631e-014	1.96023e-014	8.79152e-015	-6.73045e-015	2.09114e-015	-2.1535e-014	3.66131e-015	-6.94412e-015	-2.26101e-015	-8.32244e-015	-1.13435e-014	-3.31201e-015	-5.75802e-015	-1.13058e-014	-1.48779e-014	-1.38216e-014	-2.09435e-014	-3.05872e-014	-2.00933e-014
2.05688e-015	-1.20924e-014	-3.22127e-015	6.71379e-015	-2.4458e-015	1.35367e-014	1.01075e-014	1.97793e-014	9.29384e-015	-6.5075e-015	2.31748e-015	-2.15401e-014	3.97196e-015	-6.66268e-015	-2.62622e-015	-8.48493e-015	-1.22999e-014	-3.80996e-015	-6.39972e-015	-1.18689e-014	-1.47061e-014	-1.44202e-014	-2.13377e-014	-3.06018e-014	-2.00993e-014
2.28138e-015	-1.18457e-014	-3.09386e-015	6.89549e-015	-2.74267e-015	1.34964e-014	9.60818e-015	1.9895e-014	9.71716e-015	-6.35177e-015	2.47799e-015	-2.15795e-014	4.22634e-015	-6.44604e-015	-3.01561e-015	-8.67484e-015	-1.32836e-014	-4.34858e-015	-7.10689e-015	-1.24958e-014	-1.46092e-014	-1.50594e-014	-2.17712e-014	-3.06365e-014	-2.00844e-014
2.48822e-015	-1.16295e-014	-2.94982e-015	7.03691e-015	-3.04201e-015	1.34304e-014	9.07043e-015	1.9952e-014	1.00604e-014	-6.26468e-015	2.57271e-015	-2.1656e-014	4.42212e-015	-6.29603e-015	-3.42692e-015	-8.89159e-015	-1.4287e-014	-4.92602e-015	-7.8789e-015	-1.3186e-014	-1.45904e-014	-1.5738e-014	-2.22438e-014	-3.06947e-014	-2.00515e-014
2.67675e-015	-1.14448e-014	-2.79072e-015	7.13697e-015	-3.34171e-015	1.33415e-014	8.50014e-015	1.99536e-014	1.03231e-014	-6.24717e-015	2.60195e-015	-2.17711e-014	4.55758e-015	-6.21293e-015	-3.85749e-015	-9.13511e-015	-1.53025e-014	-5.5405e-015	-8.71448e-015	-1.39376e-014	-1.46529e-014	-1.64555e-014	-2.27545e-014	-3.07789e-014	-2.00033e-014
2.84508e-015	-1.12944e-014	-2.61845e-015	7.1951e-015	-3.63997e-015	1.32328e-014	7.9032e-015	1.99035e-014	1.05047e-014	-6.29958e-015	2.56661e-015	-2.19269e-014	4.63111e-015	-6.19715e-015	-4.30449e-015	-9.40478e-015	-1.63232e-014	-6.18994e-015	-9.61181e-015	-1.47483e-014	-1.47986e-014	-1.72101e-014	-2.33029e-014	-3.08913e-014	-1.99427e-014
2.9924e-015	-1.11794e-014	-2.43499e-015	7.21033e-015	-3.93479e-015	1.31075e-014	7.28542e-015	1.98055e-014	1.0606e-014	-6.42193e-015	2.46767e-015	-2.21259e-014	4.64181e-015	-6.24847e-015	-4.76563e-015	-9.6992e-015	-1.73418e-014	-6.87192e-015	-1.0569e-014	-1.56159e-014	-1.50289e-014	-1.79999e-014	-2.38878e-014	-3.10347e-014	-1.98724e-014
3.11742e-015	-1.1101e-014	-2.24284e-015	7.18238e-015	-4.22459e-015	1.29687e-014	6.65372e-015	1.9664e-014	1.0629e-014	-6.61334e-015	2.30686e-015	-2.23693e-014	4.58917e-015	-6.3666e-015	-5.23768e-015	-1.0017e-014	-1.83518e-014	-7.58378e-015	-1.15831e-014	-1.65367e-014	-1.53441e-014	-1.88231e-014	-2.45076e-014	-3.12111e-014	-1.97956e-014
3.2202e-015	-1.10595e-014	-2.04477e-015	7.11156e-015	-4.50759e-015	1.28193e-014	6.01437e-015	1.94834e-014	1.05757e-014	-6.8729e-015	2.08674e-015	-2.26577e-014	4.47242e-015	-6.54971e-015	-5.71721e-015	-1.0356e-014	-1.93461e-014	-8.32288e-015	-1.26517e-014	-1.75075e-014	-1.57436e-014	-1.96774e-014	-2.51605e-014	-3.14221e-014	-1.9715e-014
3.30015e-015	-1.10553e-014	-1.84336e-015	6.99799e-015	-4.78245e-015	1.26615e-014	5.3734e-015	1.92679e-014	1.04489e-014	-7.19936e-015	1.80959e-015	-2.29914e-014	4.2926e-015	-6.79595e-015	-6.20075e-015	-1.07141e-014	-2.03187e-014	-9.08643e-015	-1.37713e-014	-1.85257e-014	-1.62271e-014	-2.05607e-014	-2.5845e-014	-3.16688e-014	-1.96338e-014
3.35751e-015	-1.10882e-014	-1.64126e-015	6.84265e-015	-5.04765e-015	1.24975e-014	4.73761e-015	1.90222e-014	1.02514e-014	-7.59104e-015	1.47823e-015	-2.3371e-014	4.05118e-015	-7.10231e-015	-6.68572e-015	-1.10887e-014	-2.12643e-014	-9.87169e-015	-1.49383e-014	-1.95872e-014	-1.67926e-014	-2.14712e-014	-2.65595e-014	-3.19527e-014	-1.95555e-014
3.39217e-015	-1.11584e-014	-1.4415e-015	6.64656e-015	-5.30158e-015	1.23299e-014	4.11239e-015	1.87519e-014	9.98708e-015	-8.04537e-015	1.0963e-015	-2.37969e-014	3.7503e-015	-7.46558e-015	-7.16899e-015	-1.1477e-014	-2.21779e-014	-1.0676e-014	-1.61486e-014	-2.06871e-014	-1.74378e-014	-2.24056e-014	-2.73025e-014	-3.22747e-014	-1.94832e-014
3.40383e-015	-1.12654e-014	-1.24636e-015	6.41104e-015	-5.54288e-015	1.21611e-014	3.50354e-015	1.84612e-014	9.66025e-015	-8.55919e-015	6.67169e-016	-2.42683e-014	3.39161e-015	-7.88283e-015	-7.64776e-015	-1.18759e-014	-2.30546e-014	-1.14966e-014	-1.73982e-014	-2.18221e-014	-1.81595e-014	-2.3362e-014	-2.80716e-014	-3.26352e-014	-1.94195e-014
3.39365e-015	-1.1408e-014	-1.05845e-015	6.13742e-015	-5.77082e-015	1.19924e-014	2.91645e-015	1.81549e-014	9.27497e-015	-9.12982e-015	1.94548e-016	-2.47846e-014	2.97767e-015	-8.34976e-015	-8.11907e-015	-1.22821e-014	-2.38897e-014	-1.23306e-014	-1.86824e-014	-2.29883e-014	-1.89543e-014	-2.43375e-014	-2.88646e-014	-3.3034e-014	-1.93672e-014
3.36214e-015	-1.15852e-014	-8.80139e-016	5.82736e-015	-5.98468e-015	1.18253e-014	2.35607e-015	1.78372e-014	8.83618e-015	-9.75375e-015	-3.17319e-016	-2.53443e-014	2.51176e-015	-8.86203e-015	-8.5795e-015	-1.26921e-014	-2.46798e-014	-1.31752e-014	-1.9996e-014	-2.41808e-014	-1.98175e-014	-2.53291e-014	-2.96799e-014	-3.34704e-014	-1.93285e-014
3.31019e-015	-1.17954e-014	-7.14615e-016	5.48313e-015	-6.18377e-015	1.1661e-014	1.82722e-015	1.75114e-014	8.34914e-015	-1.04269e-014	-8.64168e-016	-2.59452e-014	1.99732e-015	-9.41462e-015	-9.02633e-015	-1.3102e-014	-2.54217e-014	-1.40276e-014	-2.13336e-014	-2.53947e-014	-2.07449e-014	-2.63342e-014	-3.05152e-014	-3.39439e-014	-1.93056e-014
3.23916e-015	-1.20371e-014	-5.63983e-016	5.10709e-015	-6.36735e-015	1.15002e-014	1.33402e-015	1.71815e-014	7.81946e-015	-1.11452e-014	-1.4416e-015	-2.65857e-014	1.43828e-015	-1.00028e-014	-9.45742e-015	-1.35088e-014	-2.61134e-014	-1.48848e-014	-2.26898e-014	-2.66255e-014	-2.17307e-014	-2.73501e-014	-3.1368e-014	-3.44532e-014	-1.93006e-014
3.15064e-015	-1.23082e-014	-4.30132e-016	4.70216e-015	-6.53502e-015	1.13443e-014	8.80159e-016	1.68515e-014	7.25251e-015	-1.19048e-014	-2.04518e-015	-2.72623e-014	8.38608e-016	-1.0621e-014	-9.87018e-015	-1.39088e-014	-2.67526e-014	-1.57443e-014	-2.40589e-014	-2.78683e-014	-2.27687e-014	-2.83737e-014	-3.22358e-014	-3.49967e-014	-1.93153e-014
3.04567e-015	-1.26067e-014	-3.14999e-016	4.27143e-015	-6.68625e-015	1.11938e-014	4.68803e-016	1.65242e-014	6.65419e-015	-1.27009e-014	-2.67025e-015	-2.79726e-014	2.02978e-016	-1.12641e-014	-1.02627e-014	-1.42986e-014	-2.73384e-014	-1.66033e-014	-2.54354e-014	-2.91182e-014	-2.38521e-014	-2.94024e-014	-3.31158e-014	-3.5572e-014	-1.93518e-014
2.92562e-015	-1.29301e-014	-2.20498e-016	3.81812e-015	-6.82077e-015	1.10482e-014	1.02497e-016	1.62026e-014	6.03071e-015	-1.35286e-014	-3.31239e-015	-2.87134e-014	-4.64138e-016	-1.19257e-014	-1.06332e-014	-1.46741e-014	-2.78695e-014	-1.74588e-014	-2.68135e-014	-3.03703e-014	-2.49741e-014	-3.04333e-014	-3.40053e-014	-3.61776e-014	-1.94113e-014
2.79207e-015	-1.32758e-014	-1.48441e-016	3.34625e-015	-6.93921e-015	1.09082e-014	-2.16963e-016	1.5889e-014	5.38746e-015	-1.43836e-014	-3.96667e-015	-2.94803e-014	-1.15679e-015	-1.25999e-014	-1.09796e-014	-1.50324e-014	-2.83454e-014	-1.83083e-014	-2.81874e-014	-3.16199e-014	-2.61276e-014	-3.14637e-014	-3.49011e-014	-3.68107e-014	-1.94948e-014
2.64653e-015	-1.36402e-014	-9.94339e-017	2.85903e-015	-7.04204e-015	1.0774e-014	-4.88574e-016	1.55849e-014	4.72976e-015	-1.52616e-014	-4.62824e-015	-3.0269e-014	-1.87009e-015	-1.3281e-014	-1.13009e-014	-1.53703e-014	-2.87669e-014	-1.91494e-014	-2.95511e-014	-3.28623e-014	-2.73063e-014	-3.24904e-014	-3.58004e-014	-3.74676e-014	-1.96029e-014
2.49048e-015	-1.40205e-014	-7.44417e-017	2.36008e-015	-7.12981e-015	1.06452e-014	-7.11721e-016	1.52925e-014	4.06393e-015	-1.61571e-014	-5.29295e-015	-3.10756e-014	-2.59896e-015	-1.39629e-014	-1.15958e-014	-1.56853e-014	-2.91356e-014	-1.99796e-014	-3.08984e-014	-3.4093e-014	-2.85026e-014	-3.35104e-014	-3.67008e-014	-3.81447e-014	-1.97357e-014
2.32533e-015	-1.4413e-014	-7.37918e-017	1.85367e-015	-7.20275e-015	1.05211e-014	-8.86007e-016	1.50132e-014	3.39531e-015	-1.70652e-014	-5.95652e-015	-3.18953e-014	-3.33763e-015	-1.46397e-014	-1.18636e-014	-1.59744e-014	-2.9453e-014	-2.07968e-014	-3.22236e-014	-3.53075e-014	-2.97092e-014	-3.45207e-014	-3.75995e-014	-3.88381e-014	-1.9893e-014
2.15276e-015	-1.48138e-014	-9.82022e-017	1.3434e-015	-7.26206e-015	1.04007e-014	-1.0123e-015	1.47477e-014	2.72905e-015	-1.79802e-014	-6.61481e-015	-3.2723e-014	-4.08081e-015	-1.53064e-014	-1.21034e-014	-1.62356e-014	-2.9721e-014	-2.15989e-014	-3.3521e-014	-3.65015e-014	-3.09188e-014	-3.55193e-014	-3.84937e-014	-3.95438e-014	-2.00744e-014
1.97356e-015	-1.52199e-014	-1.47828e-016	8.33598e-016	-7.30866e-015	1.02828e-014	-1.09282e-015	1.44964e-014	2.06992e-015	-1.88967e-014	-7.26367e-015	-3.35538e-014	-4.82329e-015	-1.59574e-014	-1.23151e-014	-1.64674e-014	-2.99417e-014	-2.2384e-014	-3.47853e-014	-3.76706e-014	-3.21244e-014	-3.65037e-014	-3.93803e-014	-4.02575e-014	-2.02798e-014
1.78879e-015	-1.56281e-014	-2.22469e-016	3.28499e-016	-7.34379e-015	1.01664e-014	-1.12944e-015	1.42597e-014	1.42244e-015	-1.98099e-014	-7.89989e-015	-3.43819e-014	-5.56009e-015	-1.65879e-014	-1.24985e-014	-1.6668e-014	-3.0118e-014	-2.31505e-014	-3.60113e-014	-3.88102e-014	-3.3319e-014	-3.74708e-014	-4.02563e-014	-4.09749e-014	-2.05083e-014
1.59971e-015	-1.60352e-014	-3.21445e-016	-1.68283e-016	-7.36868e-015	1.00504e-014	-1.1245e-015	1.40368e-014	7.90616e-016	-2.0715e-014	-8.52021e-015	-3.52019e-014	-6.28626e-015	-1.71924e-014	-1.26545e-014	-1.68363e-014	-3.02529e-014	-2.38964e-014	-3.71942e-014	-3.99167e-014	-3.44957e-014	-3.84189e-014	-4.11189e-014	-4.16915e-014	-2.07592e-014
1.40659e-015	-1.64371e-014	-4.44464e-016	-6.52498e-016	-7.38454e-015	9.93405e-015	-1.0804e-015	1.3827e-014	1.78393e-016	-2.16065e-014	-9.12136e-015	-3.60083e-014	-6.99708e-015	-1.77667e-014	-1.2783e-014	-1.69714e-014	-3.03494e-014	-2.46205e-014	-3.83293e-014	-4.09861e-014	-3.56482e-014	-3.93459e-014	-4.19648e-014	-4.24028e-014	-2.10313e-014
1.21003e-015	-1.68304e-014	-5.90636e-016	-1.12088e-015	-7.39253e-015	9.81646e-015	-1.00054e-015	1.36293e-014	-4.10892e-016	-2.24801e-014	-9.70068e-015	-3.67961e-014	-7.68781e-015	-1.83071e-014	-1.28847e-014	-1.70726e-014	-3.0411e-014	-2.53211e-014	-3.94123e-014	-4.20146e-014	-3.67695e-014	-4.02496e-014	-4.27916e-014	-4.3104e-014	-2.13228e-014
1.01031e-015	-1.72125e-014	-7.58572e-016	-1.56934e-015	-7.39367e-015	9.69634e-015	-8.88833e-016	1.34425e-014	-9.73789e-016	-2.33318e-014	-1.02556e-014	-3.75598e-014	-8.35429e-015	-1.881e-014	-1.29608e-014	-1.71404e-014	-3.04417e-014	-2.59973e-014	-4.04396e-014	-4.29985e-014	-3.78541e-014	-4.11283e-014	-4.3596e-014	-4.37903e-014	-2.16317e-014
8.07649e-016	-1.75808e-014	-9.47293e-016	-1.99508e-015	-7.38964e-015	9.57216e-015	-7.48937e-016	1.32655e-014	-1.50771e-015	-2.41578e-014	-1.07844e-014	-3.82938e-014	-8.99277e-015	-1.92726e-014	-1.30124e-014	-1.71755e-014	-3.0445e-014	-2.6648e-014	-4.14077e-014	-4.39352e-014	-3.88969e-014	-4.19801e-014	-4.43753e-014	-4.44567e-014	-2.19567e-014
6.02093e-016	-1.79322e-014	-1.15514e-015	-2.39537e-015	-7.38156e-015	9.44233e-015	-5.85684e-016	1.30956e-014	-2.01024e-015	-2.49532e-014	-1.12858e-014	-3.8993e-014	-9.60037e-015	-1.96924e-014	-1.30405e-014	-1.71787e-014	-3.04246e-014	-2.72725e-014	-4.23141e-014	-4.48221e-014	-3.98933e-014	-4.28024e-014	-4.51271e-014	-4.50985e-014	-2.22952e-014
3.93423e-016	-1.82644e-014	-1.38034e-015	-2.76709e-015	-7.37106e-015	9.30588e-015	-4.03892e-016	1.29311e-014	-2.47938e-015	-2.57141e-014	-1.17588e-014	-3.96527e-014	-1.01738e-014	-2.00676e-014	-1.30465e-014	-1.71515e-014	-3.03847e-014	-2.78703e-014	-4.31564e-014	-4.56572e-014	-4.08391e-014	-4.35936e-014	-4.58489e-014	-4.57117e-014	-2.26445e-014
1.81841e-016	-1.85749e-014	-1.62128e-015	-3.10765e-015	-7.35974e-015	9.16241e-015	-2.08345e-016	1.27704e-014	-2.91384e-015	-2.64374e-014	-1.22017e-014	-4.02682e-014	-1.07105e-014	-2.03973e-014	-1.30323e-014	-1.70958e-014	-3.03285e-014	-2.84405e-014	-4.39328e-014	-4.64374e-014	-4.17306e-014	-4.4352e-014	-4.65382e-014	-4.62919e-014	-2.30025e-014
-3.30431e-017	-1.8862e-014	-1.87572e-015	-3.4154e-015	-7.34874e-015	9.01126e-015	-3.68857e-018	1.26106e-014	-3.31305e-015	-2.71195e-014	-1.26137e-014	-4.0834e-014	-1.12079e-014	-2.06806e-014	-1.29999e-014	-1.70145e-014	-3.02604e-014	-2.89832e-014	-4.46426e-014	-4.71606e-014	-4.25642e-014	-4.50768e-014	-4.71929e-014	-4.68352e-014	-2.33667e-014
-2.51274e-016	-1.91237e-014	-2.14144e-015	-3.689e-015	-7.33957e-015	8.85143e-015	2.05458e-016	1.24495e-014	-3.67625e-015	-2.77582e-014	-1.29944e-014	-4.13464e-014	-1.16638e-014	-2.09164e-014	-1.29513e-014	-1.69091e-014	-3.01839e-014	-2.94981e-014	-4.5286e-014	-4.78253e-014	-4.33375e-014	-4.57671e-014	-4.78108e-014	-4.7338e-014	-2.37352e-014
-4.73684e-016	-1.93587e-014	-2.41649e-015	-3.92691e-015	-7.33384e-015	8.6819e-015	4.14024e-016	1.22849e-014	-4.00434e-015	-2.83508e-014	-1.33439e-014	-4.18023e-014	-1.20775e-014	-2.11051e-014	-1.28879e-014	-1.67828e-014	-3.01021e-014	-2.99853e-014	-4.5862e-014	-4.84296e-014	-4.40488e-014	-4.6421e-014	-4.83904e-014	-4.77968e-014	-2.41054e-014
-7.0116e-016	-1.9566e-014	-2.69947e-015	-4.12837e-015	-7.33294e-015	8.50306e-015	6.17443e-016	1.21153e-014	-4.29729e-015	-2.88949e-014	-1.3663e-014	-4.21973e-014	-1.2448e-014	-2.12475e-014	-1.28113e-014	-1.66388e-014	-3.00184e-014	-3.04446e-014	-4.63712e-014	-4.89729e-014	-4.46971e-014	-4.70374e-014	-4.89303e-014	-4.82082e-014	-2.4475e-014
-9.34177e-016	-1.97445e-014	-2.98779e-015	-4.29283e-015	-7.33802e-015	8.31377e-015	8.11439e-016	1.19382e-014	-4.55593e-015	-2.93888e-014	-1.39515e-014	-4.25292e-014	-1.27744e-014	-2.13451e-014	-1.27238e-014	-1.648e-014	-2.99358e-014	-3.08761e-014	-4.68154e-014	-4.94548e-014	-4.52819e-014	-4.76159e-014	-4.94294e-014	-4.85699e-014	-2.48415e-014
-1.1729e-015	-1.98938e-014	-3.27902e-015	-4.42099e-015	-7.35051e-015	8.11365e-015	9.9125e-016	1.17521e-014	-4.78129e-015	-2.98309e-014	-1.42106e-014	-4.27964e-014	-1.3057e-014	-2.13993e-014	-1.26274e-014	-1.63102e-014	-2.98573e-014	-3.128e-014	-4.71956e-014	-4.98753e-014	-4.58028e-014	-4.81562e-014	-4.98872e-014	-4.88792e-014	-2.52033e-014
-1.41805e-015	-2.00138e-014	-3.57147e-015	-4.51405e-015	-7.37146e-015	7.9031e-015	1.1521e-015	1.15554e-014	-4.97451e-015	-3.02197e-014	-1.44408e-014	-4.29969e-014	-1.32958e-014	-2.14125e-014	-1.25241e-014	-1.61325e-014	-2.97855e-014	-3.1657e-014	-4.75138e-014	-5.02341e-014	-4.62602e-014	-4.86579e-014	-5.03029e-014	-4.91343e-014	-2.5559e-014
-1.67007e-015	-2.01048e-014	-3.86384e-015	-4.57289e-015	-7.40206e-015	7.68187e-015	1.29041e-015	1.13465e-014	-5.13739e-015	-3.05541e-014	-1.46429e-014	-4.31295e-014	-1.34915e-014	-2.1387e-014	-1.24157e-014	-1.59509e-014	-2.97226e-014	-3.20074e-014	-4.77722e-014	-5.0531e-014	-4.66552e-014	-4.91206e-014	-5.06754e-014	-4.93337e-014	-2.59062e-014
-1.9295e-015	-2.01678e-014	-4.15374e-015	-4.59864e-015	-7.44337e-015	7.45018e-015	1.40248e-015	1.11246e-014	-5.27171e-015	-3.08338e-014	-1.48181e-014	-4.31934e-014	-1.36455e-014	-2.13261e-014	-1.23043e-014	-1.57692e-014	-2.96703e-014	-3.23319e-014	-4.79724e-014	-5.07675e-014	-4.69891e-014	-4.9543e-014	-5.10052e-014	-4.94773e-014	-2.62437e-014
-2.1972e-015	-2.02031e-014	-4.43959e-015	-4.59304e-015	-7.49674e-015	7.20845e-015	1.48526e-015	1.08887e-014	-5.37981e-015	-3.10583e-014	-1.49676e-014	-4.31877e-014	-1.3759e-014	-2.12331e-014	-1.21916e-014	-1.55908e-014	-2.963e-014	-3.26315e-014	-4.81175e-014	-5.09446e-014	-4.72638e-014	-4.99255e-014	-5.12932e-014	-4.95648e-014	-2.65708e-014
-2.47282e-015	-2.02118e-014	-4.72049e-015	-4.55862e-015	-7.56258e-015	6.95697e-015	1.53583e-015	1.06382e-014	-5.4638e-015	-3.12282e-014	-1.50921e-014	-4.31129e-014	-1.38335e-014	-2.11119e-014	-1.20792e-014	-1.54195e-014	-2.96029e-014	-3.29069e-014	-4.8211e-014	-5.10631e-014	-4.74813e-014	-5.02687e-014	-5.15397e-014	-4.95958e-014	-2.68866e-014
-2.75665e-015	-2.01954e-014	-4.99468e-015	-4.49797e-015	-7.64178e-015	6.69671e-015	1.55179e-015	1.03733e-014	-5.52577e-015	-3.13444e-014	-1.51927e-014	-4.29702e-014	-1.38711e-014	-2.09657e-014	-1.19687e-014	-1.52586e-014	-2.95899e-014	-3.31584e-014	-4.8256e-014	-5.11244e-014	-4.7644e-014	-5.05724e-014	-5.17452e-014	-4.95713e-014	-2.719e-014
-3.04915e-015	-2.01562e-014	-5.26127e-015	-4.41395e-015	-7.73494e-015	6.42829e-015	1.53163e-015	1.00945e-014	-5.56827e-015	-3.14079e-014	-1.52706e-014	-4.27612e-014	-1.38739e-014	-2.07982e-014	-1.18614e-014	-1.51115e-014	-2.95915e-014	-3.33866e-014	-4.82564e-014	-5.11308e-014	-4.77548e-014	-5.08371e-014	-5.19112e-014	-4.94917e-014	-2.74803e-014
-3.3497e-015	-2.0096e-014	-5.51906e-015	-4.31044e-015	-7.84257e-015	6.15262e-015	1.47369e-015	9.80226e-015	-5.59406e-015	-3.14196e-014	-1.53274e-014	-4.2487e-014	-1.38441e-014	-2.06132e-014	-1.17585e-014	-1.49807e-014	-2.96083e-014	-3.35922e-014	-4.82155e-014	-5.10841e-014	-4.78168e-014	-5.10639e-014	-5.20392e-014	-4.93581e-014	-2.77579e-014
-3.65774e-015	-2.0017e-014	-5.76748e-015	-4.19088e-015	-7.9648e-015	5.87091e-015	1.37674e-015	9.49746e-015	-5.60519e-015	-3.13797e-014	-1.53636e-014	-4.21501e-014	-1.37836e-014	-2.04147e-014	-1.16607e-014	-1.48689e-014	-2.96401e-014	-3.37751e-014	-4.81364e-014	-5.09865e-014	-4.7833e-014	-5.12535e-014	-5.21307e-014	-4.91728e-014	-2.80228e-014
-3.97339e-015	-1.99215e-014	-6.00602e-015	-4.05799e-015	-8.1022e-015	5.58449e-015	1.24138e-015	9.18111e-015	-5.60457e-015	-3.12894e-014	-1.53803e-014	-4.1754e-014	-1.36952e-014	-2.02062e-014	-1.15697e-014	-1.47787e-014	-2.96857e-014	-3.39362e-014	-4.80224e-014	-5.08405e-014	-4.78059e-014	-5.14064e-014	-5.21877e-014	-4.89379e-014	-2.82754e-014
-4.2958e-015	-1.98116e-014	-6.23421e-015	-3.91581e-015	-8.2546e-015	5.29507e-015	1.06732e-015	8.85499e-015	-5.5949e-015	-3.11508e-014	-1.5379e-014	-4.13025e-014	-1.3582e-014	-1.99917e-014	-1.14856e-014	-1.47117e-014	-2.97445e-014	-3.40759e-014	-4.78768e-014	-5.0648e-014	-4.77396e-014	-5.15234e-014	-5.22121e-014	-4.86559e-014	-2.85159e-014
-4.62415e-015	-1.96901e-014	-6.45181e-015	-3.76759e-015	-8.4219e-015	5.00408e-015	8.5538e-016	8.52111e-015	-5.57794e-015	-3.0966e-014	-1.53608e-014	-4.07986e-014	-1.34463e-014	-1.97751e-014	-1.14087e-014	-1.46692e-014	-2.98156e-014	-3.41946e-014	-4.7703e-014	-5.04123e-014	-4.76379e-014	-5.16052e-014	-5.22061e-014	-4.83295e-014	-2.8745e-014
-4.95727e-015	-1.95588e-014	-6.65911e-015	-3.61742e-015	-8.60375e-015	4.71273e-015	6.06371e-016	8.18114e-015	-5.55591e-015	-3.07372e-014	-1.53254e-014	-4.02457e-014	-1.32915e-014	-1.95595e-014	-1.13393e-014	-1.46532e-014	-2.98972e-014	-3.42929e-014	-4.75044e-014	-5.01361e-014	-4.75036e-014	-5.16529e-014	-5.21725e-014	-4.7962e-014	-2.89642e-014
-5.29385e-015	-1.94208e-014	-6.85625e-015	-3.46886e-015	-8.79932e-015	4.42299e-015	3.21042e-016	7.83804e-015	-5.5308e-015	-3.04667e-014	-1.52739e-014	-3.96473e-014	-1.31194e-014	-1.93474e-014	-1.12777e-014	-1.46648e-014	-2.99878e-014	-3.43712e-014	-4.72835e-014	-4.98219e-014	-4.73394e-014	-5.16677e-014	-5.2114e-014	-4.75567e-014	-2.91751e-014
-5.63215e-015	-1.92778e-014	-7.04334e-015	-3.32543e-015	-9.00906e-015	4.13575e-015	1.54966e-018	7.49427e-015	-5.50469e-015	-3.01564e-014	-1.52074e-014	-3.90073e-014	-1.29325e-014	-1.91415e-014	-1.12238e-014	-1.47041e-014	-3.00858e-014	-3.44304e-014	-4.70435e-014	-4.94727e-014	-4.7148e-014	-5.1651e-014	-5.20336e-014	-4.71173e-014	-2.93784e-014
-5.97041e-015	-1.91321e-014	-7.22048e-015	-3.19075e-015	-9.23129e-015	3.85222e-015	-3.49848e-016	7.15242e-015	-5.47904e-015	-2.98094e-014	-1.51263e-014	-3.83311e-014	-1.2733e-014	-1.89449e-014	-1.1178e-014	-1.47715e-014	-3.01885e-014	-3.44698e-014	-4.67859e-014	-4.90911e-014	-4.69322e-014	-5.16041e-014	-5.1934e-014	-4.66481e-014	-2.95761e-014
-6.30713e-015	-1.89864e-014	-7.38825e-015	-3.0675e-015	-9.46539e-015	3.57408e-015	-7.30014e-016	6.81557e-015	-5.45506e-015	-2.9428e-014	-1.50303e-014	-3.7624e-014	-1.25232e-014	-1.87591e-014	-1.11388e-014	-1.48657e-014	-3.02936e-014	-3.44897e-014	-4.65128e-014	-4.86802e-014	-4.66944e-014	-5.15289e-014	-5.18176e-014	-4.61524e-014	-2.97701e-014
-6.64015e-015	-1.88429e-014	-7.54722e-015	-2.95891e-015	-9.71052e-015	3.30238e-015	-1.13621e-015	6.48629e-015	-5.43438e-015	-2.90152e-014	-1.49198e-014	-3.68906e-014	-1.23054e-014	-1.8586e-014	-1.11062e-014	-1.49862e-014	-3.03986e-014	-3.44903e-014	-4.62252e-014	-4.82426e-014	-4.64367e-014	-5.1427e-014	-5.16876e-014	-4.56347e-014	-2.99627e-014
-6.96747e-015	-1.87035e-014	-7.69808e-015	-2.86754e-015	-9.96495e-015	3.0382e-015	-1.56562e-015	6.16758e-015	-5.41805e-015	-2.85733e-014	-1.47949e-014	-3.61356e-014	-1.20809e-014	-1.84268e-014	-1.10797e-014	-1.5132e-014	-3.0501e-014	-3.44715e-014	-4.59244e-014	-4.77813e-014	-4.61613e-014	-5.13e-014	-5.15466e-014	-4.50991e-014	-3.01556e-014
-7.28675e-015	-1.85708e-014	-7.84172e-015	-2.79596e-015	-1.02274e-014	2.7834e-015	-2.0152e-015	5.86294e-015	-5.40604e-015	-2.81046e-014	-1.46553e-014	-3.53632e-014	-1.18514e-014	-1.82823e-014	-1.10582e-014	-1.53018e-014	-3.05986e-014	-3.44327e-014	-4.56118e-014	-4.72988e-014	-4.58698e-014	-5.11492e-014	-5.13974e-014	-4.45499e-014	-3.03505e-014
-7.59553e-015	-1.84461e-014	-7.97893e-015	-2.74628e-015	-1.04971e-014	2.53899e-015	-2.48095e-015	5.57561e-015	-5.39935e-015	-2.76128e-014	-1.45014e-014	-3.45778e-014	-1.16183e-014	-1.81532e-014	-1.10411e-014	-1.54935e-014	-3.06882e-014	-3.43732e-014	-4.52874e-014	-4.67978e-014	-4.55632e-014	-5.09769e-014	-5.12423e-014	-4.39913e-014	-3.05493e-014
-7.89168e-015	-1.83312e-014	-8.11003e-015	-2.71948e-015	-1.07725e-014	2.30594e-015	-2.95902e-015	5.30844e-015	-5.39781e-015	-2.71003e-014	-1.43321e-014	-3.37842e-014	-1.13836e-014	-1.80391e-014	-1.10271e-014	-1.57049e-014	-3.07677e-014	-3.42929e-014	-4.49502e-014	-4.62806e-014	-4.52426e-014	-5.07847e-014	-5.10837e-014	-4.34268e-014	-3.07536e-014
-8.1731e-015	-1.82266e-014	-8.23607e-015	-2.71627e-015	-1.10513e-014	2.08535e-015	-3.44559e-015	5.06436e-015	-5.40185e-015	-2.65692e-014	-1.41475e-014	-3.29873e-014	-1.11482e-014	-1.79393e-014	-1.10161e-014	-1.59333e-014	-3.08342e-014	-3.41914e-014	-4.45996e-014	-4.57491e-014	-4.49083e-014	-5.05742e-014	-5.09235e-014	-4.28608e-014	-3.09651e-014
-8.43787e-015	-1.81329e-014	-8.35766e-015	-2.73764e-015	-1.13313e-014	1.87842e-015	-3.93654e-015	4.84555e-015	-5.41116e-015	-2.6022e-014	-1.39465e-014	-3.21906e-014	-1.09116e-014	-1.7853e-014	-1.10068e-014	-1.61755e-014	-3.08849e-014	-3.40682e-014	-4.4235e-014	-4.52045e-014	-4.45606e-014	-5.03475e-014	-5.07641e-014	-4.22968e-014	-3.11853e-014
-8.68338e-015	-1.80507e-014	-8.47514e-015	-2.78453e-015	-1.1611e-014	1.68605e-015	-4.42793e-015	4.65551e-015	-5.42507e-015	-2.54611e-014	-1.37286e-014	-3.13979e-014	-1.06748e-014	-1.77784e-014	-1.09986e-014	-1.6429e-014	-3.0917e-014	-3.39229e-014	-4.38552e-014	-4.46487e-014	-4.41989e-014	-5.01068e-014	-5.06073e-014	-4.17381e-014	-3.14152e-014
-8.9078e-015	-1.79813e-014	-8.5895e-015	-2.85679e-015	-1.18885e-014	1.50924e-015	-4.91614e-015	4.49673e-015	-5.44269e-015	-2.48886e-014	-1.34926e-014	-3.06124e-014	-1.04377e-014	-1.77138e-014	-1.09903e-014	-1.66907e-014	-3.09279e-014	-3.37539e-014	-4.34586e-014	-4.40829e-014	-4.38224e-014	-4.9854e-014	-5.04537e-014	-4.11883e-014	-3.16558e-014
-9.1094e-015	-1.79246e-014	-8.70135e-015	-2.95322e-015	-1.21615e-014	1.3494e-015	-5.39716e-015	4.37113e-015	-5.4627e-015	-2.4306e-014	-1.3238e-014	-2.98368e-014	-1.02002e-014	-1.76576e-014	-1.09808e-014	-1.69571e-014	-3.09147e-014	-3.35603e-014	-4.30428e-014	-4.35081e-014	-4.34303e-014	-4.95904e-014	-5.03044e-014	-4.06505e-014	-3.19084e-014
-9.28612e-015	-1.78806e-014	-8.81133e-015	-3.07333e-015	-1.24281e-014	1.2068e-015	-5.86767e-015	4.27995e-015	-5.48378e-015	-2.37145e-014	-1.29648e-014	-2.90739e-014	-9.96304e-015	-1.76077e-014	-1.09691e-014	-1.72245e-014	-3.08751e-014	-3.3341e-014	-4.26058e-014	-4.29252e-014	-4.30211e-014	-4.93177e-014	-5.01605e-014	-4.01276e-014	-3.21736e-014
-9.43663e-015	-1.78489e-014	-8.91963e-015	-3.21616e-015	-1.26868e-014	1.08178e-015	-6.32385e-015	4.22494e-015	-5.50508e-015	-2.31162e-014	-1.26723e-014	-2.83256e-014	-9.72561e-015	-1.75611e-014	-1.09537e-014	-1.749e-014	-3.08075e-014	-3.30952e-014	-4.21462e-014	-4.23351e-014	-4.25935e-014	-4.90373e-014	-5.0022e-014	-3.96222e-014	-3.24517e-014
-9.55982e-015	-1.7829e-014	-9.02593e-015	-3.38043e-015	-1.29359e-014	9.74567e-016	-6.76231e-015	4.20773e-015	-5.52519e-015	-2.25124e-014	-1.23595e-014	-2.75932e-014	-9.48843e-015	-1.75145e-014	-1.09348e-014	-1.77497e-014	-3.07103e-014	-3.28222e-014	-4.16616e-014	-4.17381e-014	-4.21459e-014	-4.87511e-014	-4.98889e-014	-3.91355e-014	-3.27423e-014
-9.65484e-015	-1.782e-014	-9.13047e-015	-3.56382e-015	-1.31734e-014	8.84687e-016	-7.17982e-015	4.22871e-015	-5.54268e-015	-2.19052e-014	-1.20266e-014	-2.68783e-014	-9.25134e-015	-1.74646e-014	-1.09115e-014	-1.79998e-014	-3.05818e-014	-3.25208e-014	-4.11491e-014	-4.11342e-014	-4.16757e-014	-4.84595e-014	-4.97611e-014	-3.86695e-014	-3.3045e-014
-9.72154e-015	-1.78209e-014	-9.23304e-015	-3.76418e-015	-1.33977e-014	8.12162e-016	-7.57323e-015	4.28766e-015	-5.55586e-015	-2.12948e-014	-1.16738e-014	-2.61824e-014	-9.01377e-015	-1.74092e-014	-1.08829e-014	-1.82379e-014	-3.042e-014	-3.219e-014	-4.06062e-014	-4.05236e-014	-4.11813e-014	-4.81645e-014	-4.96375e-014	-3.8226e-014	-3.33593e-014
-9.75908e-015	-1.78311e-014	-9.33351e-015	-3.97916e-015	-1.36075e-014	7.56677e-016	-7.93949e-015	4.3846e-015	-5.56319e-015	-2.06823e-014	-1.13013e-014	-2.55054e-014	-8.77547e-015	-1.73456e-014	-1.08496e-014	-1.84612e-014	-3.02236e-014	-3.18291e-014	-4.00312e-014	-3.9906e-014	-4.06606e-014	-4.78668e-014	-4.95175e-014	-3.78059e-014	-3.36841e-014
-9.76712e-015	-1.78487e-014	-9.43142e-015	-4.20632e-015	-1.38017e-014	7.17512e-016	-8.27691e-015	4.51876e-015	-5.56311e-015	-2.00687e-014	-1.0909e-014	-2.48473e-014	-8.5359e-015	-1.7271e-014	-1.08113e-014	-1.86665e-014	-2.99924e-014	-3.1437e-014	-3.94219e-014	-3.92805e-014	-4.01112e-014	-4.75664e-014	-4.93993e-014	-3.74096e-014	-3.40185e-014
-9.74613e-015	-1.78722e-014	-9.52599e-015	-4.44323e-015	-1.39787e-014	6.93751e-016	-8.58334e-015	4.68898e-015	-5.55407e-015	-1.94548e-014	-1.04981e-014	-2.42077e-014	-8.29454e-015	-1.71821e-014	-1.07678e-014	-1.8852e-014	-2.97261e-014	-3.10125e-014	-3.87762e-014	-3.86467e-014	-3.95307e-014	-4.72648e-014	-4.92803e-014	-3.70376e-014	-3.43608e-014
-9.69663e-015	-1.78996e-014	-9.61661e-015	-4.68749e-015	-1.41381e-014	6.84469e-016	-8.8571e-015	4.89369e-015	-5.53435e-015	-1.88412e-014	-1.00697e-014	-2.35862e-014	-8.05199e-015	-1.70765e-014	-1.07196e-014	-1.90151e-014	-2.94244e-014	-3.0555e-014	-3.80922e-014	-3.80039e-014	-3.89173e-014	-4.6963e-014	-4.91584e-014	-3.66901e-014	-3.47093e-014
-9.61917e-015	-1.7929e-014	-9.70233e-015	-4.93638e-015	-1.42795e-014	6.88734e-016	-9.09696e-015	5.13003e-015	-5.50269e-015	-1.82286e-014	-9.62471e-015	-2.29826e-014	-7.80858e-015	-1.6952e-014	-1.06671e-014	-1.91537e-014	-2.90875e-014	-3.00638e-014	-3.73685e-014	-3.73516e-014	-3.82699e-014	-4.66608e-014	-4.90316e-014	-3.63669e-014	-3.50618e-014
-9.51473e-015	-1.79584e-014	-9.78248e-015	-5.18751e-015	-1.44023e-014	7.05026e-016	-9.30237e-015	5.39559e-015	-5.45747e-015	-1.76164e-014	-9.16487e-015	-2.23958e-014	-7.56372e-015	-1.68069e-014	-1.06105e-014	-1.92661e-014	-2.87162e-014	-2.95385e-014	-3.66039e-014	-3.66885e-014	-3.75859e-014	-4.63583e-014	-4.88978e-014	-3.60673e-014	-3.54156e-014
-9.38477e-015	-1.79865e-014	-9.85631e-015	-5.43853e-015	-1.45058e-014	7.32746e-016	-9.4723e-015	5.68712e-015	-5.39792e-015	-1.70051e-014	-8.69143e-015	-2.18243e-014	-7.31803e-015	-1.66393e-014	-1.05508e-014	-1.93512e-014	-2.83109e-014	-2.89787e-014	-3.57978e-014	-3.60141e-014	-3.68639e-014	-4.60557e-014	-4.87539e-014	-3.57899e-014	-3.57682e-014
-9.23062e-015	-1.80114e-014	-9.92252e-015	-5.68735e-015	-1.45899e-014	7.69782e-016	-9.60631e-015	6.00108e-015	-5.32338e-015	-1.63942e-014	-8.20623e-015	-2.12664e-014	-7.07267e-015	-1.64467e-014	-1.0489e-014	-1.94082e-014	-2.78721e-014	-2.83844e-014	-3.49497e-014	-3.53279e-014	-3.61022e-014	-4.5753e-014	-4.85966e-014	-3.55336e-014	-3.61164e-014
-9.05457e-015	-1.8031e-014	-9.97967e-015	-5.93164e-015	-1.46551e-014	8.13605e-016	-9.70487e-015	6.33383e-015	-5.23197e-015	-1.57835e-014	-7.71165e-015	-2.072e-014	-6.82787e-015	-1.62284e-014	-1.04259e-014	-1.94367e-014	-2.74011e-014	-2.77557e-014	-3.40604e-014	-3.46292e-014	-3.52995e-014	-4.54498e-014	-4.84226e-014	-3.52972e-014	-3.6457e-014
-8.85854e-015	-1.80429e-014	-1.00265e-014	-6.16986e-015	-1.47024e-014	8.62367e-016	-9.76831e-015	6.6813e-015	-5.12295e-015	-1.5173e-014	-7.20985e-015	-2.01835e-014	-6.58493e-015	-1.59835e-014	-1.03622e-014	-1.94362e-014	-2.68997e-014	-2.70927e-014	-3.31299e-014	-3.39175e-014	-3.44548e-014	-4.51454e-014	-4.82286e-014	-3.50791e-014	-3.67868e-014
-8.64413e-015	-1.80454e-014	-1.00617e-014	-6.40005e-015	-1.4732e-014	9.14418e-016	-9.79721e-015	7.03876e-015	-4.99552e-015	-1.45625e-014	-6.70312e-015	-1.96545e-014	-6.34471e-015	-1.57111e-014	-1.02993e-014	-1.94072e-014	-2.63697e-014	-2.63962e-014	-3.21596e-014	-3.31926e-014	-3.35676e-014	-4.48388e-014	-4.80119e-014	-3.48767e-014	-3.71025e-014
-8.41315e-015	-1.80367e-014	-1.00842e-014	-6.62072e-015	-1.47449e-014	9.68147e-016	-9.79274e-015	7.40137e-015	-4.84928e-015	-1.39509e-014	-6.19453e-015	-1.9131e-014	-6.10841e-015	-1.54113e-014	-1.02382e-014	-1.93507e-014	-2.5813e-014	-2.56666e-014	-3.11508e-014	-3.2454e-014	-3.26378e-014	-4.453e-014	-4.77692e-014	-3.46879e-014	-3.74004e-014
-8.16866e-015	-1.80151e-014	-1.00929e-014	-6.83065e-015	-1.47427e-014	1.02131e-015	-9.7567e-015	7.76496e-015	-4.68309e-015	-1.33386e-014	-5.68595e-015	-1.86109e-014	-5.87686e-015	-1.50844e-014	-1.01802e-014	-1.92677e-014	-2.52317e-014	-2.49042e-014	-3.01051e-014	-3.17019e-014	-3.16655e-014	-4.42181e-014	-4.74981e-014	-3.45107e-014	-3.76772e-014
-7.91306e-015	-1.79789e-014	-1.00864e-014	-7.02894e-015	-1.47263e-014	1.0722e-015	-9.69071e-015	8.12408e-015	-4.49707e-015	-1.27249e-014	-5.18031e-015	-1.80926e-014	-5.65146e-015	-1.47305e-014	-1.01267e-014	-1.91593e-014	-2.46285e-014	-2.41103e-014	-2.90248e-014	-3.09367e-014	-3.06512e-014	-4.39008e-014	-4.71951e-014	-3.43419e-014	-3.79296e-014
-7.64813e-015	-1.79264e-014	-1.00635e-014	-7.21534e-015	-1.46974e-014	1.11865e-015	-9.59628e-015	8.47376e-015	-4.29079e-015	-1.21091e-014	-4.68004e-015	-1.75732e-014	-5.43384e-015	-1.43504e-014	-1.00786e-014	-1.90274e-014	-2.40055e-014	-2.32861e-014	-2.79129e-014	-3.01586e-014	-2.95954e-014	-4.35771e-014	-4.68571e-014	-3.41781e-014	-3.81544e-014
-7.37665e-015	-1.78562e-014	-1.00236e-014	-7.3891e-015	-1.46578e-014	1.15888e-015	-9.47548e-015	8.80858e-015	-4.06479e-015	-1.14904e-014	-4.18847e-015	-1.70506e-014	-5.2257e-015	-1.39456e-014	-1.00375e-014	-1.88732e-014	-2.33658e-014	-2.24326e-014	-2.67716e-014	-2.93685e-014	-2.84992e-014	-4.32453e-014	-4.64817e-014	-3.40167e-014	-3.83484e-014
-7.10138e-015	-1.77666e-014	-9.96562e-015	-7.55023e-015	-1.46092e-014	1.19157e-015	-9.32994e-015	9.1231e-015	-3.81929e-015	-1.08689e-014	-3.70797e-015	-1.65233e-014	-5.02875e-015	-1.3518e-014	-1.00044e-014	-1.86988e-014	-2.27119e-014	-2.15515e-014	-2.56044e-014	-2.85682e-014	-2.73642e-014	-4.29033e-014	-4.60664e-014	-3.38551e-014	-3.85079e-014
-6.82498e-015	-1.76567e-014	-9.88897e-015	-7.69924e-015	-1.4554e-014	1.21444e-015	-9.1621e-015	9.41258e-015	-3.55433e-015	-1.02437e-014	-3.24094e-015	-1.59898e-014	-4.84466e-015	-1.30693e-014	-9.98011e-015	-1.85069e-014	-2.20472e-014	-2.06441e-014	-2.44142e-014	-2.77581e-014	-2.61922e-014	-4.25495e-014	-4.56093e-014	-3.36901e-014	-3.8631e-014
-6.54959e-015	-1.75254e-014	-9.79311e-015	-7.83719e-015	-1.44944e-014	1.22516e-015	-8.9747e-015	9.67165e-015	-3.27045e-015	-9.61449e-015	-2.78976e-015	-1.54482e-014	-4.6751e-015	-1.26016e-014	-9.96573e-015	-1.82999e-014	-2.13743e-014	-1.97124e-014	-2.32053e-014	-2.69401e-014	-2.49852e-014	-4.21822e-014	-4.51082e-014	-3.35184e-014	-3.8715e-014
-6.27698e-015	-1.7372e-014	-9.67768e-015	-7.9649e-015	-1.44323e-014	1.22238e-015	-8.76981e-015	9.89612e-015	-2.96797e-015	-8.98096e-015	-2.35662e-015	-1.48974e-014	-4.52179e-015	-1.2117e-014	-9.96209e-015	-1.80805e-014	-2.06964e-014	-1.87586e-014	-2.19818e-014	-2.61161e-014	-2.37463e-014	-4.17992e-014	-4.45614e-014	-3.33374e-014	-3.87575e-014
-6.00909e-015	-1.71955e-014	-9.54287e-015	-8.08345e-015	-1.43694e-014	1.20481e-015	-8.54996e-015	1.00821e-014	-2.64779e-015	-8.3424e-015	-1.94381e-015	-1.43358e-014	-4.38674e-015	-1.16186e-014	-9.96985e-015	-1.78511e-014	-2.00171e-014	-1.77842e-014	-2.07482e-014	-2.52883e-014	-2.24776e-014	-4.13981e-014	-4.39677e-014	-3.31441e-014	-3.87572e-014
-5.74822e-015	-1.69956e-014	-9.38873e-015	-8.19423e-015	-1.43086e-014	1.17114e-015	-8.31815e-015	1.0226e-014	-2.31056e-015	-7.69898e-015	-1.55341e-015	-1.37624e-014	-4.27159e-015	-1.11087e-014	-9.9897e-015	-1.76139e-014	-1.93396e-014	-1.67916e-014	-1.95091e-014	-2.44584e-014	-2.11826e-014	-4.09768e-014	-4.33263e-014	-3.29354e-014	-3.87119e-014
-5.4966e-015	-1.6772e-014	-9.21608e-015	-8.29954e-015	-1.42525e-014	1.1203e-015	-8.07675e-015	1.03242e-014	-1.95691e-015	-7.04995e-015	-1.18722e-015	-1.31762e-014	-4.17802e-015	-1.05898e-014	-1.0022e-014	-1.73719e-014	-1.86665e-014	-1.57828e-014	-1.82692e-014	-2.36289e-014	-1.98651e-014	-4.05332e-014	-4.26373e-014	-3.27085e-014	-3.86198e-014
-5.25605e-015	-1.6524e-014	-9.02539e-015	-8.4011e-015	-1.42025e-014	1.051e-015	-7.82842e-015	1.03736e-014	-1.58753e-015	-6.39501e-015	-8.46623e-016	-1.25757e-014	-4.10739e-015	-1.0065e-014	-1.0067e-014	-1.7128e-014	-1.80006e-014	-1.4761e-014	-1.70329e-014	-2.28026e-014	-1.85283e-014	-4.00656e-014	-4.19008e-014	-3.24609e-014	-3.84803e-014
-5.02793e-015	-1.62513e-014	-8.817e-015	-8.50093e-015	-1.41607e-014	9.62783e-016	-7.57501e-015	1.03713e-014	-1.20351e-015	-5.73441e-015	-5.32429e-016	-1.19615e-014	-4.06095e-015	-9.53694e-015	-1.01253e-014	-1.68853e-014	-1.73452e-014	-1.37284e-014	-1.58049e-014	-2.19829e-014	-1.71762e-014	-3.95724e-014	-4.11179e-014	-3.21897e-014	-3.82931e-014
-4.81265e-015	-1.59543e-014	-8.5923e-015	-8.60098e-015	-1.41283e-014	8.54766e-016	-7.31942e-015	1.03153e-014	-8.05237e-016	-5.06865e-015	-2.45296e-016	-1.13328e-014	-4.03956e-015	-9.00823e-015	-1.01964e-014	-1.66459e-014	-1.67032e-014	-1.26876e-014	-1.45885e-014	-2.11722e-014	-1.58125e-014	-3.90527e-014	-4.02894e-014	-3.1893e-014	-3.80582e-014
-4.6113e-015	-1.56328e-014	-8.35271e-015	-8.70342e-015	-1.41077e-014	7.27816e-016	-7.06413e-015	1.02048e-014	-3.93714e-016	-4.3974e-015	1.4568e-017	-1.06901e-014	-4.04378e-015	-8.48139e-015	-1.02796e-014	-1.64116e-014	-1.60771e-014	-1.16413e-014	-1.33883e-014	-2.03743e-014	-1.44405e-014	-3.85045e-014	-3.94166e-014	-3.1568e-014	-3.77758e-014
-4.42503e-015	-1.52869e-014	-8.09915e-015	-8.80949e-015	-1.41001e-014	5.81687e-016	-6.81084e-015	1.0039e-014	3.0172e-017	-3.72065e-015	2.47993e-016	-1.00336e-014	-4.07374e-015	-7.95882e-015	-1.03746e-014	-1.6185e-014	-1.54689e-014	-1.05921e-014	-1.22091e-014	-1.95919e-014	-1.30643e-014	-3.79255e-014	-3.85012e-014	-3.12131e-014	-3.74469e-014
-4.25374e-015	-1.49169e-014	-7.83387e-015	-8.92117e-015	-1.41064e-014	4.16933e-016	-6.56042e-015	9.81784e-015	4.65796e-016	-3.03813e-015	4.54846e-016	-9.36417e-015	-4.12993e-015	-7.44256e-015	-1.04807e-014	-1.59681e-014	-1.48803e-014	-9.54281e-015	-1.10549e-014	-1.88288e-014	-1.16878e-014	-3.73144e-014	-3.75455e-014	-3.08269e-014	-3.7072e-014
-4.09787e-015	-1.45234e-014	-7.55912e-015	-9.04032e-015	-1.41277e-014	2.34041e-016	-6.31426e-015	9.54204e-015	9.12463e-016	-2.35043e-015	6.36242e-016	-8.68251e-015	-4.2121e-015	-6.93417e-015	-1.05967e-014	-1.5763e-014	-1.43128e-014	-8.49609e-015	-9.92867e-015	-1.8088e-014	-1.03148e-014	-3.6671e-014	-3.65523e-014	-3.04078e-014	-3.66528e-014
-3.95794e-015	-1.41067e-014	-7.27681e-015	-9.16859e-015	-1.41644e-014	3.41009e-017	-6.07448e-015	9.21314e-015	1.36947e-015	-1.65786e-015	7.93341e-016	-7.98947e-015	-4.31915e-015	-6.43541e-015	-1.07211e-014	-1.55714e-014	-1.37684e-014	-7.45387e-015	-8.83377e-015	-1.73724e-014	-8.94912e-015	-3.59945e-014	-3.55241e-014	-2.99547e-014	-3.6191e-014
-3.83356e-015	-1.36677e-014	-6.98927e-015	-9.30772e-015	-1.42162e-014	-1.81784e-016	-5.84259e-015	8.83353e-015	1.83594e-015	-9.6107e-016	9.28099e-016	-7.28542e-015	-4.44995e-015	-5.94776e-015	-1.08522e-014	-1.53948e-014	-1.32488e-014	-6.41932e-015	-7.77268e-015	-1.66853e-014	-7.59442e-015	-3.52846e-014	-3.44642e-014	-2.94671e-014	-3.56885e-014
-3.72521e-015	-1.32067e-014	-6.69843e-015	-9.45846e-015	-1.42834e-014	-4.12267e-016	-5.61914e-015	8.40612e-015	2.3111e-015	-2.60194e-016	1.04301e-015	-6.57079e-015	-4.60355e-015	-5.47238e-015	-1.09887e-014	-1.52343e-014	-1.27549e-014	-5.39475e-015	-6.7482e-015	-1.60289e-014	-6.25496e-015	-3.45413e-014	-3.33755e-014	-2.89445e-014	-3.5148e-014
-3.63247e-015	-1.27244e-014	-6.40689e-015	-9.62085e-015	-1.43659e-014	-6.55219e-016	-5.40493e-015	7.93407e-015	2.79425e-015	4.44162e-016	1.14051e-015	-5.84677e-015	-4.77813e-015	-5.01011e-015	-1.11288e-014	-1.50908e-014	-1.22884e-014	-4.38255e-015	-5.76213e-015	-1.54054e-014	-4.93369e-015	-3.37653e-014	-3.22619e-014	-2.83859e-014	-3.4572e-014
-3.55398e-015	-1.22211e-014	-6.11702e-015	-9.79544e-015	-1.44631e-014	-9.09086e-016	-5.20012e-015	7.42104e-015	3.28486e-015	1.15134e-015	1.2238e-015	-5.1141e-015	-4.9716e-015	-4.56093e-015	-1.12702e-014	-1.49643e-014	-1.18496e-014	-3.38527e-015	-4.81714e-015	-1.4817e-014	-3.63381e-015	-3.29561e-014	-3.11273e-014	-2.7791e-014	-3.39636e-014
-3.48963e-015	-1.16977e-014	-5.83185e-015	-9.98214e-015	-1.4574e-014	-1.17169e-015	-5.00521e-015	6.87095e-015	3.78249e-015	1.86059e-015	1.29604e-015	-4.37391e-015	-5.18209e-015	-4.12515e-015	-1.14111e-014	-1.48548e-014	-1.14389e-014	-2.4051e-015	-3.91535e-015	-1.42656e-014	-2.35853e-015	-3.21152e-014	-2.99754e-014	-2.71605e-014	-3.33265e-014
-3.43909e-015	-1.11558e-014	-5.55453e-015	-1.01808e-014	-1.46967e-014	-1.4399e-015	-4.81973e-015	6.2899e-015	4.28658e-015	2.57114e-015	1.36093e-015	-3.62741e-015	-5.40722e-015	-3.70276e-015	-1.155e-014	-1.47622e-014	-1.10568e-014	-1.44407e-015	-3.05804e-015	-1.37527e-014	-1.10981e-015	-3.12438e-014	-2.8811e-014	-2.6495e-014	-3.26645e-014
-3.40168e-015	-1.05966e-014	-5.28805e-015	-1.03905e-014	-1.48298e-014	-1.71073e-015	-4.64373e-015	5.68346e-015	4.79719e-015	3.28237e-015	1.42172e-015	-2.87571e-015	-5.6437e-015	-3.29294e-015	-1.16848e-014	-1.46863e-014	-1.07029e-014	-5.04671e-016	-2.24565e-015	-1.32792e-014	1.09496e-016	-3.03432e-014	-2.76386e-014	-2.57955e-014	-3.19809e-014
-3.37676e-015	-1.00211e-014	-5.03518e-015	-1.06109e-014	-1.49711e-014	-1.98179e-015	-4.47725e-015	5.05761e-015	5.31366e-015	3.99393e-015	1.48183e-015	-2.1201e-015	-5.88838e-015	-2.8947e-015	-1.18128e-014	-1.46269e-014	-1.03773e-014	4.11962e-016	-1.47861e-015	-1.28456e-014	1.29703e-015	-2.94158e-014	-2.6462e-014	-2.5063e-014	-3.12798e-014
-3.36385e-015	-9.43046e-015	-4.79856e-015	-1.08403e-014	-1.51191e-014	-2.25078e-015	-4.31987e-015	4.41854e-015	5.83569e-015	4.70478e-015	1.54523e-015	-1.3621e-015	-6.13771e-015	-2.50705e-015	-1.19323e-014	-1.45832e-014	-1.00792e-014	1.30367e-015	-7.57724e-016	-1.24534e-014	2.45023e-015	-2.84638e-014	-2.52856e-014	-2.42988e-014	-3.0565e-014
-3.36157e-015	-8.82585e-015	-4.58082e-015	-1.10773e-014	-1.5272e-014	-2.51478e-015	-4.17081e-015	3.77249e-015	6.36284e-015	5.41357e-015	1.61644e-015	-6.02345e-016	-6.38902e-015	-2.12853e-015	-1.20413e-014	-1.45545e-014	-9.8078e-015	2.16854e-015	-8.27073e-017	-1.21024e-014	3.56747e-015	-2.74898e-014	-2.4114e-014	-2.35053e-014	-2.98401e-014
-3.3694e-015	-8.20872e-015	-4.3841e-015	-1.13191e-014	-1.54268e-014	-2.77047e-015	-4.02864e-015	3.12638e-015	6.89494e-015	6.11956e-015	1.69951e-015	1.57553e-016	-6.63818e-015	-1.75758e-015	-1.21382e-014	-1.45404e-014	-9.56254e-015	3.00488e-015	5.46954e-016	-1.17922e-014	4.64706e-015	-2.64977e-014	-2.29514e-014	-2.26841e-014	-2.91089e-014
-3.38667e-015	-7.58032e-015	-4.21052e-015	-1.15638e-014	-1.55814e-014	-3.01509e-015	-3.89305e-015	2.48715e-015	7.4311e-015	6.82184e-015	1.79806e-015	9.1689e-016	-6.8817e-015	-1.39259e-015	-1.22215e-014	-1.4539e-014	-9.34311e-015	3.81134e-015	1.1315e-015	-1.15217e-014	5.68753e-015	-2.54907e-014	-2.18024e-014	-2.18374e-014	-2.83752e-014
-3.41319e-015	-6.94182e-015	-4.06235e-015	-1.18095e-014	-1.57328e-014	-3.24603e-015	-3.76348e-015	1.86106e-015	7.9704e-015	7.51928e-015	1.91563e-015	1.67462e-015	-7.11575e-015	-1.03176e-015	-1.22894e-014	-1.45493e-014	-9.14833e-015	4.58656e-015	1.67129e-015	-1.12899e-014	6.68768e-015	-2.4473e-014	-2.06715e-014	-2.09678e-014	-2.76429e-014
-3.4485e-015	-6.29474e-015	-3.94178e-015	-1.20524e-014	-1.58796e-014	-3.46055e-015	-3.63924e-015	1.25545e-015	8.51254e-015	8.21076e-015	2.05595e-015	2.42973e-015	-7.33676e-015	-6.7303e-016	-1.23409e-014	-1.45699e-014	-8.97661e-015	5.32954e-015	2.16738e-015	-1.10957e-014	7.64687e-015	-2.3449e-014	-1.95625e-014	-2.00785e-014	-2.69162e-014
-3.49176e-015	-5.641e-015	-3.8507e-015	-1.22897e-014	-1.60185e-014	-3.65524e-015	-3.51928e-015	6.77063e-016	9.0569e-015	8.89532e-015	2.2219e-015	3.18107e-015	-7.54183e-015	-3.14709e-016	-1.23749e-014	-1.45999e-014	-8.82665e-015	6.03868e-015	2.61991e-015	-1.09371e-014	8.56449e-015	-2.24229e-014	-1.84793e-014	-1.91728e-014	-2.61984e-014
-3.54298e-015	-4.98266e-015	-3.79059e-015	-1.25192e-014	-1.61472e-014	-3.82795e-015	-3.40252e-015	1.31506e-016	9.60221e-015	9.57126e-015	2.41608e-015	3.92842e-015	-7.72784e-015	4.47467e-017	-1.23902e-014	-1.46381e-014	-8.6975e-015	6.71248e-015	3.02958e-015	-1.08124e-014	9.43999e-015	-2.13996e-014	-1.7425e-014	-1.82536e-014	-2.54931e-014
-3.60233e-015	-4.32127e-015	-3.76201e-015	-1.27376e-014	-1.62631e-014	-3.97696e-015	-3.28829e-015	-3.75263e-016	1.01483e-014	1.0237e-014	2.64125e-015	4.67096e-015	-7.89178e-015	4.06431e-016	-1.23864e-014	-1.46831e-014	-8.58806e-015	7.34995e-015	3.39746e-015	-1.07196e-014	1.02733e-014	-2.03839e-014	-1.64031e-014	-1.73243e-014	-2.48038e-014
-3.66972e-015	-3.65862e-015	-3.76604e-015	-1.29414e-014	-1.63637e-014	-4.10083e-015	-3.17655e-015	-8.37472e-016	1.06934e-014	1.08912e-014	2.89945e-015	5.40738e-015	-8.03153e-015	7.71634e-016	-1.23627e-014	-1.47341e-014	-8.49759e-015	7.95011e-015	3.72419e-015	-1.06556e-014	1.10633e-014	-1.93809e-014	-1.54169e-014	-1.6389e-014	-2.41327e-014
-3.74518e-015	-2.99681e-015	-3.8033e-015	-1.31278e-014	-1.64471e-014	-4.19812e-015	-3.06645e-015	-1.24992e-015	1.12362e-014	1.15324e-014	3.19183e-015	6.13578e-015	-8.14464e-015	1.14159e-015	-1.23189e-014	-1.47891e-014	-8.42534e-015	8.51171e-015	4.01113e-015	-1.06171e-014	1.18097e-014	-1.83957e-014	-1.44689e-014	-1.54513e-014	-2.3483e-014
-3.82874e-015	-2.33833e-015	-3.87449e-015	-1.32937e-014	-1.6511e-014	-4.26724e-015	-2.95759e-015	-1.60885e-015	1.17754e-014	1.21587e-014	3.51923e-015	6.8553e-015	-8.22985e-015	1.51708e-015	-1.22553e-014	-1.48466e-014	-8.37009e-015	9.03435e-015	4.25848e-015	-1.06012e-014	1.25122e-014	-1.74335e-014	-1.35618e-014	-1.45157e-014	-2.28578e-014
-3.92132e-015	-1.68611e-015	-3.97991e-015	-1.34368e-014	-1.65539e-014	-4.30699e-015	-2.84946e-015	-1.91015e-015	1.2309e-014	1.27691e-014	3.88186e-015	7.56575e-015	-8.28579e-015	1.89889e-015	-1.21728e-014	-1.49057e-014	-8.33088e-015	9.5171e-015	4.46666e-015	-1.06055e-014	1.31706e-014	-1.64997e-014	-1.26981e-014	-1.35859e-014	-2.22592e-014
-4.02323e-015	-1.04229e-015	-4.11914e-015	-1.35546e-014	-1.65738e-014	-4.3173e-015	-2.74206e-015	-2.14996e-015	1.28352e-014	1.33619e-014	4.27926e-015	8.26576e-015	-8.31134e-015	2.28731e-015	-1.20722e-014	-1.49659e-014	-8.30715e-015	9.95904e-015	4.6364e-015	-1.06267e-014	1.37846e-014	-1.55997e-014	-1.18794e-014	-1.26658e-014	-2.16897e-014
-4.13512e-015	-4.09299e-016	-4.29165e-015	-1.36446e-014	-1.65698e-014	-4.29831e-015	-2.6357e-015	-2.32634e-015	1.33519e-014	1.39359e-014	4.71009e-015	8.95389e-015	-8.30646e-015	2.68183e-015	-1.19545e-014	-1.5027e-014	-8.29882e-015	1.03591e-014	4.76838e-015	-1.06618e-014	1.43532e-014	-1.47385e-014	-1.11071e-014	-1.17601e-014	-2.11503e-014
-4.25728e-015	2.09429e-016	-4.4971e-015	-1.37046e-014	-1.65417e-014	-4.2505e-015	-2.53069e-015	-2.43801e-015	1.38567e-014	1.44886e-014	5.1728e-015	9.62892e-015	-8.27149e-015	3.08212e-015	-1.1821e-014	-1.50882e-014	-8.30462e-015	1.07172e-014	4.86266e-015	-1.07081e-014	1.48767e-014	-1.39213e-014	-1.03829e-014	-1.08728e-014	-2.0643e-014
-4.39126e-015	8.11229e-016	-4.73478e-015	-1.37328e-014	-1.64889e-014	-4.17415e-015	-2.42686e-015	-2.48486e-015	1.43469e-014	1.5018e-014	5.66503e-015	1.02898e-014	-8.20796e-015	3.48685e-015	-1.16732e-014	-1.51489e-014	-8.32437e-015	1.10323e-014	4.91933e-015	-1.07625e-014	1.53545e-014	-1.31533e-014	-9.70822e-015	-1.00076e-014	-2.01684e-014
-4.53825e-015	1.39327e-015	-5.00331e-015	-1.37281e-014	-1.64112e-014	-4.07034e-015	-2.32497e-015	-2.4659e-015	1.48207e-014	1.55222e-014	6.18332e-015	1.09348e-014	-8.11668e-015	3.89487e-015	-1.15129e-014	-1.52088e-014	-8.35832e-015	1.13043e-014	4.93842e-015	-1.08226e-014	1.5786e-014	-1.24396e-014	-9.08422e-015	-9.16866e-015	-1.9727e-014
-4.69858e-015	1.95286e-015	-5.30095e-015	-1.36896e-014	-1.63094e-014	-3.94074e-015	-2.22606e-015	-2.38143e-015	1.52749e-014	1.59989e-014	6.72394e-015	1.1562e-014	-7.99975e-015	4.30469e-015	-1.13425e-014	-1.52682e-014	-8.40661e-015	1.15327e-014	4.92036e-015	-1.08863e-014	1.61711e-014	-1.17847e-014	-8.51148e-015	-8.36041e-015	-1.932e-014
-4.87352e-015	2.48695e-015	-5.62659e-015	-1.36166e-014	-1.61837e-014	-3.78662e-015	-2.13056e-015	-2.23317e-015	1.57069e-014	1.64462e-014	7.28301e-015	1.217e-014	-7.85968e-015	4.71458e-015	-1.11642e-014	-1.53271e-014	-8.46936e-015	1.17173e-014	4.86481e-015	-1.09502e-014	1.65091e-014	-1.11929e-014	-7.99029e-015	-7.58674e-015	-1.89477e-014
-5.06399e-015	2.99222e-015	-5.97833e-015	-1.35091e-014	-1.60351e-014	-3.61014e-015	-2.03938e-015	-2.02362e-015	1.61142e-014	1.68624e-014	7.85601e-015	1.27571e-014	-7.69967e-015	5.12132e-015	-1.09803e-014	-1.53854e-014	-8.54667e-015	1.1857e-014	4.771e-015	-1.10124e-014	1.67992e-014	-1.06686e-014	-7.5212e-015	-6.85113e-015	-1.86104e-014
-5.27084e-015	3.46603e-015	-6.35445e-015	-1.33675e-014	-1.58649e-014	-3.41315e-015	-1.95386e-015	-1.7564e-015	1.64946e-014	1.72458e-014	8.43777e-015	1.33219e-014	-7.52232e-015	5.52129e-015	-1.07939e-014	-1.54442e-014	-8.63811e-015	1.19518e-014	4.63857e-015	-1.10717e-014	1.70407e-014	-1.02147e-014	-7.10423e-015	-6.15726e-015	-1.83081e-014
-5.49549e-015	3.90565e-015	-6.75238e-015	-1.31926e-014	-1.56752e-014	-3.19931e-015	-1.87492e-015	-1.43555e-015	1.68451e-014	1.75937e-014	9.02243e-015	1.38623e-014	-7.3316e-015	5.91159e-015	-1.06077e-014	-1.55035e-014	-8.74481e-015	1.20017e-014	4.46759e-015	-1.11274e-014	1.72327e-014	-9.83335e-015	-6.7388e-015	-5.50799e-015	-1.804e-014
-5.73859e-015	4.30789e-015	-7.17021e-015	-1.29857e-014	-1.54679e-014	-2.97155e-015	-1.80407e-015	-1.06582e-015	1.71625e-014	1.79042e-014	9.60431e-015	1.43767e-014	-7.1321e-015	6.28862e-015	-1.04245e-014	-1.55635e-014	-8.86736e-015	1.20066e-014	4.25752e-015	-1.11782e-014	1.73745e-014	-9.52794e-015	-6.42434e-015	-4.90612e-015	-1.78058e-014
-6.00081e-015	4.67037e-015	-7.60562e-015	-1.27486e-014	-1.52457e-014	-2.73301e-015	-1.74271e-015	-6.52638e-016	1.74435e-014	1.81754e-014	1.01775e-014	1.48623e-014	-6.92846e-015	6.64895e-015	-1.02474e-014	-1.5625e-014	-9.00598e-015	1.19666e-014	4.00854e-015	-1.1224e-014	1.74651e-014	-9.30007e-015	-6.16019e-015	-4.35456e-015	-1.76044e-014
-6.2826e-015	4.98989e-015	-8.0563e-015	-1.24827e-014	-1.5011e-014	-2.48697e-015	-1.69267e-015	-2.01193e-016	1.76849e-014	1.84057e-014	1.07353e-014	1.53176e-014	-6.72562e-015	6.98923e-015	-1.00787e-014	-1.56883e-014	-9.16077e-015	1.18816e-014	3.72041e-015	-1.12646e-014	1.75041e-014	-9.15091e-015	-5.94585e-015	-3.85587e-015	-1.7435e-014
-6.58502e-015	5.26343e-015	-8.5204e-015	-1.21904e-014	-1.47661e-014	-2.23673e-015	-1.65469e-015	2.82741e-016	1.78857e-014	1.85939e-014	1.12711e-014	1.57403e-014	-6.52892e-015	7.30487e-015	-9.92029e-015	-1.57542e-014	-9.33152e-015	1.1752e-014	3.39275e-015	-1.13e-014	1.74902e-014	-9.08124e-015	-5.7807e-015	-3.41237e-015	-1.72966e-014
-6.90806e-015	5.48904e-015	-8.99531e-015	-1.18744e-014	-1.45139e-014	-1.98592e-015	-1.62996e-015	7.92308e-016	1.80435e-014	1.87377e-014	1.17786e-014	1.61278e-014	-6.3438e-015	7.59236e-015	-9.77499e-015	-1.58233e-014	-9.51992e-015	1.15783e-014	3.02582e-015	-1.13314e-014	1.7423e-014	-9.09034e-015	-5.66406e-015	-3.02531e-015	-1.71875e-014
-7.25175e-015	5.66452e-015	-9.47919e-015	-1.15378e-014	-1.42576e-014	-1.73862e-015	-1.61955e-015	1.32107e-015	1.81561e-014	1.88358e-014	1.22513e-014	1.64792e-014	-6.17592e-015	7.84701e-015	-9.6449e-015	-1.58958e-014	-9.72644e-015	1.13603e-014	2.61973e-015	-1.13598e-014	1.73018e-014	-9.17822e-015	-5.59472e-015	-2.69612e-015	-1.71064e-014
-7.61667e-015	5.78812e-015	-9.96999e-015	-1.11839e-014	-1.39996e-014	-1.49797e-015	-1.62572e-015	1.86197e-015	1.82216e-014	1.88867e-014	1.26821e-014	1.67926e-014	-6.03049e-015	8.0646e-015	-9.53238e-015	-1.59722e-014	-9.95138e-015	1.10987e-014	2.17439e-015	-1.13861e-014	1.71264e-014	-9.34386e-015	-5.57205e-015	-2.42626e-015	-1.70522e-014
-8.00234e-015	5.85831e-015	-1.04658e-014	-1.08161e-014	-1.37435e-014	-1.26703e-015	-1.64905e-015	2.4074e-015	1.82377e-014	1.8889e-014	1.30643e-014	1.70653e-014	-5.91339e-015	8.24193e-015	-9.43985e-015	-1.6053e-014	-1.01944e-014	1.07944e-014	1.68948e-015	-1.14128e-014	1.6896e-014	-9.58533e-015	-5.59526e-015	-2.21649e-015	-1.70234e-014
-8.40914e-015	5.87289e-015	-1.09643e-014	-1.04381e-014	-1.34924e-014	-1.04968e-015	-1.69102e-015	2.95033e-015	1.82035e-014	1.88414e-014	1.33917e-014	1.72951e-014	-5.83094e-015	8.3748e-015	-9.36897e-015	-1.61389e-014	-1.04558e-014	1.04479e-014	1.16604e-015	-1.14412e-014	1.66105e-014	-9.9002e-015	-5.66241e-015	-2.06723e-015	-1.70177e-014
-8.83679e-015	5.83104e-015	-1.14642e-014	-1.00535e-014	-1.32495e-014	-8.49058e-016	-1.7528e-015	3.48312e-015	1.8118e-014	1.87428e-014	1.36582e-014	1.74806e-014	-5.78782e-015	8.45969e-015	-9.32107e-015	-1.62299e-014	-1.07358e-014	1.00603e-014	6.05425e-016	-1.14736e-014	1.6269e-014	-1.02849e-014	-5.77253e-015	-1.97822e-015	-1.7034e-014
-9.28473e-015	5.73129e-015	-1.19633e-014	-9.66643e-015	-1.30173e-014	-6.68225e-016	-1.83522e-015	3.99879e-015	1.79802e-014	1.85923e-014	1.38582e-014	1.762e-014	-5.78939e-015	8.49317e-015	-9.29771e-015	-1.63269e-014	-1.1034e-014	9.63243e-015	8.49334e-018	-1.15125e-014	1.58722e-014	-1.07361e-014	-5.92416e-015	-1.94944e-015	-1.70705e-014
-9.75249e-015	5.57282e-015	-1.24602e-014	-9.28047e-015	-1.27982e-014	-5.09675e-016	-1.93866e-015	4.49066e-015	1.77893e-014	1.83897e-014	1.39862e-014	1.77121e-014	-5.84002e-015	8.47169e-015	-9.30024e-015	-1.64295e-014	-1.135e-014	9.16556e-015	-6.23242e-016	-1.15611e-014	1.54203e-014	-1.12498e-014	-6.11625e-015	-1.98025e-015	-1.71256e-014
-1.02393e-014	5.35563e-015	-1.29536e-014	-8.89951e-015	-1.25947e-014	-3.76275e-016	-2.06364e-015	4.95174e-015	1.75451e-014	1.81343e-014	1.40376e-014	1.77563e-014	-5.94521e-015	8.39278e-015	-9.32875e-015	-1.6537e-014	-1.16835e-014	8.66141e-015	-1.28839e-015	-1.16221e-014	1.4914e-014	-1.18212e-014	-6.34742e-015	-2.06961e-015	-1.71977e-014
-1.07446e-014	5.07979e-015	-1.34426e-014	-8.52741e-015	-1.24095e-014	-2.70325e-016	-2.21102e-015	5.37557e-015	1.72477e-014	1.78266e-014	1.40081e-014	1.77514e-014	-6.10925e-015	8.25478e-015	-9.38327e-015	-1.66493e-014	-1.20343e-014	8.12159e-015	-1.98485e-015	-1.16993e-014	1.43544e-014	-1.2445e-014	-6.61652e-015	-2.21644e-015	-1.72854e-014
-1.12669e-014	4.74503e-015	-1.39262e-014	-8.16773e-015	-1.22445e-014	-1.93586e-016	-2.38032e-015	5.75678e-015	1.68972e-014	1.74665e-014	1.38942e-014	1.76965e-014	-6.33487e-015	8.05565e-015	-9.46409e-015	-1.67659e-014	-1.24015e-014	7.5479e-015	-2.71016e-015	-1.17957e-014	1.37421e-014	-1.3115e-014	-6.92216e-015	-2.41881e-015	-1.7387e-014
-1.1805e-014	4.3525e-015	-1.4403e-014	-7.82282e-015	-1.21012e-014	-1.46918e-016	-2.57121e-015	6.08982e-015	1.64944e-014	1.70541e-014	1.36933e-014	1.75907e-014	-6.62547e-015	7.79461e-015	-9.57039e-015	-1.68863e-014	-1.27839e-014	6.94211e-015	-3.46156e-015	-1.19139e-014	1.30783e-014	-1.38255e-014	-7.26358e-015	-2.67497e-015	-1.7501e-014
-1.23571e-014	3.90345e-015	-1.48719e-014	-7.49582e-015	-1.19806e-014	-1.31731e-016	-2.78368e-015	6.37026e-015	1.60398e-014	1.65895e-014	1.34029e-014	1.74341e-014	-6.98345e-015	7.47041e-015	-9.70176e-015	-1.70099e-014	-1.31799e-014	6.3062e-015	-4.23683e-015	-1.20568e-014	1.23654e-014	-1.4571e-014	-7.63921e-015	-2.98248e-015	-1.76261e-014
-1.29215e-014	3.39909e-015	-1.53325e-014	-7.18944e-015	-1.1884e-014	-1.48555e-016	-3.0169e-015	6.59366e-015	1.55352e-014	1.60737e-014	1.30216e-014	1.72263e-014	-7.41051e-015	7.08275e-015	-9.85707e-015	-1.7136e-014	-1.35874e-014	5.64223e-015	-5.03312e-015	-1.22268e-014	1.16055e-014	-1.5345e-014	-8.04767e-015	-3.33913e-015	-1.7761e-014
-1.34968e-014	2.84113e-015	-1.57844e-014	-6.90594e-015	-1.18116e-014	-1.9731e-016	-3.26974e-015	6.75693e-015	1.49822e-014	1.55075e-014	1.25491e-014	1.69671e-014	-7.90768e-015	6.63178e-015	-1.00351e-014	-1.72633e-014	-1.40045e-014	4.95212e-015	-5.84684e-015	-1.24265e-014	1.08009e-014	-1.61407e-014	-8.48786e-015	-3.74224e-015	-1.79041e-014
-1.40808e-014	2.23178e-015	-1.6227e-014	-6.64689e-015	-1.17636e-014	-2.78081e-016	-3.54126e-015	6.85722e-015	1.43823e-014	1.48921e-014	1.19857e-014	1.66572e-014	-8.47558e-015	6.11874e-015	-1.02341e-014	-1.73906e-014	-1.44295e-014	4.23755e-015	-6.67376e-015	-1.26576e-014	9.95405e-015	-1.69512e-014	-8.95895e-015	-4.18867e-015	-1.80544e-014
-1.46713e-014	1.5736e-015	-1.66601e-014	-6.41441e-015	-1.17401e-014	-3.90798e-016	-3.82963e-015	6.89336e-015	1.37379e-014	1.42291e-014	1.1332e-014	1.62973e-014	-9.11362e-015	5.54477e-015	-1.0452e-014	-1.75168e-014	-1.48593e-014	3.5009e-015	-7.51101e-015	-1.29212e-014	9.06851e-015	-1.77699e-014	-9.45922e-015	-4.6753e-015	-1.82111e-014
-1.52661e-014	8.69617e-016	-1.70834e-014	-6.20935e-015	-1.17399e-014	-5.34118e-016	-4.13317e-015	6.86434e-015	1.30518e-014	1.35207e-014	1.05896e-014	1.58886e-014	-9.82051e-015	4.91176e-015	-1.06858e-014	-1.76398e-014	-1.52921e-014	2.74512e-015	-8.35509e-015	-1.32193e-014	8.14787e-015	-1.85904e-014	-9.98681e-015	-5.19913e-015	-1.83734e-014
-1.58629e-014	1.24038e-016	-1.74963e-014	-6.03277e-015	-1.17622e-014	-7.0673e-016	-4.44983e-015	6.76976e-015	1.23265e-014	1.27686e-014	9.76077e-015	1.54319e-014	-1.05949e-014	4.22257e-015	-1.09334e-014	-1.77581e-014	-1.5725e-014	1.97239e-015	-9.20271e-015	-1.35531e-014	7.19547e-015	-1.94052e-014	-1.05401e-014	-5.7575e-015	-1.85399e-014
-1.64593e-014	-6.60102e-016	-1.78983e-014	-5.88465e-015	-1.18056e-014	-9.06903e-016	-4.77749e-015	6.60994e-015	1.15649e-014	1.19748e-014	8.84878e-015	1.49283e-014	-1.14343e-014	3.48068e-015	-1.11928e-014	-1.787e-014	-1.61553e-014	1.18507e-015	-1.00503e-014	-1.3923e-014	6.21548e-015	-2.02081e-014	-1.11177e-014	-6.34684e-015	-1.87108e-014
-1.70531e-014	-1.4795e-015	-1.8289e-014	-5.7649e-015	-1.18683e-014	-1.13206e-015	-5.11404e-015	6.38679e-015	1.07696e-014	1.11417e-014	7.85744e-015	1.43799e-014	-1.23352e-014	2.68896e-015	-1.14612e-014	-1.79741e-014	-1.65801e-014	3.86199e-016	-1.08942e-014	-1.43295e-014	5.21184e-015	-2.09935e-014	-1.17181e-014	-6.96337e-015	-1.88852e-014
-1.76413e-014	-2.33033e-015	-1.86685e-014	-5.67323e-015	-1.19481e-014	-1.3801e-015	-5.4575e-015	6.10255e-015	9.94412e-015	1.02716e-014	6.79199e-015	1.37892e-014	-1.32939e-014	1.8511e-015	-1.17354e-014	-1.80684e-014	-1.69964e-014	-4.21888e-016	-1.17305e-014	-1.47719e-014	4.18913e-015	-2.17557e-014	-1.23392e-014	-7.60462e-015	-1.90627e-014
-1.82215e-014	-3.20823e-015	-1.90363e-014	-5.60847e-015	-1.20425e-014	-1.64786e-015	-5.80557e-015	5.75967e-015	9.0924e-015	9.36677e-015	5.65696e-015	1.31581e-014	-1.43051e-014	9.71489e-016	-1.20121e-014	-1.81511e-014	-1.74011e-014	-1.23688e-015	-1.25554e-014	-1.525e-014	3.15159e-015	-2.24893e-014	-1.29795e-014	-8.26717e-015	-1.92433e-014
-1.87911e-014	-4.10819e-015	-1.93919e-014	-5.56946e-015	-1.21487e-014	-1.933e-015	-6.15535e-015	5.36202e-015	8.21757e-015	8.4301e-015	4.45752e-015	1.24883e-014	-1.53642e-014	5.52072e-017	-1.22891e-014	-1.82208e-014	-1.77914e-014	-2.0562e-015	-1.33655e-014	-1.57617e-014	2.10397e-015	-2.31889e-014	-1.36373e-014	-8.94696e-015	-1.94266e-014
-1.9348e-014	-5.02595e-015	-1.97351e-014	-5.555e-015	-1.22643e-014	-2.23248e-015	-6.50508e-015	4.91264e-015	7.32262e-015	7.46462e-015	3.19998e-015	1.1782e-014	-1.64646e-014	-8.93253e-016	-1.25631e-014	-1.82755e-014	-1.81647e-014	-2.87723e-015	-1.41577e-014	-1.63056e-014	1.05157e-015	-2.38493e-014	-1.43109e-014	-9.64151e-015	-1.96125e-014
-1.98897e-014	-5.95766e-015	-2.00658e-014	-5.56311e-015	-1.23861e-014	-2.54323e-015	-6.85233e-015	4.41583e-015	6.41081e-015	6.47361e-015	1.89125e-015	1.10415e-014	-1.76004e-014	-1.86929e-015	-1.28307e-014	-1.83142e-014	-1.85178e-014	-3.69769e-015	-1.49292e-014	-1.68785e-014	-9.263e-019	-2.44671e-014	-1.49972e-014	-1.03483e-014	-1.98017e-014
-2.04139e-014	-6.8985e-015	-2.03833e-014	-5.59168e-015	-1.25113e-014	-2.8613e-015	-7.1944e-015	3.87599e-015	5.48542e-015	5.46019e-015	5.38512e-016	1.02702e-014	-1.87652e-014	-2.86762e-015	-1.30898e-014	-1.83357e-014	-1.8847e-014	-4.51433e-015	-1.56766e-014	-1.74779e-014	-1.04845e-015	-2.50383e-014	-1.56944e-014	-1.10636e-014	-1.99929e-014
-2.09186e-014	-7.8438e-015	-2.06872e-014	-5.63879e-015	-1.26367e-014	-3.18378e-015	-7.52908e-015	3.29853e-015	4.54977e-015	4.42752e-015	-8.51103e-016	9.47111e-015	-1.99517e-014	-3.88248e-015	-1.33378e-014	-1.83386e-014	-1.91504e-014	-5.32507e-015	-1.63977e-014	-1.81005e-014	-2.08685e-015	-2.55601e-014	-1.64008e-014	-1.1785e-014	-2.01866e-014
-2.14015e-014	-8.78897e-015	-2.09774e-014	-5.70115e-015	-1.27585e-014	-3.50746e-015	-7.85398e-015	2.68901e-015	3.60766e-015	3.379e-015	-2.2699e-015	8.64654e-015	-2.1152e-014	-4.90841e-015	-1.35721e-014	-1.83215e-014	-1.94252e-014	-6.12749e-015	-1.709e-014	-1.87418e-014	-3.11082e-015	-2.60304e-014	-1.71143e-014	-1.25097e-014	-2.03834e-014
-2.18605e-014	-9.72973e-015	-2.12532e-014	-5.77614e-015	-1.28735e-014	-3.82967e-015	-8.16661e-015	2.0539e-015	2.66205e-015	2.31789e-015	-3.7094e-015	7.79926e-015	-2.23581e-014	-5.94056e-015	-1.37907e-014	-1.8284e-014	-1.96694e-014	-6.91946e-015	-1.77514e-014	-1.93978e-014	-4.116e-015	-2.64478e-014	-1.78326e-014	-1.32356e-014	-2.05839e-014
-2.22936e-014	-1.06606e-014	-2.15141e-014	-5.86082e-015	-1.29794e-014	-4.14645e-015	-8.46526e-015	1.39918e-015	1.71617e-015	1.24747e-015	-5.16228e-015	6.93211e-015	-2.35619e-014	-6.97343e-015	-1.39912e-014	-1.82255e-014	-1.98805e-014	-7.69909e-015	-1.83807e-014	-2.00641e-014	-5.09822e-015	-2.68115e-014	-1.85536e-014	-1.396e-014	-2.07877e-014
-2.26985e-014	-1.15777e-014	-2.17595e-014	-5.95214e-015	-1.30725e-014	-4.45452e-015	-8.74801e-015	7.30556e-016	7.72713e-016	1.72038e-016	-6.62049e-015	6.04778e-015	-2.47563e-014	-8.00165e-015	-1.41722e-014	-1.81454e-014	-2.00567e-014	-8.46398e-015	-1.89772e-014	-2.07358e-014	-6.05277e-015	-2.71204e-014	-1.92746e-014	-1.46803e-014	-2.09949e-014
-2.30733e-014	-1.24772e-014	-2.19881e-014	-6.04724e-015	-1.31496e-014	-4.75159e-015	-9.01337e-015	5.46082e-017	-1.65163e-016	-9.05126e-016	-8.07602e-015	5.14977e-015	-2.59327e-014	-9.02012e-015	-1.4332e-014	-1.80432e-014	-2.01968e-014	-9.21208e-015	-1.95399e-014	-2.14086e-014	-6.97606e-015	-2.73749e-014	-1.99932e-014	-1.53947e-014	-2.12056e-014
-2.34166e-014	-1.3355e-014	-2.21989e-014	-6.14352e-015	-1.32084e-014	-5.035e-015	-9.2598e-015	-6.23156e-016	-1.09446e-015	-1.98073e-015	-9.52082e-015	4.24103e-015	-2.70822e-014	-1.00242e-014	-1.44691e-014	-1.79197e-014	-2.02993e-014	-9.94161e-015	-2.00675e-014	-2.20765e-014	-7.86406e-015	-2.75758e-014	-2.07068e-014	-1.61012e-014	-2.14199e-014
-2.37269e-014	-1.42079e-014	-2.23911e-014	-6.2387e-015	-1.32467e-014	-5.30177e-015	-9.48608e-015	-1.29772e-015	-2.01286e-015	-3.05174e-015	-1.09474e-014	3.3237e-015	-2.8197e-014	-1.10089e-014	-1.45829e-014	-1.77748e-014	-2.03636e-014	-1.06511e-014	-2.05601e-014	-2.27345e-014	-8.71338e-015	-2.77244e-014	-2.1413e-014	-1.6798e-014	-2.16381e-014
-2.40029e-014	-1.50317e-014	-2.25639e-014	-6.33004e-015	-1.32624e-014	-5.55049e-015	-9.691e-015	-1.96403e-015	-2.918e-015	-4.11427e-015	-1.2349e-014	2.40022e-015	-2.92702e-014	-1.197e-014	-1.46723e-014	-1.76089e-014	-2.03892e-014	-1.13382e-014	-2.10184e-014	-2.33768e-014	-9.52163e-015	-2.78226e-014	-2.21094e-014	-1.74836e-014	-2.18611e-014
-2.4243e-014	-1.58233e-014	-2.27166e-014	-6.41649e-015	-1.32538e-014	-5.77949e-015	-9.87416e-015	-2.61683e-015	-3.8072e-015	-5.16501e-015	-1.37181e-014	1.4732e-015	-3.02956e-014	-1.29037e-014	-1.4737e-014	-1.7423e-014	-2.03752e-014	-1.20016e-014	-2.14425e-014	-2.39978e-014	-1.02869e-014	-2.78727e-014	-2.2793e-014	-1.81569e-014	-2.20887e-014
-2.44461e-014	-1.65797e-014	-2.28481e-014	-6.49524e-015	-1.32199e-014	-5.98737e-015	-1.00348e-014	-3.25129e-015	-4.67841e-015	-6.20104e-015	-1.50477e-014	5.45127e-016	-3.12661e-014	-1.38067e-014	-1.47769e-014	-1.72185e-014	-2.03222e-014	-1.26398e-014	-2.18331e-014	-2.4593e-014	-1.1007e-014	-2.78774e-014	-2.34615e-014	-1.88171e-014	-2.23205e-014
-2.46112e-014	-1.72986e-014	-2.2958e-014	-6.56427e-015	-1.31599e-014	-6.17307e-015	-1.01727e-014	-3.8635e-015	-5.52918e-015	-7.21941e-015	-1.63315e-014	-3.81613e-016	-3.21744e-014	-1.46756e-014	-1.47925e-014	-1.69968e-014	-2.02304e-014	-1.32522e-014	-2.2191e-014	-2.51576e-014	-1.16801e-014	-2.78398e-014	-2.41124e-014	-1.94628e-014	-2.25571e-014
-2.47376e-014	-1.79777e-014	-2.30456e-014	-6.62278e-015	-1.30731e-014	-6.33635e-015	-1.02881e-014	-4.44982e-015	-6.35784e-015	-8.2171e-015	-1.75628e-014	-1.30429e-015	-3.30143e-014	-1.55075e-014	-1.47848e-014	-1.67594e-014	-2.01004e-014	-1.38376e-014	-2.25174e-014	-2.5686e-014	-1.2305e-014	-2.77631e-014	-2.4743e-014	-2.00933e-014	-2.27981e-014
-2.48252e-014	-1.86154e-014	-2.31104e-014	-6.6695e-015	-1.29595e-014	-6.47717e-015	-1.03807e-014	-5.00703e-015	-7.16227e-015	-9.19037e-015	-1.87355e-014	-2.22052e-015	-3.37803e-014	-1.63001e-014	-1.4754e-014	-1.65083e-014	-1.99338e-014	-1.43943e-014	-2.28138e-014	-2.6173e-014	-1.28812e-014	-2.76515e-014	-2.53512e-014	-2.0708e-014	-2.30434e-014
-2.48732e-014	-1.92102e-014	-2.31518e-014	-6.70401e-015	-1.28192e-014	-6.59569e-015	-1.0451e-014	-5.53216e-015	-7.94061e-015	-1.01363e-014	-1.98445e-014	-3.12893e-015	-3.44674e-014	-1.70516e-014	-1.47015e-014	-1.62458e-014	-1.97325e-014	-1.49215e-014	-2.30812e-014	-2.66139e-014	-1.34087e-014	-2.75093e-014	-2.5935e-014	-2.13063e-014	-2.32925e-014
-2.48817e-014	-1.97611e-014	-2.31697e-014	-6.72543e-015	-1.26526e-014	-6.69215e-015	-1.05e-014	-6.0225e-015	-8.69107e-015	-1.1052e-014	-2.08855e-014	-4.02669e-015	-3.50719e-014	-1.77595e-014	-1.46286e-014	-1.59736e-014	-1.94992e-014	-1.54179e-014	-2.3321e-014	-2.70049e-014	-1.3887e-014	-2.734e-014	-2.6492e-014	-2.18878e-014	-2.35455e-014
-2.48503e-014	-2.02677e-014	-2.31639e-014	-6.73344e-015	-1.24606e-014	-6.76718e-015	-1.05291e-014	-6.47681e-015	-9.41213e-015	-1.1935e-014	-2.18543e-014	-4.91175e-015	-3.55897e-014	-1.84218e-014	-1.45368e-014	-1.5695e-014	-1.92358e-014	-1.5883e-014	-2.35355e-014	-2.73424e-014	-1.43168e-014	-2.71476e-014	-2.70196e-014	-2.24523e-014	-2.38019e-014
-2.47785e-014	-2.07293e-014	-2.3134e-014	-6.72807e-015	-1.22442e-014	-6.82146e-015	-1.05393e-014	-6.89411e-015	-1.01021e-014	-1.27819e-014	-2.27469e-014	-5.78234e-015	-3.60176e-014	-1.90381e-014	-1.44278e-014	-1.54119e-014	-1.89444e-014	-1.63161e-014	-2.3726e-014	-2.76225e-014	-1.46992e-014	-2.6937e-014	-2.75152e-014	-2.29989e-014	-2.40617e-014
-2.46666e-014	-2.11456e-014	-2.308e-014	-6.70909e-015	-1.2005e-014	-6.85632e-015	-1.05311e-014	-7.27316e-015	-1.07594e-014	-1.35908e-014	-2.35597e-014	-6.63746e-015	-3.63526e-014	-1.96076e-014	-1.43036e-014	-1.51274e-014	-1.86273e-014	-1.6717e-014	-2.38939e-014	-2.78426e-014	-1.50355e-014	-2.67118e-014	-2.79769e-014	-2.35277e-014	-2.43236e-014
-2.45147e-014	-2.15161e-014	-2.30021e-014	-6.67727e-015	-1.17452e-014	-6.87326e-015	-1.05056e-014	-7.61372e-015	-1.1382e-014	-1.43589e-014	-2.429e-014	-7.47545e-015	-3.65932e-014	-2.01297e-014	-1.41661e-014	-1.48438e-014	-1.82875e-014	-1.7085e-014	-2.40406e-014	-2.80007e-014	-1.53272e-014	-2.64761e-014	-2.84029e-014	-2.4038e-014	-2.45866e-014
-2.43234e-014	-2.18419e-014	-2.29002e-014	-6.634e-015	-1.14673e-014	-6.87374e-015	-1.04645e-014	-7.91595e-015	-1.19693e-014	-1.50838e-014	-2.49358e-014	-8.29413e-015	-3.67388e-014	-2.06046e-014	-1.40178e-014	-1.45638e-014	-1.79287e-014	-1.74197e-014	-2.4168e-014	-2.80958e-014	-1.55763e-014	-2.62336e-014	-2.87908e-014	-2.45297e-014	-2.48497e-014
-2.4094e-014	-2.21237e-014	-2.27756e-014	-6.58014e-015	-1.11735e-014	-6.86016e-015	-1.04093e-014	-8.18076e-015	-1.25189e-014	-1.57636e-014	-2.54952e-014	-9.0912e-015	-3.67894e-014	-2.10325e-014	-1.38608e-014	-1.42905e-014	-1.7554e-014	-1.77202e-014	-2.42775e-014	-2.81263e-014	-1.5785e-014	-2.59874e-014	-2.9139e-014	-2.50028e-014	-2.51118e-014
-2.38277e-014	-2.23628e-014	-2.26292e-014	-6.51685e-015	-1.08667e-014	-6.83505e-015	-1.03415e-014	-8.40927e-015	-1.30285e-014	-1.63956e-014	-2.59673e-014	-9.86552e-015	-3.67459e-014	-2.14144e-014	-1.36972e-014	-1.40265e-014	-1.71665e-014	-1.79868e-014	-2.43695e-014	-2.80918e-014	-1.59558e-014	-2.57407e-014	-2.9446e-014	-2.54572e-014	-2.53729e-014
-2.35257e-014	-2.25608e-014	-2.24618e-014	-6.44601e-015	-1.05505e-014	-6.8003e-015	-1.02625e-014	-8.60394e-015	-1.34972e-014	-1.69786e-014	-2.63513e-014	-1.06152e-014	-3.66096e-014	-2.17509e-014	-1.35296e-014	-1.37747e-014	-1.677e-014	-1.82192e-014	-2.44451e-014	-2.79924e-014	-1.6091e-014	-2.54963e-014	-2.97106e-014	-2.5892e-014	-2.56316e-014
-2.31886e-014	-2.27193e-014	-2.22744e-014	-6.36915e-015	-1.02277e-014	-6.75922e-015	-1.01746e-014	-8.76688e-015	-1.39239e-014	-1.75118e-014	-2.66479e-014	-1.13391e-014	-3.63822e-014	-2.20433e-014	-1.33604e-014	-1.35374e-014	-1.63682e-014	-1.84171e-014	-2.4505e-014	-2.78295e-014	-1.61936e-014	-2.52571e-014	-2.99313e-014	-2.63071e-014	-2.58865e-014
-2.28181e-014	-2.28402e-014	-2.2068e-014	-6.28804e-015	-9.90176e-015	-6.71392e-015	-1.00794e-014	-8.9006e-015	-1.43075e-014	-1.79939e-014	-2.68578e-014	-1.20362e-014	-3.60667e-014	-2.22924e-014	-1.31914e-014	-1.33173e-014	-1.59645e-014	-1.85804e-014	-2.45493e-014	-2.76041e-014	-1.62667e-014	-2.5026e-014	-3.01078e-014	-2.67026e-014	-2.61361e-014
-2.24163e-014	-2.29255e-014	-2.18443e-014	-6.20368e-015	-9.57578e-015	-6.66712e-015	-9.97825e-015	-9.00741e-015	-1.46466e-014	-1.84237e-014	-2.69824e-014	-1.27042e-014	-3.56667e-014	-2.24993e-014	-1.30248e-014	-1.31173e-014	-1.55626e-014	-1.87095e-014	-2.45774e-014	-2.73187e-014	-1.6313e-014	-2.4804e-014	-3.02395e-014	-2.70783e-014	-2.63792e-014
-2.19844e-014	-2.29776e-014	-2.16048e-014	-6.11861e-015	-9.25302e-015	-6.62173e-015	-9.87269e-015	-9.09025e-015	-1.49401e-014	-1.88004e-014	-2.70237e-014	-1.33418e-014	-3.51862e-014	-2.26659e-014	-1.28634e-014	-1.29392e-014	-1.51656e-014	-1.88048e-014	-2.45898e-014	-2.69758e-014	-1.63352e-014	-2.45926e-014	-3.03252e-014	-2.74338e-014	-2.66146e-014
-2.15247e-014	-2.29982e-014	-2.1352e-014	-6.03497e-015	-8.93678e-015	-6.5797e-015	-9.76431e-015	-9.15336e-015	-1.51876e-014	-1.91229e-014	-2.6984e-014	-1.39483e-014	-3.46302e-014	-2.27938e-014	-1.2709e-014	-1.27847e-014	-1.47767e-014	-1.8867e-014	-2.45868e-014	-2.65779e-014	-1.63363e-014	-2.43926e-014	-3.03643e-014	-2.7769e-014	-2.68402e-014
-2.10391e-014	-2.29899e-014	-2.10877e-014	-5.95456e-015	-8.63064e-015	-6.54324e-015	-9.65565e-015	-9.1996e-015	-1.53877e-014	-1.93909e-014	-2.68657e-014	-1.45228e-014	-3.40036e-014	-2.28847e-014	-1.25631e-014	-1.26557e-014	-1.43991e-014	-1.88962e-014	-2.45675e-014	-2.61287e-014	-1.63194e-014	-2.42047e-014	-3.0357e-014	-2.80833e-014	-2.70547e-014
-2.05299e-014	-2.29555e-014	-2.08136e-014	-5.87903e-015	-8.33811e-015	-6.5156e-015	-9.54849e-015	-9.23232e-015	-1.55408e-014	-1.96045e-014	-2.66724e-014	-1.50637e-014	-3.33125e-014	-2.29408e-014	-1.2428e-014	-1.25536e-014	-1.40358e-014	-1.88932e-014	-2.45312e-014	-2.56328e-014	-1.62869e-014	-2.40284e-014	-3.03031e-014	-2.83764e-014	-2.7257e-014
-2.00002e-014	-2.28982e-014	-2.05316e-014	-5.81102e-015	-8.06266e-015	-6.49854e-015	-9.44457e-015	-9.2553e-015	-1.56467e-014	-1.97641e-014	-2.64079e-014	-1.55705e-014	-3.25631e-014	-2.29643e-014	-1.23049e-014	-1.24803e-014	-1.36899e-014	-1.8859e-014	-2.44776e-014	-2.5095e-014	-1.62419e-014	-2.38636e-014	-3.02033e-014	-2.86479e-014	-2.74459e-014
-1.94521e-014	-2.28204e-014	-2.02442e-014	-5.75216e-015	-7.8071e-015	-6.49393e-015	-9.34537e-015	-9.27257e-015	-1.57047e-014	-1.98704e-014	-2.60762e-014	-1.60422e-014	-3.17625e-014	-2.29568e-014	-1.21951e-014	-1.24363e-014	-1.33638e-014	-1.87945e-014	-2.44055e-014	-2.45197e-014	-1.61874e-014	-2.37101e-014	-3.00585e-014	-2.88976e-014	-2.76206e-014
-1.88881e-014	-2.27244e-014	-1.99539e-014	-5.70404e-015	-7.57403e-015	-6.50412e-015	-9.25281e-015	-9.28818e-015	-1.57148e-014	-1.99241e-014	-2.56822e-014	-1.64776e-014	-3.09182e-014	-2.29205e-014	-1.20998e-014	-1.24223e-014	-1.30603e-014	-1.87011e-014	-2.43135e-014	-2.39124e-014	-1.61254e-014	-2.35668e-014	-2.98697e-014	-2.91257e-014	-2.77796e-014
-1.8311e-014	-2.26133e-014	-1.96628e-014	-5.66761e-015	-7.36672e-015	-6.53076e-015	-9.16773e-015	-9.3049e-015	-1.56772e-014	-1.99266e-014	-2.52308e-014	-1.68765e-014	-3.00375e-014	-2.28573e-014	-1.20198e-014	-1.2439e-014	-1.27822e-014	-1.85792e-014	-2.42005e-014	-2.3279e-014	-1.60585e-014	-2.34321e-014	-2.96377e-014	-2.9332e-014	-2.79213e-014
-1.77236e-014	-2.24892e-014	-1.93735e-014	-5.64439e-015	-7.18692e-015	-6.5746e-015	-9.0916e-015	-9.32535e-015	-1.55926e-014	-1.98797e-014	-2.47273e-014	-1.7238e-014	-2.91277e-014	-2.27689e-014	-1.19563e-014	-1.24867e-014	-1.25312e-014	-1.84303e-014	-2.4065e-014	-2.26251e-014	-1.59882e-014	-2.33044e-014	-2.93637e-014	-2.95163e-014	-2.80451e-014
-1.71287e-014	-2.23555e-014	-1.90879e-014	-5.63553e-015	-7.03671e-015	-6.6368e-015	-9.02588e-015	-9.35226e-015	-1.54623e-014	-1.97846e-014	-2.41773e-014	-1.75614e-014	-2.81965e-014	-2.26575e-014	-1.19103e-014	-1.25657e-014	-1.23087e-014	-1.82559e-014	-2.39057e-014	-2.19567e-014	-1.59157e-014	-2.31825e-014	-2.90489e-014	-2.96782e-014	-2.815e-014
-1.65293e-014	-2.22147e-014	-1.88078e-014	-5.64211e-015	-6.9183e-015	-6.71873e-015	-8.97082e-015	-9.38833e-015	-1.52867e-014	-1.96437e-014	-2.35872e-014	-1.7847e-014	-2.72521e-014	-2.25253e-014	-1.18815e-014	-1.26756e-014	-1.2116e-014	-1.80577e-014	-2.37207e-014	-2.12803e-014	-1.58426e-014	-2.30648e-014	-2.86952e-014	-2.98176e-014	-2.8235e-014
-1.59284e-014	-2.20689e-014	-1.85353e-014	-5.66474e-015	-6.83285e-015	-6.82073e-015	-8.92771e-015	-9.4361e-015	-1.50676e-014	-1.94592e-014	-2.29635e-014	-1.80944e-014	-2.63021e-014	-2.23744e-014	-1.187e-014	-1.28154e-014	-1.1954e-014	-1.78373e-014	-2.35092e-014	-2.06016e-014	-1.57702e-014	-2.29492e-014	-2.83046e-014	-2.99343e-014	-2.82993e-014
-1.53284e-014	-2.19206e-014	-1.8272e-014	-5.70403e-015	-6.78212e-015	-6.94268e-015	-8.8981e-015	-9.49791e-015	-1.48075e-014	-1.92342e-014	-2.23124e-014	-1.83038e-014	-2.53545e-014	-2.22068e-014	-1.18767e-014	-1.29845e-014	-1.18238e-014	-1.75966e-014	-2.32699e-014	-1.99256e-014	-1.5699e-014	-2.28332e-014	-2.78798e-014	-3.00284e-014	-2.83417e-014
-1.47327e-014	-2.17726e-014	-1.80195e-014	-5.76101e-015	-6.76703e-015	-7.08484e-015	-8.88274e-015	-9.57534e-015	-1.45084e-014	-1.89718e-014	-2.16407e-014	-1.84764e-014	-2.44161e-014	-2.20242e-014	-1.19017e-014	-1.31819e-014	-1.17257e-014	-1.73375e-014	-2.30016e-014	-1.92587e-014	-1.56299e-014	-2.27152e-014	-2.74225e-014	-3.01002e-014	-2.83626e-014
-1.41437e-014	-2.16266e-014	-1.77793e-014	-5.83581e-015	-6.78818e-015	-7.24782e-015	-8.88212e-015	-9.66993e-015	-1.41734e-014	-1.86759e-014	-2.09541e-014	-1.86118e-014	-2.34941e-014	-2.18283e-014	-1.19451e-014	-1.34061e-014	-1.16601e-014	-1.70625e-014	-2.27038e-014	-1.86076e-014	-1.55628e-014	-2.25928e-014	-2.69354e-014	-3.01499e-014	-2.83617e-014
-1.35648e-014	-2.14846e-014	-1.75531e-014	-5.92869e-015	-6.84556e-015	-7.43171e-015	-8.89723e-015	-9.78323e-015	-1.38057e-014	-1.83494e-014	-2.02591e-014	-1.87111e-014	-2.25954e-014	-2.16211e-014	-1.20061e-014	-1.36553e-014	-1.16261e-014	-1.67738e-014	-2.23757e-014	-1.79767e-014	-1.54968e-014	-2.2464e-014	-2.64208e-014	-3.01775e-014	-2.83393e-014
-1.29985e-014	-2.13476e-014	-1.73416e-014	-6.03942e-015	-6.93924e-015	-7.63625e-015	-8.92899e-015	-9.91627e-015	-1.34089e-014	-1.79965e-014	-1.95626e-014	-1.87759e-014	-2.17263e-014	-2.14041e-014	-1.20845e-014	-1.39279e-014	-1.16228e-014	-1.64738e-014	-2.20165e-014	-1.73711e-014	-1.54314e-014	-2.23275e-014	-2.58813e-014	-3.0184e-014	-2.82954e-014
-1.24476e-014	-2.12168e-014	-1.71451e-014	-6.16704e-015	-7.06897e-015	-7.86099e-015	-8.97763e-015	-1.00696e-014	-1.29861e-014	-1.76212e-014	-1.88706e-014	-1.88071e-014	-2.08927e-014	-2.11791e-014	-1.21794e-014	-1.42223e-014	-1.16508e-014	-1.61646e-014	-2.16263e-014	-1.67959e-014	-1.53659e-014	-2.21815e-014	-2.53203e-014	-3.01693e-014	-2.82299e-014
-1.19143e-014	-2.1094e-014	-1.69645e-014	-6.3121e-015	-7.23415e-015	-8.10532e-015	-9.0434e-015	-1.02432e-014	-1.25414e-014	-1.72276e-014	-1.81896e-014	-1.88064e-014	-2.01007e-014	-2.09474e-014	-1.22906e-014	-1.45365e-014	-1.17095e-014	-1.58481e-014	-2.12049e-014	-1.62556e-014	-1.53e-014	-2.20248e-014	-2.47409e-014	-3.01339e-014	-2.81438e-014
-1.14004e-014	-2.09806e-014	-1.68004e-014	-6.47416e-015	-7.43387e-015	-8.36822e-015	-9.12696e-015	-1.04363e-014	-1.20788e-014	-1.682e-014	-1.75255e-014	-1.87756e-014	-1.9355e-014	-2.07106e-014	-1.24174e-014	-1.48675e-014	-1.17972e-014	-1.55267e-014	-2.07529e-014	-1.57544e-014	-1.52324e-014	-2.18557e-014	-2.41461e-014	-3.00781e-014	-2.80377e-014
-1.09085e-014	-2.08781e-014	-1.66521e-014	-6.65256e-015	-7.66717e-015	-8.64886e-015	-9.22821e-015	-1.06487e-014	-1.16033e-014	-1.64023e-014	-1.68846e-014	-1.87166e-014	-1.86602e-014	-2.04699e-014	-1.25598e-014	-1.52135e-014	-1.19128e-014	-1.52024e-014	-2.02713e-014	-1.52955e-014	-1.51614e-014	-2.16734e-014	-2.35391e-014	-3.00025e-014	-2.79128e-014
-1.04408e-014	-2.07874e-014	-1.65199e-014	-6.84679e-015	-7.93299e-015	-8.94619e-015	-9.34698e-015	-1.08796e-014	-1.11194e-014	-1.59783e-014	-1.62721e-014	-1.86309e-014	-1.80202e-014	-2.02268e-014	-1.27169e-014	-1.5572e-014	-1.20545e-014	-1.4878e-014	-1.97608e-014	-1.48819e-014	-1.5086e-014	-2.1477e-014	-2.2923e-014	-2.99083e-014	-2.77701e-014
-9.99903e-015	-2.07089e-014	-1.64034e-014	-7.05613e-015	-8.22991e-015	-9.25881e-015	-9.48384e-015	-1.11276e-014	-1.0632e-014	-1.55525e-014	-1.56935e-014	-1.85199e-014	-1.74385e-014	-1.99827e-014	-1.28875e-014	-1.5941e-014	-1.22203e-014	-1.45562e-014	-1.92219e-014	-1.45167e-014	-1.50053e-014	-2.12664e-014	-2.23007e-014	-2.97958e-014	-2.76106e-014
-9.58448e-015	-2.06433e-014	-1.63027e-014	-7.28004e-015	-8.55659e-015	-9.58571e-015	-9.63882e-015	-1.13915e-014	-1.01457e-014	-1.51289e-014	-1.51536e-014	-1.83859e-014	-1.69182e-014	-1.97389e-014	-1.30716e-014	-1.6318e-014	-1.24083e-014	-1.42392e-014	-1.8657e-014	-1.42013e-014	-1.49171e-014	-2.10412e-014	-2.16756e-014	-2.96663e-014	-2.74352e-014
-9.19832e-015	-2.05905e-014	-1.62162e-014	-7.51806e-015	-8.91107e-015	-9.92587e-015	-9.81169e-015	-1.16697e-014	-9.66582e-015	-1.47115e-014	-1.46573e-014	-1.82319e-014	-1.64608e-014	-1.94967e-014	-1.3268e-014	-1.67001e-014	-1.26169e-014	-1.39295e-014	-1.80678e-014	-1.39367e-014	-1.48193e-014	-2.08018e-014	-2.10507e-014	-2.95208e-014	-2.72458e-014
-8.84118e-015	-2.05508e-014	-1.61432e-014	-7.76893e-015	-9.29086e-015	-1.0278e-014	-1.00023e-014	-1.19608e-014	-9.19704e-015	-1.43037e-014	-1.4209e-014	-1.80597e-014	-1.60676e-014	-1.92574e-014	-1.3476e-014	-1.70849e-014	-1.28438e-014	-1.36286e-014	-1.74579e-014	-1.37233e-014	-1.47103e-014	-2.05489e-014	-2.0429e-014	-2.93605e-014	-2.70436e-014
-8.51365e-015	-2.0524e-014	-1.60828e-014	-8.0318e-015	-9.6945e-015	-1.06407e-014	-1.02104e-014	-1.2263e-014	-8.74406e-015	-1.39097e-014	-1.38119e-014	-1.78718e-014	-1.57389e-014	-1.90215e-014	-1.36954e-014	-1.74696e-014	-1.30867e-014	-1.33386e-014	-1.68303e-014	-1.3561e-014	-1.45885e-014	-2.02833e-014	-1.98131e-014	-2.91862e-014	-2.683e-014
-8.21648e-015	-2.05099e-014	-1.60339e-014	-8.30651e-015	-1.01202e-014	-1.1013e-014	-1.04348e-014	-1.25735e-014	-8.31105e-015	-1.35327e-014	-1.34686e-014	-1.76706e-014	-1.54737e-014	-1.87898e-014	-1.39252e-014	-1.78515e-014	-1.33435e-014	-1.30616e-014	-1.61876e-014	-1.34494e-014	-1.44526e-014	-2.00057e-014	-1.9206e-014	-2.89987e-014	-2.66066e-014
-7.95018e-015	-2.05091e-014	-1.59952e-014	-8.59206e-015	-1.05656e-014	-1.13938e-014	-1.06755e-014	-1.289e-014	-7.90287e-015	-1.31758e-014	-1.31814e-014	-1.74584e-014	-1.52715e-014	-1.85633e-014	-1.41644e-014	-1.8228e-014	-1.36127e-014	-1.27992e-014	-1.55332e-014	-1.33881e-014	-1.43003e-014	-1.9717e-014	-1.86108e-014	-2.87991e-014	-2.6375e-014
-7.71491e-015	-2.05208e-014	-1.59643e-014	-8.88736e-015	-1.10286e-014	-1.17821e-014	-1.09314e-014	-1.32101e-014	-7.52359e-015	-1.28416e-014	-1.29516e-014	-1.72371e-014	-1.51311e-014	-1.83421e-014	-1.44121e-014	-1.8597e-014	-1.38915e-014	-1.25528e-014	-1.48701e-014	-1.33756e-014	-1.41298e-014	-1.9419e-014	-1.80304e-014	-2.85882e-014	-2.61378e-014
-7.51091e-015	-2.05439e-014	-1.59405e-014	-9.1919e-015	-1.15066e-014	-1.21767e-014	-1.12018e-014	-1.35314e-014	-7.17749e-015	-1.25322e-014	-1.27803e-014	-1.70084e-014	-1.50508e-014	-1.81268e-014	-1.46681e-014	-1.89562e-014	-1.41776e-014	-1.23234e-014	-1.42023e-014	-1.34092e-014	-1.39402e-014	-1.91138e-014	-1.74666e-014	-2.83674e-014	-2.58964e-014
-7.33767e-015	-2.05776e-014	-1.59222e-014	-9.50456e-015	-1.19974e-014	-1.25769e-014	-1.14857e-014	-1.3851e-014	-6.86785e-015	-1.225e-014	-1.26675e-014	-1.67745e-014	-1.50275e-014	-1.79175e-014	-1.49313e-014	-1.93036e-014	-1.44681e-014	-1.21128e-014	-1.35336e-014	-1.34861e-014	-1.37301e-014	-1.88035e-014	-1.69219e-014	-2.81374e-014	-2.56521e-014
-7.19478e-015	-2.06216e-014	-1.59083e-014	-9.82472e-015	-1.24987e-014	-1.29815e-014	-1.17819e-014	-1.41666e-014	-6.59722e-015	-1.19958e-014	-1.26132e-014	-1.65368e-014	-1.50574e-014	-1.77144e-014	-1.52004e-014	-1.96374e-014	-1.47607e-014	-1.19209e-014	-1.28673e-014	-1.36036e-014	-1.34976e-014	-1.84897e-014	-1.6398e-014	-2.78992e-014	-2.54069e-014
-7.08048e-015	-2.06751e-014	-1.5898e-014	-1.01519e-014	-1.30093e-014	-1.33897e-014	-1.20896e-014	-1.44758e-014	-6.3681e-015	-1.17704e-014	-1.26165e-014	-1.62976e-014	-1.51365e-014	-1.75178e-014	-1.54754e-014	-1.99548e-014	-1.50529e-014	-1.17488e-014	-1.22075e-014	-1.37579e-014	-1.3242e-014	-1.81735e-014	-1.58964e-014	-2.76537e-014	-2.51628e-014
-6.99396e-015	-2.07372e-014	-1.58904e-014	-1.04849e-014	-1.35269e-014	-1.38e-014	-1.24068e-014	-1.47766e-014	-6.18282e-015	-1.15745e-014	-1.26756e-014	-1.60581e-014	-1.52604e-014	-1.7327e-014	-1.57548e-014	-2.02546e-014	-1.5343e-014	-1.15962e-014	-1.15581e-014	-1.39445e-014	-1.29621e-014	-1.78568e-014	-1.54191e-014	-2.74016e-014	-2.49212e-014
-6.93378e-015	-2.08072e-014	-1.58838e-014	-1.0823e-014	-1.40489e-014	-1.42112e-014	-1.27322e-014	-1.50657e-014	-6.04218e-015	-1.14074e-014	-1.27877e-014	-1.58193e-014	-1.54244e-014	-1.71422e-014	-1.60382e-014	-2.05364e-014	-1.56282e-014	-1.14636e-014	-1.09224e-014	-1.41591e-014	-1.26574e-014	-1.75423e-014	-1.49681e-014	-2.71446e-014	-2.46834e-014
-6.89852e-015	-2.08838e-014	-1.58768e-014	-1.11653e-014	-1.45736e-014	-1.46229e-014	-1.30643e-014	-1.53406e-014	-5.9468e-015	-1.12683e-014	-1.29495e-014	-1.55825e-014	-1.56232e-014	-1.69633e-014	-1.63248e-014	-2.07981e-014	-1.5907e-014	-1.13508e-014	-1.03052e-014	-1.43974e-014	-1.23273e-014	-1.72319e-014	-1.45443e-014	-2.68827e-014	-2.44512e-014
-6.88672e-015	-2.09653e-014	-1.58686e-014	-1.15111e-014	-1.50984e-014	-1.50339e-014	-1.34011e-014	-1.55987e-014	-5.89647e-015	-1.11556e-014	-1.3157e-014	-1.53477e-014	-1.58514e-014	-1.67893e-014	-1.66133e-014	-2.10387e-014	-1.61773e-014	-1.12567e-014	-9.70932e-015	-1.4655e-014	-1.19715e-014	-1.69273e-014	-1.41481e-014	-2.66166e-014	-2.42262e-014
-6.8969e-015	-2.1051e-014	-1.5859e-014	-1.18592e-014	-1.56216e-014	-1.54434e-014	-1.3741e-014	-1.58378e-014	-5.89092e-015	-1.10674e-014	-1.34066e-014	-1.51155e-014	-1.61039e-014	-1.66195e-014	-1.69024e-014	-2.12577e-014	-1.6437e-014	-1.11809e-014	-9.13762e-015	-1.49263e-014	-1.159e-014	-1.66301e-014	-1.378e-014	-2.63464e-014	-2.40095e-014
-6.92719e-015	-2.1141e-014	-1.58474e-014	-1.22091e-014	-1.61413e-014	-1.58509e-014	-1.40812e-014	-1.60565e-014	-5.92886e-015	-1.10014e-014	-1.36926e-014	-1.48859e-014	-1.63752e-014	-1.64532e-014	-1.71908e-014	-2.14542e-014	-1.66842e-014	-1.11227e-014	-8.59311e-015	-1.52058e-014	-1.11826e-014	-1.63417e-014	-1.34403e-014	-2.60727e-014	-2.38019e-014
-6.97557e-015	-2.12336e-014	-1.58337e-014	-1.25598e-014	-1.66563e-014	-1.62559e-014	-1.44198e-014	-1.62527e-014	-6.0083e-015	-1.09547e-014	-1.40092e-014	-1.46587e-014	-1.66587e-014	-1.62896e-014	-1.74776e-014	-2.16275e-014	-1.69173e-014	-1.10809e-014	-8.07863e-015	-1.54887e-014	-1.07495e-014	-1.60629e-014	-1.31294e-014	-2.57961e-014	-2.36045e-014
-7.04022e-015	-2.13281e-014	-1.58178e-014	-1.29102e-014	-1.71643e-014	-1.6658e-014	-1.47547e-014	-1.64247e-014	-6.12682e-015	-1.09247e-014	-1.43508e-014	-1.44328e-014	-1.69485e-014	-1.61272e-014	-1.77614e-014	-2.1777e-014	-1.71347e-014	-1.10537e-014	-7.59695e-015	-1.57695e-014	-1.02916e-014	-1.57951e-014	-1.28471e-014	-2.55175e-014	-2.3418e-014
-7.11882e-015	-2.14233e-014	-1.57997e-014	-1.32593e-014	-1.7664e-014	-1.70562e-014	-1.50836e-014	-1.6572e-014	-6.2812e-015	-1.09075e-014	-1.47109e-014	-1.4207e-014	-1.72392e-014	-1.59651e-014	-1.8041e-014	-2.19025e-014	-1.7334e-014	-1.10398e-014	-7.15023e-015	-1.60429e-014	-9.80964e-015	-1.55391e-014	-1.25928e-014	-2.52371e-014	-2.32431e-014
-7.20964e-015	-2.15179e-014	-1.57804e-014	-1.36057e-014	-1.81531e-014	-1.74498e-014	-1.54043e-014	-1.6694e-014	-6.46796e-015	-1.08984e-014	-1.50828e-014	-1.39798e-014	-1.75248e-014	-1.58019e-014	-1.83153e-014	-2.20042e-014	-1.75142e-014	-1.10373e-014	-6.74003e-015	-1.63037e-014	-9.30483e-015	-1.52951e-014	-1.23658e-014	-2.49552e-014	-2.30807e-014
-7.31139e-015	-2.16112e-014	-1.57598e-014	-1.39481e-014	-1.86305e-014	-1.78376e-014	-1.57142e-014	-1.67898e-014	-6.68276e-015	-1.08937e-014	-1.54596e-014	-1.37498e-014	-1.78004e-014	-1.56368e-014	-1.8583e-014	-2.20827e-014	-1.76737e-014	-1.10446e-014	-6.36764e-015	-1.65468e-014	-8.7774e-015	-1.50629e-014	-1.21654e-014	-2.4672e-014	-2.29316e-014
-7.42203e-015	-2.1703e-014	-1.57391e-014	-1.4286e-014	-1.90947e-014	-1.8219e-014	-1.60116e-014	-1.68574e-014	-6.92098e-015	-1.08893e-014	-1.58348e-014	-1.35156e-014	-1.80614e-014	-1.54686e-014	-1.88424e-014	-2.21383e-014	-1.78116e-014	-1.10595e-014	-6.03421e-015	-1.67679e-014	-8.22972e-015	-1.48424e-014	-1.19909e-014	-2.43884e-014	-2.27957e-014
-7.54004e-015	-2.17923e-014	-1.57194e-014	-1.46177e-014	-1.95442e-014	-1.85935e-014	-1.62937e-014	-1.68969e-014	-7.17756e-015	-1.08805e-014	-1.62014e-014	-1.32758e-014	-1.83035e-014	-1.5296e-014	-1.90916e-014	-2.2172e-014	-1.7927e-014	-1.10801e-014	-5.74073e-015	-1.6963e-014	-7.66317e-015	-1.46331e-014	-1.18408e-014	-2.41045e-014	-2.26735e-014
-7.66421e-015	-2.18784e-014	-1.57022e-014	-1.49423e-014	-1.99777e-014	-1.896e-014	-1.65583e-014	-1.69083e-014	-7.44706e-015	-1.08627e-014	-1.65516e-014	-1.30287e-014	-1.85225e-014	-1.51182e-014	-1.93299e-014	-2.21847e-014	-1.80196e-014	-1.11041e-014	-5.48684e-015	-1.71276e-014	-7.07986e-015	-1.44344e-014	-1.17136e-014	-2.38208e-014	-2.2565e-014
-7.79326e-015	-2.19614e-014	-1.56889e-014	-1.52584e-014	-2.03944e-014	-1.93178e-014	-1.68038e-014	-1.68916e-014	-7.72362e-015	-1.08309e-014	-1.68787e-014	-1.27722e-014	-1.87147e-014	-1.49342e-014	-1.95555e-014	-2.21764e-014	-1.80885e-014	-1.11287e-014	-5.27297e-015	-1.72581e-014	-6.48186e-015	-1.4245e-014	-1.16078e-014	-2.35374e-014	-2.24703e-014
-7.92561e-015	-2.20407e-014	-1.56806e-014	-1.55644e-014	-2.07927e-014	-1.96661e-014	-1.70281e-014	-1.68471e-014	-8.00178e-015	-1.07803e-014	-1.71759e-014	-1.25043e-014	-1.88776e-014	-1.4743e-014	-1.9767e-014	-2.21482e-014	-1.81327e-014	-1.1152e-014	-5.0988e-015	-1.7351e-014	-5.871e-015	-1.40642e-014	-1.15221e-014	-2.32549e-014	-2.23894e-014
-8.06006e-015	-2.21164e-014	-1.56794e-014	-1.58589e-014	-2.1172e-014	-2.0004e-014	-1.72294e-014	-1.67754e-014	-8.27645e-015	-1.07064e-014	-1.74376e-014	-1.22231e-014	-1.90092e-014	-1.45439e-014	-1.99625e-014	-2.21015e-014	-1.81522e-014	-1.11721e-014	-4.96347e-015	-1.74038e-014	-5.24981e-015	-1.38906e-014	-1.1455e-014	-2.29739e-014	-2.23217e-014
-8.19622e-015	-2.21886e-014	-1.56873e-014	-1.61406e-014	-2.15316e-014	-2.03311e-014	-1.74058e-014	-1.66771e-014	-8.54128e-015	-1.06046e-014	-1.7658e-014	-1.19265e-014	-1.91078e-014	-1.43363e-014	-2.01407e-014	-2.20376e-014	-1.81464e-014	-1.11866e-014	-4.86547e-015	-1.74144e-014	-4.62017e-015	-1.37216e-014	-1.14042e-014	-2.26949e-014	-2.22673e-014
-8.33303e-015	-2.22571e-014	-1.5706e-014	-1.64085e-014	-2.18705e-014	-2.06465e-014	-1.75559e-014	-1.65535e-014	-8.79069e-015	-1.04713e-014	-1.78315e-014	-1.16132e-014	-1.91727e-014	-1.41196e-014	-2.03003e-014	-2.1958e-014	-1.81155e-014	-1.11941e-014	-4.80314e-015	-1.73805e-014	-3.98423e-015	-1.35554e-014	-1.1368e-014	-2.24188e-014	-2.22255e-014
-8.47045e-015	-2.23219e-014	-1.57373e-014	-1.66612e-014	-2.21883e-014	-2.09486e-014	-1.76788e-014	-1.64054e-014	-9.01881e-015	-1.03029e-014	-1.79535e-014	-1.12811e-014	-1.92034e-014	-1.38936e-014	-2.04394e-014	-2.18641e-014	-1.80595e-014	-1.11927e-014	-4.77491e-015	-1.73016e-014	-3.3446e-015	-1.33909e-014	-1.13451e-014	-2.21457e-014	-2.21957e-014
-8.60832e-015	-2.23832e-014	-1.57824e-014	-1.68971e-014	-2.24846e-014	-2.1237e-014	-1.77735e-014	-1.62344e-014	-9.22102e-015	-1.00961e-014	-1.80198e-014	-1.09286e-014	-1.92002e-014	-1.36579e-014	-2.05562e-014	-2.17573e-014	-1.79788e-014	-1.11804e-014	-4.77968e-015	-1.71766e-014	-2.70387e-015	-1.32261e-014	-1.13337e-014	-2.1876e-014	-2.21771e-014
-8.74634e-015	-2.24418e-014	-1.58431e-014	-1.71154e-014	-2.27585e-014	-2.1511e-014	-1.78395e-014	-1.60425e-014	-9.39234e-015	-9.84807e-015	-1.80276e-014	-1.05547e-014	-1.91639e-014	-1.34125e-014	-2.06502e-014	-2.16392e-014	-1.7874e-014	-1.11551e-014	-4.81503e-015	-1.70052e-014	-2.06461e-015	-1.30593e-014	-1.13322e-014	-2.16108e-014	-2.21696e-014
-8.88462e-015	-2.24977e-014	-1.59213e-014	-1.73149e-014	-2.30097e-014	-2.17697e-014	-1.7877e-014	-1.58315e-014	-9.5282e-015	-9.5567e-015	-1.79743e-014	-1.01585e-014	-1.90965e-014	-1.31578e-014	-2.0721e-014	-2.15119e-014	-1.77454e-014	-1.1116e-014	-4.87897e-015	-1.67895e-014	-1.43013e-015	-1.28886e-014	-1.1339e-014	-2.13506e-014	-2.21734e-014
-9.02365e-015	-2.25514e-014	-1.60189e-014	-1.74949e-014	-2.32381e-014	-2.20126e-014	-1.78864e-014	-1.56035e-014	-9.62489e-015	-9.22024e-015	-1.78575e-014	-9.73954e-015	-1.90004e-014	-1.28943e-014	-2.07679e-014	-2.13773e-014	-1.75936e-014	-1.10621e-014	-4.96913e-015	-1.653e-014	-8.03416e-016	-1.27122e-014	-1.13527e-014	-2.10963e-014	-2.21876e-014
-9.16345e-015	-2.26035e-014	-1.61367e-014	-1.76543e-014	-2.34437e-014	-2.22387e-014	-1.78679e-014	-1.53603e-014	-9.67884e-015	-8.83782e-015	-1.76766e-014	-9.29788e-015	-1.8879e-014	-1.26233e-014	-2.07902e-014	-2.12371e-014	-1.74195e-014	-1.09922e-014	-5.08251e-015	-1.62282e-014	-1.87272e-016	-1.25287e-014	-1.13717e-014	-2.08492e-014	-2.22113e-014
-9.30506e-015	-2.26543e-014	-1.62763e-014	-1.77921e-014	-2.36263e-014	-2.24481e-014	-1.78222e-014	-1.51044e-014	-9.68786e-015	-8.4093e-015	-1.7432e-014	-8.83369e-015	-1.87359e-014	-1.23465e-014	-2.07873e-014	-2.10922e-014	-1.72248e-014	-1.09056e-014	-5.21665e-015	-1.58864e-014	4.15618e-016	-1.23366e-014	-1.13949e-014	-2.061e-014	-2.2244e-014
-9.44887e-015	-2.27051e-014	-1.64383e-014	-1.79085e-014	-2.37854e-014	-2.26401e-014	-1.77511e-014	-1.48378e-014	-9.64989e-015	-7.93564e-015	-1.71246e-014	-8.34787e-015	-1.85753e-014	-1.20647e-014	-2.07596e-014	-2.09446e-014	-1.70105e-014	-1.08018e-014	-5.36909e-015	-1.55074e-014	1.00287e-015	-1.21348e-014	-1.14213e-014	-2.03799e-014	-2.22853e-014
-9.59525e-015	-2.27562e-014	-1.66233e-014	-1.80029e-014	-2.39214e-014	-2.28143e-014	-1.76561e-014	-1.4563e-014	-9.56345e-015	-7.41813e-015	-1.67559e-014	-7.8408e-015	-1.84011e-014	-1.17798e-014	-2.07064e-014	-2.07962e-014	-1.67778e-014	-1.06804e-014	-5.5376e-015	-1.5094e-014	1.57161e-015	-1.19228e-014	-1.14491e-014	-2.01607e-014	-2.23347e-014
-9.74574e-015	-2.2809e-014	-1.68313e-014	-1.8075e-014	-2.40348e-014	-2.2971e-014	-1.75394e-014	-1.42833e-014	-9.42815e-015	-6.85844e-015	-1.63289e-014	-7.31412e-015	-1.82187e-014	-1.14939e-014	-2.06279e-014	-2.06487e-014	-1.6528e-014	-1.05416e-014	-5.71947e-015	-1.46504e-014	2.11959e-015	-1.16988e-014	-1.14778e-014	-1.99533e-014	-2.23913e-014
-9.90145e-015	-2.28646e-014	-1.70628e-014	-1.81252e-014	-2.41261e-014	-2.31096e-014	-1.74034e-014	-1.40007e-014	-9.24358e-015	-6.25904e-015	-1.58475e-014	-6.77033e-015	-1.80334e-014	-1.12091e-014	-2.05254e-014	-2.05031e-014	-1.62627e-014	-1.03855e-014	-5.91256e-015	-1.41812e-014	2.644e-015	-1.14622e-014	-1.15065e-014	-1.97591e-014	-2.24549e-014
-1.00637e-014	-2.29237e-014	-1.73176e-014	-1.81537e-014	-2.41962e-014	-2.32305e-014	-1.72502e-014	-1.3718e-014	-9.01081e-015	-5.62291e-015	-1.53161e-014	-6.21146e-015	-1.78513e-014	-1.09278e-014	-2.03994e-014	-2.03612e-014	-1.59842e-014	-1.02127e-014	-6.11428e-015	-1.36897e-014	3.14256e-015	-1.12134e-014	-1.15341e-014	-1.95797e-014	-2.25246e-014
-1.02327e-014	-2.29862e-014	-1.75951e-014	-1.8161e-014	-2.4246e-014	-2.33342e-014	-1.70829e-014	-1.34379e-014	-8.73122e-015	-4.95389e-015	-1.47398e-014	-5.63979e-015	-1.76782e-014	-1.06525e-014	-2.02507e-014	-2.02238e-014	-1.5694e-014	-1.00232e-014	-6.32256e-015	-1.31805e-014	3.61334e-015	-1.09519e-014	-1.15603e-014	-1.9416e-014	-2.25993e-014
-1.04099e-014	-2.30531e-014	-1.78945e-014	-1.81485e-014	-2.42763e-014	-2.34212e-014	-1.69056e-014	-1.31632e-014	-8.40758e-015	-4.25707e-015	-1.41247e-014	-5.05835e-015	-1.75199e-014	-1.03861e-014	-2.0081e-014	-2.00925e-014	-1.53942e-014	-9.81752e-015	-6.5355e-015	-1.2659e-014	4.05386e-015	-1.06788e-014	-1.15845e-014	-1.92689e-014	-2.26785e-014
-1.05963e-014	-2.31247e-014	-1.82147e-014	-1.81173e-014	-2.42882e-014	-2.3493e-014	-1.67214e-014	-1.28972e-014	-8.04318e-015	-3.53739e-015	-1.34779e-014	-4.47047e-015	-1.73817e-014	-1.01313e-014	-1.98923e-014	-1.9969e-014	-1.50874e-014	-9.5973e-015	-6.75122e-015	-1.21307e-014	4.46216e-015	-1.03956e-014	-1.16072e-014	-1.91396e-014	-2.27614e-014
-1.0793e-014	-2.32012e-014	-1.85548e-014	-1.80685e-014	-2.42826e-014	-2.35506e-014	-1.65346e-014	-1.26424e-014	-7.64177e-015	-2.80012e-015	-1.28065e-014	-3.87991e-015	-1.72692e-014	-9.8912e-015	-1.96866e-014	-1.98541e-014	-1.47761e-014	-9.36396e-015	-6.9679e-015	-1.16001e-014	4.83647e-015	-1.01028e-014	-1.16282e-014	-1.90297e-014	-2.28469e-014
-1.10008e-014	-2.32834e-014	-1.8913e-014	-1.80042e-014	-2.4261e-014	-2.35951e-014	-1.63493e-014	-1.24021e-014	-7.2085e-015	-2.05067e-015	-1.21189e-014	-3.29092e-015	-1.71882e-014	-9.66943e-015	-1.94655e-014	-1.97489e-014	-1.44628e-014	-9.11902e-015	-7.18386e-015	-1.10728e-014	5.17535e-015	-9.80179e-015	-1.16469e-014	-1.89401e-014	-2.29343e-014
-1.12201e-014	-2.33713e-014	-1.92872e-014	-1.79267e-014	-2.42251e-014	-2.36281e-014	-1.61701e-014	-1.21787e-014	-6.74881e-015	-1.29542e-015	-1.14234e-014	-2.7073e-015	-1.7144e-014	-9.46899e-015	-1.92318e-014	-1.96538e-014	-1.41492e-014	-8.86366e-015	-7.39715e-015	-1.05541e-014	5.47734e-015	-9.49419e-015	-1.16631e-014	-1.88711e-014	-2.30233e-014
-1.14521e-014	-2.34651e-014	-1.96749e-014	-1.78384e-014	-2.41764e-014	-2.36513e-014	-1.60014e-014	-1.1975e-014	-6.2682e-015	-5.41286e-016	-1.07295e-014	-2.13373e-015	-1.71411e-014	-9.29258e-015	-1.89878e-014	-1.95694e-014	-1.38381e-014	-8.59945e-015	-7.60599e-015	-1.00484e-014	5.74075e-015	-9.1818e-015	-1.16772e-014	-1.88238e-014	-2.31133e-014
-1.16973e-014	-2.35648e-014	-2.00744e-014	-1.77414e-014	-2.41167e-014	-2.36676e-014	-1.58478e-014	-1.17948e-014	-5.77303e-015	2.05e-016	-1.00455e-014	-1.57466e-015	-1.71847e-014	-9.14316e-015	-1.87362e-014	-1.94964e-014	-1.35322e-014	-8.32807e-015	-7.80929e-015	-9.56111e-015	5.96463e-015	-8.86696e-015	-1.16893e-014	-1.87987e-014	-2.32032e-014
-1.1956e-014	-2.36707e-014	-2.04821e-014	-1.76392e-014	-2.4048e-014	-2.36792e-014	-1.57144e-014	-1.16403e-014	-5.26948e-015	9.36939e-016	-9.38038e-015	-1.03434e-015	-1.72789e-014	-9.02417e-015	-1.84802e-014	-1.94358e-014	-1.32337e-014	-8.05124e-015	-8.00548e-015	-9.097e-015	6.14847e-015	-8.55159e-015	-1.16996e-014	-1.87957e-014	-2.32923e-014
-1.22282e-014	-2.37817e-014	-2.08951e-014	-1.75344e-014	-2.3972e-014	-2.36887e-014	-1.56055e-014	-1.15133e-014	-4.7642e-015	1.64809e-015	-8.74321e-015	-5.16447e-016	-1.7427e-014	-8.93777e-015	-1.82224e-014	-1.93877e-014	-1.29454e-014	-7.77058e-015	-8.19309e-015	-8.6609e-015	6.29251e-015	-8.23836e-015	-1.17073e-014	-1.8815e-014	-2.33793e-014
-1.25137e-014	-2.38972e-014	-2.13103e-014	-1.74298e-014	-2.38908e-014	-2.36986e-014	-1.55256e-014	-1.14158e-014	-4.26392e-015	2.3321e-015	-8.14275e-015	-2.55271e-017	-1.76318e-014	-8.88655e-015	-1.79662e-014	-1.93525e-014	-1.26703e-014	-7.48748e-015	-8.37101e-015	-8.2563e-015	6.39739e-015	-7.92977e-015	-1.17121e-014	-1.88564e-014	-2.34632e-014
-1.28121e-014	-2.40167e-014	-2.17253e-014	-1.73285e-014	-2.38067e-014	-2.37123e-014	-1.54786e-014	-1.13499e-014	-3.77529e-015	2.98242e-015	-7.58765e-015	4.34449e-016	-1.78959e-014	-8.87235e-015	-1.77153e-014	-1.93297e-014	-1.24109e-014	-7.20374e-015	-8.5383e-015	-7.88663e-015	6.46373e-015	-7.62823e-015	-1.17138e-014	-1.89192e-014	-2.35431e-014
-1.31235e-014	-2.41392e-014	-2.21367e-014	-1.72337e-014	-2.37217e-014	-2.37323e-014	-1.54685e-014	-1.13182e-014	-3.30516e-015	3.59327e-015	-7.08536e-015	8.6055e-016	-1.82196e-014	-8.89674e-015	-1.74731e-014	-1.93194e-014	-1.21696e-014	-6.92028e-015	-8.6936e-015	-7.55492e-015	6.49201e-015	-7.33645e-015	-1.17121e-014	-1.90025e-014	-2.36175e-014
-1.34473e-014	-2.42632e-014	-2.25409e-014	-1.71492e-014	-2.3638e-014	-2.37616e-014	-1.54995e-014	-1.13219e-014	-2.85981e-015	4.15813e-015	-6.64334e-015	1.24965e-015	-1.86035e-014	-8.96163e-015	-1.72429e-014	-1.93214e-014	-1.19486e-014	-6.63894e-015	-8.83546e-015	-7.26449e-015	6.48334e-015	-7.0565e-015	-1.17062e-014	-1.91049e-014	-2.36847e-014
-1.37828e-014	-2.43876e-014	-2.29351e-014	-1.70781e-014	-2.35572e-014	-2.38038e-014	-1.55749e-014	-1.13621e-014	-2.44552e-015	4.67197e-015	-6.26867e-015	1.59912e-015	-1.90474e-014	-9.06792e-015	-1.70274e-014	-1.93352e-014	-1.17506e-014	-6.36093e-015	-8.96234e-015	-7.01711e-015	6.43917e-015	-6.79039e-015	-1.16962e-014	-1.92249e-014	-2.37431e-014
-1.41291e-014	-2.45105e-014	-2.33164e-014	-1.70232e-014	-2.34816e-014	-2.38619e-014	-1.5697e-014	-1.14397e-014	-2.06861e-015	5.13034e-015	-5.96754e-015	1.90653e-015	-1.95507e-014	-9.2161e-015	-1.68291e-014	-1.93603e-014	-1.15775e-014	-6.08758e-015	-9.07254e-015	-6.81423e-015	6.3614e-015	-6.53959e-015	-1.16811e-014	-1.93604e-014	-2.37918e-014
-1.4485e-014	-2.46295e-014	-2.36816e-014	-1.69874e-014	-2.34134e-014	-2.39381e-014	-1.58688e-014	-1.1556e-014	-1.73466e-015	5.52975e-015	-5.74514e-015	2.17028e-015	-2.01118e-014	-9.40669e-015	-1.66513e-014	-1.93963e-014	-1.1431e-014	-5.81982e-015	-9.16467e-015	-6.65657e-015	6.25234e-015	-6.30553e-015	-1.166e-014	-1.95092e-014	-2.38289e-014
-1.48495e-014	-2.47432e-014	-2.40276e-014	-1.6973e-014	-2.33547e-014	-2.40357e-014	-1.60935e-014	-1.17114e-014	-1.4486e-015	5.86739e-015	-5.60595e-015	2.38845e-015	-2.0728e-014	-9.63908e-015	-1.64968e-014	-1.94423e-014	-1.13128e-014	-5.55798e-015	-9.23706e-015	-6.54427e-015	6.11488e-015	-6.08975e-015	-1.16313e-014	-1.96687e-014	-2.38528e-014
-1.52216e-014	-2.48492e-014	-2.43518e-014	-1.69828e-014	-2.33073e-014	-2.41576e-014	-1.63725e-014	-1.19067e-014	-1.21501e-015	6.14085e-015	-5.55364e-015	2.56039e-015	-2.13962e-014	-9.91228e-015	-1.6368e-014	-1.94976e-014	-1.12243e-014	-5.3031e-015	-9.28824e-015	-6.4774e-015	5.95247e-015	-5.89334e-015	-1.15942e-014	-1.98361e-014	-2.38617e-014
-1.55993e-014	-2.49453e-014	-2.46517e-014	-1.70191e-014	-2.32728e-014	-2.43068e-014	-1.67065e-014	-1.2142e-014	-1.03787e-015	6.34867e-015	-5.59069e-015	2.68577e-015	-2.2112e-014	-1.02252e-014	-1.62678e-014	-1.95615e-014	-1.11666e-014	-5.05564e-015	-9.31567e-015	-6.45519e-015	5.7685e-015	-5.71759e-015	-1.15473e-014	-2.0008e-014	-2.3854e-014
-1.59812e-014	-2.50286e-014	-2.49249e-014	-1.70842e-014	-2.32525e-014	-2.44859e-014	-1.70963e-014	-1.24178e-014	-9.20064e-016	6.4909e-015	-5.71853e-015	2.76537e-015	-2.28706e-014	-1.05761e-014	-1.61975e-014	-1.96321e-014	-1.11405e-014	-4.8159e-015	-9.31707e-015	-6.47617e-015	5.56746e-015	-5.56295e-015	-1.14882e-014	-2.01812e-014	-2.38281e-014
-1.63652e-014	-2.50967e-014	-2.51697e-014	-1.71791e-014	-2.3248e-014	-2.46969e-014	-1.75425e-014	-1.27334e-014	-8.6384e-016	6.56748e-015	-5.93766e-015	2.80068e-015	-2.36658e-014	-1.09623e-014	-1.61587e-014	-1.97084e-014	-1.11467e-014	-4.5835e-015	-9.2903e-015	-6.53737e-015	5.35376e-015	-5.42849e-015	-1.14154e-014	-2.0352e-014	-2.37815e-014
-1.67496e-014	-2.51475e-014	-2.5384e-014	-1.73047e-014	-2.32604e-014	-2.49419e-014	-1.80445e-014	-1.30885e-014	-8.7068e-016	6.57931e-015	-6.24697e-015	2.79353e-015	-2.44919e-014	-1.13809e-014	-1.61527e-014	-1.97895e-014	-1.11854e-014	-4.35867e-015	-9.23274e-015	-6.63608e-015	5.13188e-015	-5.31379e-015	-1.13269e-014	-2.05167e-014	-2.37123e-014
-1.71325e-014	-2.51783e-014	-2.55667e-014	-1.74621e-014	-2.32906e-014	-2.52232e-014	-1.86009e-014	-1.3482e-014	-9.41646e-016	6.52834e-015	-6.6445e-015	2.74676e-015	-2.53429e-014	-1.18291e-014	-1.61805e-014	-1.98741e-014	-1.12565e-014	-4.14132e-015	-9.14176e-015	-6.769e-015	4.90712e-015	-5.21773e-015	-1.12202e-014	-2.06704e-014	-2.36185e-014
-1.75118e-014	-2.5186e-014	-2.57164e-014	-1.76519e-014	-2.33396e-014	-2.55427e-014	-1.92105e-014	-1.39135e-014	-1.07671e-015	6.41797e-015	-7.1277e-015	2.66377e-015	-2.62116e-014	-1.23031e-014	-1.62424e-014	-1.99613e-014	-1.13596e-014	-3.93052e-015	-9.01466e-015	-6.93266e-015	4.68456e-015	-5.1382e-015	-1.10929e-014	-2.08085e-014	-2.34975e-014
-1.78861e-014	-2.51682e-014	-2.58319e-014	-1.78742e-014	-2.34079e-014	-2.5902e-014	-1.98709e-014	-1.43816e-014	-1.27459e-015	6.25188e-015	-7.69277e-015	2.54752e-015	-2.7091e-014	-1.27984e-014	-1.63385e-014	-2.00491e-014	-1.14941e-014	-3.72579e-015	-8.84887e-015	-7.12267e-015	4.46912e-015	-5.07281e-015	-1.09421e-014	-2.09266e-014	-2.33472e-014
-1.82531e-014	-2.51224e-014	-2.59132e-014	-1.8129e-014	-2.34961e-014	-2.63017e-014	-2.05801e-014	-1.48853e-014	-1.53364e-015	6.03428e-015	-8.33421e-015	2.40291e-015	-2.79734e-014	-1.33109e-014	-1.64692e-014	-2.01365e-014	-1.1659e-014	-3.52604e-015	-8.64194e-015	-7.33324e-015	4.26687e-015	-5.01846e-015	-1.07655e-014	-2.10196e-014	-2.3166e-014
-1.86108e-014	-2.50463e-014	-2.59599e-014	-1.84155e-014	-2.36042e-014	-2.6742e-014	-2.13343e-014	-1.54231e-014	-1.85133e-015	5.77038e-015	-9.04593e-015	2.23617e-015	-2.88513e-014	-1.38358e-014	-1.6634e-014	-2.02231e-014	-1.18537e-014	-3.33107e-015	-8.39078e-015	-7.55918e-015	4.08419e-015	-4.97232e-015	-1.056e-014	-2.10828e-014	-2.2952e-014
-1.89573e-014	-2.49377e-014	-2.59713e-014	-1.87328e-014	-2.37323e-014	-2.72232e-014	-2.21293e-014	-1.5993e-014	-2.22494e-015	5.46626e-015	-9.82147e-015	2.05243e-015	-2.97168e-014	-1.43672e-014	-1.68317e-014	-2.03069e-014	-1.20763e-014	-3.13957e-015	-8.09356e-015	-7.79481e-015	3.92676e-015	-4.93154e-015	-1.03225e-014	-2.11115e-014	-2.27037e-014
-1.92913e-014	-2.4795e-014	-2.59479e-014	-1.90788e-014	-2.38803e-014	-2.77452e-014	-2.29611e-014	-1.65934e-014	-2.64982e-015	5.12804e-015	-1.06529e-014	1.85692e-015	-3.05621e-014	-1.48996e-014	-1.70607e-014	-2.03873e-014	-1.23245e-014	-2.95037e-015	-7.74721e-015	-8.03421e-015	3.80082e-015	-4.89148e-015	-1.00505e-014	-2.11006e-014	-2.24192e-014
-1.96105e-014	-2.46151e-014	-2.58907e-014	-1.94517e-014	-2.40474e-014	-2.83067e-014	-2.38249e-014	-1.72213e-014	-3.12066e-015	4.76286e-015	-1.15319e-014	1.65718e-015	-3.13793e-014	-1.5427e-014	-1.73193e-014	-2.04631e-014	-1.25965e-014	-2.76143e-015	-7.34917e-015	-8.27135e-015	3.71223e-015	-4.84779e-015	-9.7412e-015	-2.10457e-014	-2.20958e-014
-1.99131e-014	-2.43963e-014	-2.58005e-014	-1.98489e-014	-2.42327e-014	-2.8907e-014	-2.47153e-014	-1.78749e-014	-3.63238e-015	4.37836e-015	-1.24493e-014	1.4593e-015	-3.21607e-014	-1.59438e-014	-1.7606e-014	-2.05332e-014	-1.28897e-014	-2.57266e-015	-6.89724e-015	-8.50031e-015	3.66676e-015	-4.79631e-015	-9.3921e-015	-2.09422e-014	-2.17322e-014
-2.01974e-014	-2.41374e-014	-2.56781e-014	-2.02681e-014	-2.44355e-014	-2.95442e-014	-2.56273e-014	-1.85516e-014	-4.1786e-015	3.98225e-015	-1.33959e-014	1.26873e-015	-3.28996e-014	-1.64439e-014	-1.79184e-014	-2.05968e-014	-1.32007e-014	-2.38203e-015	-6.38969e-015	-8.71478e-015	3.67097e-015	-4.73197e-015	-9.00079e-015	-2.07856e-014	-2.13273e-014
-2.04621e-014	-2.38369e-014	-2.55248e-014	-2.07064e-014	-2.46548e-014	-3.02168e-014	-2.65557e-014	-1.92489e-014	-4.75323e-015	3.58264e-015	-1.43614e-014	1.093e-015	-3.35885e-014	-1.69216e-014	-1.82538e-014	-2.06524e-014	-1.35268e-014	-2.18819e-015	-5.82414e-015	-8.9091e-015	3.73066e-015	-4.64917e-015	-8.56465e-015	-2.05717e-014	-2.08801e-014
-2.07062e-014	-2.34933e-014	-2.53429e-014	-2.11601e-014	-2.4889e-014	-3.09227e-014	-2.74946e-014	-1.99642e-014	-5.34892e-015	3.18769e-015	-1.53356e-014	9.38869e-016	-3.42211e-014	-1.7371e-014	-1.86091e-014	-2.06995e-014	-1.38646e-014	-1.98998e-015	-5.19899e-015	-9.07667e-015	3.85087e-015	-4.54326e-015	-8.08099e-015	-2.02968e-014	-2.0389e-014
-2.09288e-014	-2.31064e-014	-2.51338e-014	-2.16253e-014	-2.51362e-014	-3.16585e-014	-2.8438e-014	-2.06945e-014	-5.95881e-015	2.8052e-015	-1.63087e-014	8.13185e-016	-3.47916e-014	-1.77873e-014	-1.89811e-014	-2.07375e-014	-1.42107e-014	-1.78646e-015	-4.51269e-015	-9.21161e-015	4.03651e-015	-4.40872e-015	-7.54793e-015	-1.99573e-014	-1.98533e-014
-2.11284e-014	-2.26758e-014	-2.48996e-014	-2.20985e-014	-2.53952e-014	-3.24221e-014	-2.93798e-014	-2.1437e-014	-6.57593e-015	2.44414e-015	-1.72706e-014	7.23187e-016	-3.52945e-014	-1.81646e-014	-1.93669e-014	-2.07654e-014	-1.45611e-014	-1.57624e-015	-3.76474e-015	-9.3083e-015	4.29261e-015	-4.24133e-015	-6.96397e-015	-1.95504e-014	-1.92722e-014
-2.13037e-014	-2.22014e-014	-2.46422e-014	-2.25763e-014	-2.56636e-014	-3.32103e-014	-3.03143e-014	-2.21889e-014	-7.19278e-015	2.1122e-015	-1.82105e-014	6.75468e-016	-3.57254e-014	-1.84984e-014	-1.97631e-014	-2.07829e-014	-1.49122e-014	-1.35815e-015	-2.95464e-015	-9.36048e-015	4.62331e-015	-4.03598e-015	-6.32764e-015	-1.90729e-014	-1.86456e-014
-2.14541e-014	-2.16835e-014	-2.43635e-014	-2.30545e-014	-2.59398e-014	-3.40191e-014	-3.1236e-014	-2.29482e-014	-7.80226e-015	1.8167e-015	-1.91189e-014	6.76119e-016	-3.60807e-014	-1.87835e-014	-2.01665e-014	-2.07901e-014	-1.52606e-014	-1.13081e-015	-2.08231e-015	-9.36384e-015	5.03287e-015	-3.78781e-015	-5.63752e-015	-1.85229e-014	-1.79734e-014
-2.15789e-014	-2.11231e-014	-2.40657e-014	-2.35293e-014	-2.62222e-014	-3.48449e-014	-3.2139e-014	-2.37117e-014	-8.39662e-015	1.56498e-015	-1.99862e-014	7.30855e-016	-3.63572e-014	-1.90151e-014	-2.05736e-014	-2.07865e-014	-1.56028e-014	-8.93236e-016	-1.14839e-015	-9.31417e-015	5.52436e-015	-3.49183e-015	-4.89318e-015	-1.78984e-014	-1.72557e-014
-2.16778e-014	-2.05207e-014	-2.37504e-014	-2.39973e-014	-2.65088e-014	-3.56841e-014	-3.30176e-014	-2.44768e-014	-8.96846e-015	1.36401e-015	-2.08034e-014	8.44715e-016	-3.65519e-014	-1.91892e-014	-2.09812e-014	-2.07717e-014	-1.5935e-014	-6.44626e-016	-1.53519e-016	-9.20731e-015	6.10049e-015	-3.14414e-015	-4.09428e-015	-1.71973e-014	-1.64929e-014
-2.17507e-014	-1.98771e-014	-2.34199e-014	-2.44547e-014	-2.67978e-014	-3.65326e-014	-3.38671e-014	-2.52407e-014	-9.5106e-015	1.2209e-015	-2.15621e-014	1.02277e-015	-3.66631e-014	-1.9302e-014	-2.1386e-014	-2.07462e-014	-1.6254e-014	-3.83941e-016	9.01231e-016	-9.04008e-015	6.76345e-015	-2.74086e-015	-3.24059e-015	-1.64192e-014	-1.56859e-014
-2.17973e-014	-1.91936e-014	-2.30755e-014	-2.4897e-014	-2.70879e-014	-3.73871e-014	-3.46819e-014	-2.60009e-014	-1.00168e-014	1.14123e-015	-2.22549e-014	1.2688e-015	-3.66904e-014	-1.93507e-014	-2.17855e-014	-2.07102e-014	-1.65558e-014	-1.11174e-016	2.01419e-015	-8.80991e-015	7.51506e-015	-2.27824e-015	-2.33289e-015	-1.5564e-014	-1.48353e-014
-2.18174e-014	-1.84721e-014	-2.27191e-014	-2.53211e-014	-2.73768e-014	-3.82426e-014	-3.54583e-014	-2.67553e-014	-1.04809e-014	1.13026e-015	-2.2875e-014	1.58591e-015	-3.66342e-014	-1.93328e-014	-2.21766e-014	-2.06643e-014	-1.68373e-014	1.74746e-016	3.18276e-015	-8.51498e-015	8.35608e-015	-1.75323e-015	-1.37157e-015	-1.46316e-014	-1.39419e-014
-2.18113e-014	-1.77153e-014	-2.23521e-014	-2.57244e-014	-2.76632e-014	-3.90949e-014	-3.61922e-014	-2.75019e-014	-1.08971e-014	1.19228e-015	-2.34163e-014	1.97724e-015	-3.64951e-014	-1.92467e-014	-2.25561e-014	-2.0609e-014	-1.70951e-014	4.74469e-016	4.40354e-015	-8.15385e-015	9.28606e-015	-1.16352e-015	-3.58134e-016	-1.36223e-014	-1.30078e-014
-2.17793e-014	-1.6925e-014	-2.19761e-014	-2.61045e-014	-2.79452e-014	-3.99402e-014	-3.68807e-014	-2.82389e-014	-1.12601e-014	1.33068e-015	-2.38734e-014	2.44516e-015	-3.62746e-014	-1.90905e-014	-2.29213e-014	-2.05449e-014	-1.7326e-014	7.87998e-016	5.67274e-015	-7.72549e-015	1.03046e-014	-5.07278e-016	7.05614e-016	-1.25371e-014	-1.20351e-014
-2.17218e-014	-1.61041e-014	-2.15924e-014	-2.64584e-014	-2.82211e-014	-4.07744e-014	-3.75209e-014	-2.89642e-014	-1.15656e-014	1.54836e-015	-2.42426e-014	2.99162e-015	-3.59755e-014	-1.88628e-014	-2.32702e-014	-2.04737e-014	-1.75278e-014	1.11559e-015	6.9865e-015	-7.2299e-015	1.14109e-014	2.16613e-016	1.81753e-015	-1.13781e-014	-1.10258e-014
-2.16394e-014	-1.52548e-014	-2.1202e-014	-2.67841e-014	-2.849e-014	-4.15937e-014	-3.81107e-014	-2.96761e-014	-1.181e-014	1.84756e-015	-2.45208e-014	3.61735e-015	-3.56009e-014	-1.85638e-014	-2.36006e-014	-2.03965e-014	-1.76987e-014	1.45678e-015	8.34002e-015	-6.66801e-015	1.26032e-014	1.00857e-015	2.97454e-015	-1.0147e-014	-9.98167e-015
-2.15326e-014	-1.43798e-014	-2.08057e-014	-2.70802e-014	-2.87508e-014	-4.23945e-014	-3.86483e-014	-3.03734e-014	-1.199e-014	2.22903e-015	-2.47059e-014	4.32123e-015	-3.51549e-014	-1.81947e-014	-2.39115e-014	-2.03141e-014	-1.78362e-014	1.81129e-015	9.72869e-015	-6.04138e-015	1.38784e-014	1.86874e-015	4.17394e-015	-8.84725e-015	-8.90536e-015
-2.14027e-014	-1.34822e-014	-2.0404e-014	-2.73455e-014	-2.90027e-014	-4.31735e-014	-3.91327e-014	-3.10546e-014	-1.21038e-014	2.69313e-015	-2.47966e-014	5.1018e-015	-3.46419e-014	-1.77563e-014	-2.42013e-014	-2.02272e-014	-1.79388e-014	2.17906e-015	1.11465e-014	-5.35219e-015	1.52324e-014	2.79572e-015	5.4128e-015	-7.48183e-015	-7.80034e-015
-2.12504e-014	-1.25648e-014	-1.99968e-014	-2.75792e-014	-2.92454e-014	-4.39282e-014	-3.95637e-014	-3.17188e-014	-1.21497e-014	3.2392e-015	-2.4793e-014	5.95711e-015	-3.40674e-014	-1.72504e-014	-2.44696e-014	-2.0137e-014	-1.80051e-014	2.55941e-015	1.25885e-014	-4.60299e-015	1.66614e-014	3.78835e-015	6.68665e-015	-6.05454e-015	-6.66973e-015
-2.10766e-014	-1.16312e-014	-1.95848e-014	-2.77819e-014	-2.94784e-014	-4.46561e-014	-3.9942e-014	-3.2366e-014	-1.21267e-014	3.86617e-015	-2.46969e-014	6.8842e-015	-3.34366e-014	-1.66794e-014	-2.4716e-014	-2.00454e-014	-1.80346e-014	2.95118e-015	1.40485e-014	-3.79782e-015	1.81603e-014	4.84389e-015	7.99145e-015	-4.57e-015	-5.51708e-015
-2.08824e-014	-1.06849e-014	-1.91676e-014	-2.79542e-014	-2.97019e-014	-4.53549e-014	-4.02693e-014	-3.29956e-014	-1.20344e-014	4.57174e-015	-2.45106e-014	7.88008e-015	-3.27559e-014	-1.60457e-014	-2.49402e-014	-1.99542e-014	-1.80274e-014	3.35403e-015	1.5519e-014	-2.94108e-015	1.97243e-014	5.95993e-015	9.32301e-015	-3.03253e-015	-4.34615e-015
-2.06689e-014	-9.72897e-015	-1.87455e-014	-2.80971e-014	-2.99166e-014	-4.60233e-014	-4.05473e-014	-3.36074e-014	-1.18745e-014	5.35211e-015	-2.42381e-014	8.941e-015	-3.20325e-014	-1.53525e-014	-2.5143e-014	-1.98648e-014	-1.79831e-014	3.76723e-015	1.69934e-014	-2.03789e-015	2.13466e-014	7.13255e-015	1.06768e-014	-1.44678e-015	-3.16035e-015
[truncated: 1,335 more rows]
