# Supplementary material for: Prominent gamma band activity during visual motion perception in early-stage Alzheimer’s disease
Source: PLoS One. 2022 Apr 18;17(4):e0266693. doi: 10.1371/journal.pone.0266693 (PMC9015152; doi:10.1371/journal.pone.0266693)
Supplement: S1 File — (ZIP) [file pone.0266693.s001.zip › PloseOneé╠âfü[â^âVü[âgùp/Old16 R hemisphere.txt]

4.53082e-015	5.22116e-015	1.51263e-015	-3.68221e-015	2.9444e-015	4.23955e-015	1.53757e-014	6.52795e-015	7.31338e-015	1.38043e-014	1.28017e-014	1.54114e-014	1.16049e-014	1.04291e-014	-1.6603e-015	-8.99791e-016	-1.66264e-014	4.52469e-015	1.42224e-014	-4.75601e-015	8.86773e-015	-5.39177e-015	-6.1471e-015	3.71807e-015	6.32051e-015
5.19775e-015	5.61348e-015	1.64467e-015	-3.28127e-015	3.23749e-015	4.40141e-015	1.53339e-014	6.30601e-015	7.47507e-015	1.36821e-014	1.30061e-014	1.53624e-014	1.20415e-014	9.97759e-015	-1.58152e-015	-3.78743e-016	-1.53237e-014	4.63252e-015	1.39196e-014	-4.51173e-015	8.91701e-015	-4.75378e-015	-5.68203e-015	3.52457e-015	6.57678e-015
5.88618e-015	6.03179e-015	1.77872e-015	-2.89032e-015	3.52249e-015	4.56337e-015	1.5287e-014	6.07843e-015	7.63367e-015	1.35531e-014	1.32136e-014	1.53067e-014	1.24804e-014	9.5388e-015	-1.50305e-015	1.22489e-016	-1.40373e-014	4.72599e-015	1.35947e-014	-4.27576e-015	8.9545e-015	-4.12269e-015	-5.21873e-015	3.34611e-015	6.83767e-015
6.59164e-015	6.47292e-015	1.9129e-015	-2.51138e-015	3.79754e-015	4.72471e-015	1.52338e-014	5.84664e-015	7.78706e-015	1.34167e-014	1.34215e-014	1.5243e-014	1.29169e-014	9.11488e-015	-1.42559e-015	5.99595e-016	-1.27754e-014	4.80369e-015	1.32473e-014	-4.05035e-015	8.97911e-015	-3.50297e-015	-4.76003e-015	3.18351e-015	7.10062e-015
7.30939e-015	6.93382e-015	2.04598e-015	-2.14676e-015	4.06118e-015	4.88454e-015	1.5173e-014	5.61153e-015	7.933e-015	1.32718e-014	1.36273e-014	1.51692e-014	1.33472e-014	8.70715e-015	-1.35026e-015	1.04878e-015	-1.15462e-014	4.86388e-015	1.28776e-014	-3.83752e-015	8.98964e-015	-2.89914e-015	-4.30901e-015	3.0382e-015	7.3627e-015
8.03426e-015	7.41058e-015	2.17681e-015	-1.79815e-015	4.31161e-015	5.04161e-015	1.51035e-014	5.37393e-015	8.06962e-015	1.31176e-014	1.38284e-014	1.50838e-014	1.37667e-014	8.31718e-015	-1.27788e-015	1.46675e-015	-1.03579e-014	4.90542e-015	1.2486e-014	-3.63863e-015	8.9854e-015	-2.31555e-015	-3.86797e-015	2.9113e-015	7.62128e-015
8.7604e-015	7.8992e-015	2.30452e-015	-1.46685e-015	4.54721e-015	5.19525e-015	1.50237e-014	5.13555e-015	8.19515e-015	1.29535e-014	1.40215e-014	1.4985e-014	1.41712e-014	7.94607e-015	-1.20927e-015	1.8499e-015	-9.21731e-015	4.92721e-015	1.20726e-014	-3.45509e-015	8.96558e-015	-1.75642e-015	-3.43968e-015	2.80386e-015	7.87367e-015
9.48192e-015	8.39505e-015	2.42781e-015	-1.15465e-015	4.76667e-015	5.34483e-015	1.49322e-014	4.89801e-015	8.30773e-015	1.2779e-014	1.42034e-014	1.48709e-014	1.45563e-014	7.59464e-015	-1.14561e-015	2.19495e-015	-8.13085e-015	4.92763e-015	1.16382e-014	-3.28884e-015	8.92958e-015	-1.22563e-015	-3.0268e-015	2.71639e-015	8.11722e-015
1.01931e-014	8.89387e-015	2.54567e-015	-8.6279e-016	4.96891e-015	5.49001e-015	1.48277e-014	4.66232e-015	8.40595e-015	1.25935e-014	1.43714e-014	1.47399e-014	1.49179e-014	7.26343e-015	-1.08812e-015	2.49918e-015	-7.10516e-015	4.90623e-015	1.11834e-014	-3.14125e-015	8.87728e-015	-7.26756e-016	-2.63193e-015	2.64827e-015	8.3493e-015
1.08885e-014	9.39102e-015	2.65656e-015	-5.92126e-016	5.15269e-015	5.63029e-015	1.47094e-014	4.43011e-015	8.48838e-015	1.23966e-014	1.45227e-014	1.45903e-014	1.52521e-014	6.95282e-015	-1.03732e-015	2.76027e-015	-6.14656e-015	4.86266e-015	1.07094e-014	-3.01387e-015	8.80865e-015	-2.62965e-016	-2.25727e-015	2.5998e-015	8.5669e-015
1.15625e-014	9.88185e-015	2.75936e-015	-3.43494e-016	5.31724e-015	5.76487e-015	1.4577e-014	4.20266e-015	8.55396e-015	1.21881e-014	1.46548e-014	1.44205e-014	1.55546e-014	6.66278e-015	-9.94e-016	2.97668e-015	-5.25921e-015	4.79683e-015	1.02179e-014	-2.90735e-015	8.72348e-015	1.62982e-016	-1.905e-015	2.57065e-015	8.76722e-015
1.22092e-014	1.03615e-014	2.8533e-015	-1.1707e-016	5.46198e-015	5.89356e-015	1.44293e-014	3.98154e-015	8.6021e-015	1.19678e-014	1.4765e-014	1.4229e-014	1.5822e-014	6.39313e-015	-9.58604e-016	3.14684e-015	-4.44664e-015	4.70897e-015	9.71051e-015	-2.82227e-015	8.62224e-015	5.48402e-016	-1.57689e-015	2.56031e-015	8.94828e-015
1.28226e-014	1.08255e-014	2.93779e-015	8.59069e-017	5.58596e-015	6.01579e-015	1.42663e-014	3.7682e-015	8.63244e-015	1.17356e-014	1.48511e-014	1.40149e-014	1.60515e-014	6.14267e-015	-9.32013e-016	3.27004e-015	-3.71256e-015	4.59959e-015	9.18876e-015	-2.75938e-015	8.50531e-015	8.91324e-016	-1.27443e-015	2.56842e-015	9.10772e-015
1.33972e-014	1.12698e-014	3.01197e-015	2.6555e-016	5.689e-015	6.13124e-015	1.40874e-014	3.56465e-015	8.64428e-015	1.14917e-014	1.49107e-014	1.37771e-014	1.62403e-014	5.91036e-015	-9.15239e-016	3.34623e-015	-3.05927e-015	4.46968e-015	8.6555e-015	-2.71908e-015	8.37375e-015	1.19028e-015	-9.98782e-016	2.59415e-015	9.24375e-015
1.39281e-014	1.16902e-014	3.07446e-015	4.22102e-016	5.77114e-015	6.23994e-015	1.38925e-014	3.37258e-015	8.63736e-015	1.12364e-014	1.49424e-014	1.35151e-014	1.63858e-014	5.69472e-015	-9.08253e-016	3.37546e-015	-2.48791e-015	4.32046e-015	8.11324e-015	-2.70155e-015	8.2284e-015	1.4445e-015	-7.51302e-016	2.63673e-015	9.35503e-015
1.44104e-014	1.20827e-014	3.12469e-015	5.55924e-016	5.8321e-015	6.34224e-015	1.36821e-014	3.19332e-015	8.61247e-015	1.09704e-014	1.49443e-014	1.32284e-014	1.64863e-014	5.49473e-015	-9.11576e-016	3.35885e-015	-1.99953e-015	4.15334e-015	7.56483e-015	-2.70636e-015	8.07048e-015	1.65368e-015	-5.32504e-016	2.69483e-015	9.44023e-015
1.484e-014	1.2444e-014	3.1625e-015	6.6795e-016	5.87247e-015	6.43786e-015	1.34561e-014	3.02839e-015	8.57025e-015	1.06947e-014	1.49154e-014	1.2917e-014	1.65404e-014	5.30859e-015	-9.24948e-016	3.2982e-015	-1.59354e-015	3.96999e-015	7.01292e-015	-2.73303e-015	7.90118e-015	1.81798e-015	-3.42832e-016	2.7671e-015	9.49867e-015
1.52127e-014	1.2771e-014	3.18736e-015	7.58753e-016	5.89248e-015	6.52732e-015	1.32147e-014	2.87965e-015	8.51189e-015	1.04105e-014	1.48547e-014	1.25812e-014	1.65475e-014	5.13479e-015	-9.48275e-016	3.19517e-015	-1.26878e-015	3.77226e-015	6.46087e-015	-2.7808e-015	7.72172e-015	1.93809e-015	-1.82499e-016	2.85236e-015	9.53003e-015
1.5525e-014	1.30611e-014	3.1992e-015	8.29001e-016	5.89297e-015	6.61069e-015	1.29593e-014	2.74892e-015	8.43883e-015	1.01189e-014	1.47621e-014	1.22219e-014	1.65071e-014	4.97177e-015	-9.81358e-016	3.05198e-015	-1.02305e-015	3.56225e-015	5.91193e-015	-2.84871e-015	7.53366e-015	2.01579e-015	-5.09884e-017	2.94915e-015	9.5342e-015
1.57742e-014	1.33114e-014	3.19785e-015	8.79672e-016	5.87448e-015	6.6882e-015	1.26912e-014	2.63768e-015	8.35352e-015	9.82144e-015	1.46379e-014	1.18397e-014	1.64197e-014	4.81705e-015	-1.02415e-015	2.87134e-015	-8.52987e-016	3.34304e-015	5.36975e-015	-2.93466e-015	7.33881e-015	2.05279e-015	5.19749e-017	3.05612e-015	9.51151e-015
1.59583e-014	1.35204e-014	3.18388e-015	9.11782e-016	5.83794e-015	6.76057e-015	1.24108e-014	2.54706e-015	8.25779e-015	9.52003e-015	1.44824e-014	1.14361e-014	1.62861e-014	4.66894e-015	-1.07656e-015	2.65684e-015	-7.55146e-016	3.11703e-015	4.83757e-015	-3.03765e-015	7.14012e-015	2.05099e-015	1.27139e-016	3.17167e-015	9.46203e-015
1.60758e-014	1.36873e-014	3.15688e-015	9.26812e-016	5.7846e-015	6.82801e-015	1.21199e-014	2.47791e-015	8.15411e-015	9.21663e-015	1.42964e-014	1.10123e-014	1.61076e-014	4.52505e-015	-1.13818e-015	2.41273e-015	-7.25393e-016	2.8873e-015	4.31912e-015	-3.15604e-015	6.93931e-015	2.01361e-015	1.75471e-016	3.29452e-015	9.38706e-015
1.6126e-014	1.38115e-014	3.11752e-015	9.25849e-016	5.71613e-015	6.8911e-015	1.18202e-014	2.43143e-015	8.04525e-015	8.91355e-015	1.40813e-014	1.05705e-014	1.58865e-014	4.38347e-015	-1.20853e-015	2.14287e-015	-7.58388e-016	2.65729e-015	3.81771e-015	-3.28796e-015	6.73865e-015	1.94413e-015	1.98605e-016	3.42336e-015	9.28829e-015
1.61086e-014	1.38928e-014	3.06608e-015	9.10217e-016	5.63348e-015	6.95074e-015	1.15135e-014	2.40911e-015	7.934e-015	8.61315e-015	1.38391e-014	1.01132e-014	1.56254e-014	4.24251e-015	-1.28679e-015	1.85243e-015	-8.47968e-016	2.43085e-015	3.33751e-015	-3.43114e-015	6.54103e-015	1.84634e-015	1.98316e-016	3.55719e-015	9.16768e-015
1.60244e-014	1.39314e-014	3.00351e-015	8.81371e-016	5.53853e-015	7.0077e-015	1.12019e-014	2.41165e-015	7.82257e-015	8.31785e-015	1.35718e-014	9.64296e-015	1.53271e-014	4.10085e-015	-1.37195e-015	1.54636e-015	-9.87868e-016	2.21124e-015	2.88227e-015	-3.58359e-015	6.34898e-015	1.72423e-015	1.76972e-016	3.69436e-015	9.02791e-015
1.58751e-014	1.3928e-014	2.93047e-015	8.4056e-016	5.43346e-015	7.06229e-015	1.08875e-014	2.44e-015	7.71458e-015	8.03011e-015	1.32815e-014	9.16268e-015	1.49955e-014	3.95678e-015	-1.46304e-015	1.23018e-015	-1.1715e-015	2.0018e-015	2.45591e-015	-3.74271e-015	6.16515e-015	1.58228e-015	1.36697e-016	3.83347e-015	8.87166e-015
1.56629e-014	1.38838e-014	2.84808e-015	7.89239e-016	5.3198e-015	7.11537e-015	1.05719e-014	2.49425e-015	7.61324e-015	7.75295e-015	1.29712e-014	8.67497e-015	1.46343e-014	3.80879e-015	-1.55847e-015	9.09615e-016	-1.39119e-015	1.80615e-015	2.06155e-015	-3.90567e-015	5.99272e-015	1.4254e-015	7.98356e-017	3.97372e-015	8.70192e-015
1.53904e-014	1.38011e-014	2.75741e-015	7.2896e-016	5.19843e-015	7.16737e-015	1.02579e-014	2.57536e-015	7.52193e-015	7.48879e-015	1.26441e-014	8.18376e-015	1.42484e-014	3.656e-015	-1.65698e-015	5.90136e-016	-1.63934e-015	1.62812e-015	1.70287e-015	-4.06952e-015	5.83362e-015	1.25835e-015	8.92984e-018	4.11419e-015	8.52229e-015
1.50617e-014	1.36824e-014	2.65941e-015	6.6111e-016	5.07121e-015	7.21902e-015	9.94788e-015	2.68346e-015	7.44346e-015	7.2407e-015	1.23039e-014	7.69242e-015	1.38424e-014	3.49776e-015	-1.75763e-015	2.77762e-016	-1.90825e-015	1.47091e-015	1.38322e-015	-4.23141e-015	5.69086e-015	1.08628e-015	-7.30374e-017	4.25445e-015	8.33649e-015
1.46807e-014	1.35309e-014	2.55534e-015	5.87255e-016	4.94041e-015	7.27084e-015	9.64402e-015	2.81894e-015	7.38071e-015	7.01175e-015	1.19544e-014	7.2045e-015	1.3421e-014	3.33384e-015	-1.8585e-015	-2.13485e-017	-2.19036e-015	1.33816e-015	1.106e-015	-4.38854e-015	5.56685e-015	9.14068e-016	-1.63132e-016	4.39396e-015	8.14811e-015
1.42527e-014	1.33499e-014	2.44649e-015	5.09043e-016	4.80829e-015	7.32357e-015	9.34845e-015	2.9818e-015	7.33665e-015	6.80469e-015	1.15996e-014	6.7237e-015	1.299e-014	3.16398e-015	-1.95801e-015	-3.01394e-016	-2.4778e-015	1.23331e-015	8.74022e-016	-4.53806e-015	5.46382e-015	7.4687e-016	-2.58714e-016	4.53253e-015	7.96138e-015
1.37833e-014	1.31428e-014	2.33473e-015	4.27681e-016	4.67639e-015	7.37743e-015	9.06387e-015	3.172e-015	7.31454e-015	6.62243e-015	1.12432e-014	6.25396e-015	1.25547e-014	2.98829e-015	-2.05455e-015	-5.56638e-016	-2.76233e-015	1.15993e-015	6.89602e-016	-4.67732e-015	5.38494e-015	5.89878e-016	-3.56169e-016	4.66981e-015	7.78067e-015
1.32787e-014	1.29139e-014	2.22157e-015	3.44217e-016	4.54595e-015	7.43298e-015	8.79237e-015	3.38969e-015	7.31681e-015	6.46753e-015	1.08899e-014	5.79924e-015	1.21205e-014	2.8075e-015	-2.14633e-015	-7.81733e-016	-3.03634e-015	1.12084e-015	5.5545e-016	-4.80311e-015	5.33249e-015	4.47719e-016	-4.52299e-016	4.80592e-015	7.61027e-015
1.2745e-014	1.26673e-014	2.10805e-015	2.59928e-016	4.41867e-015	7.4911e-015	8.5358e-015	3.63464e-015	7.34543e-015	6.34242e-015	1.05435e-014	5.36288e-015	1.16932e-014	2.62239e-015	-2.2315e-015	-9.71416e-016	-3.2927e-015	1.11891e-015	4.736e-016	-4.91283e-015	5.30834e-015	3.25244e-016	-5.44069e-016	4.94036e-015	7.4539e-015
1.21886e-014	1.24072e-014	1.99585e-015	1.7597e-016	4.29652e-015	7.55185e-015	8.29632e-015	3.90637e-015	7.40216e-015	6.24924e-015	1.02079e-014	4.9485e-015	1.12784e-014	2.43408e-015	-2.30835e-015	-1.12023e-015	-3.52457e-015	1.15665e-015	4.45603e-016	-5.00372e-015	5.31405e-015	2.26967e-016	-6.28421e-016	5.07334e-015	7.31568e-015
1.16168e-014	1.21385e-014	1.88633e-015	9.34442e-017	4.18133e-015	7.61467e-015	8.07555e-015	4.20433e-015	7.48898e-015	6.18977e-015	9.88726e-015	4.55909e-015	1.08807e-014	2.24366e-015	-2.37524e-015	-1.22324e-015	-3.72506e-015	1.23576e-015	4.72377e-016	-5.07278e-015	5.35117e-015	1.57263e-016	-7.02161e-016	5.2053e-015	7.19982e-015
1.10369e-014	1.18651e-014	1.78074e-015	1.35518e-017	4.07471e-015	7.67958e-015	7.87475e-015	4.52782e-015	7.60665e-015	6.16559e-015	9.58507e-015	4.19806e-015	1.05051e-014	2.05341e-015	-2.43052e-015	-1.27606e-015	-3.88832e-015	1.35806e-015	5.54586e-016	-5.11751e-015	5.42113e-015	1.19929e-016	-7.62351e-016	5.33717e-015	7.10996e-015
1.04561e-014	1.15919e-014	1.68049e-015	-6.29514e-017	3.9779e-015	7.74708e-015	7.6953e-015	4.87579e-015	7.75594e-015	6.17808e-015	9.30471e-015	3.86826e-015	1.01565e-014	1.86542e-015	-2.47238e-015	-1.27474e-015	-4.00928e-015	1.52465e-015	6.92886e-016	-5.13545e-015	5.52474e-015	1.18381e-016	-8.0629e-016	5.4694e-015	7.04951e-015
9.8812e-015	1.13233e-014	1.58684e-015	-1.359e-016	3.89226e-015	7.81722e-015	7.53873e-015	5.24719e-015	7.93687e-015	6.22861e-015	9.04974e-015	3.5722e-015	9.83916e-015	1.68198e-015	-2.49959e-015	-1.21621e-015	-4.08307e-015	1.73646e-015	8.87555e-016	-5.12476e-015	5.66266e-015	1.55578e-016	-8.31312e-016	5.60307e-015	7.02193e-015
9.31907e-015	1.10631e-014	1.50143e-015	-2.04325e-016	3.819e-015	7.88996e-015	7.406e-015	5.64064e-015	8.14963e-015	6.31786e-015	8.82293e-015	3.31198e-015	9.55692e-015	1.5051e-015	-2.51055e-015	-1.09766e-015	-4.10525e-015	1.9937e-015	1.1381e-015	-5.08285e-015	5.83557e-015	2.33815e-016	-8.35412e-016	5.73933e-015	7.03022e-015
8.77675e-015	1.08157e-014	1.42532e-015	-2.67181e-016	3.75909e-015	7.96476e-015	7.29715e-015	6.05491e-015	8.39339e-015	6.4464e-015	8.62692e-015	3.08959e-015	9.31339e-015	1.33777e-015	-2.50374e-015	-9.16872e-016	-4.07274e-015	2.29695e-015	1.44365e-015	-5.00784e-015	6.04392e-015	3.55169e-016	-8.16244e-016	5.87892e-015	7.07729e-015
8.26083e-015	1.05852e-014	1.35975e-015	-3.24142e-016	3.71357e-015	8.04158e-015	7.21246e-015	6.48919e-015	8.66639e-015	6.61415e-015	8.46409e-015	2.90679e-015	9.11206e-015	1.18243e-015	-2.47817e-015	-6.72424e-016	-3.98315e-015	2.64588e-015	1.80263e-015	-4.89823e-015	6.28776e-015	5.21015e-016	-7.7214e-016	6.02258e-015	7.1655e-015
7.77749e-015	1.03748e-014	1.30588e-015	-3.74677e-016	3.68281e-015	8.12017e-015	7.15246e-015	6.94166e-015	8.96728e-015	6.82041e-015	8.33584e-015	2.76448e-015	8.95529e-015	1.04221e-015	-2.43248e-015	-3.63516e-016	-3.83501e-015	3.03905e-015	2.2135e-015	-4.75317e-015	6.56653e-015	7.32761e-016	-7.01335e-016	6.17082e-015	7.29684e-015
7.33271e-015	1.0187e-014	1.26434e-015	-4.18488e-016	3.6672e-015	8.20012e-015	7.11717e-015	7.4111e-015	9.29383e-015	7.06439e-015	8.24374e-015	2.66312e-015	8.84471e-015	9.19668e-016	-2.36565e-015	1.00499e-017	-3.62746e-015	3.47531e-015	2.67375e-015	-4.57154e-015	6.87983e-015	9.90379e-016	-6.02475e-016	6.32437e-015	7.47259e-015
6.93161e-015	1.00247e-014	1.23605e-015	-4.54968e-016	3.66751e-015	8.28065e-015	7.106e-015	7.89603e-015	9.64346e-015	7.34507e-015	8.1886e-015	2.60291e-015	8.78213e-015	8.17178e-016	-2.27723e-015	4.48237e-016	-3.36075e-015	3.95326e-015	3.18042e-015	-4.35256e-015	7.22709e-015	1.29336e-015	-4.74853e-016	6.48404e-015	7.69325e-015
6.57923e-015	9.89021e-015	1.22136e-015	-4.83812e-016	3.6839e-015	8.36124e-015	7.11821e-015	8.39461e-015	1.00133e-014	7.66082e-015	8.17077e-015	2.58324e-015	8.76829e-015	7.37635e-016	-2.16659e-015	9.49851e-016	-3.03576e-015	4.47031e-015	3.73034e-015	-4.09551e-015	7.60658e-015	1.64125e-015	-3.17526e-016	6.651e-015	7.95948e-015
6.27945e-015	9.78508e-015	1.22114e-015	-5.04676e-016	3.71639e-015	8.44138e-015	7.153e-015	8.90522e-015	1.03997e-014	8.00948e-015	8.19004e-015	2.60304e-015	8.80353e-015	6.83013e-016	-2.03336e-015	1.51266e-015	-2.65402e-015	5.0236e-015	4.32008e-015	-3.80089e-015	8.01661e-015	2.03282e-015	-1.30215e-016	6.8254e-015	8.27085e-015
6.03552e-015	9.70999e-015	1.23564e-015	-5.17533e-016	3.76487e-015	8.52082e-015	7.20961e-015	9.42572e-015	1.07993e-014	8.38811e-015	8.24565e-015	2.66087e-015	8.88732e-015	6.55665e-016	-1.8771e-015	2.13448e-015	-2.21787e-015	5.60989e-015	4.94591e-015	-3.46886e-015	8.45503e-015	2.46637e-015	8.69602e-017	7.00741e-015	8.62657e-015
5.84992e-015	9.66599e-015	1.2648e-015	-5.22135e-016	3.82926e-015	8.59864e-015	7.28655e-015	9.95442e-015	1.12084e-014	8.794e-015	8.3361e-015	2.75519e-015	9.01814e-015	6.57627e-016	-1.69813e-015	2.8119e-015	-1.73054e-015	6.2255e-015	5.60365e-015	-3.09987e-015	8.9197e-015	2.93959e-015	3.33838e-016	7.19745e-015	9.02537e-015
5.72464e-015	9.65278e-015	1.30876e-015	-5.1817e-016	3.90902e-015	8.67437e-015	7.38218e-015	1.04898e-014	1.16218e-014	9.22365e-015	8.45943e-015	2.88388e-015	9.1945e-015	6.90449e-016	-1.49685e-015	3.54125e-015	-1.1956e-015	6.86646e-015	6.2887e-015	-2.69463e-015	9.40813e-015	3.44957e-015	6.09516e-016	7.39564e-015	9.46542e-015
5.65998e-015	9.66954e-015	1.36745e-015	-5.05295e-016	4.00398e-015	8.74736e-015	7.49508e-015	1.10302e-014	1.20356e-014	9.67365e-015	8.61331e-015	3.04403e-015	9.41397e-015	7.55615e-016	-1.27388e-015	4.31812e-015	-6.16902e-016	7.52824e-015	6.99578e-015	-2.25378e-015	9.91688e-015	3.99296e-015	9.12978e-016	7.60205e-015	9.94451e-015
5.65647e-015	9.71481e-015	1.44031e-015	-4.83156e-016	4.11324e-015	8.81668e-015	7.62274e-015	1.15736e-014	1.2445e-014	1.014e-014	8.7951e-015	3.23283e-015	9.67339e-015	8.53868e-016	-1.03008e-015	5.13711e-015	1.07132e-019	8.20613e-015	7.72e-015	-1.77869e-015	1.04436e-014	4.56603e-015	1.24293e-015	7.81655e-015	1.04593e-014
5.71313e-015	9.7874e-015	1.5269e-015	-4.51315e-016	4.23617e-015	8.88179e-015	7.76298e-015	1.21176e-014	1.28454e-014	1.06185e-014	9.00139e-015	3.44729e-015	9.96956e-015	9.85546e-016	-7.66623e-016	5.99278e-015	6.50077e-016	8.89562e-015	8.45646e-015	-1.27139e-015	1.0985e-014	5.16481e-015	1.59774e-015	8.03834e-015	1.10063e-014
5.82765e-015	9.88526e-015	1.62659e-015	-4.09623e-016	4.3723e-015	8.9422e-015	7.91421e-015	1.26602e-014	1.3232e-014	1.11051e-014	9.2284e-015	3.68396e-015	1.02986e-014	1.15047e-015	-4.84366e-016	6.87905e-015	1.32744e-015	9.59181e-015	9.19991e-015	-7.33711e-016	1.15377e-014	5.78523e-015	1.97536e-015	8.26656e-015	1.15819e-014
5.99785e-015	1.00057e-014	1.73885e-015	-3.58462e-016	4.52101e-015	8.99695e-015	8.07431e-015	1.32001e-014	1.36007e-014	1.15948e-014	9.47194e-015	3.93894e-015	1.06559e-014	1.34878e-015	-1.85595e-016	7.78965e-015	2.0261e-015	1.02893e-014	9.94498e-015	-1.67903e-016	1.20979e-014	6.42261e-015	2.37376e-015	8.50089e-015	1.21817e-014
6.22062e-015	1.01458e-014	1.8624e-015	-2.97093e-016	4.68042e-015	9.0456e-015	8.2407e-015	1.37348e-014	1.39466e-014	1.20831e-014	9.72794e-015	4.20803e-015	1.10366e-014	1.57951e-015	1.27934e-016	8.71745e-015	2.73928e-015	1.09824e-014	1.06857e-014	4.23182e-016	1.26617e-014	7.07224e-015	2.78993e-015	8.74007e-015	1.28014e-014
6.49185e-015	1.03018e-014	1.99647e-015	-2.25616e-016	4.84929e-015	9.08766e-015	8.41045e-015	1.4262e-014	1.42646e-014	1.25654e-014	9.99181e-015	4.48744e-015	1.14357e-014	1.84133e-015	4.54167e-016	9.65584e-015	3.46045e-015	1.1666e-014	1.14172e-014	1.03688e-015	1.32256e-014	7.72975e-015	3.22126e-015	8.98293e-015	1.34365e-014
6.80661e-015	1.04702e-014	2.13951e-015	-1.43605e-016	5.0264e-015	9.12232e-015	8.58183e-015	1.47794e-014	1.45502e-014	1.3037e-014	1.02591e-014	4.77309e-015	1.18479e-014	2.13199e-015	7.91229e-016	1.05974e-014	4.1829e-015	1.2334e-014	1.21336e-014	1.67045e-015	1.37855e-014	8.39048e-015	3.665e-015	9.22757e-015	1.40811e-014
7.1592e-015	1.06465e-014	2.29031e-015	-5.07713e-017	5.21028e-015	9.1494e-015	8.75289e-015	1.52852e-014	1.48003e-014	1.3493e-014	1.05249e-014	5.06036e-015	1.22678e-014	2.44941e-015	1.13674e-015	1.15347e-014	4.89935e-015	1.29812e-014	1.28295e-014	2.32088e-015	1.4337e-014	9.04953e-015	4.11842e-015	9.4719e-015	1.47296e-014
7.54401e-015	1.08272e-014	2.44786e-015	5.30495e-017	5.39952e-015	9.16859e-015	8.92132e-015	1.57766e-014	1.50116e-014	1.39289e-014	1.07848e-014	5.34492e-015	1.26899e-014	2.79139e-015	1.48845e-015	1.24597e-014	5.60298e-015	1.3602e-014	1.34995e-014	2.98447e-015	1.48759e-014	9.70197e-015	4.57789e-015	9.7141e-015	1.53766e-014
7.95425e-015	1.10078e-014	2.61038e-015	1.67974e-016	5.59266e-015	9.17984e-015	9.08492e-015	1.62517e-014	1.5181e-014	1.43399e-014	1.10338e-014	5.62286e-015	1.31082e-014	3.15466e-015	1.84381e-015	1.33649e-014	6.28732e-015	1.41915e-014	1.41393e-014	3.65753e-015	1.53985e-014	1.03432e-014	5.03972e-015	9.9524e-015	1.60164e-014
8.38317e-015	1.1184e-014	2.77657e-015	2.94091e-016	5.78806e-015	9.18241e-015	9.24138e-015	1.67082e-014	1.53053e-014	1.47215e-014	1.12668e-014	5.89023e-015	1.35174e-014	3.53626e-015	2.19972e-015	1.42428e-014	6.94571e-015	1.47449e-014	1.47439e-014	4.33628e-015	1.5901e-014	1.09683e-014	5.50084e-015	1.01845e-014	1.66431e-014
8.82336e-015	1.13514e-014	2.94469e-015	4.31256e-016	5.98427e-015	9.1762e-015	9.38858e-015	1.71441e-014	1.53817e-014	1.50698e-014	1.14795e-014	6.14318e-015	1.39117e-014	3.93223e-015	2.5534e-015	1.50862e-014	7.57184e-015	1.52571e-014	1.53084e-014	5.01722e-015	1.63792e-014	1.15731e-014	5.95753e-015	1.04084e-014	1.72513e-014
9.26754e-015	1.15055e-014	3.11318e-015	5.79255e-016	6.17965e-015	9.16092e-015	9.52459e-015	1.75572e-014	1.54084e-014	1.5381e-014	1.16674e-014	6.37808e-015	1.42861e-014	4.33854e-015	2.90233e-015	1.5888e-014	8.16023e-015	1.57232e-014	1.58283e-014	5.69672e-015	1.68293e-014	1.21538e-014	6.40617e-015	1.06217e-014	1.78356e-014
9.70779e-015	1.16423e-014	3.28032e-015	7.38441e-016	6.37273e-015	9.13627e-015	9.64782e-015	1.7945e-014	1.53833e-014	1.56514e-014	1.18265e-014	6.59124e-015	1.46355e-014	4.75138e-015	3.24413e-015	1.66416e-014	8.70524e-015	1.61389e-014	1.63001e-014	6.37092e-015	1.72475e-014	1.27062e-014	6.84311e-015	1.0822e-014	1.83902e-014
1.01361e-014	1.17581e-014	3.44483e-015	9.0858e-016	6.5617e-015	9.10218e-015	9.7559e-015	1.83054e-014	1.53059e-014	1.58777e-014	1.19528e-014	6.77955e-015	1.4955e-014	5.16644e-015	3.5759e-015	1.73403e-014	9.2012e-015	1.65002e-014	1.67202e-014	7.03569e-015	1.76306e-014	1.32267e-014	7.26497e-015	1.10068e-014	1.89096e-014
1.05448e-014	1.18492e-014	3.6051e-015	1.08927e-015	6.74514e-015	9.05802e-015	9.84754e-015	1.86355e-014	1.51753e-014	1.60568e-014	1.20426e-014	6.94006e-015	1.52402e-014	5.57911e-015	3.89545e-015	1.79783e-014	9.64341e-015	1.68036e-014	1.70854e-014	7.68735e-015	1.7975e-014	1.37121e-014	7.66868e-015	1.11737e-014	1.93889e-014
1.09262e-014	1.1912e-014	3.7596e-015	1.28e-015	6.92121e-015	9.00381e-015	9.92169e-015	1.89325e-014	1.49919e-014	1.6186e-014	1.20929e-014	7.07029e-015	1.54868e-014	5.98509e-015	4.19995e-015	1.85499e-014	1.00284e-014	1.7046e-014	1.73929e-014	8.32222e-015	1.82774e-014	1.41591e-014	8.05104e-015	1.13206e-014	1.98238e-014
1.12727e-014	1.19431e-014	3.90684e-015	1.48041e-015	7.08819e-015	8.93929e-015	9.97708e-015	1.91943e-014	1.47563e-014	1.62634e-014	1.21013e-014	7.16822e-015	1.56907e-014	6.37979e-015	4.48708e-015	1.90503e-014	1.03521e-014	1.72246e-014	1.76398e-014	8.93611e-015	1.85344e-014	1.45652e-014	8.40903e-015	1.14451e-014	2.02102e-014
1.15772e-014	1.19397e-014	4.04561e-015	1.69014e-015	7.24518e-015	8.86445e-015	1.00121e-014	1.94182e-014	1.44691e-014	1.6287e-014	1.20652e-014	7.23158e-015	1.58482e-014	6.75877e-015	4.75424e-015	1.94752e-014	1.06116e-014	1.73371e-014	1.78243e-014	9.52533e-015	1.87434e-014	1.49278e-014	8.73939e-015	1.15453e-014	2.05441e-014
1.1833e-014	1.18995e-014	4.17538e-015	1.90795e-015	7.39039e-015	8.77902e-015	1.00263e-014	1.96022e-014	1.41318e-014	1.62557e-014	1.1983e-014	7.25868e-015	1.59568e-014	7.11756e-015	4.99957e-015	1.98207e-014	1.08049e-014	1.73815e-014	1.79448e-014	1.00864e-014	1.8902e-014	1.52453e-014	9.03993e-015	1.16191e-014	2.08214e-014
1.20339e-014	1.18209e-014	4.29489e-015	2.13318e-015	7.5222e-015	8.68319e-015	1.00185e-014	1.97435e-014	1.37465e-014	1.61683e-014	1.18533e-014	7.24794e-015	1.60139e-014	7.45234e-015	5.22138e-015	2.0084e-014	1.09301e-014	1.73563e-014	1.79998e-014	1.06158e-014	1.90081e-014	1.55159e-014	9.30832e-015	1.16648e-014	2.10387e-014
1.2174e-014	1.17027e-014	4.40301e-015	2.36507e-015	7.63916e-015	8.57701e-015	9.98771e-015	1.98402e-014	1.33157e-014	1.60245e-014	1.16755e-014	7.19865e-015	1.6017e-014	7.75909e-015	5.41832e-015	2.02631e-014	1.0986e-014	1.72605e-014	1.7988e-014	1.11105e-014	1.90594e-014	1.57385e-014	9.54255e-015	1.16807e-014	2.11938e-014
1.22477e-014	1.15432e-014	4.49967e-015	2.60213e-015	7.74016e-015	8.46137e-015	9.93369e-015	1.989e-014	1.28412e-014	1.58241e-014	1.14495e-014	7.11029e-015	1.59647e-014	8.03425e-015	5.58906e-015	2.03561e-014	1.09722e-014	1.70941e-014	1.79087e-014	1.15674e-014	1.90547e-014	1.59121e-014	9.74087e-015	1.16646e-014	2.12845e-014
1.22511e-014	1.13419e-014	4.58405e-015	2.84362e-015	7.82427e-015	8.33627e-015	9.85539e-015	1.98907e-014	1.23265e-014	1.55677e-014	1.1175e-014	6.98261e-015	1.58557e-014	8.27467e-015	5.73242e-015	2.03623e-014	1.08889e-014	1.68573e-014	1.77617e-014	1.1983e-014	1.89923e-014	1.60363e-014	9.90156e-015	1.16158e-014	2.13094e-014
1.21799e-014	1.1099e-014	4.65608e-015	3.08809e-015	7.88997e-015	8.20189e-015	9.75294e-015	1.984e-014	1.17747e-014	1.52556e-014	1.08533e-014	6.81572e-015	1.56889e-014	8.47759e-015	5.8475e-015	2.02822e-014	1.07373e-014	1.6551e-014	1.75469e-014	1.23552e-014	1.88713e-014	1.61104e-014	1.00233e-014	1.15329e-014	2.12672e-014
1.20311e-014	1.0815e-014	4.71593e-015	3.33386e-015	7.93618e-015	8.05813e-015	9.62591e-015	1.97364e-014	1.11892e-014	1.48892e-014	1.04854e-014	6.60955e-015	1.54641e-014	8.64032e-015	5.93384e-015	2.01157e-014	1.05193e-014	1.61761e-014	1.72654e-014	1.26814e-014	1.8691e-014	1.6135e-014	1.01052e-014	1.14148e-014	2.11574e-014
1.18024e-014	1.04902e-014	4.76395e-015	3.57929e-015	7.96183e-015	7.90597e-015	9.47437e-015	1.95782e-014	1.05733e-014	1.44701e-014	1.00728e-014	6.36428e-015	1.51815e-014	8.76154e-015	5.99137e-015	1.98643e-014	1.02367e-014	1.57343e-014	1.69185e-014	1.29599e-014	1.84513e-014	1.61104e-014	1.01473e-014	1.1261e-014	2.098e-014
1.1492e-014	1.01259e-014	4.8004e-015	3.82232e-015	7.96614e-015	7.74557e-015	9.29812e-015	1.9364e-014	9.93081e-015	1.40001e-014	9.61773e-015	6.0805e-015	1.48413e-014	8.84004e-015	6.02046e-015	1.95308e-014	9.89187e-015	1.52277e-014	1.65075e-014	1.31883e-014	1.81522e-014	1.60371e-014	1.0149e-014	1.10711e-014	2.07356e-014
1.10995e-014	9.72389e-015	4.82555e-015	4.06136e-015	7.94748e-015	7.57728e-015	9.09659e-015	1.90928e-014	9.2656e-015	1.34817e-014	9.12191e-015	5.75871e-015	1.44449e-014	8.87436e-015	6.02169e-015	1.91182e-014	9.48807e-015	1.46584e-014	1.60339e-014	1.33651e-014	1.77942e-014	1.59158e-014	1.01104e-014	1.08449e-014	2.04252e-014
1.06246e-014	9.28601e-015	4.84017e-015	4.29487e-015	7.90516e-015	7.40114e-015	8.86941e-015	1.87631e-014	8.58099e-015	1.29168e-014	8.5881e-015	5.39986e-015	1.3993e-014	8.86471e-015	5.99551e-015	1.86297e-014	9.02877e-015	1.40292e-014	1.54999e-014	1.34893e-014	1.7378e-014	1.57477e-014	1.0032e-014	1.05822e-014	2.00503e-014
1.00676e-014	8.81471e-015	4.84485e-015	4.521e-015	7.83909e-015	7.2178e-015	8.61678e-015	1.83744e-014	7.88099e-015	1.23078e-014	8.01909e-015	5.00468e-015	1.34871e-014	8.81121e-015	5.94302e-015	1.80698e-014	8.51811e-015	1.33434e-014	1.49081e-014	1.35601e-014	1.6905e-014	1.55342e-014	9.91442e-015	1.02833e-014	1.96131e-014
9.42982e-015	8.31273e-015	4.84073e-015	4.73745e-015	7.74855e-015	7.02743e-015	8.3389e-015	1.79267e-014	7.1693e-015	1.16581e-014	7.41785e-015	4.57457e-015	1.2929e-014	8.71471e-015	5.86515e-015	1.74435e-014	7.96022e-015	1.26051e-014	1.42613e-014	1.35771e-014	1.63765e-014	1.52768e-014	9.75865e-015	9.94875e-015	1.91155e-014
8.71387e-015	7.78273e-015	4.82919e-015	4.94259e-015	7.63318e-015	6.83052e-015	8.03587e-015	1.74198e-014	6.44933e-015	1.09707e-014	6.78783e-015	4.11097e-015	1.23207e-014	8.57659e-015	5.76382e-015	1.6756e-014	7.3596e-015	1.18179e-014	1.35626e-014	1.35398e-014	1.57936e-014	1.4977e-014	9.56607e-015	9.57951e-015	1.85609e-014
7.92251e-015	7.22753e-015	4.81107e-015	5.13466e-015	7.49332e-015	6.62741e-015	7.70815e-015	1.68538e-014	5.72435e-015	1.02491e-014	6.13243e-015	3.61485e-015	1.16648e-014	8.39854e-015	5.64122e-015	1.60132e-014	6.72142e-015	1.09861e-014	1.28152e-014	1.34485e-014	1.51588e-014	1.46366e-014	9.33848e-015	9.17627e-015	1.7952e-014
7.05958e-015	6.65027e-015	4.78876e-015	5.31176e-015	7.32867e-015	6.41879e-015	7.35548e-015	1.62295e-014	4.9975e-015	9.49664e-015	5.45493e-015	3.08723e-015	1.09636e-014	8.1824e-015	5.49897e-015	1.52211e-014	6.05068e-015	1.01148e-014	1.20225e-014	1.33041e-014	1.44745e-014	1.42575e-014	9.07823e-015	8.74023e-015	1.72925e-014
6.12957e-015	6.05449e-015	4.76356e-015	5.47216e-015	7.13916e-015	6.20515e-015	6.97841e-015	1.55476e-014	4.27153e-015	8.71676e-015	4.75873e-015	2.52938e-015	1.02196e-014	7.9313e-015	5.33958e-015	1.43869e-014	5.35281e-015	9.2088e-015	1.1188e-014	1.31076e-014	1.37434e-014	1.38414e-014	8.78781e-015	8.27279e-015	1.65862e-014
5.13724e-015	5.44385e-015	4.73711e-015	5.61403e-015	6.92459e-015	5.98711e-015	6.57707e-015	1.48092e-014	3.54962e-015	7.91306e-015	4.04744e-015	1.94269e-015	9.43599e-015	7.64841e-015	5.16544e-015	1.35176e-014	4.63365e-015	8.27263e-015	1.03154e-014	1.28602e-014	1.29685e-014	1.33913e-014	8.46958e-015	7.7754e-015	1.58369e-014
4.08788e-015	4.82191e-015	4.71119e-015	5.73576e-015	6.6854e-015	5.76545e-015	6.15158e-015	1.40163e-014	2.83407e-015	7.08914e-015	3.32399e-015	1.32809e-015	8.61583e-015	7.33702e-015	4.97905e-015	1.26208e-014	3.89852e-015	7.3115e-015	9.40895e-015	1.25635e-014	1.21533e-014	1.29094e-014	8.12591e-015	7.24967e-015	1.50491e-014
2.98729e-015	4.19163e-015	4.68764e-015	5.83654e-015	6.42192e-015	5.54071e-015	5.70239e-015	1.31708e-014	2.12725e-015	6.2486e-015	2.59155e-015	6.87203e-016	7.76196e-015	7.00083e-015	4.78318e-015	1.17042e-014	3.15307e-015	6.33057e-015	8.47243e-015	1.22196e-014	1.13008e-014	1.23978e-014	7.76003e-015	6.69745e-015	1.4227e-014
1.84155e-015	3.55604e-015	4.66888e-015	5.91549e-015	6.13468e-015	5.31353e-015	5.22988e-015	1.22754e-014	1.43075e-015	5.39505e-015	1.85345e-015	2.08311e-017	6.87731e-015	6.64429e-015	4.58033e-015	1.07754e-014	2.4029e-015	5.33543e-015	7.51018e-015	1.18312e-014	1.0415e-014	1.18593e-014	7.37463e-015	6.12077e-015	1.33755e-014
6.57215e-016	2.9186e-015	4.65659e-015	5.97187e-015	5.82544e-015	5.08472e-015	4.73481e-015	1.1333e-014	7.4635e-016	4.53218e-015	1.11244e-015	-6.69816e-016	5.96428e-015	6.2715e-015	4.37335e-015	9.84189e-015	1.65324e-015	4.33164e-015	6.52673e-015	1.14008e-014	9.49997e-015	1.12961e-014	6.97316e-015	5.52181e-015	1.24992e-014
-5.58604e-016	2.28269e-015	4.65277e-015	6.00492e-015	5.49555e-015	4.85552e-015	4.21712e-015	1.03472e-014	7.52873e-017	3.6634e-015	3.71107e-016	-1.38356e-015	5.02584e-015	5.88722e-015	4.1655e-015	8.91114e-015	9.09537e-016	3.32456e-015	5.52651e-015	1.09315e-014	8.5597e-015	1.0711e-014	6.55855e-015	4.90237e-015	1.16025e-014
-1.7994e-015	1.65083e-015	4.65939e-015	6.01407e-015	5.14629e-015	4.627e-015	3.67746e-015	9.32153e-015	-5.81479e-016	2.79262e-015	-3.68046e-016	-2.11913e-015	4.0654e-015	5.49633e-015	3.95944e-015	7.99118e-015	1.7711e-016	2.31938e-015	4.51353e-015	1.04265e-014	7.59875e-015	1.01062e-014	6.13392e-015	4.26493e-015	1.06903e-014
-3.05769e-015	1.02603e-015	4.6777e-015	5.99927e-015	4.77952e-015	4.39984e-015	3.1171e-015	8.26031e-015	-1.22355e-015	1.92321e-015	-1.10281e-015	-2.87511e-015	3.08587e-015	5.10341e-015	3.75822e-015	7.08872e-015	-5.39123e-016	1.32118e-015	3.49238e-015	9.89011e-015	6.62174e-015	9.4844e-015	5.70245e-015	3.61167e-015	9.76773e-015
-4.32633e-015	4.10711e-016	4.70928e-015	5.96096e-015	4.39652e-015	4.17511e-015	2.53643e-015	7.1678e-015	-1.84974e-015	1.05842e-015	-1.83118e-015	-3.65083e-015	2.09033e-015	4.71286e-015	3.564e-015	6.21077e-015	-1.2349e-015	3.3511e-016	2.4677e-015	9.32609e-015	5.63323e-015	8.84862e-015	5.2674e-015	2.94513e-015	8.83951e-015
-5.59823e-015	-1.92906e-016	4.75572e-015	5.89871e-015	3.99906e-015	3.95405e-015	1.93637e-015	6.04893e-015	-2.45976e-015	2.01616e-016	-2.55105e-015	-4.44481e-015	1.0818e-015	4.32924e-015	3.37926e-015	5.36421e-015	-1.90558e-015	-6.34048e-016	1.44413e-015	8.73838e-015	4.63781e-015	8.2016e-015	4.83263e-015	2.26753e-015	7.91013e-015
-6.86656e-015	-7.83088e-016	4.81816e-015	5.81345e-015	3.58943e-015	3.73758e-015	1.31859e-015	4.90887e-015	-3.05361e-015	-6.4443e-016	-3.26116e-015	-5.25564e-015	6.35565e-017	3.95679e-015	3.20588e-015	4.55502e-015	-2.54703e-015	-1.5818e-015	4.26012e-016	8.13087e-015	3.64061e-015	7.54617e-015	4.4011e-015	1.58162e-015	6.98417e-015
-8.12353e-015	-1.35775e-015	4.89742e-015	5.70665e-015	3.1693e-015	3.52636e-015	6.83787e-016	3.75259e-015	-3.63135e-015	-1.47667e-015	-3.96048e-015	-6.08169e-015	-9.61285e-016	3.60045e-015	3.04626e-015	3.78902e-015	-3.15576e-015	-2.5035e-015	-5.82219e-016	7.50786e-015	2.64601e-015	6.8851e-015	3.97622e-015	8.89884e-016	6.06609e-015
-9.36297e-015	-1.9154e-015	4.9943e-015	5.57936e-015	2.7409e-015	3.32179e-015	3.31958e-017	2.58549e-015	-4.19323e-015	-2.29213e-015	-4.64812e-015	-6.92148e-015	-1.9897e-015	3.26338e-015	2.90222e-015	3.07204e-015	-3.7286e-015	-3.39522e-015	-1.57624e-015	6.87376e-015	1.6591e-015	6.22155e-015	3.56109e-015	1.94924e-016	5.16025e-015
-1.05789e-014	-2.45476e-015	5.10997e-015	5.43259e-015	2.30671e-015	3.12476e-015	-6.31558e-016	1.41314e-015	-4.73984e-015	-3.08823e-015	-5.32332e-015	-7.77316e-015	-3.01847e-015	2.94922e-015	2.77535e-015	2.40854e-015	-4.26219e-015	-4.2528e-015	-2.5523e-015	6.23338e-015	6.84444e-016	5.55847e-015	3.15851e-015	-5.00811e-016	4.27061e-015
-1.17645e-014	-2.97505e-015	5.24475e-015	5.26824e-015	1.86924e-015	2.93577e-015	-1.3092e-015	2.4086e-016	-5.27136e-015	-3.86205e-015	-5.98522e-015	-8.63469e-015	-4.04457e-015	2.66086e-015	2.66649e-015	1.80263e-015	-4.75442e-015	-5.07291e-015	-3.506e-015	5.59116e-015	-2.73349e-016	4.89886e-015	2.77111e-015	-1.19489e-015	3.4014e-015
-1.29138e-014	-3.47541e-015	5.39887e-015	5.08796e-015	1.43069e-015	2.7558e-015	-1.99829e-015	-9.25718e-016	-5.78814e-015	-4.6114e-015	-6.63357e-015	-9.50424e-015	-5.06492e-015	2.40114e-015	2.57696e-015	1.25791e-015	-5.20262e-015	-5.85231e-015	-4.43368e-015	4.95157e-015	-1.20938e-015	4.24544e-015	2.40191e-015	-1.88478e-015	2.55619e-015
-1.40214e-014	-3.95517e-015	5.57217e-015	4.8944e-015	9.93839e-016	2.58574e-015	-2.69702e-015	-2.0807e-015	-6.29074e-015	-5.33388e-015	-7.26796e-015	-1.03796e-014	-6.07639e-015	2.17241e-015	2.50753e-015	7.76915e-016	-5.60505e-015	-6.58785e-015	-5.33154e-015	4.31877e-015	-2.11893e-015	3.60126e-015	2.05293e-015	-2.56756e-015	1.73812e-015
-1.5082e-014	-4.41364e-015	5.7643e-015	4.68938e-015	5.61613e-016	2.42634e-015	-3.40277e-015	-3.21852e-015	-6.77976e-015	-6.02716e-015	-7.88804e-015	-1.12581e-014	-7.07613e-015	1.97628e-015	2.45845e-015	3.61963e-016	-5.96076e-015	-7.27666e-015	-6.19625e-015	3.6974e-015	-2.99797e-015	2.96934e-015	1.72627e-015	-3.24039e-015	9.50385e-016
-1.60906e-014	-4.85093e-015	5.97447e-015	4.47478e-015	1.36586e-016	2.27837e-015	-4.11302e-015	-4.33388e-015	-7.25603e-015	-6.6892e-015	-8.49362e-015	-1.21373e-014	-8.06079e-015	1.81402e-015	2.42937e-015	1.43295e-017	-6.26891e-015	-7.91653e-015	-7.02418e-015	3.09179e-015	-3.84245e-015	2.35265e-015	1.42414e-015	-3.90092e-015	1.96185e-016
-1.70429e-014	-5.26628e-015	6.20173e-015	4.25319e-015	-2.7899e-016	2.14278e-015	-4.82568e-015	-5.42137e-015	-7.71909e-015	-7.31818e-015	-9.08461e-015	-1.30139e-014	-9.02692e-015	1.68674e-015	2.41998e-015	-2.6569e-016	-6.52866e-015	-8.50564e-015	-7.81234e-015	2.50617e-015	-4.64823e-015	1.75421e-015	1.14826e-015	-4.54662e-015	-5.21745e-016
-1.79348e-014	-5.65984e-015	6.44527e-015	4.02715e-015	-6.827e-016	2.0198e-015	-5.53922e-015	-6.47516e-015	-8.16943e-015	-7.91214e-015	-9.66044e-015	-1.38844e-014	-9.97146e-015	1.59474e-015	2.42993e-015	-4.7776e-016	-6.73993e-015	-9.04247e-015	-8.55791e-015	1.94448e-015	-5.4112e-015	1.17724e-015	8.99947e-016	-5.17484e-015	-1.20029e-015
-1.87631e-014	-6.03177e-015	6.70381e-015	3.79977e-015	-1.07264e-015	1.90944e-015	-6.25127e-015	-7.49057e-015	-8.60721e-015	-8.46953e-015	-1.02207e-014	-1.47454e-014	-1.08908e-014	1.53839e-015	2.4584e-015	-6.22381e-016	-6.90284e-015	-9.5261e-015	-9.25806e-015	1.40997e-015	-6.12815e-015	6.24786e-016	6.8e-016	-5.7832e-015	-1.83752e-015
-1.95244e-014	-6.38259e-015	6.97519e-015	3.57348e-015	-1.44608e-015	1.81253e-015	-6.95923e-015	-8.4632e-015	-9.03241e-015	-8.98878e-015	-1.07652e-014	-1.55933e-014	-1.17814e-014	1.51697e-015	2.50383e-015	-7.01013e-016	-7.01813e-015	-9.95582e-015	-9.91076e-015	9.0562e-016	-6.79603e-015	9.94789e-017	4.89302e-016	-6.36889e-015	-2.43172e-015
-2.02157e-014	-6.71252e-015	7.25709e-015	3.35032e-015	-1.80086e-015	1.72895e-015	-7.6605e-015	-9.3886e-015	-9.44525e-015	-9.46837e-015	-1.12934e-014	-1.64245e-014	-1.26397e-014	1.52914e-015	2.56461e-015	-7.15656e-016	-7.0868e-015	-1.03317e-014	-1.05141e-014	4.34875e-016	-7.41212e-015	-3.95571e-016	3.28726e-016	-6.92916e-015	-2.98097e-015
-2.08344e-014	-7.02216e-015	7.54784e-015	3.13321e-015	-2.13506e-015	1.65853e-015	-8.35241e-015	-1.02634e-014	-9.84556e-015	-9.90733e-015	-1.18046e-014	-1.72348e-014	-1.34619e-014	1.57394e-015	2.63892e-015	-6.68641e-016	-7.10987e-015	-1.06539e-014	-1.10662e-014	6.85757e-019	-7.97381e-015	-8.58003e-016	1.98573e-016	-7.46097e-015	-3.48365e-015
-2.13791e-014	-7.3114e-015	7.8448e-015	2.92397e-015	-2.4465e-015	1.60106e-015	-9.03181e-015	-1.10838e-014	-1.02331e-014	-1.03045e-014	-1.2298e-014	-1.802e-014	-1.42445e-014	1.64955e-015	2.72474e-015	-5.63377e-016	-7.0894e-015	-1.09224e-014	-1.15665e-014	-3.94722e-016	-8.47922e-015	-1.2853e-015	9.91797e-017	-7.96222e-015	-3.93881e-015
-2.18485e-014	-7.58017e-015	8.14564e-015	2.72509e-015	-2.73365e-015	1.55597e-015	-9.69615e-015	-1.1847e-014	-1.06073e-014	-1.06588e-014	-1.2773e-014	-1.87752e-014	-1.49838e-014	1.75277e-015	2.81968e-015	-4.03708e-016	-7.02714e-015	-1.1138e-014	-1.20138e-014	-7.49166e-016	-8.92703e-015	-1.67511e-015	3.02935e-017	-8.43018e-015	-4.34535e-015
-2.22419e-014	-7.82894e-015	8.44713e-015	2.53874e-015	-2.99526e-015	1.52281e-015	-1.03433e-014	-1.25502e-014	-1.09676e-014	-1.09696e-014	-1.32285e-014	-1.94963e-014	-1.56768e-014	1.88103e-015	2.92142e-015	-1.94261e-016	-6.9251e-015	-1.13018e-014	-1.24076e-014	-1.06107e-015	-9.31618e-015	-2.0251e-015	-8.28349e-018	-8.8625e-015	-4.70277e-015
-2.25586e-014	-8.05813e-015	8.74629e-015	2.36635e-015	-3.22986e-015	1.50136e-015	-1.0971e-014	-1.31911e-014	-1.13136e-014	-1.12359e-014	-1.3663e-014	-2.01796e-014	-1.632e-014	2.0312e-015	3.02757e-015	6.07746e-017	-6.78531e-015	-1.14149e-014	-1.27477e-014	-1.3289e-015	-9.64588e-015	-2.33329e-015	-1.69884e-017	-9.25676e-015	-5.01054e-015
-2.27986e-014	-8.26812e-015	9.04072e-015	2.20968e-015	-3.4367e-015	1.49016e-015	-1.15765e-014	-1.37689e-014	-1.16444e-014	-1.14575e-014	-1.40752e-014	-2.08207e-014	-1.69102e-014	2.20002e-015	3.13508e-015	3.5606e-016	-6.61027e-015	-1.14791e-014	-1.30338e-014	-1.55173e-015	-9.9157e-015	-2.59843e-015	3.44091e-018	-9.61088e-015	-5.26839e-015
-2.29625e-014	-8.45915e-015	9.32698e-015	2.07009e-015	-3.61503e-015	1.48795e-015	-1.21573e-014	-1.42827e-014	-1.19593e-014	-1.16344e-014	-1.44635e-014	-2.14154e-014	-1.74437e-014	2.38389e-015	3.2413e-015	6.86417e-016	-6.40266e-015	-1.14961e-014	-1.3266e-014	-1.72914e-015	-1.01257e-014	-2.81877e-015	5.21151e-017	-9.92271e-015	-5.47632e-015
-2.30507e-014	-8.63138e-015	9.60221e-015	1.94886e-015	-3.76487e-015	1.49393e-015	-1.2711e-014	-1.47315e-014	-1.22572e-014	-1.17665e-014	-1.48263e-014	-2.19598e-014	-1.79179e-014	2.57867e-015	3.34318e-015	1.04639e-015	-6.16513e-015	-1.14685e-014	-1.34455e-014	-1.86127e-015	-1.02763e-014	-2.99331e-015	1.27737e-016	-1.01901e-014	-5.63509e-015
-2.30651e-014	-8.78495e-015	9.8633e-015	1.84679e-015	-3.88605e-015	1.50659e-015	-1.3235e-014	-1.51154e-014	-1.25369e-014	-1.18542e-014	-1.51622e-014	-2.24501e-014	-1.83298e-014	2.78061e-015	3.43753e-015	1.42977e-015	-5.90057e-015	-1.13986e-014	-1.35731e-014	-1.94876e-015	-1.03692e-014	-3.12124e-015	2.2894e-016	-1.0411e-014	-5.74546e-015
-2.30069e-014	-8.9198e-015	1.01075e-014	1.76432e-015	-3.97834e-015	1.52507e-015	-1.37274e-014	-1.54353e-014	-1.27968e-014	-1.18981e-014	-1.54691e-014	-2.28827e-014	-1.86767e-014	2.98559e-015	3.52213e-015	1.8305e-015	-5.61182e-015	-1.1289e-014	-1.36504e-014	-1.99212e-015	-1.04058e-014	-3.20195e-015	3.54227e-016	-1.05839e-014	-5.80827e-015
-2.28784e-014	-9.03607e-015	1.03321e-014	1.70132e-015	-4.04223e-015	1.54777e-015	-1.41862e-014	-1.56926e-014	-1.30363e-014	-1.18987e-014	-1.57449e-014	-2.32542e-014	-1.89567e-014	3.18931e-015	3.59344e-015	2.24243e-015	-5.3018e-015	-1.11425e-014	-1.36788e-014	-1.99274e-015	-1.03876e-014	-3.23528e-015	5.02147e-016	-1.07074e-014	-5.82493e-015
-2.26822e-014	-9.13421e-015	1.05339e-014	1.65792e-015	-4.07833e-015	1.57317e-015	-1.46097e-014	-1.58888e-014	-1.32548e-014	-1.18565e-014	-1.5988e-014	-2.35616e-014	-1.91676e-014	3.38788e-015	3.6487e-015	2.65952e-015	-4.97315e-015	-1.09621e-014	-1.36606e-014	-1.9518e-015	-1.03171e-014	-3.2217e-015	6.70652e-016	-1.07802e-014	-5.79648e-015
-2.2421e-014	-9.21438e-015	1.07105e-014	1.63289e-015	-4.08773e-015	1.59945e-015	-1.49962e-014	-1.60267e-014	-1.34517e-014	-1.17727e-014	-1.61963e-014	-2.38028e-014	-1.93081e-014	3.57725e-015	3.68585e-015	3.07559e-015	-4.6287e-015	-1.07508e-014	-1.35984e-014	-1.87131e-015	-1.01963e-014	-3.16191e-015	8.58003e-016	-1.08011e-014	-5.72487e-015
-2.2098e-014	-9.27626e-015	1.08595e-014	1.62565e-015	-4.07202e-015	1.62503e-015	-1.53445e-014	-1.6109e-014	-1.36254e-014	-1.1649e-014	-1.63682e-014	-2.39761e-014	-1.93772e-014	3.75367e-015	3.70254e-015	3.48474e-015	-4.27185e-015	-1.05121e-014	-1.34948e-014	-1.75379e-015	-1.00283e-014	-3.05689e-015	1.06213e-015	-1.07693e-014	-5.61231e-015
-2.1717e-014	-9.32002e-015	1.09788e-014	1.63585e-015	-4.03249e-015	1.64861e-015	-1.56543e-014	-1.61383e-014	-1.37753e-014	-1.1487e-014	-1.65017e-014	-2.40804e-014	-1.93748e-014	3.91353e-015	3.69692e-015	3.88143e-015	-3.90535e-015	-1.02492e-014	-1.33526e-014	-1.60161e-015	-9.81703e-015	-2.90834e-015	1.28091e-015	-1.06845e-014	-5.46097e-015
-2.1282e-014	-9.34682e-015	1.10659e-014	1.66189e-015	-3.97087e-015	1.66855e-015	-1.59242e-014	-1.61183e-014	-1.39011e-014	-1.12887e-014	-1.65952e-014	-2.41143e-014	-1.93e-014	4.05294e-015	3.66725e-015	4.26005e-015	-3.53157e-015	-9.96466e-015	-1.31749e-014	-1.41806e-015	-9.56615e-015	-2.71835e-015	1.51224e-015	-1.05462e-014	-5.27334e-015
-2.07969e-014	-9.35692e-015	1.11195e-014	1.70201e-015	-3.88842e-015	1.68315e-015	-1.61531e-014	-1.60525e-014	-1.40019e-014	-1.10563e-014	-1.66471e-014	-2.40779e-014	-1.91532e-014	4.16887e-015	3.61182e-015	4.61613e-015	-3.15216e-015	-9.66191e-015	-1.29652e-014	-1.20503e-015	-9.27977e-015	-2.48903e-015	1.75447e-015	-1.03544e-014	-5.05213e-015
-2.02663e-014	-9.35075e-015	1.11383e-014	1.75508e-015	-3.78727e-015	1.69126e-015	-1.63407e-014	-1.5945e-014	-1.40772e-014	-1.07921e-014	-1.66564e-014	-2.39718e-014	-1.8936e-014	4.25896e-015	3.52947e-015	4.94463e-015	-2.77015e-015	-9.34447e-015	-1.27275e-014	-9.65718e-016	-8.96201e-015	-2.22238e-015	2.00541e-015	-1.01102e-014	-4.80001e-015
-1.96949e-014	-9.32881e-015	1.11212e-014	1.81938e-015	-3.66971e-015	1.69207e-015	-1.64867e-014	-1.57999e-014	-1.41262e-014	-1.04986e-014	-1.66216e-014	-2.37974e-014	-1.865e-014	4.32075e-015	3.41953e-015	5.24083e-015	-2.38764e-015	-9.01552e-015	-1.2465e-014	-7.04068e-016	-8.61754e-015	-1.92144e-015	2.26264e-015	-9.81476e-015	-4.52003e-015
-1.90873e-014	-9.29194e-015	1.10673e-014	1.8931e-015	-3.53738e-015	1.68452e-015	-1.65912e-014	-1.56207e-014	-1.41488e-014	-1.01784e-014	-1.6542e-014	-2.35568e-014	-1.82975e-014	4.35231e-015	3.28129e-015	5.50132e-015	-2.00665e-015	-8.6778e-015	-1.21813e-014	-4.23075e-016	-8.25064e-015	-1.58942e-015	2.52466e-015	-9.46933e-015	-4.21562e-015
-1.8449e-014	-9.24111e-015	1.09759e-014	1.97371e-015	-3.39275e-015	1.66741e-015	-1.66544e-014	-1.54124e-014	-1.41451e-014	-9.83486e-015	-1.64178e-014	-2.32532e-014	-1.78814e-014	4.35181e-015	3.11556e-015	5.72283e-015	-1.62888e-015	-8.33407e-015	-1.18802e-014	-1.2666e-016	-7.86573e-015	-1.22965e-015	2.78906e-015	-9.0755e-015	-3.88971e-015
-1.77856e-014	-9.17735e-015	1.08473e-014	2.05926e-015	-3.23771e-015	1.63958e-015	-1.66752e-014	-1.51793e-014	-1.41157e-014	-9.47133e-015	-1.6249e-014	-2.28901e-014	-1.74049e-014	4.31848e-015	2.92235e-015	5.90276e-015	-1.25538e-015	-7.98751e-015	-1.15657e-014	1.82038e-016	-7.46764e-015	-8.45806e-016	3.05323e-015	-8.63548e-015	-3.54532e-015
-1.71026e-014	-9.10178e-015	1.06815e-014	2.14723e-015	-3.07419e-015	1.60062e-015	-1.66538e-014	-1.49264e-014	-1.406e-014	-9.09059e-015	-1.60357e-014	-2.24709e-014	-1.68722e-014	4.25165e-015	2.70228e-015	6.03936e-015	-8.87095e-016	-7.64095e-015	-1.12417e-014	4.99e-016	-7.06089e-015	-4.41742e-016	3.31586e-015	-8.15152e-015	-3.18558e-015
-1.64062e-014	-9.01546e-015	1.04792e-014	2.23487e-015	-2.90576e-015	1.54979e-015	-1.65912e-014	-1.4658e-014	-1.39788e-014	-8.69647e-015	-1.57785e-014	-2.20005e-014	-1.6288e-014	4.15064e-015	2.45618e-015	6.13062e-015	-5.26246e-016	-7.29716e-015	-1.09118e-014	8.20856e-016	-6.65042e-015	-2.20713e-017	3.57486e-015	-7.62659e-015	-2.81457e-015
-1.57016e-014	-8.92042e-015	1.0241e-014	2.32004e-015	-2.73488e-015	1.48694e-015	-1.64889e-014	-1.43784e-014	-1.38727e-014	-8.29302e-015	-1.54789e-014	-2.14834e-014	-1.56566e-014	4.01512e-015	2.18491e-015	6.1752e-015	-1.74891e-016	-6.95867e-015	-1.05799e-014	1.14396e-015	-6.24043e-015	4.08445e-016	3.82755e-015	-7.06357e-015	-2.43626e-015
-1.49953e-014	-8.81811e-015	9.96804e-015	2.40056e-015	-2.5637e-015	1.41172e-015	-1.63471e-014	-1.40914e-014	-1.37432e-014	-7.8841e-015	-1.51389e-014	-2.09259e-014	-1.49836e-014	3.84597e-015	1.89016e-015	6.17214e-015	1.66341e-016	-6.62749e-015	-1.02496e-014	1.46532e-015	-5.83543e-015	8.45694e-016	4.07243e-015	-6.46698e-015	-2.054e-015
-1.42925e-014	-8.70976e-015	9.66203e-015	2.47376e-015	-2.39479e-015	1.32438e-015	-1.61668e-014	-1.38009e-014	-1.35914e-014	-7.47356e-015	-1.47607e-014	-2.0334e-014	-1.42751e-014	3.64401e-015	1.57381e-015	6.12092e-015	4.96439e-016	-6.30654e-015	-9.92424e-015	1.78104e-015	-5.43993e-015	1.28469e-015	4.30785e-015	-5.84007e-015	-1.67129e-015
-1.35995e-014	-8.59709e-015	9.32407e-015	2.53815e-015	-2.22987e-015	1.22461e-015	-1.59496e-014	-1.35112e-014	-1.34179e-014	-7.06498e-015	-1.43471e-014	-1.97138e-014	-1.35377e-014	3.41056e-015	1.23822e-015	6.02203e-015	8.14497e-016	-5.99765e-015	-9.60773e-015	2.0882e-015	-5.0589e-015	1.72103e-015	4.53208e-015	-5.18732e-015	-1.29202e-015
-1.29225e-014	-8.48249e-015	8.95633e-015	2.5919e-015	-2.07071e-015	1.1135e-015	-1.56973e-014	-1.32253e-014	-1.32238e-014	-6.66212e-015	-1.39009e-014	-1.90727e-014	-1.27783e-014	3.14791e-015	8.85761e-016	5.8757e-015	1.11938e-015	-5.70314e-015	-9.30263e-015	2.38358e-015	-4.69595e-015	2.15035e-015	4.74365e-015	-4.51335e-015	-9.19846e-016
-1.22677e-014	-8.36785e-015	8.56112e-015	2.63367e-015	-1.91943e-015	9.91161e-016	-1.54109e-014	-1.29473e-014	-1.30107e-014	-6.26864e-015	-1.34256e-014	-1.84179e-014	-1.20038e-014	2.85778e-015	5.18726e-016	5.68338e-015	1.41102e-015	-5.42462e-015	-9.01214e-015	2.66416e-015	-4.35483e-015	2.56871e-015	4.9413e-015	-3.82312e-015	-5.58437e-016
-1.16403e-014	-8.25556e-015	8.14135e-015	2.66154e-015	-1.77742e-015	8.59656e-016	-1.50914e-014	-1.26801e-014	-1.27803e-014	-5.8883e-015	-1.29254e-014	-1.77566e-014	-1.12211e-014	2.54277e-015	1.39752e-016	5.44678e-015	1.68895e-015	-5.16393e-015	-8.73911e-015	2.92801e-015	-4.03861e-015	2.97175e-015	5.12378e-015	-3.12226e-015	-2.1107e-016
-1.10462e-014	-8.14817e-015	7.70028e-015	2.67431e-015	-1.64594e-015	7.19729e-016	-1.47401e-014	-1.24261e-014	-1.25335e-014	-5.52419e-015	-1.2404e-014	-1.70964e-014	-1.04378e-014	2.2057e-015	-2.47918e-016	5.16858e-015	1.95314e-015	-4.9217e-015	-8.48624e-015	3.17274e-015	-3.74996e-015	3.35536e-015	5.28979e-015	-2.41555e-015	1.18276e-016
-1.04904e-014	-8.04769e-015	7.24043e-015	2.67109e-015	-1.52592e-015	5.72467e-016	-1.43587e-014	-1.21869e-014	-1.2272e-014	-5.17937e-015	-1.18663e-014	-1.64438e-014	-9.66073e-015	1.85005e-015	-6.40576e-016	4.85134e-015	2.20311e-015	-4.69852e-015	-8.25627e-015	3.39654e-015	-3.492e-015	3.7159e-015	5.43818e-015	-1.70844e-015	4.27205e-016
-9.97793e-015	-7.95651e-015	6.76482e-015	2.6512e-015	-1.41867e-015	4.19158e-016	-1.3949e-014	-1.19642e-014	-1.19973e-014	-4.85742e-015	-1.13169e-014	-1.58065e-014	-8.8971e-015	1.47914e-015	-1.03486e-015	4.49796e-015	2.43928e-015	-4.49558e-015	-8.05128e-015	3.59725e-015	-3.26715e-015	4.04982e-015	5.56826e-015	-1.00662e-015	7.12832e-016
-9.51369e-015	-7.87666e-015	6.27596e-015	2.6144e-015	-1.32459e-015	2.62037e-016	-1.35131e-014	-1.17592e-014	-1.17113e-014	-4.56095e-015	-1.07603e-014	-1.5192e-014	-8.15412e-015	1.09656e-015	-1.42766e-015	4.11244e-015	2.66155e-015	-4.31344e-015	-7.87311e-015	3.77359e-015	-3.07733e-015	4.35396e-015	5.67914e-015	-3.15411e-016	9.72185e-016
-9.10243e-015	-7.80989e-015	5.77829e-015	2.56054e-015	-1.24434e-015	1.02643e-016	-1.30531e-014	-1.15731e-014	-1.14164e-014	-4.29266e-015	-1.02024e-014	-1.46066e-014	-7.43877e-015	7.05691e-016	-1.81619e-015	3.69846e-015	2.86908e-015	-4.15326e-015	-7.72362e-015	3.92414e-015	-2.92379e-015	4.62555e-015	5.77003e-015	3.60138e-016	1.20292e-015
-8.74718e-015	-7.75803e-015	5.27437e-015	2.49002e-015	-1.17841e-015	-5.79559e-017	-1.2571e-014	-1.1406e-014	-1.11135e-014	-4.05494e-015	-9.64757e-015	-1.40561e-014	-6.75741e-015	3.10567e-016	-2.19698e-015	3.25957e-015	3.0626e-015	-4.01533e-015	-7.60332e-015	4.04814e-015	-2.80761e-015	4.86161e-015	5.84075e-015	1.01449e-015	1.40282e-015
-8.45118e-015	-7.72377e-015	4.76784e-015	2.40317e-015	-1.1265e-015	-2.18041e-016	-1.20686e-014	-1.12582e-014	-1.08051e-014	-3.84942e-015	-9.10077e-015	-1.35467e-014	-6.11612e-015	-8.48741e-017	-2.56698e-015	2.79933e-015	3.24184e-015	-3.90066e-015	-7.51304e-015	4.14502e-015	-2.72918e-015	5.05999e-015	5.89082e-015	1.64161e-015	1.56986e-015
-8.21716e-015	-7.70824e-015	4.26134e-015	2.30074e-015	-1.08872e-015	-3.75774e-016	-1.15487e-014	-1.11293e-014	-1.04932e-014	-3.67745e-015	-8.56727e-015	-1.30831e-014	-5.52072e-015	-4.77518e-016	-2.92342e-015	2.32257e-015	3.40673e-015	-3.80975e-015	-7.45331e-015	4.21491e-015	-2.6886e-015	5.21887e-015	5.92024e-015	2.23652e-015	1.70247e-015
-8.04709e-015	-7.71297e-015	3.75746e-015	2.18341e-015	-1.06503e-015	-5.28885e-016	-1.10136e-014	-1.10194e-014	-1.01794e-014	-3.54097e-015	-8.05237e-015	-1.26701e-014	-4.9761e-015	-8.63553e-016	-3.26345e-015	1.8335e-015	3.55709e-015	-3.74201e-015	-7.42471e-015	4.25811e-015	-2.68577e-015	5.33728e-015	5.92904e-015	2.79428e-015	1.79926e-015
-7.94276e-015	-7.73905e-015	3.25916e-015	2.05251e-015	-1.05485e-015	-6.76046e-016	-1.04649e-014	-1.09278e-014	-9.86546e-015	-3.44042e-015	-7.56126e-015	-1.23117e-014	-4.48669e-015	-1.23953e-015	-3.58453e-015	1.33634e-015	3.69293e-015	-3.69743e-015	-7.42668e-015	4.27469e-015	-2.7203e-015	5.41438e-015	5.91698e-015	3.31097e-015	1.8594e-015
-7.90506e-015	-7.78747e-015	2.76983e-015	1.90931e-015	-1.05801e-015	-8.16086e-016	-9.9053e-015	-1.08539e-014	-9.55273e-015	-3.37631e-015	-7.09856e-015	-1.20109e-014	-4.05609e-015	-1.60213e-015	-3.88463e-015	8.35936e-016	3.81448e-015	-3.67571e-015	-7.45911e-015	4.26429e-015	-2.79033e-015	5.44979e-015	5.88437e-015	3.78282e-015	1.88247e-015
-7.93431e-015	-7.8592e-015	2.2923e-015	1.75519e-015	-1.07332e-015	-9.48226e-016	-9.33687e-015	-1.07953e-014	-9.24252e-015	-3.34901e-015	-6.66833e-015	-1.17701e-014	-3.68761e-015	-1.948e-015	-4.16176e-015	3.36926e-016	3.92136e-015	-3.67617e-015	-7.52091e-015	4.22753e-015	-2.89433e-015	5.44387e-015	5.83197e-015	4.206e-015	1.86854e-015
-8.02963e-015	-7.95444e-015	1.82911e-015	1.59207e-015	-1.10004e-015	-1.07054e-015	-8.76173e-015	-1.07503e-014	-8.93592e-015	-3.35774e-015	-6.27423e-015	-1.15905e-014	-3.38342e-015	-2.27433e-015	-4.4141e-015	-1.56868e-016	4.01284e-015	-3.69825e-015	-7.61114e-015	4.16564e-015	-3.03071e-015	5.39706e-015	5.76005e-015	4.57813e-015	1.81751e-015
-8.19e-015	-8.07267e-015	1.38191e-015	1.4212e-015	-1.13766e-015	-1.18191e-015	-8.18246e-015	-1.07171e-014	-8.63437e-015	-3.40161e-015	-5.91992e-015	-1.14726e-014	-3.14461e-015	-2.57823e-015	-4.64003e-015	-6.41854e-016	4.0893e-015	-3.74093e-015	-7.72867e-015	4.07983e-015	-3.19697e-015	5.31089e-015	5.66911e-015	4.89628e-015	1.73035e-015
-8.41349e-015	-8.21374e-015	9.52664e-016	1.24418e-015	-1.1855e-015	-1.2815e-015	-7.60181e-015	-1.06945e-014	-8.33878e-015	-3.47897e-015	-5.60798e-015	-1.14156e-014	-2.97159e-015	-2.85752e-015	-4.83803e-015	-1.11479e-015	4.15094e-015	-3.80348e-015	-7.8722e-015	3.97113e-015	-3.39069e-015	5.18711e-015	5.56022e-015	5.15822e-015	1.60868e-015
-8.69807e-015	-8.3765e-015	5.4383e-016	1.06347e-015	-1.2427e-015	-1.36895e-015	-7.02199e-015	-1.06804e-014	-8.04967e-015	-3.58846e-015	-5.34104e-015	-1.14189e-014	-2.86443e-015	-3.11026e-015	-5.00679e-015	-1.5719e-015	4.19796e-015	-3.88473e-015	-8.04014e-015	3.84149e-015	-3.60844e-015	5.02663e-015	5.43476e-015	5.36255e-015	1.45396e-015
-9.04005e-015	-8.55958e-015	1.57142e-016	8.80886e-016	-1.30815e-015	-1.44341e-015	-6.44514e-015	-1.0672e-014	-7.76732e-015	-3.72806e-015	-5.12098e-015	-1.14799e-014	-2.82247e-015	-3.33461e-015	-5.14656e-015	-2.00949e-015	4.22968e-015	-3.98441e-015	-8.23054e-015	3.69254e-015	-3.84688e-015	4.83293e-015	5.29397e-015	5.5085e-015	1.26776e-015
-9.43635e-015	-8.76162e-015	-2.05938e-016	6.9858e-016	-1.38166e-015	-1.50444e-015	-5.87386e-015	-1.06671e-014	-7.492e-015	-3.89555e-015	-4.94882e-015	-1.15962e-014	-2.84394e-015	-3.52932e-015	-5.25781e-015	-2.42504e-015	4.24602e-015	-4.1023e-015	-8.44136e-015	3.52569e-015	-4.10344e-015	4.60864e-015	5.13885e-015	5.59613e-015	1.05233e-015
-9.88193e-015	-8.98024e-015	-5.44386e-016	5.1861e-016	-1.46221e-015	-1.55199e-015	-5.31072e-015	-1.06636e-014	-7.22469e-015	-4.088e-015	-4.8249e-015	-1.17632e-014	-2.92559e-015	-3.69339e-015	-5.34073e-015	-2.81606e-015	4.24671e-015	-4.23607e-015	-8.66996e-015	3.34324e-015	-4.37415e-015	4.35631e-015	4.97047e-015	5.62549e-015	8.10127e-016
-1.03716e-014	-9.21306e-015	-8.57522e-016	3.41971e-016	-1.54853e-015	-1.58684e-015	-4.75802e-015	-1.06592e-014	-6.96571e-015	-4.30244e-015	-4.74889e-015	-1.19769e-014	-3.06333e-015	-3.8268e-015	-5.39578e-015	-3.18044e-015	4.23146e-015	-4.38444e-015	-8.9142e-015	3.14673e-015	-4.65506e-015	4.07894e-015	4.79027e-015	5.59795e-015	5.43726e-016
-1.08999e-014	-9.45752e-015	-1.14436e-015	1.70376e-016	-1.64011e-015	-1.60941e-015	-4.2184e-015	-1.06513e-014	-6.71479e-015	-4.53519e-015	-4.71985e-015	-1.22321e-014	-3.2527e-015	-3.9293e-015	-5.42383e-015	-3.51665e-015	4.2001e-015	-4.54701e-015	-9.17172e-015	2.93818e-015	-4.94197e-015	3.78e-015	4.60028e-015	5.51457e-015	2.55966e-016
-1.14605e-014	-9.70995e-015	-1.40439e-015	5.76478e-018	-1.73658e-015	-1.62036e-015	-3.69488e-015	-1.06377e-014	-6.47063e-015	-4.78266e-015	-4.73596e-015	-1.25234e-014	-3.48861e-015	-4.00104e-015	-5.42605e-015	-3.82374e-015	4.15218e-015	-4.72254e-015	-9.43973e-015	2.71952e-015	-5.23087e-015	3.46351e-015	4.40196e-015	5.37833e-015	-4.9768e-017
-1.20471e-014	-9.96737e-015	-1.6375e-015	-1.50419e-016	-1.83809e-015	-1.62035e-015	-3.18957e-015	-1.06161e-014	-6.23276e-015	-5.0414e-015	-4.79527e-015	-1.28435e-014	-3.76541e-015	-4.04256e-015	-5.40396e-015	-4.10025e-015	4.08687e-015	-4.9089e-015	-9.71573e-015	2.49319e-015	-5.51765e-015	3.13343e-015	4.19689e-015	5.19217e-015	-3.69296e-016
-1.26527e-014	-1.02253e-014	-1.84419e-015	-2.97438e-016	-1.94396e-015	-1.61077e-015	-2.70438e-015	-1.05845e-014	-6.00062e-015	-5.30696e-015	-4.89532e-015	-1.31859e-014	-4.07655e-015	-4.05451e-015	-5.35927e-015	-4.3451e-015	4.00371e-015	-5.1045e-015	-9.99749e-015	2.2616e-015	-5.7985e-015	2.79369e-015	3.98731e-015	4.95937e-015	-6.98532e-016
-1.32695e-014	-1.04799e-014	-2.02447e-015	-4.34702e-016	-2.05338e-015	-1.59292e-015	-2.2425e-015	-1.05413e-014	-5.77331e-015	-5.5753e-015	-5.03239e-015	-1.35437e-014	-4.41458e-015	-4.03835e-015	-5.29353e-015	-4.5582e-015	3.90294e-015	-5.30816e-015	-1.02823e-014	2.02663e-015	-6.06868e-015	2.44816e-015	3.7752e-015	4.68385e-015	-1.03337e-015
-1.3889e-014	-1.07273e-014	-2.17843e-015	-5.61204e-016	-2.16672e-015	-1.56878e-015	-1.80664e-015	-1.04849e-014	-5.54949e-015	-5.84222e-015	-5.20221e-015	-1.39085e-014	-4.772e-015	-3.99629e-015	-5.2097e-015	-4.73992e-015	3.78486e-015	-5.51838e-015	-1.05675e-014	1.79046e-015	-6.32497e-015	2.10087e-015	3.56189e-015	4.37041e-015	-1.37037e-015
-1.45044e-014	-1.09626e-014	-2.30699e-015	-6.75773e-016	-2.28395e-015	-1.54001e-015	-1.3986e-015	-1.04136e-014	-5.32782e-015	-6.10309e-015	-5.39957e-015	-1.42728e-014	-5.14051e-015	-3.93006e-015	-5.10939e-015	-4.89024e-015	3.64921e-015	-5.73332e-015	-1.08496e-014	1.55466e-015	-6.56377e-015	1.75566e-015	3.34973e-015	4.02438e-015	-1.70561e-015
-1.51065e-014	-1.11813e-014	-2.41164e-015	-7.78473e-016	-2.40512e-015	-1.50802e-015	-1.02063e-015	-1.03259e-014	-5.10692e-015	-6.35333e-015	-5.61878e-015	-1.46282e-014	-5.51229e-015	-3.84265e-015	-4.99554e-015	-5.0103e-015	3.49599e-015	-5.95132e-015	-1.11261e-014	1.32084e-015	-6.78218e-015	1.41689e-015	3.14075e-015	3.65051e-015	-2.03408e-015
-1.56874e-014	-1.13787e-014	-2.49325e-015	-8.68843e-016	-2.53093e-015	-1.47442e-015	-6.75039e-016	-1.02198e-014	-4.88632e-015	-6.589e-015	-5.85508e-015	-1.49671e-014	-5.87908e-015	-3.73606e-015	-4.87085e-015	-5.10094e-015	3.3255e-015	-6.17096e-015	-1.13941e-014	1.09076e-015	-6.97681e-015	1.08808e-015	2.93623e-015	3.25454e-015	-2.35144e-015
-1.62392e-014	-1.15498e-014	-2.55229e-015	-9.46965e-016	-2.66153e-015	-1.441e-015	-3.63297e-016	-1.00949e-014	-4.66405e-015	-6.80576e-015	-6.10273e-015	-1.52822e-014	-6.2328e-015	-3.61321e-015	-4.73775e-015	-5.16389e-015	3.13791e-015	-6.39036e-015	-1.16506e-014	8.6534e-016	-7.14396e-015	7.72815e-016	2.73849e-015	2.84279e-015	-2.65422e-015
-1.67543e-014	-1.16901e-014	-2.59001e-015	-1.01295e-015	-2.79786e-015	-1.4094e-015	-8.75603e-017	-9.95045e-015	-4.43916e-015	-6.99978e-015	-6.35563e-015	-1.55659e-014	-6.56568e-015	-3.47677e-015	-4.59878e-015	-5.20123e-015	2.93315e-015	-6.60771e-015	-1.18929e-014	6.45938e-016	-7.28148e-015	4.74068e-016	2.54945e-015	2.42074e-015	-2.93867e-015
-1.72244e-014	-1.17953e-014	-2.60822e-015	-1.06741e-015	-2.94039e-015	-1.38205e-015	1.50367e-016	-9.78595e-015	-4.21041e-015	-7.16742e-015	-6.60754e-015	-1.58114e-014	-6.8701e-015	-3.32979e-015	-4.45676e-015	-5.21449e-015	2.71165e-015	-6.82115e-015	-1.21188e-014	4.35184e-016	-7.38648e-015	1.95461e-016	2.37029e-015	1.99463e-015	-3.20084e-015
-1.76426e-014	-1.18614e-014	-2.60822e-015	-1.1112e-015	-3.08966e-015	-1.36073e-015	3.49015e-016	-9.60153e-015	-3.97621e-015	-7.30516e-015	-6.85258e-015	-1.60124e-014	-7.13902e-015	-3.17564e-015	-4.31498e-015	-5.20616e-015	2.47336e-015	-7.02952e-015	-1.23257e-014	2.3435e-016	-7.45673e-015	-6.02586e-017	2.20272e-015	1.57074e-015	-3.43659e-015
-1.80021e-014	-1.1884e-014	-2.59207e-015	-1.14529e-015	-3.24639e-015	-1.34765e-015	5.07781e-016	-9.39663e-015	-3.73502e-015	-7.40937e-015	-7.08449e-015	-1.61622e-014	-7.36454e-015	-3.01765e-015	-4.1756e-015	-5.17909e-015	2.21797e-015	-7.23138e-015	-1.25115e-014	4.36574e-017	-7.49055e-015	-2.91139e-016	2.04834e-015	1.15521e-015	-3.64326e-015
-1.82964e-014	-1.18595e-014	-2.56138e-015	-1.17043e-015	-3.41054e-015	-1.34409e-015	6.26052e-016	-9.17065e-015	-3.48574e-015	-7.47726e-015	-7.29671e-015	-1.62559e-014	-7.53975e-015	-2.85854e-015	-4.04055e-015	-5.13544e-015	1.94547e-015	-7.42427e-015	-1.26733e-014	-1.35561e-016	-7.48644e-015	-4.94899e-016	1.90823e-015	7.53827e-016	-3.81703e-015
-1.85204e-014	-1.17844e-014	-2.51712e-015	-1.18798e-015	-3.58241e-015	-1.3518e-015	7.02987e-016	-8.92355e-015	-3.22662e-015	-7.50602e-015	-7.48354e-015	-1.62879e-014	-7.65895e-015	-2.70215e-015	-3.91247e-015	-5.07782e-015	1.65705e-015	-7.60731e-015	-1.28094e-014	-3.02102e-016	-7.44354e-015	-6.6912e-016	1.78373e-015	3.73091e-016	-3.95519e-015
-1.86686e-014	-1.1655e-014	-2.46144e-015	-1.19943e-015	-3.76286e-015	-1.37247e-015	7.37992e-016	-8.65611e-015	-2.95591e-015	-7.49334e-015	-7.63962e-015	-1.62544e-014	-7.71673e-015	-2.55085e-015	-3.79286e-015	-5.00916e-015	1.35332e-015	-7.7787e-015	-1.29179e-014	-4.54992e-016	-7.36062e-015	-8.12094e-016	1.67582e-015	1.82194e-017	-4.05555e-015
-1.87367e-014	-1.14685e-014	-2.39587e-015	-1.20594e-015	-3.95174e-015	-1.40673e-015	7.3161e-016	-8.36847e-015	-2.67286e-015	-7.43723e-015	-7.75958e-015	-1.61525e-014	-7.70855e-015	-2.4076e-015	-3.68345e-015	-4.93185e-015	1.03514e-015	-7.93682e-015	-1.29968e-014	-5.94245e-016	-7.23785e-015	-9.23292e-016	1.58568e-015	-3.05852e-016	-4.11562e-015
-1.87218e-014	-1.12232e-014	-2.32229e-015	-1.20917e-015	-4.14942e-015	-1.45465e-015	6.84321e-016	-8.06135e-015	-2.37583e-015	-7.33624e-015	-7.83817e-015	-1.59793e-014	-7.63101e-015	-2.27437e-015	-3.58609e-015	-4.84911e-015	7.03174e-016	-8.08024e-015	-1.30448e-014	-7.19457e-016	-7.07499e-015	-1.00169e-015	1.51361e-015	-5.93841e-016	-4.13335e-015
-1.86206e-014	-1.09175e-014	-2.24242e-015	-1.21109e-015	-4.35604e-015	-1.51706e-015	5.96779e-016	-7.73527e-015	-2.06413e-015	-7.18925e-015	-7.87088e-015	-1.57336e-014	-7.48102e-015	-2.15424e-015	-3.50232e-015	-4.76382e-015	3.58777e-016	-8.20777e-015	-1.30596e-014	-8.30244e-016	-6.87294e-015	-1.04666e-015	1.45999e-015	-8.4149e-016	-4.10693e-015
-1.84312e-014	-1.05498e-014	-2.15815e-015	-1.21288e-015	-4.57165e-015	-1.59492e-015	4.6991e-016	-7.39036e-015	-1.73711e-015	-6.99568e-015	-7.85303e-015	-1.54149e-014	-7.25722e-015	-2.04958e-015	-3.43338e-015	-4.67879e-015	2.42262e-018	-8.31813e-015	-1.30397e-014	-9.26453e-016	-6.63222e-015	-1.05815e-015	1.42497e-015	-1.0447e-015	-4.03565e-015
-1.81522e-014	-1.01197e-014	-2.07086e-015	-1.21562e-015	-4.7962e-015	-1.68806e-015	3.04195e-016	-7.02801e-015	-1.39347e-015	-6.75544e-015	-7.78154e-015	-1.50236e-014	-6.95864e-015	-1.96242e-015	-3.38046e-015	-4.5965e-015	-3.649e-016	-8.41013e-015	-1.29837e-014	-1.0081e-015	-6.35379e-015	-1.03659e-015	1.4085e-015	-1.20037e-015	-3.91949e-015
-1.77838e-014	-9.62692e-015	-1.98242e-015	-1.22066e-015	-5.02895e-015	-1.79639e-015	1.02034e-016	-6.64898e-015	-1.03264e-015	-6.46835e-015	-7.65404e-015	-1.45607e-014	-6.58445e-015	-1.89445e-015	-3.34412e-015	-4.51932e-015	-7.41913e-016	-8.48263e-015	-1.28906e-014	-1.07551e-015	-6.03892e-015	-9.82219e-016	1.41074e-015	-1.30584e-015	-3.75754e-015
-1.73266e-014	-9.07217e-015	-1.89391e-015	-1.22931e-015	-5.26903e-015	-1.91907e-015	-1.34074e-016	-6.25377e-015	-6.53894e-016	-6.13449e-015	-7.46806e-015	-1.40277e-014	-6.13513e-015	-1.84695e-015	-3.32453e-015	-4.44912e-015	-1.1279e-015	-8.53484e-015	-1.2759e-014	-1.12937e-015	-5.68836e-015	-8.95531e-016	1.43085e-015	-1.35845e-015	-3.55009e-015
-1.67817e-014	-8.45677e-015	-1.80645e-015	-1.24246e-015	-5.51544e-015	-2.05491e-015	-4.0256e-016	-5.84306e-015	-2.56427e-016	-5.75554e-015	-7.22185e-015	-1.34269e-014	-5.61243e-015	-1.82059e-015	-3.32161e-015	-4.38873e-015	-1.52129e-015	-8.56607e-015	-1.25878e-014	-1.16979e-015	-5.30362e-015	-7.77966e-016	1.4681e-015	-1.35692e-015	-3.29868e-015
-1.61521e-014	-7.78248e-015	-1.72175e-015	-1.26096e-015	-5.76682e-015	-2.20266e-015	-7.003e-016	-5.4171e-015	1.59613e-016	-5.33273e-015	-6.91491e-015	-1.27618e-014	-5.01939e-015	-1.81567e-015	-3.33504e-015	-4.34046e-015	-1.92074e-015	-8.57517e-015	-1.23763e-014	-1.19694e-015	-4.88674e-015	-6.3055e-016	1.52186e-015	-1.30068e-015	-3.00415e-015
-1.54412e-014	-7.05175e-015	-1.64051e-015	-1.28536e-015	-6.02128e-015	-2.36055e-015	-1.02442e-015	-4.97632e-015	5.94268e-016	-4.86759e-015	-6.54724e-015	-1.20365e-014	-4.35978e-015	-1.83264e-015	-3.36443e-015	-4.30573e-015	-2.32458e-015	-8.56122e-015	-1.2124e-014	-1.21192e-015	-4.43957e-015	-4.55255e-016	1.59079e-015	-1.18919e-015	-2.66741e-015
-1.46528e-014	-6.26722e-015	-1.56389e-015	-1.31617e-015	-6.27738e-015	-2.52672e-015	-1.37124e-015	-4.52155e-015	1.04722e-015	-4.36235e-015	-6.11943e-015	-1.12561e-014	-3.63782e-015	-1.87079e-015	-3.40838e-015	-4.28582e-015	-2.73134e-015	-8.5243e-015	-1.18308e-014	-1.21521e-015	-3.96457e-015	-2.53533e-016	1.6735e-015	-1.02168e-015	-2.29052e-015
-1.37921e-014	-5.43226e-015	-1.49254e-015	-1.35366e-015	-6.53345e-015	-2.69902e-015	-1.73715e-015	-4.05368e-015	1.5176e-015	-3.81978e-015	-5.63336e-015	-1.04257e-014	-2.85882e-015	-1.92935e-015	-3.46627e-015	-4.28189e-015	-3.13935e-015	-8.46354e-015	-1.14966e-014	-1.2074e-015	-3.46445e-015	-2.77085e-017	1.76872e-015	-7.99333e-016	-1.87561e-015
-1.28644e-014	-4.55139e-015	-1.4274e-015	-1.39801e-015	-6.7873e-015	-2.87562e-015	-2.11881e-015	-3.57325e-015	2.00519e-015	-3.24249e-015	-5.09119e-015	-9.55116e-015	-2.02854e-015	-2.00804e-015	-3.53735e-015	-4.2942e-015	-3.54694e-015	-8.37939e-015	-1.11215e-014	-1.18944e-015	-2.9415e-015	2.19845e-016	1.87441e-015	-5.24268e-016	-1.42529e-015
-1.18758e-014	-3.62884e-015	-1.36927e-015	-1.44944e-015	-7.03635e-015	-3.05412e-015	-2.51249e-015	-3.08104e-015	2.50915e-015	-2.63389e-015	-4.4961e-015	-8.63922e-015	-1.15343e-015	-2.10613e-015	-3.62009e-015	-4.32338e-015	-3.95349e-015	-8.27168e-015	-1.07058e-014	-1.1627e-015	-2.39772e-015	4.86707e-016	1.98888e-015	-1.98631e-016	-9.42096e-016
-1.08332e-014	-2.66943e-015	-1.31867e-015	-1.50761e-015	-7.27847e-015	-3.23121e-015	-2.91405e-015	-2.57756e-015	3.02824e-015	-1.99755e-015	-3.85156e-015	-7.69628e-015	-2.40721e-016	-2.22155e-015	-3.71332e-015	-4.36951e-015	-4.35705e-015	-8.13997e-015	-1.02495e-014	-1.1282e-015	-1.83601e-015	7.70635e-016	2.11016e-015	1.74751e-016	-4.29077e-016
-9.74302e-015	-1.67872e-015	-1.27648e-015	-1.57183e-015	-7.51112e-015	-3.40409e-015	-3.31948e-015	-2.06318e-015	3.56074e-015	-1.33674e-015	-3.16181e-015	-6.72947e-015	7.02169e-016	-2.35224e-015	-3.81472e-015	-4.43212e-015	-4.75661e-015	-7.98478e-015	-9.75323e-015	-1.08663e-015	-1.25855e-015	1.06843e-015	2.23596e-015	5.93156e-016	1.11133e-016
-8.61335e-015	-6.62383e-016	-1.2426e-015	-1.64161e-015	-7.7314e-015	-3.57022e-015	-3.72387e-015	-1.53889e-015	4.10486e-015	-6.5501e-016	-2.43167e-015	-5.74552e-015	1.66842e-015	-2.49634e-015	-3.92305e-015	-4.51098e-015	-5.15037e-015	-7.80667e-015	-9.21782e-015	-1.0387e-015	-6.68279e-016	1.37756e-015	2.36423e-015	1.05274e-015	6.74945e-016
-7.45247e-015	3.73043e-016	-1.21751e-015	-1.71552e-015	-7.93588e-015	-3.72631e-015	-4.12272e-015	-1.00416e-015	4.65894e-015	4.37269e-017	-1.66592e-015	-4.75132e-015	2.6498e-015	-2.65153e-015	-4.03735e-015	-4.60536e-015	-5.53615e-015	-7.60638e-015	-8.64444e-015	-9.86224e-016	-6.7391e-017	1.69513e-015	2.49204e-015	1.54906e-015	1.25933e-015
-6.26806e-015	1.42149e-015	-1.20091e-015	-1.79193e-015	-8.12173e-015	-3.86925e-015	-4.51215e-015	-4.59449e-016	5.22073e-015	7.54842e-016	-8.70571e-016	-3.75415e-015	3.63836e-015	-2.81497e-015	-4.15534e-015	-4.71378e-015	-5.91244e-015	-7.38514e-015	-8.03401e-015	-9.3043e-016	5.41617e-016	2.01899e-015	2.61684e-015	2.07738e-015	1.85988e-015
-5.06817e-015	2.47657e-015	-1.1928e-015	-1.86965e-015	-8.28547e-015	-3.99693e-015	-4.8874e-015	9.54922e-017	5.78844e-015	1.47436e-015	-5.14691e-017	-2.76089e-015	4.626e-015	-2.98475e-015	-4.27538e-015	-4.83471e-015	-6.27759e-015	-7.14384e-015	-7.38768e-015	-8.71965e-016	1.1564e-015	2.34635e-015	2.73675e-015	2.6334e-015	2.47282e-015
-3.86102e-015	3.53161e-015	-1.19374e-015	-1.94764e-015	-8.42455e-015	-4.10619e-015	-5.24399e-015	6.60057e-016	6.35885e-015	2.1986e-015	7.84831e-016	-1.77783e-015	5.60459e-015	-3.15798e-015	-4.39587e-015	-4.96681e-015	-6.62957e-015	-6.88237e-015	-6.70678e-015	-8.11923e-016	1.77453e-015	2.67479e-015	2.84968e-015	3.21188e-015	3.0943e-015
-2.65478e-015	4.58084e-015	-1.20324e-015	-2.0239e-015	-8.53528e-015	-4.19361e-015	-5.57734e-015	1.23408e-015	6.92962e-015	2.92365e-015	1.63223e-015	-8.11813e-016	6.5671e-015	-3.33158e-015	-4.5156e-015	-5.10767e-015	-6.9671e-015	-6.6021e-015	-5.99365e-015	-7.51286e-016	2.39399e-015	3.00187e-015	2.95327e-015	3.80764e-015	3.72088e-015
-1.45736e-015	5.61731e-015	-1.22059e-015	-2.09711e-015	-8.61483e-015	-4.2564e-015	-5.88333e-015	1.81771e-015	7.4984e-015	3.64603e-015	2.48456e-015	1.31665e-016	7.50667e-015	-3.50335e-015	-4.63255e-015	-5.2555e-015	-7.289e-015	-6.30418e-015	-5.2501e-015	-6.91208e-016	3.01267e-015	3.32491e-015	3.04566e-015	4.41603e-015	4.34877e-015
-2.76147e-016	6.63442e-015	-1.24556e-015	-2.16553e-015	-8.65985e-015	-4.29265e-015	-6.15821e-015	2.41076e-015	8.06292e-015	4.361e-015	3.33579e-015	1.04691e-015	8.41619e-015	-3.67077e-015	-4.74544e-015	-5.40805e-015	-7.59461e-015	-5.99034e-015	-4.4785e-015	-6.32331e-016	3.62856e-015	3.64181e-015	3.12479e-015	5.03159e-015	4.97384e-015
8.81648e-016	7.62516e-015	-1.27779e-015	-2.22771e-015	-8.66846e-015	-4.29941e-015	-6.3978e-015	3.01272e-015	8.62032e-015	5.06516e-015	4.18009e-015	1.92885e-015	9.28967e-015	-3.83142e-015	-4.85322e-015	-5.56207e-015	-7.88217e-015	-5.66198e-015	-3.68059e-015	-5.7589e-016	4.24038e-015	3.9502e-015	3.18849e-015	5.6484e-015	5.59211e-015
2.0094e-015	8.58361e-015	-1.31635e-015	-2.2817e-015	-8.63801e-015	-4.27425e-015	-6.59861e-015	3.62304e-015	9.16771e-015	5.7547e-015	5.01087e-015	2.7733e-015	1.01221e-014	-3.98251e-015	-4.95469e-015	-5.71494e-015	-8.14951e-015	-5.32014e-015	-2.85835e-015	-5.23078e-016	4.84606e-015	4.24798e-015	3.23499e-015	6.26098e-015	6.20079e-015
3.1003e-015	9.50407e-015	-1.36062e-015	-2.32482e-015	-8.56648e-015	-4.21515e-015	-6.75777e-015	4.24233e-015	9.70173e-015	6.42659e-015	5.82258e-015	3.57563e-015	1.09086e-014	-4.12135e-015	-5.04931e-015	-5.86348e-015	-8.39614e-015	-4.96667e-015	-2.0146e-015	-4.73863e-016	5.44397e-015	4.53326e-015	3.26303e-015	6.86436e-015	6.79667e-015
4.1487e-015	1.03814e-014	-1.40942e-015	-2.35529e-015	-8.45175e-015	-4.12099e-015	-6.87206e-015	4.87079e-015	1.02201e-014	7.07786e-015	6.6094e-015	4.33248e-015	1.1645e-014	-4.24565e-015	-5.13535e-015	-6.00486e-015	-8.62078e-015	-4.6029e-015	-1.15145e-015	-4.28811e-016	6.03274e-015	4.80438e-015	3.27138e-015	7.45354e-015	7.3763e-015
5.14895e-015	1.12109e-014	-1.46238e-015	-2.37236e-015	-8.29228e-015	-3.99045e-015	-6.93859e-015	5.50788e-015	1.07207e-014	7.70527e-015	7.36639e-015	5.04143e-015	1.23283e-014	-4.35372e-015	-5.2123e-015	-6.13648e-015	-8.8225e-015	-4.23093e-015	-2.72783e-016	-3.88766e-016	6.61109e-015	5.05976e-015	3.25902e-015	8.02376e-015	7.93674e-015
6.09609e-015	1.19875e-014	-1.51762e-015	-2.37419e-015	-8.08702e-015	-3.82207e-015	-6.95483e-015	6.15329e-015	1.12007e-014	8.3062e-015	8.08876e-015	5.7004e-015	1.2955e-014	-4.44407e-015	-5.27987e-015	-6.25469e-015	-8.99997e-015	-3.85213e-015	6.18966e-016	-3.53847e-016	7.17742e-015	5.29774e-015	3.22515e-015	8.57093e-015	8.47492e-015
6.98608e-015	1.27068e-014	-1.5746e-015	-2.35898e-015	-7.83524e-015	-3.6148e-015	-6.91903e-015	6.80701e-015	1.16576e-014	8.87847e-015	8.77167e-015	6.30782e-015	1.35238e-014	-4.51478e-015	-5.3373e-015	-6.35634e-015	-9.15158e-015	-3.46813e-015	1.52109e-015	-3.24837e-016	7.73096e-015	5.51636e-015	3.16883e-015	9.09154e-015	8.98855e-015
7.81555e-015	1.33656e-014	-1.63135e-015	-2.32504e-015	-7.5363e-015	-3.36861e-015	-6.82927e-015	7.46886e-015	1.20896e-014	9.42026e-015	9.41143e-015	6.86326e-015	1.40338e-014	-4.56399e-015	-5.38415e-015	-6.43915e-015	-9.27663e-015	-3.08117e-015	2.43029e-015	-3.01827e-016	8.27067e-015	5.71477e-015	3.09014e-015	9.58178e-015	9.47592e-015
8.58196e-015	1.39606e-014	-1.68651e-015	-2.27122e-015	-7.18975e-015	-3.08374e-015	-6.68385e-015	8.13835e-015	1.24939e-014	9.92968e-015	1.00053e-014	7.36607e-015	1.44848e-014	-4.59145e-015	-5.42057e-015	-6.5003e-015	-9.37389e-015	-2.69308e-015	3.34328e-015	-2.84904e-016	8.79564e-015	5.89244e-015	2.98901e-015	1.00384e-014	9.93501e-015
9.28272e-015	1.44895e-014	-1.7392e-015	-2.1964e-015	-6.79668e-015	-2.76021e-015	-6.48206e-015	8.81465e-015	1.28691e-014	1.04058e-014	1.0551e-014	7.81697e-015	1.48776e-014	-4.59609e-015	-5.44633e-015	-6.53623e-015	-9.44327e-015	-2.30524e-015	4.25745e-015	-2.73905e-016	9.30524e-015	6.04811e-015	2.86557e-015	1.04585e-014	1.03642e-014
9.91676e-015	1.495e-014	-1.78728e-015	-2.09985e-015	-6.35821e-015	-2.39815e-015	-6.224e-015	9.49674e-015	1.3214e-014	1.08472e-014	1.10463e-014	8.21708e-015	1.52142e-014	-4.57765e-015	-5.4616e-015	-6.54465e-015	-9.48505e-015	-1.91855e-015	5.16955e-015	-2.68454e-016	9.7986e-015	6.18089e-015	2.72035e-015	1.08401e-014	1.07619e-014
1.04842e-014	1.5341e-014	-1.82894e-015	-1.98074e-015	-5.87582e-015	-1.99887e-015	-5.90896e-015	1.01837e-014	1.3527e-014	1.12535e-014	1.14896e-014	8.56756e-015	1.54962e-014	-4.5353e-015	-5.46672e-015	-6.52345e-015	-9.49831e-015	-1.53494e-015	6.07599e-015	-2.68152e-016	1.02746e-014	6.29048e-015	2.55401e-015	1.11807e-014	1.11276e-014
1.09848e-014	1.56621e-014	-1.86226e-015	-1.83898e-015	-5.3514e-015	-1.56373e-015	-5.53754e-015	1.08745e-014	1.38071e-014	1.16241e-014	1.18802e-014	8.87067e-015	1.5727e-014	-4.46872e-015	-5.4621e-015	-6.47045e-015	-9.48186e-015	-1.15619e-015	6.97341e-015	-2.73404e-016	1.07328e-014	6.37611e-015	2.36715e-015	1.14791e-014	1.14601e-014
1.14187e-014	1.59131e-014	-1.88569e-015	-1.67447e-015	-4.78732e-015	-1.09388e-015	-5.11057e-015	1.15678e-014	1.40536e-014	1.19596e-014	1.2218e-014	9.12916e-015	1.59097e-014	-4.37829e-015	-5.44793e-015	-6.38326e-015	-9.43665e-015	-7.83737e-016	7.85876e-015	-2.83959e-016	1.11725e-014	6.43824e-015	2.16158e-015	1.17343e-014	1.17591e-014
1.17876e-014	1.60943e-014	-1.89739e-015	-1.4874e-015	-4.18583e-015	-5.91073e-016	-4.6295e-015	1.22626e-014	1.42667e-014	1.22602e-014	1.25037e-014	9.34544e-015	1.60484e-014	-4.26472e-015	-5.42457e-015	-6.2608e-015	-9.36242e-015	-4.18374e-016	8.72828e-015	-2.99162e-016	1.15935e-014	6.47638e-015	1.93827e-015	1.19455e-014	1.20248e-014
1.20921e-014	1.6207e-014	-1.8954e-015	-1.27786e-015	-3.55038e-015	-5.773e-017	-4.09665e-015	1.29577e-014	1.44463e-014	1.25256e-014	1.27379e-014	9.5226e-015	1.61476e-014	-4.12807e-015	-5.39262e-015	-6.10136e-015	-9.25949e-015	-6.25055e-017	9.57868e-015	-3.18211e-016	1.19949e-014	6.49029e-015	1.69889e-015	1.21128e-014	1.22572e-014
1.23344e-014	1.6253e-014	-1.87825e-015	-1.047e-015	-2.88526e-015	5.03989e-016	-3.51423e-015	1.36507e-014	1.45922e-014	1.27566e-014	1.2922e-014	9.66364e-015	1.6211e-014	-3.9689e-015	-5.35223e-015	-5.90413e-015	-9.1288e-015	2.82944e-016	1.04068e-014	-3.40843e-016	1.23757e-014	6.4795e-015	1.4459e-015	1.22364e-014	1.2456e-014
1.25164e-014	1.62341e-014	-1.8444e-015	-7.95688e-016	-2.19442e-015	1.09104e-015	-2.88502e-015	1.43401e-014	1.47054e-014	1.29541e-014	1.30578e-014	9.77187e-015	1.62441e-014	-3.7891e-015	-5.30377e-015	-5.66873e-015	-8.97074e-015	6.16738e-016	1.12097e-014	-3.66146e-016	1.27354e-014	6.4438e-015	1.18081e-015	1.23168e-014	1.26214e-014
1.26413e-014	1.61525e-014	-1.79269e-015	-5.24757e-016	-1.48249e-015	1.70011e-015	-2.21232e-015	1.50236e-014	1.47862e-014	1.31192e-014	1.31475e-014	9.85029e-015	1.62512e-014	-3.58999e-015	-5.24805e-015	-5.39482e-015	-8.7865e-015	9.38277e-016	1.19845e-014	-3.93788e-016	1.30733e-014	6.38322e-015	9.05864e-016	1.23553e-014	1.27535e-014
1.27118e-014	1.60114e-014	-1.72201e-015	-2.36053e-016	-7.5419e-016	2.32823e-015	-1.49934e-015	1.56993e-014	1.48364e-014	1.32531e-014	1.31933e-014	9.90257e-015	1.62373e-014	-3.37284e-015	-5.18532e-015	-5.08262e-015	-8.57702e-015	1.24601e-015	1.2728e-014	-4.23366e-016	1.33883e-014	6.29838e-015	6.22941e-016	1.23533e-014	1.28533e-014
1.27308e-014	1.58148e-014	-1.63011e-015	6.92573e-017	-1.38226e-017	2.97267e-015	-7.49276e-016	1.63649e-014	1.48576e-014	1.33571e-014	1.31976e-014	9.93175e-015	1.62076e-014	-3.13896e-015	-5.11594e-015	-4.73337e-015	-8.34364e-015	1.53884e-015	1.34374e-014	-4.54194e-016	1.36798e-014	6.1894e-015	3.34635e-016	1.23131e-014	1.29219e-014
1.27014e-014	1.55669e-014	-1.51629e-015	3.89725e-016	7.33481e-016	3.63001e-015	3.35692e-017	1.70185e-014	1.48521e-014	1.34322e-014	1.31635e-014	9.94115e-015	1.61667e-014	-2.89042e-015	-5.04023e-015	-4.34738e-015	-8.08806e-015	1.81629e-015	1.41105e-014	-4.86354e-016	1.3947e-014	6.05668e-015	4.32932e-017	1.22365e-014	1.29608e-014
1.26266e-014	1.5272e-014	-1.37959e-015	7.22941e-016	1.48257e-015	4.29743e-015	8.44419e-016	1.76566e-014	1.48215e-014	1.34798e-014	1.30946e-014	9.93382e-015	1.61189e-014	-2.62902e-015	-4.95801e-015	-3.92622e-015	-7.81223e-015	2.07759e-015	1.47445e-014	-5.18933e-016	1.41886e-014	5.90027e-015	-2.49128e-016	1.21261e-014	1.29699e-014
1.25107e-014	1.49349e-014	-1.21877e-015	1.06714e-015	2.2282e-015	4.97139e-015	1.6796e-015	1.82763e-014	1.47679e-014	1.35017e-014	1.29944e-014	9.91288e-015	1.60677e-014	-2.35595e-015	-4.8692e-015	-3.47178e-015	-7.51793e-015	2.32138e-015	1.53373e-014	-5.51304e-016	1.44034e-014	5.72005e-015	-5.40392e-016	1.19846e-014	1.29505e-014
1.23574e-014	1.45602e-014	-1.03327e-015	1.42068e-015	2.96552e-015	5.64865e-015	2.53433e-015	1.88748e-014	1.46942e-014	1.35e-014	1.28658e-014	9.8806e-015	1.60165e-014	-2.07274e-015	-4.77361e-015	-2.98608e-015	-7.20762e-015	2.54702e-015	1.58869e-014	-5.83128e-016	1.45904e-014	5.51607e-015	-8.28247e-016	1.18143e-014	1.29038e-014
1.21703e-014	1.41527e-014	-8.22936e-016	1.78133e-015	3.68952e-015	6.3258e-015	3.40361e-015	1.94496e-014	1.4603e-014	1.3476e-014	1.2712e-014	9.83951e-015	1.59676e-014	-1.78124e-015	-4.67105e-015	-2.47127e-015	-6.88291e-015	2.75428e-015	1.63919e-014	-6.13988e-016	1.47483e-014	5.28974e-015	-1.11063e-015	1.16178e-014	1.28309e-014
1.19524e-014	1.37179e-014	-5.87108e-016	2.14669e-015	4.39531e-015	6.99932e-015	4.28188e-015	1.99972e-014	1.44966e-014	1.34311e-014	1.25363e-014	9.79205e-015	1.59233e-014	-1.48307e-015	-4.56172e-015	-1.92976e-015	-6.54652e-015	2.9419e-015	1.68507e-014	-6.441e-016	1.48763e-014	5.04108e-015	-1.38499e-015	1.13981e-014	1.27325e-014
1.17064e-014	1.32611e-014	-3.25791e-016	2.5144e-015	5.07834e-015	7.6659e-015	5.16382e-015	2.05143e-014	1.43774e-014	1.33666e-014	1.23417e-014	9.73956e-015	1.58852e-014	-1.18007e-015	-4.4446e-015	-1.36484e-015	-6.20106e-015	3.10959e-015	1.72618e-014	-6.7358e-016	1.49738e-014	4.76978e-015	-1.64989e-015	1.1158e-014	1.26097e-014
1.14347e-014	1.27875e-014	-3.95552e-017	2.88243e-015	5.73358e-015	8.32165e-015	6.04439e-015	2.09984e-014	1.42479e-014	1.3284e-014	1.21309e-014	9.68307e-015	1.58546e-014	-8.7428e-016	-4.31917e-015	-7.79479e-016	-5.84967e-015	3.25711e-015	1.76234e-014	-7.02259e-016	1.50396e-014	4.47604e-015	-1.90376e-015	1.08994e-014	1.24638e-014
1.11399e-014	1.23023e-014	2.71496e-016	3.24815e-015	6.35611e-015	8.96364e-015	6.91886e-015	2.14461e-014	1.41104e-014	1.31848e-014	1.19063e-014	9.6233e-015	1.58311e-014	-5.67139e-016	-4.18482e-015	-1.77336e-016	-5.49596e-015	3.38469e-015	1.79347e-014	-7.30157e-016	1.50723e-014	4.16062e-015	-2.14519e-015	1.0625e-014	1.22957e-014
1.08255e-014	1.18098e-014	6.06336e-016	3.60985e-015	6.94242e-015	9.58879e-015	7.78244e-015	2.18547e-014	1.39684e-014	1.30697e-014	1.16702e-014	9.56117e-015	1.58138e-014	-2.59973e-016	-4.04129e-015	4.37844e-016	-5.14233e-015	3.49209e-015	1.81948e-014	-7.58313e-016	1.50711e-014	3.82398e-015	-2.37325e-015	1.03375e-014	1.21066e-014
1.04929e-014	1.13146e-014	9.63733e-016	3.96553e-015	7.48859e-015	1.01941e-014	8.62974e-015	2.22216e-014	1.38245e-014	1.29397e-014	1.14256e-014	9.49635e-015	1.5802e-014	4.59625e-017	-3.88776e-015	1.06163e-015	-4.79127e-015	3.57896e-015	1.84034e-014	-7.869e-016	1.50357e-014	3.46715e-015	-2.58676e-015	1.00398e-014	1.18972e-014
1.01435e-014	1.08207e-014	1.34297e-015	4.31275e-015	7.99197e-015	1.0777e-014	9.45598e-015	2.25439e-014	1.36808e-014	1.27962e-014	1.11738e-014	9.42855e-015	1.57928e-014	3.49829e-016	-3.72361e-015	1.6899e-015	-4.44593e-015	3.64472e-015	1.856e-014	-8.16898e-016	1.4965e-014	3.09088e-015	-2.7845e-015	9.73434e-015	1.16685e-014
9.77888e-015	1.03331e-014	1.74246e-015	4.64946e-015	8.44988e-015	1.13348e-014	1.02567e-014	2.28194e-014	1.35393e-014	1.264e-014	1.09158e-014	9.35692e-015	1.57827e-014	6.50592e-016	-3.54798e-015	2.31895e-015	-4.11014e-015	3.68989e-015	1.86646e-014	-8.49121e-016	1.48579e-014	2.69528e-015	-2.96654e-015	9.42246e-015	1.1421e-014
9.40037e-015	9.85581e-015	2.16038e-015	4.97393e-015	8.85931e-015	1.18647e-014	1.10272e-014	2.30454e-014	1.34023e-014	1.24717e-014	1.06523e-014	9.28043e-015	1.57689e-014	9.46892e-016	-3.35988e-015	2.94421e-015	-3.78671e-015	3.71394e-015	1.87186e-014	-8.8454e-016	1.47143e-014	2.28073e-015	-3.13262e-015	9.10591e-015	1.11546e-014
9.00912e-015	9.39253e-015	2.59435e-015	5.28496e-015	9.21777e-015	1.23651e-014	1.17628e-014	2.32192e-014	1.32716e-014	1.22906e-014	1.03838e-014	9.19775e-015	1.57472e-014	1.2379e-015	-3.15857e-015	3.56198e-015	-3.47829e-015	3.71702e-015	1.87227e-014	-9.24578e-016	1.45337e-014	1.8481e-015	-3.28224e-015	8.78611e-015	1.08707e-014
8.60531e-015	8.94614e-015	3.04266e-015	5.58063e-015	9.52438e-015	1.2834e-014	1.24593e-014	2.33387e-014	1.31485e-014	1.20971e-014	1.01102e-014	9.10706e-015	1.57123e-014	1.52293e-015	-2.94363e-015	4.16811e-015	-3.18814e-015	3.69915e-015	1.86762e-014	-9.70172e-016	1.43161e-014	1.39816e-015	-3.41582e-015	8.46419e-015	1.05688e-014
8.18965e-015	8.51936e-015	3.50239e-015	5.85962e-015	9.77857e-015	1.327e-014	1.31132e-014	2.34024e-014	1.30343e-014	1.18911e-014	9.83136e-015	9.00644e-015	1.56596e-014	1.80207e-015	-2.7147e-015	4.75867e-015	-2.919e-015	3.66029e-015	1.85801e-014	-1.0226e-015	1.40608e-014	9.31703e-016	-3.53411e-015	8.14064e-015	1.02492e-014
7.76209e-015	8.11481e-015	3.97094e-015	6.12078e-015	9.98041e-015	1.36715e-014	1.37209e-014	2.3409e-014	1.29297e-014	1.1673e-014	9.54658e-015	8.89343e-015	1.55842e-014	2.07477e-015	-2.47055e-015	5.32973e-015	-2.67378e-015	3.60064e-015	1.8436e-014	-1.0837e-015	1.37686e-014	4.49769e-016	-3.6374e-015	7.81688e-015	9.91204e-015
7.32316e-015	7.7345e-015	4.44556e-015	6.36325e-015	1.01295e-014	1.40376e-014	1.42792e-014	2.33567e-014	1.28351e-014	1.14424e-014	9.25508e-015	8.76593e-015	1.54799e-014	2.34069e-015	-2.21178e-015	5.8769e-015	-2.45518e-015	3.52053e-015	1.82456e-014	-1.15508e-015	1.34399e-014	-4.71663e-017	-3.72647e-015	7.4938e-015	9.55752e-015
6.87389e-015	7.37991e-015	4.92285e-015	6.5853e-015	1.02262e-014	1.43671e-014	1.47854e-014	2.32443e-014	1.27503e-014	1.11991e-014	8.95584e-015	8.62155e-015	1.53403e-014	2.59924e-015	-1.93767e-015	6.39703e-015	-2.2659e-015	3.42012e-015	1.80099e-014	-1.239e-015	1.30757e-014	-5.57762e-016	-3.80247e-015	7.1717e-015	9.18579e-015
6.41359e-015	7.05177e-015	5.4008e-015	6.7872e-015	1.0272e-014	1.46593e-014	1.52373e-014	2.30706e-014	1.26754e-014	1.09425e-014	8.64801e-015	8.45858e-015	1.51595e-014	2.84986e-015	-1.64798e-015	6.88658e-015	-2.10815e-015	3.29967e-015	1.77308e-014	-1.33683e-015	1.26766e-014	-1.08073e-015	-3.86638e-015	6.85114e-015	8.79733e-015
5.94214e-015	6.75129e-015	5.87606e-015	6.96841e-015	1.02681e-014	1.49134e-014	1.56334e-014	2.28355e-014	1.26095e-014	1.06725e-014	8.32989e-015	8.27513e-015	1.49322e-014	3.09234e-015	-1.34292e-015	7.34222e-015	-1.98398e-015	3.15889e-015	1.74093e-014	-1.45021e-015	1.22433e-014	-1.61487e-015	-3.91941e-015	6.53175e-015	8.39242e-015
5.46025e-015	6.47823e-015	6.34527e-015	7.12861e-015	1.02153e-014	1.5129e-014	1.59726e-014	2.2539e-014	1.25513e-014	1.03879e-014	8.00022e-015	8.0689e-015	1.46527e-014	3.32624e-015	-1.02318e-015	7.76042e-015	-1.89503e-015	2.99817e-015	1.70477e-014	-1.58141e-015	1.17768e-014	-2.15879e-015	-3.96279e-015	6.21336e-015	7.97089e-015
4.96768e-015	6.23234e-015	6.80488e-015	7.26733e-015	1.01165e-014	1.53054e-014	1.62534e-014	2.21812e-014	1.24999e-014	1.00878e-014	7.65768e-015	7.83791e-015	1.43158e-014	3.55104e-015	-6.89758e-016	8.13825e-015	-1.84311e-015	2.8176e-015	1.66482e-014	-1.73256e-015	1.12784e-014	-2.71102e-015	-3.99762e-015	5.89584e-015	7.5332e-015
4.46515e-015	6.01307e-015	7.25175e-015	7.38399e-015	9.97443e-015	1.54428e-014	1.64753e-014	2.17622e-014	1.24539e-014	9.77123e-015	7.3002e-015	7.58028e-015	1.39168e-014	3.76594e-015	-3.44074e-016	8.47356e-015	-1.8295e-015	2.61751e-015	1.62127e-014	-1.905e-015	1.07495e-014	-3.26978e-015	-4.02583e-015	5.57844e-015	7.07898e-015
3.95294e-015	5.81876e-015	7.68232e-015	7.47861e-015	9.79189e-015	1.55407e-014	1.66381e-014	2.12826e-014	1.24108e-014	9.43789e-015	6.92577e-015	7.29445e-015	1.34511e-014	3.97064e-015	1.25686e-017	8.76351e-015	-1.85457e-015	2.39818e-015	1.57431e-014	-2.10016e-015	1.01916e-014	-3.83342e-015	-4.0487e-015	5.2604e-015	6.60811e-015
3.43152e-015	5.64749e-015	8.09343e-015	7.55171e-015	9.57147e-015	1.5599e-014	1.67413e-014	2.07438e-014	1.23689e-014	9.08708e-015	6.53276e-015	6.97925e-015	1.2916e-014	4.16461e-015	3.78711e-016	9.00629e-015	-1.919e-015	2.16025e-015	1.52415e-014	-2.31983e-015	9.60653e-015	-4.39982e-015	-4.06773e-015	4.94145e-015	6.12094e-015
2.90123e-015	5.49806e-015	8.48309e-015	7.6035e-015	9.31664e-015	1.56181e-014	1.67856e-014	2.01482e-014	1.23259e-014	8.71846e-015	6.12009e-015	6.63396e-015	1.23091e-014	4.34734e-015	7.52238e-016	9.20067e-015	-2.02325e-015	1.90449e-015	1.47104e-014	-2.56591e-015	8.99645e-015	-4.96728e-015	-4.08409e-015	4.62079e-015	5.61727e-015
2.36268e-015	5.36823e-015	8.84837e-015	7.63403e-015	9.03053e-015	1.55988e-014	1.67724e-014	1.9497e-014	1.22792e-014	8.33151e-015	5.68648e-015	6.25797e-015	1.16283e-014	4.51821e-015	1.13173e-015	9.3454e-015	-2.16681e-015	1.63056e-015	1.41527e-014	-2.83944e-015	8.36383e-015	-5.5333e-015	-4.09936e-015	4.29812e-015	5.09833e-015
1.8176e-015	5.25574e-015	9.18596e-015	7.64366e-015	8.71634e-015	1.5542e-014	1.67035e-014	1.87928e-014	1.22261e-014	7.92652e-015	5.23139e-015	5.85159e-015	1.08727e-014	4.67644e-015	1.51494e-015	9.4399e-015	-2.34884e-015	1.3393e-015	1.35708e-014	-3.14149e-015	7.71088e-015	-6.09572e-015	-4.11494e-015	3.97229e-015	4.56406e-015
1.26796e-015	5.15865e-015	9.4933e-015	7.63275e-015	8.3783e-015	1.54488e-014	1.65818e-014	1.8038e-014	1.2164e-014	7.50312e-015	4.75437e-015	5.41526e-015	1.00435e-014	4.82098e-015	1.89923e-015	9.48427e-015	-2.56867e-015	1.0319e-015	1.29674e-014	-3.47356e-015	7.04009e-015	-6.65184e-015	-4.13197e-015	3.64356e-015	4.01523e-015
7.15533e-016	5.07405e-015	9.76799e-015	7.60185e-015	8.02056e-015	1.532e-014	1.64097e-014	1.72355e-014	1.20901e-014	7.06158e-015	4.25583e-015	4.95021e-015	9.14142e-015	4.95132e-015	2.28206e-015	9.47921e-015	-2.82524e-015	7.09449e-016	1.23453e-014	-3.83573e-015	6.35405e-015	-7.19912e-015	-4.15059e-015	3.31135e-015	3.45257e-015
1.61631e-016	4.99964e-015	1.00088e-014	7.55192e-015	7.64653e-015	1.51567e-014	1.61898e-014	1.63894e-014	1.20019e-014	6.60215e-015	3.73559e-015	4.45788e-015	8.16919e-015	5.06636e-015	2.66084e-015	9.42515e-015	-3.11654e-015	3.72441e-016	1.17067e-014	-4.22816e-015	5.65537e-015	-7.73487e-015	-4.17155e-015	2.97578e-015	2.87726e-015
-3.91436e-016	4.9319e-015	1.02137e-014	7.48297e-015	7.25975e-015	1.49603e-014	1.59254e-014	1.55036e-014	1.18969e-014	6.12571e-015	3.19417e-015	3.94024e-015	7.13014e-015	5.16537e-015	3.03236e-015	9.32258e-015	-3.4399e-015	2.13483e-017	1.10546e-014	-4.65121e-015	4.9468e-015	-8.25661e-015	-4.19532e-015	2.63689e-015	2.29075e-015
-9.41088e-016	4.86829e-015	1.03814e-014	7.39514e-015	6.86405e-015	1.47324e-014	1.56201e-014	1.45812e-014	1.17727e-014	5.63266e-015	2.63292e-015	3.39947e-015	6.02899e-015	5.24751e-015	3.39319e-015	9.17245e-015	-3.79354e-015	-3.42984e-016	1.03911e-014	-5.10459e-015	4.23126e-015	-8.7617e-015	-4.22289e-015	2.29313e-015	1.695e-015
-1.48393e-015	4.80609e-015	1.05107e-014	7.28953e-015	6.46261e-015	1.44747e-014	1.5277e-014	1.36268e-014	1.16266e-014	5.12436e-015	2.05364e-015	2.83836e-015	4.87202e-015	5.31194e-015	3.74054e-015	8.97579e-015	-4.1751e-015	-7.19329e-016	9.71874e-015	-5.58851e-015	3.51139e-015	-9.24701e-015	-4.25428e-015	1.94513e-015	1.09062e-015
-2.0167e-015	4.74245e-015	1.06004e-014	7.16618e-015	6.05894e-015	1.41879e-014	1.49011e-014	1.26446e-014	1.14569e-014	4.6019e-015	1.45835e-015	2.25979e-015	3.66529e-015	5.35774e-015	4.07107e-015	8.73485e-015	-4.58141e-015	-1.10612e-015	9.04061e-015	-6.10155e-015	2.78993e-015	-9.71009e-015	-4.28969e-015	1.59286e-015	4.78836e-016
-2.53706e-015	4.67448e-015	1.06497e-014	7.02629e-015	5.65577e-015	1.38739e-014	1.44959e-014	1.16385e-014	1.12624e-014	4.06643e-015	8.49512e-016	1.66723e-015	2.41647e-015	5.38401e-015	4.38186e-015	8.45138e-015	-5.00897e-015	-1.50186e-015	8.35899e-015	-6.64246e-015	2.0701e-015	-1.01487e-014	-4.32829e-015	1.23691e-015	-1.3849e-016
-3.04152e-015	4.59994e-015	1.06584e-014	6.86949e-015	5.2555e-015	1.3534e-014	1.40666e-014	1.06129e-014	1.10412e-014	3.51966e-015	2.29941e-016	1.06451e-015	1.13477e-015	5.38976e-015	4.66945e-015	8.12776e-015	-5.45403e-015	-1.90502e-015	7.67616e-015	-7.20999e-015	1.35407e-015	-1.05599e-014	-4.36938e-015	8.78035e-016	-7.59809e-016
-3.52732e-015	4.51679e-015	1.06269e-014	6.69655e-015	4.86131e-015	1.317e-014	1.36175e-014	9.57312e-015	1.07915e-014	2.96367e-015	-3.97042e-016	4.55328e-016	-1.70518e-016	5.37378e-015	4.93082e-015	7.76688e-015	-5.91295e-015	-2.31433e-015	6.99528e-015	-7.80212e-015	6.44513e-016	-1.09417e-014	-4.41261e-015	5.16963e-016	-1.38321e-015
-3.99101e-015	4.42326e-015	1.05551e-014	6.50794e-015	4.47535e-015	1.27838e-014	1.31532e-014	8.52425e-015	1.05128e-014	2.40065e-015	-1.02746e-015	-1.55312e-016	-1.4894e-015	5.33524e-015	5.1638e-015	7.37125e-015	-6.38209e-015	-2.72805e-015	6.31823e-015	-8.41689e-015	-5.61235e-017	-1.12914e-014	-4.45701e-015	1.54783e-016	-2.0062e-015
-4.42919e-015	4.31723e-015	1.04438e-014	6.30441e-015	4.09945e-015	1.23773e-014	1.26788e-014	7.47119e-015	1.02056e-014	1.83298e-015	-1.6574e-015	-7.62826e-016	-2.81119e-015	5.27413e-015	5.36584e-015	6.94446e-015	-6.85793e-015	-3.14415e-015	5.64763e-015	-9.05139e-015	-7.45461e-016	-1.16066e-014	-4.50127e-015	-2.07955e-016	-2.62696e-015
-4.83887e-015	4.19745e-015	1.02946e-014	6.08734e-015	3.7356e-015	1.19524e-014	1.21983e-014	6.41865e-015	9.86959e-015	1.26351e-015	-2.28252e-015	-1.36238e-015	-4.12476e-015	5.18952e-015	5.5352e-015	6.48994e-015	-7.33623e-015	-3.56115e-015	4.9857e-015	-9.70241e-015	-1.42142e-015	-1.1885e-014	-4.54439e-015	-5.6994e-016	-3.24244e-015
-5.21723e-015	4.06297e-015	1.01084e-014	5.85708e-015	3.38513e-015	1.15111e-014	1.17159e-014	5.37241e-015	9.5055e-015	6.95301e-016	-2.89856e-015	-1.94933e-015	-5.41858e-015	5.08185e-015	5.67007e-015	6.01093e-015	-7.81278e-015	-3.97782e-015	4.33437e-015	-1.03668e-014	-2.08231e-015	-1.21246e-014	-4.58529e-015	-9.29632e-016	-3.84996e-015
-5.56103e-015	3.91293e-015	9.88716e-015	5.61408e-015	3.0489e-015	1.10555e-014	1.12371e-014	4.33737e-015	9.11442e-015	1.30857e-016	-3.5006e-015	-2.51849e-015	-6.68058e-015	4.95149e-015	5.76907e-015	5.51085e-015	-8.28371e-015	-4.39233e-015	3.69599e-015	-1.10409e-014	-2.72586e-015	-1.23235e-014	-4.62195e-015	-1.28546e-015	-4.4473e-015
-5.86811e-015	3.74576e-015	9.63287e-015	5.35937e-015	2.7276e-015	1.05876e-014	1.07667e-014	3.31863e-015	8.69875e-015	-4.2674e-016	-4.08359e-015	-3.06553e-015	-7.8992e-015	4.79839e-015	5.83105e-015	4.99286e-015	-8.7445e-015	-4.80211e-015	3.07322e-015	-1.172e-014	-3.35002e-015	-1.248e-014	-4.65311e-015	-1.63593e-015	-5.03204e-015
-6.13595e-015	3.56121e-015	9.34782e-015	5.0931e-015	2.42198e-015	1.01099e-014	1.03081e-014	2.32052e-015	8.26008e-015	-9.74293e-016	-4.64241e-015	-3.58543e-015	-9.06337e-015	4.62316e-015	5.85508e-015	4.46038e-015	-9.19118e-015	-5.20561e-015	2.46721e-015	-1.24009e-014	-3.95272e-015	-1.25933e-014	-4.67729e-015	-1.97937e-015	-5.60212e-015
-6.36249e-015	3.35996e-015	9.03388e-015	4.81607e-015	2.13295e-015	9.62429e-015	9.86564e-015	1.34712e-015	7.80087e-015	-1.50884e-015	-5.1725e-015	-4.07471e-015	-1.01622e-014	4.42557e-015	5.84037e-015	3.91742e-015	-9.62066e-015	-5.60112e-015	1.87998e-015	-1.30793e-014	-4.53285e-015	-1.26621e-014	-4.69318e-015	-2.31388e-015	-6.15464e-015
-6.54595e-015	3.1433e-015	8.694e-015	4.52951e-015	1.86103e-015	9.13285e-015	9.44289e-015	4.03059e-016	7.32393e-015	-2.02682e-015	-5.66892e-015	-4.52851e-015	-1.11848e-014	4.20631e-015	5.78664e-015	3.3675e-015	-1.00293e-014	-5.98662e-015	1.313e-015	-1.37513e-014	-5.08918e-015	-1.26862e-014	-4.6987e-015	-2.637e-015	-6.68677e-015
-6.68518e-015	2.91123e-015	8.33067e-015	4.23359e-015	1.60615e-015	8.63804e-015	9.04326e-015	-5.07156e-016	6.83239e-015	-2.52511e-015	-6.12693e-015	-4.94287e-015	-1.2121e-014	3.96708e-015	5.6944e-015	2.81446e-015	-1.04134e-014	-6.35992e-015	7.68014e-016	-1.44121e-014	-5.62046e-015	-1.2665e-014	-4.69248e-015	-2.94693e-015	-7.1964e-015
-6.77983e-015	2.6645e-015	7.94678e-015	3.92895e-015	1.36822e-015	8.14183e-015	8.66969e-015	-1.37939e-015	6.32918e-015	-3.00125e-015	-6.54201e-015	-5.31454e-015	-1.29623e-014	3.70911e-015	5.56471e-015	2.2614e-015	-1.07697e-014	-6.71951e-015	2.46615e-016	-1.50574e-014	-6.12572e-015	-1.25987e-014	-4.67255e-015	-3.24253e-015	-7.68042e-015
-6.82899e-015	2.40426e-015	7.54543e-015	3.61657e-015	1.14733e-015	7.64586e-015	8.3242e-015	-2.20965e-015	5.81826e-015	-3.45255e-015	-6.91091e-015	-5.64101e-015	-1.37e-014	3.43369e-015	5.39906e-015	1.71202e-015	-1.10956e-014	-7.06412e-015	-2.502e-016	-1.56829e-014	-6.60394e-015	-1.24877e-014	-4.63769e-015	-3.52259e-015	-8.13677e-015
-6.83283e-015	2.13198e-015	7.12965e-015	3.29766e-015	9.42651e-016	7.15268e-015	8.00907e-015	-2.99555e-015	5.3035e-015	-3.87591e-015	-7.22983e-015	-5.91994e-015	-1.43271e-014	3.14247e-015	5.19951e-015	1.17019e-015	-1.13882e-014	-7.39161e-015	-7.22262e-016	-1.62834e-014	-7.05441e-015	-1.23329e-014	-4.58653e-015	-3.78546e-015	-8.56344e-015
-6.79194e-015	1.84936e-015	6.70239e-015	2.97303e-015	7.52309e-016	6.66358e-015	7.72601e-015	-3.73381e-015	4.78886e-015	-4.26887e-015	-7.49555e-015	-6.14838e-015	-1.48374e-014	2.83761e-015	4.96815e-015	6.38161e-016	-1.16453e-014	-7.70045e-015	-1.16824e-015	-1.68547e-014	-7.47747e-015	-1.21355e-014	-4.51805e-015	-4.02933e-015	-8.95854e-015
-6.70666e-015	1.55869e-015	6.26667e-015	2.6435e-015	5.75965e-016	6.18046e-015	7.47683e-015	-4.42199e-015	4.27799e-015	-4.62917e-015	-7.70542e-015	-6.32469e-015	-1.5226e-014	2.52147e-015	4.70706e-015	1.19233e-016	-1.18646e-014	-7.98944e-015	-1.58761e-015	-1.73929e-014	-7.87265e-015	-1.1897e-014	-4.43114e-015	-4.25245e-015	-9.31988e-015
-6.57861e-015	1.26229e-015	5.82537e-015	2.31004e-015	4.13237e-016	5.70498e-015	7.26213e-015	-5.05759e-015	3.77527e-015	-4.95444e-015	-7.85684e-015	-6.44819e-015	-1.54895e-014	2.19648e-015	4.4198e-015	-3.83407e-016	-1.20448e-014	-8.25737e-015	-1.97927e-015	-1.78939e-014	-8.24005e-015	-1.16193e-014	-4.32487e-015	-4.45365e-015	-9.64609e-015
-6.40935e-015	9.63025e-016	5.38176e-015	1.97476e-015	2.63483e-016	5.23878e-015	7.08177e-015	-5.63889e-015	3.28497e-015	-5.24265e-015	-7.94806e-015	-6.51858e-015	-1.56251e-014	1.8652e-015	4.10931e-015	-8.67375e-016	-1.21847e-014	-8.50264e-015	-2.34252e-015	-1.83538e-014	-8.57996e-015	-1.13049e-014	-4.19923e-015	-4.63194e-015	-9.93584e-015
-6.20005e-015	6.62706e-016	4.93902e-015	1.63876e-015	1.26038e-016	4.78296e-015	6.93582e-015	-6.16384e-015	2.8115e-015	-5.49228e-015	-7.97809e-015	-6.53607e-015	-1.56325e-014	1.52992e-015	3.77934e-015	-1.33047e-015	-1.22831e-014	-8.72389e-015	-2.6779e-015	-1.87692e-014	-8.89226e-015	-1.09561e-014	-4.05329e-015	-4.78673e-015	-1.01878e-014
-5.95388e-015	3.6335e-016	4.50017e-015	1.30311e-015	-1.01296e-018	4.33903e-015	6.82384e-015	-6.63079e-015	2.35858e-015	-5.70222e-015	-7.94632e-015	-6.50116e-015	-1.55123e-014	1.19332e-015	3.43328e-015	-1.77034e-015	-1.23395e-014	-8.92053e-015	-2.98486e-015	-1.91369e-014	-9.17697e-015	-1.05763e-014	-3.88691e-015	-4.91748e-015	-1.04009e-014
-5.67407e-015	6.74441e-017	4.0674e-015	9.6921e-016	-1.18653e-016	3.90848e-015	6.74444e-015	-7.03856e-015	1.92968e-015	-5.87111e-015	-7.85326e-015	-6.41563e-015	-1.52661e-014	8.58362e-016	3.07532e-015	-2.18534e-015	-1.23542e-014	-9.09165e-015	-3.26336e-015	-1.9454e-014	-9.43487e-015	-1.01685e-014	-3.70037e-015	-5.02451e-015	-1.05748e-014
-5.36409e-015	-2.22634e-016	3.64304e-015	6.37889e-016	-2.27805e-016	3.49227e-015	6.69593e-015	-7.38701e-015	1.52828e-015	-5.99916e-015	-7.70014e-015	-6.28144e-015	-1.48973e-014	5.27809e-016	2.70931e-015	-2.57378e-015	-1.23278e-014	-9.23648e-015	-3.51344e-015	-1.97179e-014	-9.66672e-015	-9.73608e-015	-3.4941e-015	-5.10802e-015	-1.07096e-014
-5.02707e-015	-5.04034e-016	3.22917e-015	3.10208e-016	-3.29203e-016	3.09019e-015	6.67627e-015	-7.676e-015	1.15827e-015	-6.08632e-015	-7.4883e-015	-6.10099e-015	-1.44109e-014	2.03856e-016	2.33903e-015	-2.93382e-015	-1.22602e-014	-9.35507e-015	-3.73594e-015	-1.9926e-014	-9.87335e-015	-9.28236e-015	-3.26851e-015	-5.16749e-015	-1.08048e-014
-4.66694e-015	-7.74829e-016	2.82779e-015	-1.18004e-017	-4.23435e-016	2.70277e-015	6.68258e-015	-7.9053e-015	8.21836e-016	-6.1326e-015	-7.22025e-015	-5.87679e-015	-1.38133e-014	-1.10379e-016	1.96819e-015	-3.26414e-015	-1.21525e-014	-9.44703e-015	-3.93151e-015	-2.00763e-014	-1.00554e-014	-8.81161e-015	-3.02415e-015	-5.20299e-015	-1.08606e-014
-4.28783e-015	-1.03327e-015	2.44061e-015	-3.26879e-016	-5.1151e-016	2.33092e-015	6.71228e-015	-8.07572e-015	5.21263e-016	-6.13867e-015	-6.89915e-015	-5.61219e-015	-1.31118e-014	-4.12188e-016	1.60103e-015	-3.56374e-015	-1.20061e-014	-9.51288e-015	-4.10051e-015	-2.01677e-014	-1.02137e-014	-8.32786e-015	-2.76218e-015	-5.21536e-015	-1.0878e-014
-3.89421e-015	-1.27747e-015	2.06838e-015	-6.34479e-016	-5.94298e-016	1.97485e-015	6.76321e-015	-8.18772e-015	2.58813e-016	-6.10481e-015	-6.52805e-015	-5.31147e-015	-1.23146e-014	-6.98935e-016	1.24104e-015	-3.83175e-015	-1.18228e-014	-9.55249e-015	-4.2433e-015	-2.01997e-014	-1.03493e-014	-7.83489e-015	-2.48441e-015	-5.20539e-015	-1.08578e-014
-3.49068e-015	-1.50598e-015	1.7128e-015	-9.33301e-016	-6.72427e-016	1.63511e-015	6.83186e-015	-8.24282e-015	3.66306e-017	-6.0325e-015	-6.11149e-015	-4.97866e-015	-1.1432e-014	-9.68942e-016	8.92227e-016	-4.06784e-015	-1.16041e-014	-9.56645e-015	-4.36081e-015	-2.01712e-014	-1.04627e-014	-7.33691e-015	-2.19296e-015	-5.17367e-015	-1.08008e-014
-3.08145e-015	-1.71702e-015	1.37506e-015	-1.22154e-015	-7.46823e-016	1.31117e-015	6.91426e-015	-8.24259e-015	-1.43767e-016	-5.92295e-015	-5.65395e-015	-4.61789e-015	-1.04743e-014	-1.21952e-015	5.58346e-016	-4.27196e-015	-1.13526e-014	-9.55485e-015	-4.45374e-015	-2.0082e-014	-1.05545e-014	-6.83809e-015	-1.88911e-015	-5.12142e-015	-1.0708e-014
-2.67114e-015	-1.90862e-015	1.05617e-015	-1.49855e-015	-8.17822e-016	1.00324e-015	7.00604e-015	-8.18853e-015	-2.82126e-016	-5.77797e-015	-5.16037e-015	-4.23343e-015	-9.452e-015	-1.44909e-015	2.42306e-016	-4.4439e-015	-1.10705e-014	-9.51837e-015	-4.52334e-015	-1.99332e-014	-1.06249e-014	-6.34245e-015	-1.57511e-015	-5.0504e-015	-1.05809e-014
-2.26382e-015	-2.08017e-015	7.5651e-016	-1.76317e-015	-8.86325e-016	7.10912e-016	7.1038e-015	-8.08255e-015	-3.77472e-016	-5.59953e-015	-4.6363e-015	-3.83019e-015	-8.37728e-015	-1.65589e-015	-5.26892e-017	-4.58368e-015	-1.07604e-014	-9.45804e-015	-4.5703e-015	-1.9726e-014	-1.06746e-014	-5.85317e-015	-1.2534e-015	-4.96263e-015	-1.04214e-014
-1.86305e-015	-2.23159e-015	4.76528e-016	-2.01458e-015	-9.52905e-016	4.33764e-016	7.20397e-015	-7.92635e-015	-4.29768e-016	-5.38982e-015	-4.08674e-015	-3.41315e-015	-7.26257e-015	-1.83881e-015	-3.24147e-016	-4.69189e-015	-1.04252e-014	-9.37432e-015	-4.59606e-015	-1.94616e-014	-1.07043e-014	-5.37463e-015	-9.25758e-016	-4.86003e-015	-1.02314e-014
-1.47322e-015	-2.36218e-015	2.16514e-016	-2.25113e-015	-1.01772e-015	1.71202e-016	7.30251e-015	-7.72217e-015	-4.39537e-016	-5.15074e-015	-3.51751e-015	-2.9872e-015	-6.11981e-015	-1.99712e-015	-5.69939e-016	-4.76885e-015	-1.00686e-014	-9.26774e-015	-4.60192e-015	-1.9142e-014	-1.0714e-014	-4.91075e-015	-5.95209e-016	-4.74449e-015	-1.00133e-014
-1.09792e-015	-2.47133e-015	-2.40428e-017	-2.47257e-015	-1.08098e-015	-7.72175e-017	7.39509e-015	-7.47298e-015	-4.07853e-016	-4.8852e-015	-2.93438e-015	-2.55755e-015	-4.9617e-015	-2.12977e-015	-7.88448e-016	-4.81488e-015	-9.6942e-015	-9.13946e-015	-4.5891e-015	-1.87691e-014	-1.07043e-014	-4.46428e-015	-2.64312e-016	-4.61759e-015	-9.76878e-015
-7.40986e-016	-2.55916e-015	-2.44874e-016	-2.67812e-015	-1.14241e-015	-3.12488e-016	7.47838e-015	-7.18132e-015	-3.36357e-016	-4.59572e-015	-2.3434e-015	-2.12923e-015	-3.80022e-015	-2.23692e-015	-9.78122e-016	-4.83111e-015	-9.3047e-015	-8.99125e-015	-4.55851e-015	-1.83462e-014	-1.06757e-014	-4.03802e-015	6.43522e-017	-4.48174e-015	-9.50065e-015
-4.05376e-016	-2.62623e-015	-4.46612e-016	-2.86727e-015	-1.20241e-015	-5.35479e-016	7.54919e-015	-6.85072e-015	-2.26575e-016	-4.28538e-015	-1.75023e-015	-1.70721e-015	-2.64751e-015	-2.31825e-015	-1.13799e-015	-4.81833e-015	-8.90342e-015	-8.82433e-015	-4.51102e-015	-1.78767e-014	-1.0628e-014	-3.63469e-015	3.87936e-016	-4.33921e-015	-9.21154e-015
-9.3678e-017	-2.67276e-015	-6.30639e-016	-3.03959e-015	-1.26103e-015	-7.47302e-016	7.60376e-015	-6.48398e-015	-8.00515e-017	-3.9572e-015	-1.16105e-015	-1.29548e-015	-1.51589e-015	-2.374e-015	-1.26792e-015	-4.77815e-015	-8.49354e-015	-8.64041e-015	-4.44811e-015	-1.73635e-014	-1.05612e-014	-3.25677e-015	7.0399e-016	-4.19193e-015	-8.90378e-015
1.91575e-016	-2.70004e-015	-7.96935e-016	-3.19499e-015	-1.31855e-015	-9.48941e-016	7.63919e-015	-6.08397e-015	1.00163e-016	-3.61407e-015	-5.81639e-016	-8.97966e-016	-4.16575e-016	-2.40468e-015	-1.36792e-015	-4.71147e-015	-8.07772e-015	-8.4406e-015	-4.37086e-015	-1.68099e-014	-1.04758e-014	-2.9058e-015	1.00981e-015	-4.04229e-015	-8.57944e-015
4.47775e-016	-2.70938e-015	-9.46251e-016	-3.3328e-015	-1.37469e-015	-1.1411e-015	7.65329e-015	-5.65397e-015	3.1196e-016	-3.25871e-015	-1.73085e-017	-5.18924e-016	6.3918e-016	-2.41092e-015	-1.43889e-015	-4.61983e-015	-7.65909e-015	-8.22638e-015	-4.28136e-015	-1.62194e-014	-1.03721e-014	-2.5837e-015	1.30302e-015	-3.89182e-015	-8.24096e-015
6.73715e-016	-2.70208e-015	-1.07986e-015	-3.45247e-015	-1.42971e-015	-1.32472e-015	7.6431e-015	-5.19693e-015	5.52174e-016	-2.89409e-015	5.26774e-016	-1.61511e-016	1.64148e-015	-2.39425e-015	-1.48139e-015	-4.50497e-015	-7.24089e-015	-7.99944e-015	-4.18013e-015	-1.55956e-014	-1.02491e-014	-2.29184e-015	1.58126e-015	-3.74265e-015	-7.89116e-015
8.67937e-016	-2.67894e-015	-1.19903e-015	-3.5539e-015	-1.48341e-015	-1.50048e-015	7.60648e-015	-4.71648e-015	8.1791e-016	-2.52319e-015	1.04611e-015	1.71769e-016	2.58165e-015	-2.35604e-015	-1.49724e-015	-4.36851e-015	-6.82559e-015	-7.76088e-015	-4.06783e-015	-1.49431e-014	-1.01065e-014	-2.03115e-015	1.84236e-015	-3.59708e-015	-7.53269e-015
1.02908e-015	-2.64182e-015	-1.30452e-015	-3.63739e-015	-1.53519e-015	-1.66901e-015	7.5423e-015	-4.21535e-015	1.1061e-015	-2.14833e-015	1.53663e-015	4.79039e-016	3.45187e-015	-2.29856e-015	-1.48768e-015	-4.21224e-015	-6.41557e-015	-7.51191e-015	-3.94562e-015	-1.42663e-014	-9.94357e-015	-1.80164e-015	2.084e-015	-3.45693e-015	-7.16801e-015
1.15742e-015	-2.59276e-015	-1.3972e-015	-3.704e-015	-1.58468e-015	-1.83138e-015	7.44978e-015	-3.69606e-015	1.41422e-015	-1.77256e-015	1.99481e-015	7.58288e-016	4.24544e-015	-2.22413e-015	-1.45583e-015	-4.03765e-015	-6.01338e-015	-7.25398e-015	-3.81439e-015	-1.35693e-014	-9.76077e-015	-1.6033e-015	2.30462e-015	-3.32386e-015	-6.79958e-015
1.25315e-015	-2.53372e-015	-1.479e-015	-3.75358e-015	-1.63242e-015	-1.98798e-015	7.32776e-015	-3.16246e-015	1.73847e-015	-1.3982e-015	2.41772e-015	1.00776e-015	4.95665e-015	-2.13478e-015	-1.40439e-015	-3.84621e-015	-5.62084e-015	-6.9889e-015	-3.67557e-015	-1.28569e-014	-9.55772e-015	-1.43585e-015	2.50192e-015	-3.19953e-015	-6.42878e-015
1.3171e-015	-2.46653e-015	-1.55103e-015	-3.78679e-015	-1.6788e-015	-2.13944e-015	7.17541e-015	-2.61818e-015	2.07498e-015	-1.02672e-015	2.80309e-015	1.22698e-015	5.5813e-015	-2.03285e-015	-1.33649e-015	-3.63921e-015	-5.23986e-015	-6.71762e-015	-3.52921e-015	-1.2133e-014	-9.33351e-015	-1.2977e-015	2.67483e-015	-3.08554e-015	-6.05751e-015
1.35048e-015	-2.39297e-015	-1.61483e-015	-3.80448e-015	-1.72368e-015	-2.28687e-015	6.99366e-015	-2.0665e-015	2.42057e-015	-6.60471e-016	3.14932e-015	1.41589e-015	6.11663e-015	-1.92147e-015	-1.25501e-015	-3.41887e-015	-4.87202e-015	-6.44118e-015	-3.37655e-015	-1.14017e-014	-9.08761e-015	-1.18702e-015	2.82217e-015	-2.98341e-015	-5.68803e-015
1.35477e-015	-2.3154e-015	-1.6719e-015	-3.80724e-015	-1.76674e-015	-2.4301e-015	6.78378e-015	-1.51003e-015	2.77259e-015	-3.00901e-016	3.45527e-015	1.57474e-015	6.56089e-015	-1.80335e-015	-1.16338e-015	-3.18686e-015	-4.5188e-015	-6.15948e-015	-3.2183e-015	-1.06667e-014	-8.82025e-015	-1.10192e-015	2.94369e-015	-2.89461e-015	-5.32234e-015
1.33174e-015	-2.23514e-015	-1.72294e-015	-3.79579e-015	-1.80839e-015	-2.56916e-015	6.5464e-015	-9.5239e-016	3.12946e-015	5.04679e-017	3.72058e-015	1.70386e-015	6.91345e-015	-1.68085e-015	-1.06523e-015	-2.94523e-015	-4.18161e-015	-5.87404e-015	-3.05431e-015	-9.93209e-015	-8.53107e-015	-1.04043e-015	3.03828e-015	-2.81982e-015	-4.96182e-015
1.28368e-015	-2.15395e-015	-1.76962e-015	-3.77108e-015	-1.84801e-015	-2.70396e-015	6.28326e-015	-3.957e-016	3.4883e-015	3.921e-016	3.94536e-015	1.80471e-015	7.17494e-015	-1.55708e-015	-9.63865e-016	-2.69579e-015	-3.86095e-015	-5.5844e-015	-2.88468e-015	-9.20204e-015	-8.21904e-015	-9.99998e-016	3.10513e-015	-2.75987e-015	-4.60759e-015
1.21351e-015	-2.07381e-015	-1.81214e-015	-3.73405e-015	-1.8863e-015	-2.83496e-015	5.99624e-015	1.57024e-016	3.84569e-015	7.23282e-016	4.13029e-015	1.87956e-015	7.34786e-015	-1.43385e-015	-8.63601e-016	-2.44024e-015	-3.55738e-015	-5.29068e-015	-2.70974e-015	-8.48004e-015	-7.88379e-015	-9.77782e-016	3.14478e-015	-2.71531e-015	-4.26072e-015
1.12437e-015	-1.99654e-015	-1.85184e-015	-3.68557e-015	-1.92319e-015	-2.96176e-015	5.68797e-015	7.03329e-016	4.19875e-015	1.04325e-015	4.27694e-015	1.93054e-015	7.43572e-015	-1.31387e-015	-7.68249e-016	-2.18002e-015	-3.27084e-015	-4.99348e-015	-2.53011e-015	-7.76887e-015	-7.52541e-015	-9.70343e-016	3.15749e-015	-2.68615e-015	-3.9219e-015
1.01946e-015	-1.92397e-015	-1.88952e-015	-3.62711e-015	-1.95858e-015	-3.08359e-015	5.36098e-015	1.24098e-015	4.54508e-015	1.35183e-015	4.38731e-015	1.95997e-015	7.44325e-015	-1.19986e-015	-6.80846e-016	-1.91667e-015	-3.00024e-015	-4.69318e-015	-2.34648e-015	-7.071e-015	-7.1437e-015	-9.74308e-016	3.14336e-015	-2.67259e-015	-3.59136e-015
9.02056e-016	-1.85755e-015	-1.92637e-015	-3.55949e-015	-1.9923e-015	-3.20071e-015	5.01801e-015	1.76752e-015	4.88257e-015	1.6487e-015	4.46405e-015	1.97104e-015	7.37624e-015	-1.09409e-015	-6.04486e-016	-1.6515e-015	-2.7453e-015	-4.38966e-015	-2.15807e-015	-6.38896e-015	-6.7388e-015	-9.86509e-016	3.10333e-015	-2.67431e-015	-3.27013e-015
7.75081e-016	-1.7979e-015	-1.96281e-015	-3.48412e-015	-2.02469e-015	-3.31203e-015	4.66132e-015	2.28105e-015	5.2094e-015	1.93355e-015	4.50981e-015	1.96738e-015	7.24087e-015	-9.98708e-016	-5.42241e-016	-1.38616e-015	-2.50524e-015	-4.08271e-015	-1.9645e-015	-5.72494e-015	-6.31074e-015	-1.00341e-015	3.03841e-015	-2.69126e-015	-2.9585e-015
6.42274e-016	-1.74594e-015	-1.99962e-015	-3.40208e-015	-2.05519e-015	-3.41707e-015	4.294e-015	2.7797e-015	5.52383e-015	2.20663e-015	4.52791e-015	1.95227e-015	7.0449e-015	-9.15862e-016	-4.96523e-016	-1.12171e-015	-2.27892e-015	-3.77161e-015	-1.76591e-015	-5.08083e-015	-5.86053e-015	-1.02115e-015	2.94998e-015	-2.72302e-015	-2.65595e-015
5.06874e-016	-1.70223e-015	-2.03741e-015	-3.31427e-015	-2.08355e-015	-3.51528e-015	3.92013e-015	3.26068e-015	5.8246e-015	2.46856e-015	4.52263e-015	1.92986e-015	6.79671e-015	-8.46651e-016	-4.70402e-016	-8.59462e-016	-2.06438e-015	-3.45552e-015	-1.56238e-015	-4.45811e-015	-5.38868e-015	-1.03653e-015	2.83968e-015	-2.76894e-015	-2.36183e-015
3.7236e-016	-1.66785e-015	-2.07634e-015	-3.22173e-015	-2.10955e-015	-3.60607e-015	3.54318e-015	3.72214e-015	6.11094e-015	2.72023e-015	4.49836e-015	1.90428e-015	6.50463e-015	-7.92959e-016	-4.65522e-016	-6.00451e-016	-1.86058e-015	-3.13404e-015	-1.3536e-015	-3.85856e-015	-4.89585e-015	-1.04586e-015	2.70916e-015	-2.82803e-015	-2.07542e-015
2.42335e-016	-1.6425e-015	-2.11712e-015	-3.12572e-015	-2.13231e-015	-3.68855e-015	3.16658e-015	4.16236e-015	6.38176e-015	2.96196e-015	4.459e-015	1.87916e-015	6.1776e-015	-7.55882e-016	-4.8438e-016	-3.4609e-016	-1.66559e-015	-2.8065e-015	-1.1391e-015	-3.28261e-015	-4.38331e-015	-1.04606e-015	2.56027e-015	-2.899e-015	-1.79607e-015
1.20354e-016	-1.62635e-015	-2.15903e-015	-3.0274e-015	-2.15219e-015	-3.76205e-015	2.79357e-015	4.58021e-015	6.63658e-015	3.19449e-015	4.40965e-015	1.85882e-015	5.82529e-015	-7.3614e-016	-5.28523e-016	-9.76265e-017	-1.47737e-015	-2.47249e-015	-9.18872e-016	-2.73063e-015	-3.85242e-015	-1.03387e-015	2.39554e-015	-2.98049e-015	-1.5237e-015
9.50758e-018	-1.6188e-015	-2.2024e-015	-2.92801e-015	-2.16927e-015	-3.82525e-015	2.42752e-015	4.97379e-015	6.87491e-015	3.41867e-015	4.35474e-015	1.84681e-015	5.45704e-015	-7.34188e-016	-5.98397e-016	1.44194e-016	-1.29359e-015	-2.13103e-015	-6.93016e-016	-2.20318e-015	-3.3042e-015	-1.00624e-015	2.21715e-015	-3.07062e-015	-1.25764e-015
-8.69642e-017	-1.61926e-015	-2.2474e-015	-2.82865e-015	-2.18289e-015	-3.87711e-015	2.07127e-015	5.34213e-015	7.09669e-015	3.63582e-015	4.29891e-015	1.84714e-015	5.08222e-015	-7.5002e-016	-6.94003e-016	3.78835e-016	-1.11205e-015	-1.78118e-015	-4.61623e-016	-1.69949e-015	-2.7404e-015	-9.60288e-016	2.02778e-015	-3.16844e-015	-9.96409e-016
-1.66666e-016	-1.62782e-015	-2.29302e-015	-2.7301e-015	-2.19261e-015	-3.9163e-015	1.72829e-015	5.68459e-015	7.30075e-015	3.84657e-015	4.24683e-015	1.86386e-015	4.7105e-015	-7.83936e-016	-8.1511e-016	6.05675e-016	-9.30406e-016	-1.42188e-015	-2.24777e-016	-1.21893e-015	-2.16329e-015	-8.94033e-016	1.83006e-015	-3.27258e-015	-7.39243e-016
-2.26623e-016	-1.64353e-015	-2.33964e-015	-2.63261e-015	-2.19763e-015	-3.94203e-015	1.4003e-015	5.99988e-015	7.4878e-015	4.05225e-015	4.20252e-015	1.90035e-015	4.35093e-015	-8.35321e-016	-9.61342e-016	8.2374e-016	-7.46227e-016	-1.0524e-015	1.68466e-017	-7.60872e-016	-1.57474e-015	-8.05279e-016	1.62606e-015	-3.38075e-015	-4.85077e-016
-2.64547e-016	-1.66504e-015	-2.3861e-015	-2.53722e-015	-2.19808e-015	-3.95356e-015	1.09056e-015	6.28702e-015	7.65811e-015	4.25324e-015	4.17086e-015	1.95986e-015	4.01156e-015	-9.03707e-016	-1.1321e-015	1.03254e-015	-5.57116e-016	-6.71453e-016	2.62874e-016	-3.24399e-016	-9.76541e-016	-6.92653e-016	1.41823e-015	-3.49128e-015	-2.32736e-016
-2.78754e-016	-1.69134e-015	-2.43158e-015	-2.44547e-015	-2.1931e-015	-3.95047e-015	8.01431e-016	6.54588e-015	7.81162e-015	4.45082e-015	4.1553e-015	2.04472e-015	3.70042e-015	-9.89168e-016	-1.3259e-015	1.23098e-015	-3.60786e-016	-2.78457e-016	5.13696e-016	9.17921e-017	-3.71341e-016	-5.54519e-016	1.20923e-015	-3.60201e-015	1.88205e-017
-2.67258e-016	-1.72165e-015	-2.47496e-015	-2.3577e-015	-2.18184e-015	-3.93161e-015	5.34373e-016	6.77623e-015	7.9479e-015	4.64568e-015	4.15933e-015	2.15711e-015	3.42489e-015	-1.08966e-015	-1.54109e-015	1.41802e-015	-1.54799e-016	1.26924e-016	7.68745e-016	4.89649e-016	2.38752e-016	-3.89412e-016	1.00224e-015	-3.71067e-015	2.7118e-016
-2.29038e-016	-1.75465e-015	-2.51616e-015	-2.27497e-015	-2.16435e-015	-3.89691e-015	2.90326e-016	6.97771e-015	8.06683e-015	4.83878e-015	4.18642e-015	2.29824e-015	3.19099e-015	-1.2033e-015	-1.77514e-015	1.59437e-015	6.27306e-017	5.44956e-016	1.02815e-015	8.70394e-016	8.51394e-016	-1.971e-016	7.99452e-016	-3.8157e-015	5.2498e-016
-1.62826e-016	-1.7889e-015	-2.55533e-015	-2.19799e-015	-2.14064e-015	-3.84578e-015	7.01449e-017	7.15034e-015	8.16896e-015	5.03099e-015	4.23869e-015	2.46961e-015	3.00512e-015	-1.3294e-015	-2.02477e-015	1.75977e-015	2.94063e-016	9.75579e-016	1.29109e-015	1.23579e-015	1.46378e-015	2.25191e-017	6.03332e-016	-3.91482e-015	7.81439e-016
-6.77645e-017	-1.82307e-015	-2.59149e-015	-2.12701e-015	-2.11009e-015	-3.77828e-015	-1.26065e-016	7.29384e-015	8.25378e-015	5.22207e-015	4.31818e-015	2.67207e-015	2.87173e-015	-1.46551e-015	-2.28748e-015	1.91349e-015	5.41323e-016	1.41888e-015	1.5565e-015	1.58786e-015	2.07321e-015	2.68829e-016	4.15974e-016	-4.00595e-015	1.04166e-015
5.54839e-017	-1.8554e-015	-2.62443e-015	-2.06197e-015	-2.07159e-015	-3.69458e-015	-2.98065e-016	7.40873e-015	8.3215e-015	5.4126e-015	4.42634e-015	2.90522e-015	2.7944e-015	-1.61001e-015	-2.56004e-015	2.05574e-015	8.06408e-016	1.87536e-015	1.82422e-015	1.92888e-015	2.67716e-015	5.41258e-016	2.39613e-016	-4.08634e-015	1.30667e-015
2.06439e-016	-1.88443e-015	-2.65429e-015	-2.00424e-015	-2.02444e-015	-3.5954e-015	-4.46486e-016	7.49588e-015	8.37204e-015	5.60293e-015	4.56432e-015	3.16951e-015	2.7762e-015	-1.76087e-015	-2.83924e-015	2.18588e-015	1.09014e-015	2.34521e-015	2.09349e-015	2.26106e-015	3.27269e-015	8.39043e-016	7.60993e-017	-4.15393e-015	1.57667e-015
3.85208e-016	-1.90851e-015	-2.68042e-015	-1.95417e-015	-1.96833e-015	-3.481e-015	-5.72161e-016	7.55569e-015	8.40487e-015	5.7928e-015	4.73279e-015	3.46442e-015	2.81853e-015	-1.91602e-015	-3.12135e-015	2.30288e-015	1.39383e-015	2.82724e-015	2.36355e-015	2.58597e-015	3.8568e-015	1.16046e-015	-7.2674e-017	-4.20663e-015	1.85255e-015
5.91197e-016	-1.9262e-015	-2.70288e-015	-1.91159e-015	-1.90267e-015	-3.35264e-015	-6.75724e-016	7.58879e-015	8.4198e-015	5.98216e-015	4.9314e-015	3.78836e-015	2.92269e-015	-2.07363e-015	-3.40211e-015	2.40717e-015	1.71854e-015	3.32144e-015	2.63292e-015	2.90605e-015	4.42691e-015	1.50362e-015	-2.05049e-016	-4.24245e-015	2.13469e-015
8.23251e-016	-1.93593e-015	-2.72036e-015	-1.87702e-015	-1.82722e-015	-3.21119e-015	-7.59849e-016	7.59599e-015	8.41668e-015	6.17081e-015	5.15939e-015	4.13945e-015	3.08856e-015	-2.23202e-015	-3.67817e-015	2.49829e-015	2.06459e-015	3.82728e-015	2.90062e-015	3.22332e-015	4.98024e-015	1.86691e-015	-3.19409e-016	-4.25883e-015	2.42337e-015
1.08052e-015	-1.93642e-015	-2.73295e-015	-1.85076e-015	-1.74191e-015	-3.05785e-015	-8.25573e-016	7.57766e-015	8.39507e-015	6.3581e-015	5.41551e-015	4.51587e-015	3.31499e-015	-2.38837e-015	-3.94564e-015	2.57666e-015	2.43268e-015	4.34365e-015	3.1652e-015	3.53996e-015	5.51443e-015	2.24808e-015	-4.13948e-016	-4.25412e-015	2.7189e-015
1.36099e-015	-1.92645e-015	-2.74066e-015	-1.83291e-015	-1.64705e-015	-2.89406e-015	-8.74837e-016	7.53438e-015	8.35536e-015	6.54382e-015	5.69828e-015	4.91497e-015	3.60014e-015	-2.54158e-015	-4.20055e-015	2.64207e-015	2.82334e-015	4.86904e-015	3.42583e-015	3.85775e-015	6.02724e-015	2.6449e-015	-4.87369e-016	-4.22635e-015	3.02127e-015
1.66273e-015	-1.90464e-015	-2.74348e-015	-1.82398e-015	-1.5426e-015	-2.72124e-015	-9.10677e-016	7.46788e-015	8.29658e-015	6.72692e-015	6.00505e-015	5.3335e-015	3.9408e-015	-2.68998e-015	-4.43926e-015	2.69481e-015	3.23579e-015	5.40195e-015	3.68148e-015	4.1778e-015	6.51678e-015	3.05459e-015	-5.39351e-016	-4.17363e-015	3.33087e-015
1.98325e-015	-1.87065e-015	-2.74166e-015	-1.82316e-015	-1.42894e-015	-2.54086e-015	-9.35996e-016	7.3793e-015	8.2183e-015	6.9066e-015	6.33318e-015	5.76836e-015	4.33303e-015	-2.8319e-015	-4.65798e-015	2.73504e-015	3.66929e-015	5.94123e-015	3.92981e-015	4.5016e-015	6.98009e-015	3.47427e-015	-5.68845e-016	-4.09385e-015	3.64702e-015
2.3204e-015	-1.82356e-015	-2.73475e-015	-1.83008e-015	-1.30569e-015	-2.35518e-015	-9.5371e-016	7.27012e-015	8.11938e-015	7.08181e-015	6.68034e-015	6.2153e-015	4.77177e-015	-2.96528e-015	-4.85378e-015	2.76283e-015	4.12291e-015	6.4854e-015	4.16955e-015	4.83084e-015	7.41551e-015	3.90164e-015	-5.75678e-016	-3.98519e-015	3.9699e-015
2.6716e-015	-1.76258e-015	-2.72311e-015	-1.84466e-015	-1.17226e-015	-2.16642e-015	-9.66742e-016	7.14163e-015	7.99957e-015	7.25161e-015	7.0426e-015	6.6702e-015	5.25144e-015	-3.08917e-015	-5.0236e-015	2.77822e-015	4.59516e-015	7.03277e-015	4.39955e-015	5.16672e-015	7.8213e-015	4.3338e-015	-5.59189e-016	-3.84594e-015	4.29841e-015
3.0347e-015	-1.68676e-015	-2.70729e-015	-1.86628e-015	-1.02897e-015	-1.97603e-015	-9.78376e-016	6.99552e-015	7.858e-015	7.4147e-015	7.41631e-015	7.12895e-015	5.7659e-015	-3.20173e-015	-5.16443e-015	2.7816e-015	5.0843e-015	7.58153e-015	4.61788e-015	5.51045e-015	8.19598e-015	4.76795e-015	-5.1999e-016	-3.67529e-015	4.63144e-015
3.4062e-015	-1.59611e-015	-2.68744e-015	-1.89505e-015	-8.75709e-016	-1.78588e-015	-9.91207e-016	6.8332e-015	7.69464e-015	7.57019e-015	7.79736e-015	7.58735e-015	6.30907e-015	-3.30159e-015	-5.27374e-015	2.77358e-015	5.58893e-015	8.12953e-015	4.82306e-015	5.86286e-015	8.53867e-015	5.20105e-015	-4.58197e-016	-3.47198e-015	4.96871e-015
3.78351e-015	-1.49036e-015	-2.66461e-015	-1.93001e-015	-7.12488e-016	-1.59832e-015	-1.00749e-015	6.65666e-015	7.50848e-015	7.71706e-015	8.18174e-015	8.04109e-015	6.87386e-015	-3.38843e-015	-5.3488e-015	2.75413e-015	6.10666e-015	8.67455e-015	5.01431e-015	6.22487e-015	8.8489e-015	5.63051e-015	-3.73842e-016	-3.23552e-015	5.30984e-015
4.16363e-015	-1.36984e-015	-2.63914e-015	-1.97017e-015	-5.40596e-016	-1.41518e-015	-1.03061e-015	6.46732e-015	7.29972e-015	7.85411e-015	8.56505e-015	8.48479e-015	7.45303e-015	-3.46092e-015	-5.38824e-015	2.72386e-015	6.63439e-015	9.21412e-015	5.19048e-015	6.59646e-015	9.12608e-015	6.05448e-015	-2.67655e-016	-2.96481e-015	5.65398e-015
4.54371e-015	-1.23427e-015	-2.61153e-015	-2.01592e-015	-3.60781e-016	-1.23834e-015	-1.06276e-015	6.26716e-015	7.06852e-015	7.98004e-015	8.94367e-015	8.91406e-015	8.03886e-015	-3.51926e-015	-5.39105e-015	2.68303e-015	7.16964e-015	9.74588e-015	5.35034e-015	6.97821e-015	9.37004e-015	6.47025e-015	-1.40008e-016	-2.65908e-015	5.99957e-015
4.92039e-015	-1.08457e-015	-2.58265e-015	-2.06656e-015	-1.73094e-016	-1.0697e-015	-1.10584e-015	6.05821e-015	6.81482e-015	8.09371e-015	9.31319e-015	9.32444e-015	8.62432e-015	-3.56343e-015	-5.35689e-015	2.63187e-015	7.70979e-015	1.02668e-014	5.49234e-015	7.3695e-015	9.5806e-015	6.8759e-015	8.04255e-018	-2.31767e-015	6.34624e-015
5.2916e-015	-9.21071e-016	-2.5532e-015	-2.12094e-015	2.08743e-017	-9.11556e-016	-1.16258e-015	5.84245e-015	6.53883e-015	8.19389e-015	9.66898e-015	9.71112e-015	9.20238e-015	-3.59257e-015	-5.28543e-015	2.57104e-015	8.25186e-015	1.07746e-014	5.61547e-015	7.76983e-015	9.75777e-015	7.26964e-015	1.75989e-016	-1.94066e-015	6.69288e-015
5.65417e-015	-7.44027e-016	-2.52424e-015	-2.17802e-015	2.1982e-016	-7.65408e-016	-1.23463e-015	5.62132e-015	6.24047e-015	8.27977e-015	1.00069e-014	1.00694e-014	9.76587e-015	-3.60722e-015	-5.1764e-015	2.50138e-015	8.79194e-015	1.12666e-014	5.71895e-015	8.17829e-015	9.90271e-015	7.65041e-015	3.62722e-016	-1.52838e-015	7.03864e-015
6.00484e-015	-5.54246e-016	-2.49591e-015	-2.2381e-015	4.23078e-016	-6.32977e-016	-1.32303e-015	5.3963e-015	5.92046e-015	8.35036e-015	1.0323e-014	1.03953e-014	1.03078e-014	-3.60712e-015	-5.0306e-015	2.42305e-015	9.32668e-015	1.17407e-014	5.80131e-015	8.59497e-015	1.00163e-014	8.01689e-015	5.66906e-016	-1.08167e-015	7.38214e-015
6.34173e-015	-3.53045e-016	-2.46944e-015	-2.29997e-015	6.29388e-016	-5.16573e-016	-1.42908e-015	5.1688e-015	5.57975e-015	8.40541e-015	1.06138e-014	1.06853e-014	1.08217e-014	-3.59325e-015	-4.84939e-015	2.33722e-015	9.85233e-015	1.21942e-014	5.86283e-015	9.01868e-015	1.00993e-014	8.3681e-015	7.87449e-016	-6.01545e-016	7.7232e-015
6.66236e-015	-1.41418e-016	-2.44544e-015	-2.36296e-015	8.3733e-016	-4.1729e-016	-1.55365e-015	4.94056e-015	5.21951e-015	8.44393e-015	1.08759e-014	1.09353e-014	1.13019e-014	-3.56602e-015	-4.6338e-015	2.24491e-015	1.0366e-014	1.26246e-014	5.90249e-015	9.44824e-015	1.0154e-014	8.70331e-015	1.02314e-015	-8.86024e-017	8.06031e-015
6.96426e-015	7.95128e-017	-2.42477e-015	-2.42641e-015	1.04552e-015	-3.36192e-016	-1.69732e-015	4.71328e-015	4.84137e-015	8.46541e-015	1.11064e-014	1.11418e-014	1.17428e-014	-3.5261e-015	-4.38526e-015	2.14619e-015	1.08644e-014	1.30298e-014	5.92013e-015	9.88169e-015	1.01821e-014	9.02215e-015	1.27219e-015	4.55868e-016	8.39254e-015
7.24552e-015	3.08588e-016	-2.40807e-015	-2.489e-015	1.25333e-015	-2.74238e-016	-1.85966e-015	4.48828e-015	4.44633e-015	8.46981e-015	1.1303e-014	1.13025e-014	1.2139e-014	-3.47432e-015	-4.10589e-015	2.04234e-015	1.13438e-014	1.34082e-014	5.91541e-015	1.03183e-014	1.01853e-014	9.32409e-015	1.53296e-015	1.03082e-015	8.71935e-015
7.50429e-015	5.44276e-016	-2.3959e-015	-2.55048e-015	1.45965e-015	-2.31664e-016	-2.03967e-015	4.2664e-015	4.03604e-015	8.45687e-015	1.14634e-014	1.14146e-014	1.24865e-014	-3.41205e-015	-3.79873e-015	1.93431e-015	1.18008e-014	1.37585e-014	5.88977e-015	1.07562e-014	1.01656e-014	9.60924e-015	1.80436e-015	1.63398e-015	9.04011e-015
7.73879e-015	7.86097e-016	-2.3885e-015	-2.60979e-015	1.66302e-015	-2.08912e-016	-2.23583e-015	4.04967e-015	3.61357e-015	8.42684e-015	1.15856e-014	1.14763e-014	1.27816e-014	-3.33916e-015	-3.46635e-015	1.82236e-015	1.22327e-014	1.40786e-014	5.84345e-015	1.11938e-014	1.01252e-014	9.87795e-015	2.08478e-015	2.26336e-015	9.35397e-015
7.94747e-015	1.03243e-015	-2.3861e-015	-2.66588e-015	1.86147e-015	-2.06308e-016	-2.44768e-015	3.8397e-015	3.18101e-015	8.38015e-015	1.16688e-014	1.14863e-014	1.30215e-014	-3.25659e-015	-3.11146e-015	1.70776e-015	1.26363e-014	1.43673e-014	5.77706e-015	1.16286e-014	1.0067e-014	1.01312e-014	2.37255e-015	2.91668e-015	9.66137e-015
8.12905e-015	1.28144e-015	-2.38877e-015	-2.71724e-015	2.05274e-015	-2.24074e-016	-2.6731e-015	3.63714e-015	2.74102e-015	8.31727e-015	1.17124e-014	1.14432e-014	1.32047e-014	-3.16507e-015	-2.73705e-015	1.59155e-015	1.3009e-014	1.46235e-014	5.69162e-015	1.20591e-014	9.99372e-015	1.037e-014	2.66594e-015	3.59055e-015	9.96152e-015
8.28295e-015	1.53141e-015	-2.39727e-015	-2.76281e-015	2.23614e-015	-2.60806e-016	-2.91037e-015	3.44245e-015	2.29628e-015	8.2388e-015	1.17163e-014	1.1347e-014	1.33303e-014	-3.06552e-015	-2.34679e-015	1.47465e-015	1.33483e-014	1.48458e-014	5.5881e-015	1.24824e-014	9.90809e-015	1.05948e-014	2.96323e-015	4.28225e-015	1.02533e-014
8.40907e-015	1.78095e-015	-2.41258e-015	-2.80249e-015	2.41048e-015	-3.16236e-016	-3.15597e-015	3.25752e-015	1.84952e-015	8.14568e-015	1.16803e-014	1.11975e-014	1.33975e-014	-2.95874e-015	-1.9443e-015	1.35812e-015	1.36523e-014	1.5033e-014	5.46772e-015	1.28971e-014	9.81206e-015	1.08075e-014	3.26261e-015	4.98899e-015	1.0537e-014
8.50768e-015	2.02866e-015	-2.4337e-015	-2.83428e-015	2.57491e-015	-3.89284e-016	-3.40686e-015	3.08259e-015	1.40395e-015	8.03863e-015	1.16058e-014	1.09953e-014	1.34073e-014	-2.84481e-015	-1.53268e-015	1.24313e-015	1.39187e-014	1.51844e-014	5.3317e-015	1.33015e-014	9.70843e-015	1.10089e-014	3.56263e-015	5.70819e-015	1.08128e-014
8.57821e-015	2.27381e-015	-2.46078e-015	-2.85847e-015	2.72842e-015	-4.78447e-016	-3.65927e-015	2.91871e-015	9.62733e-016	7.91875e-015	1.14942e-014	1.07417e-014	1.33613e-014	-2.72428e-015	-1.1158e-015	1.13055e-015	1.41449e-014	1.53003e-014	5.18122e-015	1.36933e-014	9.59943e-015	1.12004e-014	3.86191e-015	6.43604e-015	1.10809e-014
8.62115e-015	2.51562e-015	-2.49313e-015	-2.87403e-015	2.87003e-015	-5.82438e-016	-3.90996e-015	2.76612e-015	5.2905e-016	7.78737e-015	1.13464e-014	1.04387e-014	1.32617e-014	-2.59823e-015	-6.96967e-016	1.02129e-015	1.43297e-014	1.53799e-014	5.01815e-015	1.4071e-014	9.48713e-015	1.13838e-014	4.15861e-015	7.16861e-015	1.13413e-014
8.63671e-015	2.75297e-015	-2.53087e-015	-2.87963e-015	2.99901e-015	-6.99535e-016	-4.15655e-015	2.62565e-015	1.06516e-016	7.64604e-015	1.11648e-014	1.0088e-014	1.31107e-014	-2.46679e-015	-2.7918e-016	9.16434e-016	1.44723e-014	1.54236e-014	4.84395e-015	1.4432e-014	9.37326e-015	1.15601e-014	4.45125e-015	7.90192e-015	1.15939e-014
8.62595e-015	2.98442e-015	-2.5735e-015	-2.87486e-015	3.11468e-015	-8.27372e-016	-4.39556e-015	2.49814e-015	-3.02232e-016	7.49651e-015	1.09524e-014	9.69131e-015	1.29115e-014	-2.33084e-015	1.34109e-016	8.17459e-016	1.4572e-014	1.54327e-014	4.66055e-015	1.47743e-014	9.26032e-015	1.17308e-014	4.73852e-015	8.63199e-015	1.18389e-014
8.59008e-015	3.20915e-015	-2.61984e-015	-2.85879e-015	3.21652e-015	-9.63753e-016	-4.62314e-015	2.38307e-015	-6.93965e-016	7.3401e-015	1.07114e-014	9.25193e-015	1.26682e-014	-2.19053e-015	5.39587e-016	7.25164e-016	1.46284e-014	1.54077e-014	4.47081e-015	1.50962e-014	9.14982e-015	1.18967e-014	5.0191e-015	9.35449e-015	1.20768e-014
8.53e-015	3.42657e-015	-2.67e-015	-2.83069e-015	3.30454e-015	-1.10688e-015	-4.83547e-015	2.28034e-015	-1.06533e-015	7.17836e-015	1.04448e-014	8.77284e-015	1.23857e-014	-2.04605e-015	9.34918e-016	6.40853e-016	1.4641e-014	1.53496e-014	4.27703e-015	1.53957e-014	9.04356e-015	1.2059e-014	5.29145e-015	1.0065e-014	1.23081e-014
8.44695e-015	3.63593e-015	-2.72316e-015	-2.78988e-015	3.37778e-015	-1.2541e-015	-5.02828e-015	2.1907e-015	-1.4135e-015	7.01305e-015	1.01555e-014	8.25712e-015	1.20693e-014	-1.89836e-015	1.31746e-015	5.65565e-016	1.46101e-014	1.52592e-014	4.08104e-015	1.5671e-014	8.94293e-015	1.22184e-014	5.55393e-015	1.07597e-014	1.25329e-014
8.34221e-015	3.83648e-015	-2.77857e-015	-2.73561e-015	3.43657e-015	-1.40317e-015	-5.19834e-015	2.11413e-015	-1.73562e-015	6.84535e-015	9.84682e-015	7.70874e-015	1.17243e-014	-1.74673e-015	1.68422e-015	4.99174e-016	1.45363e-014	1.51371e-014	3.88512e-015	1.59204e-014	8.84816e-015	1.23763e-014	5.80513e-015	1.14343e-014	1.27509e-014
8.21774e-015	4.02775e-015	-2.83494e-015	-2.66727e-015	3.48092e-015	-1.55135e-015	-5.34241e-015	2.04992e-015	-2.02897e-015	6.67659e-015	9.52157e-015	7.13159e-015	1.13567e-014	-1.59156e-015	2.03383e-015	4.42599e-016	1.44199e-014	1.49846e-014	3.69119e-015	1.61426e-014	8.76008e-015	1.25336e-014	6.04358e-015	1.20843e-014	1.29627e-014
8.07549e-015	4.20914e-015	-2.89094e-015	-2.58482e-015	3.51082e-015	-1.69633e-015	-5.45778e-015	1.99748e-015	-2.292e-015	6.50849e-015	9.18324e-015	6.53006e-015	1.09714e-014	-1.43339e-015	2.3631e-015	3.96155e-016	1.42624e-014	1.4803e-014	3.50134e-015	1.63356e-014	8.67935e-015	1.26903e-014	6.26864e-015	1.27054e-014	1.31678e-014
7.91747e-015	4.37968e-015	-2.94605e-015	-2.48774e-015	3.52654e-015	-1.8354e-015	-5.54178e-015	1.9562e-015	-2.52324e-015	6.34336e-015	8.83501e-015	5.90858e-015	1.05745e-014	-1.27194e-015	2.67045e-015	3.60219e-016	1.40654e-014	1.45944e-014	3.31742e-015	1.6499e-014	8.60606e-015	1.28465e-014	6.47861e-015	1.32934e-014	1.33663e-014
7.74548e-015	4.53901e-015	-2.9988e-015	-2.37661e-015	3.52882e-015	-1.96652e-015	-5.59166e-015	1.92491e-015	-2.72143e-015	6.1817e-015	8.48044e-015	5.27156e-015	1.01719e-014	-1.10713e-015	2.9553e-015	3.35185e-016	1.38308e-014	1.436e-014	3.14141e-015	1.66315e-014	8.54067e-015	1.30022e-014	6.67247e-015	1.38444e-014	1.35578e-014
7.56187e-015	4.68735e-015	-3.04813e-015	-2.25132e-015	3.5172e-015	-2.08753e-015	-5.60575e-015	1.90274e-015	-2.88478e-015	6.02461e-015	8.12222e-015	4.62316e-015	9.76898e-015	-9.3891e-016	3.21655e-015	3.20636e-016	1.35596e-014	1.41008e-014	2.97485e-015	1.67314e-014	8.48292e-015	1.31572e-014	6.84902e-015	1.43545e-014	1.37419e-014
7.36795e-015	4.82486e-015	-3.09315e-015	-2.11189e-015	3.49267e-015	-2.1961e-015	-5.58319e-015	1.88954e-015	-3.01321e-015	5.87317e-015	7.76336e-015	3.96799e-015	9.37094e-015	-7.67056e-016	3.4537e-015	3.16873e-016	1.3254e-014	1.38187e-014	2.81958e-015	1.67981e-014	8.43132e-015	1.33104e-014	7.00707e-015	1.48201e-014	1.39186e-014
7.16577e-015	4.95019e-015	-3.13304e-015	-1.95848e-015	3.4551e-015	-2.29048e-015	-5.52289e-015	1.88446e-015	-3.10693e-015	5.72834e-015	7.40609e-015	3.31078e-015	8.98387e-015	-5.92453e-016	3.66634e-015	3.24069e-016	1.29165e-014	1.35159e-014	2.67707e-015	1.683e-014	8.38453e-015	1.34604e-014	7.14577e-015	1.52384e-014	1.40868e-014
6.95741e-015	5.0636e-015	-3.16659e-015	-1.79224e-015	3.4059e-015	-2.36919e-015	-5.42464e-015	1.88641e-015	-3.16583e-015	5.59093e-015	7.05309e-015	2.65543e-015	8.61237e-015	-4.14774e-016	3.85402e-015	3.42246e-016	1.25493e-014	1.31938e-014	2.54806e-015	1.68277e-014	8.34127e-015	1.36063e-014	7.26403e-015	1.56062e-014	1.42462e-014
6.74493e-015	5.16527e-015	-3.1928e-015	-1.61359e-015	3.34531e-015	-2.43005e-015	-5.28811e-015	1.89446e-015	-3.19104e-015	5.46151e-015	6.70647e-015	2.00625e-015	8.26072e-015	-2.33557e-016	4.01737e-015	3.69927e-016	1.21537e-014	1.28537e-014	2.43341e-015	1.67905e-014	8.3003e-015	1.37473e-014	7.36112e-015	1.59203e-014	1.4396e-014
6.53086e-015	5.25488e-015	-3.21141e-015	-1.42274e-015	3.27383e-015	-2.47207e-015	-5.11404e-015	1.90744e-015	-3.18338e-015	5.33988e-015	6.36825e-015	1.367e-015	7.93293e-015	-4.94442e-017	4.15652e-015	4.06636e-016	1.17328e-014	1.24972e-014	2.33415e-015	1.67181e-014	8.26003e-015	1.3882e-014	7.43609e-015	1.61782e-014	1.4535e-014
6.31708e-015	5.33209e-015	-3.22148e-015	-1.22049e-015	3.19264e-015	-2.49424e-015	-4.90319e-015	1.92426e-015	-3.14414e-015	5.22656e-015	6.04003e-015	7.41156e-016	7.63187e-015	1.37248e-016	4.27202e-015	4.51553e-016	1.12901e-014	1.21261e-014	2.25071e-015	1.66106e-014	8.21908e-015	1.40081e-014	7.48833e-015	1.63782e-014	1.46623e-014
6.10514e-015	5.3971e-015	-3.22227e-015	-1.00774e-015	3.10237e-015	-2.49639e-015	-4.65772e-015	1.94356e-015	-3.07589e-015	5.12176e-015	5.72287e-015	1.32302e-016	7.36048e-015	3.25476e-016	4.36486e-015	5.03902e-016	1.08271e-014	1.1742e-014	2.18347e-015	1.64679e-014	8.17519e-015	1.41238e-014	7.51727e-015	1.65193e-014	1.47764e-014
5.89644e-015	5.44992e-015	-3.2131e-015	-7.85475e-016	3.00399e-015	-2.47853e-015	-4.37919e-015	1.96391e-015	-2.98093e-015	5.02512e-015	5.41747e-015	-4.5658e-016	7.12138e-015	5.14948e-016	4.43556e-015	5.6284e-016	1.03466e-014	1.13466e-014	2.1321e-015	1.62908e-014	8.12657e-015	1.42275e-014	7.52176e-015	1.66005e-014	1.48762e-014
5.6926e-015	5.49013e-015	-3.19412e-015	-5.54784e-016	2.8979e-015	-2.44012e-015	-4.07013e-015	1.98386e-015	-2.86154e-015	4.9367e-015	5.1251e-015	-1.02223e-015	6.91608e-015	7.05058e-016	4.4857e-015	6.27555e-016	9.85146e-015	1.09409e-014	2.09616e-015	1.60802e-014	8.07173e-015	1.43171e-014	7.50215e-015	1.66207e-014	1.49608e-014
5.49483e-015	5.51839e-015	-3.16501e-015	-3.17548e-016	2.78423e-015	-2.38155e-015	-3.73335e-015	2.00239e-015	-2.72117e-015	4.85592e-015	4.84652e-015	-1.56209e-015	6.74494e-015	8.94809e-016	4.5164e-015	6.96691e-016	9.3443e-015	1.05259e-014	2.07514e-015	1.58364e-014	8.0086e-015	1.43902e-014	7.45817e-015	1.65803e-014	1.50284e-014
5.30421e-015	5.53425e-015	-3.12554e-015	-7.52434e-017	2.6629e-015	-2.30335e-015	-3.37249e-015	2.01847e-015	-2.56314e-015	4.78147e-015	4.58098e-015	-2.07362e-015	6.6088e-015	1.08293e-015	4.52863e-015	7.68989e-016	8.82675e-015	1.01023e-014	2.06837e-015	1.55604e-014	7.93613e-015	1.44446e-014	7.38894e-015	1.64802e-014	1.50776e-014
5.12143e-015	5.53733e-015	-3.07582e-015	1.70637e-016	2.53458e-015	-2.20667e-015	-2.99131e-015	2.0304e-015	-2.39137e-015	4.71215e-015	4.32817e-015	-2.55537e-015	6.50727e-015	1.26849e-015	4.52375e-015	8.4178e-016	8.30118e-015	9.67134e-015	2.07543e-015	1.52528e-014	7.85236e-015	1.44784e-014	7.29503e-015	1.63204e-014	1.5107e-014
4.94802e-015	5.52762e-015	-3.01696e-015	4.18099e-016	2.39934e-015	-2.09326e-015	-2.59353e-015	2.0366e-015	-2.20956e-015	4.64718e-015	4.08778e-015	-3.00564e-015	6.43888e-015	1.45036e-015	4.50273e-015	9.12583e-016	7.76938e-015	9.23346e-015	2.0944e-015	1.49142e-014	7.75596e-015	1.44889e-014	7.17695e-015	1.61024e-014	1.51156e-014
4.7839e-015	5.50491e-015	-2.94939e-015	6.65592e-016	2.25745e-015	-1.96505e-015	-2.18412e-015	2.03614e-015	-2.02155e-015	4.58607e-015	3.85864e-015	-3.42279e-015	6.40185e-015	1.62705e-015	4.46697e-015	9.80564e-016	7.2332e-015	8.78912e-015	2.12359e-015	1.45462e-014	7.64459e-015	1.44743e-014	7.0345e-015	1.58281e-014	1.51016e-014
4.62973e-015	5.46979e-015	-2.8738e-015	9.11337e-016	2.10858e-015	-1.82353e-015	-1.7674e-015	2.02777e-015	-1.83133e-015	4.52711e-015	3.63997e-015	-3.80612e-015	6.3937e-015	1.79764e-015	4.41747e-015	1.04346e-015	6.69389e-015	8.33939e-015	2.16113e-015	1.41504e-014	7.51669e-015	1.44331e-014	6.86759e-015	1.55e-014	1.5064e-014
4.48493e-015	5.42308e-015	-2.79082e-015	1.15301e-015	1.95262e-015	-1.67133e-015	-1.3485e-015	2.01043e-015	-1.64347e-015	4.46919e-015	3.43108e-015	-4.15485e-015	6.41173e-015	1.96071e-015	4.3551e-015	1.09885e-015	6.15361e-015	7.88456e-015	2.20478e-015	1.37283e-014	7.37141e-015	1.43639e-014	6.67713e-015	1.51202e-014	1.50012e-014
4.34874e-015	5.36425e-015	-2.7009e-015	1.38886e-015	1.78977e-015	-1.51026e-015	-9.32497e-016	1.98328e-015	-1.46195e-015	4.41124e-015	3.23013e-015	-4.46846e-015	6.45288e-015	2.11441e-015	4.28096e-015	1.14508e-015	5.61434e-015	7.42484e-015	2.25325e-015	1.32821e-014	7.20833e-015	1.42646e-014	6.46409e-015	1.46926e-014	1.49119e-014
4.22061e-015	5.29304e-015	-2.60513e-015	1.61701e-015	1.61992e-015	-1.343e-015	-5.24111e-016	1.94583e-015	-1.29003e-015	4.35195e-015	3.03581e-015	-4.74667e-015	6.51288e-015	2.25767e-015	4.19621e-015	1.18103e-015	5.07734e-015	6.96119e-015	2.30419e-015	1.28134e-014	7.02741e-015	1.41346e-014	6.22903e-015	1.42211e-014	1.4795e-014
4.10047e-015	5.20983e-015	-2.50496e-015	1.83543e-015	1.4428e-015	-1.17177e-015	-1.28183e-016	1.8973e-015	-1.13187e-015	4.29026e-015	2.84681e-015	-4.98951e-015	6.5884e-015	2.38935e-015	4.10162e-015	1.20434e-015	4.54417e-015	6.49419e-015	2.35481e-015	1.23243e-014	6.82793e-015	1.39728e-014	5.97299e-015	1.37091e-014	1.46501e-014
3.98768e-015	5.11451e-015	-2.40116e-015	2.04161e-015	1.25826e-015	-9.99639e-016	2.508e-016	1.83728e-015	-9.90463e-016	4.22507e-015	2.66195e-015	-5.19808e-015	6.67519e-015	2.50805e-015	3.99792e-015	1.21381e-015	4.01647e-015	6.02408e-015	2.40274e-015	1.18168e-014	6.60996e-015	1.37784e-014	5.69741e-015	1.31609e-014	1.44768e-014
3.881e-015	5.00724e-015	-2.2955e-015	2.23385e-015	1.06608e-015	-8.28906e-016	6.07686e-016	1.76565e-015	-8.69207e-016	4.15536e-015	2.48027e-015	-5.37315e-015	6.76805e-015	2.61252e-015	3.88544e-015	1.20807e-015	3.49545e-015	5.55176e-015	2.4452e-015	1.12934e-014	6.37453e-015	1.35513e-014	5.40373e-015	1.25813e-014	1.42743e-014
3.7791e-015	4.88868e-015	-2.18849e-015	2.41055e-015	8.6564e-016	-6.62118e-016	9.37936e-016	1.68223e-015	-7.71781e-016	4.07964e-015	2.29976e-015	-5.51548e-015	6.86212e-015	2.70148e-015	3.76447e-015	1.18632e-015	2.98251e-015	5.07723e-015	2.48037e-015	1.07561e-014	6.12205e-015	1.32915e-014	5.09332e-015	1.19752e-014	1.40424e-014
3.68102e-015	4.75931e-015	-2.08189e-015	2.56972e-015	6.56385e-016	-5.02776e-016	1.23749e-015	1.58675e-015	-7.00335e-016	3.99714e-015	2.11992e-015	-5.62555e-015	6.95316e-015	2.77395e-015	3.63505e-015	1.14725e-015	2.47894e-015	4.60127e-015	2.50585e-015	1.02075e-014	5.85408e-015	1.2999e-014	4.768e-015	1.13469e-014	1.37809e-014
3.58542e-015	4.61844e-015	-1.97689e-015	2.70961e-015	4.38715e-016	-3.53541e-016	1.50278e-015	1.47935e-015	-6.57227e-016	3.90727e-015	1.93931e-015	-5.70435e-015	7.03636e-015	2.82836e-015	3.49811e-015	1.08912e-015	1.98483e-015	4.12396e-015	2.51978e-015	9.65044e-015	5.57256e-015	1.26743e-014	4.42957e-015	1.07014e-014	1.34906e-014
3.49147e-015	4.46665e-015	-1.87454e-015	2.82883e-015	2.1225e-016	-2.16335e-016	1.73008e-015	1.36021e-015	-6.44204e-016	3.80995e-015	1.75701e-015	-5.7528e-015	7.10718e-015	2.86395e-015	3.35349e-015	1.0118e-015	1.50137e-015	3.64593e-015	2.52076e-015	9.08805e-015	5.27892e-015	1.23185e-014	4.08022e-015	1.00437e-014	1.31724e-014
3.39735e-015	4.30506e-015	-1.77661e-015	2.92582e-015	-2.30216e-017	-9.29013e-017	1.91634e-015	1.22953e-015	-6.62334e-016	3.70404e-015	1.57217e-015	-5.77259e-015	7.16077e-015	2.8802e-015	3.20072e-015	9.14635e-016	1.03005e-015	3.16796e-015	2.50694e-015	8.5232e-015	4.97498e-015	1.19329e-014	3.72219e-015	9.37958e-015	1.2827e-014
3.3016e-015	4.13477e-015	-1.68418e-015	2.99952e-015	-2.67146e-016	1.45522e-017	2.0591e-015	1.0882e-015	-7.12586e-016	3.58973e-015	1.38409e-015	-5.76524e-015	7.19357e-015	2.87659e-015	3.04e-015	7.97457e-016	5.71901e-016	2.69044e-015	2.47659e-015	7.95937e-015	4.66344e-015	1.15191e-014	3.35718e-015	8.71453e-015	1.24555e-014
3.20331e-015	3.95634e-015	-1.59762e-015	3.04858e-015	-5.20385e-016	1.04064e-016	2.15611e-015	9.37274e-016	-7.95805e-016	3.46687e-015	1.19234e-015	-5.73212e-015	7.20151e-015	2.85243e-015	2.87101e-015	6.60717e-016	1.27609e-016	2.21452e-015	2.42836e-015	7.39872e-015	4.34721e-015	1.10791e-014	2.98734e-015	8.05395e-015	1.20596e-014
3.10044e-015	3.77012e-015	-1.51764e-015	3.0719e-015	-7.81792e-016	1.73418e-016	2.20636e-015	7.78107e-016	-9.11795e-016	3.33491e-015	9.96395e-016	-5.67454e-015	7.18086e-015	2.80774e-015	2.69341e-015	5.04994e-016	-3.01374e-016	1.74147e-015	2.36076e-015	6.84447e-015	4.0297e-015	1.06155e-014	2.61529e-015	7.4026e-015	1.16406e-014
2.99179e-015	3.57675e-015	-1.44504e-015	3.06906e-015	-1.05078e-015	2.2191e-016	2.2089e-015	6.12393e-016	-1.05979e-015	3.19396e-015	7.96559e-016	-5.59392e-015	7.12853e-015	2.74219e-015	2.50698e-015	3.30542e-016	-7.14624e-016	1.27208e-015	2.27314e-015	6.29964e-015	3.71328e-015	1.01305e-014	2.24303e-015	6.76541e-015	1.12012e-014
2.87646e-015	3.37746e-015	-1.38085e-015	3.0392e-015	-1.32722e-015	2.48612e-016	2.16276e-015	4.41322e-016	-1.23888e-015	3.04468e-015	5.93044e-016	-5.49212e-015	7.04188e-015	2.65679e-015	2.31174e-015	1.37896e-016	-1.11108e-015	8.07648e-016	2.1657e-015	5.76786e-015	3.40091e-015	9.62694e-015	1.87282e-015	6.14709e-015	1.07431e-014
2.75357e-015	3.17339e-015	-1.32582e-015	2.98232e-015	-1.61033e-015	2.5265e-016	2.06796e-015	2.64785e-016	-1.44814e-015	2.88785e-015	3.86344e-016	-5.37033e-015	6.91869e-015	2.55173e-015	2.1076e-015	-7.17239e-017	-1.48905e-015	3.49185e-016	2.03761e-015	5.25207e-015	3.09578e-015	9.10764e-015	1.5071e-015	5.55199e-015	1.02698e-014
2.62223e-015	2.96601e-015	-1.27947e-015	2.89865e-015	-1.89916e-015	2.33588e-016	1.92574e-015	8.46065e-017	-1.68596e-015	2.7241e-015	1.76939e-016	-5.23037e-015	6.75692e-015	2.42745e-015	1.89515e-015	-2.96784e-016	-1.84614e-015	-1.01381e-016	1.88878e-015	4.75516e-015	2.80167e-015	8.57516e-015	1.14855e-015	4.9843e-015	9.78398e-015
2.48216e-015	2.75607e-015	-1.24202e-015	2.78813e-015	-2.19188e-015	1.91607e-016	1.73763e-015	-9.74525e-017	-1.94945e-015	2.55432e-015	-3.43646e-017	-5.07338e-015	6.55535e-015	2.28512e-015	1.6739e-015	-5.3536e-016	-2.18138e-015	-5.42783e-016	1.71971e-015	4.2801e-015	2.52163e-015	8.03356e-015	8.00064e-016	4.44726e-015	9.28855e-015
2.33209e-015	2.54485e-015	-1.21344e-015	2.65142e-015	-2.48745e-015	1.27334e-016	1.5048e-015	-2.7915e-016	-2.23642e-015	2.37899e-015	-2.46421e-016	-4.90107e-015	6.31322e-015	2.12566e-015	1.44312e-015	-7.85358e-016	-2.49404e-015	-9.74358e-016	1.53107e-015	3.82984e-015	2.25845e-015	7.48629e-015	4.63272e-016	3.94492e-015	8.78655e-015
2.17193e-015	2.33358e-015	-1.1937e-015	2.48886e-015	-2.7846e-015	4.13023e-017	1.23016e-015	-4.58202e-016	-2.54429e-015	2.19917e-015	-4.58176e-016	-4.71467e-015	6.0303e-015	1.95105e-015	1.2032e-015	-1.04482e-015	-2.78259e-015	-1.39317e-015	1.32413e-015	3.40784e-015	2.01527e-015	6.93634e-015	1.39879e-016	3.47973e-015	8.28122e-015
2.00145e-015	2.12318e-015	-1.18241e-015	2.30122e-015	-3.08165e-015	-6.57085e-017	9.16266e-016	-6.33834e-016	-2.86964e-015	2.01626e-015	-6.67991e-016	-4.51558e-015	5.70741e-015	1.76172e-015	9.54834e-016	-1.31183e-015	-3.04501e-015	-1.79776e-015	1.10023e-015	3.01678e-015	1.795e-015	6.38681e-015	-1.67674e-016	3.05453e-015	7.77606e-015
1.82047e-015	1.91507e-015	-1.17883e-015	2.08964e-015	-3.37689e-015	-1.92357e-016	5.66043e-016	-8.03908e-016	-3.20936e-015	1.83119e-015	-8.75118e-016	-4.3045e-015	5.34579e-015	1.5597e-015	6.98032e-016	-1.58405e-015	-3.2796e-015	-2.1869e-015	8.61596e-016	2.65901e-015	1.60021e-015	5.84069e-015	-4.57274e-016	2.67113e-015	7.27429e-015
1.62992e-015	1.71111e-015	-1.18246e-015	1.85605e-015	-3.66827e-015	-3.36938e-016	1.82407e-016	-9.66529e-016	-3.55924e-015	1.64531e-015	-1.07794e-015	-4.083e-015	4.94759e-015	1.3467e-015	4.33601e-016	-1.85852e-015	-3.48479e-015	-2.55782e-015	6.09482e-016	2.33594e-015	1.43359e-015	5.30089e-015	-7.27013e-016	2.33144e-015	6.77931e-015
1.43012e-015	1.51247e-015	-1.19282e-015	1.60215e-015	-3.95397e-015	-4.96791e-016	-2.30055e-016	-1.11913e-015	-3.91519e-015	1.45945e-015	-1.27512e-015	-3.85171e-015	4.51471e-015	1.12407e-015	1.62305e-016	-2.1323e-015	-3.65905e-015	-2.90864e-015	3.46011e-016	2.04973e-015	1.29782e-015	4.77125e-015	-9.75186e-016	2.03682e-015	6.29481e-015
1.22182e-015	1.32087e-015	-1.20861e-015	1.32973e-015	-4.23172e-015	-6.69914e-016	-6.66513e-016	-1.26012e-015	-4.27368e-015	1.2756e-015	-1.46531e-015	-3.61181e-015	4.04974e-015	8.94196e-016	-1.14674e-016	-2.40251e-015	-3.80127e-015	-3.23751e-015	7.30993e-017	1.80274e-015	1.1944e-015	4.25532e-015	-1.20035e-015	1.78795e-015	5.8242e-015
1.00621e-015	1.13727e-015	-1.22859e-015	1.04117e-015	-4.49953e-015	-8.53432e-016	-1.12321e-015	-1.38857e-015	-4.63118e-015	1.09486e-015	-1.6474e-015	-3.36413e-015	3.55625e-015	6.59468e-016	-3.96592e-016	-2.66646e-015	-3.90905e-015	-3.54244e-015	-2.0645e-016	1.59704e-015	1.1246e-015	3.75645e-015	-1.40097e-015	1.58464e-015	5.37048e-015
7.84598e-016	9.63273e-016	-1.25111e-015	7.38455e-016	-4.7551e-015	-1.04499e-015	-1.59575e-015	-1.50287e-015	-4.98368e-015	9.18909e-016	-1.82047e-015	-3.10926e-015	3.03818e-015	4.22216e-016	-6.82374e-016	-2.92146e-015	-3.98114e-015	-3.82164e-015	-4.89876e-016	1.43421e-015	1.08985e-015	3.27696e-015	-1.57607e-015	1.4267e-015	4.93597e-015
5.57934e-016	8.00624e-016	-1.2753e-015	4.24857e-016	-4.9962e-015	-1.24152e-015	-2.07924e-015	-1.60194e-015	-5.32771e-015	7.49108e-016	-1.98269e-015	-2.84838e-015	2.49979e-015	1.84532e-016	-9.70518e-016	-3.16439e-015	-4.01646e-015	-4.07274e-015	-7.74049e-016	1.31539e-015	1.09094e-015	2.81902e-015	-1.72451e-015	1.31361e-015	4.52418e-015
3.28395e-016	6.50281e-016	-1.29991e-015	1.02985e-016	-5.22039e-015	-1.44016e-015	-2.56902e-015	-1.68491e-015	-5.65958e-015	5.86038e-016	-2.13272e-015	-2.5814e-015	1.94544e-015	-5.20567e-017	-1.25979e-015	-3.39258e-015	-4.01381e-015	-4.29457e-015	-1.05655e-015	1.24078e-015	1.12752e-015	2.38492e-015	-1.84559e-015	1.24358e-015	4.13804e-015
9.7906e-017	5.13704e-016	-1.3231e-015	-2.24661e-016	-5.42648e-015	-1.63797e-015	-3.06047e-015	-1.75066e-015	-5.97601e-015	4.30662e-016	-2.27049e-015	-2.30923e-015	1.37904e-015	-2.8554e-016	-1.54857e-015	-3.60286e-015	-3.9723e-015	-4.48576e-015	-1.33409e-015	1.20983e-015	1.19868e-015	1.97692e-015	-1.93892e-015	1.21573e-015	3.77998e-015
-1.31549e-016	3.9229e-016	-1.34367e-015	-5.55039e-016	-5.61202e-015	-1.83228e-015	-3.54879e-015	-1.79859e-015	-6.27396e-015	2.84183e-016	-2.39526e-015	-2.03331e-015	8.05217e-016	-5.14247e-016	-1.83487e-015	-3.79295e-015	-3.89078e-015	-4.64515e-015	-1.60377e-015	1.22187e-015	1.30413e-015	1.59697e-015	-2.00403e-015	1.22787e-015	3.45173e-015
-3.58591e-016	2.86921e-016	-1.36033e-015	-8.85184e-016	-5.77525e-015	-2.01946e-015	-4.02962e-015	-1.82883e-015	-6.5513e-015	1.47047e-016	-2.50637e-015	-1.75463e-015	2.28481e-016	-7.35718e-016	-2.11681e-015	-3.96094e-015	-3.76902e-015	-4.77166e-015	-1.86303e-015	1.27644e-015	1.44246e-015	1.24608e-015	-2.04094e-015	1.27745e-015	3.15467e-015
-5.80626e-016	1.98429e-016	-1.37206e-015	-1.2121e-015	-5.9141e-015	-2.19716e-015	-4.49922e-015	-1.84108e-015	-6.80574e-015	1.92162e-017	-2.60382e-015	-1.47399e-015	-3.4703e-016	-9.48395e-016	-2.39286e-015	-4.10495e-015	-3.60662e-015	-4.86393e-015	-2.10962e-015	1.37354e-015	1.61217e-015	9.25752e-016	-2.05003e-015	1.36141e-015	2.89e-015
-7.95825e-016	1.27819e-016	-1.37781e-015	-1.53231e-015	-6.02726e-015	-2.36347e-015	-4.95352e-015	-1.83607e-015	-7.03577e-015	-9.90346e-017	-2.68841e-015	-1.19251e-015	-9.17154e-016	-1.15086e-015	-2.66139e-015	-4.22325e-015	-3.40404e-015	-4.92174e-015	-2.34112e-015	1.5117e-015	1.81072e-015	6.36689e-016	-2.03138e-015	1.47695e-015	2.65871e-015
-1.00202e-015	7.65015e-017	-1.37665e-015	-1.84317e-015	-6.11394e-015	-2.51604e-015	-5.38847e-015	-1.81431e-015	-7.24003e-015	-2.07421e-016	-2.76084e-015	-9.11339e-016	-1.47697e-015	-1.34194e-015	-2.91997e-015	-4.31475e-015	-3.1619e-015	-4.94492e-015	-2.5553e-015	1.68854e-015	2.0358e-015	3.79281e-016	-1.98515e-015	1.62075e-015	2.46105e-015
-1.19758e-015	4.44028e-017	-1.36791e-015	-2.14078e-015	-6.17301e-015	-2.65238e-015	-5.80087e-015	-1.7763e-015	-7.41726e-015	-3.06374e-016	-2.82183e-015	-6.31867e-016	-2.0222e-015	-1.52026e-015	-3.16607e-015	-4.37806e-015	-2.88193e-015	-4.93319e-015	-2.74967e-015	1.90257e-015	2.28386e-015	1.53926e-016	-1.91272e-015	1.78873e-015	2.29744e-015
-1.38088e-015	3.15222e-017	-1.35016e-015	-2.42243e-015	-6.20422e-015	-2.77068e-015	-6.18728e-015	-1.72363e-015	-7.56697e-015	-3.9625e-016	-2.87203e-015	-3.5505e-016	-2.5492e-015	-1.68525e-015	-3.39828e-015	-4.41265e-015	-2.56459e-015	-4.8868e-015	-2.92261e-015	2.15151e-015	2.5509e-015	-3.89365e-017	-1.81511e-015	1.97749e-015	2.16711e-015
-1.54991e-015	3.84134e-017	-1.32309e-015	-2.68557e-015	-6.2069e-015	-2.86958e-015	-6.54539e-015	-1.65782e-015	-7.68894e-015	-4.77091e-016	-2.91294e-015	-8.21925e-017	-3.05438e-015	-1.83586e-015	-3.61437e-015	-4.41788e-015	-2.21079e-015	-4.80607e-015	-3.07232e-015	2.43279e-015	2.83411e-015	-1.99896e-016	-1.69298e-015	2.18323e-015	2.06858e-015
-1.70323e-015	6.48399e-017	-1.28605e-015	-2.92817e-015	-6.18077e-015	-2.94792e-015	-6.87292e-015	-1.58057e-015	-7.78362e-015	-5.49481e-016	-2.94598e-015	1.85009e-016	-3.53404e-015	-1.97136e-015	-3.81225e-015	-4.39366e-015	-1.82243e-015	-4.69161e-015	-3.19756e-015	2.74262e-015	3.12934e-015	-3.30037e-016	-1.5474e-015	2.40187e-015	2.00114e-015
-1.83969e-015	1.11023e-016	-1.23849e-015	-3.14753e-015	-6.12636e-015	-3.00416e-015	-7.16761e-015	-1.49339e-015	-7.85122e-015	-6.14729e-016	-2.97224e-015	4.45397e-016	-3.98528e-015	-2.09096e-015	-3.99067e-015	-4.34044e-015	-1.40141e-015	-4.54488e-015	-3.2982e-015	3.07799e-015	3.43241e-015	-4.29977e-016	-1.38033e-015	2.62969e-015	1.96381e-015
-1.95765e-015	1.76361e-016	-1.18074e-015	-3.3411e-015	-6.04459e-015	-3.03826e-015	-7.42805e-015	-1.39852e-015	-7.89266e-015	-6.74087e-016	-2.99367e-015	6.9759e-016	-4.40571e-015	-2.19536e-015	-4.14802e-015	-4.25862e-015	-9.50232e-016	-4.36686e-015	-3.37297e-015	3.43492e-015	3.73871e-015	-5.01069e-016	-1.19329e-015	2.86238e-015	1.95465e-015
-2.05579e-015	2.6052e-016	-1.11366e-015	-3.50711e-015	-5.93628e-015	-3.0503e-015	-7.65321e-015	-1.29895e-015	-7.90892e-015	-7.28854e-016	-3.01182e-015	9.40087e-016	-4.79367e-015	-2.28468e-015	-4.28283e-015	-4.14996e-015	-4.72031e-016	-4.15943e-015	-3.42138e-015	3.80976e-015	4.04397e-015	-5.44712e-016	-9.88027e-016	3.09579e-015	1.9707e-015
-2.13397e-015	3.62975e-016	-1.03756e-015	-3.64385e-015	-5.80291e-015	-3.04027e-015	-7.84426e-015	-1.19837e-015	-7.90191e-015	-7.80496e-016	-3.02854e-015	1.17154e-015	-5.14729e-015	-2.35901e-015	-4.39376e-015	-4.01514e-015	3.00257e-017	-3.92474e-015	-3.44402e-015	4.19845e-015	4.34283e-015	-5.62497e-016	-7.66474e-016	3.32618e-015	2.00916e-015
-2.19167e-015	4.83255e-016	-9.53032e-016	-3.74992e-015	-5.64638e-015	-3.00932e-015	-8.00085e-015	-1.09949e-015	-7.87426e-015	-8.30411e-016	-3.0462e-015	1.39038e-015	-5.46528e-015	-2.41932e-015	-4.47994e-015	-3.85597e-015	5.52338e-016	-3.6646e-015	-3.44171e-015	4.5963e-015	4.63041e-015	-5.56103e-016	-5.30803e-016	3.5496e-015	2.06776e-015
-2.22904e-015	6.19861e-016	-8.6113e-016	-3.82384e-015	-5.46853e-015	-2.95848e-015	-8.12282e-015	-1.00504e-015	-7.82769e-015	-8.80096e-016	-3.06678e-015	1.59582e-015	-5.74702e-015	-2.46538e-015	-4.541e-015	-3.67471e-015	1.09027e-015	-3.38227e-015	-3.41575e-015	4.99827e-015	4.90294e-015	-5.27297e-016	-2.83297e-016	3.76202e-015	2.14237e-015
-2.24533e-015	7.70705e-016	-7.62605e-016	-3.86462e-015	-5.27206e-015	-2.88964e-015	-8.21288e-015	-9.17724e-016	-7.76441e-015	-9.31385e-016	-3.0926e-015	1.7862e-015	-5.99284e-015	-2.4982e-015	-4.57634e-015	-3.47447e-015	1.63956e-015	-3.08089e-015	-3.36754e-015	5.39987e-015	5.156e-015	-4.78625e-016	-2.60291e-017	3.95991e-015	2.2283e-015
-2.24134e-015	9.34679e-016	-6.58784e-016	-3.87221e-015	-5.05926e-015	-2.80457e-015	-8.27184e-015	-8.40298e-016	-7.68743e-015	-9.85831e-016	-3.12551e-015	1.95989e-015	-6.20374e-015	-2.5187e-015	-4.58612e-015	-3.25788e-015	2.19592e-015	-2.76287e-015	-3.29841e-015	5.79658e-015	5.38514e-015	-4.12513e-016	2.39197e-016	4.13934e-015	2.32259e-015
-2.21767e-015	1.11036e-015	-5.51005e-016	-3.84649e-015	-4.83289e-015	-2.70552e-015	-8.30173e-015	-7.7576e-016	-7.5994e-015	-1.04515e-015	-3.16756e-015	2.1151e-015	-6.38043e-015	-2.52791e-015	-4.56954e-015	-3.02781e-015	2.75473e-015	-2.43116e-015	-3.21003e-015	6.18395e-015	5.58652e-015	-3.31479e-016	5.09912e-016	4.29766e-015	2.42152e-015
-2.17576e-015	1.2964e-015	-4.40818e-016	-3.78709e-015	-4.59594e-015	-2.59474e-015	-8.30505e-015	-7.27226e-016	-7.50308e-015	-1.11128e-015	-3.22043e-015	2.25049e-015	-6.5236e-015	-2.52674e-015	-4.52721e-015	-2.78702e-015	3.31154e-015	-2.08923e-015	-3.10531e-015	6.5571e-015	5.75595e-015	-2.38104e-016	7.83701e-016	4.4323e-015	2.52054e-015
-2.11709e-015	1.49063e-015	-3.29651e-016	-3.69441e-015	-4.35162e-015	-2.47503e-015	-8.28416e-015	-6.97872e-016	-7.4014e-015	-1.18637e-015	-3.28627e-015	2.36484e-015	-6.6355e-015	-2.51619e-015	-4.45993e-015	-2.53929e-015	3.86174e-015	-1.74074e-015	-2.98722e-015	6.91152e-015	5.88939e-015	-1.34846e-016	1.05903e-015	4.54065e-015	2.61535e-015
-2.04299e-015	1.69045e-015	-2.19095e-016	-3.56939e-015	-4.10343e-015	-2.34974e-015	-8.24187e-015	-6.90757e-016	-7.29692e-015	-1.2721e-015	-3.36655e-015	2.45704e-015	-6.71827e-015	-2.49767e-015	-4.36824e-015	-2.28759e-015	4.40038e-015	-1.38972e-015	-2.85853e-015	7.2428e-015	5.98361e-015	-2.46619e-017	1.33318e-015	4.6197e-015	2.70115e-015
-1.95539e-015	1.89397e-015	-1.11319e-016	-3.41359e-015	-3.85472e-015	-2.2216e-015	-8.18147e-015	-7.08153e-016	-7.19214e-015	-1.3705e-015	-3.4625e-015	2.52573e-015	-6.77526e-015	-2.47262e-015	-4.2523e-015	-2.03541e-015	4.92192e-015	-1.03976e-015	-2.72209e-015	7.54644e-015	6.03627e-015	8.95394e-017	1.60361e-015	4.66732e-015	2.77363e-015
-1.85637e-015	2.09893e-015	-7.40774e-018	-3.22856e-015	-3.60858e-015	-2.09339e-015	-8.10601e-015	-7.52527e-016	-7.08944e-015	-1.48289e-015	-3.57575e-015	2.57033e-015	-6.80875e-015	-2.44156e-015	-4.11369e-015	-1.78574e-015	5.42203e-015	-6.93605e-016	-2.58069e-015	7.8182e-015	6.04468e-015	2.05575e-016	1.86814e-015	4.68154e-015	2.82951e-015
-1.74769e-015	2.30275e-015	9.07182e-017	-3.01608e-015	-3.36821e-015	-1.96812e-015	-8.01844e-015	-8.25922e-016	-6.99099e-015	-1.61081e-015	-3.7068e-015	2.58989e-015	-6.82152e-015	-2.40546e-015	-3.95394e-015	-1.54131e-015	5.89544e-015	-3.55608e-016	-2.43769e-015	8.0548e-015	6.00769e-015	3.20299e-016	2.12431e-015	4.66112e-015	2.86456e-015
-1.63196e-015	2.50334e-015	1.81403e-016	-2.77812e-015	-3.13673e-015	-1.84974e-015	-7.92209e-015	-9.29873e-016	-6.89977e-015	-1.75517e-015	-3.8557e-015	2.58404e-015	-6.81642e-015	-2.3653e-015	-3.77493e-015	-1.30563e-015	6.33772e-015	-2.91675e-017	-2.2966e-015	8.25313e-015	5.92356e-015	4.30763e-016	2.37009e-015	4.60445e-015	2.87482e-015
-1.5121e-015	2.69761e-015	2.6283e-016	-2.51696e-015	-2.9168e-015	-1.74085e-015	-7.82034e-015	-1.06528e-015	-6.81757e-015	-1.91698e-015	-4.02266e-015	2.55182e-015	-6.79632e-015	-2.32199e-015	-3.57893e-015	-1.0822e-015	6.74468e-015	2.81707e-016	-2.16062e-015	8.40947e-015	5.79153e-015	5.34635e-016	2.60314e-015	4.51038e-015	2.85703e-015
-1.39013e-015	2.88367e-015	3.3382e-016	-2.23497e-015	-2.71128e-015	-1.64492e-015	-7.71615e-015	-1.23357e-015	-6.74635e-015	-2.09748e-015	-4.20803e-015	2.49308e-015	-6.76519e-015	-2.27584e-015	-3.36792e-015	-8.74024e-016	7.11239e-015	5.73747e-016	-2.03282e-015	8.52086e-015	5.61075e-015	6.29824e-016	2.82104e-015	4.37825e-015	2.80745e-015
-1.26838e-015	3.05902e-015	3.93519e-016	-1.93509e-015	-2.52246e-015	-1.56512e-015	-7.6131e-015	-1.43551e-015	-6.68711e-015	-2.29757e-015	-4.41174e-015	2.4076e-015	-6.72694e-015	-2.22823e-015	-3.14401e-015	-6.83379e-016	7.43729e-015	8.43673e-016	-1.91639e-015	8.5856e-015	5.38126e-015	7.14051e-016	3.02215e-015	4.20754e-015	2.72242e-015
-1.14918e-015	3.22064e-015	4.39768e-016	-1.6207e-015	-2.35215e-015	-1.5043e-015	-7.51382e-015	-1.67097e-015	-6.64121e-015	-2.51725e-015	-4.63308e-015	2.29551e-015	-6.68498e-015	-2.17941e-015	-2.90973e-015	-5.12435e-016	7.71622e-015	1.08888e-015	-1.81503e-015	8.60177e-015	5.10322e-015	7.84779e-016	3.20438e-015	3.99783e-015	2.59908e-015
-1.03551e-015	3.36624e-015	4.72071e-016	-1.29458e-015	-2.2026e-015	-1.46411e-015	-7.42118e-015	-1.93978e-015	-6.60948e-015	-2.7568e-015	-4.87098e-015	2.15696e-015	-6.64218e-015	-2.12948e-015	-2.66792e-015	-3.63358e-016	7.94583e-015	1.30684e-015	-1.73176e-015	8.56742e-015	4.77786e-015	8.39821e-016	3.3655e-015	3.74976e-015	2.43523e-015
-9.29695e-016	3.49265e-015	4.90193e-016	-9.5996e-016	-2.07502e-015	-1.44697e-015	-7.33787e-015	-2.24152e-015	-6.59194e-015	-3.01558e-015	-5.12452e-015	1.99257e-015	-6.60174e-015	-2.07913e-015	-2.42043e-015	-2.37363e-016	8.12344e-015	1.49444e-015	-1.66941e-015	8.48155e-015	4.40591e-015	8.7667e-016	3.50419e-015	3.46419e-015	2.22863e-015
-8.34335e-016	3.59725e-015	4.93131e-016	-6.20428e-016	-1.96981e-015	-1.45537e-015	-7.26584e-015	-2.5746e-015	-6.5881e-015	-3.29423e-015	-5.39171e-015	1.80298e-015	-6.56699e-015	-2.02866e-015	-2.17005e-015	-1.36036e-016	8.24623e-015	1.64927e-015	-1.63017e-015	8.34348e-015	3.98936e-015	8.93054e-016	3.61882e-015	3.14134e-015	1.97735e-015
-7.5127e-016	3.67745e-015	4.80153e-016	-2.79913e-016	-1.88808e-015	-1.49032e-015	-7.20729e-015	-2.93786e-015	-6.59808e-015	-3.59226e-015	-5.67035e-015	1.5892e-015	-6.54068e-015	-1.97811e-015	-1.91982e-015	-5.97496e-017	8.31279e-015	1.76956e-015	-1.6153e-015	8.1533e-015	3.53112e-015	8.87678e-016	3.70775e-015	2.78161e-015	1.67972e-015
-6.82019e-016	3.73066e-015	4.51431e-016	5.84117e-017	-1.82987e-015	-1.55302e-015	-7.16403e-015	-3.3299e-015	-6.62207e-015	-3.90927e-015	-5.95893e-015	1.3528e-015	-6.52538e-015	-1.92698e-015	-1.67191e-015	-9.55038e-018	8.32201e-015	1.85319e-015	-1.62707e-015	7.91078e-015	3.03319e-015	8.58684e-016	3.76932e-015	2.3853e-015	1.33473e-015
-6.28987e-016	3.75468e-015	4.07208e-016	3.92029e-016	-1.79454e-015	-1.64428e-015	-7.13718e-015	-3.74747e-015	-6.65955e-015	-4.24402e-015	-6.25483e-015	1.09479e-015	-6.52273e-015	-1.87484e-015	-1.42953e-015	1.485e-017	8.273e-015	1.89876e-015	-1.66657e-015	7.61711e-015	2.49776e-015	8.045e-016	3.80259e-015	1.95366e-015	9.42348e-016
-5.93717e-016	3.74746e-015	3.47806e-016	7.16876e-016	-1.78145e-015	-1.76441e-015	-7.12709e-015	-4.18746e-015	-6.70875e-015	-4.59526e-015	-6.55572e-015	8.16629e-016	-6.53365e-015	-1.82105e-015	-1.19456e-015	1.36471e-017	8.16572e-015	1.90556e-015	-1.73529e-015	7.27335e-015	1.92864e-015	7.23912e-016	3.80602e-015	1.48827e-015	5.01831e-016
-5.7787e-016	3.70771e-015	2.73168e-016	1.02981e-015	-1.78976e-015	-1.91271e-015	-7.13444e-015	-4.64674e-015	-6.76753e-015	-4.96187e-015	-6.85882e-015	5.20328e-016	-6.55972e-015	-1.76573e-015	-9.69214e-016	-1.3235e-017	8.00083e-015	1.87258e-015	-1.83363e-015	6.88005e-015	1.32922e-015	6.16127e-016	3.77873e-015	9.90143e-016	1.38983e-017
-5.82663e-016	3.63336e-015	1.84936e-016	1.32778e-015	-1.81776e-015	-2.0881e-015	-7.15869e-015	-5.12156e-015	-6.83499e-015	-5.3424e-015	-7.16148e-015	2.07726e-016	-6.60272e-015	-1.70847e-015	-7.55936e-016	-6.42376e-017	7.77887e-015	1.79967e-015	-1.9615e-015	6.43972e-015	7.02486e-016	4.79747e-016	3.7196e-015	4.61382e-016	-5.20437e-016
-6.08916e-016	3.5225e-015	8.41096e-017	1.60763e-015	-1.8638e-015	-2.28888e-015	-7.19943e-015	-5.60731e-015	-6.90925e-015	-5.73523e-015	-7.46121e-015	-1.19535e-016	-6.66338e-015	-1.64823e-015	-5.56719e-016	-1.38545e-016	7.50121e-015	1.6864e-015	-2.11857e-015	5.955e-015	5.24254e-017	3.13717e-016	3.62761e-015	-9.63659e-017	-1.10016e-015
-6.57361e-016	3.37439e-015	-2.72806e-017	1.86703e-015	-1.92513e-015	-2.51338e-015	-7.25575e-015	-6.09985e-015	-6.98752e-015	-6.13835e-015	-7.75547e-015	-4.59089e-016	-6.74198e-015	-1.58408e-015	-3.73347e-016	-2.34243e-016	7.16988e-015	1.53314e-015	-2.30416e-015	5.42847e-015	-6.16629e-016	1.17694e-016	3.50213e-015	-6.8122e-016	-1.72337e-015
-7.28087e-016	3.18771e-015	-1.47993e-016	2.1044e-015	-1.99872e-015	-2.75957e-015	-7.32564e-015	-6.59511e-015	-7.06789e-015	-6.55013e-015	-8.04088e-015	-8.09025e-016	-6.83911e-015	-1.51605e-015	-2.07644e-016	-3.49754e-016	6.7877e-015	1.3404e-015	-2.51721e-015	4.86327e-015	-1.30058e-015	-1.08647e-016	3.34257e-015	-1.29164e-015	-2.38762e-015
-8.21766e-016	2.96138e-015	-2.76929e-016	2.31713e-015	-2.0823e-015	-3.02457e-015	-7.40769e-015	-7.08868e-015	-7.14814e-015	-6.96815e-015	-8.31479e-015	-1.16702e-015	-6.95457e-015	-1.44315e-015	-6.05776e-017	-4.82812e-016	6.35624e-015	1.109e-015	-2.75617e-015	4.26196e-015	-1.99577e-015	-3.65443e-016	3.14873e-015	-1.92639e-015	-3.09046e-015
-9.38047e-016	2.69449e-015	-4.11876e-016	2.50363e-015	-2.17302e-015	-3.30515e-015	-7.50011e-015	-7.57625e-015	-7.22566e-015	-7.39027e-015	-8.57509e-015	-1.53082e-015	-7.0879e-015	-1.36516e-015	6.67958e-017	-6.30973e-016	5.87821e-015	8.40487e-016	-3.0192e-015	3.62811e-015	-2.69779e-015	-6.53335e-016	2.92033e-015	-2.58348e-015	-3.829e-015
-1.07654e-015	2.38685e-015	-5.51054e-016	2.66224e-015	-2.2683e-015	-3.59806e-015	-7.60064e-015	-8.05324e-015	-7.29887e-015	-7.81446e-015	-8.81953e-015	-1.89878e-015	-7.23872e-015	-1.28151e-015	1.73618e-016	-7.91756e-016	5.35753e-015	5.36281e-016	-3.30437e-015	2.96555e-015	-3.40232e-015	-9.71986e-016	2.65717e-015	-3.26078e-015	-4.60009e-015
-1.23684e-015	2.03818e-015	-6.92459e-016	2.79137e-015	-2.36419e-015	-3.89952e-015	-7.70625e-015	-8.5151e-015	-7.36574e-015	-8.23836e-015	-9.04636e-015	-2.26846e-015	-7.40563e-015	-1.19113e-015	2.59154e-016	-9.62658e-016	4.79773e-015	1.97405e-016	-3.6093e-015	2.27727e-015	-4.10605e-015	-1.32091e-015	2.35909e-015	-3.95614e-015	-5.40003e-015
-1.41835e-015	1.64925e-015	-8.32855e-016	2.89006e-015	-2.45706e-015	-4.20552e-015	-7.81345e-015	-8.95709e-015	-7.42389e-015	-8.65885e-015	-9.25309e-015	-2.63748e-015	-7.58757e-015	-1.09335e-015	3.23018e-016	-1.13967e-015	4.20284e-015	-1.74509e-016	-3.93039e-015	1.56682e-015	-4.80495e-015	-1.69943e-015	2.02664e-015	-4.66704e-015	-6.22476e-015
-1.61968e-015	1.21995e-015	-9.70104e-016	2.95813e-015	-2.54277e-015	-4.51095e-015	-7.91958e-015	-9.37442e-015	-7.47079e-015	-9.07423e-015	-9.43806e-015	-3.00363e-015	-7.78304e-015	-9.87885e-016	3.65212e-016	-1.31989e-015	3.57695e-015	-5.76468e-016	-4.26493e-015	8.38423e-016	-5.49533e-015	-2.10704e-015	1.66027e-015	-5.39105e-015	-7.0696e-015
-1.83953e-015	7.51095e-016	-1.1023e-015	2.99552e-015	-2.61818e-015	-4.81162e-015	-8.02184e-015	-9.76344e-015	-7.50472e-015	-9.48239e-015	-9.60034e-015	-3.36489e-015	-7.99051e-015	-8.741e-016	3.85829e-016	-1.50028e-015	2.9246e-015	-1.00665e-015	-4.60998e-015	9.64707e-017	-6.17387e-015	-2.54302e-015	1.2607e-015	-6.12635e-015	-7.92995e-015
-2.07693e-015	2.43478e-016	-1.22722e-015	3.0024e-015	-2.67963e-015	-5.10229e-015	-8.11648e-015	-1.01209e-014	-7.52442e-015	-9.88148e-015	-9.7388e-015	-3.7192e-015	-8.20896e-015	-7.51625e-016	3.85624e-016	-1.67783e-015	2.24975e-015	-1.46249e-015	-4.96179e-015	-6.55703e-016	-6.8371e-015	-3.0064e-015	8.28854e-016	-6.87093e-015	-8.80148e-015
-2.33053e-015	-3.01175e-016	-1.34308e-015	2.97956e-015	-2.72333e-015	-5.37899e-015	-8.20071e-015	-1.0443e-014	-7.52826e-015	-1.02695e-014	-9.8528e-015	-4.06517e-015	-8.43584e-015	-6.20913e-016	3.65188e-016	-1.84958e-015	1.5561e-015	-1.94116e-015	-5.31667e-015	-1.41393e-015	-7.4819e-015	-3.49575e-015	3.65596e-016	-7.62221e-015	-9.67999e-015
-2.59871e-015	-8.81572e-016	-1.44781e-015	2.9283e-015	-2.74653e-015	-5.63717e-015	-8.27143e-015	-1.07265e-014	-7.51501e-015	-1.06443e-014	-9.94239e-015	-4.40139e-015	-8.66983e-015	-4.8167e-016	3.24818e-016	-2.01273e-015	8.4797e-016	-2.43993e-015	-5.6711e-015	-2.17437e-015	-8.10554e-015	-4.0099e-015	-1.27759e-016	-8.37752e-015	-1.05614e-014
-2.88013e-015	-1.49584e-015	-1.53941e-015	2.8494e-015	-2.74713e-015	-5.87204e-015	-8.32559e-015	-1.09689e-014	-7.48366e-015	-1.1004e-014	-1.00075e-014	-4.72571e-015	-8.90904e-015	-3.33753e-016	2.66387e-016	-2.16455e-015	1.29867e-016	-2.95639e-015	-6.02145e-015	-2.93395e-015	-8.70574e-015	-4.5474e-015	-6.49632e-016	-9.13448e-015	-1.14396e-014
-3.17359e-015	-2.14192e-015	-1.61635e-015	2.74472e-015	-2.72213e-015	-6.07846e-015	-8.35978e-015	-1.1168e-014	-7.43418e-015	-1.13471e-014	-1.00488e-014	-5.03722e-015	-9.15157e-015	-1.77861e-016	1.91311e-016	-2.30276e-015	-5.94119e-016	-3.48773e-015	-6.36415e-015	-3.68927e-015	-9.2804e-015	-5.10683e-015	-1.19799e-015	-9.88992e-015	-1.23101e-014
-3.4779e-015	-2.81728e-015	-1.67738e-015	2.61637e-015	-2.66921e-015	-6.25216e-015	-8.37121e-015	-1.13218e-014	-7.36603e-015	-1.16728e-014	-1.00678e-014	-5.33478e-015	-9.39671e-015	-1.45037e-017	1.00966e-016	-2.4252e-015	-1.31954e-015	-4.03129e-015	-6.69584e-015	-4.43764e-015	-9.82767e-015	-5.68596e-015	-1.77068e-015	-1.06413e-014	-1.31684e-014
-3.79166e-015	-3.51911e-015	-1.72106e-015	2.4662e-015	-2.58665e-015	-6.38943e-015	-8.35725e-015	-1.14291e-014	-7.27964e-015	-1.19795e-014	-1.00655e-014	-5.61731e-015	-9.64324e-015	1.55698e-016	-2.44978e-018	-2.52955e-015	-2.04202e-015	-4.58435e-015	-7.01344e-015	-5.17603e-015	-1.03459e-014	-6.2828e-015	-2.36565e-015	-1.1386e-014	-1.401e-014
-4.1125e-015	-4.24404e-015	-1.74609e-015	2.29668e-015	-2.4731e-015	-6.48655e-015	-8.31541e-015	-1.14896e-014	-7.1751e-015	-1.22657e-014	-1.00431e-014	-5.88405e-015	-9.88995e-015	3.32286e-016	-1.17408e-016	-2.61409e-015	-2.75808e-015	-5.1436e-015	-7.31356e-015	-5.90166e-015	-1.0834e-014	-6.89602e-015	-2.98113e-015	-1.21213e-014	-1.48302e-014
-4.43887e-015	-4.98888e-015	-1.75188e-015	2.11069e-015	-2.32721e-015	-6.54064e-015	-8.24419e-015	-1.15029e-014	-7.05284e-015	-1.25304e-014	-1.00021e-014	-6.13448e-015	-1.01362e-014	5.14344e-016	-2.41176e-016	-2.67757e-015	-3.4647e-015	-5.70674e-015	-7.59272e-015	-6.61219e-015	-1.1291e-014	-7.52313e-015	-3.61425e-015	-1.28445e-014	-1.56244e-014
-4.76943e-015	-5.75065e-015	-1.73848e-015	1.91077e-015	-2.14842e-015	-6.54944e-015	-8.14158e-015	-1.14687e-014	-6.91307e-015	-1.27723e-014	-9.94479e-015	-6.36851e-015	-1.03813e-014	7.00658e-016	-3.72646e-016	-2.71838e-015	-4.15815e-015	-6.2707e-015	-7.84798e-015	-7.3055e-015	-1.17159e-014	-8.16062e-015	-4.2623e-015	-1.35533e-014	-1.63878e-014
-5.1026e-015	-6.52534e-015	-1.70524e-015	1.69984e-015	-1.93702e-015	-6.51016e-015	-8.0062e-015	-1.13884e-014	-6.75768e-015	-1.29913e-014	-9.87331e-015	-6.58497e-015	-1.06241e-014	8.89967e-016	-5.09691e-016	-2.73532e-015	-4.83522e-015	-6.83285e-015	-8.07659e-015	-7.97954e-015	-1.21082e-014	-8.80604e-015	-4.92197e-015	-1.42441e-014	-1.71165e-014
-5.43729e-015	-7.30911e-015	-1.65256e-015	1.48043e-015	-1.69367e-015	-6.42153e-015	-7.83781e-015	-1.12628e-014	-6.58801e-015	-1.31865e-014	-9.78985e-015	-6.78409e-015	-1.0864e-014	1.08113e-015	-6.4949e-016	-2.72765e-015	-5.49339e-015	-7.38964e-015	-8.27629e-015	-8.63243e-015	-1.24667e-014	-9.45786e-015	-5.59023e-015	-1.49145e-014	-1.7807e-014
-5.77314e-015	-8.09786e-015	-1.5805e-015	1.25565e-015	-1.41899e-015	-6.28271e-015	-7.6357e-015	-1.10934e-014	-6.40567e-015	-1.33567e-014	-9.69694e-015	-6.96659e-015	-1.10998e-014	1.27275e-015	-7.8963e-016	-2.69502e-015	-6.13023e-015	-7.93848e-015	-8.44508e-015	-9.26246e-015	-1.27914e-014	-1.01137e-014	-6.26352e-015	-1.55623e-014	-1.84553e-014
-6.10876e-015	-8.88733e-015	-1.48938e-015	1.02867e-015	-1.11415e-015	-6.09276e-015	-7.39949e-015	-1.08824e-014	-6.21229e-015	-1.35016e-014	-9.59715e-015	-7.13246e-015	-1.13315e-014	1.46329e-015	-9.27676e-016	-2.63754e-015	-6.74343e-015	-8.47632e-015	-8.58072e-015	-9.86766e-015	-1.30823e-014	-1.07705e-014	-6.93858e-015	-1.6185e-014	-1.9058e-014
-6.44179e-015	-9.6728e-015	-1.38027e-015	8.02598e-016	-7.81122e-016	-5.8516e-015	-7.12923e-015	-1.0632e-014	-6.00929e-015	-1.36215e-014	-9.49257e-015	-7.28154e-015	-1.15586e-014	1.6516e-015	-1.06196e-015	-2.55516e-015	-7.33078e-015	-9.00056e-015	-8.68242e-015	-1.04471e-014	-1.33394e-014	-1.14252e-014	-7.61168e-015	-1.67799e-014	-1.96119e-014
-6.77148e-015	-1.04505e-014	-1.2542e-015	5.80316e-016	-4.21993e-016	-5.55949e-015	-6.82631e-015	-1.0345e-014	-5.79843e-015	-1.37161e-014	-9.3852e-015	-7.41472e-015	-1.17811e-014	1.83625e-015	-1.19011e-015	-2.44882e-015	-7.88969e-015	-9.50877e-015	-8.74907e-015	-1.10001e-014	-1.35621e-014	-1.20743e-014	-8.27909e-015	-1.73436e-014	-2.01139e-014
-7.09702e-015	-1.12164e-014	-1.11222e-015	3.64333e-016	-3.90015e-017	-5.21775e-015	-6.49221e-015	-1.00244e-014	-5.58208e-015	-1.37853e-014	-9.27741e-015	-7.53234e-015	-1.19991e-014	2.01578e-015	-1.30982e-015	-2.31867e-015	-8.41898e-015	-9.99808e-015	-8.77982e-015	-1.15259e-014	-1.37506e-014	-1.27147e-014	-8.93659e-015	-1.78737e-014	-2.05613e-014
-7.41753e-015	-1.19654e-014	-9.55848e-016	1.57695e-016	3.65576e-016	-4.82833e-015	-6.12785e-015	-9.67363e-015	-5.36223e-015	-1.38286e-014	-9.17129e-015	-7.63453e-015	-1.22127e-014	2.18928e-015	-1.41915e-015	-2.16484e-015	-8.91779e-015	-1.04658e-014	-8.77442e-015	-1.20238e-014	-1.39051e-014	-1.33434e-014	-9.58076e-015	-1.83677e-014	-2.09518e-014
-7.73247e-015	-1.26932e-014	-7.86415e-016	-3.67069e-017	7.88622e-016	-4.39355e-015	-5.73537e-015	-9.29606e-015	-5.14013e-015	-1.38461e-014	-9.06888e-015	-7.72192e-015	-1.24209e-014	2.35514e-015	-1.51607e-015	-1.98819e-015	-9.3848e-015	-1.09095e-014	-8.73161e-015	-1.24923e-014	-1.40254e-014	-1.39576e-014	-1.02075e-014	-1.88234e-014	-2.12839e-014
-8.04141e-015	-1.33954e-014	-6.0557e-016	-2.16187e-016	1.22673e-015	-3.9161e-015	-5.31688e-015	-8.89577e-015	-4.91745e-015	-1.38387e-014	-8.97194e-015	-7.79552e-015	-1.26235e-014	2.51236e-015	-1.59872e-015	-1.79009e-015	-9.81886e-015	-1.13266e-014	-8.65135e-015	-1.29315e-014	-1.41117e-014	-1.45543e-014	-1.08131e-014	-1.92384e-014	-2.15559e-014
-8.34378e-015	-1.40675e-014	-4.1516e-016	-3.79001e-016	1.67597e-015	-3.39912e-015	-4.87552e-015	-8.47615e-015	-4.69637e-015	-1.38063e-014	-8.88213e-015	-7.85603e-015	-1.2821e-014	2.65956e-015	-1.66542e-015	-1.57161e-015	-1.02186e-014	-1.1715e-014	-8.53467e-015	-1.3341e-014	-1.41637e-014	-1.513e-014	-1.13933e-014	-1.96102e-014	-2.17665e-014
-8.63886e-015	-1.47061e-014	-2.16921e-016	-5.22986e-016	2.13317e-015	-2.84585e-015	-4.41438e-015	-8.04036e-015	-4.47836e-015	-1.37491e-014	-8.8008e-015	-7.90435e-015	-1.30125e-014	2.79568e-015	-1.71495e-015	-1.33468e-015	-1.05833e-014	-1.20723e-014	-8.38159e-015	-1.37203e-014	-1.41817e-014	-1.56813e-014	-1.19445e-014	-1.99371e-014	-2.19154e-014
-8.92592e-015	-1.53077e-014	-1.24183e-017	-6.46638e-016	2.59553e-015	-2.26078e-015	-3.93718e-015	-7.59244e-015	-4.26466e-015	-1.36675e-014	-8.72899e-015	-7.94123e-015	-1.31977e-014	2.91967e-015	-1.7462e-015	-1.08036e-015	-1.0913e-014	-1.2397e-014	-8.19316e-015	-1.40692e-014	-1.41657e-014	-1.62052e-014	-1.24631e-014	-2.02169e-014	-2.2002e-014
-9.20396e-015	-1.58681e-014	1.9624e-016	-7.49196e-016	3.05821e-015	-1.64877e-015	-3.44759e-015	-7.13588e-015	-4.05685e-015	-1.35619e-014	-8.66755e-015	-7.96747e-015	-1.33765e-014	3.03065e-015	-1.75838e-015	-8.10846e-016	-1.12072e-014	-1.26868e-014	-7.97051e-015	-1.43875e-014	-1.41152e-014	-1.6699e-014	-1.29454e-014	-2.04474e-014	-2.20263e-014
-9.4722e-015	-1.63845e-014	4.06829e-016	-8.29852e-016	3.51706e-015	-1.01492e-015	-2.95014e-015	-6.67448e-015	-3.85678e-015	-1.34325e-014	-8.61688e-015	-7.98397e-015	-1.35482e-014	3.12779e-015	-1.75067e-015	-5.27687e-016	-1.14649e-014	-1.29395e-014	-7.71532e-015	-1.46752e-014	-1.40304e-014	-1.71599e-014	-1.33881e-014	-2.06272e-014	-2.19892e-014
-9.73016e-015	-1.6854e-014	6.1824e-016	-8.87736e-016	3.96876e-015	-3.63734e-016	-2.4491e-015	-6.21202e-015	-3.66524e-015	-1.32797e-014	-8.57651e-015	-7.99125e-015	-1.37129e-014	3.21029e-015	-1.72292e-015	-2.32204e-016	-1.16863e-014	-1.31539e-014	-7.42919e-015	-1.49314e-014	-1.39112e-014	-1.75849e-014	-1.3788e-014	-2.07552e-014	-2.18907e-014
-9.97773e-015	-1.72736e-014	8.28512e-016	-9.22427e-016	4.40895e-015	2.98814e-016	-1.94892e-015	-5.75211e-015	-3.48275e-015	-1.31039e-014	-8.5464e-015	-7.98971e-015	-1.38689e-014	3.2777e-015	-1.675e-015	7.31325e-017	-1.1871e-014	-1.33288e-014	-7.1144e-015	-1.51557e-014	-1.37576e-014	-1.79718e-014	-1.41421e-014	-2.08308e-014	-2.17325e-014
-1.02138e-014	-1.76409e-014	1.03558e-015	-9.34323e-016	4.83356e-015	9.66809e-016	-1.45336e-015	-5.29719e-015	-3.31006e-015	-1.29055e-014	-8.52562e-015	-7.98004e-015	-1.40155e-014	3.32943e-015	-1.60727e-015	3.86232e-016	-1.20192e-014	-1.34621e-014	-6.77221e-015	-1.53484e-014	-1.35693e-014	-1.83178e-014	-1.44479e-014	-2.08537e-014	-2.15158e-014
-1.04374e-014	-1.79542e-014	1.23796e-015	-9.23642e-016	5.23984e-015	1.63459e-015	-9.67036e-016	-4.84978e-015	-3.14729e-015	-1.26857e-014	-8.51266e-015	-7.96293e-015	-1.41511e-014	3.36496e-015	-1.52011e-015	7.0523e-016	-1.21309e-014	-1.35526e-014	-6.40489e-015	-1.55088e-014	-1.33463e-014	-1.86207e-014	-1.47028e-014	-2.08232e-014	-2.12418e-014
-1.06479e-014	-1.82112e-014	1.43401e-015	-8.91054e-016	5.62469e-015	2.29626e-015	-4.94388e-016	-4.41234e-015	-2.99484e-015	-1.24449e-014	-8.5065e-015	-7.93926e-015	-1.42744e-014	3.38397e-015	-1.41388e-015	1.02831e-015	-1.2206e-014	-1.35994e-014	-6.01422e-015	-1.56363e-014	-1.3089e-014	-1.88785e-014	-1.4905e-014	-2.07391e-014	-2.09127e-014
-1.08446e-014	-1.84111e-014	1.62266e-015	-8.37672e-016	5.98534e-015	2.9459e-015	-3.96274e-017	-3.9875e-015	-2.8529e-015	-1.21835e-014	-8.50613e-015	-7.90933e-015	-1.43834e-014	3.38653e-015	-1.28964e-015	1.35464e-015	-1.22444e-014	-1.36011e-014	-5.60255e-015	-1.57304e-014	-1.2797e-014	-1.90892e-014	-1.50528e-014	-2.06023e-014	-2.05309e-014
-1.10271e-014	-1.85534e-014	1.803e-015	-7.64934e-016	6.31857e-015	3.57789e-015	3.93131e-016	-3.57694e-015	-2.72011e-015	-1.19029e-014	-8.50943e-015	-7.87359e-015	-1.44754e-014	3.37248e-015	-1.14861e-015	1.68196e-015	-1.22466e-014	-1.3557e-014	-5.17196e-015	-1.57901e-014	-1.24704e-014	-1.92506e-014	-1.51448e-014	-2.04129e-014	-2.00994e-014
-1.11948e-014	-1.86372e-014	1.97468e-015	-6.74726e-016	6.62199e-015	4.18708e-015	8.00504e-016	-3.18162e-015	-2.59537e-015	-1.16031e-014	-8.51368e-015	-7.8322e-015	-1.45488e-014	3.34189e-015	-9.91608e-016	2.00891e-015	-1.22128e-014	-1.34658e-014	-4.72394e-015	-1.58154e-014	-1.21086e-014	-1.9361e-014	-1.51802e-014	-2.01718e-014	-1.96208e-014
-1.13471e-014	-1.86626e-014	2.1364e-015	-5.68847e-016	6.89278e-015	4.76863e-015	1.17897e-015	-2.80236e-015	-2.4778e-015	-1.1285e-014	-8.51673e-015	-7.78523e-015	-1.46015e-014	3.29513e-015	-8.19883e-016	2.33384e-015	-1.21428e-014	-1.3327e-014	-4.26017e-015	-1.58054e-014	-1.1711e-014	-1.94194e-014	-1.51586e-014	-1.98803e-014	-1.90975e-014
-1.14826e-014	-1.86301e-014	2.28775e-015	-4.48912e-016	7.12903e-015	5.31779e-015	1.52562e-015	-2.4402e-015	-2.36634e-015	-1.0949e-014	-8.51574e-015	-7.73298e-015	-1.4631e-014	3.23233e-015	-6.35433e-016	2.65579e-015	-1.20367e-014	-1.31408e-014	-3.78229e-015	-1.57592e-014	-1.12778e-014	-1.94249e-014	-1.508e-014	-1.95408e-014	-1.85331e-014
-1.16004e-014	-1.85403e-014	2.42847e-015	-3.17514e-016	7.33003e-015	5.83057e-015	1.83802e-015	-2.09564e-015	-2.25938e-015	-1.05963e-014	-8.50832e-015	-7.6753e-015	-1.46348e-014	3.15376e-015	-4.39829e-016	2.97368e-015	-1.18942e-014	-1.29062e-014	-3.29262e-015	-1.56766e-014	-1.08094e-014	-1.93764e-014	-1.49445e-014	-1.91549e-014	-1.79306e-014
-1.16995e-014	-1.83949e-014	2.55806e-015	-1.76664e-016	7.49554e-015	6.30293e-015	2.11378e-015	-1.76813e-015	-2.15535e-015	-1.02277e-014	-8.49155e-015	-7.61219e-015	-1.46108e-014	3.0604e-015	-2.35242e-016	3.28628e-015	-1.17151e-014	-1.26233e-014	-2.79265e-015	-1.55572e-014	-1.03058e-014	-1.92736e-014	-1.47528e-014	-1.87248e-014	-1.72941e-014
-1.17804e-014	-1.81952e-014	2.67669e-015	-2.93555e-017	7.62473e-015	6.7313e-015	2.35097e-015	-1.45694e-015	-2.05334e-015	-9.84485e-015	-8.46247e-015	-7.54414e-015	-1.45566e-014	2.95254e-015	-2.43365e-017	3.5928e-015	-1.14995e-014	-1.22932e-014	-2.28438e-015	-1.54005e-014	-9.76744e-015	-1.91163e-014	-1.4506e-014	-1.82534e-014	-1.66271e-014
-1.18425e-014	-1.79443e-014	2.78455e-015	1.21899e-016	7.71685e-015	7.113e-015	2.54845e-015	-1.16163e-015	-1.95187e-015	-9.44886e-015	-8.41899e-015	-7.47115e-015	-1.44704e-014	2.83098e-015	1.9073e-016	3.89172e-015	-1.12468e-014	-1.1916e-014	-1.76883e-015	-1.52054e-014	-9.19518e-015	-1.89046e-014	-1.42056e-014	-1.77437e-014	-1.59334e-014
-1.18855e-014	-1.76443e-014	2.88198e-015	2.73595e-016	7.77165e-015	7.44542e-015	2.70499e-015	-8.81749e-016	-1.84969e-015	-9.04138e-015	-8.35893e-015	-7.39346e-015	-1.43501e-014	2.69645e-015	4.07596e-016	4.18236e-015	-1.0958e-014	-1.14932e-014	-1.24774e-015	-1.49715e-014	-8.58982e-015	-1.86392e-014	-1.38541e-014	-1.71995e-014	-1.52164e-014
-1.19091e-014	-1.72982e-014	2.9693e-015	4.23085e-016	7.78937e-015	7.7267e-015	2.81939e-015	-6.15642e-016	-1.74557e-015	-8.6238e-015	-8.27981e-015	-7.3111e-015	-1.41937e-014	2.54951e-015	6.23559e-016	4.46301e-015	-1.0633e-014	-1.1026e-014	-7.22651e-016	-1.46989e-014	-7.95283e-015	-1.83203e-014	-1.34543e-014	-1.66239e-014	-1.44806e-014
-1.19133e-014	-1.69088e-014	3.04698e-015	5.66967e-016	7.77063e-015	7.95482e-015	2.89128e-015	-3.61891e-016	-1.63808e-015	-8.19789e-015	-8.18018e-015	-7.22507e-015	-1.40006e-014	2.39057e-015	8.36065e-016	4.73292e-015	-1.02724e-014	-1.0516e-014	-1.95567e-016	-1.43874e-014	-7.28568e-015	-1.79493e-014	-1.30092e-014	-1.60214e-014	-1.37301e-014
-1.18989e-014	-1.64797e-014	3.11465e-015	7.02376e-016	7.71545e-015	8.12868e-015	2.9207e-015	-1.20305e-016	-1.52584e-015	-7.76588e-015	-8.05885e-015	-7.13602e-015	-1.37693e-014	2.21984e-015	1.04244e-015	4.99065e-015	-9.87698e-015	-9.96455e-015	3.32102e-016	-1.40373e-014	-6.5899e-015	-1.7528e-014	-1.25214e-014	-1.53959e-014	-1.29698e-014
-1.18659e-014	-1.6015e-014	3.17209e-015	8.26147e-016	7.62499e-015	8.24797e-015	2.90821e-015	1.09923e-016	-1.40901e-015	-7.3296e-015	-7.91457e-015	-7.04489e-015	-1.34992e-014	2.03867e-015	1.23963e-015	5.23514e-015	-9.44678e-015	-9.37395e-015	8.58695e-016	-1.36488e-014	-5.86774e-015	-1.70581e-014	-1.19947e-014	-1.47526e-014	-1.22037e-014
-1.18153e-014	-1.5519e-014	3.22036e-015	9.35978e-016	7.50067e-015	8.31275e-015	2.85594e-015	3.30267e-016	-1.28685e-015	-6.8908e-015	-7.7464e-015	-6.95206e-015	-1.31908e-014	1.84718e-015	1.42521e-015	5.46531e-015	-8.98281e-015	-8.74694e-015	1.38308e-015	-1.3222e-014	-5.12213e-015	-1.6542e-014	-1.14335e-014	-1.4096e-014	-1.14362e-014
-1.17486e-014	-1.49958e-014	3.2597e-015	1.02862e-015	7.34327e-015	8.32353e-015	2.7649e-015	5.42361e-016	-1.15823e-015	-6.45227e-015	-7.55405e-015	-6.85811e-015	-1.28441e-014	1.64609e-015	1.59641e-015	5.68005e-015	-8.48657e-015	-8.08618e-015	1.90391e-015	-1.27578e-014	-4.35611e-015	-1.59825e-014	-1.08415e-014	-1.34305e-014	-1.06718e-014
-1.16667e-014	-1.44506e-014	3.29113e-015	1.10191e-015	7.15443e-015	8.28116e-015	2.63719e-015	7.4703e-016	-1.02269e-015	-6.01654e-015	-7.33737e-015	-6.76403e-015	-1.246e-014	1.43568e-015	1.75099e-015	5.87839e-015	-7.95957e-015	-7.39426e-015	2.41936e-015	-1.22569e-014	-3.57264e-015	-1.53821e-014	-1.02233e-014	-1.27616e-014	-9.9152e-015
-1.15716e-014	-1.3888e-014	3.31435e-015	1.15372e-015	6.93564e-015	8.18711e-015	2.47472e-015	9.451e-016	-8.80432e-016	-5.58593e-015	-7.09717e-015	-6.67058e-015	-1.20404e-014	1.21624e-015	1.88674e-015	6.05898e-015	-7.40298e-015	-6.67494e-015	2.92827e-015	-1.17202e-014	-2.77553e-015	-1.47437e-014	-9.58395e-015	-1.20943e-014	-9.16965e-015
-1.14649e-014	-1.33127e-014	3.32946e-015	1.18133e-015	6.68855e-015	8.04285e-015	2.28016e-015	1.13784e-015	-7.31903e-016	-5.16283e-015	-6.83453e-015	-6.57935e-015	-1.15873e-014	9.89282e-016	2.00093e-015	6.22083e-015	-6.81883e-015	-5.93232e-015	3.42889e-015	-1.11493e-014	-1.969e-015	-1.40707e-014	-8.92829e-015	-1.14339e-014	-8.43933e-015
-1.13479e-014	-1.27301e-014	3.33719e-015	1.18275e-015	6.41421e-015	7.85096e-015	2.05699e-015	1.3258e-015	-5.77505e-016	-4.75013e-015	-6.55114e-015	-6.49089e-015	-1.11029e-014	7.55505e-016	2.09168e-015	6.36343e-015	-6.20941e-015	-5.17004e-015	3.92008e-015	-1.05465e-014	-1.15705e-015	-1.33669e-014	-8.26122e-015	-1.0785e-014	-7.72888e-015
-1.12233e-014	-1.21453e-014	3.33797e-015	1.15748e-015	6.1144e-015	7.61436e-015	1.80786e-015	1.50926e-015	-4.18203e-016	-4.35056e-015	-6.24878e-015	-6.40704e-015	-1.05907e-014	5.15768e-016	2.15737e-015	6.4854e-015	-5.57723e-015	-4.39185e-015	4.4009e-015	-9.914e-015	-3.43726e-016	-1.26364e-014	-7.58765e-015	-1.01529e-014	-7.04269e-015
-1.10943e-014	-1.15637e-014	3.33184e-015	1.10344e-015	5.79076e-015	7.33637e-015	1.5366e-015	1.68814e-015	-2.55451e-016	-3.96722e-015	-5.92978e-015	-6.32905e-015	-1.00547e-014	2.70485e-016	2.19655e-015	6.58523e-015	-4.9243e-015	-3.60261e-015	4.86923e-015	-9.25421e-015	4.66026e-016	-1.1883e-014	-6.91267e-015	-9.54231e-015	-6.38428e-015
-1.09632e-014	-1.09904e-014	3.31893e-015	1.01981e-015	5.44557e-015	7.02063e-015	1.24772e-015	1.86238e-015	-9.0767e-017	-3.60327e-015	-5.59721e-015	-6.25925e-015	-9.4992e-015	2.03087e-017	2.20741e-015	6.66129e-015	-4.25319e-015	-2.80695e-015	5.3238e-015	-8.56948e-015	1.26724e-015	-1.11113e-014	-6.2415e-015	-8.95772e-015	-5.7572e-015
-1.08331e-014	-1.04297e-014	3.29929e-015	9.0681e-016	5.08034e-015	6.67007e-015	9.44141e-016	2.032e-015	7.39836e-017	-3.26125e-015	-5.25429e-015	-6.19914e-015	-8.92948e-015	-2.34686e-016	2.18892e-015	6.71303e-015	-3.56751e-015	-2.00973e-015	5.76356e-015	-7.86335e-015	2.05477e-015	-1.03264e-014	-5.57881e-015	-8.40315e-015	-5.16519e-015
-1.07072e-014	-9.88737e-015	3.27329e-015	7.63913e-016	4.69736e-015	6.28858e-015	6.29693e-016	2.19578e-015	2.36333e-016	-2.94414e-015	-4.90496e-015	-6.15053e-015	-8.35134e-015	-4.93197e-016	2.14043e-015	6.73954e-015	-2.87028e-015	-1.21597e-015	6.18665e-015	-7.13941e-015	2.82243e-015	-9.53315e-015	-4.92985e-015	-7.88279e-015	-4.61178e-015
-1.05892e-014	-9.36817e-015	3.24063e-015	5.91029e-016	4.29811e-015	5.87969e-015	3.08073e-016	2.35288e-015	3.94216e-016	-2.65534e-015	-4.55301e-015	-6.11548e-015	-7.77127e-015	-7.54769e-016	2.06101e-015	6.73963e-015	-2.16485e-015	-4.30828e-016	6.59146e-015	-6.40095e-015	3.56476e-015	-8.73664e-015	-4.29932e-015	-7.40063e-015	-4.0998e-015
-1.04832e-014	-8.87635e-015	3.20166e-015	3.88801e-016	3.884e-015	5.44737e-015	-1.73884e-017	2.50225e-015	5.44322e-016	-2.39744e-015	-4.20312e-015	-6.09632e-015	-7.19569e-015	-1.01817e-015	1.95071e-015	6.71283e-015	-1.45485e-015	3.40426e-016	6.97549e-015	-5.65233e-015	4.27687e-015	-7.94166e-015	-3.6916e-015	-6.96057e-015	-3.63221e-015
-1.03928e-014	-8.41614e-015	3.15612e-015	1.58748e-016	3.45658e-015	4.99597e-015	-3.42206e-016	2.64215e-015	6.84043e-016	-2.17325e-015	-3.86e-015	-6.09509e-015	-6.63129e-015	-1.28244e-015	1.80984e-015	6.65888e-015	-7.44602e-016	1.09306e-015	7.33652e-015	-4.89724e-015	4.95292e-015	-7.15342e-015	-3.11053e-015	-6.56616e-015	-3.21211e-015
-1.03214e-014	-7.99176e-015	3.10352e-015	-9.77263e-017	3.01738e-015	4.52936e-015	-6.62976e-016	2.77014e-015	8.09792e-016	-1.98494e-015	-3.52822e-015	-6.11316e-015	-6.08544e-015	-1.54615e-015	1.63909e-015	6.57679e-015	-3.80661e-017	1.82146e-015	7.67314e-015	-4.14078e-015	5.58724e-015	-6.37732e-015	-2.55998e-015	-6.21995e-015	-2.84255e-015
-1.02722e-014	-7.60655e-015	3.04386e-015	-3.79496e-016	2.56867e-015	4.05129e-015	-9.75557e-016	2.88404e-015	9.18013e-016	-1.83524e-015	-3.21315e-015	-6.1518e-015	-5.56504e-015	-1.80851e-015	1.43909e-015	6.46598e-015	6.61265e-016	2.52074e-015	7.98337e-015	-3.38711e-015	6.17405e-015	-5.61864e-015	-2.04337e-015	-5.92392e-015	-2.5255e-015
-1.02485e-014	-7.26396e-015	2.97717e-015	-6.84471e-016	2.11192e-015	3.56574e-015	-1.27693e-015	2.98164e-015	1.00599e-015	-1.7265e-015	-2.91961e-015	-6.21347e-015	-5.07743e-015	-2.06825e-015	1.2116e-015	6.32586e-015	1.34957e-015	3.18551e-015	8.26541e-015	-2.64065e-015	6.70816e-015	-4.88205e-015	-1.56429e-015	-5.67987e-015	-2.26339e-015
-1.02542e-014	-6.96642e-015	2.90343e-015	-1.0093e-015	1.64858e-015	3.07668e-015	-1.56466e-015	3.06046e-015	1.07055e-015	-1.66053e-015	-2.65206e-015	-6.29979e-015	-4.62963e-015	-2.32381e-015	9.57747e-016	6.15655e-015	2.02254e-015	3.81117e-015	8.5175e-015	-1.90655e-015	7.1839e-015	-4.17284e-015	-1.12578e-015	-5.48951e-015	-2.05822e-015
-1.02917e-014	-6.71724e-015	2.82231e-015	-1.35139e-015	1.18096e-015	2.58743e-015	-1.83609e-015	3.11844e-015	1.10845e-015	-1.63947e-015	-2.41487e-015	-6.41246e-015	-4.22867e-015	-2.57449e-015	6.79533e-016	5.95785e-015	2.67609e-015	4.39314e-015	8.73754e-015	-1.1892e-015	7.59598e-015	-3.49548e-015	-7.30304e-016	-5.35386e-015	-1.91119e-015
-1.03642e-014	-6.51873e-015	2.73377e-015	-1.70787e-015	7.09917e-016	2.1011e-015	-2.08856e-015	3.15319e-015	1.11586e-015	-1.66433e-015	-2.21241e-015	-6.55318e-015	-3.88117e-015	-2.81884e-015	3.78485e-016	5.73017e-015	3.30643e-015	4.9265e-015	8.92398e-015	-4.93651e-016	7.94024e-015	-2.85507e-015	-3.79693e-016	-5.274e-015	-1.82363e-015
-1.04745e-014	-6.37292e-015	2.63756e-015	-2.07575e-015	2.37278e-016	1.62093e-015	-2.32007e-015	3.16152e-015	1.0893e-015	-1.73607e-015	-2.04914e-015	-6.72289e-015	-3.59385e-015	-3.05519e-015	5.71396e-017	5.47407e-015	3.90917e-015	5.40738e-015	9.07578e-015	1.75452e-016	8.21185e-015	-2.25606e-015	-7.53986e-017	-5.25001e-015	-1.79674e-015
-1.06249e-014	-6.28132e-015	2.53363e-015	-2.45149e-015	-2.3511e-016	1.14989e-015	-2.52939e-015	3.14018e-015	1.02631e-015	-1.85608e-015	-1.92917e-015	-6.92306e-015	-3.37259e-015	-3.28202e-015	-2.81758e-016	5.1903e-015	4.4808e-015	5.83197e-015	9.19129e-015	8.13274e-016	8.40693e-015	-1.70312e-015	1.81397e-016	-5.28142e-015	-1.83158e-015
-1.08172e-014	-6.2447e-015	2.42183e-015	-2.83171e-015	-7.05432e-016	6.90368e-016	-2.71538e-015	3.08645e-015	9.24615e-016	-2.02489e-015	-1.85576e-015	-7.15418e-015	-3.22254e-015	-3.49789e-015	-6.35302e-016	4.88022e-015	5.01756e-015	6.19689e-015	9.26888e-015	1.41563e-015	8.52193e-015	-1.1997e-015	3.89983e-016	-5.36653e-015	-1.92803e-015
-1.10531e-014	-6.26389e-015	2.30267e-015	-3.21258e-015	-1.17163e-015	2.44683e-016	-2.87686e-015	2.9987e-015	7.81294e-016	-2.24222e-015	-1.83175e-015	-7.41673e-015	-3.1488e-015	-3.70187e-015	-1.00037e-015	4.54486e-015	5.5159e-015	6.49895e-015	9.3073e-015	1.97892e-015	8.55403e-015	-7.49806e-016	5.5079e-016	-5.50412e-015	-2.08608e-015
-1.13336e-014	-6.33985e-015	2.17619e-015	-3.5904e-015	-1.63204e-015	-1.84813e-016	-3.01288e-015	2.87428e-015	5.93992e-016	-2.50796e-015	-1.85956e-015	-7.7111e-015	-3.15481e-015	-3.89249e-015	-1.37371e-015	4.18599e-015	5.97332e-015	6.73547e-015	9.30539e-015	2.49904e-015	8.50087e-015	-3.56677e-016	6.63946e-016	-5.69219e-015	-2.30547e-015
-1.16593e-014	-6.4728e-015	2.04227e-015	-3.96134e-015	-2.08471e-015	-5.96233e-016	-3.12316e-015	2.71171e-015	3.61521e-016	-2.82109e-015	-1.94072e-015	-8.03761e-015	-3.24331e-015	-4.06831e-015	-1.75164e-015	3.80577e-015	6.38659e-015	6.90426e-015	9.26321e-015	2.97198e-015	8.36075e-015	-2.29862e-017	7.297e-016	-5.92926e-015	-2.58569e-015
-1.2031e-014	-6.66204e-015	1.90159e-015	-4.32125e-015	-2.52775e-015	-9.87363e-016	-3.20782e-015	2.50889e-015	8.26126e-017	-3.181e-015	-2.07695e-015	-8.39587e-015	-3.41753e-015	-4.22795e-015	-2.12999e-015	3.40646e-015	6.75328e-015	7.00349e-015	9.18011e-015	3.39468e-015	8.13251e-015	2.48924e-016	7.48871e-016	-6.21239e-015	-2.92541e-015
-1.24484e-014	-6.90681e-015	1.75546e-015	-4.6666e-015	-2.95911e-015	-1.35659e-015	-3.2674e-015	2.2644e-015	-2.42974e-016	-3.58598e-015	-2.26899e-015	-8.78519e-015	-3.67893e-015	-4.36984e-015	-2.50494e-015	2.99035e-015	7.07158e-015	7.03228e-015	9.05602e-015	3.76442e-015	7.81544e-015	4.56823e-016	7.23422e-016	-6.53863e-015	-3.32302e-015
-1.29103e-014	-7.20579e-015	1.60448e-015	-4.99369e-015	-3.3762e-015	-1.70273e-015	-3.30301e-015	1.97709e-015	-6.15698e-016	-4.03444e-015	-2.51682e-015	-9.20475e-015	-4.02678e-015	-4.49274e-015	-2.87324e-015	2.56026e-015	7.33967e-015	6.99002e-015	8.89123e-015	4.07775e-015	7.41018e-015	5.99237e-016	6.55227e-016	-6.9046e-015	-3.77635e-015
-1.34154e-014	-7.55762e-015	1.44934e-015	-5.29876e-015	-3.77718e-015	-2.02487e-015	-3.31604e-015	1.6466e-015	-1.0352e-015	-4.52423e-015	-2.81927e-015	-9.65333e-015	-4.46038e-015	-4.59545e-015	-3.2309e-015	2.11954e-015	7.55672e-015	6.87716e-015	8.68659e-015	4.33255e-015	6.91751e-015	6.75451e-016	5.46112e-016	-7.30649e-015	-4.2839e-015
-1.39614e-014	-7.96079e-015	1.29159e-015	-5.5782e-015	-4.15966e-015	-2.32158e-015	-3.3076e-015	1.27323e-015	-1.50047e-015	-5.05308e-015	-3.17496e-015	-1.01293e-014	-4.97817e-015	-4.6764e-015	-3.57425e-015	1.67103e-015	7.72165e-015	6.69406e-015	8.44325e-015	4.52758e-015	6.33862e-015	6.84834e-016	3.99113e-016	-7.74105e-015	-4.84319e-015
-1.45463e-014	-8.41276e-015	1.13271e-015	-5.82825e-015	-4.52142e-015	-2.59191e-015	-3.27965e-015	8.57206e-016	-2.01025e-015	-5.61791e-015	-3.58202e-015	-1.06308e-014	-5.57707e-015	-4.73455e-015	-3.89933e-015	1.21811e-015	7.83352e-015	6.44214e-015	8.16252e-015	4.66157e-015	5.67623e-015	6.27129e-016	2.16563e-016	-8.20402e-015	-5.45177e-015
-1.51674e-014	-8.91169e-015	9.73776e-016	-6.04684e-015	-4.86006e-015	-2.83492e-015	-3.23408e-015	3.99313e-016	-2.56301e-015	-6.21601e-015	-4.03749e-015	-1.11556e-014	-6.25346e-015	-4.76929e-015	-4.20279e-015	7.65024e-016	7.8923e-015	6.12342e-015	7.84629e-015	4.73362e-015	4.93356e-015	5.03333e-016	1.36098e-018	-8.69091e-015	-6.106e-015
-1.58216e-014	-9.45483e-015	8.1592e-016	-6.23075e-015	-5.17269e-015	-3.05084e-015	-3.17247e-015	-9.96538e-017	-3.15619e-015	-6.84381e-015	-4.53796e-015	-1.17013e-014	-7.00208e-015	-4.77934e-015	-4.48121e-015	3.15652e-016	7.899e-015	5.73931e-015	7.49681e-015	4.74349e-015	4.11413e-015	3.14773e-016	-2.43319e-016	-9.19707e-015	-6.80259e-015
-1.65052e-014	-1.00386e-014	6.60725e-016	-6.37732e-015	-5.45757e-015	-3.23965e-015	-3.09728e-015	-6.38398e-016	-3.78775e-015	-7.49758e-015	-5.07914e-015	-1.22657e-014	-7.817e-015	-4.76394e-015	-4.73146e-015	-1.26472e-016	7.85427e-015	5.29246e-015	7.11622e-015	4.69153e-015	3.22317e-015	6.28443e-017	-5.14069e-016	-9.71844e-015	-7.53771e-015
-1.7214e-014	-1.06599e-014	5.08743e-016	-6.48451e-015	-5.71274e-015	-3.40076e-015	-3.01144e-015	-1.21443e-015	-4.45365e-015	-8.17408e-015	-5.65717e-015	-1.28456e-014	-8.69155e-015	-4.72292e-015	-4.95087e-015	-5.57371e-016	7.75966e-015	4.78594e-015	6.70689e-015	4.5788e-015	2.26611e-015	-2.50259e-016	-8.07229e-016	-1.02508e-014	-8.30751e-015
-1.7944e-014	-1.13156e-014	3.62649e-016	-6.55146e-015	-5.93571e-015	-3.53426e-015	-2.91707e-015	-1.82529e-015	-5.14995e-015	-8.86905e-015	-6.26643e-015	-1.34375e-014	-9.61829e-015	-4.65545e-015	-5.13607e-015	-9.72681e-016	7.61751e-015	4.22387e-015	6.27223e-015	4.40642e-015	1.24791e-015	-6.21218e-016	-1.11919e-015	-1.07897e-014	-9.10691e-015
-1.86907e-014	-1.20026e-014	2.24463e-016	-6.57627e-015	-6.12442e-015	-3.63933e-015	-2.81633e-015	-2.46822e-015	-5.87245e-015	-9.57858e-015	-6.90158e-015	-1.40383e-014	-1.05891e-014	-4.56134e-015	-5.28433e-015	-1.36896e-015	7.42965e-015	3.61063e-015	5.81547e-015	4.17624e-015	1.75256e-016	-1.04701e-015	-1.44632e-015	-1.13301e-014	-9.93145e-015
-1.94496e-014	-1.27167e-014	9.57945e-017	-6.55778e-015	-6.27779e-015	-3.71577e-015	-2.71145e-015	-3.13962e-015	-6.61626e-015	-1.02985e-014	-7.55698e-015	-1.46445e-014	-1.15949e-014	-4.44088e-015	-5.39308e-015	-1.74232e-015	7.19863e-015	2.95035e-015	5.34059e-015	3.89073e-015	-9.45312e-016	-1.5244e-015	-1.78485e-015	-1.18686e-014	-1.07767e-014
-2.02159e-014	-1.34539e-014	-2.16192e-017	-6.49575e-015	-6.39354e-015	-3.76347e-015	-2.60473e-015	-3.83576e-015	-7.37628e-015	-1.10246e-014	-8.22614e-015	-1.52527e-014	-1.26259e-014	-4.29361e-015	-5.46122e-015	-2.08921e-015	6.92818e-015	2.24787e-015	4.85206e-015	3.55255e-015	-2.10655e-015	-2.04971e-015	-2.13136e-015	-1.24007e-014	-1.16373e-014
-2.09845e-014	-1.42107e-014	-1.25732e-016	-6.39006e-015	-6.47052e-015	-3.7823e-015	-2.49861e-015	-4.55141e-015	-8.14722e-015	-1.17526e-014	-8.90248e-015	-1.58592e-014	-1.36721e-014	-4.12019e-015	-5.48734e-015	-2.40574e-015	6.62135e-015	1.50862e-015	4.35332e-015	3.16461e-015	-3.30029e-015	-2.6181e-015	-2.48262e-015	-1.29223e-014	-1.25084e-014
-2.17501e-014	-1.49834e-014	-2.1508e-016	-6.24123e-015	-6.5076e-015	-3.77213e-015	-2.39493e-015	-5.2821e-015	-8.92361e-015	-1.24782e-014	-9.57909e-015	-1.64599e-014	-1.47232e-014	-3.92176e-015	-5.47055e-015	-2.68891e-015	6.28181e-015	7.38027e-016	3.84878e-015	2.73073e-015	-4.5189e-015	-3.22445e-015	-2.83512e-015	-1.34304e-014	-1.33846e-014
-2.2508e-014	-1.57678e-014	-2.8804e-016	-6.05011e-015	-6.50378e-015	-3.73274e-015	-2.29562e-015	-6.0232e-015	-9.69926e-015	-1.31971e-014	-1.02497e-014	-1.70512e-014	-1.57689e-014	-3.69873e-015	-5.4099e-015	-2.93512e-015	5.91438e-015	-5.86215e-017	3.34299e-015	2.25534e-015	-5.75417e-015	-3.86434e-015	-3.18543e-015	-1.39215e-014	-1.42599e-014
-2.32531e-014	-1.65599e-014	-3.42947e-016	-5.81753e-015	-6.45911e-015	-3.66423e-015	-2.2017e-015	-6.77022e-015	-1.04683e-014	-1.39051e-014	-1.09071e-014	-1.76296e-014	-1.67991e-014	-3.45179e-015	-5.30546e-015	-3.14166e-015	5.52307e-015	-8.75066e-016	2.84e-015	1.74249e-015	-6.99692e-015	-4.5316e-015	-3.53065e-015	-1.43931e-014	-1.5129e-014
-2.39804e-014	-1.73557e-014	-3.7862e-016	-5.546e-015	-6.37353e-015	-3.567e-015	-2.11487e-015	-7.51831e-015	-1.12243e-014	-1.45983e-014	-1.15448e-014	-1.81917e-014	-1.78032e-014	-3.18213e-015	-5.15774e-015	-3.30575e-015	5.11209e-015	-1.70476e-015	2.34429e-015	1.19723e-015	-8.23864e-015	-5.22038e-015	-3.86806e-015	-1.48425e-014	-1.59862e-014
-2.46854e-014	-1.8151e-014	-3.93891e-016	-5.23706e-015	-6.24714e-015	-3.44131e-015	-2.03577e-015	-8.26191e-015	-1.19615e-014	-1.52729e-014	-1.21564e-014	-1.87337e-014	-1.87708e-014	-2.89128e-015	-4.96734e-015	-3.42522e-015	4.68632e-015	-2.54082e-015	1.86033e-015	6.23591e-016	-9.47107e-015	-5.92484e-015	-4.19467e-015	-1.52671e-014	-1.68262e-014
-2.53638e-014	-1.89418e-014	-3.87457e-016	-4.89375e-015	-6.08086e-015	-3.28683e-015	-1.9654e-015	-8.99584e-015	-1.26726e-014	-1.59254e-014	-1.27357e-014	-1.92523e-014	-1.96925e-014	-2.58006e-015	-4.73574e-015	-3.49889e-015	4.25059e-015	-3.37679e-015	1.3934e-015	2.68485e-017	-1.06858e-014	-6.63881e-015	-4.50836e-015	-1.56643e-014	-1.76433e-014
-2.60116e-014	-1.97245e-014	-3.58489e-016	-4.5186e-015	-5.87517e-015	-3.10361e-015	-1.90398e-015	-9.71444e-015	-1.33516e-014	-1.65525e-014	-1.32771e-014	-1.97447e-014	-2.0559e-014	-2.25058e-015	-4.46403e-015	-3.52489e-015	3.80918e-015	-4.20643e-015	9.47685e-016	-5.87216e-016	-1.18735e-014	-7.35655e-015	-4.80714e-015	-1.60329e-014	-1.84322e-014
-2.66247e-014	-2.04955e-014	-3.06079e-016	-4.11441e-015	-5.63215e-015	-2.89207e-015	-1.85176e-015	-1.04126e-014	-1.39935e-014	-1.71507e-014	-1.37747e-014	-2.02077e-014	-2.13615e-014	-1.90389e-015	-4.15456e-015	-3.50172e-015	3.36713e-015	-5.02354e-015	5.27195e-016	-1.21341e-015	-1.30267e-014	-8.07117e-015	-5.08896e-015	-1.63719e-014	-1.9187e-014
-2.71995e-014	-2.12513e-014	-2.29976e-016	-3.68451e-015	-5.35301e-015	-2.65242e-015	-1.80776e-015	-1.10855e-014	-1.45932e-014	-1.77171e-014	-1.42239e-014	-2.06385e-014	-2.20912e-014	-1.54209e-015	-3.80984e-015	-3.429e-015	2.9296e-015	-5.82173e-015	1.35892e-016	-1.847e-015	-1.41381e-014	-8.77696e-015	-5.35215e-015	-1.66799e-014	-1.99036e-014
-2.77334e-014	-2.19889e-014	-1.29553e-016	-3.23362e-015	-5.04039e-015	-2.38522e-015	-1.77188e-015	-1.17283e-014	-1.51456e-014	-1.82495e-014	-1.46202e-014	-2.10348e-014	-2.27413e-014	-1.16725e-015	-3.43223e-015	-3.30642e-015	2.50175e-015	-6.59512e-015	-2.23448e-016	-2.48273e-015	-1.51996e-014	-9.46793e-015	-5.5959e-015	-1.69557e-014	-2.05771e-014
-2.8224e-014	-2.27048e-014	-5.18691e-018	-2.76566e-015	-4.6965e-015	-2.09123e-015	-1.74404e-015	-1.23361e-014	-1.56458e-014	-1.87449e-014	-1.49596e-014	-2.13942e-014	-2.33056e-014	-7.81718e-016	-3.02538e-015	-3.13465e-015	2.08779e-015	-7.33778e-015	-5.47876e-016	-3.1152e-015	-1.62043e-014	-1.01383e-014	-5.81903e-015	-1.7199e-014	-2.12028e-014
-2.86694e-014	-2.33955e-014	1.42128e-016	-2.28525e-015	-4.32462e-015	-1.77062e-015	-1.72346e-015	-1.29049e-014	-1.60904e-014	-1.92024e-014	-1.52392e-014	-2.17145e-014	-2.37788e-014	-3.87793e-016	-2.59231e-015	-2.91439e-015	1.69277e-015	-8.0446e-015	-8.34351e-016	-3.73917e-015	-1.7146e-014	-1.07826e-014	-6.02075e-015	-1.74105e-014	-2.17771e-014
-2.90685e-014	-2.40587e-014	3.11682e-016	-1.7963e-015	-3.92778e-015	-1.42381e-015	-1.70933e-015	-1.34306e-014	-1.64756e-014	-1.96197e-014	-1.54565e-014	-2.19942e-014	-2.41563e-014	1.206e-017	-2.1367e-015	-2.64713e-015	1.32033e-015	-8.71021e-015	-1.08046e-015	-4.3499e-015	-1.80191e-014	-1.13954e-014	-6.20086e-015	-1.75909e-014	-2.22957e-014
-2.94206e-014	-2.46915e-014	5.02197e-016	-1.3027e-015	-3.50961e-015	-1.05238e-015	-1.70016e-015	-1.39102e-014	-1.67989e-014	-1.99955e-014	-1.56097e-014	-2.22323e-014	-2.44343e-014	4.16403e-016	-1.66271e-015	-2.33367e-015	9.73971e-016	-9.32968e-015	-1.28421e-015	-4.94273e-015	-1.88184e-014	-1.19714e-014	-6.3591e-015	-1.77414e-014	-2.27557e-014
-2.97251e-014	-2.52916e-014	7.13453e-016	-8.09566e-016	-3.07366e-015	-6.57448e-016	-1.69434e-015	-1.4341e-014	-1.70574e-014	-2.03289e-014	-1.56975e-014	-2.24275e-014	-2.46104e-014	8.22736e-016	-1.17414e-015	-1.97595e-015	6.56926e-016	-9.89897e-015	-1.44419e-015	-5.51316e-015	-1.95388e-014	-1.25058e-014	-6.4955e-015	-1.78622e-014	-2.3154e-014
-2.99823e-014	-2.58566e-014	9.43376e-016	-3.21613e-016	-2.62403e-015	-2.40369e-016	-1.68983e-015	-1.47206e-014	-1.72489e-014	-2.06194e-014	-1.57193e-014	-2.25796e-014	-2.46836e-014	1.22907e-015	-6.755e-016	-1.57738e-015	3.72994e-016	-1.04143e-014	-1.56009e-015	-6.0566e-015	-2.01776e-014	-1.29944e-014	-6.61043e-015	-1.79545e-014	-2.34884e-014
-3.01928e-014	-2.63844e-014	1.19074e-015	1.57105e-016	-2.16532e-015	1.97222e-016	-1.68506e-015	-1.50469e-014	-1.73724e-014	-2.08669e-014	-1.5675e-014	-2.26878e-014	-2.46545e-014	1.63416e-015	-1.71721e-016	-1.14056e-015	1.24788e-016	-1.08721e-014	-1.63164e-015	-6.56927e-015	-2.07318e-014	-1.34337e-014	-6.70446e-015	-1.80201e-014	-2.37567e-014
-3.03581e-014	-2.68736e-014	1.45373e-015	6.22168e-016	-1.70233e-015	6.53994e-016	-1.6778e-015	-1.53188e-014	-1.7427e-014	-2.10718e-014	-1.55654e-014	-2.27526e-014	-2.45244e-014	2.03555e-015	3.32942e-016	-6.69173e-016	-8.44811e-017	-1.12695e-014	-1.65906e-015	-7.04795e-015	-2.11987e-014	-1.38199e-014	-6.77862e-015	-1.80602e-014	-2.39578e-014
-3.04793e-014	-2.73221e-014	1.73054e-015	1.06929e-015	-1.23928e-015	1.1282e-015	-1.66596e-015	-1.55355e-014	-1.74125e-014	-2.1234e-014	-1.53926e-014	-2.27745e-014	-2.42948e-014	2.43153e-015	8.34098e-016	-1.66107e-016	-2.53077e-016	-1.16037e-014	-1.64307e-015	-7.4893e-015	-2.15764e-014	-1.41505e-014	-6.83344e-015	-1.80772e-014	-2.40912e-014
-3.05583e-014	-2.77293e-014	2.0193e-015	1.4948e-015	-7.81062e-016	1.61749e-015	-1.6478e-015	-1.56965e-014	-1.73302e-014	-2.13548e-014	-1.51592e-014	-2.27539e-014	-2.39685e-014	2.81994e-015	1.32776e-015	3.64862e-016	-3.79892e-016	-1.18728e-014	-1.58506e-015	-7.89052e-015	-2.18649e-014	-1.44236e-014	-6.86971e-015	-1.80723e-014	-2.41571e-014
-3.0598e-014	-2.80941e-014	2.31737e-015	1.89523e-015	-3.31692e-016	2.11915e-015	-1.62146e-015	-1.5802e-014	-1.71809e-014	-2.1435e-014	-1.48679e-014	-2.26923e-014	-2.35492e-014	3.19907e-015	1.8099e-015	9.19344e-016	-4.63896e-016	-1.20757e-014	-1.48691e-015	-8.24844e-015	-2.20641e-014	-1.4637e-014	-6.88942e-015	-1.80478e-014	-2.4156e-014
-3.06007e-014	-2.84159e-014	2.62362e-015	2.26678e-015	1.03521e-016	2.63076e-015	-1.58456e-015	-1.58527e-014	-1.6966e-014	-2.14761e-014	-1.45217e-014	-2.25913e-014	-2.30421e-014	3.56739e-015	2.27561e-015	1.49298e-015	-5.04674e-016	-1.22111e-014	-1.35076e-015	-8.56235e-015	-2.21748e-014	-1.47903e-014	-6.8939e-015	-1.80059e-014	-2.40888e-014
-3.05696e-014	-2.86945e-014	2.93596e-015	2.60608e-015	5.201e-016	3.14984e-015	-1.53442e-015	-1.58502e-014	-1.66878e-014	-2.14794e-014	-1.41249e-014	-2.24525e-014	-2.24532e-014	3.92224e-015	2.72091e-015	2.08113e-015	-5.0248e-016	-1.22788e-014	-1.17949e-015	-8.83054e-015	-2.21989e-014	-1.48828e-014	-6.88437e-015	-1.79481e-014	-2.39571e-014
-3.05079e-014	-2.89299e-014	3.25205e-015	2.91058e-015	9.13834e-016	3.67311e-015	-1.46992e-015	-1.57957e-014	-1.63495e-014	-2.14471e-014	-1.36817e-014	-2.2278e-014	-2.17893e-014	4.26259e-015	3.14192e-015	2.67911e-015	-4.57777e-016	-1.22794e-014	-9.76742e-016	-9.05177e-015	-2.21391e-014	-1.4914e-014	-6.86203e-015	-1.78764e-014	-2.37633e-014
-3.04196e-014	-2.91224e-014	3.56892e-015	3.17777e-015	1.27992e-015	4.1973e-015	-1.39037e-015	-1.56922e-014	-1.59549e-014	-2.13807e-014	-1.31967e-014	-2.20703e-014	-2.10582e-014	4.58792e-015	3.53497e-015	3.28294e-015	-3.70897e-016	-1.22146e-014	-7.45649e-016	-9.22547e-015	-2.19981e-014	-1.48845e-014	-6.82839e-015	-1.77938e-014	-2.35103e-014
-3.03077e-014	-2.9273e-014	3.88392e-015	3.40549e-015	1.61479e-015	4.7193e-015	-1.29409e-015	-1.5543e-014	-1.55081e-014	-2.12826e-014	-1.26758e-014	-2.18319e-014	-2.02669e-014	4.89667e-015	3.89761e-015	3.88696e-015	-2.43037e-016	-1.20861e-014	-4.90201e-016	-9.35121e-015	-2.17795e-014	-1.47958e-014	-6.78488e-015	-1.77024e-014	-2.3201e-014
-3.01756e-014	-2.93827e-014	4.19524e-015	3.5923e-015	1.91506e-015	5.23583e-015	-1.18018e-015	-1.53509e-014	-1.5014e-014	-2.11556e-014	-1.21247e-014	-2.15657e-014	-1.94236e-014	5.18794e-015	4.22686e-015	4.48702e-015	-7.59388e-017	-1.1896e-014	-2.15017e-016	-9.42958e-015	-2.14877e-014	-1.465e-014	-6.73333e-015	-1.76039e-014	-2.28386e-014
-3.00277e-014	-2.94523e-014	4.50038e-015	3.73762e-015	2.17757e-015	5.74286e-015	-1.04817e-015	-1.51194e-014	-1.44772e-014	-2.10019e-014	-1.15491e-014	-2.12753e-014	-1.85377e-014	5.46015e-015	4.52023e-015	5.07856e-015	1.28506e-016	-1.16459e-014	7.54356e-017	-9.46095e-015	-2.11278e-014	-1.44491e-014	-6.67484e-015	-1.74992e-014	-2.24277e-014
-2.98676e-014	-2.94834e-014	4.79659e-015	3.84071e-015	2.40014e-015	6.23643e-015	-8.97539e-016	-1.48526e-014	-1.3903e-014	-2.08241e-014	-1.09549e-014	-2.09636e-014	-1.76181e-014	5.71324e-015	4.77584e-015	5.6562e-015	3.67054e-016	-1.13392e-014	3.762e-016	-9.44609e-015	-2.07054e-014	-1.41959e-014	-6.61068e-015	-1.73901e-014	-2.19734e-014
-2.96989e-014	-2.94777e-014	5.08171e-015	3.90041e-015	2.58019e-015	6.71318e-015	-7.28047e-016	-1.4555e-014	-1.32968e-014	-2.06254e-014	-1.0348e-014	-2.06339e-014	-1.66743e-014	5.94686e-015	4.99185e-015	6.21515e-015	6.37446e-016	-1.09799e-014	6.82323e-016	-9.38642e-015	-2.02252e-014	-1.38943e-014	-6.54242e-015	-1.72785e-014	-2.14805e-014
-2.9525e-014	-2.94371e-014	5.35356e-015	3.91706e-015	2.71586e-015	7.16901e-015	-5.39872e-016	-1.42307e-014	-1.26644e-014	-2.04084e-014	-9.73496e-015	-2.02901e-014	-1.57153e-014	6.15992e-015	5.1671e-015	6.75194e-015	9.36115e-016	-1.05714e-014	9.88524e-016	-9.2838e-015	-1.96939e-014	-1.35482e-014	-6.47123e-015	-1.71653e-014	-2.09544e-014
-2.935e-014	-2.93632e-014	5.61043e-015	3.89126e-015	2.8061e-015	7.60044e-015	-3.33899e-016	-1.38845e-014	-1.20114e-014	-2.01759e-014	-9.12185e-015	-1.99359e-014	-1.47497e-014	6.35213e-015	5.30119e-015	7.2629e-015	1.25964e-015	-1.01183e-014	1.29019e-015	-9.14068e-015	-1.91175e-014	-1.31611e-014	-6.39847e-015	-1.70511e-014	-2.04008e-014
-2.91766e-014	-2.92589e-014	5.85132e-015	3.82423e-015	2.85012e-015	8.00432e-015	-1.10283e-016	-1.35213e-014	-1.13437e-014	-1.99308e-014	-8.51449e-015	-1.95746e-014	-1.37857e-014	6.52373e-015	5.39311e-015	7.74463e-015	1.60461e-015	-9.62507e-015	1.58323e-015	-8.95872e-015	-1.85022e-014	-1.27373e-014	-6.32493e-015	-1.69371e-014	-1.98257e-014
-2.90082e-014	-2.91272e-014	6.07473e-015	3.71796e-015	2.84791e-015	8.37716e-015	1.29991e-016	-1.31467e-014	-1.0667e-014	-1.96756e-014	-7.91813e-015	-1.92098e-014	-1.28319e-014	6.67389e-015	5.44389e-015	8.19323e-015	1.96702e-015	-9.09604e-015	1.86311e-015	-8.74055e-015	-1.78546e-014	-1.22822e-014	-6.25136e-015	-1.68239e-014	-1.92347e-014
-2.88475e-014	-2.89711e-014	6.27917e-015	3.5741e-015	2.79971e-015	8.71555e-015	3.85388e-016	-1.2765e-014	-9.98753e-015	-1.94134e-014	-7.3382e-015	-1.88448e-014	-1.18963e-014	6.80287e-015	5.4541e-015	8.60612e-015	2.34333e-015	-8.53634e-015	2.12521e-015	-8.48965e-015	-1.71806e-014	-1.18008e-014	-6.17854e-015	-1.6712e-014	-1.86339e-014
-2.86976e-014	-2.87936e-014	6.46329e-015	3.39518e-015	2.70652e-015	9.01722e-015	6.53789e-016	-1.23804e-014	-9.31132e-015	-1.91466e-014	-6.77987e-015	-1.84834e-014	-1.09863e-014	6.91097e-015	5.4251e-015	8.9806e-015	2.72908e-015	-7.9507e-015	2.36473e-015	-8.20914e-015	-1.64874e-014	-1.12985e-014	-6.10728e-015	-1.66011e-014	-1.80293e-014
-2.85607e-014	-2.85975e-014	6.62666e-015	3.18399e-015	2.57113e-015	9.27927e-015	9.33374e-016	-1.19981e-014	-8.64448e-015	-1.88781e-014	-6.2475e-015	-1.81289e-014	-1.01095e-014	6.99836e-015	5.35851e-015	9.3146e-015	3.12024e-015	-7.34471e-015	2.57833e-015	-7.90206e-015	-1.57811e-014	-1.07804e-014	-6.03791e-015	-1.64911e-014	-1.74267e-014
-2.84388e-014	-2.83859e-014	6.76859e-015	2.94315e-015	2.3955e-015	9.49888e-015	1.2214e-015	-1.1623e-014	-7.99278e-015	-1.86106e-014	-5.74572e-015	-1.77849e-014	-9.27221e-015	7.06531e-015	5.25614e-015	9.60625e-015	3.51241e-015	-6.72363e-015	2.76272e-015	-7.57126e-015	-1.50686e-014	-1.02517e-014	-5.9709e-015	-1.63822e-014	-1.68327e-014
-2.83332e-014	-2.81622e-014	6.88887e-015	2.67656e-015	2.1814e-015	9.67369e-015	1.51545e-015	-1.12595e-014	-7.36179e-015	-1.83463e-014	-5.27839e-015	-1.74548e-014	-8.48007e-015	7.11227e-015	5.11981e-015	9.85407e-015	3.90105e-015	-6.09263e-015	2.91444e-015	-7.22033e-015	-1.43556e-014	-9.718e-015	-5.90679e-015	-1.62742e-014	-1.62532e-014
-2.82459e-014	-2.79302e-014	6.98753e-015	2.38764e-015	1.93262e-015	9.80191e-015	1.81347e-015	-1.09119e-014	-6.75613e-015	-1.80877e-014	-4.84936e-015	-1.71414e-014	-7.73815e-015	7.13981e-015	4.95289e-015	1.00572e-014	4.28218e-015	-5.45676e-015	3.03115e-015	-6.85214e-015	-1.36475e-014	-9.18504e-015	-5.84543e-015	-1.61667e-014	-1.56934e-014
-2.81777e-014	-2.76933e-014	7.06447e-015	2.08024e-015	1.6527e-015	9.88229e-015	2.11223e-015	-1.0584e-014	-6.18077e-015	-1.78368e-014	-4.46149e-015	-1.68472e-014	-7.05119e-015	7.1481e-015	4.75841e-015	1.02154e-014	4.65186e-015	-4.82126e-015	3.11114e-015	-6.47028e-015	-1.29496e-014	-8.65762e-015	-5.78609e-015	-1.60598e-014	-1.51583e-014
-2.81295e-014	-2.74549e-014	7.12004e-015	1.75796e-015	1.3452e-015	9.91424e-015	2.40895e-015	-1.02796e-014	-5.63995e-015	-1.75957e-014	-4.1177e-015	-1.65758e-014	-6.42314e-015	7.13855e-015	4.53963e-015	1.03287e-014	5.00608e-015	-4.19172e-015	3.15322e-015	-6.07882e-015	-1.2267e-014	-8.14035e-015	-5.72903e-015	-1.59527e-014	-1.46524e-014
-2.81014e-014	-2.72183e-014	7.15522e-015	1.42441e-015	1.01447e-015	9.89728e-015	2.70122e-015	-1.00023e-014	-5.13777e-015	-1.73668e-014	-3.81985e-015	-1.63294e-014	-5.85702e-015	7.11107e-015	4.30034e-015	1.03972e-014	5.34155e-015	-3.57302e-015	3.15597e-015	-5.68076e-015	-1.16041e-014	-7.63853e-015	-5.67406e-015	-1.58444e-014	-1.41803e-014
-2.80938e-014	-2.69863e-014	7.17061e-015	1.08329e-015	6.65479e-016	9.83151e-015	2.98594e-015	-9.75554e-015	-4.67798e-015	-1.7151e-014	-3.56934e-015	-1.61101e-014	-5.35529e-015	7.06643e-015	4.04391e-015	1.04214e-014	5.65481e-015	-2.97031e-015	3.11836e-015	-5.27963e-015	-1.09658e-014	-7.15673e-015	-5.62111e-015	-1.57341e-014	-1.37458e-014
-2.81063e-014	-2.67625e-014	7.1679e-015	7.38514e-016	3.02083e-016	9.71718e-015	3.25949e-015	-9.54142e-015	-4.26342e-015	-1.69504e-014	-3.36775e-015	-1.59206e-014	-4.91968e-015	7.00503e-015	3.77378e-015	1.04025e-014	5.94318e-015	-2.38781e-015	3.04046e-015	-4.87887e-015	-1.03559e-014	-6.69901e-015	-5.56962e-015	-1.56207e-014	-1.33524e-014
-2.81382e-014	-2.65498e-014	7.14803e-015	3.9435e-016	-7.12864e-017	9.55509e-015	3.51918e-015	-9.36249e-015	-3.89769e-015	-1.67662e-014	-3.21599e-015	-1.57633e-014	-4.55148e-015	6.92807e-015	3.49419e-015	1.03415e-014	6.20343e-015	-1.82956e-015	2.9225e-015	-4.48223e-015	-9.77697e-015	-6.26885e-015	-5.51901e-015	-1.55032e-014	-1.30027e-014
-2.81888e-014	-2.63509e-014	7.11239e-015	5.38423e-017	-4.49297e-016	9.34686e-015	3.7625e-015	-9.22128e-015	-3.58233e-015	-1.65996e-014	-3.11415e-015	-1.56397e-014	-4.25085e-015	6.83642e-015	3.20881e-015	1.024e-014	6.43263e-015	-1.29908e-015	2.76537e-015	-4.09178e-015	-9.23197e-015	-5.86961e-015	-5.46882e-015	-1.53811e-014	-1.2699e-014
-2.82567e-014	-2.61688e-014	7.06191e-015	-2.79117e-016	-8.27662e-016	9.09363e-015	3.98645e-015	-9.11898e-015	-3.31947e-015	-1.64513e-014	-3.06228e-015	-1.55508e-014	-4.0171e-015	6.73106e-015	2.92139e-015	1.01005e-014	6.62902e-015	-8.0059e-016	2.57105e-015	-3.71037e-015	-8.72345e-015	-5.50442e-015	-5.41857e-015	-1.52541e-014	-1.24426e-014
-2.83406e-014	-2.60057e-014	6.99817e-015	-6.00766e-016	-1.20182e-015	8.79754e-015	4.18836e-015	-9.05709e-015	-3.11016e-015	-1.63219e-014	-3.05991e-015	-1.54979e-014	-3.84914e-015	6.61307e-015	2.63613e-015	9.92538e-015	6.79079e-015	-3.37987e-016	2.34106e-015	-3.34064e-015	-8.25224e-015	-5.176e-015	-5.36805e-015	-1.51211e-014	-1.2235e-014
-2.84394e-014	-2.58637e-014	6.92273e-015	-9.08587e-016	-1.56766e-015	8.46078e-015	4.36513e-015	-9.03623e-015	-2.95486e-015	-1.62126e-014	-3.10608e-015	-1.54819e-014	-3.74551e-015	6.48329e-015	2.35654e-015	9.71698e-015	6.91627e-015	8.61103e-017	2.0779e-015	-2.98523e-015	-7.81993e-015	-4.88619e-015	-5.31694e-015	-1.49816e-014	-1.2076e-014
-2.85513e-014	-2.57446e-014	6.83714e-015	-1.1991e-015	-1.92034e-015	8.08566e-015	4.51391e-015	-9.05723e-015	-2.85424e-015	-1.61238e-014	-3.19942e-015	-1.55028e-014	-3.7043e-015	6.34259e-015	2.08647e-015	9.47818e-015	7.00437e-015	4.6964e-016	1.78393e-015	-2.64592e-015	-7.42729e-015	-4.63651e-015	-5.26479e-015	-1.48352e-014	-1.19653e-014
-2.86745e-014	-2.56503e-014	6.74274e-015	-1.46992e-015	-2.25525e-015	7.67573e-015	4.6327e-015	-9.12023e-015	-2.80793e-015	-1.6056e-014	-3.33858e-015	-1.55611e-014	-3.72322e-015	6.19149e-015	1.82875e-015	9.21189e-015	7.05469e-015	8.10545e-016	1.46298e-015	-2.32476e-015	-7.07467e-015	-4.42818e-015	-5.2109e-015	-1.46809e-014	-1.19026e-014
-2.88071e-014	-2.55818e-014	6.64165e-015	-1.71853e-015	-2.56823e-015	7.23411e-015	4.72058e-015	-9.22409e-015	-2.81541e-015	-1.60088e-014	-3.52189e-015	-1.56569e-014	-3.79971e-015	6.03183e-015	1.58655e-015	8.92065e-015	7.06719e-015	1.1067e-015	1.11856e-015	-2.02359e-015	-6.76221e-015	-4.26151e-015	-5.15464e-015	-1.45181e-014	-1.18866e-014
-2.8947e-014	-2.55398e-014	6.53613e-015	-1.94336e-015	-2.85694e-015	6.76429e-015	4.77552e-015	-9.36895e-015	-2.87584e-015	-1.59823e-014	-3.74714e-015	-1.57894e-014	-3.93086e-015	5.86482e-015	1.36248e-015	8.6079e-015	7.0415e-015	1.3572e-015	7.54425e-016	-1.74425e-015	-6.48968e-015	-4.13619e-015	-5.09561e-015	-1.43466e-014	-1.19147e-014
-2.90922e-014	-2.55256e-014	6.42744e-015	-2.14205e-015	-3.11854e-015	6.26999e-015	4.79673e-015	-9.55379e-015	-2.98741e-015	-1.59758e-014	-4.01141e-015	-1.59576e-014	-4.11291e-015	5.69068e-015	1.15912e-015	8.27702e-015	6.97879e-015	1.56161e-015	3.74127e-016	-1.4874e-015	-6.25591e-015	-4.05188e-015	-5.03347e-015	-1.41666e-014	-1.19846e-014
-2.92407e-014	-2.55392e-014	6.31662e-015	-2.31339e-015	-3.35051e-015	5.75523e-015	4.78344e-015	-9.77753e-015	-3.14836e-015	-1.59894e-014	-4.31236e-015	-1.61599e-014	-4.34216e-015	5.5107e-015	9.78673e-016	7.93102e-015	6.87991e-015	1.71901e-015	-1.84735e-017	-1.25414e-015	-6.05931e-015	-4.00796e-015	-4.96795e-015	-1.39776e-014	-1.20934e-014
-2.93897e-014	-2.55804e-014	6.20417e-015	-2.45715e-015	-3.55057e-015	5.22394e-015	4.73641e-015	-1.00376e-014	-3.35633e-015	-1.6022e-014	-4.64728e-015	-1.63946e-014	-4.61523e-015	5.32635e-015	8.22916e-016	7.57348e-015	6.74631e-015	1.82938e-015	-4.19424e-016	-1.04508e-015	-5.89898e-015	-4.00214e-015	-4.89905e-015	-1.37796e-014	-1.22373e-014
-2.9537e-014	-2.56485e-014	6.09191e-015	-2.57209e-015	-3.71674e-015	4.68006e-015	4.65527e-015	-1.03324e-014	-3.60864e-015	-1.60732e-014	-5.01314e-015	-1.66598e-014	-4.92797e-015	5.13835e-015	6.93098e-016	7.20758e-015	6.57903e-015	1.89323e-015	-8.25171e-016	-8.6038e-016	-5.77345e-015	-4.03277e-015	-4.82616e-015	-1.35725e-014	-1.24121e-014
-2.96808e-014	-2.57423e-014	5.98017e-015	-2.6584e-015	-3.84841e-015	4.12745e-015	4.5405e-015	-1.06595e-014	-3.90291e-015	-1.61423e-014	-5.40738e-015	-1.6954e-014	-5.27645e-015	4.94816e-015	5.89489e-016	6.83645e-015	6.37979e-015	1.91119e-015	-1.23188e-015	-7.00279e-016	-5.68117e-015	-4.09761e-015	-4.74945e-015	-1.33566e-014	-1.2614e-014
-2.9819e-014	-2.58605e-014	5.87002e-015	-2.71637e-015	-3.94477e-015	3.57053e-015	4.39282e-015	-1.1017e-014	-4.23569e-015	-1.62286e-014	-5.82684e-015	-1.72748e-014	-5.65657e-015	4.75679e-015	5.12769e-016	6.4624e-015	6.15114e-015	1.88401e-015	-1.63549e-015	-5.64727e-016	-5.62068e-015	-4.19385e-015	-4.66927e-015	-1.31325e-014	-1.28386e-014
-2.99497e-014	-2.60016e-014	5.76254e-015	-2.7462e-015	-4.00558e-015	3.01301e-015	4.2123e-015	-1.1402e-014	-4.60307e-015	-1.63307e-014	-6.26798e-015	-1.76196e-014	-6.06453e-015	4.56547e-015	4.63001e-016	6.08867e-015	5.89535e-015	1.81344e-015	-2.0328e-015	-4.53912e-016	-5.59024e-015	-4.31875e-015	-4.58575e-015	-1.29008e-014	-1.30814e-014
-3.00708e-014	-2.61639e-014	5.65809e-015	-2.7487e-015	-4.03179e-015	2.45851e-015	4.00071e-015	-1.18117e-014	-5.00212e-015	-1.64477e-014	-6.72783e-015	-1.79856e-014	-6.49637e-015	4.37474e-015	4.39222e-016	5.71808e-015	5.61469e-015	1.70165e-015	-2.42108e-015	-3.67296e-016	-5.58744e-015	-4.46861e-015	-4.49904e-015	-1.26621e-014	-1.33374e-014
-3.01802e-014	-2.63452e-014	5.55691e-015	-2.72536e-015	-4.02445e-015	1.91163e-015	3.7594e-015	-1.22432e-014	-5.42916e-015	-1.65783e-014	-7.203e-015	-1.83697e-014	-6.94775e-015	4.18569e-015	4.40958e-016	5.3535e-015	5.31131e-015	1.55104e-015	-2.79683e-015	-3.04046e-016	-5.61094e-015	-4.64039e-015	-4.40889e-015	-1.24169e-014	-1.36016e-014
-3.02768e-014	-2.65427e-014	5.45858e-015	-2.67754e-015	-3.98508e-015	1.3755e-015	3.49033e-015	-1.26931e-014	-5.87986e-015	-1.67208e-014	-7.69041e-015	-1.87687e-014	-7.41503e-015	3.99962e-015	4.67129e-016	4.99771e-015	4.98744e-015	1.36345e-015	-3.15722e-015	-2.63319e-016	-5.65814e-015	-4.83101e-015	-4.31618e-015	-1.21662e-014	-1.3869e-014
-3.03597e-014	-2.67533e-014	5.3628e-015	-2.60724e-015	-3.91553e-015	8.52539e-016	3.19653e-015	-1.31585e-014	-6.35059e-015	-1.68735e-014	-8.18779e-015	-1.91798e-014	-7.89404e-015	3.81732e-015	5.16296e-016	4.65258e-015	4.64628e-015	1.14196e-015	-3.50036e-015	-2.44174e-016	-5.72744e-015	-5.03606e-015	-4.2215e-015	-1.19106e-014	-1.41347e-014
-3.04273e-014	-2.69743e-014	5.2691e-015	-2.51638e-015	-3.81775e-015	3.45816e-016	2.88016e-015	-1.3635e-014	-6.8378e-015	-1.70354e-014	-8.69168e-015	-1.95992e-014	-8.38186e-015	3.64027e-015	5.86003e-016	4.31957e-015	4.29051e-015	8.88747e-016	-3.8243e-015	-2.45035e-016	-5.81797e-015	-5.2514e-015	-4.12539e-015	-1.16517e-014	-1.43939e-014
-3.04788e-014	-2.72025e-014	5.17695e-015	-2.40684e-015	-3.6944e-015	-1.42796e-016	2.54406e-015	-1.412e-014	-7.33801e-015	-1.72051e-014	-9.19952e-015	-2.00236e-014	-8.87494e-015	3.46928e-015	6.73777e-016	4.00053e-015	3.92261e-015	6.0702e-016	-4.12749e-015	-2.646e-016	-5.92865e-015	-5.47314e-015	-4.02845e-015	-1.13907e-014	-1.46423e-014
-3.0513e-014	-2.74355e-014	5.08617e-015	-2.28076e-015	-3.54865e-015	-6.11709e-016	2.19075e-015	-1.46104e-014	-7.84715e-015	-1.73806e-014	-9.70861e-015	-2.04495e-014	-9.3709e-015	3.30489e-015	7.76869e-016	3.69685e-015	3.54624e-015	2.99799e-016	-4.40919e-015	-3.01949e-016	-6.05757e-015	-5.69756e-015	-3.93091e-015	-1.11286e-014	-1.48754e-014
-3.05286e-014	-2.76701e-014	4.99545e-015	-2.14051e-015	-3.38415e-015	-1.059e-015	1.82246e-015	-1.5103e-014	-8.36122e-015	-1.75599e-014	-1.02164e-014	-2.08734e-014	-9.86653e-015	3.14836e-015	8.92378e-016	3.40918e-015	3.16429e-015	-2.94887e-017	-4.66854e-015	-3.54917e-016	-6.20337e-015	-5.9206e-015	-3.83318e-015	-1.08667e-014	-1.50895e-014
-3.05253e-014	-2.79035e-014	4.90421e-015	-1.98859e-015	-3.20406e-015	-1.48292e-015	1.44292e-015	-1.55947e-014	-8.87626e-015	-1.77421e-014	-1.07205e-014	-2.12916e-014	-1.03585e-014	3.00035e-015	1.0174e-015	3.13838e-015	2.78008e-015	-3.78524e-016	-4.90572e-015	-4.22012e-016	-6.36469e-015	-6.13822e-015	-3.73608e-015	-1.06059e-014	-1.52812e-014
-3.05024e-014	-2.81322e-014	4.81141e-015	-1.82757e-015	-3.01253e-015	-1.8829e-015	1.05483e-015	-1.60817e-014	-9.38808e-015	-1.79256e-014	-1.12182e-014	-2.17006e-014	-1.08449e-014	2.86137e-015	1.14829e-015	2.8845e-015	2.39563e-015	-7.4425e-016	-5.12052e-015	-5.0252e-016	-6.54055e-015	-6.34654e-015	-3.64044e-015	-1.03479e-014	-1.54474e-014
-3.04608e-014	-2.8353e-014	4.71567e-015	-1.66032e-015	-2.81287e-015	-2.25902e-015	6.61256e-016	-1.65605e-014	-9.8936e-015	-1.81087e-014	-1.17079e-014	-2.20976e-014	-1.13231e-014	2.73265e-015	1.28174e-015	2.64813e-015	2.01355e-015	-1.12366e-015	-5.31387e-015	-5.94787e-016	-6.73026e-015	-6.54245e-015	-3.54703e-015	-1.00938e-014	-1.55848e-014
-3.04003e-014	-2.85635e-014	4.6155e-015	-1.48885e-015	-2.60973e-015	-2.61102e-015	2.64301e-016	-1.70275e-014	-1.03896e-014	-1.82897e-014	-1.21876e-014	-2.24795e-014	-1.17912e-014	2.61405e-015	1.4147e-015	2.43018e-015	1.63644e-015	-1.51349e-015	-5.48672e-015	-6.97484e-016	-6.93357e-015	-6.72314e-015	-3.45654e-015	-9.84466e-015	-1.56914e-014
-3.03214e-014	-2.87607e-014	4.50981e-015	-1.31618e-015	-2.40667e-015	-2.93877e-015	-1.33587e-016	-1.74792e-014	-1.08728e-014	-1.84669e-014	-1.26555e-014	-2.28433e-014	-1.22473e-014	2.50623e-015	1.5431e-015	2.23002e-015	1.26626e-015	-1.9109e-015	-5.64112e-015	-8.08666e-016	-7.15037e-015	-6.88555e-015	-3.36971e-015	-9.60272e-015	-1.57653e-014
-3.02245e-014	-2.89419e-014	4.39737e-015	-1.14464e-015	-2.20734e-015	-3.24321e-015	-5.29295e-016	-1.7912e-014	-1.13406e-014	-1.86389e-014	-1.311e-014	-2.31864e-014	-1.26895e-014	2.4099e-015	1.66374e-015	2.0468e-015	9.04404e-016	-2.31316e-015	-5.77855e-015	-9.26786e-016	-7.37976e-015	-7.02696e-015	-3.28724e-015	-9.36904e-015	-1.58051e-014
-3.01102e-014	-2.91053e-014	4.27642e-015	-9.76108e-016	-2.01544e-015	-3.52516e-015	-9.20643e-016	-1.83237e-014	-1.179e-014	-1.88043e-014	-1.355e-014	-2.35063e-014	-1.31165e-014	2.32511e-015	1.77278e-015	1.88007e-015	5.53706e-016	-2.71742e-015	-5.90051e-015	-1.0502e-015	-7.62163e-015	-7.14443e-015	-3.20977e-015	-9.14464e-015	-1.58102e-014
-2.99795e-014	-2.92487e-014	4.14593e-015	-8.12499e-016	-1.83421e-015	-3.78605e-015	-1.30508e-015	-1.87115e-014	-1.2218e-014	-1.89614e-014	-1.39742e-014	-2.38017e-014	-1.35271e-014	2.25224e-015	1.86742e-015	1.72894e-015	2.16439e-016	-3.12114e-015	-6.00956e-015	-1.17772e-015	-7.87585e-015	-7.23667e-015	-3.13795e-015	-8.92998e-015	-1.57806e-014
-2.98336e-014	-2.93703e-014	4.00491e-015	-6.55516e-016	-1.66704e-015	-4.02771e-015	-1.68044e-015	-1.90727e-014	-1.26234e-014	-1.91084e-014	-1.43813e-014	-2.40706e-014	-1.39205e-014	2.19068e-015	1.94455e-015	1.59231e-015	-1.06592e-016	-3.52241e-015	-6.10763e-015	-1.30848e-015	-8.14282e-015	-7.30194e-015	-3.0719e-015	-8.72593e-015	-1.57169e-014
-2.9674e-014	-2.9469e-014	3.85239e-015	-5.06807e-016	-1.51663e-015	-4.25209e-015	-2.04493e-015	-1.94047e-014	-1.30044e-014	-1.9244e-014	-1.47706e-014	-2.43118e-014	-1.42954e-014	2.14064e-015	2.00119e-015	1.4697e-015	-4.14435e-016	-3.91783e-015	-6.19729e-015	-1.44117e-015	-8.42228e-015	-7.33927e-015	-3.01257e-015	-8.53387e-015	-1.56197e-014
-2.95019e-014	-2.95442e-014	3.68709e-015	-3.67431e-016	-1.38529e-015	-4.45985e-015	-2.39667e-015	-1.97052e-014	-1.33586e-014	-1.93668e-014	-1.5141e-014	-2.45241e-014	-1.46508e-014	2.1022e-015	2.03522e-015	1.35934e-015	-7.06253e-016	-4.30531e-015	-6.2808e-015	-1.57391e-015	-8.71363e-015	-7.34811e-015	-2.96026e-015	-8.35456e-015	-1.54892e-014
-2.93191e-014	-2.95949e-014	3.50794e-015	-2.38419e-016	-1.2755e-015	-4.65318e-015	-2.73429e-015	-1.99718e-014	-1.36847e-014	-1.94753e-014	-1.54915e-014	-2.4707e-014	-1.49867e-014	2.07507e-015	2.04423e-015	1.25976e-015	-9.80915e-016	-4.68355e-015	-6.3609e-015	-1.7053e-015	-9.01651e-015	-7.32755e-015	-2.91563e-015	-8.1888e-015	-1.53272e-014
-2.91275e-014	-2.96209e-014	3.31518e-015	-1.20943e-016	-1.18905e-015	-4.83381e-015	-3.05672e-015	-2.02023e-014	-1.39817e-014	-1.95688e-014	-1.58219e-014	-2.48605e-014	-1.53028e-014	2.0586e-015	2.02677e-015	1.17061e-015	-1.23756e-015	-5.05108e-015	-6.43978e-015	-1.83472e-015	-9.33056e-015	-7.27764e-015	-2.87896e-015	-8.03661e-015	-1.51359e-014
-2.8929e-014	-2.96232e-014	3.10783e-015	-1.54236e-017	-1.12696e-015	-5.0037e-015	-3.36348e-015	-2.03952e-014	-1.42491e-014	-1.96465e-014	-1.61321e-014	-2.49854e-014	-1.5598e-014	2.0525e-015	1.98191e-015	1.08957e-015	-1.47565e-015	-5.40592e-015	-6.51903e-015	-1.96186e-015	-9.65502e-015	-7.19894e-015	-2.85047e-015	-7.89971e-015	-1.49175e-014
-2.87255e-014	-2.96026e-014	2.88533e-015	7.77402e-017	-1.0905e-015	-5.16529e-015	-3.65351e-015	-2.05489e-014	-1.44861e-014	-1.97075e-014	-1.64218e-014	-2.50822e-014	-1.58731e-014	2.05639e-015	1.90838e-015	1.01474e-015	-1.69514e-015	-5.74701e-015	-6.60158e-015	-2.08632e-015	-9.98941e-015	-7.09217e-015	-2.83001e-015	-7.77861e-015	-1.46748e-014
-2.85195e-014	-2.95608e-014	2.6481e-015	1.58115e-016	-1.08032e-015	-5.32023e-015	-3.92699e-015	-2.06619e-014	-1.46927e-014	-1.97512e-014	-1.66908e-014	-2.51518e-014	-1.61282e-014	2.06974e-015	1.80603e-015	9.45669e-016	-1.89577e-015	-6.07356e-015	-6.68933e-015	-2.20777e-015	-1.03333e-014	-6.95846e-015	-2.81813e-015	-7.67421e-015	-1.44111e-014
-2.83127e-014	-2.94982e-014	2.39653e-015	2.26165e-016	-1.09687e-015	-5.47012e-015	-4.1834e-015	-2.07333e-014	-1.48691e-014	-1.9777e-014	-1.69397e-014	-2.51961e-014	-1.63636e-014	2.09192e-015	1.67421e-015	8.81054e-016	-2.07827e-015	-6.38497e-015	-6.78437e-015	-2.32568e-015	-1.06866e-014	-6.79929e-015	-2.81556e-015	-7.58666e-015	-1.41293e-014
-2.81075e-014	-2.94164e-014	2.1311e-015	2.82381e-016	-1.13976e-015	-5.61712e-015	-4.42347e-015	-2.0762e-014	-1.50163e-014	-1.97848e-014	-1.71686e-014	-2.52164e-014	-1.65792e-014	2.12188e-015	1.51288e-015	8.18621e-016	-2.24288e-015	-6.68099e-015	-6.88818e-015	-2.43986e-015	-1.10482e-014	-6.61724e-015	-2.82212e-015	-7.5165e-015	-1.38329e-014
-2.7907e-014	-2.93176e-014	1.85261e-015	3.27306e-016	-1.20832e-015	-5.76298e-015	-4.64824e-015	-2.07474e-014	-1.51348e-014	-1.97737e-014	-1.73782e-014	-2.52142e-014	-1.67758e-014	2.15864e-015	1.32303e-015	7.57509e-016	-2.38928e-015	-6.9613e-015	-7.00175e-015	-2.55032e-015	-1.14164e-014	-6.41417e-015	-2.83805e-015	-7.46378e-015	-1.35256e-014
-2.77137e-014	-2.92047e-014	1.56169e-015	3.6148e-016	-1.30165e-015	-5.90891e-015	-4.85855e-015	-2.06891e-014	-1.52254e-014	-1.97438e-014	-1.75695e-014	-2.51921e-014	-1.69539e-014	2.20132e-015	1.10648e-015	6.96907e-016	-2.51855e-015	-7.22572e-015	-7.1257e-015	-2.65756e-015	-1.17904e-014	-6.19202e-015	-2.86334e-015	-7.42856e-015	-1.32106e-014
-2.75289e-014	-2.90804e-014	1.2589e-015	3.85502e-016	-1.41897e-015	-6.05568e-015	-5.05472e-015	-2.05874e-014	-1.52901e-014	-1.96953e-014	-1.77433e-014	-2.51528e-014	-1.71142e-014	2.24917e-015	8.64092e-016	6.35588e-016	-2.63107e-015	-7.47439e-015	-7.26066e-015	-2.76186e-015	-1.21687e-014	-5.95331e-015	-2.89781e-015	-7.41182e-015	-1.28911e-014
-2.73547e-014	-2.89478e-014	9.46773e-016	3.99849e-016	-1.55792e-015	-6.20437e-015	-5.23823e-015	-2.04428e-014	-1.53296e-014	-1.96281e-014	-1.79001e-014	-2.50997e-014	-1.72574e-014	2.30101e-015	5.98132e-016	5.72987e-016	-2.72685e-015	-7.70785e-015	-7.40716e-015	-2.86325e-015	-1.25504e-014	-5.70111e-015	-2.94186e-015	-7.41346e-015	-1.2571e-014
-2.71932e-014	-2.88099e-014	6.26559e-016	4.0554e-016	-1.71584e-015	-6.35527e-015	-5.41145e-015	-2.0256e-014	-1.53459e-014	-1.95425e-014	-1.80417e-014	-2.50357e-014	-1.73848e-014	2.35597e-015	3.11065e-016	5.07896e-016	-2.80694e-015	-7.92579e-015	-7.5654e-015	-2.96232e-015	-1.29331e-014	-5.43827e-015	-2.99554e-015	-7.4331e-015	-1.22541e-014
-2.70458e-014	-2.86699e-014	2.99714e-016	4.03692e-016	-1.89054e-015	-6.50786e-015	-5.57597e-015	-2.00276e-014	-1.53412e-014	-1.94393e-014	-1.81695e-014	-2.49638e-014	-1.74972e-014	2.41327e-015	5.87733e-018	4.40038e-016	-2.87169e-015	-8.12897e-015	-7.73449e-015	-3.0602e-015	-1.33154e-014	-5.16758e-015	-3.05846e-015	-7.47105e-015	-1.19438e-014
-2.69146e-014	-2.85306e-014	-3.20442e-017	3.94808e-016	-2.07958e-015	-6.66285e-015	-5.73315e-015	-1.97588e-014	-1.53177e-014	-1.93186e-014	-1.82845e-014	-2.4887e-014	-1.75956e-014	2.47175e-015	-3.14738e-016	3.69271e-016	-2.922e-015	-8.31773e-015	-7.91401e-015	-3.15789e-015	-1.36948e-014	-4.89228e-015	-3.13033e-015	-7.5275e-015	-1.16434e-014
-2.68017e-014	-2.83953e-014	-3.66224e-016	3.80154e-016	-2.28034e-015	-6.82002e-015	-5.88501e-015	-1.94515e-014	-1.52773e-014	-1.91811e-014	-1.83889e-014	-2.48083e-014	-1.76806e-014	2.52973e-015	-6.46905e-016	2.9428e-016	-2.9592e-015	-8.49287e-015	-8.102e-015	-3.25588e-015	-1.40688e-014	-4.6151e-015	-3.21102e-015	-7.60227e-015	-1.13555e-014
-2.67081e-014	-2.82672e-014	-7.00347e-016	3.60736e-016	-2.49015e-015	-6.97914e-015	-6.03335e-015	-1.91077e-014	-1.52225e-014	-1.90269e-014	-1.84835e-014	-2.47304e-014	-1.77534e-014	2.58647e-015	-9.87084e-016	2.15394e-016	-2.98392e-015	-8.65499e-015	-8.2963e-015	-3.35512e-015	-1.4435e-014	-4.33862e-015	-3.29999e-015	-7.69512e-015	-1.10828e-014
-2.66352e-014	-2.81487e-014	-1.03265e-015	3.37349e-016	-2.70603e-015	-7.13908e-015	-6.18017e-015	-1.87291e-014	-1.51553e-014	-1.88574e-014	-1.85703e-014	-2.46564e-014	-1.78154e-014	2.641e-015	-1.3322e-015	1.32432e-016	-2.9967e-015	-8.80494e-015	-8.49516e-015	-3.4564e-015	-1.47917e-014	-4.06609e-015	-3.39712e-015	-7.80549e-015	-1.0827e-014
-2.65836e-014	-2.80429e-014	-1.36082e-015	3.10716e-016	-2.92471e-015	-7.29832e-015	-6.32696e-015	-1.83175e-014	-1.50775e-014	-1.86732e-014	-1.86507e-014	-2.45888e-014	-1.78669e-014	2.69221e-015	-1.67814e-015	4.59205e-017	-2.99813e-015	-8.94382e-015	-8.69619e-015	-3.56042e-015	-1.5136e-014	-3.80038e-015	-3.50229e-015	-7.9332e-015	-1.05903e-014
-2.65539e-014	-2.79525e-014	-1.68203e-015	2.81754e-016	-3.14339e-015	-7.45541e-015	-6.4754e-015	-1.78748e-014	-1.49918e-014	-1.84755e-014	-1.87261e-014	-2.45304e-014	-1.79089e-014	2.73906e-015	-2.0209e-015	-4.37482e-017	-2.98939e-015	-9.07209e-015	-8.89688e-015	-3.66804e-015	-1.5465e-014	-3.54363e-015	-3.61558e-015	-8.07796e-015	-1.03745e-014
-2.65469e-014	-2.78795e-014	-1.99387e-015	2.51261e-016	-3.35872e-015	-7.60864e-015	-6.62675e-015	-1.74035e-014	-1.49003e-014	-1.82651e-014	-1.87979e-014	-2.44831e-014	-1.7942e-014	2.78112e-015	-2.35645e-015	-1.36062e-016	-2.97103e-015	-9.19042e-015	-9.09487e-015	-3.7795e-015	-1.57761e-014	-3.29842e-015	-3.73643e-015	-8.23917e-015	-1.01808e-014
-2.65628e-014	-2.7826e-014	-2.29389e-015	2.1935e-016	-3.56782e-015	-7.75634e-015	-6.7827e-015	-1.69057e-014	-1.48051e-014	-1.80431e-014	-1.88678e-014	-2.44487e-014	-1.79672e-014	2.81698e-015	-2.68078e-015	-2.30359e-016	-2.94434e-015	-9.29946e-015	-9.28688e-015	-3.89594e-015	-1.6067e-014	-3.06706e-015	-3.8647e-015	-8.41632e-015	-1.00096e-014
-2.66013e-014	-2.77932e-014	-2.57986e-015	1.86336e-016	-3.76796e-015	-7.8965e-015	-6.9445e-015	-1.63849e-014	-1.4708e-014	-1.78107e-014	-1.89378e-014	-2.44287e-014	-1.79853e-014	2.84609e-015	-2.99049e-015	-3.26254e-016	-2.91034e-015	-9.39985e-015	-9.46936e-015	-4.01744e-015	-1.6335e-014	-2.85157e-015	-4.00034e-015	-8.60835e-015	-9.86168e-015
-2.66617e-014	-2.77817e-014	-2.84996e-015	1.53069e-016	-3.95655e-015	-8.02729e-015	-7.1135e-015	-1.58446e-014	-1.46113e-014	-1.75687e-014	-1.90083e-014	-2.44244e-014	-1.79971e-014	2.86735e-015	-3.2818e-015	-4.22716e-016	-2.86898e-015	-9.49248e-015	-9.64013e-015	-4.14465e-015	-1.65774e-014	-2.65339e-015	-4.14257e-015	-8.81448e-015	-9.73652e-015
-2.67429e-014	-2.77918e-014	-3.10163e-015	1.19328e-016	-4.13108e-015	-8.14677e-015	-7.29071e-015	-1.52881e-014	-1.4517e-014	-1.7318e-014	-1.90806e-014	-2.44365e-014	-1.80029e-014	2.88022e-015	-3.55115e-015	-5.18662e-016	-2.82019e-015	-9.57769e-015	-9.79599e-015	-4.2786e-015	-1.67916e-014	-2.47405e-015	-4.2909e-015	-9.03396e-015	-9.63395e-015
-2.68436e-014	-2.78243e-014	-3.33307e-015	8.47174e-017	-4.28923e-015	-8.25312e-015	-7.47648e-015	-1.47177e-014	-1.44262e-014	-1.70602e-014	-1.91556e-014	-2.44648e-014	-1.80033e-014	2.88441e-015	-3.79544e-015	-6.13417e-016	-2.76417e-015	-9.65564e-015	-9.93356e-015	-4.41918e-015	-1.69749e-014	-2.31452e-015	-4.44469e-015	-9.26611e-015	-9.55226e-015
-2.69626e-014	-2.78787e-014	-3.54239e-015	4.89439e-017	-4.42862e-015	-8.34384e-015	-7.67172e-015	-1.41359e-014	-1.43401e-014	-1.67963e-014	-1.9234e-014	-2.45089e-014	-1.79985e-014	2.87944e-015	-4.01253e-015	-7.05661e-016	-2.7023e-015	-9.72703e-015	-1.00499e-014	-4.56636e-015	-1.71249e-014	-2.1756e-015	-4.60357e-015	-9.50958e-015	-9.49116e-015
-2.70977e-014	-2.79544e-014	-3.72806e-015	1.11779e-017	-4.54794e-015	-8.41777e-015	-7.87587e-015	-1.35452e-014	-1.42596e-014	-1.65267e-014	-1.93159e-014	-2.45679e-014	-1.79894e-014	2.8651e-015	-4.20002e-015	-7.94664e-016	-2.63471e-015	-9.79134e-015	-1.01415e-014	-4.71902e-015	-1.72395e-014	-2.05778e-015	-4.76725e-015	-9.76324e-015	-9.44835e-015
-2.7247e-014	-2.80498e-014	-3.88925e-015	-2.9318e-017	-4.64656e-015	-8.47358e-015	-8.0893e-015	-1.29496e-014	-1.41848e-014	-1.62527e-014	-1.94015e-014	-2.46408e-014	-1.79755e-014	2.84057e-015	-4.35547e-015	-8.80075e-016	-2.56153e-015	-9.84864e-015	-1.02054e-014	-4.87713e-015	-1.73166e-014	-1.96129e-015	-4.93508e-015	-1.00254e-014	-9.42188e-015
-2.74082e-014	-2.8163e-014	-4.02518e-015	-7.36359e-017	-4.7239e-015	-8.50982e-015	-8.31223e-015	-1.23521e-014	-1.41165e-014	-1.5975e-014	-1.94915e-014	-2.47249e-014	-1.79566e-014	2.80546e-015	-4.47774e-015	-9.60545e-016	-2.48346e-015	-9.89952e-015	-1.0239e-014	-5.04064e-015	-1.73548e-014	-1.88608e-015	-5.10643e-015	-1.02945e-014	-9.40922e-015
-2.75781e-014	-2.82915e-014	-4.13519e-015	-1.22716e-016	-4.77871e-015	-8.52491e-015	-8.54427e-015	-1.17552e-014	-1.40546e-014	-1.56946e-014	-1.95852e-014	-2.48177e-014	-1.79319e-014	2.75923e-015	-4.56557e-015	-1.03489e-015	-2.40084e-015	-9.94266e-015	-1.02399e-014	-5.20895e-015	-1.73526e-014	-1.83202e-015	-5.2805e-015	-1.05691e-014	-9.40788e-015
-2.77536e-014	-2.84324e-014	-4.21975e-015	-1.7752e-016	-4.81055e-015	-8.5174e-015	-8.78415e-015	-1.11606e-014	-1.39989e-014	-1.54125e-014	-1.96815e-014	-2.4916e-014	-1.79008e-014	2.70155e-015	-4.61837e-015	-1.10199e-015	-2.31428e-015	-9.97814e-015	-1.02055e-014	-5.38119e-015	-1.73083e-014	-1.79813e-015	-5.45602e-015	-1.08472e-014	-9.41522e-015
-2.79315e-014	-2.85824e-014	-4.27814e-015	-2.39373e-016	-4.81942e-015	-8.48658e-015	-9.03063e-015	-1.05704e-014	-1.39485e-014	-1.5129e-014	-1.97797e-014	-2.50166e-014	-1.78628e-014	2.63249e-015	-4.63576e-015	-1.16067e-015	-2.22373e-015	-1.00055e-014	-1.0134e-014	-5.55564e-015	-1.72214e-014	-1.78331e-015	-5.63236e-015	-1.11266e-014	-9.42863e-015
-2.81083e-014	-2.87376e-014	-4.31048e-015	-3.09097e-016	-4.80591e-015	-8.43159e-015	-9.28243e-015	-9.98775e-015	-1.39028e-014	-1.48447e-014	-1.98788e-014	-2.51158e-014	-1.78166e-014	2.55215e-015	-4.61857e-015	-1.21041e-015	-2.12896e-015	-1.0024e-014	-1.0024e-014	-5.73071e-015	-1.70908e-014	-1.78556e-015	-5.80869e-015	-1.14051e-014	-9.44492e-015
-2.82802e-014	-2.88935e-014	-4.31734e-015	-3.88397e-016	-4.77062e-015	-8.35227e-015	-9.53774e-015	-9.41429e-015	-1.38607e-014	-1.45589e-014	-1.99777e-014	-2.52088e-014	-1.77611e-014	2.46081e-015	-4.56773e-015	-1.25057e-015	-2.03082e-015	-1.00322e-014	-9.87441e-015	-5.90478e-015	-1.69163e-014	-1.80385e-015	-5.98384e-015	-1.16808e-014	-9.46082e-015
-2.84436e-014	-2.90458e-014	-4.30027e-015	-4.77946e-016	-4.71417e-015	-8.24838e-015	-9.79444e-015	-8.85157e-015	-1.38207e-014	-1.42721e-014	-2.00741e-014	-2.52915e-014	-1.76943e-014	2.3585e-015	-4.48457e-015	-1.28029e-015	-1.92928e-015	-1.00288e-014	-9.68362e-015	-6.07612e-015	-1.66977e-014	-1.83642e-015	-6.15644e-015	-1.19516e-014	-9.47269e-015
-2.85948e-014	-2.91904e-014	-4.26033e-015	-5.79563e-016	-4.63789e-015	-8.12037e-015	-1.00506e-014	-8.30087e-015	-1.37807e-014	-1.39852e-014	-2.01659e-014	-2.53584e-014	-1.76143e-014	2.24545e-015	-4.3706e-015	-1.29931e-015	-1.82457e-015	-1.00131e-014	-9.45154e-015	-6.24291e-015	-1.64347e-014	-1.8812e-015	-6.32574e-015	-1.22159e-014	-9.477e-015
-2.87298e-014	-2.93218e-014	-4.19884e-015	-6.94975e-016	-4.54361e-015	-7.96912e-015	-1.03041e-014	-7.76304e-015	-1.37387e-014	-1.36974e-014	-2.02514e-014	-2.54045e-014	-1.75197e-014	2.122e-015	-4.22815e-015	-1.30731e-015	-1.71741e-015	-9.98379e-015	-9.17787e-015	-6.40349e-015	-1.61282e-014	-1.93605e-015	-6.49029e-015	-1.24704e-014	-9.47087e-015
-2.88443e-014	-2.94348e-014	-4.11746e-015	-8.24967e-016	-4.43287e-015	-7.79588e-015	-1.05522e-014	-7.23909e-015	-1.3692e-014	-1.34085e-014	-2.03277e-014	-2.54247e-014	-1.74085e-014	1.98858e-015	-4.0596e-015	-1.30375e-015	-1.60789e-015	-9.94023e-015	-8.86284e-015	-6.55627e-015	-1.5779e-014	-1.99856e-015	-6.6488e-015	-1.27128e-014	-9.45099e-015
-2.89354e-014	-2.9525e-014	-4.01776e-015	-9.70799e-016	-4.30768e-015	-7.60192e-015	-1.07919e-014	-6.73012e-015	-1.36383e-014	-1.31179e-014	-2.03925e-014	-2.54142e-014	-1.72788e-014	1.84585e-015	-3.86817e-015	-1.28853e-015	-1.49649e-015	-9.88136e-015	-8.50713e-015	-6.69838e-015	-1.53878e-014	-2.06616e-015	-6.80006e-015	-1.29406e-014	-9.41484e-015
-2.89992e-014	-2.95872e-014	-3.90248e-015	-1.13363e-015	-4.16956e-015	-7.38867e-015	-1.10209e-014	-6.23638e-015	-1.35747e-014	-1.28258e-014	-2.0443e-014	-2.53682e-014	-1.71291e-014	1.69447e-015	-3.65728e-015	-1.26204e-015	-1.38305e-015	-9.8057e-015	-8.11159e-015	-6.82723e-015	-1.49557e-014	-2.13662e-015	-6.94297e-015	-1.31523e-014	-9.3594e-015
-2.90325e-014	-2.96164e-014	-3.77418e-015	-1.31394e-015	-4.021e-015	-7.15864e-015	-1.12361e-014	-5.7582e-015	-1.34986e-014	-1.25317e-014	-2.04766e-014	-2.52813e-014	-1.69575e-014	1.53439e-015	-3.43091e-015	-1.22418e-015	-1.26868e-015	-9.71221e-015	-7.67793e-015	-6.94074e-015	-1.44847e-014	-2.20778e-015	-7.07545e-015	-1.33448e-014	-9.28223e-015
-2.90313e-014	-2.96074e-014	-3.63564e-015	-1.51268e-015	-3.86436e-015	-6.91411e-015	-1.14348e-014	-5.29502e-015	-1.34077e-014	-1.22349e-014	-2.04906e-014	-2.51497e-014	-1.6762e-014	1.36644e-015	-3.19331e-015	-1.17461e-015	-1.15349e-015	-9.5998e-015	-7.20823e-015	-7.03704e-015	-1.39765e-014	-2.27693e-015	-7.19592e-015	-1.35162e-014	-9.18088e-015
-2.89922e-014	-2.95558e-014	-3.4898e-015	-1.72952e-015	-3.70241e-015	-6.65791e-015	-1.16144e-014	-4.8466e-015	-1.32989e-014	-1.19354e-014	-2.0482e-014	-2.49692e-014	-1.65402e-014	1.1918e-015	-2.94802e-015	-1.11417e-015	-1.03871e-015	-9.4681e-015	-6.70471e-015	-7.11349e-015	-1.34332e-014	-2.34172e-015	-7.30357e-015	-1.36641e-014	-9.05328e-015
-2.89132e-014	-2.94579e-014	-3.33862e-015	-1.96437e-015	-3.53818e-015	-6.39257e-015	-1.17721e-014	-4.4128e-015	-1.31698e-014	-1.16327e-014	-2.04479e-014	-2.47359e-014	-1.62904e-014	1.01118e-015	-2.6997e-015	-1.04405e-015	-9.23937e-016	-9.31584e-015	-6.16979e-015	-7.16847e-015	-1.28581e-014	-2.39971e-015	-7.39693e-015	-1.37871e-014	-8.89803e-015
-2.87918e-014	-2.93101e-014	-3.18449e-015	-2.21684e-015	-3.37365e-015	-6.12071e-015	-1.19055e-014	-3.9919e-015	-1.30184e-014	-1.13255e-014	-2.03855e-014	-2.44464e-014	-1.60109e-014	8.25739e-016	-2.45242e-015	-9.64493e-016	-8.09097e-016	-9.14267e-015	-5.60615e-015	-7.19975e-015	-1.22539e-014	-2.44959e-015	-7.47467e-015	-1.38834e-014	-8.7146e-015
-2.86255e-014	-2.91094e-014	-3.03035e-015	-2.48747e-015	-3.21129e-015	-5.84542e-015	-1.20122e-014	-3.58334e-015	-1.28419e-014	-1.10131e-014	-2.02917e-014	-2.4098e-014	-1.56999e-014	6.36507e-016	-2.21039e-015	-8.75749e-016	-6.94935e-016	-8.94809e-015	-5.01722e-015	-7.2056e-015	-1.16239e-014	-2.48962e-015	-7.53506e-015	-1.39508e-014	-8.5013e-015
-2.84125e-014	-2.88521e-014	-2.87895e-015	-2.77534e-015	-3.0534e-015	-5.56983e-015	-1.20894e-014	-3.18556e-015	-1.26382e-014	-1.06953e-014	-2.01637e-014	-2.36884e-014	-1.53554e-014	4.44064e-016	-1.97793e-015	-7.78567e-016	-5.82169e-016	-8.73185e-015	-4.40632e-015	-7.18431e-015	-1.09704e-014	-2.51778e-015	-7.5774e-015	-1.39873e-014	-8.25719e-015
-2.81516e-014	-2.8536e-014	-2.73288e-015	-3.0793e-015	-2.90217e-015	-5.29692e-015	-1.21352e-014	-2.797e-015	-1.24049e-014	-1.0372e-014	-1.99998e-014	-2.3216e-014	-1.49769e-014	2.49734e-016	-1.75905e-015	-6.7438e-016	-4.71562e-016	-8.49382e-015	-3.77677e-015	-7.13495e-015	-1.02974e-014	-2.53269e-015	-7.60066e-015	-1.3992e-014	-7.98238e-015
-2.78418e-014	-2.81592e-014	-2.59472e-015	-3.39835e-015	-2.75986e-015	-5.02971e-015	-1.21472e-014	-2.41708e-015	-1.214e-014	-1.00428e-014	-1.9798e-014	-2.26799e-014	-1.45632e-014	5.45416e-017	-1.55711e-015	-5.64641e-016	-3.62843e-016	-8.23421e-015	-3.13223e-015	-7.05652e-015	-9.60815e-015	-2.53253e-015	-7.60374e-015	-1.39641e-014	-7.67738e-015
-2.74831e-014	-2.77204e-014	-2.4669e-015	-3.7308e-015	-2.62843e-015	-4.77108e-015	-1.21243e-014	-2.0452e-015	-1.18428e-014	-9.70768e-015	-1.9556e-014	-2.20795e-014	-1.41146e-014	-1.40293e-016	-1.37587e-015	-4.49878e-016	-2.56473e-016	-7.95321e-015	-2.47694e-015	-6.94786e-015	-8.90725e-015	-2.5162e-015	-7.58575e-015	-1.39028e-014	-7.34298e-015
-2.70757e-014	-2.72191e-014	-2.35137e-015	-4.07477e-015	-2.5096e-015	-4.52404e-015	-1.20653e-014	-1.67961e-015	-1.15128e-014	-9.36642e-015	-1.92726e-014	-2.14159e-014	-1.36309e-014	-3.33184e-016	-1.21869e-015	-3.30864e-016	-1.53411e-016	-7.65157e-015	-1.81495e-015	-6.80849e-015	-8.19839e-015	-2.4828e-015	-7.54654e-015	-1.38085e-014	-6.97998e-015
-2.6621e-014	-2.66569e-014	-2.24977e-015	-4.42788e-015	-2.40552e-015	-4.29129e-015	-1.1969e-014	-1.31966e-015	-1.11495e-014	-9.01877e-015	-1.8947e-014	-2.06899e-014	-1.31122e-014	-5.22458e-016	-1.08895e-015	-2.08584e-016	-5.41056e-017	-7.33029e-015	-1.15044e-015	-6.63815e-015	-7.4848e-015	-2.43202e-015	-7.48557e-015	-1.36809e-014	-6.5902e-015
-2.61194e-014	-2.60355e-014	-2.16383e-015	-4.788e-015	-2.3183e-015	-4.07558e-015	-1.18355e-014	-9.64468e-016	-1.07523e-014	-8.66533e-015	-1.85789e-014	-1.99044e-014	-1.25591e-014	-7.06552e-016	-9.89275e-016	-8.48089e-017	4.1044e-017	-6.99106e-015	-4.88206e-016	-6.43709e-015	-6.77017e-015	-2.36388e-015	-7.4024e-015	-1.35204e-014	-6.17602e-015
-2.5573e-014	-2.53567e-014	-2.09498e-015	-5.15317e-015	-2.24914e-015	-3.87913e-015	-1.16642e-014	-6.12748e-016	-1.03217e-014	-8.3063e-015	-1.81686e-014	-1.90626e-014	-1.19732e-014	-8.84439e-016	-9.22139e-016	3.90273e-017	1.31176e-016	-6.6352e-015	1.67666e-016	-6.20637e-015	-6.05903e-015	-2.27902e-015	-7.2973e-015	-1.33278e-014	-5.73898e-015
-2.49841e-014	-2.46231e-014	-2.04377e-015	-5.52052e-015	-2.19896e-015	-3.70402e-015	-1.14546e-014	-2.6377e-016	-9.85793e-015	-7.94201e-015	-1.77163e-014	-1.81687e-014	-1.13561e-014	-1.05456e-015	-8.88611e-016	1.62197e-016	2.15857e-016	-6.26473e-015	8.1307e-016	-5.94646e-015	-5.35514e-015	-2.17775e-015	-7.1705e-015	-1.3104e-014	-5.28143e-015
-2.43559e-014	-2.38379e-014	-2.01078e-015	-5.88693e-015	-2.16809e-015	-3.55159e-015	-1.12068e-014	8.32879e-017	-9.36297e-015	-7.57326e-015	-1.72236e-014	-1.72271e-014	-1.07092e-014	-1.21589e-015	-8.90319e-016	2.83441e-016	2.94302e-016	-5.88111e-015	1.44421e-015	-5.6591e-015	-4.66247e-015	-2.06064e-015	-7.02224e-015	-1.28509e-014	-4.80698e-015
-2.36908e-014	-2.30054e-014	-1.99661e-015	-6.24946e-015	-2.15749e-015	-3.42308e-015	-1.09218e-014	4.28874e-016	-8.83781e-015	-7.20132e-015	-1.6692e-014	-1.62435e-014	-1.00353e-014	-1.36652e-015	-9.27473e-016	4.01262e-016	3.66055e-016	-5.48742e-015	2.05686e-015	-5.34681e-015	-3.98514e-015	-1.92865e-015	-6.85257e-015	-1.257e-014	-4.31875e-015
-2.29926e-014	-2.21306e-014	-2.00117e-015	-6.60492e-015	-2.16755e-015	-3.31953e-015	-1.06005e-014	7.72912e-016	-8.28449e-015	-6.82717e-015	-1.61236e-014	-1.5224e-014	-9.33695e-015	-1.50494e-015	-9.9972e-016	5.14823e-016	4.30906e-016	-5.08681e-015	2.64661e-015	-5.0114e-015	-3.32676e-015	-1.78339e-015	-6.66275e-015	-1.22637e-014	-3.82066e-015
-2.22655e-014	-2.12184e-014	-2.02428e-015	-6.95011e-015	-2.19809e-015	-3.24096e-015	-1.02449e-014	1.11529e-015	-7.70625e-015	-6.45172e-015	-1.5521e-014	-1.41753e-014	-8.61905e-015	-1.62964e-015	-1.10618e-015	6.22712e-016	4.88501e-016	-4.68178e-015	3.20971e-015	-4.6556e-015	-2.6908e-015	-1.62669e-015	-6.45421e-015	-1.19347e-014	-3.31658e-015
-2.1514e-014	-2.02742e-014	-2.06448e-015	-7.28166e-015	-2.24828e-015	-3.1872e-015	-9.85645e-015	1.45527e-015	-7.10594e-015	-6.07634e-015	-1.48881e-014	-1.31046e-014	-7.88499e-015	-1.73888e-015	-1.2463e-015	7.24138e-016	5.38651e-016	-4.27457e-015	3.74284e-015	-4.28215e-015	-2.08099e-015	-1.46017e-015	-6.22799e-015	-1.15861e-014	-2.80967e-015
-2.07425e-014	-1.93047e-014	-2.12061e-015	-7.59647e-015	-2.31765e-015	-3.15793e-015	-9.43699e-015	1.79191e-015	-6.4869e-015	-5.70312e-015	-1.42287e-014	-1.20195e-014	-7.13835e-015	-1.83115e-015	-1.41903e-015	8.1873e-016	5.80718e-016	-3.86887e-015	4.24234e-015	-3.89409e-015	-1.50008e-015	-1.28616e-015	-5.98578e-015	-1.12214e-014	-2.30457e-015
-1.99556e-014	-1.83164e-014	-2.1916e-015	-7.89064e-015	-2.40494e-015	-3.15222e-015	-8.98928e-015	2.12495e-015	-5.85371e-015	-5.33348e-015	-1.35463e-014	-1.09277e-014	-6.38374e-015	-1.90514e-015	-1.62184e-015	9.06196e-016	6.14711e-016	-3.46832e-015	4.70495e-015	-3.49485e-015	-9.51485e-016	-1.1068e-015	-5.72941e-015	-1.0844e-014	-1.80539e-015
-1.91588e-014	-1.73162e-014	-2.27601e-015	-8.16144e-015	-2.50908e-015	-3.16861e-015	-8.51623e-015	2.45312e-015	-5.21044e-015	-4.96934e-015	-1.2846e-014	-9.83788e-015	-5.62529e-015	-1.95893e-015	-1.85136e-015	9.85526e-016	6.39561e-016	-3.0764e-015	5.12749e-015	-3.08842e-015	-4.38253e-016	-9.23989e-016	-5.46089e-015	-1.04569e-014	-1.3164e-015
-1.83571e-014	-1.63111e-014	-2.37162e-015	-8.40585e-015	-2.62912e-015	-3.2058e-015	-8.01995e-015	2.77516e-015	-4.56151e-015	-4.61244e-015	-1.21328e-014	-8.75833e-015	-4.86862e-015	-1.99151e-015	-2.10502e-015	1.05543e-015	6.55237e-016	-2.69623e-015	5.50731e-015	-2.67884e-015	3.65977e-017	-7.40832e-016	-5.18226e-015	-1.00639e-014	-8.41627e-016
-1.75556e-014	-1.53085e-014	-2.47606e-015	-8.62012e-015	-2.76358e-015	-3.26164e-015	-7.50425e-015	3.08886e-015	-3.91142e-015	-4.26521e-015	-1.14124e-014	-7.69782e-015	-4.11873e-015	-2.00182e-015	-2.37865e-015	1.11602e-015	6.61655e-016	-2.33201e-015	5.84216e-015	-2.27033e-015	4.7081e-016	-5.59739e-016	-4.89622e-015	-9.66943e-015	-3.85307e-016
-1.67592e-014	-1.43164e-014	-2.5869e-015	-8.80208e-015	-2.9105e-015	-3.3342e-015	-6.97209e-015	3.39262e-015	-3.26472e-015	-3.92963e-015	-1.06909e-014	-6.6649e-015	-3.38076e-015	-1.98821e-015	-2.66872e-015	1.16764e-015	6.58285e-016	-1.9875e-015	6.12967e-015	-1.8671e-015	8.61424e-016	-3.83338e-016	-4.60524e-015	-9.27753e-015	4.80421e-017
-1.59732e-014	-1.33424e-014	-2.7013e-015	-8.94864e-015	-3.06764e-015	-3.42022e-015	-6.42695e-015	3.68447e-015	-2.62629e-015	-3.60774e-015	-9.97388e-015	-5.66762e-015	-2.66022e-015	-1.94955e-015	-2.97138e-015	1.20971e-015	6.44692e-016	-1.66562e-015	6.36781e-015	-1.47341e-015	1.20692e-015	-2.14356e-016	-4.31214e-015	-8.89203e-015	4.54594e-016
-1.52033e-014	-1.23943e-014	-2.81636e-015	-9.05667e-015	-3.23262e-015	-3.51698e-015	-5.87238e-015	3.96206e-015	-2.00122e-015	-3.30147e-015	-9.2678e-015	-4.71381e-015	-1.96253e-015	-1.88491e-015	-3.28224e-015	1.24282e-015	6.20663e-016	-1.37024e-015	6.55485e-015	-1.09379e-015	1.50524e-015	-5.54463e-017	-4.01961e-015	-8.51709e-015	8.30509e-016
-1.44542e-014	-1.14795e-014	-2.92962e-015	-9.12458e-015	-3.40295e-015	-3.62109e-015	-5.31201e-015	4.22352e-015	-1.39445e-015	-3.0133e-015	-8.57858e-015	-3.81148e-015	-1.29351e-015	-1.79358e-015	-3.59683e-015	1.26663e-015	5.85684e-016	-1.10513e-015	6.69046e-015	-7.33111e-016	1.75447e-015	9.04487e-017	-3.73032e-015	-8.15725e-015	1.17198e-015
-1.37304e-014	-1.06047e-014	-3.03863e-015	-9.15111e-015	-3.576e-015	-3.72945e-015	-4.7502e-015	4.46592e-015	-8.11337e-016	-2.74526e-015	-7.91213e-015	-2.96779e-015	-6.58237e-016	-1.67511e-015	-3.9101e-015	1.2816e-015	5.39593e-016	-8.73198e-016	6.77361e-015	-3.95528e-016	1.95426e-015	2.21244e-016	-3.44734e-015	-7.81685e-015	1.47601e-015
-1.30361e-014	-9.77709e-015	-3.14019e-015	-9.13387e-015	-3.74874e-015	-3.83924e-015	-4.19065e-015	4.68628e-015	-2.56903e-016	-2.49952e-015	-7.27481e-015	-2.18877e-015	-6.1496e-017	-1.52883e-015	-4.21703e-015	1.28801e-015	4.822e-016	-6.7779e-016	6.80346e-015	-8.56972e-017	2.10348e-015	3.34676e-016	-3.17368e-015	-7.50037e-015	1.7392e-015
-1.23759e-014	-9.0026e-015	-3.23102e-015	-9.07143e-015	-3.91877e-015	-3.94674e-015	-3.6365e-015	4.88308e-015	2.64237e-016	-2.27786e-015	-6.67233e-015	-1.48009e-015	4.92753e-016	-1.35411e-015	-4.51279e-015	1.28666e-015	4.13725e-016	-5.21473e-016	6.78059e-015	1.93132e-016	2.20126e-015	4.28802e-016	-2.91194e-015	-7.21121e-015	1.95899e-015
-1.17536e-014	-8.28675e-015	-3.30835e-015	-8.96317e-015	-4.08313e-015	-4.0479e-015	-3.09025e-015	5.05439e-015	7.48062e-016	-2.08154e-015	-6.11004e-015	-8.46758e-016	1.00045e-015	-1.15053e-015	-4.79227e-015	1.27805e-015	3.33938e-016	-4.06452e-016	6.7051e-015	4.37766e-016	2.24812e-015	5.01665e-016	-2.66477e-015	-6.9525e-015	2.13236e-015
-1.11725e-014	-7.63493e-015	-3.3704e-015	-8.808e-015	-4.23943e-015	-4.13894e-015	-2.55588e-015	5.19832e-015	1.19152e-015	-1.91196e-015	-5.59282e-015	-2.93272e-016	1.45799e-015	-9.18363e-016	-5.0509e-015	1.26269e-015	2.43091e-016	-3.34837e-016	6.57823e-015	6.44015e-016	2.24474e-015	5.51523e-016	-2.435e-015	-6.72787e-015	2.25768e-015
-1.06353e-014	-7.05157e-015	-3.41409e-015	-8.6062e-015	-4.38456e-015	-4.21643e-015	-2.036e-015	5.31357e-015	1.59099e-015	-1.77034e-015	-5.12526e-015	1.76809e-016	1.86181e-015	-6.57576e-016	-5.28436e-015	1.24236e-015	1.40917e-016	-3.07946e-016	6.40091e-015	8.08463e-016	2.19209e-015	5.76817e-016	-2.22532e-015	-6.53983e-015	2.33355e-015
-1.01445e-014	-6.54055e-015	-3.43691e-015	-8.35843e-015	-4.51604e-015	-4.27686e-015	-1.53326e-015	5.39878e-015	1.94361e-015	-1.6577e-015	-4.71159e-015	5.60985e-016	2.20805e-015	-3.68683e-016	-5.48863e-015	1.21756e-015	2.70057e-017	-3.27084e-016	6.17485e-015	9.29129e-016	2.09114e-015	5.76658e-016	-2.03818e-015	-6.39093e-015	2.35851e-015
-9.70216e-015	-6.10412e-015	-3.43707e-015	-8.06491e-015	-4.63077e-015	-4.31658e-015	-1.05046e-015	5.45202e-015	2.24766e-015	-1.57445e-015	-4.35569e-015	8.58101e-016	2.49439e-015	-5.24042e-017	-5.65954e-015	1.18947e-015	-9.85386e-017	-3.92932e-016	5.90191e-015	1.00307e-015	1.94351e-015	5.49896e-016	-1.87609e-015	-6.28334e-015	2.33168e-015
-9.31017e-015	-5.74454e-015	-3.41284e-015	-7.72567e-015	-4.72612e-015	-4.33277e-015	-5.89191e-016	5.47176e-015	2.50151e-015	-1.5212e-015	-4.06013e-015	1.06763e-015	2.71899e-015	2.90288e-016	-5.79349e-015	1.15827e-015	-2.34536e-016	-5.05338e-016	5.58499e-015	1.0285e-015	1.75111e-015	4.95822e-016	-1.74092e-015	-6.21906e-015	2.25315e-015
-8.96963e-015	-5.46435e-015	-3.36265e-015	-7.34316e-015	-4.79932e-015	-4.32244e-015	-1.51794e-016	5.45727e-015	2.70418e-015	-1.49807e-015	-3.82727e-015	1.19018e-015	2.88035e-015	6.58202e-016	-5.88729e-015	1.12539e-015	-3.81057e-016	-6.64275e-016	5.22647e-015	1.0042e-015	1.51571e-015	4.14234e-016	-1.63365e-015	-6.19924e-015	2.12312e-015
-8.6809e-015	-5.26393e-015	-3.28618e-015	-6.91879e-015	-4.84872e-015	-4.28308e-015	2.597e-016	5.4082e-015	2.85563e-015	-1.50443e-015	-3.65939e-015	1.22708e-015	2.97797e-015	1.05037e-015	-5.9381e-015	1.09228e-015	-5.38661e-016	-8.68886e-016	4.82932e-015	9.29075e-016	1.24063e-015	3.05037e-016	-1.55632e-015	-6.22498e-015	1.94208e-015
-8.44404e-015	-5.14316e-015	-3.18228e-015	-6.45477e-015	-4.87287e-015	-4.21282e-015	6.43342e-016	5.32378e-015	2.9553e-015	-1.5396e-015	-3.55722e-015	1.1806e-015	3.0124e-015	1.46545e-015	-5.94363e-015	1.05981e-015	-7.07086e-016	-1.11754e-015	4.39599e-015	8.03025e-016	9.28941e-016	1.68045e-016	-1.51035e-015	-6.2961e-015	1.71023e-015
-8.25799e-015	-5.10142e-015	-3.0502e-015	-5.95341e-015	-4.86889e-015	-4.11025e-015	9.98386e-016	5.20504e-015	3.0038e-015	-1.60274e-015	-3.52081e-015	1.05402e-015	2.98457e-015	1.90177e-015	-5.90227e-015	1.02896e-015	-8.86118e-016	-1.40932e-015	3.93023e-015	6.26063e-016	5.83006e-016	3.9793e-018	-1.49654e-015	-6.41231e-015	1.42937e-015
-8.12228e-015	-5.13597e-015	-2.88931e-015	-5.41732e-015	-4.83547e-015	-3.97418e-015	1.32461e-015	5.05312e-015	3.00298e-015	-1.69201e-015	-3.54891e-015	8.51694e-016	2.89627e-015	2.35788e-015	-5.81278e-015	1.00113e-015	-1.07509e-015	-1.74195e-015	3.43655e-015	3.98683e-016	2.065e-016	-1.86724e-016	-1.51575e-015	-6.57276e-015	1.10232e-015
-8.03503e-015	-5.24511e-015	-2.69968e-015	-4.84901e-015	-4.77103e-015	-3.80287e-015	1.62124e-015	4.86893e-015	2.95537e-015	-1.80635e-015	-3.63971e-015	5.79192e-016	2.74996e-015	2.83158e-015	-5.6742e-015	9.77768e-016	-1.2737e-015	-2.11313e-015	2.91831e-015	1.22053e-016	-1.96777e-016	-4.03347e-016	-1.56815e-015	-6.77539e-015	7.30809e-016
-7.99345e-015	-5.42503e-015	-2.48248e-015	-4.25208e-015	-4.67483e-015	-3.59583e-015	1.8881e-015	4.65452e-015	2.86371e-015	-1.94387e-015	-3.79133e-015	2.42234e-016	2.54843e-015	3.32097e-015	-5.48645e-015	9.60066e-016	-1.48134e-015	-2.5195e-015	2.38036e-015	-2.01937e-016	-6.23344e-016	-6.44354e-016	-1.65376e-015	-7.01857e-015	3.17812e-016
-7.9952e-015	-5.67188e-015	-2.23808e-015	-3.62959e-015	-4.54489e-015	-3.35322e-015	2.12561e-015	4.41151e-015	2.73116e-015	-2.1024e-015	-4.00052e-015	-1.52791e-016	2.29503e-015	3.8238e-015	-5.25056e-015	9.49145e-016	-1.69776e-015	-2.95817e-015	1.82681e-015	-5.71131e-016	-1.06923e-015	-9.08512e-016	-1.77253e-015	-7.29979e-015	-1.34421e-016
-8.03698e-015	-5.98082e-015	-1.96812e-015	-2.98468e-015	-4.38026e-015	-3.07565e-015	2.33361e-015	4.14213e-015	2.56202e-015	-2.27996e-015	-4.26309e-015	-5.98543e-016	1.99376e-015	4.3382e-015	-4.9671e-015	9.46802e-016	-1.92286e-015	-3.42487e-015	1.26188e-015	-9.83218e-016	-1.53e-015	-1.19389e-015	-1.92358e-015	-7.61598e-015	-6.23104e-016
-8.11566e-015	-6.34684e-015	-1.67349e-015	-2.32137e-015	-4.18079e-015	-2.76349e-015	2.51299e-015	3.84954e-015	2.36072e-015	-2.47399e-015	-4.57459e-015	-1.08727e-015	1.64898e-015	4.86171e-015	-4.63783e-015	9.54275e-016	-2.15623e-015	-3.91601e-015	6.90286e-016	-1.43524e-015	-2.00165e-015	-1.49894e-015	-2.10616e-015	-7.96387e-015	-1.14484e-015
-8.22767e-015	-6.76406e-015	-1.35563e-015	-1.64364e-015	-3.94715e-015	-2.41713e-015	2.66445e-015	3.53646e-015	2.13213e-015	-2.68165e-015	-4.92967e-015	-1.61059e-015	1.26579e-015	5.39233e-015	-4.26395e-015	9.72323e-016	-2.39718e-015	-4.42715e-015	1.16987e-016	-1.92438e-015	-2.4805e-015	-1.82192e-015	-2.3191e-015	-8.33971e-015	-1.69529e-015
-8.36911e-015	-7.22607e-015	-1.01687e-015	-9.55149e-016	-3.68005e-015	-2.03857e-015	2.78926e-015	3.20637e-015	1.881e-015	-2.89993e-015	-5.32237e-015	-2.15996e-015	8.50321e-016	5.92732e-015	-3.84811e-015	1.00251e-015	-2.64474e-015	-4.95409e-015	-4.53949e-016	-2.44679e-015	-2.9623e-015	-2.16081e-015	-2.56085e-015	-8.73919e-015	-2.2706e-015
-8.53617e-015	-7.72659e-015	-6.59042e-016	-2.60045e-016	-3.38009e-015	-1.62969e-015	2.88931e-015	2.86294e-015	1.61234e-015	-3.12595e-015	-5.74643e-015	-2.72712e-015	4.08026e-016	6.46393e-015	-3.39336e-015	1.04563e-015	-2.89797e-015	-5.49227e-015	-1.01765e-015	-2.99899e-015	-3.44276e-015	-2.51385e-015	-2.82942e-015	-9.15838e-015	-2.86718e-015
-8.72436e-015	-8.25877e-015	-2.8365e-016	4.38102e-016	-3.04808e-015	-1.19259e-015	2.96668e-015	2.50989e-015	1.33124e-015	-3.35683e-015	-6.19488e-015	-3.30276e-015	-5.46913e-017	7.00025e-015	-2.90223e-015	1.10279e-015	-3.15614e-015	-6.03674e-015	-1.56943e-015	-3.57758e-015	-3.9178e-015	-2.87885e-015	-3.12266e-015	-9.59265e-015	-3.48077e-015
-8.92916e-015	-8.81504e-015	1.06724e-016	1.1349e-015	-2.68519e-015	-7.29799e-016	3.02275e-015	2.15051e-015	1.04359e-015	-3.58957e-015	-6.66059e-015	-3.87872e-015	-5.31376e-016	7.53361e-015	-2.37878e-015	1.17516e-015	-3.4182e-015	-6.58218e-015	-2.10588e-015	-4.17804e-015	-4.38442e-015	-3.25459e-015	-3.4391e-015	-1.00367e-014	-4.1074e-015
-9.14649e-015	-9.38869e-015	5.09443e-016	1.82617e-015	-2.29318e-015	-2.44783e-016	3.05882e-015	1.78899e-015	7.5534e-016	-3.82138e-015	-7.13585e-015	-4.44626e-015	-1.01585e-015	8.06116e-015	-1.82657e-015	1.26337e-015	-3.68381e-015	-7.12408e-015	-2.62232e-015	-4.79701e-015	-4.83863e-015	-3.63847e-015	-3.77619e-015	-1.04854e-014	-4.74261e-015
-9.37164e-015	-9.97267e-015	9.21816e-016	2.50838e-015	-1.87384e-015	2.58448e-016	3.07684e-015	1.42988e-015	4.72253e-016	-4.04916e-015	-7.61329e-015	-4.99723e-015	-1.50141e-015	8.58034e-015	-1.25053e-015	1.36878e-015	-3.95271e-015	-7.65821e-015	-3.1149e-015	-5.43107e-015	-5.27679e-015	-4.02832e-015	-4.13163e-015	-1.0934e-014	-5.38182e-015
-9.60006e-015	-1.05597e-014	1.34125e-015	3.17785e-015	-1.4292e-015	7.77144e-016	3.07898e-015	1.07685e-015	1.99547e-016	-4.27006e-015	-8.08499e-015	-5.52352e-015	-1.98086e-015	9.08946e-015	-6.54651e-016	1.49176e-015	-4.22422e-015	-8.1798e-015	-3.58001e-015	-6.0755e-015	-5.6962e-015	-4.42238e-015	-4.50248e-015	-1.13778e-014	-6.02162e-015
-9.82749e-015	-1.11431e-014	1.76536e-015	3.83008e-015	-9.62098e-016	1.3081e-015	3.06731e-015	7.34414e-016	-5.75721e-017	-4.48168e-015	-8.54286e-015	-6.01746e-015	-2.44799e-015	9.58626e-015	-4.31217e-017	1.63296e-015	-4.49788e-015	-8.68326e-015	-4.01365e-015	-6.72636e-015	-6.09366e-015	-4.81938e-015	-4.88619e-015	-1.18115e-014	-6.65825e-015
-1.00504e-014	-1.17158e-014	2.19202e-015	4.46175e-015	-4.75212e-016	1.8473e-015	3.0441e-015	4.05431e-016	-2.94268e-016	-4.68103e-015	-8.97954e-015	-6.47261e-015	-2.89616e-015	1.00691e-014	5.79624e-016	1.79284e-015	-4.77271e-015	-9.16471e-015	-4.41275e-015	-7.38007e-015	-6.46717e-015	-5.21812e-015	-5.27994e-015	-1.22307e-014	-7.28751e-015
-1.02644e-014	-1.22707e-014	2.61881e-015	5.07009e-015	2.92494e-017	2.39133e-015	3.01098e-015	9.359e-017	-5.05633e-016	-4.86545e-015	-9.38752e-015	-6.88267e-015	-3.31951e-015	1.05356e-014	1.20937e-015	1.97163e-015	-5.04847e-015	-9.6204e-015	-4.77456e-015	-8.03254e-015	-6.81503e-015	-5.61753e-015	-5.68111e-015	-1.26315e-014	-7.90569e-015
-1.04649e-014	-1.28013e-014	3.04345e-015	5.65144e-015	5.48107e-016	2.9369e-015	2.97017e-015	-1.96918e-016	-6.87674e-016	-5.03387e-015	-9.75941e-015	-7.2418e-015	-3.71229e-015	1.09844e-014	1.84166e-015	2.17002e-015	-5.32442e-015	-1.00466e-014	-5.09781e-015	-8.68058e-015	-7.13589e-015	-6.01598e-015	-6.08651e-015	-1.301e-014	-8.50974e-015
-1.06483e-014	-1.33021e-014	3.46454e-015	6.20333e-015	1.07839e-015	3.48113e-015	2.92377e-015	-4.63756e-016	-8.3661e-016	-5.18411e-015	-1.00886e-014	-7.54567e-015	-4.06957e-015	1.14136e-014	2.47257e-015	2.38826e-015	-5.60024e-015	-1.044e-014	-5.38072e-015	-9.32118e-015	-7.42827e-015	-6.41216e-015	-6.49378e-015	-1.3362e-014	-9.09607e-015
-1.08115e-014	-1.37678e-014	3.88061e-015	6.72381e-015	1.61691e-015	4.02018e-015	2.8734e-015	-7.03996e-016	-9.49465e-016	-5.31512e-015	-1.03691e-014	-7.79031e-015	-4.38662e-015	1.18217e-014	3.09794e-015	2.6263e-015	-5.87567e-015	-1.07978e-014	-5.6218e-015	-9.95221e-015	-7.69128e-015	-6.80522e-015	-6.90024e-015	-1.36846e-014	-9.66154e-015
-1.09515e-014	-1.41933e-014	4.28938e-015	7.21059e-015	2.16097e-015	4.55028e-015	2.82094e-015	-9.15605e-016	-1.02351e-015	-5.42594e-015	-1.05948e-014	-7.97229e-015	-4.65869e-015	1.22084e-014	3.71421e-015	2.88452e-015	-6.15018e-015	-1.11173e-014	-5.82005e-015	-1.05707e-014	-7.92464e-015	-7.19443e-015	-7.30312e-015	-1.39742e-014	-1.02032e-014
-1.10659e-014	-1.45746e-014	4.68986e-015	7.6625e-015	2.70772e-015	5.06856e-015	2.76832e-015	-1.09736e-015	-1.05606e-015	-5.51558e-015	-1.07606e-014	-8.08906e-015	-4.88155e-015	1.25727e-014	4.31808e-015	3.16351e-015	-6.4235e-015	-1.13967e-014	-5.97479e-015	-1.11745e-014	-8.1282e-015	-7.57979e-015	-7.69993e-015	-1.42272e-014	-1.07188e-014
-1.11528e-014	-1.4908e-014	5.08107e-015	8.07725e-015	3.25394e-015	5.57219e-015	2.71773e-015	-1.2481e-015	-1.04575e-015	-5.58386e-015	-1.08622e-014	-8.13914e-015	-5.05184e-015	1.29139e-014	4.90657e-015	3.46215e-015	-6.6961e-015	-1.16342e-014	-6.08604e-015	-1.17621e-014	-8.30255e-015	-7.96094e-015	-8.08855e-015	-1.44413e-014	-1.12063e-014
-1.12099e-014	-1.51895e-014	5.46192e-015	8.45352e-015	3.7967e-015	6.05905e-015	2.67002e-015	-1.36655e-015	-9.92404e-016	-5.63115e-015	-1.08961e-014	-8.12265e-015	-5.16727e-015	1.32314e-014	5.47652e-015	3.77995e-015	-6.9675e-015	-1.1829e-014	-6.15456e-015	-1.23325e-014	-8.44875e-015	-8.33758e-015	-8.46655e-015	-1.4615e-014	-1.16635e-014
-1.12362e-014	-1.54169e-014	5.83267e-015	8.79126e-015	4.33297e-015	6.52759e-015	2.62652e-015	-1.45211e-015	-8.96097e-016	-5.65778e-015	-1.08597e-014	-8.04017e-015	-5.22644e-015	1.35243e-014	6.0252e-015	4.11594e-015	-7.23824e-015	-1.19806e-014	-6.18069e-015	-1.28856e-014	-8.56789e-015	-8.70967e-015	-8.83197e-015	-1.47466e-014	-1.2088e-014
-1.12306e-014	-1.5589e-014	6.19332e-015	9.08969e-015	4.86073e-015	6.97604e-015	2.58849e-015	-1.50551e-015	-7.571e-016	-5.66479e-015	-1.07514e-014	-7.89342e-015	-5.22871e-015	1.37924e-014	6.55027e-015	4.47044e-015	-7.5089e-015	-1.20895e-014	-6.16633e-015	-1.34202e-014	-8.66167e-015	-9.07771e-015	-9.18323e-015	-1.48352e-014	-1.2479e-014
-1.1192e-014	-1.57043e-014	6.54359e-015	9.3479e-015	5.37692e-015	7.40222e-015	2.55653e-015	-1.52736e-015	-5.77349e-016	-5.65312e-015	-1.05705e-014	-7.68426e-015	-5.17324e-015	1.40355e-014	7.05035e-015	4.84233e-015	-7.77938e-015	-1.21568e-014	-6.11349e-015	-1.39364e-014	-8.73222e-015	-9.44215e-015	-9.51854e-015	-1.48804e-014	-1.28358e-014
-1.11207e-014	-1.57623e-014	6.88346e-015	9.56571e-015	5.87869e-015	7.8041e-015	2.53043e-015	-1.51918e-015	-3.597e-016	-5.62428e-015	-1.03174e-014	-7.41573e-015	-5.06016e-015	1.42541e-014	7.52389e-015	5.2305e-015	-8.04954e-015	-1.21835e-014	-6.02503e-015	-1.44348e-014	-8.782e-015	-9.80367e-015	-9.83649e-015	-1.48826e-014	-1.31581e-014
-1.10166e-014	-1.57634e-014	7.21308e-015	9.74314e-015	6.36381e-015	8.18114e-015	2.51026e-015	-1.48318e-015	-1.06995e-016	-5.57984e-015	-9.99299e-015	-7.09183e-015	-4.89088e-015	1.44482e-014	7.96949e-015	5.63431e-015	-8.32053e-015	-1.21723e-014	-5.90385e-015	-1.49155e-014	-8.81386e-015	-1.01623e-014	-1.01363e-014	-1.48428e-014	-1.34453e-014
-1.08805e-014	-1.57083e-014	7.53335e-015	9.88112e-015	6.82959e-015	8.53227e-015	2.49549e-015	-1.42146e-015	1.77412e-016	-5.52221e-015	-9.59915e-015	-6.71705e-015	-4.66663e-015	1.46185e-014	8.38611e-015	6.05185e-015	-8.59322e-015	-1.2126e-014	-5.75364e-015	-1.53793e-014	-8.83102e-015	-1.05188e-014	-1.0417e-014	-1.47629e-014	-1.36978e-014
-1.07126e-014	-1.5598e-014	7.84474e-015	9.98014e-015	7.27422e-015	8.85665e-015	2.48658e-015	-1.33627e-015	4.89819e-016	-5.4536e-015	-9.13852e-015	-6.29633e-015	-4.39025e-015	1.47653e-014	8.77356e-015	6.48188e-015	-8.86897e-015	-1.20463e-014	-5.57763e-015	-1.58276e-014	-8.83653e-015	-1.08738e-014	-1.06778e-014	-1.46445e-014	-1.39157e-014
-1.05139e-014	-1.54342e-014	8.14833e-015	1.00414e-014	7.69613e-015	9.15505e-015	2.48312e-015	-1.23086e-015	8.25488e-016	-5.37705e-015	-8.61436e-015	-5.83516e-015	-4.06431e-015	1.48892e-014	9.13166e-015	6.92238e-015	-9.14859e-015	-1.19367e-014	-5.37996e-015	-1.62615e-014	-8.83363e-015	-1.12278e-014	-1.0918e-014	-1.4489e-014	-1.40992e-014
-1.02865e-014	-1.5219e-014	8.44447e-015	1.00667e-014	8.09417e-015	9.42732e-015	2.4851e-015	-1.10858e-015	1.17891e-015	-5.29491e-015	-8.03106e-015	-5.33975e-015	-3.69227e-015	1.49904e-014	9.46094e-015	7.37164e-015	-9.43259e-015	-1.18011e-014	-5.16478e-015	-1.66828e-014	-8.82584e-015	-1.15808e-014	-1.11381e-014	-1.42987e-014	-1.42491e-014
-1.00318e-014	-1.49554e-014	8.73431e-015	1.00577e-014	8.46716e-015	9.67369e-015	2.49179e-015	-9.73573e-016	1.54419e-015	-5.20953e-015	-7.39401e-015	-4.81612e-015	-3.27758e-015	1.50699e-014	9.76208e-015	7.82857e-015	-9.72254e-015	-1.16427e-014	-4.93648e-015	-1.70925e-014	-8.81659e-015	-1.19331e-014	-1.13372e-014	-1.40766e-014	-1.43662e-014
-9.75208e-015	-1.46458e-014	9.01873e-015	1.00159e-014	8.81458e-015	9.89453e-015	2.50233e-015	-8.30227e-016	1.91618e-015	-5.12387e-015	-6.70866e-015	-4.27052e-015	-2.82354e-015	1.51282e-014	1.00357e-014	8.29032e-015	-1.00193e-014	-1.14659e-014	-4.6995e-015	-1.74922e-014	-8.80952e-015	-1.22845e-014	-1.15154e-014	-1.38252e-014	-1.44522e-014
-9.44947e-015	-1.42934e-014	9.29909e-015	9.94284e-015	9.13556e-015	1.00909e-014	2.51647e-015	-6.82106e-016	2.28958e-015	-5.0405e-015	-5.98103e-015	-3.70944e-015	-2.33556e-015	1.51658e-014	1.02833e-014	8.75517e-015	-1.0324e-014	-1.12744e-014	-4.4584e-015	-1.78837e-014	-8.80717e-015	-1.26352e-014	-1.16725e-014	-1.35471e-014	-1.4508e-014
-9.12624e-015	-1.39016e-014	9.57575e-015	9.84061e-015	9.42954e-015	1.02642e-014	2.53324e-015	-5.32723e-016	2.65869e-015	-4.96198e-015	-5.21784e-015	-3.14051e-015	-1.81848e-015	1.51846e-014	1.05065e-014	9.2209e-015	-1.06376e-014	-1.10722e-014	-4.21728e-015	-1.82685e-014	-8.8125e-015	-1.29848e-014	-1.18091e-014	-1.32449e-014	-1.45344e-014
-8.78426e-015	-1.34746e-014	9.84985e-015	9.71226e-015	9.69684e-015	1.04155e-014	2.55184e-015	-3.86154e-016	3.01715e-015	-4.8907e-015	-4.42659e-015	-2.57075e-015	-1.27755e-015	1.51851e-014	1.07069e-014	9.68559e-015	-1.09613e-014	-1.08641e-014	-3.97977e-015	-1.86476e-014	-8.82882e-015	-1.3333e-014	-1.1925e-014	-1.2923e-014	-1.4533e-014
-8.42588e-015	-1.30158e-014	1.01217e-014	9.55917e-015	9.93839e-015	1.0546e-014	2.57163e-015	-2.46575e-016	3.35957e-015	-4.82933e-015	-3.61472e-015	-2.00644e-015	-7.17879e-016	1.5168e-014	1.08863e-014	1.01464e-014	-1.12952e-014	-1.06543e-014	-3.75079e-015	-1.90226e-014	-8.85911e-015	-1.36788e-014	-1.20208e-014	-1.2584e-014	-1.45051e-014
-8.05404e-015	-1.25292e-014	1.03912e-014	9.38423e-015	1.01545e-014	1.06571e-014	2.59187e-015	-1.17547e-016	3.68028e-015	-4.77975e-015	-2.78954e-015	-1.45411e-015	-1.44892e-016	1.5135e-014	1.10461e-014	1.0601e-014	-1.16396e-014	-1.04467e-014	-3.53441e-015	-1.9395e-014	-8.90515e-015	-1.40213e-014	-1.20972e-014	-1.22308e-014	-1.44526e-014
-7.67241e-015	-1.20189e-014	1.06585e-014	9.18975e-015	1.03459e-014	1.07499e-014	2.61186e-015	-2.7646e-018	3.97385e-015	-4.74426e-015	-1.95874e-015	-9.20082e-016	4.35992e-016	1.50866e-014	1.11872e-014	1.10471e-014	-1.19954e-014	-1.02455e-014	-3.33425e-015	-1.97654e-014	-8.96925e-015	-1.43594e-014	-1.21547e-014	-1.18663e-014	-1.43767e-014
-7.28334e-015	-1.14896e-014	1.0924e-014	8.97846e-015	1.05136e-014	1.08261e-014	2.63069e-015	9.4096e-017	4.23497e-015	-4.72476e-015	-1.1306e-015	-4.09993e-016	1.01976e-015	1.50228e-014	1.13118e-014	1.14814e-014	-1.23625e-014	-1.00543e-014	-3.15305e-015	-2.01334e-014	-9.05313e-015	-1.46913e-014	-1.21937e-014	-1.14935e-014	-1.42781e-014
-6.88929e-015	-1.09447e-014	1.11873e-014	8.75229e-015	1.06584e-014	1.08872e-014	2.64725e-015	1.70165e-016	4.45863e-015	-4.72276e-015	-3.13406e-016	7.10505e-017	1.60114e-015	1.49443e-014	1.14216e-014	1.19021e-014	-1.27408e-014	-9.87641e-015	-2.99377e-015	-2.04992e-014	-9.15802e-015	-1.50154e-014	-1.22149e-014	-1.11148e-014	-1.41584e-014
-6.49333e-015	-1.03879e-014	1.14482e-014	8.51399e-015	1.07817e-014	1.0935e-014	2.66084e-015	2.23332e-016	4.64099e-015	-4.73952e-015	4.85172e-016	5.18501e-016	2.17481e-015	1.48525e-014	1.15183e-014	1.23068e-014	-1.31298e-014	-9.71539e-015	-2.85968e-015	-2.08619e-014	-9.28453e-015	-1.53291e-014	-1.22191e-014	-1.07325e-014	-1.40192e-014
-6.09869e-015	-9.82288e-015	1.17061e-014	8.26542e-015	1.08846e-014	1.09706e-014	2.67032e-015	2.51123e-016	4.77847e-015	-4.77545e-015	1.25751e-015	9.27305e-016	2.73538e-015	1.47482e-014	1.16037e-014	1.26932e-014	-1.35285e-014	-9.57396e-015	-2.75335e-015	-2.12212e-014	-9.43297e-015	-1.56304e-014	-1.22065e-014	-1.03488e-014	-1.38623e-014
-5.7078e-015	-9.2527e-015	1.19599e-014	8.00863e-015	1.09683e-014	1.09947e-014	2.6749e-015	2.52041e-016	4.8682e-015	-4.8308e-015	1.99638e-015	1.29339e-015	3.27884e-015	1.46316e-014	1.16791e-014	1.30587e-014	-1.3936e-014	-9.45392e-015	-2.67619e-015	-2.15758e-014	-9.6032e-015	-1.59167e-014	-1.21775e-014	-9.96508e-015	-1.36895e-014
-5.32272e-015	-8.68078e-015	1.22079e-014	7.74599e-015	1.1035e-014	1.10087e-014	2.67398e-015	2.24447e-016	4.90689e-015	-4.90569e-015	2.69507e-015	1.61356e-015	3.80078e-015	1.45032e-014	1.17452e-014	1.34016e-014	-1.4351e-014	-9.35717e-015	-2.62982e-015	-2.19244e-014	-9.7946e-015	-1.61848e-014	-1.21326e-014	-9.58365e-015	-1.3502e-014
-4.94612e-015	-8.10995e-015	1.24487e-014	7.48013e-015	1.10861e-014	1.10131e-014	2.66776e-015	1.67789e-016	4.89296e-015	-4.99972e-015	3.34758e-015	1.88562e-015	4.29715e-015	1.43635e-014	1.18027e-014	1.37191e-014	-1.47723e-014	-9.28496e-015	-2.61454e-015	-2.22643e-014	-1.00063e-014	-1.64315e-014	-1.20719e-014	-9.20545e-015	-1.33006e-014
-4.58128e-015	-7.54308e-015	1.26801e-014	7.21307e-015	1.11231e-014	1.1008e-014	2.65554e-015	8.2597e-017	4.82542e-015	-5.11244e-015	3.94841e-015	2.10735e-015	4.7644e-015	1.42127e-014	1.18525e-014	1.40092e-014	-1.51979e-014	-9.23776e-015	-2.62984e-015	-2.25936e-014	-1.02367e-014	-1.66534e-014	-1.19953e-014	-8.83131e-015	-1.30866e-014
-4.22946e-015	-6.98295e-015	1.29003e-014	6.94602e-015	1.11477e-014	1.09944e-014	2.63652e-015	-3.09521e-017	4.70352e-015	-5.24304e-015	4.49286e-015	2.27728e-015	5.20005e-015	1.40504e-014	1.18952e-014	1.42704e-014	-1.56255e-014	-9.21518e-015	-2.6757e-015	-2.29091e-014	-1.04835e-014	-1.68471e-014	-1.19034e-014	-8.46143e-015	-1.28607e-014
-3.89275e-015	-6.43096e-015	1.31068e-014	6.68077e-015	1.11609e-014	1.09724e-014	2.61009e-015	-1.72073e-016	4.52754e-015	-5.38979e-015	4.97668e-015	2.39537e-015	5.60124e-015	1.38773e-014	1.19311e-014	1.45009e-014	-1.6052e-014	-9.21713e-015	-2.75118e-015	-2.3208e-014	-1.07449e-014	-1.70092e-014	-1.17963e-014	-8.09593e-015	-1.26235e-014
-3.57225e-015	-5.88884e-015	1.3297e-014	6.41865e-015	1.11641e-014	1.09415e-014	2.5768e-015	-3.39501e-016	4.29861e-015	-5.55083e-015	5.39656e-015	2.46147e-015	5.96574e-015	1.36943e-014	1.19602e-014	1.46988e-014	-1.64754e-014	-9.24304e-015	-2.8543e-015	-2.3487e-014	-1.10183e-014	-1.71358e-014	-1.1674e-014	-7.73532e-015	-1.23762e-014
-3.2693e-015	-5.35819e-015	1.34684e-014	6.16107e-015	1.11581e-014	1.09017e-014	2.53639e-015	-5.3051e-016	4.01874e-015	-5.72383e-015	5.75018e-015	2.47674e-015	6.29213e-015	1.35012e-014	1.19824e-014	1.48628e-014	-1.68923e-014	-9.29183e-015	-2.98291e-015	-2.37432e-014	-1.13002e-014	-1.72238e-014	-1.15362e-014	-7.3789e-015	-1.21196e-014
-2.98543e-015	-4.83994e-015	1.36185e-014	5.91017e-015	1.11446e-014	1.08525e-014	2.48787e-015	-7.4271e-016	3.69003e-015	-5.90671e-015	6.03607e-015	2.4419e-015	6.57952e-015	1.3298e-014	1.19973e-014	1.49917e-014	-1.73e-014	-9.36135e-015	-3.13419e-015	-2.39725e-014	-1.1587e-014	-1.72696e-014	-1.13824e-014	-7.02565e-015	-1.18548e-014
-2.72177e-015	-4.3354e-015	1.37447e-014	5.66657e-015	1.11247e-014	1.07933e-014	2.43184e-015	-9.73382e-016	3.31568e-015	-6.09733e-015	6.25328e-015	2.35894e-015	6.82736e-015	1.30849e-014	1.2004e-014	1.50847e-014	-1.76946e-014	-9.44945e-015	-3.30505e-015	-2.41708e-014	-1.18751e-014	-1.72699e-014	-1.12125e-014	-6.67466e-015	-1.15818e-014
-2.47883e-015	-3.84547e-015	1.38441e-014	5.43132e-015	1.10994e-014	1.07243e-014	2.36929e-015	-1.21882e-015	2.89929e-015	-6.29323e-015	6.40137e-015	2.22978e-015	7.03592e-015	1.28625e-014	1.20017e-014	1.51406e-014	-1.80718e-014	-9.55341e-015	-3.49241e-015	-2.4334e-014	-1.21602e-014	-1.72213e-014	-1.10264e-014	-6.32452e-015	-1.13013e-014
-2.25735e-015	-3.37044e-015	1.39139e-014	5.20562e-015	1.1069e-014	1.06442e-014	2.29965e-015	-1.47525e-015	2.44549e-015	-6.49145e-015	6.48156e-015	2.05711e-015	7.20564e-015	1.26302e-014	1.19899e-014	1.51594e-014	-1.84282e-014	-9.66977e-015	-3.69261e-015	-2.44587e-014	-1.24382e-014	-1.71206e-014	-1.08237e-014	-5.97384e-015	-1.10143e-014
-2.05773e-015	-2.91045e-015	1.39518e-014	4.98985e-015	1.10343e-014	1.05525e-014	2.22322e-015	-1.7387e-015	1.95882e-015	-6.68906e-015	6.49507e-015	1.84425e-015	7.33631e-015	1.23884e-014	1.19679e-014	1.51407e-014	-1.87599e-014	-9.79517e-015	-3.90172e-015	-2.4541e-014	-1.27061e-014	-1.69657e-014	-1.06038e-014	-5.62074e-015	-1.07209e-014
-1.87988e-015	-2.46574e-015	1.39555e-014	4.78465e-015	1.09962e-014	1.04481e-014	2.1405e-015	-2.0049e-015	1.44466e-015	-6.88359e-015	6.44375e-015	1.59456e-015	7.42869e-015	1.21374e-014	1.19337e-014	1.50848e-014	-1.90629e-014	-9.92606e-015	-4.11529e-015	-2.45773e-014	-1.29595e-014	-1.67544e-014	-1.03666e-014	-5.2638e-015	-1.04214e-014
-1.72447e-015	-2.03606e-015	1.3923e-014	4.59028e-015	1.09544e-014	1.03306e-014	2.05212e-015	-2.26936e-015	9.07778e-016	-7.07185e-015	6.33058e-015	1.31151e-015	7.48404e-015	1.18774e-014	1.18862e-014	1.49919e-014	-1.93329e-014	-1.00584e-014	-4.32924e-015	-2.45645e-014	-1.31937e-014	-1.64843e-014	-1.01116e-014	-4.90124e-015	-1.01161e-014
-1.59156e-015	-1.62054e-015	1.38522e-014	4.40715e-015	1.09092e-014	1.01993e-014	1.95889e-015	-2.52764e-015	3.54431e-016	-7.25138e-015	6.15877e-015	9.9875e-016	7.50395e-015	1.16089e-014	1.18243e-014	1.48631e-014	-1.95661e-014	-1.0189e-014	-4.53971e-015	-2.44997e-014	-1.34043e-014	-1.61536e-014	-9.83844e-015	-4.53193e-015	-9.80565e-015
-1.48061e-015	-1.21924e-015	1.37414e-014	4.23555e-015	1.08605e-014	1.00537e-014	1.8618e-015	-2.77545e-015	-2.09916e-016	-7.41951e-015	5.93219e-015	6.6089e-016	7.49074e-015	1.13327e-014	1.1747e-014	1.46993e-014	-1.97591e-014	-1.03137e-014	-4.74238e-015	-2.43802e-014	-1.35878e-014	-1.57624e-014	-9.5468e-015	-4.15459e-015	-9.49118e-015
-1.39141e-015	-8.31667e-016	1.35891e-014	4.07554e-015	1.08086e-014	9.89293e-015	1.76205e-015	-3.00889e-015	-7.79217e-016	-7.57401e-015	5.65525e-015	3.0218e-016	7.44674e-015	1.10488e-014	1.16531e-014	1.45011e-014	-1.99076e-014	-1.04283e-014	-4.93259e-015	-2.4203e-014	-1.37412e-014	-1.53102e-014	-9.23663e-015	-3.76742e-015	-9.17282e-015
-1.32329e-015	-4.57709e-016	1.33948e-014	3.92747e-015	1.07526e-014	9.71623e-015	1.66e-015	-3.22389e-015	-1.34737e-015	-7.71288e-015	5.33284e-015	-7.30915e-017	7.37357e-015	1.07585e-014	1.15414e-014	1.42698e-014	-2.00079e-014	-1.05293e-014	-5.10681e-015	-2.39661e-014	-1.38611e-014	-1.47966e-014	-8.90854e-015	-3.36941e-015	-8.85183e-015
-1.27581e-015	-9.72394e-017	1.31578e-014	3.79122e-015	1.06924e-014	9.5237e-015	1.55545e-015	-3.41672e-015	-1.90832e-015	-7.8346e-015	4.97068e-015	-4.60197e-016	7.2741e-015	1.04623e-014	1.14105e-014	1.4007e-014	-2.00568e-014	-1.06137e-014	-5.26168e-015	-2.36684e-014	-1.3945e-014	-1.42225e-014	-8.56242e-015	-2.96032e-015	-8.52884e-015
-1.24804e-015	2.5011e-016	1.28776e-014	3.66655e-015	1.06273e-014	9.31496e-015	1.44938e-015	-3.58337e-015	-2.45597e-015	-7.93797e-015	4.5744e-015	-8.54934e-016	7.15102e-015	1.01603e-014	1.12594e-014	1.37142e-014	-2.00513e-014	-1.0677e-014	-5.39362e-015	-2.33087e-014	-1.39908e-014	-1.35891e-014	-8.19876e-015	-2.53967e-015	-8.20447e-015
-1.23882e-015	5.85369e-016	1.25545e-014	3.55338e-015	1.05562e-014	9.08968e-015	1.3426e-015	-3.72081e-015	-2.98511e-015	-8.02118e-015	4.14978e-015	-1.25348e-015	7.00692e-015	9.85403e-015	1.10872e-014	1.33933e-014	-1.99888e-014	-1.0717e-014	-5.49904e-015	-2.2887e-014	-1.39966e-014	-1.2899e-014	-7.81804e-015	-2.1077e-015	-7.88013e-015
-1.24739e-015	9.08058e-016	1.21892e-014	3.45135e-015	1.04784e-014	8.84805e-015	1.23604e-015	-3.82719e-015	-3.49147e-015	-8.08373e-015	3.70294e-015	-1.65137e-015	6.84449e-015	9.5444e-015	1.0893e-014	1.30464e-014	-1.98677e-014	-1.07302e-014	-5.57481e-015	-2.24043e-014	-1.39616e-014	-1.21545e-014	-7.42077e-015	-1.66469e-015	-7.55802e-015
-1.27303e-015	1.21782e-015	1.17835e-014	3.36062e-015	1.03939e-014	8.59014e-015	1.13021e-015	-3.90066e-015	-3.96991e-015	-8.12504e-015	3.23969e-015	-2.04538e-015	6.66635e-015	9.2325e-015	1.06766e-014	1.26763e-014	-1.96859e-014	-1.07149e-014	-5.61918e-015	-2.18617e-014	-1.38852e-014	-1.13597e-014	-7.008e-015	-1.21166e-015	-7.23886e-015
-1.31517e-015	1.51468e-015	1.1339e-014	3.28086e-015	1.03022e-014	8.31625e-015	1.02557e-015	-3.93927e-015	-4.41533e-015	-8.14555e-015	2.76547e-015	-2.43197e-015	6.47493e-015	8.9195e-015	1.04374e-014	1.22853e-014	-1.94429e-014	-1.06687e-014	-5.63077e-015	-2.12607e-014	-1.37671e-014	-1.0518e-014	-6.58073e-015	-7.49731e-016	-6.9239e-015
-1.37238e-015	1.79817e-015	1.08576e-014	3.21158e-015	1.0203e-014	8.02723e-015	9.23216e-016	-3.94171e-015	-4.82431e-015	-8.14549e-015	2.28675e-015	-2.80839e-015	6.27286e-015	8.6061e-015	1.01759e-014	1.18758e-014	-1.91387e-014	-1.05904e-014	-5.60876e-015	-2.06039e-014	-1.36083e-014	-9.63399e-015	-6.13996e-015	-2.80724e-016	-6.61489e-015
-1.44347e-015	2.0679e-015	1.03425e-014	3.15203e-015	1.00955e-014	7.72472e-015	8.24196e-016	-3.90802e-015	-5.19394e-015	-8.1254e-015	1.80862e-015	-3.17193e-015	6.06292e-015	8.29353e-015	9.89249e-015	1.14501e-014	-1.87726e-014	-1.0479e-014	-5.55236e-015	-1.98941e-014	-1.34099e-014	-8.71281e-015	-5.68784e-015	1.93337e-016	-6.31368e-015
-1.52751e-015	2.32284e-015	9.79673e-015	3.10169e-015	9.97894e-015	7.41012e-015	7.28107e-016	-3.83851e-015	-5.52139e-015	-8.0863e-015	1.33644e-015	-3.51961e-015	5.84745e-015	7.98356e-015	9.58756e-015	1.1011e-014	-1.83456e-014	-1.03342e-014	-5.46113e-015	-1.91358e-014	-1.31741e-014	-7.76003e-015	-5.22573e-015	6.69726e-016	-6.02156e-015
-1.62392e-015	2.56192e-015	9.2239e-015	3.06096e-015	9.85312e-015	7.08531e-015	6.36362e-016	-3.73426e-015	-5.80449e-015	-8.03e-015	8.75069e-016	-3.84962e-015	5.6277e-015	7.67781e-015	9.26228e-015	1.0562e-014	-1.78588e-014	-1.01565e-014	-5.33598e-015	-1.83329e-014	-1.29029e-014	-6.78203e-015	-4.75609e-015	1.14561e-015	-5.74019e-015
-1.73135e-015	2.7843e-015	8.62832e-015	3.02899e-015	9.71774e-015	6.75259e-015	5.49575e-016	-3.59695e-015	-6.04155e-015	-7.9579e-015	4.28656e-016	-4.1601e-015	5.40472e-015	7.37746e-015	8.91753e-015	1.01058e-014	-1.73137e-014	-9.94646e-015	-5.17835e-015	-1.74901e-014	-1.25996e-014	-5.78573e-015	-4.28094e-015	1.6173e-015	-5.47118e-015
-1.84879e-015	2.98825e-015	8.01374e-015	3.00534e-015	9.57325e-015	6.4138e-015	4.68282e-016	-3.42846e-015	-6.23189e-015	-7.87261e-015	1.25454e-018	-4.44998e-015	5.18152e-015	7.08446e-015	8.55451e-015	9.64507e-015	-1.67131e-014	-9.70485e-015	-4.98989e-015	-1.66135e-014	-1.22679e-014	-4.77804e-015	-3.80305e-015	2.08155e-015	-5.21589e-015
-1.97571e-015	3.17214e-015	7.38471e-015	2.98982e-015	9.41937e-015	6.0712e-015	3.92327e-016	-3.23166e-015	-6.37559e-015	-7.77691e-015	-4.03339e-016	-4.71795e-015	4.95919e-015	6.80039e-015	8.17525e-015	9.18284e-015	-1.606e-014	-9.43368e-015	-4.77276e-015	-1.57086e-014	-1.1912e-014	-3.7665e-015	-3.32496e-015	2.53459e-015	-4.97642e-015
-2.1112e-015	3.33383e-015	6.74601e-015	2.98226e-015	9.25634e-015	5.7279e-015	3.22452e-016	-3.01011e-015	-6.474e-015	-7.67376e-015	-7.82782e-016	-4.96359e-015	4.73875e-015	6.52691e-015	7.78177e-015	8.72187e-015	-1.53578e-014	-9.13592e-015	-4.52951e-015	-1.47819e-014	-1.15365e-014	-2.75844e-015	-2.84946e-015	2.97177e-015	-4.75504e-015
-2.25497e-015	3.47189e-015	6.10287e-015	2.9824e-015	9.0846e-015	5.38621e-015	2.58734e-016	-2.76783e-015	-6.52863e-015	-7.56577e-015	-1.13493e-015	-5.18684e-015	4.52153e-015	6.26593e-015	7.37619e-015	8.26506e-015	-1.46102e-014	-8.81393e-015	-4.26389e-015	-1.38401e-014	-1.11464e-014	-1.7617e-015	-2.37967e-015	3.38889e-015	-4.55397e-015
-2.40571e-015	3.58389e-015	5.46016e-015	2.98913e-015	8.90429e-015	5.04915e-015	2.01835e-016	-2.50899e-015	-6.54175e-015	-7.45622e-015	-1.45808e-015	-5.38728e-015	4.3076e-015	6.01874e-015	6.96037e-015	7.81549e-015	-1.38218e-014	-8.47106e-015	-3.97984e-015	-1.28905e-014	-1.07465e-014	-7.84377e-016	-1.9183e-015	3.78181e-015	-4.37454e-015
-2.5627e-015	3.66852e-015	4.82263e-015	3.00234e-015	8.7154e-015	4.71876e-015	1.51848e-016	-2.23914e-015	-6.51556e-015	-7.34822e-015	-1.7511e-015	-5.56538e-015	4.0977e-015	5.78709e-015	6.53648e-015	7.37543e-015	-1.29976e-014	-8.11113e-015	-3.68169e-015	-1.19396e-014	-1.03429e-014	1.65893e-016	-1.46865e-015	4.14607e-015	-4.21844e-015
-2.72589e-015	3.72398e-015	4.1957e-015	3.0216e-015	8.51781e-015	4.39747e-015	1.07933e-016	-1.9638e-015	-6.45461e-015	-7.24513e-015	-2.0133e-015	-5.72217e-015	3.89183e-015	5.57183e-015	6.10698e-015	6.9474e-015	-1.21432e-014	-7.73865e-015	-3.37405e-015	-1.09941e-014	-9.9411e-015	1.0816e-015	-1.0339e-015	4.47693e-015	-4.08676e-015
-2.89434e-015	3.74848e-015	3.58379e-015	3.04648e-015	8.31254e-015	4.08862e-015	6.96311e-017	-1.68822e-015	-6.36269e-015	-7.15041e-015	-2.24559e-015	-5.85828e-015	3.69002e-015	5.37345e-015	5.67452e-015	6.53398e-015	-1.12642e-014	-7.35785e-015	-3.06173e-015	-1.00615e-014	-9.5469e-015	1.95555e-015	-6.16799e-016	4.76977e-015	-3.98181e-015
-3.06759e-015	3.74039e-015	2.99245e-015	3.07588e-015	8.10017e-015	3.79448e-015	3.65109e-017	-1.41874e-015	-6.24412e-015	-7.06751e-015	-2.4479e-015	-5.97469e-015	3.49236e-015	5.19369e-015	5.24226e-015	6.13739e-015	-1.03666e-014	-6.97264e-015	-2.74937e-015	-9.14899e-015	-9.16599e-015	2.78039e-015	-2.20837e-016	5.02054e-015	-3.90482e-015
-3.24527e-015	3.69726e-015	2.42616e-015	3.10981e-015	7.88187e-015	3.51796e-015	7.8532e-018	-1.16097e-015	-6.10339e-015	-6.99986e-015	-2.62145e-015	-6.07267e-015	3.29898e-015	5.03357e-015	4.81339e-015	5.75922e-015	-9.45646e-015	-6.58729e-015	-2.44197e-015	-8.26329e-015	-8.80308e-015	3.5494e-015	1.50804e-016	5.22528e-015	-3.85705e-015
-3.42712e-015	3.61777e-015	1.88886e-015	3.14732e-015	7.65718e-015	3.2613e-015	-1.74592e-017	-9.21628e-016	-5.94556e-015	-6.9505e-015	-2.76829e-015	-6.15381e-015	3.1097e-015	4.8935e-015	4.39021e-015	5.40147e-015	-8.54021e-015	-6.20691e-015	-2.14493e-015	-7.41087e-015	-8.46468e-015	4.25601e-015	4.95145e-016	5.38001e-015	-3.84004e-015
-3.61273e-015	3.50046e-015	1.38477e-015	3.18756e-015	7.42766e-015	3.02633e-015	-3.99763e-017	-7.06614e-016	-5.77591e-015	-6.92206e-015	-2.89068e-015	-6.22007e-015	2.9245e-015	4.77407e-015	3.97483e-015	5.06531e-015	-7.62348e-015	-5.83636e-015	-1.86284e-015	-6.59826e-015	-8.1566e-015	4.89423e-015	8.09134e-016	5.48152e-015	-3.85382e-015
-3.80143e-015	3.34355e-015	9.17664e-016	3.23011e-015	7.19357e-015	2.81438e-015	-6.06574e-017	-5.21417e-016	-5.60054e-015	-6.91709e-015	-2.99124e-015	-6.27379e-015	2.74306e-015	4.6761e-015	3.56983e-015	4.75208e-015	-6.7131e-015	-5.47948e-015	-1.6007e-015	-5.83126e-015	-7.88335e-015	5.45898e-015	1.08998e-015	5.52669e-015	-3.89915e-015
-3.99252e-015	3.14617e-015	4.90381e-016	3.27388e-015	6.95537e-015	2.62705e-015	-8.07583e-017	-3.71893e-016	-5.42561e-015	-6.93738e-015	-3.07303e-015	-6.31648e-015	2.56482e-015	4.59931e-015	3.17728e-015	4.4629e-015	-5.81513e-015	-5.14104e-015	-1.363e-015	-5.11472e-015	-7.64961e-015	5.94571e-015	1.33521e-015	5.51313e-015	-3.9763e-015
-4.18588e-015	2.9081e-015	1.0614e-016	3.31859e-015	6.71397e-015	2.46543e-015	-1.0163e-016	-2.63346e-016	-5.25648e-015	-6.98484e-015	-3.13903e-015	-6.34969e-015	2.38864e-015	4.54379e-015	2.7998e-015	4.19827e-015	-4.93541e-015	-4.82509e-015	-1.15393e-015	-4.4525e-015	-7.45903e-015	6.35034e-015	1.54337e-015	5.43919e-015	-4.08523e-015
-4.38102e-015	2.62838e-015	-2.32806e-016	3.36328e-015	6.46945e-015	2.33081e-015	-1.23295e-016	-2.0092e-016	-5.09874e-015	-7.06096e-015	-3.19252e-015	-6.37566e-015	2.21433e-015	4.50912e-015	2.43977e-015	3.95853e-015	-4.0797e-015	-4.53514e-015	-9.77997e-016	-3.8486e-015	-7.31476e-015	6.67051e-015	1.71211e-015	5.30392e-015	-4.22525e-015
-4.57764e-015	2.30681e-015	-5.25034e-016	3.40672e-015	6.22193e-015	2.22351e-015	-1.47272e-016	-1.88669e-016	-4.95775e-015	-7.16662e-015	-3.23713e-015	-6.39641e-015	2.04147e-015	4.49479e-015	2.09856e-015	3.74465e-015	-3.25352e-015	-4.27472e-015	-8.38244e-016	-3.30575e-015	-7.21992e-015	6.90377e-015	1.83987e-015	5.10646e-015	-4.39519e-015
-4.77552e-015	1.94401e-015	-7.69015e-016	3.44879e-015	5.97144e-015	2.14308e-015	-1.75224e-016	-2.30115e-016	-4.83914e-015	-7.30247e-015	-3.27674e-015	-6.41343e-015	1.87002e-015	4.4994e-015	1.77757e-015	3.55704e-015	-2.46185e-015	-4.04636e-015	-7.37316e-016	-2.82677e-015	-7.17704e-015	7.04877e-015	1.9256e-015	4.84699e-015	-4.59478e-015
-4.97365e-015	1.54072e-015	-9.64112e-016	3.48783e-015	5.71822e-015	2.08942e-015	-2.08091e-016	-3.28318e-016	-4.74716e-015	-7.4685e-015	-3.31496e-015	-6.42809e-015	1.70006e-015	4.52265e-015	1.47832e-015	3.39471e-015	-1.70853e-015	-3.85178e-015	-6.76998e-016	-2.4134e-015	-7.18739e-015	7.10563e-015	1.96863e-015	4.52701e-015	-4.8218e-015
-5.17184e-015	1.09745e-015	-1.11036e-015	3.52326e-015	5.46258e-015	2.06192e-015	-2.47776e-016	-4.85614e-016	-4.68583e-015	-7.66441e-015	-3.35545e-015	-6.4423e-015	1.5315e-015	4.5628e-015	1.20181e-015	3.25774e-015	-9.9794e-016	-3.69345e-015	-6.58461e-016	-2.06496e-015	-7.25128e-015	7.07489e-015	1.96875e-015	4.14808e-015	-5.07495e-015
-5.36963e-015	6.16127e-016	-1.20864e-015	3.5544e-015	5.20446e-015	2.05936e-015	-2.95762e-016	-7.03835e-016	-4.66002e-015	-7.88921e-015	-3.40111e-015	-6.45771e-015	1.36427e-015	4.6178e-015	9.48511e-016	3.14551e-015	-3.32713e-016	-3.57258e-015	-6.8294e-016	-1.78167e-015	-7.36843e-015	6.95881e-015	1.92591e-015	3.71265e-015	-5.35124e-015
-5.56622e-015	9.83537e-017	-1.26008e-015	3.58019e-015	4.94385e-015	2.08024e-015	-3.52829e-016	-9.84021e-016	-4.67364e-015	-8.14137e-015	-3.45535e-015	-6.47506e-015	1.19864e-015	4.68475e-015	7.18878e-016	3.05722e-015	2.84005e-016	-3.48891e-015	-7.50682e-016	-1.56315e-015	-7.53847e-015	6.75911e-015	1.84053e-015	3.22421e-015	-5.64869e-015
-5.76148e-015	-4.53764e-016	-1.26652e-015	3.59891e-015	4.67954e-015	2.12185e-015	-4.20919e-016	-1.32642e-015	-4.72942e-015	-8.41891e-015	-3.52153e-015	-6.49537e-015	1.03428e-015	4.76194e-015	5.13047e-016	2.99156e-015	8.50237e-016	-3.44256e-015	-8.6147e-016	-1.40752e-015	-7.75947e-015	6.47926e-015	1.71344e-015	2.6876e-015	-5.96509e-015
-5.95456e-015	-1.03667e-015	-1.2307e-015	3.60919e-015	4.41122e-015	2.18214e-015	-5.01945e-016	-1.72976e-015	-4.83003e-015	-8.71896e-015	-3.60244e-015	-6.51964e-015	8.70943e-016	4.84697e-015	3.29949e-016	2.9465e-015	1.36454e-015	-3.43288e-015	-1.01481e-015	-1.31169e-015	-8.02866e-015	6.12405e-015	1.54584e-015	2.10696e-015	-6.29681e-015
-6.14443e-015	-1.64732e-015	-1.15568e-015	3.6101e-015	4.13821e-015	2.25813e-015	-5.9766e-016	-2.19275e-015	-4.97782e-015	-9.03867e-015	-3.70028e-015	-6.54865e-015	7.09079e-016	4.93693e-015	1.68834e-016	2.92127e-015	1.82653e-015	-3.45844e-015	-1.20863e-015	-1.27241e-015	-8.343e-015	5.69822e-015	1.33997e-015	1.48717e-015	-6.64103e-015
-6.33038e-015	-2.28236e-015	-1.04479e-015	3.6005e-015	3.85923e-015	2.34696e-015	-7.09345e-016	-2.71295e-015	-5.17399e-015	-9.37456e-015	-3.81766e-015	-6.58252e-015	5.49244e-016	5.02857e-015	2.89559e-017	2.91342e-015	2.23539e-015	-3.51747e-015	-1.44035e-015	-1.28522e-015	-8.698e-015	5.20799e-015	1.09818e-015	8.3418e-016	-6.99385e-015
-6.51232e-015	-2.93815e-015	-9.02339e-016	3.57973e-015	3.57265e-015	2.44503e-015	-8.38584e-016	-3.28696e-015	-5.41954e-015	-9.72327e-015	-3.95621e-015	-6.62197e-015	3.92493e-016	5.11951e-015	-9.10929e-017	2.92179e-015	2.59082e-015	-3.60721e-015	-1.70688e-015	-1.34469e-015	-9.0893e-015	4.66087e-015	8.2318e-016	1.54139e-016	-7.35198e-015
-6.68947e-015	-3.61072e-015	-7.31908e-016	3.54626e-015	3.27784e-015	2.54885e-015	-9.8667e-016	-3.91019e-015	-5.71373e-015	-1.00806e-014	-4.11669e-015	-6.66666e-015	2.39239e-016	5.20622e-015	-1.92997e-016	2.94431e-015	2.89342e-015	-3.72455e-015	-2.00493e-015	-1.44487e-015	-9.51094e-015	4.06469e-015	5.18813e-016	-5.44713e-016	-7.71141e-015
-6.86109e-015	-4.29554e-015	-5.37764e-016	3.49911e-015	2.97418e-015	2.65472e-015	-1.15508e-015	-4.57823e-015	-6.05528e-015	-1.04427e-014	-4.29947e-015	-6.71663e-015	8.98572e-017	5.28555e-015	-2.78418e-016	2.97838e-015	3.14604e-015	-3.86534e-015	-2.33081e-015	-1.57961e-015	-9.95754e-015	3.42764e-015	1.88626e-016	-1.25512e-015	-8.06764e-015
-7.02657e-015	-4.98772e-015	-3.24545e-016	3.43766e-015	2.66033e-015	2.75855e-015	-1.34464e-015	-5.28559e-015	-6.44291e-015	-1.08042e-014	-4.50459e-015	-6.77134e-015	-5.53282e-017	5.35498e-015	-3.49559e-016	3.02197e-015	3.35081e-015	-4.02542e-015	-2.67964e-015	-1.74176e-015	-1.04217e-014	2.75844e-015	-1.63443e-016	-1.96947e-015	-8.41606e-015
-7.18492e-015	-5.68246e-015	-9.67628e-017	3.36128e-015	2.33518e-015	2.85691e-015	-1.55549e-015	-6.02607e-015	-6.8745e-015	-1.11603e-014	-4.73147e-015	-6.83026e-015	-1.95033e-016	5.41101e-015	-4.08667e-016	3.07235e-015	3.511e-015	-4.19999e-015	-3.04634e-015	-1.92393e-015	-1.08957e-014	2.06655e-015	-5.33045e-016	-2.67899e-015	-8.7524e-015
-7.33491e-015	-6.37443e-015	1.40544e-016	3.26968e-015	1.99739e-015	2.94663e-015	-1.7879e-015	-6.79219e-015	-7.34634e-015	-1.15065e-014	-4.97876e-015	-6.89271e-015	-3.27848e-016	5.45016e-015	-4.58036e-016	3.12725e-015	3.62983e-015	-4.38328e-015	-3.42515e-015	-2.11866e-015	-1.13719e-014	1.36108e-015	-9.15289e-016	-3.37598e-015	-9.07202e-015
-7.4755e-015	-7.05923e-015	3.82722e-016	3.16195e-015	1.64547e-015	3.02449e-015	-2.04254e-015	-7.57638e-015	-7.85491e-015	-1.18376e-014	-5.24463e-015	-6.95747e-015	-4.52077e-016	5.46961e-015	-4.99878e-016	3.18422e-015	3.71059e-015	-4.56978e-015	-3.81047e-015	-2.31885e-015	-1.18423e-014	6.52586e-016	-1.30493e-015	-4.05156e-015	-9.37071e-015
-7.60591e-015	-7.7312e-015	6.24987e-016	3.03808e-015	1.27934e-015	3.08615e-015	-2.31897e-015	-8.37057e-015	-8.39548e-015	-1.21483e-014	-5.52733e-015	-7.02343e-015	-5.66445e-016	5.46605e-015	-5.3642e-016	3.24115e-015	3.75718e-015	-4.75312e-015	-4.19578e-015	-2.51556e-015	-1.22979e-014	-4.85127e-017	-1.69765e-015	-4.69706e-015	-9.64331e-015
-7.7252e-015	-8.38485e-015	8.63604e-016	2.89791e-015	8.97899e-016	3.1294e-015	-2.61619e-015	-9.16674e-015	-8.96276e-015	-1.24333e-014	-5.82364e-015	-7.08927e-015	-6.69602e-016	5.43644e-015	-5.7058e-016	3.29621e-015	3.77467e-015	-4.92712e-015	-4.57443e-015	-2.70092e-015	-1.27309e-014	-7.32574e-016	-2.08804e-015	-5.30495e-015	-9.88545e-015
-7.83225e-015	-9.0148e-015	1.09385e-015	2.74153e-015	5.00293e-016	3.15161e-015	-2.93319e-015	-9.95615e-015	-9.55094e-015	-1.26874e-014	-6.13036e-015	-7.15304e-015	-7.6016e-016	5.37779e-015	-6.04698e-016	3.34647e-015	3.76799e-015	-5.0858e-015	-4.9404e-015	-2.86668e-015	-1.31324e-014	-1.38927e-015	-2.47062e-015	-5.86616e-015	-1.00927e-014
-7.92667e-015	-9.61546e-015	1.31137e-015	2.56895e-015	8.60224e-017	3.14976e-015	-3.26906e-015	-1.07296e-014	-1.01537e-014	-1.29056e-014	-6.44377e-015	-7.21316e-015	-8.3716e-016	5.28765e-015	-6.40551e-016	3.39009e-015	3.74146e-015	-5.22308e-015	-5.28731e-015	-3.00483e-015	-1.34945e-014	-2.00788e-015	-2.83969e-015	-6.37341e-015	-1.02606e-014
-8.008e-015	-1.0182e-014	1.51204e-015	2.3802e-015	-3.45054e-016	3.12185e-015	-3.62304e-015	-1.14787e-014	-1.07642e-014	-1.30826e-014	-6.75942e-015	-7.26793e-015	-9.00066e-016	5.16424e-015	-6.80692e-016	3.42526e-015	3.70086e-015	-5.33266e-015	-5.60868e-015	-3.10746e-015	-1.3809e-014	-2.57911e-015	-3.18991e-015	-6.81919e-015	-1.03846e-014
-8.0744e-015	-1.07092e-014	1.69276e-015	2.17646e-015	-7.92796e-016	3.06618e-015	-3.99363e-015	-1.21957e-014	-1.13764e-014	-1.32145e-014	-7.07355e-015	-7.31576e-015	-9.47256e-016	5.00591e-015	-7.26996e-016	3.44921e-015	3.65135e-015	-5.40898e-015	-5.89839e-015	-3.16735e-015	-1.40678e-014	-3.09384e-015	-3.51574e-015	-7.19703e-015	-1.04606e-014
-8.12525e-015	-1.11929e-014	1.85075e-015	1.95836e-015	-1.25674e-015	2.98119e-015	-4.37955e-015	-1.28717e-014	-1.1983e-014	-1.32973e-014	-7.38168e-015	-7.3553e-015	-9.77441e-016	4.81077e-015	-7.80849e-016	3.46101e-015	3.5974e-015	-5.44598e-015	-6.15036e-015	-3.17745e-015	-1.42634e-014	-3.54293e-015	-3.81175e-015	-7.50068e-015	-1.04843e-014
-8.16045e-015	-1.16283e-014	1.98343e-015	1.72662e-015	-1.73608e-015	2.86599e-015	-4.77863e-015	-1.34988e-014	-1.25771e-014	-1.33276e-014	-7.67934e-015	-7.38461e-015	-9.9007e-016	4.57734e-015	-8.44058e-016	3.45869e-015	3.5443e-015	-5.43781e-015	-6.35946e-015	-3.1314e-015	-1.4389e-014	-3.91755e-015	-4.07274e-015	-7.72411e-015	-1.04523e-014
-8.179e-015	-1.20116e-014	2.08842e-015	1.48305e-015	-2.22965e-015	2.71964e-015	-5.18788e-015	-1.40698e-014	-1.31516e-014	-1.33024e-014	-7.96182e-015	-7.40175e-015	-9.84727e-016	4.30577e-015	-9.17873e-016	3.43988e-015	3.49634e-015	-5.37997e-015	-6.52093e-015	-3.02281e-015	-1.44385e-014	-4.20996e-015	-4.29388e-015	-7.86228e-015	-1.03614e-014
-8.18013e-015	-1.23391e-014	2.16433e-015	1.22871e-015	-2.73628e-015	2.54252e-015	-5.60484e-015	-1.45767e-014	-1.36995e-014	-1.32191e-014	-8.22454e-015	-7.40568e-015	-9.61392e-016	3.99628e-015	-1.00306e-015	3.40428e-015	3.45806e-015	-5.2679e-015	-6.6303e-015	-2.84618e-015	-1.44058e-014	-4.41363e-015	-4.47079e-015	-7.9112e-015	-1.02084e-014
-8.16401e-015	-1.26079e-014	2.20974e-015	9.64465e-016	-3.25393e-015	2.33517e-015	-6.02674e-015	-1.50129e-014	-1.42142e-014	-1.30751e-014	-8.46293e-015	-7.39516e-015	-9.19785e-016	3.64833e-015	-1.10075e-015	3.3512e-015	3.43328e-015	-5.09744e-015	-6.68361e-015	-2.59791e-015	-1.42859e-014	-4.52184e-015	-4.59906e-015	-7.86732e-015	-9.9906e-015
-8.13069e-015	-1.28148e-014	2.2243e-015	6.92442e-016	-3.78054e-015	2.0987e-015	-6.45037e-015	-1.53722e-014	-1.46889e-014	-1.28692e-014	-8.67242e-015	-7.36913e-015	-8.59785e-016	3.26256e-015	-1.21086e-015	3.28035e-015	3.4255e-015	-4.86521e-015	-6.67675e-015	-2.27443e-015	-1.40741e-014	-4.52909e-015	-4.67484e-015	-7.72816e-015	-9.70571e-015
-8.07943e-015	-1.29578e-014	2.20901e-015	4.14238e-016	-4.31336e-015	1.83508e-015	-6.87224e-015	-1.56499e-014	-1.51177e-014	-1.26001e-014	-8.84894e-015	-7.32629e-015	-7.80792e-016	2.83998e-015	-1.33361e-015	3.19194e-015	3.43861e-015	-4.56828e-015	-6.60606e-015	-1.87168e-015	-1.37674e-014	-4.43123e-015	-4.69495e-015	-7.49192e-015	-9.35229e-015
-8.01021e-015	-1.30348e-014	2.16427e-015	1.31828e-016	-4.84913e-015	1.54615e-015	-7.28964e-015	-1.58415e-014	-1.54952e-014	-1.22676e-014	-8.98774e-015	-7.26571e-015	-6.82725e-016	2.3825e-015	-1.46816e-015	3.08567e-015	3.47454e-015	-4.20331e-015	-6.46987e-015	-1.38812e-015	-1.33637e-014	-4.22496e-015	-4.6564e-015	-7.15783e-015	-8.92908e-015
-7.9228e-015	-1.30449e-014	2.09105e-015	-1.52625e-016	-5.3852e-015	1.23392e-015	-7.69862e-015	-1.59435e-014	-1.58156e-014	-1.18722e-014	-9.08571e-015	-7.18622e-015	-5.66214e-016	1.89213e-015	-1.61421e-015	2.96205e-015	3.53598e-015	-3.76886e-015	-6.26722e-015	-8.23398e-016	-1.28614e-014	-3.90755e-015	-4.55696e-015	-6.72649e-015	-8.43547e-015
-7.81771e-015	-1.29876e-014	1.9907e-015	-4.3712e-016	-5.91812e-015	9.01576e-016	-8.09572e-015	-1.59533e-014	-1.60747e-014	-1.14149e-014	-9.13983e-015	-7.08739e-015	-4.31718e-016	1.37125e-015	-1.77079e-015	2.82154e-015	3.62407e-015	-3.26441e-015	-5.99745e-015	-1.77163e-016	-1.22606e-014	-3.47825e-015	-4.39471e-015	-6.19932e-015	-7.87109e-015
-7.69576e-015	-1.28625e-014	1.86558e-015	-7.19342e-016	-6.44349e-015	5.52722e-016	-8.47738e-015	-1.58695e-014	-1.62688e-014	-1.08968e-014	-9.14709e-015	-6.96838e-015	-2.80445e-016	8.22636e-016	-1.93607e-015	2.66568e-015	3.74009e-015	-2.69018e-015	-5.65988e-015	5.49698e-016	-1.15616e-014	-2.93687e-015	-4.16826e-015	-5.57822e-015	-7.23601e-015
-7.55702e-015	-1.26695e-014	1.71786e-015	-9.97153e-016	-6.9576e-015	1.90335e-016	-8.8406e-015	-1.56922e-014	-1.63953e-014	-1.03203e-014	-9.10545e-015	-6.82918e-015	-1.1307e-016	2.4954e-016	-2.10848e-015	2.49611e-015	3.88406e-015	-2.04664e-015	-5.25532e-015	1.35577e-015	-1.07669e-014	-2.2842e-015	-3.87706e-015	-4.86661e-015	-6.53137e-015
-7.40229e-015	-1.24099e-014	1.55071e-015	-1.26804e-015	-7.45643e-015	-1.82134e-016	-9.18212e-015	-1.54211e-014	-1.64519e-014	-9.68825e-015	-9.01391e-015	-6.67043e-015	6.91643e-017	-3.44351e-016	-2.28629e-015	2.31428e-015	4.05563e-015	-1.33568e-015	-4.78533e-015	2.23771e-015	-9.8788e-015	-1.52194e-015	-3.52102e-015	-4.06811e-015	-5.75857e-015
-7.23211e-015	-1.20852e-014	1.36795e-015	-1.52935e-015	-7.93514e-015	-5.60992e-016	-9.49893e-015	-1.50579e-014	-1.64371e-014	-9.00379e-015	-8.87146e-015	-6.49198e-015	2.64929e-016	-9.55421e-016	-2.46678e-015	2.12221e-015	4.25367e-015	-5.58729e-016	-4.25193e-015	3.19145e-015	-8.90056e-015	-6.53533e-016	-3.10052e-015	-3.18782e-015	-4.91969e-015
-7.04706e-015	-1.16971e-014	1.17281e-015	-1.77924e-015	-8.38963e-015	-9.42117e-016	-9.7886e-015	-1.46049e-014	-1.63503e-014	-8.27104e-015	-8.67731e-015	-6.29451e-015	4.72279e-016	-1.57953e-015	-2.64766e-015	1.9228e-015	4.47721e-015	2.80892e-016	-3.65828e-015	4.21275e-015	-7.8378e-015	3.17469e-016	-2.61664e-015	-2.23185e-015	-4.01699e-015
-6.84841e-015	-1.12478e-014	9.68793e-016	-2.01599e-015	-8.81573e-015	-1.32146e-015	-1.00486e-014	-1.40659e-014	-1.61921e-014	-7.4947e-015	-8.43199e-015	-6.07966e-015	6.89546e-016	-2.21233e-015	-2.82658e-015	1.7179e-015	4.72395e-015	1.17843e-015	-3.00726e-015	5.29632e-015	-6.69692e-015	1.38611e-015	-2.07131e-015	-1.20622e-015	-3.05319e-015
-6.6369e-015	-1.07411e-014	7.60369e-016	-2.23804e-015	-9.20877e-015	-1.69462e-015	-1.02763e-014	-1.34455e-014	-1.59637e-014	-6.68006e-015	-8.13684e-015	-5.84834e-015	9.15396e-016	-2.84915e-015	-3.00024e-015	1.50992e-015	4.99082e-015	2.12951e-015	-2.30301e-015	6.43565e-015	-5.48406e-015	2.54644e-015	-1.46651e-015	-1.1852e-016	-2.03174e-015
-6.41362e-015	-1.01796e-014	5.51159e-016	-2.44345e-015	-9.56454e-015	-2.05789e-015	-1.047e-014	-1.27499e-014	-1.56682e-014	-5.83239e-015	-7.79353e-015	-5.60195e-015	1.14774e-015	-3.48531e-015	-3.16604e-015	1.30195e-015	5.27395e-015	3.12894e-015	-1.55045e-015	7.62374e-015	-4.20726e-015	3.79164e-015	-8.05418e-016	1.02354e-015	-9.57099e-016
-6.18026e-015	-9.5671e-015	3.4584e-016	-2.63044e-015	-9.87936e-015	-2.40706e-015	-1.06286e-014	-1.19853e-014	-1.53082e-014	-4.95764e-015	-7.40485e-015	-5.34201e-015	1.38428e-015	-4.11625e-015	-3.32078e-015	1.09696e-015	5.56924e-015	4.17151e-015	-7.54797e-016	8.85244e-015	-2.87462e-015	5.11394e-015	-9.14839e-017	2.21247e-015	1.66419e-016
-5.93805e-015	-8.908e-015	1.48608e-016	-2.79772e-015	-1.01496e-014	-2.73829e-015	-1.07512e-014	-1.11587e-014	-1.48883e-014	-4.06152e-015	-6.9739e-015	-5.07106e-015	1.62228e-015	-4.73708e-015	-3.46141e-015	8.97758e-016	5.87255e-015	5.25112e-015	7.77481e-017	1.0113e-014	-1.49503e-015	6.5052e-015	6.7136e-016	3.44006e-015	1.33408e-015
-5.68794e-015	-8.20658e-015	-3.64398e-017	-2.94371e-015	-1.03713e-014	-3.04742e-015	-1.08368e-014	-1.02784e-014	-1.44129e-014	-3.15068e-015	-6.50471e-015	-4.79145e-015	1.85996e-015	-5.34305e-015	-3.58539e-015	7.07562e-016	6.17998e-015	6.36134e-015	9.41784e-016	1.13972e-014	-7.84908e-017	7.95667e-015	1.47901e-015	4.6973e-015	2.54089e-015
-5.43187e-015	-7.46733e-015	-2.05234e-016	-3.06683e-015	-1.05416e-014	-3.33133e-015	-1.08851e-014	-9.35297e-015	-1.38879e-014	-2.23151e-015	-6.00216e-015	-4.50577e-015	2.09589e-015	-5.92883e-015	-3.68985e-015	5.29276e-016	6.48649e-015	7.49431e-015	1.83118e-015	1.26952e-014	1.3654e-015	9.45875e-015	2.32625e-015	5.9747e-015	3.7809e-015
-5.17175e-015	-6.69484e-015	-3.53727e-016	-3.16591e-015	-1.06578e-014	-3.58729e-015	-1.08965e-014	-8.39144e-015	-1.33199e-014	-1.3103e-015	-5.47152e-015	-4.21655e-015	2.32726e-015	-6.48974e-015	-3.77159e-015	3.65947e-016	6.78671e-015	8.64177e-015	2.7394e-015	1.39976e-014	2.82669e-015	1.10011e-014	3.20795e-015	7.26333e-015	5.04798e-015
-4.90981e-015	-5.89424e-015	-4.78532e-016	-3.24023e-015	-1.07177e-014	-3.81225e-015	-1.08721e-014	-7.40301e-015	-1.27154e-014	-3.94242e-016	-4.9185e-015	-3.92673e-015	2.55164e-015	-7.0213e-015	-3.82833e-015	2.21193e-016	7.07442e-015	9.79652e-015	3.66006e-015	1.52947e-014	4.2944e-015	1.25738e-014	4.11845e-015	8.55335e-015	6.33645e-015
-4.64724e-015	-5.07049e-015	-5.76452e-016	-3.28937e-015	-1.07191e-014	-4.00457e-015	-1.08136e-014	-6.3971e-015	-1.20819e-014	5.09876e-016	-4.34919e-015	-3.63916e-015	2.76647e-015	-7.51956e-015	-3.85784e-015	9.75414e-017	7.34426e-015	1.0951e-014	4.58619e-015	1.65761e-014	5.75826e-015	1.41665e-014	5.05151e-015	9.83581e-015	7.6395e-015
-4.38546e-015	-4.22894e-015	-6.45028e-016	-3.31314e-015	-1.06605e-014	-4.16234e-015	-1.07229e-014	-5.38304e-015	-1.14274e-014	1.39513e-015	-3.76983e-015	-3.3574e-015	2.96976e-015	-7.98025e-015	-3.85816e-015	-2.70807e-018	7.59129e-015	1.20958e-014	5.51126e-015	1.78327e-014	7.20748e-015	1.57684e-014	6.00121e-015	1.11019e-014	8.95023e-015
-4.12652e-015	-3.37538e-015	-6.81737e-016	-3.3119e-015	-1.05413e-014	-4.2841e-015	-1.06018e-014	-4.37061e-015	-1.07603e-014	2.25525e-015	-3.18683e-015	-3.08483e-015	3.15926e-015	-8.4e-015	-3.82737e-015	-7.69592e-017	7.8097e-015	1.3223e-014	6.42865e-015	1.90539e-014	8.63141e-015	1.73692e-014	6.96156e-015	1.23428e-014	1.0262e-014
-3.87252e-015	-2.51483e-015	-6.83491e-016	-3.2866e-015	-1.03614e-014	-4.36898e-015	-1.04536e-014	-3.36983e-015	-1.00892e-014	3.08413e-015	-2.6077e-015	-2.82444e-015	3.33241e-015	-8.77559e-015	-3.76388e-015	-1.22824e-016	7.99337e-015	1.43245e-014	7.33195e-015	2.02299e-014	1.00193e-014	1.89583e-014	7.92613e-015	1.35505e-014	1.15678e-014
-3.62526e-015	-1.65238e-015	-6.48733e-016	-3.23661e-015	-1.01207e-014	-4.41683e-015	-1.02808e-014	-2.39019e-015	-9.42261e-015	3.87608e-015	-2.03899e-015	-2.57914e-015	3.48766e-015	-9.10412e-015	-3.66631e-015	-1.37543e-016	8.13786e-015	1.53922e-014	8.21488e-015	2.13512e-014	1.13611e-014	2.05255e-014	8.88815e-015	1.47168e-014	1.28609e-014
-3.38625e-015	-7.92584e-016	-5.76695e-016	-3.16307e-015	-9.82038e-015	-4.42812e-015	-1.00864e-014	-1.44063e-015	-8.76892e-015	4.62509e-015	-1.48766e-015	-2.35203e-015	3.62304e-015	-9.38306e-015	-3.53326e-015	-1.19901e-016	8.23769e-015	1.64183e-014	9.07125e-015	2.24084e-014	1.26477e-014	2.20601e-014	9.84166e-015	1.58345e-014	1.41352e-014
-3.15672e-015	5.9619e-017	-4.66439e-016	-3.06717e-015	-9.46144e-015	-4.40295e-015	-9.87436e-015	-5.30171e-016	-8.13687e-015	5.32609e-015	-9.60462e-016	-2.14617e-015	3.73718e-015	-9.61053e-015	-3.36403e-015	-6.77434e-017	8.2877e-015	1.73949e-014	9.89522e-015	2.3393e-014	1.38709e-014	2.35527e-014	1.07807e-014	1.68966e-014	1.53836e-014
-2.93828e-015	8.99243e-016	-3.17511e-016	-2.94974e-015	-9.04626e-015	-4.34221e-015	-9.64918e-015	3.32713e-016	-7.53516e-015	5.97419e-015	-4.64446e-016	-1.96446e-015	3.82847e-015	-9.7853e-015	-3.15913e-015	2.01704e-017	8.28359e-015	1.83153e-014	1.06819e-014	2.42964e-014	1.5022e-014	2.49945e-014	1.1699e-014	1.78967e-014	1.65994e-014
-2.73287e-015	1.72276e-015	-1.30452e-016	-2.81158e-015	-8.57776e-015	-4.24758e-015	-9.41537e-015	1.1405e-015	-6.97207e-015	6.56521e-015	-6.7617e-018	-1.81037e-015	3.89582e-015	-9.90611e-015	-2.91882e-015	1.44633e-016	8.22162e-015	1.91723e-014	1.14264e-014	2.51112e-014	1.6094e-014	2.63768e-014	1.2591e-014	1.88293e-014	1.77759e-014
-2.54184e-015	2.52606e-015	9.43044e-017	-2.65388e-015	-8.0587e-015	-4.12027e-015	-9.17687e-015	1.88585e-015	-6.45468e-015	7.09561e-015	4.06652e-016	-1.68651e-015	3.93741e-015	-9.9724e-015	-2.64322e-015	3.0586e-016	8.09861e-015	1.99605e-014	1.21247e-014	2.58302e-014	1.70798e-014	2.76915e-014	1.34511e-014	1.96898e-014	1.89065e-014
-2.36634e-015	3.30547e-015	3.56329e-016	-2.47765e-015	-7.49231e-015	-3.96239e-015	-8.9377e-015	2.5628e-015	-5.98909e-015	7.56289e-015	7.70936e-016	-1.59527e-015	3.95271e-015	-9.98407e-015	-2.33292e-015	5.0381e-016	7.91166e-015	2.06741e-014	1.27734e-014	2.64475e-014	1.79741e-014	2.89311e-014	1.42744e-014	2.04737e-014	1.99858e-014
-2.20737e-015	4.05779e-015	6.53849e-016	-2.28436e-015	-6.88243e-015	-3.77597e-015	-8.70224e-015	3.16595e-015	-5.58179e-015	7.96439e-015	1.08045e-015	-1.53861e-015	3.94137e-015	-9.94167e-015	-1.98955e-015	7.38254e-016	7.65823e-015	2.13083e-014	1.33693e-014	2.69582e-014	1.87724e-014	3.009e-014	1.50556e-014	2.11779e-014	2.10089e-014
-2.06565e-015	4.7796e-015	9.85202e-016	-2.07603e-015	-6.23426e-015	-3.56269e-015	-8.47472e-015	3.69112e-015	-5.23835e-015	8.2988e-015	1.33121e-015	-1.51825e-015	3.90319e-015	-9.84606e-015	-1.6141e-015	1.00889e-015	7.3361e-015	2.1859e-014	1.391e-014	2.73582e-014	1.94712e-014	3.11623e-014	1.57908e-014	2.18002e-014	2.19703e-014
-1.94176e-015	5.46909e-015	1.34836e-015	-1.85447e-015	-5.55241e-015	-3.32506e-015	-8.25894e-015	4.13555e-015	-4.96379e-015	8.56551e-015	1.51931e-015	-1.53546e-015	3.83795e-015	-9.6981e-015	-1.20864e-015	1.31505e-015	6.94429e-015	2.2322e-014	1.43944e-014	2.76437e-014	2.00689e-014	3.21426e-014	1.64758e-014	2.23392e-014	2.28656e-014
-1.83655e-015	6.12404e-015	1.74091e-015	-1.62142e-015	-4.84135e-015	-3.06603e-015	-8.05868e-015	4.49703e-015	-4.76251e-015	8.76484e-015	1.64121e-015	-1.59168e-015	3.74628e-015	-9.49925e-015	-7.74908e-016	1.65555e-015	6.48292e-015	2.26953e-014	1.48215e-014	2.78123e-014	2.05637e-014	3.30272e-014	1.71068e-014	2.27944e-014	2.36911e-014
-1.75025e-015	6.74298e-015	2.15991e-015	-1.37877e-015	-4.10594e-015	-2.7884e-015	-7.87769e-015	4.77436e-015	-4.63744e-015	8.89702e-015	1.69506e-015	-1.68698e-015	3.62812e-015	-9.25129e-015	-3.1522e-016	2.0286e-015	5.95218e-015	2.29772e-014	1.51912e-014	2.78625e-014	2.09549e-014	3.38134e-014	1.76812e-014	2.31657e-014	2.44433e-014
-1.68325e-015	7.32482e-015	2.60261e-015	-1.12792e-015	-3.35105e-015	-2.49473e-015	-7.71885e-015	4.96749e-015	-4.59055e-015	8.96295e-015	1.67986e-015	-1.8218e-015	3.48403e-015	-8.95662e-015	1.67704e-016	2.43169e-015	5.35296e-015	2.31671e-014	1.55034e-014	2.77939e-014	2.12433e-014	3.44993e-014	1.81968e-014	2.34538e-014	2.5119e-014
-1.63571e-015	7.86813e-015	3.06659e-015	-8.7042e-016	-2.58176e-015	-2.18783e-015	-7.5843e-015	5.07684e-015	-4.62256e-015	8.96537e-015	1.59529e-015	-1.99575e-015	3.31536e-015	-8.61818e-015	6.71887e-016	2.86345e-015	4.68739e-015	2.3265e-014	1.57592e-014	2.76069e-014	2.14315e-014	3.50841e-014	1.86518e-014	2.36602e-014	2.57162e-014
-1.60702e-015	8.37263e-015	3.54837e-015	-6.07367e-016	-1.80363e-015	-1.87033e-015	-7.47663e-015	5.10411e-015	-4.7334e-015	8.90692e-015	1.44174e-015	-2.20824e-015	3.12349e-015	-8.23846e-015	1.19495e-015	3.32068e-015	3.95802e-015	2.32722e-014	1.59602e-014	2.73037e-014	2.1523e-014	3.55675e-014	1.90455e-014	2.37879e-014	2.62337e-014
-1.59689e-015	8.8381e-015	4.04511e-015	-3.40277e-016	-1.02138e-015	-1.54377e-015	-7.39733e-015	5.05192e-015	-4.92202e-015	8.79047e-015	1.21999e-015	-2.45772e-015	2.91066e-015	-7.82077e-015	1.73411e-015	3.80049e-015	3.16816e-015	2.31896e-014	1.61085e-014	2.68868e-014	2.15219e-014	3.59507e-014	1.93767e-014	2.38405e-014	2.66703e-014
-1.60456e-015	9.2646e-015	4.55421e-015	-7.04102e-017	-2.39462e-016	-1.21053e-015	-7.34759e-015	4.92478e-015	-5.18564e-015	8.61994e-015	9.3298e-016	-2.74298e-015	2.67862e-015	-7.36819e-015	2.28609e-015	4.29998e-015	2.32071e-015	2.30195e-014	1.62074e-014	2.63586e-014	2.14333e-014	3.62349e-014	1.96449e-014	2.38212e-014	2.70255e-014
-1.62938e-015	9.65289e-015	5.07212e-015	2.01608e-016	5.37777e-016	-8.72779e-016	-7.32801e-015	4.72743e-015	-5.5215e-015	8.39964e-015	5.83512e-016	-3.06267e-015	2.42945e-015	-6.88374e-015	2.8485e-015	4.81615e-015	1.42025e-015	2.27649e-014	1.62595e-014	2.57235e-014	2.12633e-014	3.64227e-014	1.98504e-014	2.37346e-014	2.73001e-014
-1.67032e-015	1.00034e-014	5.59606e-015	4.75328e-016	1.3056e-015	-5.31993e-016	-7.33849e-015	4.46555e-015	-5.92569e-015	8.13438e-015	1.75451e-016	-3.41436e-015	2.16441e-015	-6.37132e-015	3.4195e-015	5.34656e-015	4.71747e-016	2.24307e-014	1.62687e-014	2.4987e-014	2.10186e-014	3.65171e-014	1.99939e-014	2.35854e-014	2.74952e-014
-1.72685e-015	1.03175e-014	6.12361e-015	7.49728e-016	2.05987e-015	-1.88263e-016	-7.37827e-015	4.1463e-015	-6.39295e-015	7.82951e-015	-2.86378e-016	-3.7952e-015	1.88584e-015	-5.83393e-015	3.99611e-015	5.88743e-015	-5.18966e-016	2.20217e-014	1.62397e-014	2.41552e-014	2.07063e-014	3.65227e-014	2.00775e-014	2.33786e-014	2.76126e-014
-1.79753e-015	1.05967e-014	6.65213e-015	1.0245e-015	2.79734e-015	1.56686e-016	-7.44594e-015	3.77649e-015	-6.91772e-015	7.4907e-015	-7.97012e-016	-4.2023e-015	1.59612e-015	-5.27425e-015	4.5764e-015	6.43554e-015	-1.54642e-015	2.15431e-014	1.61769e-014	2.32351e-014	2.03347e-014	3.64434e-014	2.01025e-014	2.31202e-014	2.76548e-014
-1.88111e-015	1.08418e-014	7.17944e-015	1.29949e-015	3.51475e-015	5.02652e-016	-7.53899e-015	3.36316e-015	-7.49314e-015	7.12375e-015	-1.3507e-015	-4.6324e-015	1.29722e-015	-4.69552e-015	5.15792e-015	6.98816e-015	-2.60396e-015	2.10007e-014	1.60854e-014	2.22343e-014	1.9912e-014	3.62854e-014	2.00711e-014	2.28159e-014	2.76247e-014
-1.9767e-015	1.10545e-014	7.70321e-015	1.57496e-015	4.20963e-015	8.49253e-016	-7.65474e-015	2.91389e-015	-8.11113e-015	6.73511e-015	-1.94071e-015	-5.08225e-015	9.92066e-016	-4.10052e-015	5.73918e-015	7.54199e-015	-3.68505e-015	2.04016e-014	1.59704e-014	2.11602e-014	1.94472e-014	3.60542e-014	1.9986e-014	2.24721e-014	2.7526e-014
-2.08258e-015	1.12366e-014	8.22114e-015	1.85118e-015	4.87969e-015	1.1965e-015	-7.78985e-015	2.4368e-015	-8.76442e-015	6.3308e-015	-2.55999e-015	-5.54805e-015	6.82704e-016	-3.49295e-015	6.31829e-015	8.0937e-015	-4.7832e-015	1.97519e-014	1.58378e-014	2.00213e-014	1.89492e-014	3.57562e-014	1.98502e-014	2.20961e-014	2.73622e-014
-2.1969e-015	1.13898e-014	8.73201e-015	2.12802e-015	5.52331e-015	1.54502e-015	-7.9397e-015	1.94059e-015	-9.44507e-015	5.91749e-015	-3.20108e-015	-6.02621e-015	3.71973e-016	-2.87532e-015	6.89361e-015	8.64105e-015	-5.89158e-015	1.90604e-014	1.56931e-014	1.88263e-014	1.84267e-014	3.5397e-014	1.9667e-014	2.16933e-014	2.71378e-014
-2.31811e-015	1.15168e-014	9.23468e-015	2.40613e-015	6.13963e-015	1.89624e-015	-8.09946e-015	1.43366e-015	-1.01441e-014	5.50149e-015	-3.85631e-015	-6.51236e-015	6.30992e-017	-2.24973e-015	7.46422e-015	9.18058e-015	-7.00337e-015	1.83352e-014	1.55416e-014	1.75841e-014	1.7889e-014	3.49833e-014	1.94398e-014	2.127e-014	2.68584e-014
-2.44509e-015	1.16191e-014	9.72785e-015	2.68695e-015	6.72821e-015	2.25112e-015	-8.26528e-015	9.24405e-016	-1.08519e-014	5.08889e-015	-4.51788e-015	-7.00238e-015	-2.41795e-016	-1.61917e-015	8.02905e-015	9.70946e-015	-8.11126e-015	1.75839e-014	1.53887e-014	1.63044e-014	1.73455e-014	3.45222e-014	1.91715e-014	2.08325e-014	2.65294e-014
-2.57595e-015	1.16989e-014	1.02111e-014	2.97123e-015	7.28874e-015	2.61147e-015	-8.43243e-015	4.20982e-016	-1.15604e-014	4.68547e-015	-5.17806e-015	-7.49263e-015	-5.40292e-016	-9.85907e-016	8.58709e-015	1.0226e-014	-9.20729e-015	1.68148e-014	1.52398e-014	1.49959e-014	1.68053e-014	3.40204e-014	1.88662e-014	2.03868e-014	2.61563e-014
-2.70894e-015	1.1757e-014	1.0684e-014	3.26014e-015	7.82222e-015	2.97831e-015	-8.59576e-015	-6.92775e-017	-1.22605e-014	4.29636e-015	-5.82903e-015	-7.97887e-015	-8.29755e-016	-3.51646e-016	9.13827e-015	1.07274e-014	-1.0285e-014	1.60371e-014	1.51001e-014	1.36683e-014	1.62777e-014	3.34842e-014	1.85277e-014	1.99383e-014	2.57452e-014
-2.84289e-015	1.17955e-014	1.11464e-014	3.55399e-015	8.3296e-015	3.3536e-015	-8.74952e-015	-5.38279e-016	-1.29431e-014	3.9272e-015	-6.46296e-015	-8.45732e-015	-1.10833e-015	2.81707e-016	9.68226e-015	1.12119e-014	-1.1338e-014	1.52585e-014	1.49746e-014	1.23308e-014	1.577e-014	3.29213e-014	1.81597e-014	1.94931e-014	2.53022e-014
-2.97624e-015	1.1816e-014	1.15987e-014	3.85356e-015	8.81216e-015	3.73968e-015	-8.8886e-015	-9.79145e-016	-1.35998e-014	3.5826e-015	-7.07219e-015	-8.92413e-015	-1.37368e-015	9.12838e-016	1.0219e-014	1.16788e-014	-1.23598e-014	1.4487e-014	1.48681e-014	1.09922e-014	1.529e-014	3.23377e-014	1.77663e-014	1.90559e-014	2.48336e-014
-3.10781e-015	1.18195e-014	1.20413e-014	4.16058e-015	9.27194e-015	4.13846e-015	-9.00698e-015	-1.38513e-015	-1.42221e-014	3.26732e-015	-7.6494e-015	-9.37568e-015	-1.62392e-015	1.54084e-015	1.07483e-014	1.21271e-014	-1.33447e-014	1.37311e-014	1.47852e-014	9.66128e-015	1.48445e-014	3.1739e-014	1.7351e-014	1.86317e-014	2.43461e-014
-3.23617e-015	1.18071e-014	1.24748e-014	4.47593e-015	9.71152e-015	4.55177e-015	-9.09919e-015	-1.75032e-015	-1.48026e-014	2.98497e-015	-8.18844e-015	-9.80798e-015	-1.8569e-015	2.16414e-015	1.12706e-014	1.25557e-014	-1.42873e-014	1.29988e-014	1.47299e-014	8.34613e-015	1.44398e-014	3.11307e-014	1.69178e-014	1.82249e-014	2.38455e-014
-3.35986e-015	1.17806e-014	1.28992e-014	4.80053e-015	1.01331e-014	4.98131e-015	-9.16003e-015	-2.07014e-015	-1.53339e-014	2.73903e-015	-8.68314e-015	-1.0218e-014	-2.07061e-015	2.78183e-015	1.17861e-014	1.29643e-014	-1.5182e-014	1.22975e-014	1.47059e-014	7.05524e-015	1.40803e-014	3.05182e-014	1.64699e-014	1.78389e-014	2.33377e-014
-3.47843e-015	1.17403e-014	1.33152e-014	5.13533e-015	1.05388e-014	5.42852e-015	-9.18502e-015	-2.34077e-015	-1.58093e-014	2.53173e-015	-9.12821e-015	-1.06028e-014	-2.26428e-015	3.39332e-015	1.22953e-014	1.3353e-014	-1.60248e-014	1.16343e-014	1.47167e-014	5.79554e-015	1.37703e-014	2.99063e-014	1.60108e-014	1.7477e-014	2.2829e-014
-3.59093e-015	1.16865e-014	1.37237e-014	5.47973e-015	1.09305e-014	5.89471e-015	-9.16882e-015	-2.55911e-015	-1.62242e-014	2.36494e-015	-9.51901e-015	-1.09596e-014	-2.43731e-015	3.99836e-015	1.27984e-014	1.37216e-014	-1.68121e-014	1.10158e-014	1.47647e-014	4.57378e-015	1.35138e-014	2.92993e-014	1.55434e-014	1.71412e-014	2.23253e-014
-3.69725e-015	1.16198e-014	1.41259e-014	5.83365e-015	1.13127e-014	6.38137e-015	-9.10732e-015	-2.72255e-015	-1.65734e-014	2.23996e-015	-9.85133e-015	-1.12864e-014	-2.5887e-015	4.59702e-015	1.32961e-014	1.40704e-014	-1.75398e-014	1.04476e-014	1.48517e-014	3.39565e-015	1.33126e-014	2.87008e-014	1.50701e-014	1.68332e-014	2.18318e-014
-3.79653e-015	1.15398e-014	1.45227e-014	6.19768e-015	1.16889e-014	6.88915e-015	-8.99813e-015	-2.83e-015	-1.68535e-014	2.15738e-015	-1.01227e-014	-1.15814e-014	-2.71759e-015	5.18877e-015	1.37886e-014	1.43997e-014	-1.82054e-014	9.93527e-015	1.49798e-014	2.26618e-015	1.31676e-014	2.8114e-014	1.45932e-014	1.65549e-014	2.13535e-014
-3.88838e-015	1.14464e-014	1.49144e-014	6.57171e-015	1.20619e-014	7.41899e-015	-8.83835e-015	-2.88103e-015	-1.7062e-014	2.1172e-015	-1.03311e-014	-1.18425e-014	-2.82352e-015	5.77433e-015	1.42771e-014	1.47107e-014	-1.88074e-014	9.48292e-015	1.51498e-014	1.19e-015	1.30798e-014	2.75413e-014	1.41157e-014	1.63068e-014	2.08944e-014
-3.97278e-015	1.13397e-014	1.53018e-014	6.9551e-015	1.24354e-014	7.97105e-015	-8.62458e-015	-2.87539e-015	-1.71965e-014	2.11838e-015	-1.04743e-014	-1.2069e-014	-2.90649e-015	6.35325e-015	1.47619e-014	1.50046e-014	-1.93447e-014	9.09465e-015	1.5361e-014	1.70547e-016	1.30485e-014	2.69845e-014	1.36395e-014	1.60894e-014	2.04587e-014
-4.05022e-015	1.12192e-014	1.56867e-014	7.34741e-015	1.28124e-014	8.54534e-015	-8.35539e-015	-2.81472e-015	-1.72566e-014	2.15935e-015	-1.05523e-014	-1.22604e-014	-2.96663e-015	6.9251e-015	1.52437e-014	1.52825e-014	-1.98169e-014	8.7737e-015	1.56139e-014	-7.89191e-016	1.3072e-014	2.64455e-014	1.31661e-014	1.59026e-014	2.00504e-014
-4.12083e-015	1.10846e-014	1.60691e-014	7.74812e-015	1.31952e-014	9.14104e-015	-8.02938e-015	-2.70176e-015	-1.72425e-014	2.23876e-015	-1.05653e-014	-1.24167e-014	-3.00488e-015	7.48955e-015	1.57226e-014	1.55458e-014	-2.02242e-014	8.52206e-015	1.59077e-014	-1.68677e-015	1.31486e-014	2.5925e-014	1.26972e-014	1.57454e-014	1.9672e-014
-4.1854e-015	1.09345e-014	1.64489e-014	8.15584e-015	1.35865e-014	9.75716e-015	-7.64669e-015	-2.53926e-015	-1.71552e-014	2.35372e-015	-1.05146e-014	-1.25381e-014	-3.02173e-015	8.04653e-015	1.6198e-014	1.57954e-014	-2.05682e-014	8.34131e-015	1.62412e-014	-2.52082e-015	1.32744e-014	2.54229e-014	1.22337e-014	1.56161e-014	1.93269e-014
-4.24509e-015	1.07672e-014	1.68264e-014	8.56911e-015	1.39887e-014	1.03924e-014	-7.2075e-015	-2.33053e-015	-1.69966e-014	2.50091e-015	-1.04024e-014	-1.26254e-014	-3.01814e-015	8.59638e-015	1.66701e-014	1.6034e-014	-2.08503e-014	8.2319e-015	1.66134e-014	-3.29147e-015	1.34453e-014	2.49387e-014	1.17763e-014	1.55128e-014	1.90168e-014
-4.30143e-015	1.05816e-014	1.72016e-014	8.98612e-015	1.44041e-014	1.10452e-014	-6.7126e-015	-2.0799e-015	-1.67691e-014	2.67679e-015	-1.02314e-014	-1.26796e-014	-2.99511e-015	9.13951e-015	1.71391e-014	1.62638e-014	-2.10733e-014	8.19376e-015	1.70211e-014	-3.9988e-015	1.36566e-014	2.44711e-014	1.13256e-014	1.54327e-014	1.87429e-014
-4.35539e-015	1.03772e-014	1.75746e-014	9.40548e-015	1.48347e-014	1.17132e-014	-6.16381e-015	-1.79225e-015	-1.64763e-014	2.87751e-015	-1.00049e-014	-1.27024e-014	-2.95407e-015	9.67621e-015	1.76047e-014	1.64866e-014	-2.12405e-014	8.22594e-015	1.74618e-014	-4.64366e-015	1.39026e-014	2.40182e-014	1.08815e-014	1.53733e-014	1.8506e-014
-4.4085e-015	1.01526e-014	1.79455e-014	9.82465e-015	1.52822e-014	1.23938e-014	-5.56467e-015	-1.47282e-015	-1.61227e-014	3.09892e-015	-9.72723e-015	-1.26951e-014	-2.89624e-015	1.0206e-014	1.80665e-014	1.67045e-014	-2.13563e-014	8.32633e-015	1.79325e-014	-5.22793e-015	1.4177e-014	2.35783e-014	1.04438e-014	1.53319e-014	1.83058e-014
-4.46271e-015	9.90749e-015	1.83135e-014	1.02415e-014	1.57478e-014	1.30837e-014	-4.91818e-015	-1.12826e-015	-1.5713e-014	3.33608e-015	-9.40326e-015	-1.26601e-014	-2.82363e-015	1.07284e-014	1.85229e-014	1.69195e-014	-2.14252e-014	8.49274e-015	1.8429e-014	-5.75379e-015	1.44737e-014	2.31492e-014	1.00128e-014	1.53055e-014	1.81418e-014
-4.51952e-015	9.64107e-015	1.86781e-014	1.06541e-014	1.62317e-014	1.3779e-014	-4.22829e-015	-7.64727e-016	-1.5253e-014	3.58433e-015	-9.03798e-015	-1.25998e-014	-2.73844e-015	1.12431e-014	1.89736e-014	1.71331e-014	-2.14521e-014	8.72144e-015	1.89476e-014	-6.22451e-015	1.47855e-014	2.27287e-014	9.58818e-015	1.52902e-014	1.80135e-014
-4.58111e-015	9.35236e-015	1.90379e-014	1.10595e-014	1.67343e-014	1.44759e-014	-3.49969e-015	-3.88794e-016	-1.47491e-014	3.83852e-015	-8.63728e-015	-1.25169e-014	-2.6425e-015	1.17497e-014	1.9418e-014	1.73473e-014	-2.14428e-014	9.00826e-015	1.94844e-014	-6.64441e-015	1.51051e-014	2.2314e-014	9.16943e-015	1.52818e-014	1.79191e-014
-4.6494e-015	9.03987e-015	1.93919e-014	1.14553e-014	1.72553e-014	1.51701e-014	-2.73729e-015	-6.60773e-018	-1.42072e-014	4.09284e-015	-8.20715e-015	-1.24136e-014	-2.53786e-015	1.2248e-014	1.98541e-014	1.75638e-014	-2.14028e-014	9.34876e-015	2.00347e-014	-7.0175e-015	1.54261e-014	2.1902e-014	8.75566e-015	1.52767e-014	1.78568e-014
-4.72733e-015	8.70235e-015	1.97395e-014	1.18384e-014	1.77941e-014	1.58579e-014	-1.94665e-015	3.75109e-016	-1.3634e-014	4.34263e-015	-7.75359e-015	-1.2293e-014	-2.42661e-015	1.27376e-014	2.02804e-014	1.77846e-014	-2.13392e-014	9.73704e-015	2.05935e-014	-7.34826e-015	1.57414e-014	2.1489e-014	8.34586e-015	1.5271e-014	1.78238e-014
-4.81648e-015	8.33938e-015	2.00792e-014	1.22065e-014	1.83498e-014	1.65343e-014	-1.13319e-015	7.50017e-016	-1.30364e-014	4.58302e-015	-7.28274e-015	-1.21581e-014	-2.31178e-015	1.32175e-014	2.06952e-014	1.80106e-014	-2.12583e-014	1.01673e-014	2.1156e-014	-7.64102e-015	1.60438e-014	2.10719e-014	7.93905e-015	1.52605e-014	1.78174e-014
-4.91902e-015	7.95074e-015	2.04089e-014	1.25564e-014	1.89215e-014	1.71937e-014	-3.03121e-016	1.11177e-015	-1.24213e-014	4.80879e-015	-6.80087e-015	-1.20119e-014	-2.19574e-015	1.36875e-014	2.10966e-014	1.82435e-014	-2.11674e-014	1.06333e-014	2.17168e-014	-7.90113e-015	1.63259e-014	2.06478e-014	7.53416e-015	1.52417e-014	1.7834e-014
-5.03679e-015	7.53677e-015	2.07274e-014	1.28855e-014	1.95064e-014	1.7832e-014	5.36725e-016	1.45393e-015	-1.17954e-014	5.01554e-015	-6.31473e-015	-1.18572e-014	-2.08074e-015	1.41457e-014	2.1483e-014	1.84843e-014	-2.10739e-014	1.11277e-014	2.22706e-014	-8.13495e-015	1.65816e-014	2.02134e-014	7.13034e-015	1.5211e-014	1.78701e-014
-5.17216e-015	7.09746e-015	2.10326e-014	1.31907e-014	2.01027e-014	1.84446e-014	1.38092e-015	1.77126e-015	-1.11655e-014	5.19895e-015	-5.82997e-015	-1.16966e-014	-1.96883e-015	1.45914e-014	2.18519e-014	1.87338e-014	-2.09849e-014	1.16434e-014	2.28124e-014	-8.34762e-015	1.68043e-014	1.97654e-014	6.72669e-015	1.51645e-014	1.79209e-014
-5.32709e-015	6.63236e-015	2.13222e-014	1.34701e-014	2.07085e-014	1.90267e-014	2.22268e-015	2.05872e-015	-1.05384e-014	5.35505e-015	-5.35189e-015	-1.15328e-014	-1.86211e-015	1.50238e-014	2.2202e-014	1.89933e-014	-2.09085e-014	1.21728e-014	2.33375e-014	-8.54485e-015	1.69881e-014	1.93009e-014	6.32271e-015	1.50992e-014	1.7982e-014
-5.50315e-015	6.14224e-015	2.15952e-014	1.37214e-014	2.13217e-014	1.95733e-014	3.05551e-015	2.31183e-015	-9.92018e-015	5.47987e-015	-4.88614e-015	-1.13688e-014	-1.76307e-015	1.54422e-014	2.25315e-014	1.92642e-014	-2.08511e-014	1.27084e-014	2.38413e-014	-8.73209e-015	1.71275e-014	1.8818e-014	5.91746e-015	1.50123e-014	1.80491e-014
-5.70164e-015	5.62814e-015	2.18498e-014	1.39428e-014	2.19391e-014	2.00807e-014	3.8739e-015	2.52647e-015	-9.31689e-015	5.57022e-015	-4.43806e-015	-1.12069e-014	-1.67377e-015	1.58455e-014	2.28385e-014	1.95465e-014	-2.08199e-014	1.32431e-014	2.4319e-014	-8.91446e-015	1.72183e-014	1.83136e-014	5.50941e-015	1.4901e-014	1.81173e-014
-5.92388e-015	5.09136e-015	2.2084e-014	1.4133e-014	2.25579e-014	2.05451e-014	4.67199e-015	2.69948e-015	-8.7337e-015	5.62374e-015	-4.01237e-015	-1.10492e-014	-1.5961e-015	1.62332e-014	2.31213e-014	1.98399e-014	-2.08218e-014	1.37697e-014	2.4766e-014	-9.09761e-015	1.72559e-014	1.77859e-014	5.09812e-015	1.47629e-014	1.81823e-014
-6.17156e-015	4.53309e-015	2.22968e-014	1.42914e-014	2.31751e-014	2.09631e-014	5.44435e-015	2.8277e-015	-8.1755e-015	5.6382e-015	-3.61294e-015	-1.08976e-014	-1.53137e-015	1.6605e-014	2.33788e-014	2.01451e-014	-2.08633e-014	1.42807e-014	2.51788e-014	-9.28782e-015	1.72366e-014	1.72334e-014	4.68345e-015	1.45955e-014	1.82393e-014
-6.44567e-015	3.95449e-015	2.24871e-014	1.44165e-014	2.3788e-014	2.13315e-014	6.18589e-015	2.90969e-015	-7.64602e-015	5.61192e-015	-3.24307e-015	-1.07538e-014	-1.48094e-015	1.696e-014	2.36102e-014	2.04619e-014	-2.09505e-014	1.47694e-014	2.55532e-014	-9.48995e-015	1.71584e-014	1.66554e-014	4.26459e-015	1.43975e-014	1.82839e-014
-6.74736e-015	3.35756e-015	2.2654e-014	1.45082e-014	2.43937e-014	2.16478e-014	6.89198e-015	2.94467e-015	-7.14912e-015	5.54417e-015	-2.90597e-015	-1.06195e-014	-1.44613e-015	1.72986e-014	2.38142e-014	2.079e-014	-2.10892e-014	1.52285e-014	2.58859e-014	-9.70817e-015	1.70194e-014	1.60507e-014	3.84141e-015	1.41681e-014	1.83113e-014
-7.07682e-015	2.74524e-015	2.27971e-014	1.45659e-014	2.49893e-014	2.19101e-014	7.559e-015	2.93105e-015	-6.68743e-015	5.43451e-015	-2.60374e-015	-1.04959e-014	-1.42774e-015	1.76203e-014	2.39904e-014	2.11293e-014	-2.12842e-014	1.56512e-014	2.61742e-014	-9.94706e-015	1.68188e-014	1.54191e-014	3.41381e-015	1.39064e-014	1.83174e-014
-7.43525e-015	2.11946e-015	2.29161e-014	1.45906e-014	2.55721e-014	2.21166e-014	8.18376e-015	2.86894e-015	-6.26338e-015	5.28339e-015	-2.33808e-015	-1.03841e-014	-1.42695e-015	1.79253e-014	2.41385e-014	2.14788e-014	-2.15401e-014	1.60305e-014	2.64159e-014	-1.021e-014	1.65565e-014	1.4761e-014	2.98139e-015	1.36119e-014	1.82982e-014
-7.82254e-015	1.48282e-015	2.30108e-014	1.45829e-014	2.61396e-014	2.22673e-014	8.7633e-015	2.75944e-015	-5.87849e-015	5.09115e-015	-2.10988e-015	-1.02851e-014	-1.44466e-015	1.82144e-014	2.42586e-014	2.18379e-014	-2.18603e-014	1.63609e-014	2.66091e-014	-1.05009e-014	1.62335e-014	1.40767e-014	2.54387e-015	1.32849e-014	1.82498e-014
-8.23852e-015	8.37927e-016	2.30812e-014	1.45437e-014	2.66895e-014	2.23616e-014	9.29575e-015	2.60425e-015	-5.53308e-015	4.85927e-015	-1.91957e-015	-1.0199e-014	-1.48106e-015	1.84869e-014	2.43505e-014	2.2206e-014	-2.22487e-014	1.66371e-014	2.67528e-014	-1.08232e-014	1.58507e-014	1.33669e-014	2.10182e-015	1.29262e-014	1.81691e-014
-8.6824e-015	1.87785e-016	2.3128e-014	1.4475e-014	2.72196e-014	2.24001e-014	9.77924e-015	2.40625e-015	-5.22763e-015	4.58947e-015	-1.767e-015	-1.01266e-014	-1.5366e-015	1.87437e-014	2.44143e-014	2.25829e-014	-2.27081e-014	1.68545e-014	2.68454e-014	-1.11802e-014	1.54097e-014	1.26334e-014	1.65548e-015	1.25367e-014	1.8053e-014
-9.15306e-015	-4.64943e-016	2.31521e-014	1.43799e-014	2.77271e-014	2.23835e-014	1.02127e-014	2.16759e-015	-4.96156e-015	4.28333e-015	-1.6516e-015	-1.00677e-014	-1.61053e-015	1.89859e-014	2.44517e-014	2.29672e-014	-2.32403e-014	1.70087e-014	2.68857e-014	-1.15734e-014	1.49133e-014	1.18775e-014	1.20485e-015	1.21179e-014	1.78985e-014
-9.65007e-015	-1.11722e-015	2.31551e-014	1.42614e-014	2.82105e-014	2.23139e-014	1.05957e-014	1.89098e-015	-4.73454e-015	3.94353e-015	-1.57229e-015	-1.00217e-014	-1.70253e-015	1.92155e-014	2.4464e-014	2.33576e-014	-2.38461e-014	1.70962e-014	2.68733e-014	-1.20057e-014	1.4364e-014	1.11015e-014	7.50877e-016	1.16711e-014	1.77035e-014
-1.01718e-014	-1.76663e-015	2.31394e-014	1.41229e-014	2.86686e-014	2.21939e-014	1.09282e-014	1.58026e-015	-4.5453e-015	3.57277e-015	-1.52714e-015	-9.98873e-015	-1.81211e-015	1.94334e-014	2.44533e-014	2.3753e-014	-2.45259e-014	1.71143e-014	2.68086e-014	-1.24783e-014	1.37652e-014	1.03071e-014	2.93776e-016	1.11979e-014	1.74653e-014
-1.07164e-014	-2.41014e-015	2.31065e-014	1.39675e-014	2.91003e-014	2.20264e-014	1.12109e-014	1.23933e-015	-4.39153e-015	3.17397e-015	-1.51345e-015	-9.9682e-015	-1.93926e-015	1.96408e-014	2.4422e-014	2.41527e-014	-2.52799e-014	1.70604e-014	2.66916e-014	-1.29922e-014	1.3121e-014	9.49675e-015	-1.65576e-016	1.07007e-014	1.71833e-014
-1.12811e-014	-3.04449e-015	2.3058e-014	1.37992e-014	2.95049e-014	2.18147e-014	1.14456e-014	8.72049e-016	-4.27114e-015	2.7502e-015	-1.52865e-015	-9.95924e-015	-2.08231e-015	1.98393e-014	2.43724e-014	2.45553e-014	-2.61072e-014	1.69332e-014	2.65241e-014	-1.35482e-014	1.24365e-014	8.67316e-015	-6.26883e-016	1.01822e-014	1.68561e-014
-1.18638e-014	-3.66701e-015	2.29968e-014	1.36213e-014	2.98818e-014	2.15632e-014	1.16344e-014	4.82995e-016	-4.18128e-015	2.30519e-015	-1.57067e-015	-9.96137e-015	-2.23979e-015	2.00308e-014	2.43072e-014	2.49596e-014	-2.70067e-014	1.67316e-014	2.63077e-014	-1.41464e-014	1.17153e-014	7.83903e-015	-1.09003e-015	9.64497e-015	1.64834e-014
-1.24624e-014	-4.27518e-015	2.29259e-014	1.34382e-014	3.02309e-014	2.12765e-014	1.17798e-014	7.65889e-017	-4.11918e-015	1.84197e-015	-1.63604e-015	-9.97382e-015	-2.41044e-015	2.02175e-014	2.42303e-014	2.53642e-014	-2.79754e-014	1.64555e-014	2.60441e-014	-1.47871e-014	1.09624e-014	6.99814e-015	-1.55399e-015	9.09168e-015	1.60648e-014
-1.30739e-014	-4.86634e-015	2.28484e-014	1.32551e-014	3.05523e-014	2.09592e-014	1.18847e-014	-3.42868e-016	-4.08234e-015	1.3637e-015	-1.72162e-015	-9.9957e-015	-2.59378e-015	2.04015e-014	2.41447e-014	2.57684e-014	-2.90102e-014	1.61051e-014	2.57358e-014	-1.54694e-014	1.01824e-014	6.15353e-015	-2.01836e-015	8.52515e-015	1.56e-014
-1.36962e-014	-5.43808e-015	2.2767e-014	1.30767e-014	3.08467e-014	2.06168e-014	1.19519e-014	-7.70959e-016	-4.0673e-015	8.73952e-016	-1.82449e-015	-1.00262e-014	-2.78799e-015	2.05851e-014	2.40542e-014	2.61715e-014	-3.01074e-014	1.5681e-014	2.5385e-014	-1.61927e-014	9.38056e-015	5.30796e-015	-2.48309e-015	7.94785e-015	1.50898e-014
-1.43264e-014	-5.98911e-015	2.26853e-014	1.29075e-014	3.1114e-014	2.02553e-014	1.1985e-014	-1.20485e-015	-4.0711e-015	3.76408e-016	-1.94133e-015	-1.0065e-014	-2.99075e-015	2.07703e-014	2.39626e-014	2.65721e-014	-3.12629e-014	1.51852e-014	2.49944e-014	-1.69561e-014	8.56161e-015	4.4646e-015	-2.94735e-015	7.3626e-015	1.45356e-014
-1.4961e-014	-6.5181e-015	2.26067e-014	1.27527e-014	3.13556e-014	1.98802e-014	1.19875e-014	-1.64078e-015	-4.09084e-015	-1.2636e-016	-2.0687e-015	-1.01118e-014	-3.2003e-015	2.09592e-014	2.38737e-014	2.69688e-014	-3.24717e-014	1.46194e-014	2.45664e-014	-1.77583e-014	7.73088e-015	3.62607e-015	-3.41086e-015	6.77184e-015	1.39391e-014
-1.55965e-014	-7.02424e-015	2.25339e-014	1.26162e-014	3.15724e-014	1.9497e-014	1.19629e-014	-2.07508e-015	-4.12333e-015	-6.3133e-016	-2.20368e-015	-1.01659e-014	-3.41523e-015	2.11538e-014	2.37914e-014	2.73598e-014	-3.37288e-014	1.39864e-014	2.41045e-014	-1.85986e-014	6.89226e-015	2.79471e-015	-3.87374e-015	6.17866e-015	1.33012e-014
-1.62308e-014	-7.50671e-015	2.24711e-014	1.25023e-014	3.17659e-014	1.91114e-014	1.19155e-014	-2.50474e-015	-4.16548e-015	-1.13591e-015	-2.3433e-015	-1.02268e-014	-3.63402e-015	2.13563e-014	2.37194e-014	2.77445e-014	-3.50291e-014	1.32887e-014	2.36122e-014	-1.94746e-014	6.04956e-015	1.97326e-015	-4.33573e-015	5.58545e-015	1.26241e-014
-1.68604e-014	-7.96503e-015	2.24211e-014	1.24153e-014	3.19374e-014	1.87292e-014	1.18492e-014	-2.92681e-015	-4.21577e-015	-1.63773e-015	-2.48506e-015	-1.0294e-014	-3.8543e-015	2.15683e-014	2.36613e-014	2.81221e-014	-3.63673e-014	1.25298e-014	2.3093e-014	-2.03842e-014	5.20679e-015	1.16365e-015	-4.7963e-015	4.99479e-015	1.19099e-014
-1.74816e-014	-8.39891e-015	2.23869e-014	1.23587e-014	3.20885e-014	1.83558e-014	1.17673e-014	-3.33888e-015	-4.27108e-015	-2.1345e-015	-2.62696e-015	-1.03679e-014	-4.07424e-015	2.17915e-014	2.36212e-014	2.84913e-014	-3.7737e-014	1.17133e-014	2.25502e-014	-2.1326e-014	4.36761e-015	3.67407e-016	-5.25613e-015	4.40944e-015	1.11611e-014
-1.80919e-014	-8.8085e-015	2.23711e-014	1.23363e-014	3.22209e-014	1.79967e-014	1.16731e-014	-3.73915e-015	-4.32897e-015	-2.62487e-015	-2.76651e-015	-1.04488e-014	-4.29221e-015	2.20274e-014	2.36028e-014	2.8851e-014	-3.91316e-014	1.0843e-014	2.19868e-014	-2.22986e-014	3.53539e-015	-4.13688e-016	-5.71535e-015	3.83089e-015	1.03807e-014
-1.86888e-014	-9.19352e-015	2.23766e-014	1.23513e-014	3.23368e-014	1.76576e-014	1.15699e-014	-4.12664e-015	-4.38895e-015	-3.10698e-015	-2.90253e-015	-1.05368e-014	-4.50716e-015	2.22773e-014	2.36091e-014	2.92004e-014	-4.05441e-014	9.92321e-015	2.14059e-014	-2.32998e-014	2.71251e-015	-1.17825e-015	-6.17364e-015	3.2604e-015	9.57098e-015
-1.92689e-014	-9.55478e-015	2.24062e-014	1.24064e-014	3.24382e-014	1.7343e-014	1.14606e-014	-4.50181e-015	-4.44952e-015	-3.58028e-015	-3.03358e-015	-1.06317e-014	-4.71711e-015	2.25416e-014	2.36427e-014	2.95384e-014	-4.19685e-014	8.95878e-015	2.08107e-014	-2.43272e-014	1.90111e-015	-1.92566e-015	-6.63067e-015	2.69945e-015	8.73485e-015
-1.98292e-014	-9.89377e-015	2.24614e-014	1.25039e-014	3.25262e-014	1.70567e-014	1.13475e-014	-4.86511e-015	-4.51044e-015	-4.04433e-015	-3.15844e-015	-1.07344e-014	-4.92054e-015	2.28209e-014	2.3706e-014	2.98639e-014	-4.33981e-014	7.95452e-015	2.02043e-014	-2.53789e-014	1.10245e-015	-2.65544e-015	-7.08697e-015	2.14844e-015	7.87506e-015
-2.03672e-014	-1.02121e-014	2.25439e-014	1.26455e-014	3.26029e-014	1.68028e-014	1.12333e-014	-5.21624e-015	-4.57178e-015	-4.49923e-015	-3.27685e-015	-1.08447e-014	-5.11583e-015	2.31155e-014	2.38019e-014	3.01761e-014	-4.4826e-014	6.91474e-015	1.95902e-014	-2.6453e-014	3.17819e-016	-3.3668e-015	-7.5427e-015	1.60854e-015	6.99401e-015
-2.088e-014	-1.05109e-014	2.26545e-014	1.28315e-014	3.26706e-014	1.65851e-014	1.11202e-014	-5.55646e-015	-4.63326e-015	-4.94531e-015	-3.38874e-015	-1.09635e-014	-5.30157e-015	2.34251e-014	2.39327e-014	3.04743e-014	-4.62455e-014	5.84445e-015	1.89707e-014	-2.75473e-014	-4.52179e-016	-4.05996e-015	-7.99805e-015	1.08046e-015	6.09481e-015
-2.13655e-014	-1.07924e-014	2.27944e-014	1.30625e-014	3.27306e-014	1.64065e-014	1.10105e-014	-5.88713e-015	-4.69544e-015	-5.38268e-015	-3.49401e-015	-1.1092e-014	-5.47655e-015	2.37491e-014	2.40997e-014	3.07575e-014	-4.76503e-014	4.74902e-015	1.83489e-014	-2.86601e-014	-1.20776e-015	-4.73583e-015	-8.4529e-015	5.64285e-016	5.18063e-015
-2.18219e-014	-1.10587e-014	2.29635e-014	1.33392e-014	3.27842e-014	1.62693e-014	1.09057e-014	-6.2101e-015	-4.75893e-015	-5.81248e-015	-3.59352e-015	-1.12309e-014	-5.63919e-015	2.40862e-014	2.4304e-014	3.10251e-014	-4.90339e-014	3.63304e-015	1.77271e-014	-2.97886e-014	-1.94932e-015	-5.39535e-015	-8.90837e-015	5.9685e-017	4.255e-015
-2.22471e-014	-1.13121e-014	2.31618e-014	1.36605e-014	3.28325e-014	1.6175e-014	1.08065e-014	-6.52807e-015	-4.82504e-015	-6.23633e-015	-3.68828e-015	-1.13813e-014	-5.78893e-015	2.44356e-014	2.45458e-014	3.12763e-014	-5.0391e-014	2.50065e-015	1.71079e-014	-3.09312e-014	-2.67778e-015	-6.03925e-015	-9.36445e-015	-4.33623e-016	3.32034e-015
-2.264e-014	-1.15547e-014	2.33886e-014	1.40253e-014	3.28769e-014	1.61251e-014	1.07141e-014	-6.8426e-015	-4.89561e-015	-6.65518e-015	-3.77903e-015	-1.15439e-014	-5.9249e-015	2.47952e-014	2.48246e-014	3.15103e-014	-5.17157e-014	1.35715e-015	1.64931e-014	-3.20851e-014	-3.39373e-015	-6.66907e-015	-9.82126e-015	-9.1688e-016	2.37904e-015
-2.3e-014	-1.17898e-014	2.36427e-014	1.44318e-014	3.29181e-014	1.61195e-014	1.06291e-014	-7.15588e-015	-4.97233e-015	-7.07052e-015	-3.86684e-015	-1.17198e-014	-6.04642e-015	2.51625e-014	2.51397e-014	3.17267e-014	-5.3003e-014	2.07075e-016	1.58843e-014	-3.32485e-014	-4.09889e-015	-7.28591e-015	-1.02789e-014	-1.39056e-015	1.43387e-015
-2.3326e-014	-1.20199e-014	2.39223e-014	1.48778e-014	3.29566e-014	1.61584e-014	1.05516e-014	-7.47102e-015	-5.05744e-015	-7.48403e-015	-3.95363e-015	-1.19099e-014	-6.1534e-015	2.55351e-014	2.54897e-014	3.19245e-014	-5.42489e-014	-9.45592e-016	1.52836e-014	-3.44189e-014	-4.79529e-015	-7.89103e-015	-1.07375e-014	-1.85566e-015	4.87136e-016
-2.36179e-014	-1.22471e-014	2.42249e-014	1.53596e-014	3.29935e-014	1.6241e-014	1.04811e-014	-7.79082e-015	-5.15296e-015	-7.89755e-015	-4.04075e-015	-1.21153e-014	-6.24542e-015	2.59101e-014	2.58731e-014	3.21032e-014	-5.54487e-014	-2.0966e-015	1.46923e-014	-3.55942e-014	-5.48406e-015	-8.48629e-015	-1.1197e-014	-2.31367e-015	-4.58517e-016
-2.3876e-014	-1.24744e-014	2.45481e-014	1.58744e-014	3.30301e-014	1.63665e-014	1.04174e-014	-8.11849e-015	-5.26077e-015	-8.31261e-015	-4.12959e-015	-1.23362e-014	-6.32222e-015	2.62847e-014	2.62879e-014	3.22619e-014	-5.65978e-014	-3.24184e-015	1.41119e-014	-3.67727e-014	-6.16708e-015	-9.07313e-015	-1.16574e-014	-2.76628e-015	-1.4007e-015
-2.41e-014	-1.27038e-014	2.48894e-014	1.64183e-014	3.30663e-014	1.65335e-014	1.03602e-014	-8.45661e-015	-5.38346e-015	-8.7312e-015	-4.22213e-015	-1.2573e-014	-6.38385e-015	2.66551e-014	2.67317e-014	3.24005e-014	-5.76928e-014	-4.37681e-015	1.35438e-014	-3.7951e-014	-6.84651e-015	-9.6529e-015	-1.21182e-014	-3.21472e-015	-2.33683e-015
-2.429e-014	-1.29377e-014	2.52456e-014	1.69872e-014	3.31026e-014	1.674e-014	1.03101e-014	-8.80752e-015	-5.52313e-015	-9.15481e-015	-4.31942e-015	-1.28257e-014	-6.43013e-015	2.70181e-014	2.72015e-014	3.25183e-014	-5.87305e-014	-5.49808e-015	1.29889e-014	-3.91259e-014	-7.52406e-015	-1.02273e-014	-1.25793e-014	-3.66099e-015	-3.26553e-015
-2.44475e-014	-1.31788e-014	2.56137e-014	1.7577e-014	3.31389e-014	1.69837e-014	1.02659e-014	-9.17316e-015	-5.68143e-015	-9.58433e-015	-4.42245e-015	-1.30949e-014	-6.46066e-015	2.73701e-014	2.76935e-014	3.26158e-014	-5.97078e-014	-6.6019e-015	1.24482e-014	-4.02957e-014	-8.20149e-015	-1.07984e-014	-1.304e-014	-4.10673e-015	-4.18497e-015
-2.45733e-014	-1.34293e-014	2.59904e-014	1.81827e-014	3.31754e-014	1.72619e-014	1.0227e-014	-9.55485e-015	-5.85977e-015	-1.00211e-014	-4.53215e-015	-1.33805e-014	-6.4759e-015	2.77078e-014	2.82037e-014	3.26923e-014	-6.06233e-014	-7.68498e-015	1.19223e-014	-4.14576e-014	-8.88005e-015	-1.13673e-014	-1.34998e-014	-4.55365e-015	-5.09281e-015
-2.46682e-014	-1.36905e-014	2.63716e-014	1.87996e-014	3.32116e-014	1.75716e-014	1.01927e-014	-9.95401e-015	-6.0597e-015	-1.04667e-014	-4.64978e-015	-1.36826e-014	-6.47716e-015	2.80268e-014	2.8728e-014	3.2748e-014	-6.14753e-014	-8.74425e-015	1.1412e-014	-4.26082e-014	-9.56234e-015	-1.19347e-014	-1.39576e-014	-5.0032e-015	-5.98726e-015
-2.47345e-014	-1.39638e-014	2.67527e-014	1.94227e-014	3.32474e-014	1.79095e-014	1.01625e-014	-1.03719e-014	-6.28257e-015	-1.09217e-014	-4.77603e-015	-1.4e-014	-6.46472e-015	2.83231e-014	2.92621e-014	3.27829e-014	-6.22629e-014	-9.7762e-015	1.0918e-014	-4.37449e-014	-1.02496e-014	-1.2502e-014	-1.44127e-014	-5.457e-015	-6.86716e-015
-2.47743e-014	-1.42499e-014	2.71302e-014	2.00468e-014	3.32822e-014	1.82721e-014	1.01361e-014	-1.08094e-014	-6.52905e-015	-1.13861e-014	-4.91132e-015	-1.43321e-014	-6.43927e-015	2.85932e-014	2.98016e-014	3.27964e-014	-6.29849e-014	-1.07778e-014	1.04411e-014	-4.48642e-014	-1.09425e-014	-1.30705e-014	-1.48641e-014	-5.91679e-015	-7.73039e-015
-2.479e-014	-1.45505e-014	2.75001e-014	2.06665e-014	3.3316e-014	1.86561e-014	1.01126e-014	-1.12664e-014	-6.79954e-015	-1.18599e-014	-5.05544e-015	-1.46778e-014	-6.40163e-015	2.88335e-014	3.03413e-014	3.27894e-014	-6.36407e-014	-1.17471e-014	9.98138e-015	-4.5963e-014	-1.16411e-014	-1.36401e-014	-1.53101e-014	-6.38376e-015	-8.57536e-015
-2.47837e-014	-1.48659e-014	2.78584e-014	2.12773e-014	3.33482e-014	1.90583e-014	1.00913e-014	-1.1742e-014	-7.09335e-015	-1.23431e-014	-5.20917e-015	-1.50357e-014	-6.35282e-015	2.90413e-014	3.08772e-014	3.27625e-014	-6.4231e-014	-1.26816e-014	9.53961e-015	-4.70376e-014	-1.23451e-014	-1.42105e-014	-1.57492e-014	-6.85935e-015	-9.40113e-015
-2.47581e-014	-1.51964e-014	2.82019e-014	2.18749e-014	3.33784e-014	1.94745e-014	1.00721e-014	-1.22354e-014	-7.41057e-015	-1.28346e-014	-5.37163e-015	-1.54042e-014	-6.29372e-015	2.92139e-014	3.14046e-014	3.27157e-014	-6.47563e-014	-1.3578e-014	9.1159e-015	-4.8084e-014	-1.3054e-014	-1.47819e-014	-1.61802e-014	-7.34446e-015	-1.02072e-014
-2.47158e-014	-1.55421e-014	2.85275e-014	2.24548e-014	3.34066e-014	1.99019e-014	1.00555e-014	-1.27448e-014	-7.75073e-015	-1.33336e-014	-5.54154e-015	-1.57815e-014	-6.22552e-015	2.93484e-014	3.19189e-014	3.26498e-014	-6.52178e-014	-1.44344e-014	8.71059e-015	-4.90983e-014	-1.37675e-014	-1.53533e-014	-1.66014e-014	-7.83945e-015	-1.09921e-014
-2.46603e-014	-1.59023e-014	2.88323e-014	2.30128e-014	3.34324e-014	2.03373e-014	1.00419e-014	-1.32674e-014	-8.11173e-015	-1.38381e-014	-5.71763e-015	-1.61657e-014	-6.14923e-015	2.94428e-014	3.24162e-014	3.25656e-014	-6.56168e-014	-1.52486e-014	8.32461e-015	-5.00763e-014	-1.44837e-014	-1.59237e-014	-1.70112e-014	-8.34504e-015	-1.17532e-014
-2.45945e-014	-1.62769e-014	2.91137e-014	2.35451e-014	3.34551e-014	2.07781e-014	1.00314e-014	-1.38011e-014	-8.49148e-015	-1.43464e-014	-5.89789e-015	-1.65542e-014	-6.06612e-015	2.94953e-014	3.28925e-014	3.24636e-014	-6.59546e-014	-1.60191e-014	7.9585e-015	-5.10148e-014	-1.52008e-014	-1.64921e-014	-1.74079e-014	-8.86122e-015	-1.24896e-014
-2.45209e-014	-1.66646e-014	2.93685e-014	2.4048e-014	3.34746e-014	2.12212e-014	1.00252e-014	-1.43411e-014	-8.8879e-015	-1.48567e-014	-6.08062e-015	-1.69447e-014	-5.97744e-015	2.95044e-014	3.33436e-014	3.23451e-014	-6.62337e-014	-1.67434e-014	7.61387e-015	-5.19095e-014	-1.59166e-014	-1.70567e-014	-1.77894e-014	-9.38807e-015	-1.31999e-014
-2.44425e-014	-1.70634e-014	2.95951e-014	2.45185e-014	3.3492e-014	2.16639e-014	1.00235e-014	-1.48841e-014	-9.2981e-015	-1.53654e-014	-6.26394e-015	-1.73347e-014	-5.8846e-015	2.94698e-014	3.37657e-014	3.22119e-014	-6.64568e-014	-1.74196e-014	7.29136e-015	-5.27564e-014	-1.66289e-014	-1.7616e-014	-1.81541e-014	-9.92504e-015	-1.38832e-014
-2.43625e-014	-1.74717e-014	2.97925e-014	2.49549e-014	3.35073e-014	2.21041e-014	1.00277e-014	-1.54251e-014	-9.71896e-015	-1.587e-014	-6.44539e-015	-1.77214e-014	-5.7899e-015	2.93912e-014	3.41556e-014	3.20655e-014	-6.6626e-014	-1.80461e-014	6.99123e-015	-5.35523e-014	-1.73341e-014	-1.81674e-014	-1.85002e-014	-1.04713e-014	-1.45383e-014
-2.42843e-014	-1.78881e-014	2.99596e-014	2.53551e-014	3.35204e-014	2.25401e-014	1.00392e-014	-1.59592e-014	-1.0146e-014	-1.63675e-014	-6.62246e-015	-1.8102e-014	-5.69454e-015	2.92688e-014	3.45108e-014	3.19073e-014	-6.67435e-014	-1.86214e-014	6.7149e-015	-5.42929e-014	-1.80288e-014	-1.87082e-014	-1.88262e-014	-1.10255e-014	-1.51634e-014
-2.42112e-014	-1.83101e-014	3.00959e-014	2.57179e-014	3.35316e-014	2.29704e-014	1.00594e-014	-1.64808e-014	-1.05749e-014	-1.68549e-014	-6.79215e-015	-1.84739e-014	-5.60001e-015	2.91042e-014	3.48298e-014	3.17384e-014	-6.68122e-014	-1.9144e-014	6.46389e-015	-5.49747e-014	-1.87088e-014	-1.92358e-014	-1.91301e-014	-1.15865e-014	-1.57574e-014
-2.4146e-014	-1.87353e-014	3.02012e-014	2.60424e-014	3.35415e-014	2.33936e-014	1.00896e-014	-1.69848e-014	-1.10021e-014	-1.73282e-014	-6.95168e-015	-1.88339e-014	-5.50719e-015	2.8899e-014	3.51102e-014	3.15613e-014	-6.68348e-014	-1.96128e-014	6.23904e-015	-5.5595e-014	-1.93687e-014	-1.9747e-014	-1.94101e-014	-1.21529e-014	-1.63188e-014
-2.40916e-014	-1.91615e-014	3.02765e-014	2.63279e-014	3.35507e-014	2.38088e-014	1.01314e-014	-1.74654e-014	-1.14231e-014	-1.77833e-014	-7.09792e-015	-1.91799e-014	-5.41729e-015	2.86547e-014	3.53504e-014	3.13773e-014	-6.68142e-014	-2.00266e-014	6.04253e-015	-5.61503e-014	-2.00042e-014	-2.02393e-014	-1.96649e-014	-1.27234e-014	-1.68462e-014
-2.40501e-014	-1.95862e-014	3.0324e-014	2.65753e-014	3.35602e-014	2.42162e-014	1.01872e-014	-1.79172e-014	-1.18331e-014	-1.82172e-014	-7.22724e-015	-1.95087e-014	-5.33117e-015	2.83749e-014	3.55504e-014	3.11883e-014	-6.67539e-014	-2.03847e-014	5.87613e-015	-5.6638e-014	-2.06107e-014	-2.07094e-014	-1.98931e-014	-1.32954e-014	-1.73386e-014
-2.40244e-014	-2.00065e-014	3.03449e-014	2.6785e-014	3.35703e-014	2.46154e-014	1.02586e-014	-1.83349e-014	-1.22273e-014	-1.86261e-014	-7.3371e-015	-1.98179e-014	-5.24987e-015	2.80626e-014	3.57099e-014	3.09969e-014	-6.66565e-014	-2.06862e-014	5.74028e-015	-5.70552e-014	-2.11844e-014	-2.11546e-014	-2.00939e-014	-1.38667e-014	-1.77947e-014
-2.40172e-014	-2.04203e-014	3.03407e-014	2.69582e-014	3.35825e-014	2.50063e-014	1.03469e-014	-1.87131e-014	-1.26012e-014	-1.90066e-014	-7.42512e-015	-2.0105e-014	-5.17526e-015	2.77209e-014	3.58289e-014	3.08051e-014	-6.65256e-014	-2.09302e-014	5.63701e-015	-5.74e-014	-2.17199e-014	-2.15714e-014	-2.02665e-014	-1.4435e-014	-1.82135e-014
-2.4031e-014	-2.08247e-014	3.03149e-014	2.70972e-014	3.35974e-014	2.5389e-014	1.04537e-014	-1.90462e-014	-1.29503e-014	-1.93558e-014	-7.48875e-015	-2.0368e-014	-5.10818e-015	2.73537e-014	3.59079e-014	3.06147e-014	-6.63651e-014	-2.11178e-014	5.5677e-015	-5.76708e-014	-2.22121e-014	-2.19569e-014	-2.04102e-014	-1.49982e-014	-1.85935e-014
-2.40677e-014	-2.12174e-014	3.027e-014	2.72038e-014	3.3617e-014	2.57642e-014	1.058e-014	-1.93286e-014	-1.327e-014	-1.96703e-014	-7.52528e-015	-2.06051e-014	-5.04961e-015	2.69662e-014	3.59483e-014	3.04275e-014	-6.6178e-014	-2.12491e-014	5.53359e-015	-5.7866e-014	-2.26569e-014	-2.23084e-014	-2.05238e-014	-1.55535e-014	-1.89341e-014
-2.41296e-014	-2.15964e-014	3.02097e-014	2.72804e-014	3.36424e-014	2.61333e-014	1.07277e-014	-1.95557e-014	-1.35559e-014	-1.99472e-014	-7.53297e-015	-2.0815e-014	-5.00092e-015	2.65632e-014	3.59516e-014	3.02456e-014	-6.59674e-014	-2.13236e-014	5.53646e-015	-5.79852e-014	-2.30497e-014	-2.26236e-014	-2.06077e-014	-1.60978e-014	-1.9235e-014
-2.42182e-014	-2.19595e-014	3.01377e-014	2.73301e-014	3.36744e-014	2.64967e-014	1.08978e-014	-1.97237e-014	-1.38043e-014	-2.01842e-014	-7.51046e-015	-2.09966e-014	-4.96334e-015	2.61501e-014	3.59199e-014	3.00713e-014	-6.57365e-014	-2.13418e-014	5.57795e-015	-5.80288e-014	-2.33872e-014	-2.29004e-014	-2.06619e-014	-1.66286e-014	-1.94956e-014
-2.43343e-014	-2.23048e-014	3.00577e-014	2.73565e-014	3.37146e-014	2.68557e-014	1.10908e-014	-1.98284e-014	-1.40117e-014	-2.03785e-014	-7.4569e-015	-2.11489e-014	-4.93811e-015	2.5732e-014	3.58557e-014	2.99059e-014	-6.54889e-014	-2.13052e-014	5.65888e-015	-5.7997e-014	-2.36663e-014	-2.31371e-014	-2.06867e-014	-1.71439e-014	-1.97154e-014
-2.44786e-014	-2.26304e-014	2.99732e-014	2.73628e-014	3.3764e-014	2.72114e-014	1.13076e-014	-1.98667e-014	-1.4175e-014	-2.05291e-014	-7.37135e-015	-2.12718e-014	-4.92611e-015	2.53143e-014	3.57621e-014	2.97518e-014	-6.52274e-014	-2.12143e-014	5.77878e-015	-5.78909e-014	-2.38839e-014	-2.33318e-014	-2.06826e-014	-1.76415e-014	-1.98941e-014
-2.46516e-014	-2.29349e-014	2.98886e-014	2.73529e-014	3.38242e-014	2.75655e-014	1.15485e-014	-1.98363e-014	-1.42913e-014	-2.06346e-014	-7.25343e-015	-2.13651e-014	-4.92847e-015	2.49023e-014	3.56421e-014	2.96104e-014	-6.49555e-014	-2.1071e-014	5.93877e-015	-5.77119e-014	-2.40377e-014	-2.34834e-014	-2.06507e-014	-1.81187e-014	-2.00321e-014
-2.48537e-014	-2.32171e-014	2.9809e-014	2.73307e-014	3.38966e-014	2.79188e-014	1.18133e-014	-1.97353e-014	-1.43579e-014	-2.0694e-014	-7.10353e-015	-2.14291e-014	-4.94576e-015	2.45017e-014	3.54995e-014	2.94828e-014	-6.46757e-014	-2.08777e-014	6.14003e-015	-5.74626e-014	-2.41257e-014	-2.35911e-014	-2.05917e-014	-1.85731e-014	-2.01287e-014
-2.50854e-014	-2.34763e-014	2.97379e-014	2.73001e-014	3.39825e-014	2.82728e-014	1.21017e-014	-1.95627e-014	-1.43729e-014	-2.07074e-014	-6.92251e-015	-2.14648e-014	-4.97843e-015	2.41184e-014	3.53379e-014	2.93707e-014	-6.43899e-014	-2.06365e-014	6.38324e-015	-5.71453e-014	-2.41474e-014	-2.36546e-014	-2.05073e-014	-1.90027e-014	-2.01846e-014
-2.53465e-014	-2.37126e-014	2.96796e-014	2.72648e-014	3.40831e-014	2.86285e-014	1.24142e-014	-1.93189e-014	-1.43348e-014	-2.06746e-014	-6.71095e-015	-2.14721e-014	-5.02686e-015	2.37572e-014	3.51612e-014	2.92749e-014	-6.41005e-014	-2.03504e-014	6.66757e-015	-5.67634e-014	-2.41018e-014	-2.36746e-014	-2.03995e-014	-1.94052e-014	-2.02008e-014
-2.5636e-014	-2.39257e-014	2.9638e-014	2.72281e-014	3.41991e-014	2.89866e-014	1.27502e-014	-1.90045e-014	-1.42428e-014	-2.05964e-014	-6.47034e-015	-2.14517e-014	-5.09042e-015	2.34229e-014	3.49737e-014	2.91958e-014	-6.38103e-014	-2.00225e-014	6.99244e-015	-5.63211e-014	-2.39889e-014	-2.36515e-014	-2.02699e-014	-1.97789e-014	-2.01779e-014
-2.5953e-014	-2.41153e-014	2.96164e-014	2.71937e-014	3.43315e-014	2.93484e-014	1.31073e-014	-1.86209e-014	-1.40968e-014	-2.04741e-014	-6.20287e-015	-2.14059e-014	-5.16949e-015	2.31205e-014	3.47791e-014	2.9134e-014	-6.3522e-014	-1.96564e-014	7.35708e-015	-5.58224e-014	-2.38101e-014	-2.35867e-014	-2.01208e-014	-2.01224e-014	-2.0117e-014
-2.62961e-014	-2.42818e-014	2.96185e-014	2.71656e-014	3.4481e-014	2.97146e-014	1.34848e-014	-1.817e-014	-1.3897e-014	-2.03095e-014	-5.91064e-015	-2.13365e-014	-5.26428e-015	2.28535e-014	3.45808e-014	2.90903e-014	-6.32376e-014	-1.92563e-014	7.76077e-015	-5.52734e-014	-2.35664e-014	-2.34818e-014	-1.9954e-014	-2.04344e-014	-2.0019e-014
-2.66641e-014	-2.44263e-014	2.96477e-014	2.71467e-014	3.46476e-014	3.00856e-014	1.38806e-014	-1.7655e-014	-1.36436e-014	-2.01054e-014	-5.59642e-015	-2.12456e-014	-5.37476e-015	2.26252e-014	3.43823e-014	2.90648e-014	-6.29597e-014	-1.8827e-014	8.20219e-015	-5.46794e-014	-2.32602e-014	-2.33398e-014	-1.97726e-014	-2.07136e-014	-1.98861e-014
-2.70553e-014	-2.45494e-014	2.97066e-014	2.71394e-014	3.48311e-014	3.04612e-014	1.4292e-014	-1.70798e-014	-1.33387e-014	-1.98642e-014	-5.2635e-015	-2.11351e-014	-5.50013e-015	2.24386e-014	3.41874e-014	2.90577e-014	-6.26898e-014	-1.83738e-014	8.67923e-015	-5.40461e-014	-2.28947e-014	-2.31636e-014	-1.95788e-014	-2.09597e-014	-1.97203e-014
-2.74676e-014	-2.46527e-014	2.97971e-014	2.71457e-014	3.50315e-014	3.08406e-014	1.47165e-014	-1.64491e-014	-1.29842e-014	-1.95897e-014	-4.91507e-015	-2.10072e-014	-5.64003e-015	2.22968e-014	3.39997e-014	2.90682e-014	-6.24294e-014	-1.79017e-014	9.18864e-015	-5.33795e-014	-2.24737e-014	-2.29569e-014	-1.93752e-014	-2.11727e-014	-1.95238e-014
-2.78985e-014	-2.47378e-014	2.99202e-014	2.71671e-014	3.52477e-014	3.12231e-014	1.51523e-014	-1.57687e-014	-1.25823e-014	-1.92855e-014	-4.55446e-015	-2.08642e-014	-5.79331e-015	2.22019e-014	3.38219e-014	2.9095e-014	-6.21808e-014	-1.74171e-014	9.72782e-015	-5.26868e-014	-2.20019e-014	-2.27229e-014	-1.91653e-014	-2.13525e-014	-1.92997e-014
-2.83452e-014	-2.48065e-014	3.00771e-014	2.72053e-014	3.5479e-014	3.16084e-014	1.55954e-014	-1.50435e-014	-1.21361e-014	-1.8956e-014	-4.18542e-015	-2.07083e-014	-5.95873e-015	2.21548e-014	3.36567e-014	2.91369e-014	-6.19453e-014	-1.69258e-014	1.02934e-014	-5.19751e-014	-2.14849e-014	-2.24656e-014	-1.89522e-014	-2.15001e-014	-1.90509e-014
-2.88048e-014	-2.48605e-014	3.02678e-014	2.72615e-014	3.57245e-014	3.19947e-014	1.6043e-014	-1.42798e-014	-1.16485e-014	-1.86054e-014	-3.81144e-015	-2.05419e-014	-6.13466e-015	2.21559e-014	3.35063e-014	2.91928e-014	-6.17246e-014	-1.64338e-014	1.08819e-014	-5.12516e-014	-2.09288e-014	-2.21899e-014	-1.87384e-014	-2.16156e-014	-1.87801e-014
-2.92743e-014	-2.49025e-014	3.04924e-014	2.73362e-014	3.59828e-014	3.23819e-014	1.64915e-014	-1.34843e-014	-1.11232e-014	-1.82386e-014	-3.43606e-015	-2.03673e-014	-6.31918e-015	2.22043e-014	3.33725e-014	2.92606e-014	-6.152e-014	-1.59476e-014	1.14891e-014	-5.05235e-014	-2.03395e-014	-2.18999e-014	-1.85269e-014	-2.16999e-014	-1.84909e-014
-2.97507e-014	-2.49343e-014	3.07498e-014	2.74301e-014	3.62521e-014	3.2768e-014	1.69379e-014	-1.26641e-014	-1.05642e-014	-1.78604e-014	-3.06259e-015	-2.01866e-014	-6.51084e-015	2.22993e-014	3.32567e-014	2.93386e-014	-6.13319e-014	-1.54743e-014	1.21104e-014	-4.97988e-014	-1.97242e-014	-2.15998e-014	-1.83211e-014	-2.17542e-014	-1.81866e-014
-3.02305e-014	-2.49581e-014	3.10387e-014	2.75433e-014	3.65302e-014	3.3151e-014	1.73785e-014	-1.18263e-014	-9.97635e-015	-1.74755e-014	-2.69472e-015	-2.00019e-014	-6.7076e-015	2.244e-014	3.31603e-014	2.94246e-014	-6.1162e-014	-1.50206e-014	1.27414e-014	-4.90844e-014	-1.909e-014	-2.12949e-014	-1.81235e-014	-2.17803e-014	-1.78708e-014
-3.07097e-014	-2.49759e-014	3.13571e-014	2.76751e-014	3.68158e-014	3.35288e-014	1.781e-014	-1.09791e-014	-9.36418e-015	-1.70889e-014	-2.33565e-015	-1.98151e-014	-6.90704e-015	2.26235e-014	3.30837e-014	2.95157e-014	-6.10114e-014	-1.45928e-014	1.3377e-014	-4.83873e-014	-1.84445e-014	-2.09905e-014	-1.79369e-014	-2.17795e-014	-1.75481e-014
-3.11854e-014	-2.49899e-014	3.17026e-014	2.78239e-014	3.71062e-014	3.38997e-014	1.82295e-014	-1.01295e-014	-8.73196e-015	-1.67055e-014	-1.98834e-015	-1.9628e-014	-7.10747e-015	2.28464e-014	3.30272e-014	2.96095e-014	-6.08811e-014	-1.41975e-014	1.40111e-014	-4.77152e-014	-1.77946e-014	-2.06915e-014	-1.77639e-014	-2.17536e-014	-1.72226e-014
-3.16538e-014	-2.50023e-014	3.20724e-014	2.79878e-014	3.7399e-014	3.42617e-014	1.86337e-014	-9.28446e-015	-8.08424e-015	-1.63304e-014	-1.65548e-015	-1.94426e-014	-7.30666e-015	2.31061e-014	3.29909e-014	2.97033e-014	-6.07714e-014	-1.38406e-014	1.46386e-014	-4.70754e-014	-1.71488e-014	-2.04027e-014	-1.76069e-014	-2.1704e-014	-1.68978e-014
-3.21108e-014	-2.50161e-014	3.24631e-014	2.81651e-014	3.7692e-014	3.46127e-014	1.90194e-014	-8.45141e-015	-7.42592e-015	-1.59681e-014	-1.33953e-015	-1.92603e-014	-7.50211e-015	2.33979e-014	3.29746e-014	2.97946e-014	-6.06826e-014	-1.35287e-014	1.52544e-014	-4.64737e-014	-1.65144e-014	-2.01289e-014	-1.74682e-014	-2.16336e-014	-1.6578e-014
-3.25527e-014	-2.50333e-014	3.28702e-014	2.83529e-014	3.7982e-014	3.495e-014	1.93853e-014	-7.63723e-015	-6.76161e-015	-1.56229e-014	-1.04242e-015	-1.90818e-014	-7.69049e-015	2.37175e-014	3.29775e-014	2.98798e-014	-6.0615e-014	-1.32685e-014	1.58525e-014	-4.59166e-014	-1.5899e-014	-1.98744e-014	-1.73502e-014	-2.15446e-014	-1.62673e-014
-3.29767e-014	-2.50555e-014	3.32891e-014	2.8549e-014	3.82661e-014	3.52714e-014	1.97289e-014	-6.84863e-015	-6.09571e-015	-1.52984e-014	-7.65439e-016	-1.89074e-014	-7.86941e-015	2.40603e-014	3.29982e-014	2.99557e-014	-6.05687e-014	-1.30652e-014	1.64273e-014	-4.54098e-014	-1.53098e-014	-1.96434e-014	-1.72546e-014	-2.14395e-014	-1.59693e-014
-3.33798e-014	-2.50844e-014	3.37157e-014	2.87507e-014	3.8541e-014	3.55743e-014	2.00483e-014	-6.09219e-015	-5.43212e-015	-1.49983e-014	-5.09314e-016	-1.87371e-014	-8.03624e-015	2.44204e-014	3.30349e-014	3.00196e-014	-6.05444e-014	-1.29243e-014	1.69735e-014	-4.4958e-014	-1.47545e-014	-1.94395e-014	-1.71834e-014	-2.13206e-014	-1.56876e-014
-3.37582e-014	-2.51217e-014	3.41451e-014	2.89549e-014	3.88037e-014	3.58565e-014	2.03419e-014	-5.37344e-015	-4.77525e-015	-1.47262e-014	-2.74936e-016	-1.85705e-014	-8.18665e-015	2.47912e-014	3.30862e-014	3.00678e-014	-6.05421e-014	-1.28503e-014	1.7486e-014	-4.45656e-014	-1.42393e-014	-1.92662e-014	-1.71379e-014	-2.1191e-014	-1.54254e-014
-3.41084e-014	-2.51689e-014	3.45722e-014	2.91581e-014	3.90511e-014	3.61164e-014	2.06085e-014	-4.69727e-015	-4.12953e-015	-1.44851e-014	-6.28637e-017	-1.84071e-014	-8.31829e-015	2.51671e-014	3.3149e-014	3.00966e-014	-6.05615e-014	-1.28476e-014	1.79594e-014	-4.42363e-014	-1.3771e-014	-1.91268e-014	-1.71194e-014	-2.10532e-014	-1.51859e-014
-3.44277e-014	-2.5227e-014	3.49924e-014	2.93573e-014	3.92805e-014	3.63527e-014	2.08472e-014	-4.0681e-015	-3.49852e-015	-1.42769e-014	1.27552e-016	-1.82464e-014	-8.42832e-015	2.55423e-014	3.3221e-014	3.01032e-014	-6.06021e-014	-1.29207e-014	1.8388e-014	-4.39731e-014	-1.33546e-014	-1.90239e-014	-1.71284e-014	-2.09097e-014	-1.49724e-014
-3.47143e-014	-2.52968e-014	3.54007e-014	2.95487e-014	3.94887e-014	3.65637e-014	2.10573e-014	-3.49035e-015	-2.88544e-015	-1.41036e-014	2.97234e-016	-1.80876e-014	-8.51421e-015	2.59111e-014	3.32996e-014	3.00846e-014	-6.06635e-014	-1.3072e-014	1.87668e-014	-4.3779e-014	-1.29943e-014	-1.89594e-014	-1.71652e-014	-2.07631e-014	-1.47885e-014
-3.49657e-014	-2.53786e-014	3.57922e-014	2.97291e-014	3.96721e-014	3.6747e-014	2.12389e-014	-2.96693e-015	-2.2926e-015	-1.39666e-014	4.48039e-016	-1.79292e-014	-8.57316e-015	2.62669e-014	3.3382e-014	3.00381e-014	-6.07452e-014	-1.3304e-014	1.90917e-014	-4.36555e-014	-1.26949e-014	-1.89342e-014	-1.72302e-014	-2.06152e-014	-1.46373e-014
-3.51793e-014	-2.54726e-014	3.61616e-014	2.98949e-014	3.98283e-014	3.69017e-014	2.13922e-014	-2.50043e-015	-1.72299e-015	-1.38665e-014	5.81452e-016	-1.77697e-014	-8.60259e-015	2.66033e-014	3.34647e-014	2.9961e-014	-6.08467e-014	-1.36181e-014	1.93582e-014	-4.36045e-014	-1.24596e-014	-1.89489e-014	-1.73228e-014	-2.04689e-014	-1.45209e-014
-3.53538e-014	-2.55784e-014	3.65048e-014	3.00428e-014	3.99544e-014	3.70273e-014	2.15182e-014	-2.0921e-015	-1.17949e-015	-1.38032e-014	6.99598e-016	-1.76074e-014	-8.59934e-015	2.69145e-014	3.35447e-014	2.98503e-014	-6.09678e-014	-1.40153e-014	1.95629e-014	-4.36258e-014	-1.22914e-014	-1.90035e-014	-1.74424e-014	-2.03263e-014	-1.44416e-014
-3.54883e-014	-2.56957e-014	3.68171e-014	3.01707e-014	4.00481e-014	3.71226e-014	2.16186e-014	-1.74177e-015	-6.64005e-016	-1.37758e-014	8.05186e-016	-1.74405e-014	-8.5615e-015	2.71949e-014	3.36196e-014	2.97038e-014	-6.11081e-014	-1.4496e-014	1.97029e-014	-4.37182e-014	-1.21909e-014	-1.90969e-014	-1.75886e-014	-2.019e-014	-1.44e-014
-3.55811e-014	-2.5824e-014	3.70943e-014	3.02743e-014	4.01072e-014	3.71881e-014	2.16947e-014	-1.44917e-015	-1.78122e-016	-1.37833e-014	9.0181e-016	-1.72673e-014	-8.48726e-015	2.74393e-014	3.36861e-014	2.95196e-014	-6.1266e-014	-1.50581e-014	1.97755e-014	-4.38806e-014	-1.21591e-014	-1.9228e-014	-1.77601e-014	-2.00615e-014	-1.43968e-014
-3.56308e-014	-2.59622e-014	3.73336e-014	3.03515e-014	4.01295e-014	3.72241e-014	2.1748e-014	-1.21391e-015	2.77045e-016	-1.38236e-014	9.92706e-016	-1.70851e-014	-8.37458e-015	2.76436e-014	3.37413e-014	2.92957e-014	-6.144e-014	-1.57001e-014	1.97792e-014	-4.41111e-014	-1.21956e-014	-1.93947e-014	-1.79559e-014	-1.99422e-014	-1.44323e-014
-3.5637e-014	-2.61088e-014	3.7532e-014	3.04004e-014	4.01138e-014	3.72312e-014	2.17814e-014	-1.03461e-015	7.01262e-016	-1.38939e-014	1.08146e-015	-1.68915e-014	-8.22192e-015	2.78031e-014	3.37826e-014	2.90306e-014	-6.16293e-014	-1.64199e-014	1.9713e-014	-4.44073e-014	-1.22995e-014	-1.95945e-014	-1.81746e-014	-1.98343e-014	-1.45068e-014
-3.55997e-014	-2.62629e-014	3.76864e-014	3.04197e-014	4.00588e-014	3.72105e-014	2.17975e-014	-9.08451e-016	1.09451e-015	-1.39912e-014	1.17155e-015	-1.66842e-014	-8.02805e-015	2.79138e-014	3.38074e-014	2.87223e-014	-6.18323e-014	-1.72142e-014	1.95768e-014	-4.47662e-014	-1.24677e-014	-1.98245e-014	-1.84138e-014	-1.9739e-014	-1.46198e-014
-3.55199e-014	-2.64229e-014	3.77953e-014	3.04082e-014	3.99641e-014	3.71629e-014	2.17994e-014	-8.3199e-016	1.45638e-015	-1.4112e-014	1.26721e-015	-1.64617e-014	-7.79193e-015	2.79731e-014	3.3813e-014	2.83705e-014	-6.20484e-014	-1.80793e-014	1.9371e-014	-4.51836e-014	-1.26968e-014	-2.00809e-014	-1.8671e-014	-1.96565e-014	-1.47704e-014
-3.53983e-014	-2.65876e-014	3.78576e-014	3.03644e-014	3.98299e-014	3.70899e-014	2.17902e-014	-8.02011e-016	1.7874e-015	-1.42526e-014	1.37212e-015	-1.62224e-014	-7.51312e-015	2.79788e-014	3.37971e-014	2.7975e-014	-6.22756e-014	-1.90099e-014	1.90973e-014	-4.56542e-014	-1.29831e-014	-2.03599e-014	-1.89446e-014	-1.9588e-014	-1.49566e-014
-3.52357e-014	-2.67555e-014	3.78722e-014	3.02877e-014	3.96555e-014	3.69939e-014	2.17734e-014	-8.14046e-016	2.08786e-015	-1.44089e-014	1.48969e-015	-1.59652e-014	-7.19094e-015	2.79288e-014	3.37575e-014	2.75356e-014	-6.25121e-014	-2.00002e-014	1.87567e-014	-4.61729e-014	-1.33215e-014	-2.06571e-014	-1.92324e-014	-1.95339e-014	-1.51765e-014
-3.50339e-014	-2.69245e-014	3.78382e-014	3.01781e-014	3.94412e-014	3.6877e-014	2.17517e-014	-8.63405e-016	2.35912e-015	-1.45763e-014	1.6236e-015	-1.56881e-014	-6.82594e-015	2.78211e-014	3.36925e-014	2.70523e-014	-6.27566e-014	-2.10436e-014	1.83511e-014	-4.67344e-014	-1.37057e-014	-2.09676e-014	-1.95311e-014	-1.94944e-014	-1.54274e-014
-3.47947e-014	-2.70924e-014	3.77564e-014	3.00353e-014	3.91882e-014	3.67409e-014	2.17288e-014	-9.4436e-016	2.60302e-015	-1.47496e-014	1.77685e-015	-1.539e-014	-6.41943e-015	2.76555e-014	3.36007e-014	2.6525e-014	-6.30076e-014	-2.2133e-014	1.7884e-014	-4.73324e-014	-1.41297e-014	-2.12863e-014	-1.98382e-014	-1.94691e-014	-1.57065e-014
-3.45208e-014	-2.72575e-014	3.76275e-014	2.98602e-014	3.88971e-014	3.65882e-014	2.1708e-014	-1.05102e-015	2.82115e-015	-1.49243e-014	1.95222e-015	-1.50707e-014	-5.97316e-015	2.74317e-014	3.3481e-014	2.59544e-014	-6.3264e-014	-2.32613e-014	1.73596e-014	-4.79602e-014	-1.45861e-014	-2.16079e-014	-2.01505e-014	-1.94583e-014	-1.60103e-014
-3.42151e-014	-2.74182e-014	3.74534e-014	2.96539e-014	3.8569e-014	3.64219e-014	2.16931e-014	-1.1775e-015	3.01525e-015	-1.50947e-014	2.15194e-015	-1.47303e-014	-5.48923e-015	2.71502e-014	3.33326e-014	2.53419e-014	-6.35232e-014	-2.44201e-014	1.67822e-014	-4.86113e-014	-1.5067e-014	-2.19264e-014	-2.04648e-014	-1.94612e-014	-1.63346e-014
-3.38807e-014	-2.75719e-014	3.72357e-014	2.94176e-014	3.82057e-014	3.62449e-014	2.1687e-014	-1.31811e-015	3.18702e-015	-1.52556e-014	2.37779e-015	-1.43692e-014	-4.97029e-015	2.68133e-014	3.31548e-014	2.46892e-014	-6.37829e-014	-2.56018e-014	1.61564e-014	-4.92787e-014	-1.55644e-014	-2.22363e-014	-2.0778e-014	-1.94774e-014	-1.66755e-014
-3.35207e-014	-2.77171e-014	3.69772e-014	2.91523e-014	3.78099e-014	3.606e-014	2.16929e-014	-1.46646e-015	3.33756e-015	-1.54019e-014	2.63065e-015	-1.39876e-014	-4.41877e-015	2.64231e-014	3.29475e-014	2.39984e-014	-6.40415e-014	-2.67968e-014	1.54878e-014	-4.99552e-014	-1.60696e-014	-2.25323e-014	-2.10872e-014	-1.95057e-014	-1.70284e-014
-3.31391e-014	-2.78523e-014	3.66812e-014	2.88611e-014	3.73843e-014	3.58704e-014	2.17145e-014	-1.61611e-015	3.46931e-015	-1.55286e-014	2.91146e-015	-1.35868e-014	-3.83738e-015	2.59823e-014	3.27115e-014	2.32718e-014	-6.42967e-014	-2.79961e-014	1.47831e-014	-5.06332e-014	-1.65745e-014	-2.28086e-014	-2.13894e-014	-1.95444e-014	-1.73887e-014
-3.27393e-014	-2.79766e-014	3.63514e-014	2.85463e-014	3.69314e-014	3.56782e-014	2.17541e-014	-1.76117e-015	3.58378e-015	-1.56311e-014	3.2204e-015	-1.31679e-014	-3.23008e-015	2.54946e-014	3.24463e-014	2.25119e-014	-6.45462e-014	-2.91906e-014	1.40486e-014	-5.13055e-014	-1.70701e-014	-2.30598e-014	-2.16814e-014	-1.95923e-014	-1.77514e-014
-3.2325e-014	-2.80883e-014	3.59917e-014	2.82109e-014	3.64544e-014	3.54857e-014	2.18134e-014	-1.89672e-015	3.68307e-015	-1.57045e-014	3.55751e-015	-1.27323e-014	-2.60077e-015	2.49635e-014	3.21533e-014	2.17217e-014	-6.4788e-014	-3.03714e-014	1.32909e-014	-5.19641e-014	-1.75465e-014	-2.32807e-014	-2.196e-014	-1.96483e-014	-1.81113e-014
-3.19004e-014	-2.81858e-014	3.56062e-014	2.78574e-014	3.59568e-014	3.52956e-014	2.18946e-014	-2.01664e-015	3.76835e-015	-1.57444e-014	3.92176e-015	-1.22826e-014	-1.95335e-015	2.43928e-014	3.1833e-014	2.09041e-014	-6.502e-014	-3.15284e-014	1.25172e-014	-5.26016e-014	-1.79949e-014	-2.34669e-014	-2.22219e-014	-1.97107e-014	-1.84638e-014
-3.14696e-014	-2.82676e-014	3.5199e-014	2.74893e-014	3.54423e-014	3.51109e-014	2.19993e-014	-2.11627e-015	3.84123e-015	-1.57471e-014	4.31152e-015	-1.18216e-014	-1.2924e-015	2.37874e-014	3.14875e-014	2.0062e-014	-6.52403e-014	-3.26529e-014	1.17359e-014	-5.32111e-014	-1.8407e-014	-2.36136e-014	-2.24643e-014	-1.97774e-014	-1.88037e-014
-3.10368e-014	-2.83333e-014	3.47746e-014	2.71098e-014	3.49142e-014	3.49334e-014	2.2129e-014	-2.19111e-015	3.90252e-015	-1.57086e-014	4.72516e-015	-1.1352e-014	-6.22331e-016	2.31519e-014	3.11178e-014	1.91995e-014	-6.54463e-014	-3.37351e-014	1.09544e-014	-5.37854e-014	-1.87745e-014	-2.37163e-014	-2.26843e-014	-1.98465e-014	-1.91265e-014
-3.06057e-014	-2.83824e-014	3.43381e-014	2.67221e-014	3.43765e-014	3.4765e-014	2.22845e-014	-2.23659e-015	3.95338e-015	-1.56259e-014	5.1602e-015	-1.08776e-014	5.22806e-017	2.24917e-014	3.07254e-014	1.83207e-014	-6.56358e-014	-3.47667e-014	1.01798e-014	-5.4318e-014	-1.90893e-014	-2.37714e-014	-2.28795e-014	-1.99165e-014	-1.94269e-014
-3.01811e-014	-2.84147e-014	3.38939e-014	2.63293e-014	3.38329e-014	3.46068e-014	2.24664e-014	-2.24881e-015	3.99562e-015	-1.54968e-014	5.61255e-015	-1.04019e-014	7.25898e-016	2.1812e-014	3.03121e-014	1.74291e-014	-6.58066e-014	-3.57393e-014	9.41981e-015	-5.48025e-014	-1.93439e-014	-2.37755e-014	-2.30467e-014	-1.99853e-014	-1.97001e-014
-2.97667e-014	-2.84298e-014	3.34462e-014	2.59349e-014	3.32879e-014	3.44602e-014	2.26745e-014	-2.22464e-015	4.03014e-015	-1.53195e-014	6.079e-015	-9.92926e-015	1.394e-015	2.11183e-014	2.98798e-014	1.65288e-014	-6.59563e-014	-3.66445e-014	8.68177e-015	-5.52329e-014	-1.95324e-014	-2.37263e-014	-2.31837e-014	-2.0051e-014	-1.99413e-014
-2.93661e-014	-2.84275e-014	3.30005e-014	2.55417e-014	3.27455e-014	3.43265e-014	2.29084e-014	-2.16171e-015	4.0568e-015	-1.50927e-014	6.55466e-015	-9.46418e-015	2.0516e-015	2.04159e-014	2.94312e-014	1.56233e-014	-6.60821e-014	-3.74751e-014	7.97347e-015	-5.56033e-014	-1.96483e-014	-2.36214e-014	-2.32888e-014	-2.0112e-014	-2.01465e-014
-2.89828e-014	-2.84082e-014	3.25604e-014	2.51529e-014	3.22096e-014	3.42063e-014	2.31666e-014	-2.0581e-015	4.07613e-015	-1.48152e-014	7.03482e-015	-9.01036e-015	2.69313e-015	1.97108e-014	2.89682e-014	1.47176e-014	-6.61822e-014	-3.82239e-014	7.30177e-015	-5.59087e-014	-1.96865e-014	-2.34595e-014	-2.33597e-014	-2.0166e-014	-2.03112e-014
-2.86202e-014	-2.83727e-014	3.21299e-014	2.47718e-014	3.16842e-014	3.41001e-014	2.34483e-014	-1.91268e-015	4.08886e-015	-1.44873e-014	7.5146e-015	-8.57248e-015	3.31341e-015	1.90083e-014	2.84933e-014	1.3816e-014	-6.62537e-014	-3.88845e-014	6.67369e-015	-5.6144e-014	-1.96422e-014	-2.32399e-014	-2.33947e-014	-2.0211e-014	-2.04318e-014
-2.82813e-014	-2.83217e-014	3.17131e-014	2.44012e-014	3.11733e-014	3.40079e-014	2.37523e-014	-1.72493e-015	4.09519e-015	-1.41092e-014	7.98862e-015	-8.15484e-015	3.90656e-015	1.83131e-014	2.80089e-014	1.29229e-014	-6.62943e-014	-3.94512e-014	6.09512e-015	-5.63042e-014	-1.95117e-014	-2.29624e-014	-2.33924e-014	-2.02451e-014	-2.0505e-014
-2.7969e-014	-2.82563e-014	3.13132e-014	2.40436e-014	3.06815e-014	3.39301e-014	2.40763e-014	-1.49423e-015	4.09493e-015	-1.36824e-014	8.4514e-015	-7.76193e-015	4.46807e-015	1.76309e-014	2.75173e-014	1.20423e-014	-6.63021e-014	-3.9919e-014	5.5717e-015	-5.63854e-014	-1.92926e-014	-2.26273e-014	-2.33523e-014	-2.02666e-014	-2.0528e-014
-2.76859e-014	-2.81774e-014	3.09334e-014	2.37019e-014	3.02125e-014	3.38662e-014	2.44178e-014	-1.22119e-015	4.08829e-015	-1.32088e-014	8.89733e-015	-7.39761e-015	4.99284e-015	1.69659e-014	2.70214e-014	1.11788e-014	-6.62754e-014	-4.02841e-014	5.10903e-015	-5.63841e-014	-1.89829e-014	-2.22355e-014	-2.32732e-014	-2.02735e-014	-2.04984e-014
-2.74344e-014	-2.80866e-014	3.05758e-014	2.33775e-014	2.97695e-014	3.38154e-014	2.47741e-014	-9.07361e-016	4.07466e-015	-1.26908e-014	9.32049e-015	-7.06613e-015	5.47673e-015	1.63223e-014	2.6524e-014	1.03362e-014	-6.62113e-014	-4.05431e-014	4.71197e-015	-5.62975e-014	-1.85822e-014	-2.17885e-014	-2.31547e-014	-2.02647e-014	-2.04146e-014
-2.72166e-014	-2.79856e-014	3.02432e-014	2.30728e-014	2.93561e-014	3.37769e-014	2.51429e-014	-5.54574e-016	4.05351e-015	-1.21312e-014	9.71535e-015	-6.77154e-015	5.91559e-015	1.57048e-014	2.60274e-014	9.51834e-015	-6.61077e-014	-4.06929e-014	4.3845e-015	-5.61229e-014	-1.80917e-014	-2.12884e-014	-2.29968e-014	-2.02392e-014	-2.02757e-014
-2.70336e-014	-2.78756e-014	2.99374e-014	2.27892e-014	2.89756e-014	3.37498e-014	2.55213e-014	-1.64993e-016	4.02401e-015	-1.15335e-014	1.00761e-014	-6.5173e-015	6.3056e-015	1.51171e-014	2.5534e-014	8.72954e-015	-6.59629e-014	-4.0732e-014	4.12938e-015	-5.58589e-014	-1.75129e-014	-2.07386e-014	-2.27999e-014	-2.01957e-014	-2.00805e-014
-2.68867e-014	-2.7758e-014	2.96602e-014	2.2528e-014	2.86301e-014	3.37327e-014	2.59059e-014	2.58418e-016	3.98612e-015	-1.09015e-014	1.03975e-014	-6.30682e-015	6.6433e-015	1.45623e-014	2.50461e-014	7.97352e-015	-6.57748e-014	-4.06595e-014	3.94933e-015	-5.55038e-014	-1.68478e-014	-2.01419e-014	-2.25638e-014	-2.0133e-014	-1.98292e-014
-2.67761e-014	-2.76345e-014	2.94125e-014	2.22901e-014	2.83218e-014	3.37237e-014	2.62932e-014	7.11903e-016	3.93871e-015	-1.02398e-014	1.06753e-014	-6.143e-015	6.92544e-015	1.40429e-014	2.45659e-014	7.25372e-015	-6.55416e-014	-4.04752e-014	3.84635e-015	-5.50568e-014	-1.61001e-014	-1.95015e-014	-2.22899e-014	-2.00501e-014	-1.95218e-014
-2.67013e-014	-2.75063e-014	2.91948e-014	2.20765e-014	2.80542e-014	3.37218e-014	2.66798e-014	1.19195e-015	3.88057e-015	-9.55303e-015	1.09044e-014	-6.0278e-015	7.14909e-015	1.3561e-014	2.40956e-014	6.57356e-015	-6.52615e-014	-4.01801e-014	3.82191e-015	-5.45177e-014	-1.52744e-014	-1.88213e-014	-2.1979e-014	-1.99468e-014	-1.916e-014
-2.66621e-014	-2.73747e-014	2.90076e-014	2.18878e-014	2.78291e-014	3.37247e-014	2.70626e-014	1.69413e-015	3.81133e-015	-8.84685e-015	1.10809e-014	-5.96274e-015	7.31234e-015	1.3119e-014	2.36372e-014	5.93636e-015	-6.49333e-014	-3.97755e-014	3.87649e-015	-5.38871e-014	-1.4375e-014	-1.81058e-014	-2.16327e-014	-1.98227e-014	-1.87461e-014
-2.66575e-014	-2.72419e-014	2.88504e-014	2.17239e-014	2.76486e-014	3.37307e-014	2.74383e-014	2.21499e-015	3.73075e-015	-8.12666e-015	1.12013e-014	-5.94889e-015	7.41365e-015	1.27179e-014	2.31927e-014	5.34463e-015	-6.45558e-014	-3.92636e-014	4.00895e-015	-5.31652e-014	-1.34072e-014	-1.73597e-014	-2.12533e-014	-1.96784e-014	-1.82822e-014
-2.6686e-014	-2.71084e-014	2.87224e-014	2.15844e-014	2.75132e-014	3.37385e-014	2.78028e-014	2.74932e-015	3.63794e-015	-7.39817e-015	1.12624e-014	-5.98697e-015	7.45237e-015	1.23587e-014	2.27636e-014	4.80125e-015	-6.41276e-014	-3.86476e-014	4.21813e-015	-5.23539e-014	-1.23782e-014	-1.65878e-014	-2.0843e-014	-1.95134e-014	-1.77709e-014
-2.67461e-014	-2.69755e-014	2.86218e-014	2.14686e-014	2.74241e-014	3.3746e-014	2.81533e-014	3.29286e-015	3.53238e-015	-6.66701e-015	1.12619e-014	-6.07697e-015	7.42846e-015	1.20417e-014	2.2352e-014	4.30801e-015	-6.36473e-014	-3.79312e-014	4.50217e-015	-5.14556e-014	-1.12961e-014	-1.57947e-014	-2.04044e-014	-1.93284e-014	-1.7215e-014
-2.68354e-014	-2.68451e-014	2.85475e-014	2.13759e-014	2.73823e-014	3.37515e-014	2.84864e-014	3.83994e-015	3.41327e-015	-5.93931e-015	1.11985e-014	-6.21815e-015	7.3424e-015	1.17673e-014	2.19593e-014	3.86652e-015	-6.31148e-014	-3.71184e-014	4.85849e-015	-5.04733e-014	-1.01686e-014	-1.49862e-014	-1.99404e-014	-1.91248e-014	-1.66185e-014
-2.69509e-014	-2.67185e-014	2.84976e-014	2.1305e-014	2.73879e-014	3.37537e-014	2.87993e-014	4.38535e-015	3.28038e-015	-5.2209e-015	1.10711e-014	-6.4095e-015	7.19514e-015	1.15342e-014	2.15868e-014	3.47885e-015	-6.25295e-014	-3.62149e-014	5.28335e-015	-4.94089e-014	-9.00464e-015	-1.41678e-014	-1.94538e-014	-1.89036e-014	-1.59862e-014
-2.70899e-014	-2.6597e-014	2.8471e-014	2.12555e-014	2.74412e-014	3.37511e-014	2.90886e-014	4.92393e-015	3.1332e-015	-4.51776e-015	1.08796e-014	-6.64906e-015	6.9876e-015	1.1342e-014	2.12361e-014	3.14618e-015	-6.18911e-014	-3.52261e-014	5.77249e-015	-4.82658e-014	-7.81266e-015	-1.33447e-014	-1.89479e-014	-1.86659e-014	-1.5323e-014
-2.72489e-014	-2.64815e-014	2.84653e-014	2.12257e-014	2.75417e-014	3.37428e-014	2.9352e-014	5.45063e-015	2.97153e-015	-3.83552e-015	1.06245e-014	-6.93485e-015	6.72206e-015	1.11893e-014	2.0909e-014	2.86901e-015	-6.11996e-014	-3.41582e-014	6.32142e-015	-4.70476e-014	-6.60157e-015	-1.2522e-014	-1.84263e-014	-1.84132e-014	-1.46329e-014
-2.74248e-014	-2.63736e-014	2.8478e-014	2.12145e-014	2.76885e-014	3.37278e-014	2.95878e-014	5.96077e-015	2.79544e-015	-3.17961e-015	1.03068e-014	-7.26371e-015	6.4011e-015	1.10749e-014	2.06068e-014	2.64865e-015	-6.04557e-014	-3.30181e-014	6.92527e-015	-4.57597e-014	-5.3804e-015	-1.17057e-014	-1.78932e-014	-1.81472e-014	-1.39209e-014
-2.76133e-014	-2.62739e-014	2.85076e-014	2.12204e-014	2.78804e-014	3.37058e-014	2.97929e-014	6.45008e-015	2.6046e-015	-2.55523e-015	9.92803e-015	-7.63197e-015	6.02793e-015	1.0997e-014	2.03302e-014	2.48574e-015	-5.96594e-014	-3.18118e-014	7.5794e-015	-4.44062e-014	-4.15873e-015	-1.09011e-014	-1.73524e-014	-1.78702e-014	-1.31932e-014
-2.781e-014	-2.61829e-014	2.85515e-014	2.12424e-014	2.81161e-014	3.36761e-014	2.99658e-014	6.91432e-015	2.39983e-015	-1.9671e-015	9.49073e-015	-8.03561e-015	5.60667e-015	1.09539e-014	2.00806e-014	2.38042e-015	-5.88112e-014	-3.05468e-014	8.2783e-015	-4.29925e-014	-2.94555e-015	-1.01128e-014	-1.68079e-014	-1.75844e-014	-1.24551e-014
-2.80118e-014	-2.61014e-014	2.86072e-014	2.12783e-014	2.83949e-014	3.36386e-014	3.01045e-014	7.34898e-015	2.18188e-015	-1.42064e-015	8.99797e-015	-8.47027e-015	5.14177e-015	1.09436e-014	1.98588e-014	2.33235e-015	-5.79122e-014	-2.92309e-014	9.01585e-015	-4.15236e-014	-1.74987e-015	-9.34488e-015	-1.62637e-014	-1.72921e-014	-1.17127e-014
-2.82146e-014	-2.60291e-014	2.86726e-014	2.13266e-014	2.87148e-014	3.35931e-014	3.02078e-014	7.7498e-015	1.95069e-015	-9.19939e-016	8.45384e-015	-8.93133e-015	4.63786e-015	1.09632e-014	1.96657e-014	2.34038e-015	-5.69635e-014	-2.78709e-014	9.78534e-015	-4.00059e-014	-5.80326e-016	-8.6017e-015	-1.57239e-014	-1.69958e-014	-1.09713e-014
-2.84141e-014	-2.59671e-014	2.87456e-014	2.13858e-014	2.90733e-014	3.35399e-014	3.0275e-014	8.11309e-015	1.70674e-015	-4.68648e-016	7.86273e-015	-9.41371e-015	4.09937e-015	1.10101e-014	1.95021e-014	2.40428e-015	-5.59664e-014	-2.64741e-014	1.05806e-014	-3.84455e-014	5.54329e-016	-7.88756e-015	-1.5193e-014	-1.66984e-014	-1.02365e-014
-2.86061e-014	-2.59151e-014	2.88238e-014	2.14547e-014	2.94675e-014	3.34797e-014	3.03054e-014	8.43554e-015	1.45072e-015	-6.98083e-017	7.22904e-015	-9.91268e-015	3.53122e-015	1.10826e-014	1.93681e-014	2.52214e-015	-5.49227e-014	-2.50487e-014	1.13955e-014	-3.6849e-014	1.64606e-015	-7.20674e-015	-1.4676e-014	-1.64025e-014	-9.51441e-015
-2.87865e-014	-2.5873e-014	2.89048e-014	2.15315e-014	2.98946e-014	3.34129e-014	3.02984e-014	8.71529e-015	1.18316e-015	2.7363e-016	6.55776e-015	-1.04227e-014	2.93855e-015	1.11779e-014	1.92641e-014	2.69237e-015	-5.38345e-014	-2.36027e-014	1.22237e-014	-3.52223e-014	2.6871e-015	-6.56238e-015	-1.4177e-014	-1.6111e-014	-8.81035e-015
-2.89514e-014	-2.58406e-014	2.89877e-014	2.16147e-014	3.0352e-014	3.33401e-014	3.02535e-014	8.94984e-015	9.04771e-016	5.60353e-016	5.85429e-015	-1.09387e-014	2.32678e-015	1.12931e-014	1.91905e-014	2.91404e-015	-5.27034e-014	-2.21429e-014	1.30589e-014	-3.35728e-014	3.67075e-015	-5.95744e-015	-1.37002e-014	-1.58278e-014	-8.13022e-015
-2.90969e-014	-2.58182e-014	2.90711e-014	2.1703e-014	3.08368e-014	3.32626e-014	3.01709e-014	9.13765e-015	6.17056e-016	7.8838e-016	5.12427e-015	-1.14554e-014	1.70178e-015	1.14263e-014	1.91477e-014	3.18474e-015	-5.15317e-014	-2.06775e-014	1.38951e-014	-3.19075e-014	4.59079e-015	-5.39441e-015	-1.32494e-014	-1.55558e-014	-7.47904e-015
-2.92197e-014	-2.58057e-014	2.91533e-014	2.17951e-014	3.13449e-014	3.31817e-014	3.00509e-014	9.27699e-015	3.20923e-016	9.56436e-016	4.37364e-015	-1.19675e-014	1.06991e-015	1.15754e-014	1.91352e-014	3.50242e-015	-5.03228e-014	-1.92131e-014	1.47262e-014	-3.02335e-014	5.44145e-015	-4.87573e-015	-1.28287e-014	-1.52982e-014	-6.86222e-015
-2.93175e-014	-2.58028e-014	2.92334e-014	2.18901e-014	3.1873e-014	3.30984e-014	2.98942e-014	9.36717e-015	1.83599e-017	1.06428e-015	3.60829e-015	-1.24697e-014	4.36665e-016	1.17376e-014	1.91529e-014	3.86421e-015	-4.90796e-014	-1.77561e-014	1.55463e-014	-2.85583e-014	6.21838e-015	-4.40286e-015	-1.24414e-014	-1.50578e-014	-6.2843e-015
-2.93867e-014	-2.58089e-014	2.9311e-014	2.19869e-014	3.2418e-014	3.30143e-014	2.97012e-014	9.40674e-015	-2.89502e-016	1.11173e-015	2.83436e-015	-1.29574e-014	-1.92167e-016	1.19113e-014	1.92008e-014	4.26753e-015	-4.78053e-014	-1.63131e-014	1.63503e-014	-2.689e-014	6.91753e-015	-3.97736e-015	-1.20909e-014	-1.48376e-014	-5.74869e-015
-2.94251e-014	-2.58241e-014	2.93854e-014	2.20848e-014	3.29763e-014	3.29307e-014	2.94726e-014	9.39583e-015	-6.02038e-016	1.09983e-015	2.05776e-015	-1.34261e-014	-8.11094e-016	1.20947e-014	1.92783e-014	4.70966e-015	-4.6504e-014	-1.48909e-014	1.71333e-014	-2.52356e-014	7.53562e-015	-3.60045e-015	-1.17804e-014	-1.46408e-014	-5.25932e-015
-2.94307e-014	-2.58482e-014	2.94565e-014	2.21831e-014	3.35439e-014	3.2849e-014	2.92107e-014	9.33502e-015	-9.17508e-016	1.02984e-015	1.28411e-015	-1.3872e-014	-1.41438e-015	1.22856e-014	1.93846e-014	5.18748e-015	-4.51786e-014	-1.34952e-014	1.78912e-014	-2.36026e-014	8.07111e-015	-3.27319e-015	-1.15127e-014	-1.44696e-014	-4.81985e-015
-2.94017e-014	-2.58808e-014	2.95246e-014	2.22808e-014	3.41164e-014	3.27708e-014	2.8917e-014	9.22582e-015	-1.23444e-015	9.03105e-016	5.19689e-016	-1.42913e-014	-1.99668e-015	1.24825e-014	1.95196e-014	5.69792e-015	-4.38325e-014	-1.21312e-014	1.86203e-014	-2.19984e-014	8.52198e-015	-2.9961e-015	-1.12907e-014	-1.43278e-014	-4.43294e-015
-2.9337e-014	-2.59232e-014	2.95895e-014	2.23775e-014	3.46894e-014	3.2698e-014	2.85924e-014	9.06985e-015	-1.55125e-015	7.22209e-016	-2.2963e-016	-1.4681e-014	-2.55239e-015	1.26844e-014	1.96821e-014	6.23803e-015	-4.24696e-014	-1.08037e-014	1.9317e-014	-2.04308e-014	8.88835e-015	-2.76871e-015	-1.11165e-014	-1.42177e-014	-4.10136e-015
-2.92359e-014	-2.59746e-014	2.96518e-014	2.24732e-014	3.52593e-014	3.26317e-014	2.82389e-014	8.86768e-015	-1.86628e-015	4.89959e-016	-9.59146e-016	-1.50378e-014	-3.07693e-015	1.28901e-014	1.9871e-014	6.8047e-015	-4.10938e-014	-9.51696e-015	1.99785e-014	-1.89062e-014	9.17092e-015	-2.59066e-015	-1.09923e-014	-1.41415e-014	-3.82671e-015
-2.90985e-014	-2.60346e-014	2.97124e-014	2.25678e-014	3.5822e-014	3.25741e-014	2.78593e-014	8.6219e-015	-2.17795e-015	2.09341e-016	-1.66408e-015	-1.53598e-014	-3.56617e-015	1.30975e-014	2.00855e-014	7.39488e-015	-3.97082e-014	-8.27482e-015	2.06026e-014	-1.74315e-014	9.37044e-015	-2.46146e-015	-1.09196e-014	-1.41016e-014	-3.61063e-015
-2.89247e-014	-2.61028e-014	2.97715e-014	2.26611e-014	3.63741e-014	3.25265e-014	2.74554e-014	8.33488e-015	-2.48504e-015	-1.15987e-016	-2.34029e-015	-1.56448e-014	-4.01635e-015	1.33061e-014	2.03237e-014	8.00517e-015	-3.83172e-014	-7.08068e-015	2.11873e-014	-1.60134e-014	9.48963e-015	-2.38001e-015	-1.08992e-014	-1.40994e-014	-3.45416e-015
-2.8716e-014	-2.61787e-014	2.98298e-014	2.27533e-014	3.69115e-014	3.24892e-014	2.70291e-014	8.00975e-015	-2.78656e-015	-4.82218e-016	-2.98423e-015	-1.58919e-014	-4.42432e-015	1.35151e-014	2.05846e-014	8.63148e-015	-3.69249e-014	-5.93782e-015	2.17319e-014	-1.46581e-014	9.53168e-015	-2.34506e-015	-1.09316e-014	-1.41367e-014	-3.35742e-015
-2.84738e-014	-2.62625e-014	2.98879e-014	2.28443e-014	3.74304e-014	3.24634e-014	2.65822e-014	7.64933e-015	-3.08042e-015	-8.84916e-016	-3.59222e-015	-1.61008e-014	-4.78728e-015	1.37237e-014	2.08658e-014	9.2703e-015	-3.55355e-014	-4.84887e-015	2.22362e-014	-1.33714e-014	9.49936e-015	-2.35538e-015	-1.10168e-014	-1.42145e-014	-3.32033e-015
-2.81993e-014	-2.63541e-014	2.99475e-014	2.2934e-014	3.79265e-014	3.24498e-014	2.61167e-014	7.25614e-015	-3.36567e-015	-1.32001e-015	-4.16134e-015	-1.62712e-014	-5.10288e-015	1.39322e-014	2.11658e-014	9.9184e-015	-3.41526e-014	-3.81557e-015	2.26997e-014	-1.21593e-014	9.39705e-015	-2.40948e-015	-1.11544e-014	-1.43341e-014	-3.34294e-015
-2.78947e-014	-2.64532e-014	3.00095e-014	2.30223e-014	3.83958e-014	3.24485e-014	2.56341e-014	6.83388e-015	-3.64122e-015	-1.7831e-015	-4.68953e-015	-1.64041e-014	-5.3689e-015	1.41396e-014	2.1483e-014	1.05729e-014	-3.278e-014	-2.83928e-015	2.31228e-014	-1.10262e-014	9.22953e-015	-2.50564e-015	-1.1343e-014	-1.44966e-014	-3.42446e-015
-2.75631e-014	-2.65603e-014	3.00747e-014	2.31089e-014	3.88355e-014	3.24599e-014	2.51367e-014	6.38571e-015	-3.90667e-015	-2.27031e-015	-5.17567e-015	-1.65004e-014	-5.58371e-015	1.43454e-014	2.18147e-014	1.12297e-014	-3.1421e-014	-1.92058e-015	2.3506e-014	-9.97699e-015	9.00174e-015	-2.64219e-015	-1.15819e-014	-1.47024e-014	-3.56349e-015
-2.72071e-014	-2.66763e-014	3.01436e-014	2.31939e-014	3.92423e-014	3.24833e-014	2.46267e-014	5.91445e-015	-4.16139e-015	-2.77736e-015	-5.61831e-015	-1.65619e-014	-5.74651e-015	1.45496e-014	2.21585e-014	1.1885e-014	-3.00795e-014	-1.06022e-015	2.38506e-014	-9.01501e-015	8.71924e-015	-2.81719e-015	-1.18695e-014	-1.49513e-014	-3.7582e-015
-2.68299e-014	-2.68002e-014	3.02169e-014	2.3278e-014	3.96131e-014	3.25183e-014	2.41062e-014	5.42441e-015	-4.40448e-015	-3.29978e-015	-6.01726e-015	-1.65908e-014	-5.85745e-015	1.47523e-014	2.25121e-014	1.25369e-014	-2.87597e-014	-2.57833e-016	2.41579e-014	-8.14371e-015	8.38784e-015	-3.02886e-015	-1.22034e-014	-1.52429e-014	-4.00661e-015
-2.64356e-014	-2.6933e-014	3.02951e-014	2.3361e-014	3.99443e-014	3.25648e-014	2.35772e-014	4.91964e-015	-4.63519e-015	-3.8331e-015	-6.37309e-015	-1.659e-014	-5.91679e-015	1.49531e-014	2.28723e-014	1.31822e-014	-2.74648e-014	4.87118e-016	2.44298e-014	-7.36658e-015	8.01421e-015	-3.2746e-015	-1.25819e-014	-1.55769e-014	-4.30634e-015
-2.60289e-014	-2.70739e-014	3.03789e-014	2.34429e-014	4.02342e-014	3.26213e-014	2.30417e-014	4.40355e-015	-4.853e-015	-4.37307e-015	-6.6858e-015	-1.65631e-014	-5.92619e-015	1.51518e-014	2.32361e-014	1.3818e-014	-2.61985e-014	1.17542e-015	2.4669e-014	-6.68548e-015	7.60477e-015	-3.55219e-015	-1.30016e-014	-1.59525e-014	-4.6548e-015
-2.5613e-014	-2.72236e-014	3.04684e-014	2.3523e-014	4.04807e-014	3.26869e-014	2.25017e-014	3.87941e-015	-5.05761e-015	-4.91553e-015	-6.95689e-015	-1.65132e-014	-5.88677e-015	1.5348e-014	2.36012e-014	1.44419e-014	-2.49634e-014	1.80775e-015	2.48782e-014	-6.10126e-015	7.1657e-015	-3.85946e-015	-1.346e-014	-1.63684e-014	-5.04934e-015
-2.51926e-014	-2.73816e-014	3.05637e-014	2.36008e-014	4.06817e-014	3.27601e-014	2.19586e-014	3.35196e-015	-5.24904e-015	-5.45655e-015	-7.18779e-015	-1.64445e-014	-5.80017e-015	1.55422e-014	2.39641e-014	1.50516e-014	-2.37627e-014	2.38679e-015	2.50598e-014	-5.61518e-015	6.70338e-015	-4.19436e-015	-1.39533e-014	-1.68232e-014	-5.48697e-015
-2.47721e-014	-2.75479e-014	3.06652e-014	2.36765e-014	4.0835e-014	3.28396e-014	2.14146e-014	2.8252e-015	-5.42653e-015	-5.99296e-015	-7.38127e-015	-1.63605e-014	-5.66966e-015	1.57336e-014	2.43219e-014	1.56441e-014	-2.25994e-014	2.91404e-015	2.52168e-014	-5.22771e-015	6.22392e-015	-4.55473e-015	-1.44786e-014	-1.73147e-014	-5.96432e-015
-2.43562e-014	-2.77231e-014	3.07718e-014	2.37502e-014	4.09394e-014	3.29234e-014	2.08719e-014	2.30236e-015	-5.59055e-015	-6.52146e-015	-7.53971e-015	-1.62655e-014	-5.49848e-015	1.59215e-014	2.46714e-014	1.62167e-014	-2.14764e-014	3.39188e-015	2.53525e-014	-4.93826e-015	5.73313e-015	-4.93908e-015	-1.50319e-014	-1.78413e-014	-6.47779e-015
-2.395e-014	-2.79072e-014	3.08825e-014	2.38213e-014	4.09932e-014	3.30098e-014	2.03323e-014	1.78658e-015	-5.74089e-015	-7.03849e-015	-7.66566e-015	-1.61635e-014	-5.29035e-015	1.61053e-014	2.50097e-014	1.67682e-014	-2.0396e-014	3.82275e-015	2.54694e-014	-4.74563e-015	5.23775e-015	-5.34532e-015	-1.56095e-014	-1.8401e-014	-7.02383e-015
-2.3558e-014	-2.80999e-014	3.09961e-014	2.38893e-014	4.09961e-014	3.30963e-014	1.97974e-014	1.2807e-015	-5.87802e-015	-7.5417e-015	-7.76227e-015	-1.6059e-014	-5.04876e-015	1.62845e-014	2.53336e-014	1.72965e-014	-1.93598e-014	4.20872e-015	2.55704e-014	-4.64821e-015	4.74283e-015	-5.77154e-015	-1.62074e-014	-1.89913e-014	-7.59935e-015
-2.31855e-014	-2.83009e-014	3.11114e-014	2.39536e-014	4.09485e-014	3.31812e-014	1.92687e-014	7.88403e-016	-6.002e-015	-8.02864e-015	-7.83325e-015	-1.59565e-014	-4.77818e-015	1.64587e-014	2.56403e-014	1.78006e-014	-1.83698e-014	4.55287e-015	2.56589e-014	-4.64356e-015	4.25431e-015	-6.21519e-015	-1.68215e-014	-1.96091e-014	-8.20091e-015
-2.28363e-014	-2.85096e-014	3.12273e-014	2.40139e-014	4.08505e-014	3.32618e-014	1.87474e-014	3.1271e-016	-6.11326e-015	-8.49723e-015	-7.88178e-015	-1.58599e-014	-4.48314e-015	1.66271e-014	2.59271e-014	1.82792e-014	-1.74276e-014	4.85886e-015	2.57377e-014	-4.72867e-015	3.77767e-015	-6.67454e-015	-1.74479e-014	-2.0252e-014	-8.82564e-015
-2.25141e-014	-2.8726e-014	3.13421e-014	2.40693e-014	4.07019e-014	3.33356e-014	1.8235e-014	-1.43123e-016	-6.21173e-015	-8.9462e-015	-7.91115e-015	-1.57733e-014	-4.16848e-015	1.67886e-014	2.61916e-014	1.87317e-014	-1.65337e-014	5.12965e-015	2.58093e-014	-4.89977e-015	3.31674e-015	-7.14777e-015	-1.80827e-014	-2.09168e-014	-9.46968e-015
-2.22226e-014	-2.89497e-014	3.14538e-014	2.41189e-014	4.05037e-014	3.34003e-014	1.77325e-014	-5.76718e-016	-6.2982e-015	-9.37406e-015	-7.92522e-015	-1.57004e-014	-3.83931e-015	1.69421e-014	2.64309e-014	1.91565e-014	-1.56892e-014	5.3674e-015	2.58764e-014	-5.15245e-015	2.87564e-015	-7.63281e-015	-1.87218e-014	-2.16006e-014	-1.01302e-014
-2.19646e-014	-2.91801e-014	3.15606e-014	2.41618e-014	4.02575e-014	3.34541e-014	1.7241e-014	-9.85982e-016	-6.37241e-015	-9.78018e-015	-7.92777e-015	-1.56445e-014	-3.50027e-015	1.70871e-014	2.66427e-014	1.95528e-014	-1.4896e-014	5.57612e-015	2.59412e-014	-5.48128e-015	2.45867e-015	-8.12791e-015	-1.9361e-014	-2.23001e-014	-1.0804e-014
-2.17431e-014	-2.94168e-014	3.16601e-014	2.41975e-014	3.99647e-014	3.34946e-014	1.67618e-014	-1.36889e-015	-6.43541e-015	-1.01641e-014	-7.9223e-015	-1.56088e-014	-3.1563e-015	1.72223e-014	2.68245e-014	1.99203e-014	-1.41546e-014	5.75854e-015	2.60055e-014	-5.88098e-015	2.06836e-015	-8.63058e-015	-1.99971e-014	-2.30123e-014	-1.14883e-014
-2.15615e-014	-2.96595e-014	3.17505e-014	2.42253e-014	3.96278e-014	3.35201e-014	1.6296e-014	-1.72366e-015	-6.48761e-015	-1.05254e-014	-7.91203e-015	-1.55953e-014	-2.81224e-015	1.73469e-014	2.69748e-014	2.02589e-014	-1.34653e-014	5.91823e-015	2.60709e-014	-6.34599e-015	1.70773e-015	-9.13942e-015	-2.06266e-014	-2.37336e-014	-1.21799e-014
-2.14215e-014	-2.99074e-014	3.18299e-014	2.42448e-014	3.92489e-014	3.35289e-014	1.58448e-014	-2.04889e-015	-6.52908e-015	-1.08641e-014	-7.89992e-015	-1.56069e-014	-2.47361e-015	1.74601e-014	2.7092e-014	2.05687e-014	-1.28286e-014	6.0588e-015	2.61381e-014	-6.87002e-015	1.37875e-015	-9.6523e-015	-2.12463e-014	-2.44612e-014	-1.28762e-014
-2.13237e-014	-3.01595e-014	3.18956e-014	2.42558e-014	3.88313e-014	3.35197e-014	1.5409e-014	-2.34403e-015	-6.56009e-015	-1.11805e-014	-7.88983e-015	-1.5645e-014	-2.14517e-015	1.75603e-014	2.71748e-014	2.08496e-014	-1.22438e-014	6.18357e-015	2.62095e-014	-7.44621e-015	1.08292e-015	-1.01673e-014	-2.18528e-014	-2.51922e-014	-1.35742e-014
-2.12695e-014	-3.04152e-014	3.19458e-014	2.42583e-014	3.83779e-014	3.34913e-014	1.49904e-014	-2.60858e-015	-6.58148e-015	-1.14749e-014	-7.88486e-015	-1.57111e-014	-1.83044e-015	1.76471e-014	2.72224e-014	2.11018e-014	-1.17102e-014	6.2951e-015	2.62859e-014	-8.06835e-015	8.21574e-016	-1.06825e-014	-2.24433e-014	-2.5924e-014	-1.42716e-014
-2.126e-014	-3.06734e-014	3.19786e-014	2.42516e-014	3.78928e-014	3.34428e-014	1.459e-014	-2.84149e-015	-6.59392e-015	-1.17484e-014	-7.888e-015	-1.58055e-014	-1.53358e-015	1.77198e-014	2.72344e-014	2.13256e-014	-1.12275e-014	6.39593e-015	2.63678e-014	-8.72906e-015	5.95233e-016	-1.11964e-014	-2.30154e-014	-2.66534e-014	-1.49661e-014
-2.12953e-014	-3.09333e-014	3.19923e-014	2.42355e-014	3.73797e-014	3.3374e-014	1.42083e-014	-3.04196e-015	-6.59714e-015	-1.20023e-014	-7.90166e-015	-1.59286e-014	-1.25875e-015	1.77773e-014	2.72105e-014	2.15218e-014	-1.0795e-014	6.48936e-015	2.64555e-014	-9.42096e-015	4.03854e-016	-1.17071e-014	-2.3567e-014	-2.73776e-014	-1.56549e-014
-2.13746e-014	-3.11944e-014	3.19851e-014	2.42101e-014	3.68422e-014	3.3284e-014	1.38462e-014	-3.20944e-015	-6.59167e-015	-1.22372e-014	-7.92763e-015	-1.608e-014	-1.01014e-015	1.78187e-014	2.71505e-014	2.16908e-014	-1.04122e-014	6.57761e-015	2.65491e-014	-1.01369e-014	2.47576e-016	-1.22131e-014	-2.4097e-014	-2.80934e-014	-1.63362e-014
-2.14965e-014	-3.14549e-014	3.1955e-014	2.41756e-014	3.62846e-014	3.31732e-014	1.35054e-014	-3.34404e-015	-6.57753e-015	-1.24545e-014	-7.96739e-015	-1.62589e-014	-7.90458e-016	1.78433e-014	2.70552e-014	2.18334e-014	-1.00777e-014	6.66223e-015	2.66487e-014	-1.08692e-014	1.2522e-016	-1.27128e-014	-2.4603e-014	-2.87984e-014	-1.70081e-014
-2.16594e-014	-3.17147e-014	3.19006e-014	2.41315e-014	3.57113e-014	3.30419e-014	1.31867e-014	-3.44626e-015	-6.55422e-015	-1.26553e-014	-8.02183e-015	-1.64642e-014	-6.01757e-016	1.78505e-014	2.69254e-014	2.19509e-014	-9.79056e-015	6.74548e-015	2.67539e-014	-1.1611e-014	3.5643e-017	-1.32038e-014	-2.50841e-014	-2.94902e-014	-1.7669e-014
-2.18612e-014	-3.19731e-014	3.18209e-014	2.40779e-014	3.51264e-014	3.28914e-014	1.28913e-014	-3.51574e-015	-6.52244e-015	-1.28406e-014	-8.09233e-015	-1.66937e-014	-4.46666e-016	1.78396e-014	2.67622e-014	2.20445e-014	-9.5497e-015	6.82899e-015	2.68639e-014	-1.23551e-014	-2.28997e-017	-1.36847e-014	-2.55399e-014	-3.01659e-014	-1.83178e-014
-2.20992e-014	-3.22287e-014	3.17156e-014	2.40157e-014	3.45347e-014	3.2722e-014	1.2621e-014	-3.55399e-015	-6.48213e-015	-1.30118e-014	-8.17909e-015	-1.69454e-014	-3.26401e-016	1.78108e-014	2.65676e-014	2.21156e-014	-9.35268e-015	6.9141e-015	2.69778e-014	-1.30947e-014	-5.22289e-017	-1.41538e-014	-2.59698e-014	-3.08239e-014	-1.89524e-014
-2.23699e-014	-3.24807e-014	3.15844e-014	2.39457e-014	3.39413e-014	3.25347e-014	1.23766e-014	-3.56178e-015	-6.43208e-015	-1.31701e-014	-8.28197e-015	-1.72166e-014	-2.41599e-016	1.77638e-014	2.63435e-014	2.21652e-014	-9.19817e-015	7.002e-015	2.70948e-014	-1.38235e-014	-5.46003e-017	-1.46093e-014	-2.63739e-014	-3.14623e-014	-1.95711e-014
-2.26699e-014	-3.27284e-014	3.14271e-014	2.38687e-014	3.33511e-014	3.23317e-014	1.21585e-014	-3.54095e-015	-6.37264e-015	-1.33169e-014	-8.40026e-015	-1.7504e-014	-1.91947e-016	1.76987e-014	2.60924e-014	2.21946e-014	-9.0848e-015	7.09378e-015	2.72133e-014	-1.45349e-014	-3.23407e-017	-1.50495e-014	-2.67519e-014	-3.20795e-014	-2.01723e-014
-2.29948e-014	-3.29714e-014	3.1244e-014	2.37861e-014	3.27685e-014	3.21153e-014	1.19675e-014	-3.49273e-015	-6.30395e-015	-1.34529e-014	-8.53322e-015	-1.78039e-014	-1.77098e-016	1.76159e-014	2.5817e-014	2.22052e-014	-9.01078e-015	7.19048e-015	2.73327e-014	-1.52235e-014	1.2383e-017	-1.54721e-014	-2.71044e-014	-3.26737e-014	-2.07546e-014
-2.33408e-014	-3.32084e-014	3.10359e-014	2.36992e-014	3.2198e-014	3.18877e-014	1.18041e-014	-3.41854e-015	-6.22509e-015	-1.35792e-014	-8.67957e-015	-1.81126e-014	-1.9551e-016	1.75158e-014	2.55198e-014	2.21985e-014	-8.97471e-015	7.29226e-015	2.74516e-014	-1.58837e-014	7.72777e-017	-1.58753e-014	-2.74319e-014	-3.32437e-014	-2.13165e-014
-2.37027e-014	-3.34389e-014	3.08034e-014	2.36094e-014	3.16443e-014	3.16517e-014	1.16698e-014	-3.31976e-015	-6.13544e-015	-1.36962e-014	-8.83793e-015	-1.84256e-014	-2.45771e-016	1.73997e-014	2.52042e-014	2.21763e-014	-8.97511e-015	7.39973e-015	2.75685e-014	-1.65108e-014	1.59628e-016	-1.62578e-014	-2.77347e-014	-3.37883e-014	-2.18567e-014
-2.40753e-014	-3.36622e-014	3.05476e-014	2.35188e-014	3.1112e-014	3.14102e-014	1.15667e-014	-3.198e-015	-6.03388e-015	-1.3804e-014	-9.00565e-015	-1.8739e-014	-3.2524e-016	1.72687e-014	2.48739e-014	2.21396e-014	-9.00986e-015	7.51279e-015	2.76817e-014	-1.70998e-014	2.56965e-016	-1.66182e-014	-2.80135e-014	-3.43064e-014	-2.23736e-014
-2.44533e-014	-3.38772e-014	3.02698e-014	2.34292e-014	3.06051e-014	3.11664e-014	1.14951e-014	-3.05486e-015	-5.9194e-015	-1.39028e-014	-9.18055e-015	-1.90481e-014	-4.30975e-016	1.71237e-014	2.45317e-014	2.20897e-014	-9.0767e-015	7.63098e-015	2.77904e-014	-1.76466e-014	3.6626e-016	-1.69547e-014	-2.82695e-014	-3.47974e-014	-2.28654e-014
-2.48319e-014	-3.40838e-014	2.99722e-014	2.33423e-014	3.0127e-014	3.09236e-014	1.14563e-014	-2.89192e-015	-5.7918e-015	-1.39928e-014	-9.36018e-015	-1.93488e-014	-5.5929e-016	1.69659e-014	2.41813e-014	2.2028e-014	-9.17388e-015	7.75371e-015	2.78932e-014	-1.81481e-014	4.84845e-016	-1.72653e-014	-2.85037e-014	-3.52602e-014	-2.3331e-014
-2.5205e-014	-3.4281e-014	2.96566e-014	2.32596e-014	2.96814e-014	3.06849e-014	1.14512e-014	-2.71074e-015	-5.65106e-015	-1.40739e-014	-9.54172e-015	-1.96359e-014	-7.05838e-016	1.6797e-014	2.38265e-014	2.19558e-014	-9.29892e-015	7.8806e-015	2.79886e-014	-1.86019e-014	6.10551e-016	-1.75493e-014	-2.8717e-014	-3.56943e-014	-2.37689e-014
-2.55672e-014	-3.44692e-014	2.9325e-014	2.31832e-014	2.92718e-014	3.04541e-014	1.14808e-014	-2.51252e-015	-5.49662e-015	-1.41454e-014	-9.72197e-015	-1.99051e-014	-8.65582e-016	1.66184e-014	2.34706e-014	2.1875e-014	-9.44984e-015	8.01027e-015	2.8076e-014	-1.90061e-014	7.40597e-016	-1.78056e-014	-2.8911e-014	-3.60993e-014	-2.41776e-014
-2.59135e-014	-3.46481e-014	2.89799e-014	2.31145e-014	2.89011e-014	3.02338e-014	1.15451e-014	-2.29938e-015	-5.32716e-015	-1.42073e-014	-9.89783e-015	-2.01515e-014	-1.03383e-015	1.64327e-014	2.31175e-014	2.1786e-014	-9.6251e-015	8.1416e-015	2.81538e-014	-1.93591e-014	8.72761e-016	-1.8033e-014	-2.90864e-014	-3.64745e-014	-2.45557e-014
-2.62386e-014	-3.48174e-014	2.86238e-014	2.30554e-014	2.85714e-014	3.00278e-014	1.16447e-014	-2.0728e-015	-5.14192e-015	-1.42589e-014	-1.00655e-014	-2.03713e-014	-1.20532e-015	1.62415e-014	2.27707e-014	2.16896e-014	-9.82293e-015	8.27342e-015	2.82203e-014	-1.96606e-014	1.0052e-015	-1.82302e-014	-2.92444e-014	-3.68195e-014	-2.49022e-014
-2.65376e-014	-3.4977e-014	2.82597e-014	2.30072e-014	2.8285e-014	2.9839e-014	1.17808e-014	-1.83443e-015	-4.94029e-015	-1.4299e-014	-1.02212e-014	-2.056e-014	-1.37407e-015	1.60459e-014	2.24336e-014	2.15876e-014	-1.00417e-014	8.40445e-015	2.82756e-014	-1.99102e-014	1.13619e-015	-1.83962e-014	-2.93856e-014	-3.71348e-014	-2.52156e-014
-2.68055e-014	-3.5127e-014	2.78903e-014	2.29718e-014	2.80435e-014	2.96709e-014	1.19541e-014	-1.5853e-015	-4.7216e-015	-1.43269e-014	-1.0361e-014	-2.07137e-014	-1.53363e-015	1.58482e-014	2.21098e-014	2.14806e-014	-1.02798e-014	8.53362e-015	2.83184e-014	-2.01075e-014	1.26426e-015	-1.85306e-014	-2.95108e-014	-3.74201e-014	-2.54941e-014
-2.70379e-014	-3.52673e-014	2.75188e-014	2.29509e-014	2.78485e-014	2.95267e-014	1.21654e-014	-1.327e-015	-4.48481e-015	-1.43411e-014	-1.04814e-014	-2.08286e-014	-1.67705e-015	1.56507e-014	2.18025e-014	2.13697e-014	-1.05354e-014	8.65932e-015	2.83483e-014	-2.02532e-014	1.38803e-015	-1.8633e-014	-2.9621e-014	-3.76747e-014	-2.57361e-014
-2.72304e-014	-3.53983e-014	2.7148e-014	2.29457e-014	2.77013e-014	2.94091e-014	1.2415e-014	-1.06054e-015	-4.22899e-015	-1.43403e-014	-1.05787e-014	-2.09019e-014	-1.79754e-015	1.54561e-014	2.15138e-014	2.12555e-014	-1.08069e-014	8.77941e-015	2.83653e-014	-2.03491e-014	1.50641e-015	-1.87033e-014	-2.97168e-014	-3.78993e-014	-2.59405e-014
-2.73791e-014	-3.55205e-014	2.67808e-014	2.29574e-014	2.76019e-014	2.93209e-014	1.27033e-014	-7.86803e-016	-3.95375e-015	-1.43238e-014	-1.06486e-014	-2.09307e-014	-1.88928e-015	1.5266e-014	2.12464e-014	2.11383e-014	-1.10924e-014	8.89219e-015	2.83684e-014	-2.03974e-014	1.61846e-015	-1.87419e-014	-2.97986e-014	-3.80941e-014	-2.61056e-014
-2.74813e-014	-3.56339e-014	2.64208e-014	2.29878e-014	2.755e-014	2.92647e-014	1.30306e-014	-5.06131e-016	-3.65912e-015	-1.42902e-014	-1.06878e-014	-2.09128e-014	-1.94753e-015	1.50818e-014	2.10023e-014	2.10194e-014	-1.13901e-014	8.99643e-015	2.83575e-014	-2.04003e-014	1.72405e-015	-1.87493e-014	-2.98667e-014	-3.82591e-014	-2.62306e-014
-2.75344e-014	-3.5739e-014	2.60706e-014	2.30378e-014	2.75445e-014	2.92431e-014	1.33972e-014	-2.19262e-016	-3.34415e-015	-1.42385e-014	-1.06929e-014	-2.08464e-014	-1.96638e-015	1.49057e-014	2.07836e-014	2.08986e-014	-1.16982e-014	9.0903e-015	2.83334e-014	-2.03603e-014	1.82262e-015	-1.87254e-014	-2.9921e-014	-3.8394e-014	-2.63139e-014
-2.75363e-014	-3.58362e-014	2.57329e-014	2.31079e-014	2.75845e-014	2.92574e-014	1.3803e-014	7.27248e-017	-3.0089e-015	-1.41675e-014	-1.06606e-014	-2.07297e-014	-1.94013e-015	1.474e-014	2.05919e-014	2.07764e-014	-1.20156e-014	9.17169e-015	2.82957e-014	-2.02807e-014	1.91379e-015	-1.86718e-014	-2.99617e-014	-3.84995e-014	-2.63547e-014
-2.74855e-014	-3.59258e-014	2.54106e-014	2.31985e-014	2.76684e-014	2.93091e-014	1.42486e-014	3.69669e-016	-2.65319e-015	-1.40768e-014	-1.05878e-014	-2.05619e-014	-1.86363e-015	1.45862e-014	2.04286e-014	2.06533e-014	-1.23409e-014	9.23914e-015	2.82441e-014	-2.01645e-014	1.99784e-015	-1.85889e-014	-2.99882e-014	-3.85755e-014	-2.63528e-014
-2.73817e-014	-3.60082e-014	2.51053e-014	2.33099e-014	2.77942e-014	2.93996e-014	1.47341e-014	6.71074e-016	-2.27652e-015	-1.3965e-014	-1.04718e-014	-2.03424e-014	-1.73182e-015	1.44456e-014	2.02942e-014	2.05293e-014	-1.26728e-014	9.29126e-015	2.81794e-014	-2.00157e-014	2.07534e-015	-1.84779e-014	-3.00002e-014	-3.86224e-014	-2.63072e-014
-2.72241e-014	-3.60837e-014	2.48191e-014	2.34421e-014	2.79596e-014	2.95298e-014	1.52585e-014	9.76784e-016	-1.87945e-015	-1.3832e-014	-1.03102e-014	-2.00718e-014	-1.54082e-015	1.4319e-014	2.01891e-014	2.04043e-014	-1.30104e-014	9.32639e-015	2.8102e-014	-1.98378e-014	2.14589e-015	-1.83405e-014	-2.9997e-014	-3.864e-014	-2.62178e-014
-2.7013e-014	-3.61527e-014	2.45541e-014	2.35945e-014	2.81617e-014	2.97008e-014	1.58217e-014	1.28682e-015	-1.46266e-015	-1.36771e-014	-1.01007e-014	-1.97506e-014	-1.28679e-015	1.42084e-014	2.01128e-014	2.02783e-014	-1.33525e-014	9.34327e-015	2.80127e-014	-1.96349e-014	2.21042e-015	-1.8179e-014	-2.99779e-014	-3.86288e-014	-2.60854e-014
-2.67494e-014	-3.6215e-014	2.4312e-014	2.37665e-014	2.83976e-014	2.99119e-014	1.64233e-014	1.60078e-015	-1.02703e-015	-1.34995e-014	-9.8412e-015	-1.93793e-014	-9.66286e-016	1.41147e-014	2.00654e-014	2.01508e-014	-1.36984e-014	9.34094e-015	2.79117e-014	-1.94113e-014	2.26906e-015	-1.79951e-014	-2.99422e-014	-3.85892e-014	-2.59099e-014
-2.64357e-014	-3.62711e-014	2.4094e-014	2.39577e-014	2.86642e-014	3.01623e-014	1.70617e-014	1.91854e-015	-5.7262e-016	-1.32998e-014	-9.53054e-015	-1.89599e-014	-5.77255e-016	1.40374e-014	2.00454e-014	2.00214e-014	-1.4047e-014	9.31785e-015	2.77991e-014	-1.9171e-014	2.32301e-015	-1.77909e-014	-2.98891e-014	-3.85221e-014	-2.5692e-014
-2.6074e-014	-3.63207e-014	2.3901e-014	2.4167e-014	2.89575e-014	3.04521e-014	1.77357e-014	2.24016e-015	-1.00805e-016	-1.30782e-014	-9.16832e-015	-1.84949e-014	-1.18567e-016	1.39772e-014	2.00518e-014	1.98898e-014	-1.43966e-014	9.27288e-015	2.76753e-014	-1.89185e-014	2.37361e-015	-1.7569e-014	-2.98174e-014	-3.84282e-014	-2.54322e-014
-2.5667e-014	-3.63648e-014	2.37343e-014	2.43932e-014	2.92737e-014	3.07803e-014	1.84436e-014	2.56521e-015	3.87213e-016	-1.28357e-014	-8.75415e-015	-1.79866e-014	4.10326e-016	1.39337e-014	2.00829e-014	1.97551e-014	-1.4747e-014	9.2062e-015	2.75406e-014	-1.86578e-014	2.42164e-015	-1.73321e-014	-2.97261e-014	-3.83074e-014	-2.51326e-014
-2.52185e-014	-3.64033e-014	2.35941e-014	2.46341e-014	2.96093e-014	3.11447e-014	1.91839e-014	2.89371e-015	8.90113e-016	-1.25732e-014	-8.28837e-015	-1.74387e-014	1.00922e-015	1.39064e-014	2.01364e-014	1.96167e-014	-1.50977e-014	9.1165e-015	2.73954e-014	-1.83932e-014	2.46742e-015	-1.70822e-014	-2.96145e-014	-3.816e-014	-2.47946e-014
-2.47323e-014	-3.64359e-014	2.34802e-014	2.48876e-014	2.99601e-014	3.15431e-014	1.99552e-014	3.22597e-015	1.40667e-015	-1.22919e-014	-7.77119e-015	-1.68546e-014	1.67726e-015	1.3895e-014	2.02101e-014	1.94748e-014	-1.54487e-014	9.0026e-015	2.72399e-014	-1.81279e-014	2.51196e-015	-1.68228e-014	-2.94813e-014	-3.79875e-014	-2.44205e-014
-2.42136e-014	-3.64627e-014	2.33924e-014	2.51525e-014	3.03223e-014	3.19739e-014	2.0755e-014	3.56162e-015	1.93511e-015	-1.19935e-014	-7.20339e-015	-1.62381e-014	2.41237e-015	1.3899e-014	2.0301e-014	1.93289e-014	-1.57992e-014	8.86486e-015	2.70746e-014	-1.78657e-014	2.5561e-015	-1.65574e-014	-2.93249e-014	-3.77904e-014	-2.40121e-014
-2.3667e-014	-3.64839e-014	2.33302e-014	2.54263e-014	3.06921e-014	3.24341e-014	2.15808e-014	3.90091e-015	2.47365e-015	-1.168e-014	-6.58657e-015	-1.55931e-014	3.21188e-015	1.39169e-014	2.04066e-014	1.91783e-014	-1.61489e-014	8.70417e-015	2.68997e-014	-1.76098e-014	2.60045e-015	-1.62889e-014	-2.9144e-014	-3.757e-014	-2.35724e-014
-2.30974e-014	-3.64986e-014	2.32918e-014	2.57063e-014	3.1065e-014	3.29205e-014	2.24295e-014	4.24313e-015	3.02085e-015	-1.13533e-014	-5.923e-015	-1.49245e-014	4.07319e-015	1.39474e-014	2.05243e-014	1.90227e-014	-1.64977e-014	8.5208e-015	2.6716e-014	-1.73629e-014	2.64521e-015	-1.60207e-014	-2.8938e-014	-3.73272e-014	-2.31049e-014
-2.25105e-014	-3.65071e-014	2.32761e-014	2.59904e-014	3.14367e-014	3.34305e-014	2.3298e-014	4.58763e-015	3.57426e-015	-1.10166e-014	-5.21544e-015	-1.42366e-014	4.99098e-015	1.39896e-014	2.06504e-014	1.8862e-014	-1.68451e-014	8.31548e-015	2.6524e-014	-1.71278e-014	2.69162e-015	-1.57555e-014	-2.87059e-014	-3.70634e-014	-2.26129e-014
-2.19125e-014	-3.65091e-014	2.32823e-014	2.62745e-014	3.1802e-014	3.39596e-014	2.41833e-014	4.9336e-015	4.13066e-015	-1.06725e-014	-4.46705e-015	-1.35341e-014	5.95956e-015	1.40414e-014	2.07813e-014	1.86951e-014	-1.71914e-014	8.08915e-015	2.6323e-014	-1.69067e-014	2.74044e-015	-1.54971e-014	-2.84474e-014	-3.67799e-014	-2.21002e-014
-2.13098e-014	-3.65043e-014	2.33082e-014	2.65557e-014	3.21579e-014	3.45041e-014	2.50828e-014	5.27995e-015	4.6876e-015	-1.03245e-014	-3.6814e-015	-1.28224e-014	6.97307e-015	1.41014e-014	2.09136e-014	1.85215e-014	-1.75363e-014	7.84275e-015	2.61131e-014	-1.6702e-014	2.79162e-015	-1.52481e-014	-2.81624e-014	-3.64783e-014	-2.15711e-014
-2.07088e-014	-3.64928e-014	2.33519e-014	2.68316e-014	3.25006e-014	3.50592e-014	2.59917e-014	5.62626e-015	5.2424e-015	-9.9754e-015	-2.86283e-015	-1.21067e-014	8.02517e-015	1.41673e-014	2.10438e-014	1.83411e-014	-1.78791e-014	7.57731e-015	2.58949e-014	-1.65155e-014	2.845e-015	-1.50117e-014	-2.78503e-014	-3.61603e-014	-2.10303e-014
-2.01155e-014	-3.64742e-014	2.34111e-014	2.70993e-014	3.28262e-014	3.56212e-014	2.69061e-014	5.97144e-015	5.79192e-015	-9.62906e-015	-2.01574e-015	-1.13917e-014	9.10822e-015	1.42373e-014	2.1169e-014	1.8154e-014	-1.822e-014	7.29431e-015	2.56686e-014	-1.63484e-014	2.90039e-015	-1.4791e-014	-2.75109e-014	-3.58281e-014	-2.04823e-014
-1.95361e-014	-3.64475e-014	2.34842e-014	2.73561e-014	3.31318e-014	3.61851e-014	2.78228e-014	6.31404e-015	6.33398e-015	-9.28913e-015	-1.1443e-015	-1.06833e-014	1.02137e-014	1.43093e-014	2.12856e-014	1.79596e-014	-1.85593e-014	6.99579e-015	2.54332e-014	-1.6201e-014	2.95763e-015	-1.45884e-014	-2.71442e-014	-3.54835e-014	-1.99322e-014
-1.89766e-014	-3.64132e-014	2.35696e-014	2.75994e-014	3.34151e-014	3.67466e-014	2.87378e-014	6.6527e-015	6.86563e-015	-8.95923e-015	-2.53892e-016	-9.98669e-015	1.13334e-014	1.43811e-014	2.13911e-014	1.77578e-014	-1.88966e-014	6.68429e-015	2.51889e-014	-1.6074e-014	3.01606e-015	-1.44065e-014	-2.67506e-014	-3.51282e-014	-1.9385e-014
-1.8443e-014	-3.63709e-014	2.36639e-014	2.78268e-014	3.36736e-014	3.73021e-014	2.9647e-014	6.9856e-015	7.38332e-015	-8.64266e-015	6.49756e-016	-9.30721e-015	1.24581e-014	1.44504e-014	2.14823e-014	1.75483e-014	-1.92319e-014	6.3617e-015	2.49357e-014	-1.59675e-014	3.07618e-015	-1.42479e-014	-2.63309e-014	-3.47644e-014	-1.88458e-014
-1.79414e-014	-3.63207e-014	2.37646e-014	2.8036e-014	3.39042e-014	3.78471e-014	3.0546e-014	7.31128e-015	7.88485e-015	-8.34285e-015	1.56131e-015	-8.64959e-015	1.3579e-014	1.45148e-014	2.15559e-014	1.73306e-014	-1.95652e-014	6.03045e-015	2.4674e-014	-1.58811e-014	3.13659e-015	-1.41143e-014	-2.58861e-014	-3.43949e-014	-1.83202e-014
-1.74774e-014	-3.62627e-014	2.38694e-014	2.82242e-014	3.4105e-014	3.83771e-014	3.14302e-014	7.62783e-015	8.36703e-015	-8.06363e-015	2.47472e-015	-8.01843e-015	1.46864e-014	1.45726e-014	2.16096e-014	1.71048e-014	-1.98954e-014	5.69334e-015	2.44046e-014	-1.58141e-014	3.19649e-015	-1.40074e-014	-2.54174e-014	-3.40219e-014	-1.78131e-014
-1.70566e-014	-3.61968e-014	2.39758e-014	2.83895e-014	3.42743e-014	3.8888e-014	3.22957e-014	7.93288e-015	8.82754e-015	-7.80862e-015	3.38464e-015	-7.4178e-015	1.5771e-014	1.46224e-014	2.16417e-014	1.68718e-014	-2.02222e-014	5.35307e-015	2.4127e-014	-1.57658e-014	3.25457e-015	-1.39291e-014	-2.49259e-014	-3.36478e-014	-1.73297e-014
-1.66835e-014	-3.61226e-014	2.40822e-014	2.85303e-014	3.44105e-014	3.93751e-014	3.31384e-014	8.22426e-015	9.26382e-015	-7.58105e-015	4.28455e-015	-6.85232e-015	1.68237e-014	1.46625e-014	2.16504e-014	1.66317e-014	-2.05455e-014	5.01247e-015	2.38416e-014	-1.57351e-014	3.30943e-015	-1.38809e-014	-2.44137e-014	-3.32755e-014	-1.68751e-014
-1.63626e-014	-3.604e-014	2.41861e-014	2.86453e-014	3.4514e-014	3.98347e-014	3.39531e-014	8.49955e-015	9.67363e-015	-7.38399e-015	5.16908e-015	-6.32524e-015	1.7836e-014	1.46912e-014	2.16343e-014	1.63848e-014	-2.08647e-014	4.67419e-015	2.35493e-014	-1.57204e-014	3.36006e-015	-1.38633e-014	-2.38826e-014	-3.29076e-014	-1.64543e-014
-1.60969e-014	-3.59499e-014	2.42855e-014	2.87324e-014	3.45842e-014	4.02631e-014	3.4736e-014	8.75626e-015	1.00552e-014	-7.21995e-015	6.03231e-015	-5.84069e-015	1.87988e-014	1.47069e-014	2.15921e-014	1.61322e-014	-2.11789e-014	4.34127e-015	2.32496e-014	-1.57204e-014	3.40544e-015	-1.38769e-014	-2.33341e-014	-3.25467e-014	-1.60722e-014
-1.58896e-014	-3.58521e-014	2.43787e-014	2.87907e-014	3.46207e-014	4.06566e-014	3.54827e-014	8.99137e-015	1.04071e-014	-7.09146e-015	6.86876e-015	-5.40155e-015	1.97035e-014	1.47078e-014	2.1523e-014	1.5874e-014	-2.1488e-014	4.01636e-015	2.29436e-014	-1.57334e-014	3.44371e-015	-1.39217e-014	-2.27709e-014	-3.21952e-014	-1.57328e-014
-1.57436e-014	-3.57465e-014	2.44637e-014	2.88195e-014	3.46241e-014	4.10117e-014	3.61888e-014	9.20254e-015	1.07276e-014	-7.00118e-015	7.67273e-015	-5.01078e-015	2.05422e-014	1.46929e-014	2.14271e-014	1.56107e-014	-2.17918e-014	3.70284e-015	2.26323e-014	-1.57576e-014	3.47363e-015	-1.39977e-014	-2.21954e-014	-3.18562e-014	-1.54401e-014
-1.56609e-014	-3.5635e-014	2.45391e-014	2.88183e-014	3.45946e-014	4.13249e-014	3.685e-014	9.387e-015	1.10154e-014	-6.95063e-015	8.43918e-015	-4.67044e-015	2.13077e-014	1.46613e-014	2.13036e-014	1.53433e-014	-2.20888e-014	3.40417e-015	2.23165e-014	-1.57911e-014	3.49393e-015	-1.41039e-014	-2.16105e-014	-3.15326e-014	-1.51975e-014
-1.56433e-014	-3.55185e-014	2.46035e-014	2.87866e-014	3.4533e-014	4.15936e-014	3.74632e-014	9.54239e-015	1.127e-014	-6.94123e-015	9.16326e-015	-4.38236e-015	2.19932e-014	1.46127e-014	2.11535e-014	1.50722e-014	-2.23782e-014	3.12301e-015	2.19969e-014	-1.58313e-014	3.50331e-015	-1.42402e-014	-2.10192e-014	-3.12265e-014	-1.50081e-014
-1.56912e-014	-3.53975e-014	2.46553e-014	2.87251e-014	3.44401e-014	4.18153e-014	3.80254e-014	9.66604e-015	1.14908e-014	-6.97385e-015	9.84042e-015	-4.14746e-015	2.25925e-014	1.45471e-014	2.09773e-014	1.47987e-014	-2.26589e-014	2.86236e-015	2.16742e-014	-1.58761e-014	3.50023e-015	-1.44055e-014	-2.04242e-014	-3.09407e-014	-1.48747e-014
-1.58046e-014	-3.52725e-014	2.46935e-014	2.86343e-014	3.43181e-014	4.19872e-014	3.85337e-014	9.75513e-015	1.16771e-014	-7.04941e-015	1.04667e-014	-3.96639e-015	2.31002e-014	1.44644e-014	2.0776e-014	1.45241e-014	-2.29302e-014	2.62486e-015	2.13495e-014	-1.59229e-014	3.48324e-015	-1.45981e-014	-1.98285e-014	-3.06774e-014	-1.47997e-014
-1.59824e-014	-3.51443e-014	2.4718e-014	2.85149e-014	3.41685e-014	4.2108e-014	3.89847e-014	9.80775e-015	1.1829e-014	-7.16777e-015	1.10384e-014	-3.83938e-015	2.35119e-014	1.43639e-014	2.05511e-014	1.425e-014	-2.3191e-014	2.4133e-015	2.10238e-014	-1.59705e-014	3.45165e-015	-1.48163e-014	-1.9235e-014	-3.04386e-014	-1.47844e-014
-1.62232e-014	-3.50141e-014	2.47276e-014	2.83676e-014	3.39932e-014	4.21764e-014	3.93776e-014	9.82257e-015	1.19474e-014	-7.32795e-015	1.15533e-014	-3.76602e-015	2.38248e-014	1.42463e-014	2.03037e-014	1.39767e-014	-2.34394e-014	2.23018e-015	2.06992e-014	-1.60162e-014	3.40449e-015	-1.50583e-014	-1.86464e-014	-3.0227e-014	-1.48305e-014
-1.65252e-014	-3.48839e-014	2.47218e-014	2.81939e-014	3.37948e-014	4.21919e-014	3.97108e-014	9.79816e-015	1.20335e-014	-7.52893e-015	1.20087e-014	-3.7455e-015	2.40364e-014	1.41123e-014	2.00367e-014	1.37054e-014	-2.36743e-014	2.07756e-015	2.03771e-014	-1.60581e-014	3.34027e-015	-1.53216e-014	-1.80657e-014	-3.00443e-014	-1.49382e-014
-1.68851e-014	-3.47549e-014	2.4701e-014	2.79952e-014	3.35761e-014	4.21538e-014	3.99827e-014	9.73305e-015	1.2089e-014	-7.76986e-015	1.24034e-014	-3.77681e-015	2.41455e-014	1.39623e-014	1.97522e-014	1.34383e-014	-2.38936e-014	1.95802e-015	2.00597e-014	-1.60946e-014	3.25869e-015	-1.56027e-014	-1.74957e-014	-2.98916e-014	-1.51071e-014
-1.72999e-014	-3.46289e-014	2.4665e-014	2.77736e-014	3.33395e-014	4.20631e-014	4.01934e-014	9.62678e-015	1.21157e-014	-8.04908e-015	1.2736e-014	-3.8575e-015	2.41511e-014	1.37974e-014	1.94525e-014	1.31767e-014	-2.40955e-014	1.87417e-015	1.97496e-014	-1.61234e-014	3.15881e-015	-1.59001e-014	-1.69398e-014	-2.97707e-014	-1.5336e-014
-1.77662e-014	-3.45073e-014	2.46142e-014	2.75319e-014	3.30878e-014	4.19206e-014	4.03433e-014	9.4791e-015	1.21159e-014	-8.36429e-015	1.30063e-014	-3.98574e-015	2.40544e-014	1.36191e-014	1.91405e-014	1.29216e-014	-2.42792e-014	1.82806e-015	1.94492e-014	-1.6143e-014	3.03998e-015	-1.62104e-014	-1.64004e-014	-2.96827e-014	-1.56238e-014
-1.82795e-014	-3.43922e-014	2.45497e-014	2.72728e-014	3.28238e-014	4.17276e-014	4.04325e-014	9.28934e-015	1.20925e-014	-8.71314e-015	1.32148e-014	-4.15881e-015	2.38574e-014	1.34291e-014	1.88187e-014	1.26749e-014	-2.44431e-014	1.82096e-015	1.9161e-014	-1.61531e-014	2.90161e-015	-1.65305e-014	-1.58796e-014	-2.96292e-014	-1.59681e-014
-1.88356e-014	-3.42853e-014	2.44718e-014	2.69984e-014	3.25509e-014	4.14856e-014	4.04618e-014	9.05803e-015	1.20482e-014	-9.09252e-015	1.33626e-014	-4.37356e-015	2.35627e-014	1.32284e-014	1.84904e-014	1.24381e-014	-2.45856e-014	1.85452e-015	1.88876e-014	-1.61526e-014	2.74353e-015	-1.68572e-014	-1.538e-014	-2.961e-014	-1.63664e-014
-1.943e-014	-3.41887e-014	2.43815e-014	2.67115e-014	3.2272e-014	4.11966e-014	4.04333e-014	8.78638e-015	1.1986e-014	-9.49874e-015	1.34512e-014	-4.627e-015	2.31741e-014	1.30189e-014	1.81585e-014	1.22129e-014	-2.47047e-014	1.92971e-015	1.86317e-014	-1.614e-014	2.56618e-015	-1.71866e-014	-1.49035e-014	-2.96256e-014	-1.68157e-014
-2.00575e-014	-3.41037e-014	2.42803e-014	2.64145e-014	3.19898e-014	4.08636e-014	4.03497e-014	8.47445e-015	1.19093e-014	-9.92813e-015	1.3483e-014	-4.91575e-015	2.26963e-014	1.28017e-014	1.78257e-014	1.20002e-014	-2.47983e-014	2.04734e-015	1.8396e-014	-1.61154e-014	2.37011e-015	-1.7516e-014	-1.44521e-014	-2.96765e-014	-1.73118e-014
-2.07128e-014	-3.40318e-014	2.41688e-014	2.61103e-014	3.17081e-014	4.04893e-014	4.02134e-014	8.12407e-015	1.18214e-014	-1.03771e-014	1.3461e-014	-5.23602e-015	2.21344e-014	1.25795e-014	1.74942e-014	1.18015e-014	-2.48645e-014	2.20767e-015	1.81832e-014	-1.60779e-014	2.15552e-015	-1.78423e-014	-1.40278e-014	-2.97628e-014	-1.78506e-014
-2.13903e-014	-3.39749e-014	2.40489e-014	2.58019e-014	3.14298e-014	4.00778e-014	4.00276e-014	7.73742e-015	1.17258e-014	-1.08424e-014	1.33891e-014	-5.58385e-015	2.1494e-014	1.23538e-014	1.71676e-014	1.16181e-014	-2.49017e-014	2.41122e-015	1.7996e-014	-1.60274e-014	1.92341e-015	-1.81621e-014	-1.36321e-014	-2.98833e-014	-1.84281e-014
-2.20839e-014	-3.39357e-014	2.39218e-014	2.54918e-014	3.11581e-014	3.96323e-014	3.97962e-014	7.31721e-015	1.16258e-014	-1.13197e-014	1.32708e-014	-5.95531e-015	2.07826e-014	1.21257e-014	1.68482e-014	1.14515e-014	-2.49088e-014	2.65752e-015	1.78377e-014	-1.59646e-014	1.67499e-015	-1.84721e-014	-1.32667e-014	-3.00376e-014	-1.90391e-014
-2.27888e-014	-3.39162e-014	2.37891e-014	2.51825e-014	3.0896e-014	3.9157e-014	3.95237e-014	6.86655e-015	1.1525e-014	-1.18054e-014	1.31106e-014	-6.34597e-015	2.00077e-014	1.18972e-014	1.65383e-014	1.13029e-014	-2.48848e-014	2.94672e-015	1.77106e-014	-1.58902e-014	1.41109e-015	-1.87691e-014	-1.29327e-014	-3.02244e-014	-1.96779e-014
-2.34995e-014	-3.39181e-014	2.36526e-014	2.48776e-014	3.06461e-014	3.86566e-014	3.92139e-014	6.38845e-015	1.14278e-014	-1.22956e-014	1.29133e-014	-6.75107e-015	1.91773e-014	1.16698e-014	1.62405e-014	1.11735e-014	-2.48277e-014	3.27797e-015	1.7617e-014	-1.58042e-014	1.13299e-015	-1.90504e-014	-1.26311e-014	-3.04426e-014	-2.0339e-014
-2.42105e-014	-3.39424e-014	2.35142e-014	2.45797e-014	3.04109e-014	3.81361e-014	3.88723e-014	5.88637e-015	1.13373e-014	-1.27865e-014	1.2684e-014	-7.16604e-015	1.83003e-014	1.14462e-014	1.59575e-014	1.10646e-014	-2.47361e-014	3.65055e-015	1.75588e-014	-1.57079e-014	8.42229e-016	-1.93137e-014	-1.23619e-014	-3.06907e-014	-2.10165e-014
[truncated: 1,322 more rows]
