# Supplementary material for: Prominent gamma band activity during visual motion perception in early-stage Alzheimer’s disease
Source: PLoS One. 2022 Apr 18;17(4):e0266693. doi: 10.1371/journal.pone.0266693 (PMC9015152; doi:10.1371/journal.pone.0266693)
Supplement: S1 File — (ZIP) [file pone.0266693.s001.zip › PloseOneé╠âfü[â^âVü[âgùp/Old17 R hemisphere.txt]

-1.88598e-014	-7.89206e-015	-3.48325e-015	8.32594e-015	-1.92038e-014	-1.19267e-014	-3.42718e-014	-1.52353e-014	-2.80631e-014	9.57797e-016	-3.21234e-014	-2.8173e-014	-2.89432e-014	-1.5312e-014	-1.09592e-014	-8.77279e-015	2.26732e-014	1.75454e-014	-3.94436e-015	4.05109e-014	3.11393e-014	3.53271e-014	2.03599e-014	1.98852e-014	3.17697e-014
-1.84057e-014	-7.32329e-015	-3.31737e-015	7.87537e-015	-1.94681e-014	-1.21064e-014	-3.45794e-014	-1.52933e-014	-2.78465e-014	1.42667e-015	-3.22721e-014	-2.79891e-014	-2.94847e-014	-1.44445e-014	-1.07132e-014	-8.82388e-015	2.285e-014	1.73922e-014	-3.74411e-015	4.08348e-014	3.04677e-014	3.52199e-014	2.05745e-014	1.98388e-014	3.13601e-014
-1.79563e-014	-6.76539e-015	-3.15382e-015	7.41175e-015	-1.97249e-014	-1.22803e-014	-3.4895e-014	-1.53452e-014	-2.76705e-014	1.88579e-015	-3.24386e-014	-2.78093e-014	-3.0031e-014	-1.35755e-014	-1.04651e-014	-8.89058e-015	2.30247e-014	1.7207e-014	-3.56025e-015	4.11434e-014	2.98043e-014	3.51075e-014	2.07905e-014	1.98166e-014	3.09479e-014
-1.75138e-014	-6.22153e-015	-2.99369e-015	6.93818e-015	-1.99707e-014	-1.24468e-014	-3.52158e-014	-1.53897e-014	-2.75371e-014	2.33203e-015	-3.26225e-014	-2.76342e-014	-3.05799e-014	-1.271e-014	-1.0215e-014	-8.97292e-015	2.3196e-014	1.69898e-014	-3.39372e-015	4.14338e-014	2.91517e-014	3.4991e-014	2.1007e-014	1.98196e-014	3.05343e-014
-1.70807e-014	-5.69429e-015	-2.83861e-015	6.45864e-015	-2.02017e-014	-1.26046e-014	-3.55392e-014	-1.54253e-014	-2.74485e-014	2.76199e-015	-3.2823e-014	-2.74647e-014	-3.11285e-014	-1.18528e-014	-9.96309e-015	-9.07043e-015	2.33628e-014	1.67413e-014	-3.2455e-015	4.17032e-014	2.85117e-014	3.48707e-014	2.12236e-014	1.98483e-014	3.01213e-014
-1.6659e-014	-5.18649e-015	-2.6897e-015	5.97684e-015	-2.0414e-014	-1.27518e-014	-3.58628e-014	-1.54502e-014	-2.74069e-014	3.17223e-015	-3.30392e-014	-2.73014e-014	-3.16746e-014	-1.10086e-014	-9.70965e-015	-9.18204e-015	2.35241e-014	1.64621e-014	-3.11551e-015	4.19494e-014	2.78858e-014	3.47474e-014	2.14395e-014	1.99025e-014	2.97103e-014
-1.62514e-014	-4.70047e-015	-2.54807e-015	5.49704e-015	-2.0604e-014	-1.28866e-014	-3.61835e-014	-1.54626e-014	-2.74129e-014	3.55983e-015	-3.32699e-014	-2.71449e-014	-3.22152e-014	-1.01817e-014	-9.45509e-015	-9.30703e-015	2.36791e-014	1.61537e-014	-3.00375e-015	4.21699e-014	2.72751e-014	3.46225e-014	2.16541e-014	1.99826e-014	2.93035e-014
-1.586e-014	-4.23842e-015	-2.41471e-015	5.02338e-015	-2.07678e-014	-1.30074e-014	-3.64984e-014	-1.54606e-014	-2.7467e-014	3.92196e-015	-3.35139e-014	-2.69959e-014	-3.27479e-014	-9.37616e-015	-9.19923e-015	-9.44413e-015	2.38265e-014	1.58177e-014	-2.91043e-015	4.23631e-014	2.66805e-014	3.44962e-014	2.18669e-014	2.00879e-014	2.89019e-014
-1.54864e-014	-3.80222e-015	-2.29038e-015	4.55995e-015	-2.09019e-014	-1.31128e-014	-3.6804e-014	-1.54425e-014	-2.75691e-014	4.25623e-015	-3.37698e-014	-2.68551e-014	-3.32704e-014	-8.59666e-015	-8.94138e-015	-9.59219e-015	2.39656e-014	1.54556e-014	-2.83489e-015	4.25268e-014	2.61021e-014	3.43692e-014	2.20771e-014	2.02173e-014	2.85068e-014
-1.5132e-014	-3.39311e-015	-2.17614e-015	4.11151e-015	-2.1003e-014	-1.32014e-014	-3.70971e-014	-1.5407e-014	-2.77182e-014	4.56014e-015	-3.40359e-014	-2.6723e-014	-3.37799e-014	-7.847e-015	-8.68129e-015	-9.74982e-015	2.40954e-014	1.50694e-014	-2.7761e-015	4.26599e-014	2.554e-014	3.42418e-014	2.22837e-014	2.03692e-014	2.81193e-014
-1.47987e-014	-3.01251e-015	-2.07219e-015	3.68249e-015	-2.1068e-014	-1.32718e-014	-3.73744e-014	-1.53527e-014	-2.79134e-014	4.83146e-015	-3.43103e-014	-2.65999e-014	-3.42741e-014	-7.1308e-015	-8.41866e-015	-9.91535e-015	2.42142e-014	1.46618e-014	-2.73373e-015	4.27606e-014	2.49946e-014	3.41145e-014	2.24865e-014	2.05424e-014	2.77402e-014
-1.44876e-014	-2.6611e-015	-1.97869e-015	3.27689e-015	-2.1094e-014	-1.33226e-014	-3.76331e-014	-1.52784e-014	-2.81527e-014	5.06816e-015	-3.4591e-014	-2.64858e-014	-3.47502e-014	-6.45128e-015	-8.15317e-015	-1.00871e-014	2.43207e-014	1.42354e-014	-2.70678e-015	4.28281e-014	2.44648e-014	3.39879e-014	2.26846e-014	2.07349e-014	2.73699e-014
-1.41995e-014	-2.33929e-015	-1.8962e-015	2.89862e-015	-2.10785e-014	-1.33531e-014	-3.78703e-014	-1.51836e-014	-2.84339e-014	5.26894e-015	-3.48758e-014	-2.63806e-014	-3.52061e-014	-5.81127e-015	-7.8842e-015	-1.02628e-014	2.44138e-014	1.37926e-014	-2.69331e-015	4.28614e-014	2.39497e-014	3.38624e-014	2.28773e-014	2.09444e-014	2.70092e-014
-1.39353e-014	-2.04737e-015	-1.82451e-015	2.55177e-015	-2.10196e-014	-1.33622e-014	-3.8083e-014	-1.50673e-014	-2.87542e-014	5.43237e-015	-3.51624e-014	-2.62849e-014	-3.56393e-014	-5.21327e-015	-7.61128e-015	-1.04403e-014	2.44924e-014	1.33364e-014	-2.69157e-015	4.28591e-014	2.34475e-014	3.37383e-014	2.30644e-014	2.11686e-014	2.66583e-014
-1.36957e-014	-1.78555e-015	-1.76338e-015	2.24033e-015	-2.09156e-014	-1.33492e-014	-3.82679e-014	-1.49288e-014	-2.91095e-014	5.55781e-015	-3.54484e-014	-2.61984e-014	-3.60471e-014	-4.65946e-015	-7.33442e-015	-1.06176e-014	2.45554e-014	1.28703e-014	-2.70046e-015	4.28209e-014	2.2957e-014	3.36156e-014	2.32455e-014	2.14045e-014	2.63176e-014
-1.34811e-014	-1.55376e-015	-1.71267e-015	1.96741e-015	-2.07648e-014	-1.33133e-014	-3.84227e-014	-1.47674e-014	-2.94962e-014	5.64459e-015	-3.57311e-014	-2.61209e-014	-3.64272e-014	-4.1514e-015	-7.05293e-015	-1.07929e-014	2.46018e-014	1.23973e-014	-2.71827e-015	4.27462e-014	2.24767e-014	3.34939e-014	2.34198e-014	2.16491e-014	2.59873e-014
-1.32914e-014	-1.35113e-015	-1.67204e-015	1.73559e-015	-2.05666e-014	-1.32539e-014	-3.85452e-014	-1.45828e-014	-2.99094e-014	5.69294e-015	-3.60079e-014	-2.60523e-014	-3.6777e-014	-3.6906e-015	-6.76623e-015	-1.09639e-014	2.46304e-014	1.19203e-014	-2.74317e-015	4.26357e-014	2.20045e-014	3.33733e-014	2.3587e-014	2.18988e-014	2.56666e-014
-1.31262e-014	-1.1769e-015	-1.64072e-015	1.54708e-015	-2.03206e-014	-1.31707e-014	-3.86326e-014	-1.43748e-014	-3.03446e-014	5.70262e-015	-3.62761e-014	-2.59922e-014	-3.70948e-014	-3.27729e-015	-6.47388e-015	-1.11281e-014	2.46399e-014	1.14424e-014	-2.77415e-015	4.24895e-014	2.15385e-014	3.32536e-014	2.37464e-014	2.21503e-014	2.5355e-014
-1.29852e-014	-1.02995e-015	-1.61794e-015	1.40468e-015	-2.00271e-014	-1.30636e-014	-3.86832e-014	-1.41442e-014	-3.07967e-014	5.67423e-015	-3.65326e-014	-2.59399e-014	-3.73788e-014	-2.91203e-015	-6.17528e-015	-1.12837e-014	2.46289e-014	1.0967e-014	-2.80969e-015	4.23078e-014	2.10764e-014	3.31341e-014	2.38979e-014	2.24e-014	2.50515e-014
-1.28678e-014	-9.09022e-016	-1.60252e-015	1.31033e-015	-1.96869e-014	-1.29327e-014	-3.86957e-014	-1.38916e-014	-3.12602e-014	5.60852e-015	-3.67748e-014	-2.58954e-014	-3.76273e-014	-2.59466e-015	-5.8701e-015	-1.14289e-014	2.45966e-014	1.04971e-014	-2.84777e-015	4.20912e-014	2.06152e-014	3.30136e-014	2.40411e-014	2.26436e-014	2.47554e-014
-1.27726e-014	-8.12871e-016	-1.59352e-015	1.26505e-015	-1.93014e-014	-1.27785e-014	-3.86689e-014	-1.3618e-014	-3.1729e-014	5.50679e-015	-3.70001e-014	-2.58583e-014	-3.78384e-014	-2.32492e-015	-5.55785e-015	-1.15615e-014	2.45419e-014	1.00355e-014	-2.88614e-015	4.18402e-014	2.0153e-014	3.28913e-014	2.4175e-014	2.28776e-014	2.44659e-014
-1.26989e-014	-7.39714e-016	-1.59018e-015	1.2702e-015	-1.88722e-014	-1.26018e-014	-3.86022e-014	-1.33245e-014	-3.21974e-014	5.37071e-015	-3.72059e-014	-2.58279e-014	-3.80104e-014	-2.10191e-015	-5.23895e-015	-1.16795e-014	2.44639e-014	9.5843e-015	-2.92361e-015	4.1556e-014	1.96875e-014	3.2766e-014	2.42991e-014	2.30977e-014	2.41818e-014
-1.26456e-014	-6.87893e-016	-1.5914e-015	1.32574e-015	-1.84016e-014	-1.24033e-014	-3.84948e-014	-1.30128e-014	-3.26591e-014	5.2017e-015	-3.73898e-014	-2.58032e-014	-3.81422e-014	-1.92454e-015	-4.91336e-015	-1.17815e-014	2.43616e-014	9.14596e-015	-2.95915e-015	4.12399e-014	1.92161e-014	3.26359e-014	2.44131e-014	2.32997e-014	2.39015e-014
-1.2611e-014	-6.55558e-016	-1.59633e-015	1.43125e-015	-1.78931e-014	-1.2184e-014	-3.83459e-014	-1.26845e-014	-3.3108e-014	5.00134e-015	-3.75495e-014	-2.57836e-014	-3.82328e-014	-1.79129e-015	-4.58142e-015	-1.18662e-014	2.42339e-014	8.72249e-015	-2.991e-015	4.08928e-014	1.87367e-014	3.24997e-014	2.45166e-014	2.34803e-014	2.36236e-014
-1.25938e-014	-6.40901e-016	-1.60342e-015	1.58567e-015	-1.73496e-014	-1.19449e-014	-3.8155e-014	-1.23415e-014	-3.35384e-014	4.77168e-015	-3.76828e-014	-2.57681e-014	-3.82807e-014	-1.70024e-015	-4.24357e-015	-1.19324e-014	2.40798e-014	8.31526e-015	-3.01868e-015	4.05162e-014	1.82472e-014	3.23558e-014	2.46084e-014	2.3636e-014	2.33466e-014
-1.25925e-014	-6.42666e-016	-1.61146e-015	1.78737e-015	-1.67745e-014	-1.16874e-014	-3.79227e-014	-1.19869e-014	-3.39441e-014	4.51538e-015	-3.77877e-014	-2.57565e-014	-3.82856e-014	-1.64959e-015	-3.90002e-015	-1.19794e-014	2.38986e-014	7.92546e-015	-3.04164e-015	4.01118e-014	1.77465e-014	3.22024e-014	2.4688e-014	2.37636e-014	2.30688e-014
-1.26057e-014	-6.59354e-016	-1.61911e-015	2.03462e-015	-1.61724e-014	-1.1413e-014	-3.76496e-014	-1.1623e-014	-3.43192e-014	4.23513e-015	-3.78626e-014	-2.57479e-014	-3.82466e-014	-1.63681e-015	-3.55128e-015	-1.20065e-014	2.36895e-014	7.55486e-015	-3.0589e-015	3.9681e-014	1.7233e-014	3.20377e-014	2.4755e-014	2.38598e-014	2.27879e-014
-1.26317e-014	-6.89429e-016	-1.62512e-015	2.32503e-015	-1.55476e-014	-1.11232e-014	-3.73364e-014	-1.12525e-014	-3.46585e-014	3.93358e-015	-3.79059e-014	-2.57412e-014	-3.81637e-014	-1.65908e-015	-3.19868e-015	-1.20128e-014	2.34523e-014	7.20461e-015	-3.06979e-015	3.92255e-014	1.67059e-014	3.18597e-014	2.48086e-014	2.39214e-014	2.25018e-014
-1.26691e-014	-7.30888e-016	-1.62816e-015	2.65604e-015	-1.49047e-014	-1.08197e-014	-3.69843e-014	-1.08784e-014	-3.4957e-014	3.61338e-015	-3.79161e-014	-2.5736e-014	-3.8037e-014	-1.71318e-015	-2.84353e-015	-1.19984e-014	2.31861e-014	6.87469e-015	-3.07402e-015	3.87472e-014	1.61642e-014	3.1666e-014	2.48483e-014	2.39456e-014	2.22088e-014
-1.2716e-014	-7.83138e-016	-1.62731e-015	3.02409e-015	-1.42485e-014	-1.05038e-014	-3.65945e-014	-1.05038e-014	-3.52096e-014	3.27785e-015	-3.7892e-014	-2.57312e-014	-3.78672e-014	-1.79617e-015	-2.48695e-015	-1.19635e-014	2.28906e-014	6.56534e-015	-3.07161e-015	3.82482e-014	1.56079e-014	3.14546e-014	2.48734e-014	2.393e-014	2.19072e-014
-1.27705e-014	-8.45257e-016	-1.62192e-015	3.42546e-015	-1.35838e-014	-1.01779e-014	-3.61686e-014	-1.01322e-014	-3.54116e-014	2.92974e-015	-3.78325e-014	-2.57261e-014	-3.76549e-014	-1.90526e-015	-2.13027e-015	-1.19082e-014	2.2566e-014	6.27661e-015	-3.06313e-015	3.773e-014	1.50371e-014	3.12236e-014	2.48833e-014	2.38731e-014	2.15945e-014
-1.28313e-014	-9.1624e-016	-1.61096e-015	3.85586e-015	-1.29158e-014	-9.84434e-015	-3.57084e-014	-9.76648e-015	-3.55586e-014	2.57227e-015	-3.77372e-014	-2.57201e-014	-3.74006e-014	-2.0369e-015	-1.77495e-015	-1.18329e-014	2.22123e-014	6.00789e-015	-3.04907e-015	3.71944e-014	1.44526e-014	3.09701e-014	2.4877e-014	2.37733e-014	2.12689e-014
-1.28968e-014	-9.95362e-016	-1.59395e-015	4.31059e-015	-1.22494e-014	-9.50502e-015	-3.52161e-014	-9.40944e-015	-3.56474e-014	2.2084e-015	-3.76055e-014	-2.57126e-014	-3.7105e-014	-2.18762e-015	-1.42274e-015	-1.1739e-014	2.18294e-014	5.75849e-015	-3.03041e-015	3.66432e-014	1.38553e-014	3.06922e-014	2.4854e-014	2.36295e-014	2.09288e-014
-1.29657e-014	-1.0821e-015	-1.57078e-015	4.78549e-015	-1.15899e-014	-9.16187e-015	-3.46935e-014	-9.06457e-015	-3.56744e-014	1.8412e-015	-3.74371e-014	-2.5703e-014	-3.67695e-014	-2.35406e-015	-1.07599e-015	-1.16274e-014	2.14177e-014	5.52699e-015	-3.0082e-015	3.60776e-014	1.32465e-014	3.0388e-014	2.48136e-014	2.3441e-014	2.05727e-014
-1.3037e-014	-1.17584e-015	-1.54147e-015	5.27526e-015	-1.09425e-014	-8.81703e-015	-3.41431e-014	-8.73491e-015	-3.5637e-014	1.47339e-015	-3.72319e-014	-2.56906e-014	-3.63958e-014	-2.53311e-015	-7.36464e-016	-1.14993e-014	2.09778e-014	5.31197e-015	-2.98336e-015	3.54995e-014	1.26275e-014	3.00552e-014	2.47554e-014	2.32074e-014	2.01988e-014
-1.31092e-014	-1.27665e-015	-1.50573e-015	5.77503e-015	-1.03127e-014	-8.47314e-015	-3.35676e-014	-8.42361e-015	-3.55328e-014	1.10785e-015	-3.69903e-014	-2.56752e-014	-3.59855e-014	-2.72188e-015	-4.06753e-016	-1.13564e-014	2.05097e-014	5.11164e-015	-2.95762e-015	3.49105e-014	1.2001e-014	2.96918e-014	2.46788e-014	2.29291e-014	1.98059e-014
-1.31813e-014	-1.3853e-015	-1.46365e-015	6.27958e-015	-9.70478e-015	-8.13227e-015	-3.29696e-014	-8.13355e-015	-3.53605e-014	7.47569e-016	-3.67134e-014	-2.56565e-014	-3.55406e-014	-2.91725e-015	-8.87541e-017	-1.12005e-014	2.00141e-014	4.92437e-015	-2.93249e-015	3.43118e-014	1.13697e-014	2.92961e-014	2.45831e-014	2.26064e-014	1.93923e-014
-1.32524e-014	-1.50186e-015	-1.41571e-015	6.78361e-015	-9.12318e-015	-7.7965e-015	-3.23515e-014	-7.86725e-015	-3.51191e-014	3.95344e-016	-3.64017e-014	-2.56338e-014	-3.50631e-014	-3.11646e-015	2.15391e-016	-1.10334e-014	1.94921e-014	4.74787e-015	-2.91009e-015	3.3705e-014	1.07363e-014	2.88666e-014	2.44679e-014	2.22402e-014	1.89571e-014
-1.33224e-014	-1.6264e-015	-1.36248e-015	7.28176e-015	-8.57142e-015	-7.46757e-015	-3.17156e-014	-7.62722e-015	-3.48089e-014	5.37383e-017	-3.60562e-014	-2.56067e-014	-3.45556e-014	-3.31649e-015	5.03352e-016	-1.08572e-014	1.89449e-014	4.58028e-015	-2.89205e-015	3.30911e-014	1.01037e-014	2.84019e-014	2.43324e-014	2.18323e-014	1.84998e-014
-1.33908e-014	-1.76008e-015	-1.30496e-015	7.76909e-015	-8.05305e-015	-7.14669e-015	-3.10646e-014	-7.41563e-015	-3.44293e-014	-2.748e-016	-3.56781e-014	-2.5575e-014	-3.40207e-014	-3.51479e-015	7.7292e-016	-1.06739e-014	1.83741e-014	4.41888e-015	-2.88031e-015	3.24714e-014	9.47485e-015	2.79012e-014	2.41764e-014	2.13845e-014	1.80196e-014
-1.34568e-014	-1.90383e-015	-1.24381e-015	8.24054e-015	-7.57171e-015	-6.83593e-015	-3.04014e-014	-7.23477e-015	-3.39813e-014	-5.8803e-016	-3.5269e-014	-2.55388e-014	-3.34616e-014	-3.70908e-015	1.02231e-015	-1.04858e-014	1.77813e-014	4.26189e-015	-2.87685e-015	3.18472e-014	8.85353e-015	2.73636e-014	2.39995e-014	2.08986e-014	1.7516e-014
-1.35207e-014	-2.05894e-015	-1.17993e-015	8.69151e-015	-7.13012e-015	-6.53719e-015	-2.97281e-014	-7.08592e-015	-3.34664e-014	-8.83981e-016	-3.483e-014	-2.54977e-014	-3.28807e-014	-3.89676e-015	1.249e-015	-1.02954e-014	1.71678e-014	4.10705e-015	-2.88331e-015	3.12187e-014	8.24345e-015	2.67886e-014	2.38013e-014	2.03774e-014	1.69889e-014
-1.35821e-014	-2.22645e-015	-1.11476e-015	9.11765e-015	-6.73e-015	-6.25142e-015	-2.90476e-014	-6.97014e-015	-3.28864e-014	-1.16043e-015	-3.4363e-014	-2.54513e-014	-3.22807e-014	-4.07576e-015	1.45131e-015	-1.01054e-014	1.65353e-014	3.95199e-015	-2.9018e-015	3.05864e-014	7.64853e-015	2.6176e-014	2.35818e-014	1.98235e-014	1.64383e-014
-1.36411e-014	-2.40754e-015	-1.0498e-015	9.51471e-015	-6.3733e-015	-5.98001e-015	-2.83617e-014	-6.88767e-015	-3.22439e-014	-1.4156e-015	-3.38693e-014	-2.53998e-014	-3.16649e-014	-4.24444e-015	1.62724e-015	-9.91786e-015	1.58861e-014	3.79441e-015	-2.93392e-015	2.9951e-014	7.0728e-015	2.55258e-014	2.33405e-014	1.92398e-014	1.58647e-014
-1.36983e-014	-2.60347e-015	-9.85861e-016	9.879e-015	-6.06107e-015	-5.72411e-015	-2.76729e-014	-6.83898e-015	-3.15414e-014	-1.64834e-015	-3.33512e-014	-2.53429e-014	-3.10363e-014	-4.40135e-015	1.7757e-015	-9.73474e-015	1.52222e-014	3.63241e-015	-2.98145e-015	2.93135e-014	6.52008e-015	2.48387e-014	2.30772e-014	1.86298e-014	1.52688e-014
-1.3754e-014	-2.81562e-015	-9.2421e-016	1.02078e-014	-5.79343e-015	-5.48429e-015	-2.69836e-014	-6.8242e-015	-3.07824e-014	-1.85713e-015	-3.28102e-014	-2.52809e-014	-3.03983e-014	-4.54511e-015	1.89571e-015	-9.55834e-015	1.45461e-014	3.46371e-015	-3.04582e-015	2.86739e-014	5.99392e-015	2.41158e-014	2.27922e-014	1.7997e-014	1.46514e-014
-1.38087e-014	-3.04513e-015	-8.66273e-016	1.0498e-014	-5.57034e-015	-5.26058e-015	-2.62957e-014	-6.84277e-015	-2.99702e-014	-2.04072e-015	-3.22487e-014	-2.52138e-014	-2.9754e-014	-4.67485e-015	1.98595e-015	-9.39114e-015	1.38598e-014	3.28645e-015	-3.12822e-015	2.80326e-014	5.49796e-015	2.33581e-014	2.24854e-014	1.73449e-014	1.40142e-014
-1.38623e-014	-3.2932e-015	-8.13551e-016	1.07479e-014	-5.39063e-015	-5.05312e-015	-2.56108e-014	-6.89334e-015	-2.9109e-014	-2.19818e-015	-3.16685e-014	-2.51412e-014	-2.9107e-014	-4.78988e-015	2.04552e-015	-9.235e-015	1.31661e-014	3.09944e-015	-3.22967e-015	2.7389e-014	5.03535e-015	2.25672e-014	2.21573e-014	1.66772e-014	1.33585e-014
-1.39155e-014	-3.5609e-015	-7.67404e-016	1.09557e-014	-5.2534e-015	-4.86164e-015	-2.49303e-014	-6.97443e-015	-2.8203e-014	-2.32872e-015	-3.10714e-014	-2.50634e-014	-2.84602e-014	-4.88919e-015	2.07392e-015	-9.09199e-015	1.24677e-014	2.90147e-015	-3.35065e-015	2.67433e-014	4.60937e-015	2.17452e-014	2.18078e-014	1.59975e-014	1.2686e-014
-1.39689e-014	-3.84904e-015	-7.28956e-016	1.11205e-014	-5.15657e-015	-4.68578e-015	-2.42558e-014	-7.08443e-015	-2.72565e-014	-2.43194e-015	-3.04596e-014	-2.49806e-014	-2.78165e-014	-4.97224e-015	2.0709e-015	-8.96328e-015	1.17673e-014	2.69174e-015	-3.49179e-015	2.60951e-014	4.22278e-015	2.08943e-014	2.14376e-014	1.53091e-014	1.19983e-014
-1.40233e-014	-4.15789e-015	-6.99526e-016	1.12417e-014	-5.09768e-015	-4.52468e-015	-2.35889e-014	-7.22114e-015	-2.62742e-014	-2.50786e-015	-2.98354e-014	-2.48926e-014	-2.71793e-014	-5.0392e-015	2.03659e-015	-8.85018e-015	1.10671e-014	2.46991e-015	-3.65307e-015	2.54441e-014	3.87804e-015	2.00171e-014	2.10472e-014	1.46154e-014	1.12973e-014
-1.40795e-014	-4.48804e-015	-6.80243e-016	1.13194e-014	-5.0733e-015	-4.37754e-015	-2.29303e-014	-7.38148e-015	-2.52615e-014	-2.55608e-015	-2.92005e-014	-2.47992e-014	-2.65517e-014	-5.08994e-015	1.97153e-015	-8.75386e-015	1.037e-014	2.23547e-015	-3.83407e-015	2.47906e-014	3.57714e-015	1.91165e-014	2.06369e-014	1.39199e-014	1.05854e-014
-1.4138e-014	-4.8402e-015	-6.7171e-016	1.13541e-014	-5.08016e-015	-4.24323e-015	-2.22809e-014	-7.56229e-015	-2.42235e-014	-2.57671e-015	-2.85571e-014	-2.47008e-014	-2.5937e-014	-5.1249e-015	1.87669e-015	-8.67544e-015	9.6787e-015	1.98842e-015	-4.03449e-015	2.41342e-014	3.32181e-015	1.81956e-014	2.02072e-014	1.32256e-014	9.86539e-015
-1.42e-014	-5.21397e-015	-6.7443e-016	1.13472e-014	-5.11446e-015	-4.12065e-015	-2.16417e-014	-7.76007e-015	-2.31649e-014	-2.56986e-015	-2.7907e-014	-2.45972e-014	-2.53376e-014	-5.14467e-015	1.7531e-015	-8.61546e-015	8.99542e-015	1.72921e-015	-4.25364e-015	2.34745e-014	3.11309e-015	1.72579e-014	1.9759e-014	1.25355e-014	9.13989e-015
-1.42664e-014	-5.60918e-015	-6.89004e-016	1.13e-014	-5.17257e-015	-4.00794e-015	-2.10133e-014	-7.97078e-015	-2.20907e-014	-2.53612e-015	-2.72522e-014	-2.44889e-014	-2.47562e-014	-5.14968e-015	1.60219e-015	-8.57461e-015	8.32272e-015	1.45824e-015	-4.4903e-015	2.2811e-014	2.95133e-015	1.63069e-014	1.92931e-014	1.18526e-014	8.41169e-015
-1.43379e-014	-6.0251e-015	-7.15164e-016	1.12148e-014	-5.24987e-015	-3.90356e-015	-2.0396e-014	-8.19043e-015	-2.10062e-014	-2.47588e-015	-2.65948e-014	-2.43759e-014	-2.41948e-014	-5.1402e-015	1.42545e-015	-8.55307e-015	7.66329e-015	1.17665e-015	-4.74226e-015	2.21436e-014	2.83668e-015	1.53465e-014	1.88103e-014	1.11794e-014	7.68415e-015
-1.44148e-014	-6.46122e-015	-7.52424e-016	1.10944e-014	-5.34187e-015	-3.80571e-015	-1.97903e-014	-8.41483e-015	-1.99163e-014	-2.38949e-015	-2.59365e-014	-2.4258e-014	-2.36557e-014	-5.11691e-015	1.22503e-015	-8.55062e-015	7.01924e-015	8.85903e-016	-5.00727e-015	2.1472e-014	2.76854e-015	1.43808e-014	1.83116e-014	1.05179e-014	6.96051e-015
-1.44984e-014	-6.91689e-015	-8.00394e-016	1.09417e-014	-5.44404e-015	-3.71251e-015	-1.91961e-014	-8.63962e-015	-1.8826e-014	-2.27833e-015	-2.52791e-014	-2.41357e-014	-2.31404e-014	-5.08111e-015	1.00329e-015	-8.56657e-015	6.3926e-015	5.87887e-016	-5.28349e-015	2.07961e-014	2.74577e-015	1.34138e-014	1.77981e-014	9.87021e-015	6.2437e-015
-1.45889e-014	-7.39017e-015	-8.58655e-016	1.076e-014	-5.55121e-015	-3.62155e-015	-1.8614e-014	-8.86015e-015	-1.77399e-014	-2.14338e-015	-2.46242e-014	-2.40091e-014	-2.26508e-014	-5.0338e-015	7.62673e-016	-8.6007e-015	5.78559e-015	2.84457e-016	-5.56819e-015	2.01155e-014	2.76682e-015	1.24498e-014	1.72704e-014	9.23769e-015	5.53657e-015
-1.46872e-014	-7.87913e-015	-9.26603e-016	1.05536e-014	-5.65852e-015	-3.53078e-015	-1.80436e-014	-9.07221e-015	-1.66621e-014	-1.98575e-015	-2.39733e-014	-2.38782e-014	-2.21882e-014	-4.97613e-015	5.05981e-016	-8.65229e-015	5.20025e-015	-2.2296e-017	-5.8584e-015	1.94297e-014	2.82984e-015	1.14937e-014	1.67295e-014	8.62162e-015	4.84271e-015
-1.4793e-014	-8.38168e-015	-1.00306e-015	1.03262e-014	-5.76117e-015	-3.43749e-015	-1.74843e-014	-9.27075e-015	-1.55972e-014	-1.80676e-015	-2.33282e-014	-2.37431e-014	-2.17541e-014	-4.90933e-015	2.36123e-016	-8.71974e-015	4.63835e-015	-3.30019e-016	-6.15113e-015	1.87385e-014	2.93318e-015	1.05497e-014	1.61761e-014	8.02295e-015	4.16514e-015
-1.49068e-014	-8.89578e-015	-1.08668e-015	1.00819e-014	-5.85473e-015	-3.3395e-015	-1.69364e-014	-9.45112e-015	-1.45496e-014	-1.60738e-015	-2.26899e-014	-2.36042e-014	-2.13498e-014	-4.83484e-015	-4.41263e-017	-8.80205e-015	4.101e-015	-6.36077e-016	-6.44335e-015	1.8042e-014	3.07341e-015	9.62143e-015	1.56113e-014	7.4424e-015	3.50709e-015
-1.50288e-014	-9.41849e-015	-1.17571e-015	9.82516e-015	-5.93519e-015	-3.23431e-015	-1.64001e-014	-9.60862e-015	-1.3523e-014	-1.38911e-015	-2.20595e-014	-2.34612e-014	-2.09759e-014	-4.75393e-015	-3.31464e-016	-8.89808e-015	3.58944e-015	-9.38068e-016	-6.73142e-015	1.734e-014	3.24693e-015	8.7132e-015	1.50363e-014	6.87987e-015	2.87164e-015
-1.51588e-014	-9.94761e-015	-1.26857e-015	9.56044e-015	-5.99845e-015	-3.11948e-015	-1.58748e-014	-9.73873e-015	-1.25215e-014	-1.15388e-015	-2.14384e-014	-2.33142e-014	-2.06326e-014	-4.66825e-015	-6.22878e-016	-9.00626e-015	3.10441e-015	-1.23354e-015	-7.01144e-015	1.66326e-014	3.45009e-015	7.82887e-015	1.44521e-014	6.33544e-015	2.26186e-015
-1.52964e-014	-1.04796e-014	-1.3628e-015	9.29187e-015	-6.04111e-015	-2.99306e-015	-1.53603e-014	-9.83762e-015	-1.15482e-014	-9.03539e-016	-2.08277e-014	-2.31633e-014	-2.03201e-014	-4.57951e-015	-9.15454e-016	-9.12547e-015	2.64685e-015	-1.51976e-015	-7.28013e-015	1.59199e-014	3.679e-015	6.97272e-015	1.38594e-014	5.80819e-015	1.68038e-015
-1.54418e-014	-1.10114e-014	-1.4564e-015	9.02371e-015	-6.05945e-015	-2.85284e-015	-1.48561e-014	-9.90148e-015	-1.06057e-014	-6.3938e-016	-2.02288e-014	-2.30083e-014	-2.00379e-014	-4.48945e-015	-1.20634e-015	-9.25421e-015	2.21699e-015	-1.79417e-015	-7.53423e-015	1.52025e-014	3.92968e-015	6.14846e-015	1.32595e-014	5.29765e-015	1.12981e-015
-1.55942e-014	-1.15399e-014	-1.54729e-015	8.76073e-015	-6.05033e-015	-2.69702e-015	-1.43623e-014	-9.92724e-015	-9.69701e-015	-3.63437e-016	-1.96423e-014	-2.28495e-014	-1.97859e-014	-4.3996e-015	-1.49276e-015	-9.39004e-015	1.81514e-015	-2.05427e-015	-7.77013e-015	1.4481e-014	4.19788e-015	5.35907e-015	1.2653e-014	4.80251e-015	6.12416e-016
-1.57535e-014	-1.20624e-014	-1.63312e-015	8.50674e-015	-6.01154e-015	-2.52376e-015	-1.38787e-014	-9.9115e-015	-8.82475e-015	-7.7758e-017	-1.90697e-014	-2.26867e-014	-1.95641e-014	-4.31115e-015	-1.77189e-015	-9.53152e-015	1.44114e-015	-2.29743e-015	-7.98445e-015	1.37558e-014	4.47894e-015	4.60751e-015	1.20413e-014	4.321e-015	1.30905e-016
-1.59191e-014	-1.25748e-014	-1.71207e-015	8.26549e-015	-5.94131e-015	-2.3313e-015	-1.34055e-014	-9.85123e-015	-7.99063e-015	2.15763e-016	-1.85118e-014	-2.252e-014	-1.93714e-014	-4.22547e-015	-2.04112e-015	-9.67692e-015	1.09487e-015	-2.52169e-015	-8.17384e-015	1.30281e-014	4.76857e-015	3.89641e-015	1.14251e-014	3.8519e-015	-3.12643e-016
-1.60905e-014	-1.30742e-014	-1.78144e-015	8.04074e-015	-5.83834e-015	-2.11846e-015	-1.29425e-014	-9.74354e-015	-7.19625e-015	5.15142e-016	-1.79694e-014	-2.23495e-014	-1.92071e-014	-4.14397e-015	-2.29811e-015	-9.82452e-015	7.75101e-016	-2.72463e-015	-8.33528e-015	1.2299e-014	5.06172e-015	3.22801e-015	1.08054e-014	3.39375e-015	-7.16449e-016
-1.62668e-014	-1.35581e-014	-1.83856e-015	7.83542e-015	-5.70173e-015	-1.88383e-015	-1.24895e-014	-9.58711e-015	-6.44307e-015	8.18168e-016	-1.74431e-014	-2.21754e-014	-1.90703e-014	-4.06834e-015	-2.54094e-015	-9.97264e-015	4.81166e-016	-2.90417e-015	-8.46604e-015	1.15691e-014	5.35438e-015	2.60448e-015	1.01829e-014	2.94439e-015	-1.07849e-015
-1.6447e-014	-1.4023e-014	-1.88165e-015	7.65224e-015	-5.53118e-015	-1.62637e-015	-1.20462e-014	-9.38048e-015	-5.73205e-015	1.12263e-015	-1.69337e-014	-2.19974e-014	-1.89595e-014	-3.99992e-015	-2.76804e-015	-1.01197e-014	2.11882e-016	-3.05885e-015	-8.56341e-015	1.0839e-014	5.64248e-015	2.02748e-015	9.55833e-015	2.50133e-015	-1.39763e-015
-1.663e-014	-1.44658e-014	-1.90882e-015	7.4938e-015	-5.32666e-015	-1.34555e-015	-1.16124e-014	-9.1228e-015	-5.06442e-015	1.42665e-015	-1.64423e-014	-2.18159e-014	-1.8873e-014	-3.93975e-015	-2.97788e-015	-1.02639e-014	-3.44857e-017	-3.18751e-015	-8.62513e-015	1.01107e-014	5.92208e-015	1.49811e-015	8.93231e-015	2.06263e-015	-1.67297e-015
-1.68152e-014	-1.48837e-014	-1.91845e-015	7.36235e-015	-5.08916e-015	-1.04101e-015	-1.11883e-014	-8.8134e-015	-4.44008e-015	1.72809e-015	-1.59696e-014	-2.16311e-014	-1.88089e-014	-3.88936e-015	-3.16978e-015	-1.04036e-014	-2.59159e-016	-3.28887e-015	-8.64944e-015	9.38556e-015	6.18954e-015	1.0173e-015	8.30578e-015	1.6271e-015	-1.90379e-015
-1.70017e-014	-1.52749e-014	-1.90891e-015	7.25935e-015	-4.82027e-015	-7.12384e-016	-1.07739e-014	-8.45275e-015	-3.8589e-015	2.02529e-015	-1.55155e-014	-2.14433e-014	-1.87658e-014	-3.85009e-015	-3.34289e-015	-1.0538e-014	-4.63576e-016	-3.36232e-015	-8.63429e-015	8.66479e-015	6.4415e-015	5.85452e-016	7.67906e-015	1.19279e-015	-2.08986e-015
-1.71885e-014	-1.56371e-014	-1.87875e-015	7.18565e-015	-4.52143e-015	-3.60479e-016	-1.03694e-014	-8.04159e-015	-3.32147e-015	2.31601e-015	-1.50808e-014	-2.12527e-014	-1.8742e-014	-3.82327e-015	-3.49642e-015	-1.06663e-014	-6.50326e-016	-3.40728e-015	-8.57834e-015	7.94977e-015	6.67475e-015	2.02089e-016	7.05295e-015	7.57261e-016	-2.23117e-015
-1.73746e-014	-1.59689e-014	-1.82752e-015	7.14131e-015	-4.1945e-015	1.45854e-017	-9.97518e-015	-7.58118e-015	-2.82744e-015	2.59842e-015	-1.46657e-014	-2.10593e-014	-1.87354e-014	-3.8102e-015	-3.63044e-015	-1.0787e-014	-8.21214e-016	-3.42372e-015	-8.48061e-015	7.24248e-015	6.88684e-015	-1.32867e-016	6.42814e-015	3.18721e-016	-2.32784e-015
-1.75591e-014	-1.62693e-014	-1.75455e-015	7.12682e-015	-3.84175e-015	4.11754e-016	-9.59085e-015	-7.07313e-015	-2.37614e-015	2.87105e-015	-1.42706e-014	-2.08632e-014	-1.87436e-014	-3.81228e-015	-3.7453e-015	-1.08995e-014	-9.78066e-016	-3.41167e-015	-8.341e-015	6.54489e-015	7.07591e-015	-4.20397e-016	5.80502e-015	-1.24635e-016	-2.38016e-015
-1.7741e-014	-1.65369e-014	-1.65992e-015	7.14164e-015	-3.46622e-015	8.3021e-016	-9.21612e-015	-6.51954e-015	-1.9666e-015	3.13186e-015	-1.38959e-014	-2.0665e-014	-1.87647e-014	-3.82987e-015	-3.84152e-015	-1.10027e-014	-1.12309e-015	-3.3718e-015	-8.15949e-015	5.85892e-015	7.24002e-015	-6.62228e-016	5.18437e-015	-5.74108e-016	-2.3893e-015
-1.79193e-014	-1.67713e-014	-1.54361e-015	7.18531e-015	-3.0719e-015	1.26853e-015	-8.85093e-015	-5.92315e-015	-1.59752e-015	3.37906e-015	-1.3542e-014	-2.04648e-014	-1.87967e-014	-3.86405e-015	-3.92047e-015	-1.10962e-014	-1.2582e-015	-3.30524e-015	-7.93596e-015	5.18618e-015	7.37807e-015	-8.59715e-016	4.56661e-015	-1.0309e-015	-2.35639e-015
-1.80933e-014	-1.69728e-014	-1.4059e-015	7.25643e-015	-2.66225e-015	1.72501e-015	-8.49543e-015	-5.287e-015	-1.26761e-015	3.61128e-015	-1.32087e-014	-2.02627e-014	-1.88378e-014	-3.91566e-015	-3.98332e-015	-1.11796e-014	-1.38589e-015	-3.21279e-015	-7.67121e-015	4.52828e-015	7.4896e-015	-1.01457e-015	3.95227e-015	-1.49558e-015	-2.28287e-015
-1.82624e-014	-1.7141e-014	-1.24754e-015	7.35316e-015	-2.2408e-015	2.19798e-015	-8.1496e-015	-4.61464e-015	-9.75351e-016	3.82673e-015	-1.28961e-014	-2.0059e-014	-1.88851e-014	-3.98576e-015	-4.03172e-015	-1.12526e-014	-1.50802e-015	-3.09615e-015	-7.36629e-015	3.88697e-015	7.57439e-015	-1.12941e-015	3.34222e-015	-1.96897e-015	-2.17031e-015
-1.84254e-014	-1.72769e-014	-1.06969e-015	7.47392e-015	-1.81081e-015	2.68561e-015	-7.81361e-015	-3.91047e-015	-7.18944e-016	4.02437e-015	-1.26043e-014	-1.98542e-014	-1.89369e-014	-4.07492e-015	-4.06762e-015	-1.1315e-014	-1.62667e-015	-2.95684e-015	-7.02281e-015	3.26421e-015	7.63271e-015	-1.20703e-015	2.73679e-015	-2.45185e-015	-2.02074e-015
-1.85819e-014	-1.73815e-014	-8.74193e-016	7.61608e-015	-1.37592e-015	3.18576e-015	-7.48684e-015	-3.17844e-015	-4.96271e-016	4.20297e-015	-1.23332e-014	-1.96487e-014	-1.89905e-014	-4.18335e-015	-4.09313e-015	-1.13673e-014	-1.74412e-015	-2.79654e-015	-6.64263e-015	2.66179e-015	7.66524e-015	-1.24962e-015	2.13637e-015	-2.9439e-015	-1.83708e-015
-1.87315e-014	-1.74564e-014	-6.63151e-016	7.77741e-015	-9.39735e-016	3.69606e-015	-7.16893e-015	-2.42282e-015	-3.05039e-016	4.36212e-015	-1.20819e-014	-1.94426e-014	-1.90446e-014	-4.31184e-015	-4.11019e-015	-1.14089e-014	-1.86218e-015	-2.61776e-015	-6.22759e-015	2.08135e-015	7.67325e-015	-1.26033e-015	1.54182e-015	-3.44487e-015	-1.62143e-015
-1.88739e-014	-1.7504e-014	-4.38943e-016	7.95522e-015	-5.06184e-016	4.21418e-015	-6.85953e-015	-1.64816e-015	-1.42871e-016	4.50094e-015	-1.18505e-014	-1.92366e-014	-1.90966e-014	-4.46096e-015	-4.12125e-015	-1.14401e-014	-1.98256e-015	-2.42286e-015	-5.78041e-015	1.52456e-015	7.65862e-015	-1.24239e-015	9.53793e-016	-3.95396e-015	-1.37622e-015
-1.90086e-014	-1.75267e-014	-2.03865e-016	8.14667e-015	-7.90592e-017	4.73768e-015	-6.55796e-015	-8.5951e-016	-7.60396e-018	4.61861e-015	-1.16381e-014	-1.90314e-014	-1.91448e-014	-4.63058e-015	-4.12942e-015	-1.14615e-014	-2.10642e-015	-2.21436e-015	-5.30368e-015	9.92665e-016	7.62339e-015	-1.19889e-015	3.72959e-016	-4.47038e-015	-1.10425e-015
-1.91352e-014	-1.75271e-014	3.90786e-017	8.34856e-015	3.38331e-016	5.26432e-015	-6.26317e-015	-6.21714e-017	1.03091e-016	4.71479e-015	-1.14445e-014	-1.8827e-014	-1.9187e-014	-4.82057e-015	-4.13649e-015	-1.14727e-014	-2.23519e-015	-1.99457e-015	-4.80041e-015	4.87376e-016	7.57e-015	-1.13345e-015	-1.99883e-016	-4.99315e-015	-8.08707e-016
-1.92531e-014	-1.75084e-014	2.86298e-016	8.55822e-015	7.43427e-016	5.79189e-015	-5.97399e-015	7.38908e-016	1.9169e-016	4.78948e-015	-1.12686e-014	-1.86243e-014	-1.92214e-014	-5.03098e-015	-4.14538e-015	-1.14742e-014	-2.36963e-015	-1.76563e-015	-4.27394e-015	1.01553e-017	7.50091e-015	-1.04916e-015	-7.63961e-016	-5.52051e-015	-4.92608e-016
-1.9362e-014	-1.74736e-014	5.34821e-016	8.77242e-015	1.13296e-015	6.31818e-015	-5.6901e-015	1.53931e-015	2.61042e-016	4.84267e-015	-1.11099e-014	-1.84234e-014	-1.9246e-014	-5.26139e-015	-4.1584e-015	-1.14654e-014	-2.51065e-015	-1.52984e-015	-3.7271e-015	-4.3806e-016	7.41949e-015	-9.49522e-016	-1.3183e-015	-6.05081e-015	-1.58758e-016
-1.94621e-014	-1.74263e-014	7.81175e-016	8.98805e-015	1.5047e-015	6.8411e-015	-5.40992e-015	2.33402e-015	3.13697e-016	4.87448e-015	-1.09669e-014	-1.8225e-014	-1.92595e-014	-5.51101e-015	-4.17776e-015	-1.14469e-014	-2.65891e-015	-1.28982e-015	-3.16348e-015	-8.56268e-016	7.32914e-015	-8.37778e-016	-1.86216e-015	-6.58209e-015	1.89164e-016
-1.95537e-014	-1.73702e-014	1.02206e-015	9.20216e-015	1.85692e-015	7.35855e-015	-5.13222e-015	3.11827e-015	3.52435e-016	4.88566e-015	-1.08384e-014	-1.80298e-014	-1.92601e-014	-5.77927e-015	-4.20561e-015	-1.14186e-014	-2.81433e-015	-1.04724e-015	-2.58624e-015	-1.24402e-015	7.23281e-015	-7.17077e-016	-2.39486e-015	-7.11207e-015	5.47684e-016
-1.96373e-014	-1.73094e-014	1.25422e-015	9.41181e-015	2.18769e-015	7.86862e-015	-4.85586e-015	3.88715e-015	3.80504e-016	4.87707e-015	-1.07232e-014	-1.78377e-014	-1.92461e-014	-6.0651e-015	-4.24351e-015	-1.13808e-014	-2.977e-015	-8.04598e-016	-1.99833e-015	-1.60001e-015	7.13437e-015	-5.90692e-016	-2.9156e-015	-7.63858e-015	9.13552e-016
-1.9713e-014	-1.72474e-014	1.47405e-015	9.61428e-015	2.49591e-015	8.36973e-015	-4.57948e-015	4.63611e-015	4.00698e-016	4.84965e-015	-1.06195e-014	-1.76493e-014	-1.9216e-014	-6.36738e-015	-4.29322e-015	-1.13332e-014	-3.14671e-015	-5.63761e-016	-1.4028e-015	-1.92332e-015	7.03751e-015	-4.61602e-016	-3.42339e-015	-8.15887e-015	1.28357e-015
-1.97808e-014	-1.71884e-014	1.67849e-015	9.8074e-015	2.781e-015	8.85994e-015	-4.30151e-015	5.36074e-015	4.15493e-016	4.80456e-015	-1.05258e-014	-1.74651e-014	-1.91688e-014	-6.68491e-015	-4.35627e-015	-1.12765e-014	-3.32308e-015	-3.26489e-016	-8.03239e-016	-2.21399e-015	6.946e-015	-3.32618e-016	-3.91728e-015	-8.67017e-015	1.65425e-015
-1.9841e-014	-1.71362e-014	1.86453e-015	9.98895e-015	3.0429e-015	9.33804e-015	-4.02012e-015	6.05754e-015	4.27567e-016	4.74306e-015	-1.04407e-014	-1.72855e-014	-1.91033e-014	-7.01659e-015	-4.43374e-015	-1.12104e-014	-3.50579e-015	-9.43932e-017	-2.02437e-016	-2.47182e-015	6.86271e-015	-2.06132e-016	-4.39698e-015	-9.16962e-015	2.02246e-015
-1.98945e-014	-1.70951e-014	2.02898e-015	1.01574e-014	3.28231e-015	9.80316e-015	-3.73293e-015	6.72258e-015	4.39487e-016	4.66683e-015	-1.03625e-014	-1.71111e-014	-1.90184e-014	-7.36105e-015	-4.52654e-015	-1.11346e-014	-3.69349e-015	1.31642e-016	3.96616e-016	-2.69645e-015	6.79136e-015	-8.48017e-017	-4.86118e-015	-9.65415e-015	2.3853e-015
-1.9942e-014	-1.70687e-014	2.16888e-015	1.03114e-014	3.50027e-015	1.02545e-014	-3.4384e-015	7.3526e-015	4.53982e-016	4.57769e-015	-1.02898e-014	-1.69425e-014	-1.89129e-014	-7.71614e-015	-4.63479e-015	-1.10489e-014	-3.88523e-015	3.50291e-016	9.90828e-016	-2.88789e-015	6.73531e-015	2.93496e-017	-5.30921e-015	-1.0121e-014	2.7399e-015
-1.99837e-014	-1.70607e-014	2.28193e-015	1.04499e-014	3.69816e-015	1.06918e-014	-3.13514e-015	7.94497e-015	4.73313e-016	4.47787e-015	-1.02209e-014	-1.67803e-014	-1.87864e-014	-8.07994e-015	-4.75881e-015	-1.09531e-014	-4.07941e-015	5.61031e-016	1.57814e-015	-3.04608e-015	6.6971e-015	1.34699e-016	-5.74037e-015	-1.05679e-014	3.08337e-015
-2.00201e-014	-1.70745e-014	2.36639e-015	1.05722e-014	3.87767e-015	1.11147e-014	-2.82108e-015	8.49676e-015	4.99502e-016	4.36901e-015	-1.0154e-014	-1.66246e-014	-1.86381e-014	-8.45022e-015	-4.8983e-015	-1.08465e-014	-4.27471e-015	7.63296e-016	2.15617e-015	-3.17097e-015	6.67906e-015	2.297e-016	-6.15398e-015	-1.09919e-014	3.41359e-015
-2.00516e-014	-1.71131e-014	2.42069e-015	1.06779e-014	4.04098e-015	1.15229e-014	-2.4944e-015	9.00576e-015	5.35331e-016	4.25314e-015	-1.00873e-014	-1.64759e-014	-1.84673e-014	-8.82499e-015	-5.05254e-015	-1.07287e-014	-4.46888e-015	9.56574e-016	2.72243e-015	-3.26304e-015	6.68352e-015	3.13473e-016	-6.54922e-015	-1.13903e-014	3.72803e-015
-2.00792e-014	-1.71794e-014	2.44391e-015	1.07674e-014	4.19061e-015	1.19169e-014	-2.15302e-015	9.47013e-015	5.82352e-016	4.13257e-015	-1.00189e-014	-1.63347e-014	-1.82736e-014	-9.20206e-015	-5.22067e-015	-1.05985e-014	-4.66028e-015	1.14155e-015	3.27518e-015	-3.32295e-015	6.7123e-015	3.85133e-016	-6.92571e-015	-1.17607e-014	4.02424e-015
-2.01038e-014	-1.72755e-014	2.43537e-015	1.08406e-014	4.32933e-015	1.22977e-014	-1.79507e-015	9.88835e-015	6.41616e-016	4.00972e-015	-9.94721e-015	-1.62014e-014	-1.80566e-014	-9.57881e-015	-5.4011e-015	-1.04552e-014	-4.84663e-015	1.31916e-015	3.81301e-015	-3.35138e-015	6.76697e-015	4.43883e-016	-7.2827e-015	-1.2101e-014	4.30009e-015
-2.01263e-014	-1.74034e-014	2.39468e-015	1.08982e-014	4.46035e-015	1.26665e-014	-1.41935e-015	1.02595e-014	7.14957e-016	3.88709e-015	-9.87034e-015	-1.60758e-014	-1.78164e-014	-9.95257e-015	-5.59183e-015	-1.02985e-014	-5.02541e-015	1.48957e-015	4.33522e-015	-3.34981e-015	6.84849e-015	4.89244e-016	-7.61959e-015	-1.24094e-014	4.55392e-015
-2.0147e-014	-1.75646e-014	2.32214e-015	1.09413e-014	4.58713e-015	1.30237e-014	-1.02413e-015	1.05829e-014	8.02981e-016	3.76652e-015	-9.78689e-015	-1.59583e-014	-1.75529e-014	-1.03209e-014	-5.79098e-015	-1.01272e-014	-5.19501e-015	1.65363e-015	4.84128e-015	-3.31888e-015	6.95756e-015	5.21648e-016	-7.9363e-015	-1.26842e-014	4.78443e-015
-2.01668e-014	-1.776e-014	2.21887e-015	1.09714e-014	4.71299e-015	1.3371e-014	-6.08057e-016	1.08585e-014	9.06312e-016	3.65038e-015	-9.69529e-015	-1.58486e-014	-1.72659e-014	-1.06812e-014	-5.99631e-015	-9.94064e-015	-5.35317e-015	1.81284e-015	5.33084e-015	-3.25889e-015	7.09405e-015	5.41415e-016	-8.23264e-015	-1.29239e-014	4.99032e-015
-2.01865e-014	-1.79902e-014	2.08623e-015	1.09902e-014	4.84133e-015	1.37095e-014	-1.69828e-016	1.10864e-014	1.02565e-015	3.54112e-015	-9.59417e-015	-1.57468e-014	-1.69553e-014	-1.10311e-014	-6.20567e-015	-9.73813e-015	-5.49779e-015	1.96946e-015	5.8034e-015	-3.17115e-015	7.25789e-015	5.48817e-016	-8.50865e-015	-1.31274e-014	5.17079e-015
-2.02073e-014	-1.82557e-014	1.92612e-015	1.09994e-014	4.97578e-015	1.40412e-014	2.91314e-016	1.12674e-014	1.16072e-015	3.44089e-015	-9.48237e-015	-1.56531e-014	-1.66222e-014	-1.13683e-014	-6.41591e-015	-9.51939e-015	-5.62681e-015	2.12453e-015	6.25885e-015	-3.05664e-015	7.44826e-015	5.45069e-016	-8.76403e-015	-1.32942e-014	5.32492e-015
-2.02297e-014	-1.85561e-014	1.74046e-015	1.10009e-014	5.11997e-015	1.43676e-014	7.76237e-016	1.1402e-014	1.31138e-015	3.35151e-015	-9.35848e-015	-1.55675e-014	-1.62673e-014	-1.16903e-014	-6.62388e-015	-9.28359e-015	-5.73759e-015	2.27914e-015	6.69733e-015	-2.91672e-015	7.66395e-015	5.3074e-016	-8.99907e-015	-1.34241e-014	5.45251e-015
-2.02536e-014	-1.88902e-014	1.53198e-015	1.09974e-014	5.27737e-015	1.469e-014	1.28582e-015	1.14918e-014	1.47756e-015	3.27434e-015	-9.22151e-015	-1.54897e-014	-1.58913e-014	-1.19944e-014	-6.82666e-015	-9.03007e-015	-5.82844e-015	2.43532e-015	7.11947e-015	-2.75249e-015	7.90333e-015	5.0686e-016	-9.21434e-015	-1.35172e-014	5.55378e-015
-2.02801e-014	-1.92567e-014	1.30359e-015	1.09908e-014	5.45117e-015	1.50105e-014	1.82018e-015	1.15383e-014	1.65824e-015	3.21129e-015	-9.07043e-015	-1.54192e-014	-1.54948e-014	-1.22787e-014	-7.02116e-015	-8.75836e-015	-5.89761e-015	2.59472e-015	7.52566e-015	-2.56504e-015	8.16507e-015	4.74986e-016	-9.40978e-015	-1.35738e-014	5.62862e-015
-2.03096e-014	-1.96539e-014	1.05849e-015	1.09839e-014	5.64362e-015	1.53307e-014	2.37901e-015	1.15432e-014	1.85237e-015	3.16353e-015	-8.90495e-015	-1.53563e-014	-1.50796e-014	-1.25411e-014	-7.20456e-015	-8.46849e-015	-5.94331e-015	2.75883e-015	7.91677e-015	-2.35571e-015	8.44744e-015	4.36342e-016	-9.58666e-015	-1.35952e-014	5.67762e-015
-2.03427e-014	-2.00797e-014	8.00541e-016	1.09793e-014	5.857e-015	1.56525e-014	2.96158e-015	1.15087e-014	2.05868e-015	3.13194e-015	-8.72468e-015	-1.53007e-014	-1.46471e-014	-1.27796e-014	-7.37358e-015	-8.16004e-015	-5.96408e-015	2.92955e-015	8.29362e-015	-2.12572e-015	8.74805e-015	3.92367e-016	-9.74558e-015	-1.35826e-014	5.70194e-015
-2.038e-014	-2.05312e-014	5.33789e-016	1.0979e-014	6.09384e-015	1.59772e-014	3.5675e-015	1.14366e-014	2.27582e-015	3.11798e-015	-8.52938e-015	-1.52523e-014	-1.41987e-014	-1.29923e-014	-7.52548e-015	-7.83354e-015	-5.95833e-015	3.10891e-015	8.6569e-015	-1.87605e-015	9.06368e-015	3.4482e-016	-9.88699e-015	-1.35378e-014	5.70224e-015
-2.04219e-014	-2.10055e-014	2.62258e-016	1.09851e-014	6.35677e-015	1.6307e-014	4.19552e-015	1.13295e-014	2.50174e-015	3.12217e-015	-8.31861e-015	-1.52105e-014	-1.37358e-014	-1.3178e-014	-7.65722e-015	-7.48863e-015	-5.92501e-015	3.29842e-015	9.00838e-015	-1.60763e-015	9.39183e-015	2.95757e-016	-1.00121e-014	-1.34627e-014	5.67921e-015
-2.04687e-014	-2.1499e-014	-9.81089e-018	1.10004e-014	6.64699e-015	1.66431e-014	4.84399e-015	1.11896e-014	2.7342e-015	3.14492e-015	-8.09249e-015	-1.51749e-014	-1.32605e-014	-1.33353e-014	-7.76645e-015	-7.12542e-015	-5.86368e-015	3.49923e-015	9.34948e-015	-1.3216e-015	9.72947e-015	2.47129e-016	-1.0122e-014	-1.33593e-014	5.63435e-015
-2.05203e-014	-2.20083e-014	-2.7848e-016	1.10271e-014	6.96528e-015	1.69863e-014	5.51134e-015	1.10193e-014	2.97147e-015	3.18657e-015	-7.85134e-015	-1.51451e-014	-1.2775e-014	-1.34626e-014	-7.85032e-015	-6.74509e-015	-5.77414e-015	3.71195e-015	9.68151e-015	-1.01903e-015	1.00732e-014	2.00557e-016	-1.02185e-014	-1.32303e-014	5.56892e-015
-2.05775e-014	-2.2529e-014	-5.39777e-016	1.10672e-014	7.31201e-015	1.73382e-014	6.19562e-015	1.08217e-014	3.21051e-015	3.24737e-015	-7.59588e-015	-1.51205e-014	-1.22824e-014	-1.35594e-014	-7.90667e-015	-6.3487e-015	-5.65558e-015	3.93747e-015	1.00063e-014	-7.00563e-016	1.04201e-014	1.5752e-016	-1.03028e-014	-1.30787e-014	5.48492e-015
-2.06405e-014	-2.30572e-014	-7.89351e-016	1.11222e-014	7.68743e-015	1.76993e-014	6.89488e-015	1.06e-014	3.44925e-015	3.32669e-015	-7.32677e-015	-1.51006e-014	-1.17849e-014	-1.36249e-014	-7.93382e-015	-5.93731e-015	-5.50804e-015	4.17715e-015	1.03245e-014	-3.67346e-016	1.07675e-014	1.19515e-016	-1.03764e-014	-1.29075e-014	5.38404e-015
-2.07096e-014	-2.35883e-014	-1.0236e-015	1.11932e-014	8.09113e-015	1.80701e-014	7.60629e-015	1.0357e-014	3.68519e-015	3.42374e-015	-7.04519e-015	-1.5085e-014	-1.1285e-014	-1.3659e-014	-7.93024e-015	-5.51204e-015	-5.33198e-015	4.4318e-015	1.06376e-014	-2.03818e-017	1.11126e-014	8.84867e-017	-1.04408e-014	-1.27203e-014	5.26823e-015
-2.07853e-014	-2.41176e-014	-1.23882e-015	1.12817e-014	8.52201e-015	1.84508e-014	8.32727e-015	1.00953e-014	3.91558e-015	3.53733e-015	-6.75185e-015	-1.5073e-014	-1.0785e-014	-1.36622e-014	-7.89484e-015	-5.07449e-015	-5.12776e-015	4.70114e-015	1.09467e-014	3.39588e-016	1.14521e-014	6.60838e-017	-1.04978e-014	-1.25205e-014	5.13928e-015
-2.08678e-014	-2.46406e-014	-1.43115e-015	1.13885e-014	8.97853e-015	1.88418e-014	9.05498e-015	9.81799e-015	4.13743e-015	3.66642e-015	-6.44798e-015	-1.5064e-014	-1.02876e-014	-1.36345e-014	-7.82701e-015	-4.62661e-015	-4.89629e-015	4.98541e-015	1.12526e-014	7.11949e-016	1.17835e-014	5.36496e-017	-1.05491e-014	-1.23115e-014	4.99919e-015
-2.0957e-014	-2.51528e-014	-1.59708e-015	1.15144e-014	9.4589e-015	1.92425e-014	9.78591e-015	9.52798e-015	4.34863e-015	3.80984e-015	-6.1347e-015	-1.50571e-014	-9.79614e-015	-1.35769e-014	-7.72594e-015	-4.17076e-015	-4.63857e-015	5.28434e-015	1.1556e-014	1.09561e-015	1.21042e-014	5.20502e-017	-1.05962e-014	-1.20965e-014	4.85013e-015
-2.10534e-014	-2.56492e-014	-1.73403e-015	1.166e-014	9.961e-015	1.96521e-014	1.05171e-014	9.22819e-015	4.54677e-015	3.96583e-015	-5.81363e-015	-1.50515e-014	-9.31356e-015	-1.34897e-014	-7.59204e-015	-3.70909e-015	-4.35578e-015	5.59735e-015	1.18581e-014	1.48981e-015	1.24123e-014	6.27312e-017	-1.06409e-014	-1.18794e-014	4.69441e-015
-2.11572e-014	-2.61254e-014	-1.83956e-015	1.18252e-014	1.04817e-014	2.00698e-014	1.12454e-014	8.92147e-015	4.72941e-015	4.13251e-015	-5.48585e-015	-1.50471e-014	-8.84261e-015	-1.33748e-014	-7.42569e-015	-3.24399e-015	-4.04977e-015	5.9235e-015	1.21593e-014	1.89379e-015	1.27054e-014	8.66291e-017	-1.06851e-014	-1.1664e-014	4.53416e-015
-2.12681e-014	-2.65769e-014	-1.91201e-015	1.20095e-014	1.10177e-014	2.04945e-014	1.19672e-014	8.61059e-015	4.89465e-015	4.30777e-015	-5.15295e-015	-1.50431e-014	-8.38653e-015	-1.32334e-014	-7.22812e-015	-2.77813e-015	-3.72187e-015	6.261e-015	1.24597e-014	2.30683e-015	1.29819e-014	1.24491e-016	-1.07299e-014	-1.14539e-014	4.37092e-015
-2.13866e-014	-2.69998e-014	-1.95043e-015	1.22125e-014	1.15656e-014	2.09243e-014	1.26791e-014	8.29836e-015	5.04043e-015	4.48953e-015	-4.81649e-015	-1.50388e-014	-7.94873e-015	-1.30672e-014	-7.00081e-015	-2.3141e-015	-3.37437e-015	6.60807e-015	1.27596e-014	2.72823e-015	1.32408e-014	1.77235e-016	-1.07774e-014	-1.12522e-014	4.20673e-015
-2.15123e-014	-2.73895e-014	-1.95364e-015	1.24325e-014	1.21215e-014	2.13578e-014	1.33781e-014	7.98735e-015	5.16577e-015	4.67578e-015	-4.47825e-015	-1.5033e-014	-7.53235e-015	-1.28779e-014	-6.74473e-015	-1.85544e-015	-3.00931e-015	6.9637e-015	1.30595e-014	3.15714e-015	1.34802e-014	2.44812e-016	-1.08288e-014	-1.10621e-014	4.04447e-015
-2.16451e-014	-2.77418e-014	-1.92042e-015	1.26686e-014	1.26813e-014	2.17928e-014	1.40601e-014	7.67989e-015	5.26894e-015	4.86373e-015	-4.13965e-015	-1.50253e-014	-7.14037e-015	-1.2668e-014	-6.46203e-015	-1.40418e-015	-2.62834e-015	7.32547e-015	1.33594e-014	3.59327e-015	1.36991e-014	3.2743e-016	-1.08856e-014	-1.08859e-014	3.88531e-015
-2.17856e-014	-2.80532e-014	-1.85171e-015	1.29193e-014	1.32405e-014	2.22266e-014	1.47215e-014	7.37831e-015	5.3494e-015	5.05137e-015	-3.80223e-015	-1.50156e-014	-6.7761e-015	-1.24394e-014	-6.15515e-015	-9.64242e-016	-2.2338e-015	7.69122e-015	1.36593e-014	4.03534e-015	1.38976e-014	4.25136e-016	-1.0949e-014	-1.07265e-014	3.73104e-015
-2.1933e-014	-2.8321e-014	-1.7486e-015	1.31829e-014	1.37942e-014	2.26572e-014	1.5359e-014	7.08471e-015	5.40679e-015	5.23627e-015	-3.4675e-015	-1.50034e-014	-6.4418e-015	-1.21945e-014	-5.82766e-015	-5.38776e-016	-1.82869e-015	8.05832e-015	1.3958e-014	4.48315e-015	1.40755e-014	5.37996e-016	-1.10205e-014	-1.05863e-014	3.58346e-015
-2.20873e-014	-2.85425e-014	-1.61197e-015	1.3457e-014	1.43378e-014	2.30817e-014	1.59696e-014	6.80141e-015	5.44102e-015	5.41589e-015	-3.13648e-015	-1.49884e-014	-6.14074e-015	-1.19373e-014	-5.48272e-015	-1.31392e-016	-1.41485e-015	8.42421e-015	1.4255e-014	4.93588e-015	1.42332e-014	6.65835e-016	-1.1101e-014	-1.04671e-014	3.44421e-015
-2.22481e-014	-2.87151e-014	-1.44364e-015	1.37395e-014	1.48679e-014	2.34976e-014	1.65499e-014	6.53093e-015	5.45208e-015	5.5878e-015	-2.81083e-015	-1.49696e-014	-5.87551e-015	-1.167e-014	-5.12315e-015	2.55693e-016	-9.94862e-016	8.78629e-015	1.4549e-014	5.39252e-015	1.43711e-014	8.08445e-016	-1.11919e-014	-1.03706e-014	3.31444e-015
-2.2415e-014	-2.88365e-014	-1.24628e-015	1.4028e-014	1.53802e-014	2.39021e-014	1.70973e-014	6.2745e-015	5.43966e-015	5.74936e-015	-2.49162e-015	-1.49467e-014	-5.64868e-015	-1.13951e-014	-4.75254e-015	6.19986e-016	-5.71122e-016	9.14118e-015	1.48383e-014	5.85241e-015	1.449e-014	9.65001e-016	-1.12938e-014	-1.02985e-014	3.19536e-015
-2.25879e-014	-2.89055e-014	-1.02221e-015	1.43202e-014	1.58706e-014	2.4292e-014	1.76096e-014	6.03365e-015	5.40544e-015	5.89869e-015	-2.17993e-015	-1.49197e-014	-5.4623e-015	-1.11166e-014	-4.37398e-015	9.58542e-016	-1.46208e-016	9.48566e-015	1.51227e-014	6.31456e-015	1.45911e-014	1.13489e-015	-1.14072e-014	-1.02515e-014	3.08785e-015
-2.27674e-014	-2.8921e-014	-7.74316e-016	1.46138e-014	1.63348e-014	2.46638e-014	1.80845e-014	5.80947e-015	5.3512e-015	6.03386e-015	-1.87697e-015	-1.48883e-014	-5.31844e-015	-1.08371e-014	-3.9918e-015	1.26836e-015	2.77642e-016	9.81741e-015	1.54012e-014	6.7777e-015	1.46761e-014	1.31739e-015	-1.15328e-014	-1.023e-014	2.99352e-015
-2.29532e-014	-2.88823e-014	-5.05603e-016	1.4906e-014	1.67698e-014	2.50144e-014	1.85205e-014	5.60364e-015	5.27889e-015	6.15243e-015	-1.5837e-015	-1.48521e-014	-5.2186e-015	-1.05594e-014	-3.61019e-015	1.54622e-015	6.97893e-016	1.01333e-014	1.56716e-014	7.24084e-015	1.47456e-014	1.51089e-015	-1.16711e-014	-1.02343e-014	2.91302e-015
-2.31449e-014	-2.87893e-014	-2.20264e-016	1.51937e-014	1.71719e-014	2.53415e-014	1.89157e-014	5.41823e-015	5.19016e-015	6.25288e-015	-1.30163e-015	-1.48112e-014	-5.16413e-015	-1.02871e-014	-3.2327e-015	1.78989e-015	1.1125e-015	1.04307e-014	1.5933e-014	7.70297e-015	1.48014e-014	1.71542e-015	-1.18219e-014	-1.02636e-014	2.84683e-015
-2.33421e-014	-2.86426e-014	7.79835e-017	1.54741e-014	1.75376e-014	2.5642e-014	1.92689e-014	5.25333e-015	5.08708e-015	6.33357e-015	-1.0315e-015	-1.47658e-014	-5.15661e-015	-1.00231e-014	-2.86315e-015	1.99738e-015	1.51934e-015	1.0707e-014	1.61843e-014	8.1625e-015	1.48456e-014	1.92969e-015	-1.19858e-014	-1.0317e-014	2.79587e-015
-2.35446e-014	-2.84433e-014	3.84977e-016	1.57449e-014	1.78641e-014	2.59136e-014	1.95794e-014	5.10923e-015	4.97239e-015	6.3927e-015	-7.73352e-016	-1.47163e-014	-5.19644e-015	-9.77035e-015	-2.50555e-015	2.16743e-015	1.91619e-015	1.09597e-014	1.6424e-014	8.6179e-015	1.48795e-014	2.15233e-015	-1.21622e-014	-1.03941e-014	2.76076e-015
-2.3752e-014	-2.81929e-014	6.95718e-016	1.60032e-014	1.81488e-014	2.61542e-014	1.98465e-014	4.98644e-015	4.84918e-015	6.4295e-015	-5.2766e-016	-1.46632e-014	-5.2837e-015	-9.53184e-015	-2.16344e-015	2.29882e-015	2.30162e-015	1.11864e-014	1.66503e-014	9.06807e-015	1.4905e-014	2.38228e-015	-1.23507e-014	-1.04927e-014	2.74154e-015
-2.39641e-014	-2.7893e-014	1.00587e-015	1.62459e-014	1.83905e-014	2.6361e-014	2.00697e-014	4.88576e-015	4.72085e-015	6.44327e-015	-2.94878e-016	-1.46067e-014	-5.4179e-015	-9.30976e-015	-1.84005e-015	2.39041e-015	2.67364e-015	1.1385e-014	1.68616e-014	9.51204e-015	1.49235e-014	2.61835e-015	-1.25512e-014	-1.06113e-014	2.73771e-015
-2.41805e-014	-2.75455e-014	1.31131e-015	1.64708e-014	1.85874e-014	2.65318e-014	2.02495e-014	4.807e-015	4.59005e-015	6.43334e-015	-7.59078e-017	-1.45474e-014	-5.59862e-015	-9.10605e-015	-1.5388e-015	2.44185e-015	3.03111e-015	1.15543e-014	1.70568e-014	9.94843e-015	1.49372e-014	2.86002e-015	-1.27629e-014	-1.07478e-014	2.75003e-015
-2.44005e-014	-2.71532e-014	1.60778e-015	1.66758e-014	1.87383e-014	2.66652e-014	2.03861e-014	4.74977e-015	4.46023e-015	6.39948e-015	1.29106e-016	-1.44855e-014	-5.82517e-015	-8.92313e-015	-1.26244e-015	2.45252e-015	3.37328e-015	1.16921e-014	1.72338e-014	1.03757e-014	1.49474e-014	3.10583e-015	-1.29849e-014	-1.08993e-014	2.77762e-015
-2.46233e-014	-2.67193e-014	1.89134e-015	1.68588e-014	1.88424e-014	2.67599e-014	2.04803e-014	4.71386e-015	4.335e-015	6.34148e-015	3.1981e-016	-1.44213e-014	-6.0963e-015	-8.76292e-015	-1.014e-015	2.42201e-015	3.69978e-015	1.17977e-014	1.73911e-014	1.07925e-014	1.49554e-014	3.35494e-015	-1.32161e-014	-1.10624e-014	2.82006e-015
-2.48483e-014	-2.62473e-014	2.1581e-015	1.70182e-014	1.89005e-014	2.68141e-014	2.0534e-014	4.69865e-015	4.21707e-015	6.25901e-015	4.96308e-016	-1.4356e-014	-6.40995e-015	-8.62738e-015	-7.95962e-016	2.3512e-015	4.00978e-015	1.18702e-014	1.75279e-014	1.1198e-014	1.4963e-014	3.60617e-015	-1.34556e-014	-1.12342e-014	2.87665e-015
-2.50747e-014	-2.5741e-014	2.40465e-015	1.71524e-014	1.89129e-014	2.68268e-014	2.05481e-014	4.70334e-015	4.10968e-015	6.15268e-015	6.5822e-016	-1.42906e-014	-6.76425e-015	-8.5178e-015	-6.10621e-016	2.24029e-015	4.3022e-015	1.19091e-014	1.7643e-014	1.15901e-014	1.49711e-014	3.85935e-015	-1.37028e-014	-1.14114e-014	2.94719e-015
-2.53022e-014	-2.52034e-014	2.62767e-015	1.72602e-014	1.88803e-014	2.67979e-014	2.05241e-014	4.72733e-015	4.01681e-015	6.0234e-015	8.05872e-016	-1.42254e-014	-7.15735e-015	-8.43512e-015	-4.5899e-016	2.09093e-015	4.57704e-015	1.19141e-014	1.77361e-014	1.19678e-014	1.49805e-014	4.11372e-015	-1.39564e-014	-1.15905e-014	3.03157e-015
-2.55292e-014	-2.46385e-014	2.82453e-015	1.73408e-014	1.88043e-014	2.67268e-014	2.0464e-014	4.76973e-015	3.94152e-015	5.87272e-015	9.39164e-016	-1.41611e-014	-7.58664e-015	-8.38008e-015	-3.4293e-016	1.90442e-015	4.83412e-015	1.18856e-014	1.7807e-014	1.23302e-014	1.49919e-014	4.36827e-015	-1.42148e-014	-1.17681e-014	3.12825e-015
-2.5755e-014	-2.40514e-014	2.99254e-015	1.73922e-014	1.86861e-014	2.66141e-014	2.03699e-014	4.82879e-015	3.88531e-015	5.70113e-015	1.05776e-015	-1.4099e-014	-8.04906e-015	-8.35305e-015	-2.63477e-016	1.6826e-015	5.07373e-015	1.18246e-014	1.78548e-014	1.26769e-014	1.50058e-014	4.62185e-015	-1.44762e-014	-1.19407e-014	3.23659e-015
-2.59788e-014	-2.34465e-014	3.13015e-015	1.7414e-014	1.85279e-014	2.64604e-014	2.02442e-014	4.90331e-015	3.85085e-015	5.5097e-015	1.16206e-015	-1.40396e-014	-8.54145e-015	-8.35386e-015	-2.21389e-016	1.42744e-015	5.29669e-015	1.17316e-014	1.78791e-014	1.30069e-014	1.50228e-014	4.87375e-015	-1.47393e-014	-1.21044e-014	3.35568e-015
-2.61994e-014	-2.28277e-014	3.23535e-015	1.74063e-014	1.83325e-014	2.62669e-014	2.00889e-014	4.99126e-015	3.84053e-015	5.30016e-015	1.25262e-015	-1.39838e-014	-9.06052e-015	-8.38271e-015	-2.16179e-016	1.14089e-015	5.50349e-015	1.1608e-014	1.78795e-014	1.33194e-014	1.50433e-014	5.12363e-015	-1.50028e-014	-1.22556e-014	3.48531e-015
-2.64156e-014	-2.21995e-014	3.30708e-015	1.7369e-014	1.81025e-014	2.60351e-014	1.99075e-014	5.09091e-015	3.85617e-015	5.07387e-015	1.32867e-015	-1.39324e-014	-9.60249e-015	-8.43911e-015	-2.4793e-016	8.25861e-016	5.69474e-015	1.14563e-014	1.78562e-014	1.36139e-014	1.50675e-014	5.37133e-015	-1.52654e-014	-1.23913e-014	3.6248e-015
-2.66265e-014	-2.15668e-014	3.34492e-015	1.73025e-014	1.7841e-014	2.57665e-014	1.97023e-014	5.20053e-015	3.89947e-015	4.83274e-015	1.39079e-015	-1.38863e-014	-1.01625e-014	-8.52262e-015	-3.16199e-016	4.85363e-016	5.87129e-015	1.12786e-014	1.78095e-014	1.38899e-014	1.50943e-014	5.61622e-015	-1.55256e-014	-1.25078e-014	3.77336e-015
-2.68315e-014	-2.09344e-014	3.34878e-015	1.72071e-014	1.75514e-014	2.54632e-014	1.94759e-014	5.31724e-015	3.97034e-015	4.57853e-015	1.43912e-015	-1.38457e-014	-1.07362e-014	-8.63115e-015	-4.19876e-016	1.22994e-016	6.03408e-015	1.10765e-014	1.77396e-014	1.41476e-014	1.51233e-014	5.85817e-015	-1.57813e-014	-1.26021e-014	3.9301e-015
-2.70293e-014	-2.03065e-014	3.31924e-015	1.70834e-014	1.72366e-014	2.51276e-014	1.92312e-014	5.43845e-015	4.0685e-015	4.3131e-015	1.47389e-015	-1.3811e-014	-1.13199e-014	-8.76356e-015	-5.5819e-016	-2.57706e-016	6.18395e-015	1.08535e-014	1.76469e-014	1.43872e-014	1.51536e-014	6.09672e-015	-1.60308e-014	-1.26715e-014	4.0939e-015
-2.72186e-014	-1.96874e-014	3.25714e-015	1.69323e-014	1.69002e-014	2.47624e-014	1.89706e-014	5.56262e-015	4.19351e-015	4.03858e-015	1.49472e-015	-1.3782e-014	-1.19089e-014	-8.91815e-015	-7.28881e-016	-6.52944e-016	6.32241e-015	1.06122e-014	1.75328e-014	1.4609e-014	1.51843e-014	6.3317e-015	-1.62726e-014	-1.27128e-014	4.26385e-015
-2.73974e-014	-1.9081e-014	3.16411e-015	1.67553e-014	1.65458e-014	2.43702e-014	1.86967e-014	5.68772e-015	4.34472e-015	3.75761e-015	1.50145e-015	-1.37593e-014	-1.24984e-014	-9.09401e-015	-9.29898e-016	-1.05926e-015	6.45046e-015	1.03561e-014	1.73982e-014	1.48136e-014	1.52142e-014	6.56282e-015	-1.65054e-014	-1.27242e-014	4.43924e-015
-2.75648e-014	-1.84913e-014	3.04161e-015	1.65534e-014	1.61769e-014	2.39534e-014	1.84126e-014	5.81064e-015	4.52074e-015	3.47185e-015	1.49465e-015	-1.37427e-014	-1.30837e-014	-9.28871e-015	-1.15888e-015	-1.47241e-015	6.56999e-015	1.00892e-014	1.72442e-014	1.50011e-014	1.52422e-014	6.79031e-015	-1.67278e-014	-1.27032e-014	4.61991e-015
-2.77195e-014	-1.7922e-014	2.89212e-015	1.63282e-014	1.57962e-014	2.35156e-014	1.81207e-014	5.92883e-015	4.71918e-015	3.18367e-015	1.47442e-015	-1.37325e-014	-1.36599e-014	-9.49996e-015	-1.41341e-015	-1.88845e-015	6.68296e-015	9.81438e-015	1.70722e-014	1.51726e-014	1.52666e-014	7.01431e-015	-1.69386e-014	-1.26483e-014	4.8051e-015
-2.78594e-014	-1.73764e-014	2.71872e-015	1.60818e-014	1.54066e-014	2.30609e-014	1.78234e-014	6.03905e-015	4.93757e-015	2.89509e-015	1.44035e-015	-1.37287e-014	-1.42232e-014	-9.72559e-015	-1.69082e-015	-2.30311e-015	6.79048e-015	9.53589e-015	1.68844e-014	1.53294e-014	1.5286e-014	7.23481e-015	-1.71362e-014	-1.25583e-014	4.99456e-015
-2.79829e-014	-1.68571e-014	2.52413e-015	1.58158e-014	1.50117e-014	2.25931e-014	1.75226e-014	6.13889e-015	5.17272e-015	2.60839e-015	1.39273e-015	-1.37307e-014	-1.47688e-014	-9.9631e-015	-1.98861e-015	-2.71225e-015	6.89403e-015	9.25816e-015	1.66827e-014	1.54728e-014	1.52992e-014	7.45127e-015	-1.73194e-014	-1.2432e-014	5.18791e-015
-2.80884e-014	-1.6367e-014	2.31161e-015	1.5532e-014	1.46148e-014	2.21155e-014	1.72207e-014	6.22575e-015	5.42157e-015	2.32586e-015	1.33189e-015	-1.37377e-014	-1.52928e-014	-1.02091e-014	-2.30316e-015	-3.11178e-015	6.99533e-015	8.98489e-015	1.64687e-014	1.56043e-014	1.53051e-014	7.66454e-015	-1.7487e-014	-1.22693e-014	5.38432e-015
-2.81741e-014	-1.59082e-014	2.08458e-015	1.52326e-014	1.42191e-014	2.16317e-014	1.69199e-014	6.29716e-015	5.68038e-015	2.04911e-015	1.25776e-015	-1.37494e-014	-1.57911e-014	-1.04617e-014	-2.63145e-015	-3.49739e-015	7.09633e-015	8.72003e-015	1.6245e-014	1.57255e-014	1.53024e-014	7.87512e-015	-1.76378e-014	-1.20695e-014	5.58349e-015
-2.82385e-014	-1.54823e-014	1.84626e-015	1.49197e-014	1.3827e-014	2.1145e-014	1.66226e-014	6.35111e-015	5.94506e-015	1.77972e-015	1.17051e-015	-1.37645e-014	-1.62592e-014	-1.07177e-014	-2.97032e-015	-3.86512e-015	7.19771e-015	8.46771e-015	1.60138e-014	1.58386e-014	1.52904e-014	8.08295e-015	-1.7771e-014	-1.18337e-014	5.78551e-015
-2.82799e-014	-1.50905e-014	1.60068e-015	1.45951e-014	1.34423e-014	2.06591e-014	1.63305e-014	6.3854e-015	6.21102e-015	1.52013e-015	1.0705e-015	-1.37817e-014	-1.6694e-014	-1.0974e-014	-3.31615e-015	-4.21142e-015	7.30062e-015	8.23149e-015	1.57771e-014	1.5945e-014	1.52681e-014	8.28802e-015	-1.78853e-014	-1.15625e-014	5.9903e-015
-2.82973e-014	-1.47339e-014	1.35175e-015	1.42612e-014	1.30669e-014	2.01773e-014	1.6045e-014	6.39752e-015	6.47399e-015	1.27234e-015	9.58284e-016	-1.37997e-014	-1.70918e-014	-1.12276e-014	-3.66565e-015	-4.53242e-015	7.40666e-015	8.01506e-015	1.55371e-014	1.60464e-014	1.52338e-014	8.49054e-015	-1.79801e-014	-1.12566e-014	6.19713e-015
-2.82887e-014	-1.44127e-014	1.10298e-015	1.39198e-014	1.27031e-014	1.97028e-014	1.57667e-014	6.38521e-015	6.72918e-015	1.03802e-015	8.33831e-016	-1.38171e-014	-1.74496e-014	-1.14759e-014	-4.0154e-015	-4.82529e-015	7.51726e-015	7.82245e-015	1.52963e-014	1.61451e-014	1.51868e-014	8.6912e-015	-1.80548e-014	-1.09177e-014	6.40589e-015
-2.82529e-014	-1.41269e-014	8.58011e-016	1.35731e-014	1.23532e-014	1.9239e-014	1.54975e-014	6.34747e-015	6.97154e-015	8.18529e-016	6.97788e-016	-1.38323e-014	-1.77643e-014	-1.17166e-014	-4.36198e-015	-5.08663e-015	7.63387e-015	7.65758e-015	1.50576e-014	1.62436e-014	1.51266e-014	8.88988e-015	-1.81084e-014	-1.05479e-014	6.61672e-015
-2.81889e-014	-1.38764e-014	6.20407e-016	1.32239e-014	1.20183e-014	1.87888e-014	1.52382e-014	6.28326e-015	7.19673e-015	6.15053e-016	5.50516e-016	-1.3844e-014	-1.80337e-014	-1.19464e-014	-4.70235e-015	-5.31371e-015	7.75736e-015	7.52358e-015	1.48235e-014	1.63435e-014	1.50523e-014	9.08683e-015	-1.81401e-014	-1.0149e-014	6.82958e-015
-2.8095e-014	-1.36598e-014	3.93234e-016	1.28744e-014	1.16991e-014	1.83553e-014	1.49895e-014	6.19137e-015	7.3998e-015	4.29234e-016	3.92775e-016	-1.38495e-014	-1.82562e-014	-1.21629e-014	-5.0329e-015	-5.50345e-015	7.88804e-015	7.42391e-015	1.45966e-014	1.64468e-014	1.49638e-014	9.28217e-015	-1.81493e-014	-9.72413e-015	7.04384e-015
-2.79695e-014	-1.34766e-014	1.7953e-016	1.25265e-014	1.13965e-014	1.79409e-014	1.47518e-014	6.07095e-015	7.57592e-015	2.62106e-016	2.2541e-016	-1.38473e-014	-1.84298e-014	-1.23643e-014	-5.35079e-015	-5.65348e-015	8.02637e-015	7.36107e-015	1.43793e-014	1.65557e-014	1.48616e-014	9.47581e-015	-1.81358e-014	-9.27578e-015	7.25941e-015
-2.78121e-014	-1.33248e-014	-1.82053e-017	1.21819e-014	1.11114e-014	1.75481e-014	1.45252e-014	5.92117e-015	7.72097e-015	1.14899e-016	4.91114e-017	-1.38353e-014	-1.85541e-014	-1.2548e-014	-5.65354e-015	-5.76146e-015	8.17358e-015	7.33784e-015	1.41742e-014	1.66726e-014	1.47456e-014	9.66802e-015	-1.80996e-014	-8.80806e-015	7.47681e-015
-2.76213e-014	-1.3203e-014	-1.96871e-016	1.18429e-014	1.08447e-014	1.7179e-014	1.431e-014	5.74188e-015	7.83054e-015	-1.12505e-017	-1.35491e-016	-1.38116e-014	-1.86279e-014	-1.27117e-014	-5.93813e-015	-5.82666e-015	8.33053e-015	7.35604e-015	1.39841e-014	1.67994e-014	1.46161e-014	9.85834e-015	-1.80406e-014	-8.32382e-015	7.69648e-015
-2.73962e-014	-1.31089e-014	-3.55489e-016	1.15107e-014	1.05968e-014	1.68359e-014	1.41059e-014	5.53294e-015	7.90049e-015	-1.15632e-016	-3.27334e-016	-1.37741e-014	-1.86513e-014	-1.28539e-014	-6.20183e-015	-5.84707e-015	8.49738e-015	7.41788e-015	1.38111e-014	1.69373e-014	1.44735e-014	1.0047e-014	-1.7958e-014	-7.82662e-015	7.91835e-015
-2.71364e-014	-1.30389e-014	-4.92178e-016	1.11869e-014	1.03679e-014	1.65196e-014	1.39132e-014	5.29516e-015	7.92797e-015	-1.97597e-016	-5.24486e-016	-1.37215e-014	-1.86237e-014	-1.29731e-014	-6.44235e-015	-5.82174e-015	8.67404e-015	7.52526e-015	1.36582e-014	1.70884e-014	1.43192e-014	1.02341e-014	-1.7852e-014	-7.31971e-015	8.14274e-015
-2.68417e-014	-1.29901e-014	-6.05576e-016	1.08723e-014	1.01575e-014	1.62314e-014	1.37324e-014	5.02902e-015	7.9102e-015	-2.56754e-016	-7.25739e-016	-1.36516e-014	-1.85449e-014	-1.30678e-014	-6.65712e-015	-5.75012e-015	8.86107e-015	7.67937e-015	1.35268e-014	1.7254e-014	1.41539e-014	1.04186e-014	-1.77235e-014	-6.80695e-015	8.36965e-015
-2.65113e-014	-1.29593e-014	-6.9465e-016	1.05692e-014	9.96598e-015	1.59716e-014	1.35633e-014	4.73633e-015	7.84487e-015	-2.92518e-016	-9.30301e-016	-1.35624e-014	-1.84161e-014	-1.31363e-014	-6.84457e-015	-5.63142e-015	9.05854e-015	7.88082e-015	1.34185e-014	1.74349e-014	1.39793e-014	1.06001e-014	-1.75722e-014	-6.29231e-015	8.59859e-015
-2.61442e-014	-1.29427e-014	-7.59173e-016	1.02782e-014	9.79253e-015	1.57407e-014	1.34056e-014	4.4181e-015	7.73069e-015	-3.04561e-016	-1.13647e-015	-1.34523e-014	-1.8238e-014	-1.31783e-014	-7.00328e-015	-5.46521e-015	9.26543e-015	8.13054e-015	1.33353e-014	1.76318e-014	1.37971e-014	1.07786e-014	-1.73986e-014	-5.77955e-015	8.8293e-015
-2.57406e-014	-1.29375e-014	-7.99682e-016	1.00007e-014	9.63698e-015	1.55385e-014	1.32592e-014	4.07646e-015	7.56661e-015	-2.93256e-016	-1.34266e-015	-1.33198e-014	-1.80121e-014	-1.31934e-014	-7.13262e-015	-5.25227e-015	9.48134e-015	8.42814e-015	1.32784e-014	1.78452e-014	1.36087e-014	1.09538e-014	-1.72034e-014	-5.27307e-015	9.06197e-015
-2.53011e-014	-1.29402e-014	-8.16898e-016	9.73663e-015	9.49862e-015	1.53654e-014	1.31239e-014	3.71337e-015	7.35193e-015	-2.58428e-016	-1.54764e-015	-1.31631e-014	-1.77408e-014	-1.31809e-014	-7.23168e-015	-4.99402e-015	9.70554e-015	8.77337e-015	1.32489e-014	1.80745e-014	1.34151e-014	1.11251e-014	-1.69871e-014	-4.77682e-015	9.29632e-015
-2.48263e-014	-1.29467e-014	-8.11632e-016	9.48701e-015	9.37644e-015	1.52205e-014	1.29993e-014	3.33058e-015	7.08659e-015	-1.99789e-016	-1.74931e-015	-1.29813e-014	-1.74258e-014	-1.31405e-014	-7.29909e-015	-4.69091e-015	9.93754e-015	9.16512e-015	1.32479e-014	1.83197e-014	1.32187e-014	1.12917e-014	-1.67502e-014	-4.29418e-015	9.53274e-015
-2.43158e-014	-1.2953e-014	-7.85517e-016	9.25269e-015	9.27018e-015	1.51027e-014	1.28854e-014	2.93034e-015	6.7716e-015	-1.17821e-016	-1.94644e-015	-1.27734e-014	-1.70701e-014	-1.30727e-014	-7.33431e-015	-4.34421e-015	1.01764e-014	9.60223e-015	1.32761e-014	1.85801e-014	1.30208e-014	1.1453e-014	-1.64935e-014	-3.82843e-015	9.77054e-015
-2.37714e-014	-1.2956e-014	-7.39768e-016	9.03367e-015	9.17885e-015	1.50105e-014	1.27813e-014	2.51496e-015	6.40819e-015	-1.26257e-017	-2.1377e-015	-1.25383e-014	-1.66759e-014	-1.29774e-014	-7.33736e-015	-3.95624e-015	1.04214e-014	1.00833e-014	1.33344e-014	1.88549e-014	1.28242e-014	1.16087e-014	-1.62182e-014	-3.38251e-015	1.00097e-014
-2.31937e-014	-1.29522e-014	-6.76468e-016	8.83015e-015	9.10142e-015	1.49423e-014	1.26864e-014	2.08743e-015	5.99859e-015	1.15112e-016	-2.32167e-015	-1.22756e-014	-1.62468e-014	-1.28556e-014	-7.30842e-015	-3.52892e-015	1.06713e-014	1.06064e-014	1.34222e-014	1.91427e-014	1.26304e-014	1.17582e-014	-1.59255e-014	-2.95957e-015	1.02498e-014
-2.25834e-014	-1.29376e-014	-5.97945e-016	8.64242e-015	9.03705e-015	1.48964e-014	1.26005e-014	1.65142e-015	5.54496e-015	2.6483e-016	-2.49684e-015	-1.19854e-014	-1.57856e-014	-1.2708e-014	-7.24819e-015	-3.06465e-015	1.09248e-014	1.11687e-014	1.35392e-014	1.94423e-014	1.24409e-014	1.19002e-014	-1.56167e-014	-2.56206e-015	1.04898e-014
-2.19426e-014	-1.29092e-014	-5.06861e-016	8.47024e-015	8.98477e-015	1.48703e-014	1.25234e-014	1.20988e-015	5.05106e-015	4.35425e-016	-2.66172e-015	-1.1668e-014	-1.52964e-014	-1.25358e-014	-7.15779e-015	-2.56576e-015	1.11816e-014	1.17672e-014	1.36857e-014	1.97511e-014	1.22567e-014	1.20346e-014	-1.52932e-014	-2.19233e-015	1.073e-014
-2.12729e-014	-1.28635e-014	-4.05961e-016	8.31297e-015	8.9436e-015	1.48614e-014	1.24549e-014	7.65915e-016	4.52018e-015	6.26681e-016	-2.81518e-015	-1.13242e-014	-1.47825e-014	-1.23401e-014	-7.03803e-015	-2.03599e-015	1.14401e-014	1.23992e-014	1.38606e-014	2.00674e-014	1.20797e-014	1.216e-014	-1.49563e-014	-1.85231e-015	1.09698e-014
-2.05763e-014	-1.27979e-014	-2.98878e-016	8.17024e-015	8.91252e-015	1.48671e-014	1.23944e-014	3.22663e-016	3.95648e-015	8.37356e-016	-2.95581e-015	-1.09546e-014	-1.42476e-014	-1.21224e-014	-6.89007e-015	-1.47824e-015	1.16992e-014	1.3061e-014	1.40634e-014	2.03894e-014	1.19109e-014	1.22757e-014	-1.46073e-014	-1.54395e-015	1.12086e-014
-1.98553e-014	-1.27101e-014	-1.88447e-016	8.04111e-015	8.89066e-015	1.48847e-014	1.2341e-014	-1.16516e-016	3.36435e-015	1.0659e-015	-3.08276e-015	-1.05597e-014	-1.3695e-014	-1.18844e-014	-6.71565e-015	-8.95867e-016	1.19569e-014	1.37491e-014	1.42927e-014	2.07136e-014	1.17515e-014	1.23804e-014	-1.4248e-014	-1.26859e-015	1.14452e-014
-1.91125e-014	-1.2598e-014	-7.7261e-017	7.9254e-015	8.87704e-015	1.49108e-014	1.22947e-014	-5.48643e-016	2.74814e-015	1.31128e-015	-3.19525e-015	-1.01407e-014	-1.31286e-014	-1.1628e-014	-6.51699e-015	-2.92942e-016	1.22118e-014	1.44598e-014	1.45472e-014	2.10377e-014	1.16025e-014	1.24738e-014	-1.38802e-014	-1.02704e-015	1.1678e-014
-1.83505e-014	-1.24592e-014	3.13733e-017	7.82217e-015	8.87082e-015	1.49429e-014	1.22554e-014	-9.70934e-016	2.11304e-015	1.57242e-015	-3.29263e-015	-9.69995e-015	-1.25524e-014	-1.13546e-014	-6.29602e-015	3.26437e-016	1.24631e-014	1.51893e-014	1.48252e-014	2.13592e-014	1.14647e-014	1.25549e-014	-1.35059e-014	-8.20341e-016	1.19069e-014
-1.75723e-014	-1.22921e-014	1.34082e-016	7.73014e-015	8.87036e-015	1.49775e-014	1.22232e-014	-1.38027e-015	1.46411e-015	1.84784e-015	-3.37482e-015	-9.2389e-015	-1.19695e-014	-1.10658e-014	-6.05481e-015	9.58426e-016	1.27091e-014	1.59332e-014	1.51251e-014	2.16743e-014	1.13388e-014	1.2623e-014	-1.31274e-014	-6.48339e-016	1.21314e-014
-1.67805e-014	-1.2096e-014	2.28295e-016	7.64816e-015	8.87424e-015	1.50115e-014	1.2198e-014	-1.77466e-015	8.07007e-016	2.13585e-015	-3.44135e-015	-8.76034e-015	-1.13837e-014	-1.07638e-014	-5.7962e-015	1.59925e-015	1.29483e-014	1.66872e-014	1.54441e-014	2.19799e-014	1.12247e-014	1.26775e-014	-1.27464e-014	-5.10087e-016	1.23503e-014
-1.59786e-014	-1.18696e-014	3.11439e-016	7.57544e-015	8.88137e-015	1.50409e-014	1.21786e-014	-2.15115e-015	1.46675e-016	2.43483e-015	-3.49219e-015	-8.26642e-015	-1.07987e-014	-1.04505e-014	-5.52256e-015	2.244e-015	1.31798e-014	1.74461e-014	1.578e-014	2.22734e-014	1.11227e-014	1.27176e-014	-1.23652e-014	-4.05371e-016	1.25619e-014
-1.51689e-014	-1.16126e-014	3.80067e-016	7.51139e-015	8.89106e-015	1.50622e-014	1.21643e-014	-2.50696e-015	-5.11935e-016	2.74289e-015	-3.5276e-015	-7.76011e-015	-1.02175e-014	-1.01283e-014	-5.23668e-015	2.88948e-015	1.34022e-014	1.82052e-014	1.61294e-014	2.25516e-014	1.10318e-014	1.27424e-014	-1.1986e-014	-3.3338e-016	1.27654e-014
-1.43546e-014	-1.13245e-014	4.32334e-016	7.45538e-015	8.90261e-015	1.50726e-014	1.21552e-014	-2.83957e-015	-1.16406e-015	3.05837e-015	-3.54775e-015	-7.24404e-015	-9.64355e-015	-9.79923e-015	-4.94175e-015	3.53121e-015	1.36147e-014	1.89596e-014	1.64895e-014	2.2811e-014	1.09525e-014	1.27514e-014	-1.16112e-014	-2.92955e-016	1.29603e-014
-1.35391e-014	-1.10061e-014	4.65788e-016	7.40553e-015	8.91492e-015	1.50684e-014	1.21506e-014	-3.14771e-015	-1.80427e-015	3.37942e-015	-3.55288e-015	-6.72116e-015	-9.08074e-015	-9.46551e-015	-4.64069e-015	4.16457e-015	1.3816e-014	1.97053e-014	1.6857e-014	2.3048e-014	1.08834e-014	1.27437e-014	-1.12426e-014	-2.82022e-016	1.31451e-014
-1.27259e-014	-1.06575e-014	4.78911e-016	7.36079e-015	8.92616e-015	1.50467e-014	1.21496e-014	-3.42984e-015	-2.42792e-015	3.70385e-015	-3.54417e-015	-6.19519e-015	-8.53179e-015	-9.12861e-015	-4.33593e-015	4.78596e-015	1.40045e-014	2.0438e-014	1.72286e-014	2.32596e-014	1.08238e-014	1.27187e-014	-1.08828e-014	-2.99086e-016	1.33185e-014
-1.19189e-014	-1.02801e-014	4.70232e-016	7.31996e-015	8.9351e-015	1.50044e-014	1.21519e-014	-3.68497e-015	-3.03132e-015	4.03006e-015	-3.52218e-015	-5.6689e-015	-7.99909e-015	-8.79073e-015	-4.03063e-015	5.39137e-015	1.41796e-014	2.11529e-014	1.76012e-014	2.34435e-014	1.07728e-014	1.26759e-014	-1.05338e-014	-3.41817e-016	1.34795e-014
-1.11215e-014	-9.8758e-015	4.38135e-016	7.28202e-015	8.94022e-015	1.49392e-014	1.21568e-014	-3.91294e-015	-3.6098e-015	4.35527e-015	-3.48833e-015	-5.14591e-015	-7.48572e-015	-8.45371e-015	-3.72826e-015	5.97653e-015	1.43402e-014	2.1845e-014	1.79716e-014	2.35973e-014	1.07286e-014	1.26152e-014	-1.01976e-014	-4.07608e-016	1.36275e-014
-1.0337e-014	-9.44594e-015	3.81949e-016	7.24583e-015	8.94004e-015	1.48481e-014	1.2163e-014	-4.11265e-015	-4.16027e-015	4.6779e-015	-3.44431e-015	-4.62907e-015	-6.99354e-015	-8.11924e-015	-3.43211e-015	6.53784e-015	1.44853e-014	2.25105e-014	1.83365e-014	2.3719e-014	1.06898e-014	1.25367e-014	-9.87613e-015	-4.93598e-016	1.37615e-014
-9.5688e-015	-8.99257e-015	3.01235e-016	7.21009e-015	8.93281e-015	1.47287e-014	1.21699e-014	-4.28459e-015	-4.67916e-015	4.99558e-015	-3.39163e-015	-4.12158e-015	-6.52399e-015	-7.78915e-015	-3.14489e-015	7.07078e-015	1.46149e-014	2.31457e-014	1.86925e-014	2.3807e-014	1.06538e-014	1.244e-014	-9.57124e-015	-5.97502e-016	1.38798e-014
-8.81965e-015	-8.51831e-015	1.95595e-016	7.17387e-015	8.91663e-015	1.45786e-014	1.21761e-014	-4.42899e-015	-5.16515e-015	5.30588e-015	-3.33203e-015	-3.6264e-015	-6.07923e-015	-7.46454e-015	-2.86974e-015	7.5726e-015	1.47285e-014	2.3747e-014	1.90356e-014	2.38591e-014	1.06194e-014	1.23249e-014	-9.28477e-015	-7.1633e-016	1.39819e-014
-8.09293e-015	-8.02539e-015	6.55218e-017	7.13633e-015	8.88986e-015	1.43961e-014	1.21808e-014	-4.54708e-015	-5.61616e-015	5.60687e-015	-3.26701e-015	-3.14677e-015	-5.66105e-015	-7.14717e-015	-2.60997e-015	8.04023e-015	1.48258e-014	2.43102e-014	1.93627e-014	2.38746e-014	1.05852e-014	1.21922e-014	-9.01891e-015	-8.46865e-016	1.40666e-014
-7.39109e-015	-7.51657e-015	-8.83052e-017	7.09629e-015	8.85093e-015	1.4179e-014	1.21824e-014	-4.63951e-015	-6.03022e-015	5.89635e-015	-3.19809e-015	-2.68544e-015	-5.27071e-015	-6.83837e-015	-2.36814e-015	8.47128e-015	1.49075e-014	2.48319e-014	1.967e-014	2.3853e-014	1.05492e-014	1.20422e-014	-8.77465e-015	-9.86547e-016	1.41334e-014
-6.71741e-015	-6.99577e-015	-2.64972e-016	7.05324e-015	8.79797e-015	1.39262e-014	1.21797e-014	-4.70804e-015	-6.40683e-015	6.17236e-015	-3.12716e-015	-2.24479e-015	-4.90841e-015	-6.53929e-015	-2.14708e-015	8.86339e-015	1.4974e-014	2.53093e-014	1.99548e-014	2.37948e-014	1.05093e-014	1.18749e-014	-8.55357e-015	-1.13192e-015	1.41818e-014
-6.07404e-015	-6.46584e-015	-4.62569e-016	7.00668e-015	8.72883e-015	1.36368e-014	1.21725e-014	-4.75403e-015	-6.74622e-015	6.43274e-015	-3.05566e-015	-1.82705e-015	-4.57468e-015	-6.25073e-015	-1.94914e-015	9.21437e-015	1.50257e-014	2.57397e-014	2.02137e-014	2.36999e-014	1.04641e-014	1.16912e-014	-8.35673e-015	-1.27955e-015	1.42113e-014
-5.46347e-015	-5.92921e-015	-6.79986e-016	6.9559e-015	8.64162e-015	1.33107e-014	1.21592e-014	-4.78022e-015	-7.04814e-015	6.6757e-015	-2.98543e-015	-1.43461e-015	-4.26929e-015	-5.974e-015	-1.77613e-015	9.52166e-015	1.50625e-014	2.61213e-014	2.04433e-014	2.35685e-014	1.04125e-014	1.14917e-014	-8.18506e-015	-1.42703e-015	1.42219e-014
-4.88766e-015	-5.38947e-015	-9.14756e-016	6.90063e-015	8.53478e-015	1.2947e-014	1.21375e-014	-4.78826e-015	-7.31255e-015	6.89959e-015	-2.91834e-015	-1.06895e-015	-3.99205e-015	-5.70937e-015	-1.63031e-015	9.78407e-015	1.50854e-014	2.64528e-014	2.06419e-014	2.34013e-014	1.03528e-014	1.1277e-014	-8.03955e-015	-1.57146e-015	1.42132e-014
-4.34875e-015	-4.84952e-015	-1.16521e-015	6.84003e-015	8.40709e-015	1.25462e-014	1.21068e-014	-4.78137e-015	-7.54157e-015	7.1026e-015	-2.85581e-015	-7.31847e-016	-3.74231e-015	-5.45754e-015	-1.5128e-015	1.00008e-014	1.5096e-014	2.67326e-014	2.08069e-014	2.32e-014	1.02835e-014	1.10481e-014	-7.92066e-015	-1.70963e-015	1.41848e-014
-3.84774e-015	-4.3118e-015	-1.42894e-015	6.77382e-015	8.2569e-015	1.2109e-014	1.20654e-014	-4.76177e-015	-7.7364e-015	7.28284e-015	-2.79895e-015	-4.24212e-016	-3.52012e-015	-5.2184e-015	-1.42555e-015	1.0171e-014	1.50959e-014	2.69596e-014	2.0936e-014	2.2967e-014	1.0203e-014	1.08063e-014	-7.82853e-015	-1.83907e-015	1.41366e-014
-3.38543e-015	-3.77922e-015	-1.70324e-015	6.70216e-015	8.08239e-015	1.16356e-014	1.20115e-014	-4.73198e-015	-7.89931e-015	7.43947e-015	-2.74877e-015	-1.4676e-016	-3.32425e-015	-4.99219e-015	-1.36994e-015	1.02953e-014	1.50864e-014	2.71336e-014	2.10274e-014	2.27041e-014	1.01101e-014	1.05528e-014	-7.76286e-015	-1.95714e-015	1.40688e-014
-2.96255e-015	-3.25403e-015	-1.98496e-015	6.62507e-015	7.881e-015	1.11274e-014	1.19437e-014	-4.69538e-015	-8.03271e-015	7.57148e-015	-2.70681e-015	1.00521e-016	-3.15369e-015	-4.77911e-015	-1.34625e-015	1.03736e-014	1.50688e-014	2.72549e-014	2.10797e-014	2.24136e-014	1.00044e-014	1.02895e-014	-7.72351e-015	-2.06239e-015	1.39822e-014
-2.57901e-015	-2.73916e-015	-2.27115e-015	6.54261e-015	7.6512e-015	1.0586e-014	1.18614e-014	-4.655e-015	-8.13878e-015	7.67795e-015	-2.67348e-015	3.1786e-016	-3.00724e-015	-4.57924e-015	-1.35466e-015	1.04066e-014	1.50453e-014	2.73233e-014	2.10915e-014	2.20989e-014	9.8855e-015	1.00179e-014	-7.70926e-015	-2.15239e-015	1.38773e-014
-2.23412e-015	-2.23713e-015	-2.55959e-015	6.45519e-015	7.39183e-015	1.0013e-014	1.17632e-014	-4.61348e-015	-8.22008e-015	7.75778e-015	-2.64929e-015	5.05619e-016	-2.88277e-015	-4.39196e-015	-1.39556e-015	1.03954e-014	1.50178e-014	2.73398e-014	2.1062e-014	2.17626e-014	9.75313e-015	9.7393e-015	-7.71989e-015	-2.2247e-015	1.37546e-014
-1.92745e-015	-1.75039e-015	-2.84767e-015	6.36243e-015	7.10228e-015	9.41053e-015	1.16477e-014	-4.57355e-015	-8.27922e-015	7.81043e-015	-2.63493e-015	6.64857e-016	-2.7785e-015	-4.21732e-015	-1.46904e-015	1.03416e-014	1.49884e-014	2.73055e-014	2.09901e-014	2.14081e-014	9.60712e-015	9.45621e-015	-7.75439e-015	-2.27848e-015	1.36152e-014
-1.65808e-015	-1.28051e-015	-3.13213e-015	6.26517e-015	6.78154e-015	8.7813e-015	1.15144e-014	-4.53777e-015	-8.31948e-015	7.83607e-015	-2.63037e-015	7.96865e-016	-2.69305e-015	-4.05499e-015	-1.574e-015	1.02479e-014	1.49587e-014	2.72225e-014	2.08758e-014	2.10388e-014	9.44829e-015	9.16972e-015	-7.8111e-015	-2.3129e-015	1.34597e-014
-1.42446e-015	-8.28626e-016	-3.41045e-015	6.16431e-015	6.42898e-015	8.12852e-015	1.13631e-014	-4.50906e-015	-8.34385e-015	7.83459e-015	-2.63583e-015	9.02977e-016	-2.62399e-015	-3.904e-015	-1.70921e-015	1.01162e-014	1.49311e-014	2.70928e-014	2.07193e-014	2.0658e-014	9.2772e-015	8.88152e-015	-7.8878e-015	-2.3267e-015	1.32899e-014
-1.22563e-015	-3.964e-016	-3.6802e-015	6.06004e-015	6.04495e-015	7.45477e-015	1.11922e-014	-4.49015e-015	-8.35471e-015	7.8062e-015	-2.65068e-015	9.84844e-016	-2.56914e-015	-3.76377e-015	-1.87366e-015	9.94897e-015	1.4908e-014	2.69182e-014	2.05209e-014	2.02696e-014	9.09456e-015	8.59357e-015	-7.98271e-015	-2.3195e-015	1.31068e-014
-1.05939e-015	1.56455e-017	-3.93886e-015	5.95354e-015	5.62994e-015	6.76365e-015	1.10012e-014	-4.4838e-015	-8.35518e-015	7.75159e-015	-2.67478e-015	1.04488e-015	-2.52618e-015	-3.63392e-015	-2.0667e-015	9.74969e-015	1.4892e-014	2.67014e-014	2.02811e-014	1.98771e-014	8.90094e-015	8.30823e-015	-8.09388e-015	-2.29073e-015	1.29117e-014
-9.22726e-016	4.07153e-016	-4.1842e-015	5.84516e-015	5.18373e-015	6.05814e-015	1.07897e-014	-4.49183e-015	-8.34775e-015	7.67168e-015	-2.70795e-015	1.08528e-015	-2.49301e-015	-3.51399e-015	-2.28601e-015	9.52126e-015	1.48856e-014	2.6446e-014	2.00014e-014	1.94851e-014	8.69733e-015	8.02735e-015	-8.21944e-015	-2.24114e-015	1.27066e-014
-8.14e-016	7.77893e-016	-4.41335e-015	5.73596e-015	4.7074e-015	5.34154e-015	1.0557e-014	-4.51612e-015	-8.33521e-015	7.5672e-015	-2.74944e-015	1.10863e-015	-2.46807e-015	-3.40314e-015	-2.52849e-015	9.26761e-015	1.48909e-014	2.61551e-014	1.96836e-014	1.90974e-014	8.48578e-015	7.7533e-015	-8.35655e-015	-2.17041e-015	1.24932e-014
-7.30391e-016	1.12754e-015	-4.62482e-015	5.62714e-015	4.20217e-015	4.61813e-015	1.03034e-014	-4.55812e-015	-8.31903e-015	7.43938e-015	-2.79787e-015	1.11784e-015	-2.44849e-015	-3.30006e-015	-2.79174e-015	8.99217e-015	1.49104e-014	2.58317e-014	1.93296e-014	1.8717e-014	8.26881e-015	7.48778e-015	-8.5021e-015	-2.07921e-015	1.22728e-014
-6.6861e-016	1.45659e-015	-4.81664e-015	5.51915e-015	3.66919e-015	3.89193e-015	1.00284e-014	-4.61913e-015	-8.30096e-015	7.28963e-015	-2.85233e-015	1.11579e-015	-2.43231e-015	-3.20424e-015	-3.07375e-015	8.69843e-015	1.49464e-014	2.54803e-014	1.89409e-014	1.83472e-014	8.04823e-015	7.23312e-015	-8.65399e-015	-1.96865e-015	1.20474e-014
-6.2609e-016	1.76596e-015	-4.98778e-015	5.41285e-015	3.11115e-015	3.167e-015	9.73179e-015	-4.70079e-015	-8.2823e-015	7.11996e-015	-2.91169e-015	1.10512e-015	-2.41778e-015	-3.11459e-015	-3.37107e-015	8.39036e-015	1.50014e-014	2.51045e-014	1.85198e-014	1.79915e-014	7.82615e-015	6.99161e-015	-8.80875e-015	-1.8398e-015	1.18185e-014
-5.98614e-016	2.05732e-015	-5.13668e-015	5.30943e-015	2.53026e-015	2.44731e-015	9.41407e-015	-4.8042e-015	-8.26436e-015	6.93224e-015	-2.97427e-015	1.08835e-015	-2.40338e-015	-3.03027e-015	-3.68065e-015	8.07236e-015	1.50773e-014	2.4708e-014	1.8069e-014	1.76523e-014	7.60474e-015	6.76465e-015	-8.96342e-015	-1.69356e-015	1.1588e-014
-5.81863e-016	2.33236e-015	-5.26268e-015	5.20977e-015	1.92869e-015	1.73664e-015	9.07585e-015	-4.92913e-015	-8.24792e-015	6.72861e-015	-3.03839e-015	1.06837e-015	-2.38739e-015	-2.95e-015	-3.99934e-015	7.74856e-015	1.51754e-014	2.4295e-014	1.75917e-014	1.73328e-014	7.38591e-015	6.55426e-015	-9.11464e-015	-1.53109e-015	1.13581e-014
-5.72259e-016	2.59224e-015	-5.36546e-015	5.11451e-015	1.31001e-015	1.03922e-015	8.71826e-015	-5.07546e-015	-8.23353e-015	6.5113e-015	-3.10257e-015	1.04826e-015	-2.36811e-015	-2.8738e-015	-4.32404e-015	7.42302e-015	1.52973e-014	2.38693e-014	1.70903e-014	1.70356e-014	7.1724e-015	6.36155e-015	-9.25949e-015	-1.35413e-015	1.113e-014
-5.65617e-016	2.83866e-015	-5.44423e-015	5.02473e-015	6.77329e-016	3.5911e-016	8.34277e-015	-5.24263e-015	-8.22119e-015	6.28257e-015	-3.16517e-015	1.03085e-015	-2.34358e-015	-2.80063e-015	-4.65134e-015	7.10029e-015	1.54451e-014	2.34347e-014	1.65682e-014	1.67628e-014	6.96637e-015	6.1884e-015	-9.39531e-015	-1.16448e-015	1.09064e-014
-5.58349e-016	3.07368e-015	-5.49905e-015	4.94122e-015	3.46313e-017	-3.00388e-016	7.94986e-015	-5.43021e-015	-8.21036e-015	6.04487e-015	-3.22463e-015	1.01926e-015	-2.3124e-015	-2.72942e-015	-4.9777e-015	6.78453e-015	1.56199e-014	2.29946e-014	1.60282e-014	1.65158e-014	6.769e-015	6.03633e-015	-9.51929e-015	-9.64029e-016	1.06885e-014
-5.46659e-016	3.2996e-015	-5.53118e-015	4.86531e-015	-6.13968e-016	-9.35512e-016	7.54034e-015	-5.63693e-015	-8.20116e-015	5.8008e-015	-3.27914e-015	1.01558e-015	-2.27407e-015	-2.65906e-015	-5.29963e-015	6.47935e-015	1.58226e-014	2.25522e-014	1.5473e-014	1.62964e-014	6.58275e-015	5.90643e-015	-9.62816e-015	-7.54726e-016	1.04781e-014
-5.26115e-016	3.51877e-015	-5.5406e-015	4.79745e-015	-1.26453e-015	-1.54239e-015	7.1154e-015	-5.8611e-015	-8.19218e-015	5.55281e-015	-3.32757e-015	1.022e-015	-2.22731e-015	-2.58922e-015	-5.61394e-015	6.1883e-015	1.60532e-014	2.21112e-014	1.49061e-014	1.61049e-014	6.40961e-015	5.79933e-015	-9.71895e-015	-5.37888e-016	1.02762e-014
-4.92873e-016	3.73291e-015	-5.52808e-015	4.73768e-015	-1.9126e-015	-2.11857e-015	6.67653e-015	-6.10102e-015	-8.18213e-015	5.30268e-015	-3.36862e-015	1.04101e-015	-2.17169e-015	-2.51883e-015	-5.91682e-015	5.91534e-015	1.63122e-014	2.16746e-014	1.43307e-014	1.59416e-014	6.2509e-015	5.71657e-015	-9.78937e-015	-3.15503e-016	1.0084e-014
-4.43521e-016	3.94491e-015	-5.49375e-015	4.68655e-015	-2.55386e-015	-2.66069e-015	6.22565e-015	-6.35473e-015	-8.16983e-015	5.05321e-015	-3.40095e-015	1.07373e-015	-2.10699e-015	-2.44762e-015	-6.20504e-015	5.66318e-015	1.65992e-014	2.12453e-014	1.37496e-014	1.5807e-014	6.108e-015	5.65844e-015	-9.8369e-015	-8.89663e-017	9.90298e-015
-3.74735e-016	4.15788e-015	-5.43916e-015	4.64431e-015	-3.18313e-015	-3.16696e-015	5.76412e-015	-6.62008e-015	-8.15424e-015	4.8069e-015	-3.42323e-015	1.12136e-015	-2.03289e-015	-2.37531e-015	-6.47572e-015	5.43426e-015	1.69137e-014	2.08259e-014	1.31659e-014	1.57005e-014	5.98256e-015	5.62504e-015	-9.85925e-015	1.39314e-016	9.73442e-015
-2.83012e-016	4.37407e-015	-5.36626e-015	4.61081e-015	-3.79641e-015	-3.63524e-015	5.2931e-015	-6.89496e-015	-8.13325e-015	4.56615e-015	-3.43444e-015	1.1853e-015	-1.94971e-015	-2.3018e-015	-6.7264e-015	5.23114e-015	1.7254e-014	2.04189e-014	1.25821e-014	1.56217e-014	5.87501e-015	5.61625e-015	-9.85478e-015	3.67648e-016	9.57948e-015
-1.65243e-016	4.59594e-015	-5.27685e-015	4.5864e-015	-4.38885e-015	-4.0632e-015	4.81415e-015	-7.1763e-015	-8.1045e-015	4.33301e-015	-3.43432e-015	1.26585e-015	-1.85784e-015	-2.22581e-015	-6.95458e-015	5.05574e-015	1.76193e-014	2.00257e-014	1.2001e-014	1.55698e-014	5.7854e-015	5.63218e-015	-9.82181e-015	5.94783e-016	9.43903e-015
-1.87253e-017	4.82569e-015	-5.17264e-015	4.57084e-015	-4.95602e-015	-4.44963e-015	4.32951e-015	-7.46101e-015	-8.06664e-015	4.11014e-015	-3.42217e-015	1.36395e-015	-1.75752e-015	-2.14718e-015	-7.15774e-015	4.91037e-015	1.80086e-014	1.9648e-014	1.14248e-014	1.55433e-014	5.71435e-015	5.67226e-015	-9.75917e-015	8.19073e-016	9.31345e-015
1.59166e-016	5.06531e-015	-5.05549e-015	4.56402e-015	-5.49451e-015	-4.79302e-015	3.8413e-015	-7.7459e-015	-8.01785e-015	3.89976e-015	-3.39817e-015	1.47945e-015	-1.64958e-015	-2.06581e-015	-7.33419e-015	4.79578e-015	1.8419e-014	1.92874e-014	1.08562e-014	1.55405e-014	5.66167e-015	5.7359e-015	-9.66635e-015	1.03945e-015	9.20201e-015
3.69898e-016	5.31733e-015	-4.92726e-015	4.566e-015	-5.99979e-015	-5.09264e-015	3.35125e-015	-8.02864e-015	-7.9567e-015	3.70381e-015	-3.36264e-015	1.61214e-015	-1.53407e-015	-1.98141e-015	-7.48257e-015	4.71265e-015	1.88479e-014	1.89442e-014	1.02972e-014	1.55597e-014	5.62609e-015	5.82277e-015	-9.54169e-015	1.25423e-015	9.105e-015
6.15166e-016	5.58298e-015	-4.78992e-015	4.5765e-015	-6.46786e-015	-5.3483e-015	2.86052e-015	-8.30553e-015	-7.88187e-015	3.52321e-015	-3.31539e-015	1.76142e-015	-1.4122e-015	-1.89346e-015	-7.60172e-015	4.661e-015	1.92933e-014	1.86185e-014	9.74949e-015	1.55984e-014	5.60646e-015	5.93177e-015	-9.38519e-015	1.46236e-015	9.02276e-015
8.96079e-016	5.86411e-015	-4.64568e-015	4.59432e-015	-6.8948e-015	-5.56003e-015	2.3702e-015	-8.57358e-015	-7.79222e-015	3.35938e-015	-3.25647e-015	1.92609e-015	-1.2847e-015	-1.80199e-015	-7.69052e-015	4.64106e-015	1.97518e-014	1.83106e-014	9.21468e-015	1.56545e-014	5.60229e-015	6.06144e-015	-9.19677e-015	1.66281e-015	8.95466e-015
1.21315e-015	6.16181e-015	-4.49684e-015	4.61874e-015	-7.27746e-015	-5.72834e-015	1.8815e-015	-8.82971e-015	-7.68673e-015	3.21405e-015	-3.18651e-015	2.10551e-015	-1.15284e-015	-1.7071e-015	-7.74824e-015	4.65228e-015	2.02199e-014	1.80203e-014	8.69459e-015	1.57255e-014	5.61212e-015	6.21025e-015	-8.97638e-015	1.85513e-015	8.90104e-015
1.56719e-015	6.4772e-015	-4.34571e-015	4.64919e-015	-7.6131e-015	-5.85378e-015	1.39623e-015	-9.07064e-015	-7.56457e-015	3.08811e-015	-3.10667e-015	2.29892e-015	-1.01741e-015	-1.60855e-015	-7.77446e-015	4.69304e-015	2.06937e-014	1.77463e-014	8.19007e-015	1.58086e-014	5.63378e-015	6.37651e-015	-8.72517e-015	2.03833e-015	8.86113e-015
1.95847e-015	6.81139e-015	-4.19393e-015	4.68498e-015	-7.89973e-015	-5.93745e-015	9.16295e-016	-9.29371e-015	-7.42529e-015	2.9822e-015	-3.01818e-015	2.5045e-015	-8.80222e-016	-1.50604e-015	-7.77005e-015	4.76221e-015	2.11695e-014	1.74876e-014	7.70172e-015	1.59017e-014	5.66515e-015	6.55815e-015	-8.44402e-015	2.21211e-015	8.83387e-015
2.38657e-015	7.16499e-015	-4.04329e-015	4.72502e-015	-8.13561e-015	-5.98083e-015	4.42591e-016	-9.49612e-015	-7.26845e-015	2.89691e-015	-2.92201e-015	2.72003e-015	-7.42043e-016	-1.39997e-015	-7.73481e-015	4.85805e-015	2.16428e-014	1.72421e-014	7.22981e-015	1.6002e-014	5.70383e-015	6.75302e-015	-8.13345e-015	2.37612e-015	8.81844e-015
2.8504e-015	7.5375e-015	-3.89557e-015	4.76859e-015	-8.31983e-015	-5.98527e-015	-2.48015e-017	-9.67517e-015	-7.09417e-015	2.83238e-015	-2.81957e-015	2.944e-015	-6.03762e-016	-1.29015e-015	-7.6692e-015	4.97819e-015	2.21093e-014	1.70082e-014	6.77534e-015	1.61063e-014	5.7473e-015	6.95889e-015	-7.79554e-015	2.53028e-015	8.81342e-015
3.34862e-015	7.92856e-015	-3.75273e-015	4.81463e-015	-8.45128e-015	-5.95321e-015	-4.84434e-016	-9.82811e-015	-6.90336e-015	2.78877e-015	-2.71222e-015	3.17484e-015	-4.66269e-016	-1.17722e-015	-7.57402e-015	5.12076e-015	2.25641e-014	1.67831e-014	6.33743e-015	1.62122e-014	5.79189e-015	7.1735e-015	-7.43216e-015	2.67418e-015	8.81736e-015
3.87994e-015	8.3385e-015	-3.61668e-015	4.86193e-015	-8.53042e-015	-5.887e-015	-9.35229e-016	-9.9529e-015	-6.69681e-015	2.76573e-015	-2.60137e-015	3.41039e-015	-3.30705e-016	-1.06191e-015	-7.45084e-015	5.283e-015	2.30031e-014	1.65644e-014	5.91579e-015	1.63167e-014	5.8348e-015	7.39444e-015	-7.04509e-015	2.80827e-015	8.82837e-015
4.44286e-015	8.76629e-015	-3.48907e-015	4.90929e-015	-8.55755e-015	-5.78919e-015	-1.37665e-015	-1.00479e-014	-6.47588e-015	2.76293e-015	-2.48844e-015	3.64878e-015	-1.97997e-016	-9.43758e-016	-7.30191e-015	5.4619e-015	2.34213e-014	1.63495e-014	5.51035e-015	1.64175e-014	5.87272e-015	7.61924e-015	-6.63676e-015	2.93302e-015	8.84552e-015
5.03439e-015	9.21084e-015	-3.37097e-015	4.95471e-015	-8.5327e-015	-5.66236e-015	-1.80801e-015	-1.01118e-014	-6.24203e-015	2.78007e-015	-2.37533e-015	3.88796e-015	-6.88606e-017	-8.23239e-016	-7.12908e-015	5.65393e-015	2.38144e-014	1.61355e-014	5.12045e-015	1.65117e-014	5.9027e-015	7.84543e-015	-6.20977e-015	3.04869e-015	8.8671e-015
5.65237e-015	9.67137e-015	-3.26381e-015	4.99776e-015	-8.458e-015	-5.50955e-015	-2.22963e-015	-1.01428e-014	-5.99734e-015	2.81627e-015	-2.26363e-015	4.12631e-015	5.61984e-017	-6.9995e-016	-6.93497e-015	5.85574e-015	2.41784e-014	1.59202e-014	4.74566e-015	1.65971e-014	5.92224e-015	8.06964e-015	-5.76639e-015	3.15568e-015	8.89165e-015
6.29467e-015	1.01459e-014	-3.16774e-015	5.03694e-015	-8.33589e-015	-5.33394e-015	-2.64087e-015	-1.01402e-014	-5.74385e-015	2.87098e-015	-2.15492e-015	4.3623e-015	1.76284e-016	-5.74612e-016	-6.72133e-015	6.06353e-015	2.45083e-014	1.57005e-014	4.38453e-015	1.66716e-014	5.92846e-015	8.28975e-015	-5.30896e-015	3.25491e-015	8.91679e-015
6.95773e-015	1.06333e-014	-3.08413e-015	5.07128e-015	-8.16936e-015	-5.13899e-015	-3.04168e-015	-1.01039e-014	-5.484e-015	2.94269e-015	-2.05057e-015	4.59427e-015	2.92236e-016	-4.47462e-016	-6.49083e-015	6.27435e-015	2.47998e-014	1.54729e-014	4.03542e-015	1.67327e-014	5.91794e-015	8.50291e-015	-4.8402e-015	3.34672e-015	8.94125e-015
7.63872e-015	1.11306e-014	-3.01336e-015	5.09962e-015	-7.96131e-015	-4.92748e-015	-3.43165e-015	-1.00334e-014	-5.22142e-015	3.03019e-015	-1.95137e-015	4.8209e-015	4.03322e-016	-3.18742e-016	-6.24634e-015	6.48507e-015	2.50495e-014	1.52346e-014	3.698e-015	1.67788e-014	5.88796e-015	8.70663e-015	-4.3626e-015	3.43183e-015	8.96358e-015
8.33443e-015	1.1636e-014	-2.95588e-015	5.12119e-015	-7.71529e-015	-4.70256e-015	-3.81081e-015	-9.92843e-015	-4.95809e-015	3.13238e-015	-1.85874e-015	5.04099e-015	5.10013e-016	-1.88321e-016	-5.99089e-015	6.69206e-015	2.5254e-014	1.49832e-014	3.37118e-015	1.68079e-014	5.83586e-015	8.89901e-015	-3.87872e-015	3.5114e-015	8.983e-015
9.0411e-015	1.21472e-014	-2.91222e-015	5.13502e-015	-7.43507e-015	-4.46737e-015	-4.17946e-015	-9.7887e-015	-4.69735e-015	3.24798e-015	-1.77395e-015	5.25393e-015	6.12926e-016	-5.58428e-017	-5.72683e-015	6.89257e-015	2.54102e-014	1.47157e-014	3.0532e-015	1.6819e-014	5.75886e-015	9.07708e-015	-3.39199e-015	3.58656e-015	8.99759e-015
9.75551e-015	1.26618e-014	-2.88214e-015	5.14044e-015	-7.12538e-015	-4.22515e-015	-4.5372e-015	-9.61476e-015	-4.44273e-015	3.37593e-015	-1.69792e-015	5.45864e-015	7.12191e-016	7.75308e-017	-5.45621e-015	7.08337e-015	2.55157e-014	1.44299e-014	2.74362e-015	1.68105e-014	5.6548e-015	9.23884e-015	-2.90521e-015	3.65756e-015	9.00593e-015
1.04739e-014	1.31776e-014	-2.86558e-015	5.13713e-015	-6.79103e-015	-3.97867e-015	-4.88392e-015	-9.40738e-015	-4.19659e-015	3.51491e-015	-1.63119e-015	5.65463e-015	8.08597e-016	2.11403e-016	-5.1816e-015	7.26138e-015	2.55682e-014	1.41229e-014	2.44134e-015	1.6782e-014	5.52227e-015	9.38209e-015	-2.42123e-015	3.72483e-015	9.00718e-015
1.11928e-014	1.36914e-014	-2.86211e-015	5.12469e-015	-6.437e-015	-3.73107e-015	-5.21952e-015	-9.16791e-015	-3.96242e-015	3.66322e-015	-1.57399e-015	5.84194e-015	9.03131e-016	3.4562e-016	-4.90596e-015	7.42376e-015	2.55655e-014	1.37928e-014	2.14496e-015	1.6733e-014	5.36031e-015	9.50509e-015	-1.94224e-015	3.78974e-015	8.99969e-015
1.19093e-014	1.42009e-014	-2.87134e-015	5.10217e-015	-6.06838e-015	-3.48524e-015	-5.5433e-015	-8.8978e-015	-3.74305e-015	3.81916e-015	-1.52703e-015	6.02107e-015	9.96642e-016	4.8001e-016	-4.63182e-015	7.56817e-015	2.55058e-014	1.34377e-014	1.85316e-015	1.66631e-014	5.16763e-015	9.6066e-015	-1.47103e-015	3.85234e-015	8.9824e-015
1.26195e-014	1.47036e-014	-2.8929e-015	5.06905e-015	-5.69011e-015	-3.24399e-015	-5.85537e-015	-8.59903e-015	-3.54151e-015	3.98196e-015	-1.49007e-015	6.19244e-015	1.09006e-015	6.14201e-016	-4.361e-015	7.69281e-015	2.53886e-014	1.30556e-014	1.56589e-015	1.65716e-014	4.94333e-015	9.68535e-015	-1.00952e-015	3.91312e-015	8.95506e-015
1.33202e-014	1.51966e-014	-2.92558e-015	5.02491e-015	-5.30794e-015	-3.00993e-015	-6.15498e-015	-8.2728e-015	-3.36006e-015	4.15e-015	-1.46251e-015	6.35642e-015	1.18491e-015	7.48063e-016	-4.09577e-015	7.79631e-015	2.52135e-014	1.26458e-014	1.28231e-015	1.6458e-014	4.68739e-015	9.74017e-015	-5.59721e-016	3.97306e-015	8.91686e-015
1.40084e-014	1.56769e-014	-2.96867e-015	4.96946e-015	-4.92723e-015	-2.78545e-015	-6.44105e-015	-7.92127e-015	-3.20045e-015	4.32225e-015	-1.44429e-015	6.51358e-015	1.28253e-015	8.81212e-016	-3.83878e-015	7.87734e-015	2.49803e-014	1.22076e-014	1.0012e-015	1.63224e-014	4.40077e-015	9.77002e-015	-1.23558e-016	4.03233e-015	8.86781e-015
1.46806e-014	1.61421e-014	-3.02163e-015	4.90287e-015	-4.55286e-015	-2.57216e-015	-6.71293e-015	-7.54621e-015	-3.06468e-015	4.49792e-015	-1.4345e-015	6.66494e-015	1.3843e-015	1.01326e-015	-3.59171e-015	7.93442e-015	2.46902e-014	1.17407e-014	7.22487e-016	1.61643e-014	4.0845e-015	9.77382e-015	2.97269e-016	4.09092e-015	8.80841e-015
1.53346e-014	1.65903e-014	-3.08332e-015	4.82467e-015	-4.18962e-015	-2.3716e-015	-6.9698e-015	-7.14983e-015	-2.95405e-015	4.67639e-015	-1.43217e-015	6.81219e-015	1.49203e-015	1.14365e-015	-3.35587e-015	7.96735e-015	2.43441e-014	1.12456e-014	4.45817e-016	1.59844e-014	3.73967e-015	9.75156e-015	7.01222e-016	4.14885e-015	8.73788e-015
1.59678e-014	1.70186e-014	-3.15272e-015	4.73409e-015	-3.84189e-015	-2.18586e-015	-7.2108e-015	-6.73416e-015	-2.86982e-015	4.85643e-015	-1.43634e-015	6.95671e-015	1.60691e-015	1.27294e-015	-3.13261e-015	7.9767e-015	2.39441e-014	1.07224e-014	1.7011e-016	1.5783e-014	3.36852e-015	9.70326e-015	1.0868e-015	4.20673e-015	8.6566e-015
1.6578e-014	1.74246e-014	-3.22899e-015	4.63203e-015	-3.51449e-015	-2.01581e-015	-7.43482e-015	-6.30181e-015	-2.81243e-015	5.03759e-015	-1.44528e-015	7.10037e-015	1.73024e-015	1.40094e-015	-2.92256e-015	7.96201e-015	2.34921e-014	1.01724e-014	-1.05226e-016	1.55603e-014	2.97355e-015	9.62947e-015	1.45339e-015	4.2643e-015	8.56489e-015
1.71631e-014	1.78062e-014	-3.31067e-015	4.51867e-015	-3.21159e-015	-1.86207e-015	-7.64131e-015	-5.85502e-015	-2.7819e-015	5.21938e-015	-1.45706e-015	7.2441e-015	1.86292e-015	1.52687e-015	-2.72653e-015	7.92417e-015	2.29909e-014	9.5971e-015	-3.80129e-016	1.53165e-014	2.55677e-015	9.52998e-015	1.80046e-015	4.32079e-015	8.46329e-015
1.77219e-014	1.81616e-014	-3.39669e-015	4.39391e-015	-2.9366e-015	-1.72592e-015	-7.82981e-015	-5.39636e-015	-2.77736e-015	5.40138e-015	-1.47038e-015	7.38959e-015	2.00626e-015	1.65036e-015	-2.54485e-015	7.86422e-015	2.24438e-014	8.99793e-015	-6.53206e-016	1.50514e-014	2.12157e-015	9.40537e-015	2.12676e-015	4.3763e-015	8.35278e-015
1.8252e-014	1.84898e-014	-3.48654e-015	4.25915e-015	-2.69253e-015	-1.60798e-015	-7.99958e-015	-4.92804e-015	-2.79801e-015	5.58346e-015	-1.48324e-015	7.53853e-015	2.16175e-015	1.77151e-015	-2.37849e-015	7.78395e-015	2.18549e-014	8.37667e-015	-9.2463e-016	1.47657e-014	1.67111e-015	9.25649e-015	2.43217e-015	4.42982e-015	8.2344e-015
1.87525e-014	1.87893e-014	-3.57934e-015	4.11461e-015	-2.4827e-015	-1.5087e-015	-8.1486e-015	-4.45265e-015	-2.84152e-015	5.76514e-015	-1.49351e-015	7.69314e-015	2.33026e-015	1.89e-015	-2.22755e-015	7.68454e-015	2.12281e-014	7.73586e-015	-1.19394e-015	1.44596e-014	1.20855e-015	9.084e-015	2.71658e-015	4.48044e-015	8.10943e-015
1.9222e-014	1.9059e-014	-3.67454e-015	3.96073e-015	-2.30981e-015	-1.42786e-015	-8.27514e-015	-3.97165e-015	-2.9054e-015	5.94609e-015	-1.49933e-015	7.85519e-015	2.5123e-015	2.00533e-015	-2.09193e-015	7.56808e-015	2.05672e-014	7.07764e-015	-1.45996e-015	1.4133e-014	7.37881e-016	8.88961e-015	2.98019e-015	4.52765e-015	7.97936e-015
1.96603e-014	1.92988e-014	-3.7707e-015	3.79748e-015	-2.17443e-015	-1.36494e-015	-8.37729e-015	-3.48726e-015	-2.98824e-015	6.12612e-015	-1.49869e-015	8.02629e-015	2.70874e-015	2.11739e-015	-1.97159e-015	7.43688e-015	1.98768e-014	6.40478e-015	-1.72228e-015	1.37866e-014	2.62977e-016	8.67522e-015	3.22228e-015	4.57116e-015	7.84548e-015
2.00666e-014	1.95076e-014	-3.86724e-015	3.62468e-015	-2.07763e-015	-1.31948e-015	-8.45392e-015	-3.00228e-015	-3.08655e-015	6.30565e-015	-1.48968e-015	8.20777e-015	2.91965e-015	2.22543e-015	-1.86555e-015	7.29285e-015	1.91615e-014	5.72024e-015	-1.98034e-015	1.34206e-014	-2.11975e-016	8.44253e-015	3.4436e-015	4.61039e-015	7.70954e-015
2.04408e-014	1.96848e-014	-3.96326e-015	3.44303e-015	-2.02058e-015	-1.29119e-015	-8.50358e-015	-2.51879e-015	-3.19685e-015	6.48482e-015	-1.47047e-015	8.40101e-015	3.14554e-015	2.32917e-015	-1.77302e-015	7.13862e-015	1.84257e-014	5.02806e-015	-2.23287e-015	1.3035e-014	-6.82779e-016	8.19331e-015	3.64453e-015	4.64402e-015	7.57274e-015
2.07831e-014	1.98301e-014	-4.05782e-015	3.25316e-015	-2.00287e-015	-1.27906e-015	-8.52489e-015	-2.0385e-015	-3.31539e-015	6.66387e-015	-1.43935e-015	8.60697e-015	3.38624e-015	2.42867e-015	-1.69318e-015	6.97726e-015	1.76747e-014	4.33185e-015	-2.47824e-015	1.26299e-014	-1.14497e-015	7.92925e-015	3.8257e-015	4.67055e-015	7.43613e-015
2.10935e-014	1.99443e-014	-4.15019e-015	3.05577e-015	-2.02365e-015	-1.28196e-015	-8.51618e-015	-1.5633e-015	-3.43847e-015	6.84282e-015	-1.39397e-015	8.82658e-015	3.64126e-015	2.52407e-015	-1.62538e-015	6.811e-015	1.69132e-014	3.63461e-015	-2.71545e-015	1.22056e-014	-1.59436e-015	7.65217e-015	3.9879e-015	4.6886e-015	7.30106e-015
2.13723e-014	2.00272e-014	-4.24022e-015	2.85104e-015	-2.08179e-015	-1.29783e-015	-8.47615e-015	-1.09491e-015	-3.5616e-015	7.02266e-015	-1.33274e-015	9.0606e-015	3.90932e-015	2.61464e-015	-1.56893e-015	6.64244e-015	1.61461e-014	2.94024e-015	-2.94326e-015	1.17626e-014	-2.02687e-015	7.3646e-015	4.13172e-015	4.69726e-015	7.1691e-015
2.16208e-014	2.00789e-014	-4.32753e-015	2.63911e-015	-2.17529e-015	-1.32614e-015	-8.40353e-015	-6.35683e-016	-3.67976e-015	7.2032e-015	-1.25415e-015	9.30948e-015	4.18929e-015	2.70009e-015	-1.52239e-015	6.47435e-015	1.53789e-014	2.25289e-015	-3.1606e-015	1.13007e-014	-2.43885e-015	7.06906e-015	4.25801e-015	4.6958e-015	7.04149e-015
2.18393e-014	2.01011e-014	-4.41127e-015	2.42051e-015	-2.30136e-015	-1.36564e-015	-8.29695e-015	-1.85838e-016	-3.78787e-015	7.38495e-015	-1.1571e-015	9.57277e-015	4.47996e-015	2.78023e-015	-1.48463e-015	6.30954e-015	1.46158e-014	1.57599e-015	-3.36662e-015	1.082e-014	-2.82583e-015	6.76712e-015	4.3673e-015	4.68346e-015	6.91887e-015
2.20283e-014	2.00945e-014	-4.49151e-015	2.19552e-015	-2.45719e-015	-1.41481e-015	-8.15564e-015	2.54128e-016	-3.88147e-015	7.56821e-015	-1.04016e-015	9.85027e-015	4.78035e-015	2.85517e-015	-1.45451e-015	6.15032e-015	1.38615e-014	9.13154e-016	-3.56058e-015	1.03209e-014	-3.18435e-015	6.46082e-015	4.46066e-015	4.65822e-015	6.8023e-015
2.21888e-014	2.00606e-014	-4.56793e-015	1.96446e-015	-2.6399e-015	-1.47131e-015	-7.9783e-015	6.83235e-016	-3.95524e-015	7.75324e-015	-9.02002e-016	1.01409e-014	5.08905e-015	2.9253e-015	-1.43142e-015	5.99956e-015	1.31199e-014	2.67581e-016	-3.74144e-015	9.80256e-015	-3.51148e-015	6.1522e-015	4.53927e-015	4.61924e-015	6.69351e-015
2.23222e-014	2.00013e-014	-4.64099e-015	1.72764e-015	-2.84604e-015	-1.53394e-015	-7.76454e-015	1.10095e-015	-4.00448e-015	7.94014e-015	-7.41505e-016	1.0444e-014	5.40371e-015	2.99006e-015	-1.41392e-015	5.85922e-015	1.23946e-014	-3.57652e-016	-3.9078e-015	9.26574e-015	-3.8051e-015	5.84311e-015	4.60419e-015	4.56587e-015	6.59311e-015
2.24296e-014	1.99183e-014	-4.7102e-015	1.48576e-015	-3.07241e-015	-1.60157e-015	-7.5134e-015	1.5064e-015	-4.0238e-015	8.12922e-015	-5.58532e-016	1.0758e-014	5.72237e-015	3.04904e-015	-1.4011e-015	5.73061e-015	1.16887e-014	-9.59283e-016	-4.05911e-015	8.71072e-015	-4.06209e-015	5.53508e-015	4.65591e-015	4.49753e-015	6.50169e-015
2.25121e-014	1.98128e-014	-4.77592e-015	1.2385e-015	-3.31487e-015	-1.67271e-015	-7.2247e-015	1.89929e-015	-4.00891e-015	8.32088e-015	-3.53128e-016	1.10812e-014	6.043e-015	3.10204e-015	-1.39218e-015	5.61512e-015	1.10052e-014	-1.53453e-015	-4.19481e-015	8.13786e-015	-4.28026e-015	5.23007e-015	4.69536e-015	4.41344e-015	6.41944e-015
2.25714e-014	1.96871e-014	-4.83815e-015	9.85837e-016	-3.56964e-015	-1.74565e-015	-6.89837e-015	2.27903e-015	-3.95557e-015	8.51534e-015	-1.24974e-016	1.14123e-014	6.36295e-015	3.14927e-015	-1.38653e-015	5.51436e-015	1.03464e-014	-2.08137e-015	-4.31437e-015	7.54763e-015	-4.45861e-015	4.92964e-015	4.72321e-015	4.31238e-015	6.34665e-015
2.26074e-014	1.95441e-014	-4.89687e-015	7.28215e-016	-3.83174e-015	-1.81848e-015	-6.53422e-015	2.64534e-015	-3.86018e-015	8.71252e-015	1.25668e-016	1.17491e-014	6.67957e-015	3.19085e-015	-1.38313e-015	5.42901e-015	9.7142e-015	-2.59719e-015	-4.41764e-015	6.94004e-015	-4.59572e-015	4.63475e-015	4.74031e-015	4.19429e-015	6.28439e-015
2.26215e-014	1.93858e-014	-4.95224e-015	4.65805e-016	-4.09649e-015	-1.88962e-015	-6.13261e-015	2.99837e-015	-3.71844e-015	8.91199e-015	3.98537e-016	1.20893e-014	6.99043e-015	3.22667e-015	-1.38137e-015	5.35966e-015	9.11023e-015	-3.08053e-015	-4.50472e-015	6.3161e-015	-4.69162e-015	4.34711e-015	4.74713e-015	4.05898e-015	6.23232e-015
2.2615e-014	1.92142e-014	-5.00394e-015	1.98451e-016	-4.36072e-015	-1.95747e-015	-5.69429e-015	3.33797e-015	-3.52744e-015	9.11331e-015	6.92863e-016	1.24302e-014	7.2924e-015	3.2565e-015	-1.3804e-015	5.30633e-015	8.53614e-015	-3.52933e-015	-4.57532e-015	5.67629e-015	-4.74655e-015	4.06761e-015	4.74438e-015	3.90566e-015	6.1898e-015
2.25886e-014	1.90315e-014	-5.05265e-015	-7.29659e-017	-4.6203e-015	-2.02142e-015	-5.22025e-015	3.66451e-015	-3.28437e-015	9.31663e-015	1.00865e-015	1.27695e-014	7.58316e-015	3.28047e-015	-1.38042e-015	5.26839e-015	7.99157e-015	-3.94258e-015	-4.62868e-015	5.02095e-015	-4.7607e-015	3.79671e-015	4.73222e-015	3.73481e-015	6.15654e-015
2.25433e-014	1.88403e-014	-5.09855e-015	-3.48399e-016	-4.87072e-015	-2.08012e-015	-4.71175e-015	3.97881e-015	-2.98693e-015	9.52166e-015	1.34443e-015	1.31048e-014	7.86079e-015	3.29851e-015	-1.38117e-015	5.2452e-015	7.47656e-015	-4.31979e-015	-4.66565e-015	4.35094e-015	-4.73481e-015	3.53489e-015	4.71096e-015	3.54675e-015	6.132e-015
2.24803e-014	1.86432e-014	-5.1423e-015	-6.27768e-016	-5.10856e-015	-2.13251e-015	-4.1699e-015	4.28135e-015	-2.63408e-015	9.72807e-015	1.69978e-015	1.34335e-014	8.12287e-015	3.31056e-015	-1.38259e-015	5.23602e-015	6.99053e-015	-4.66079e-015	-4.68653e-015	3.66854e-015	-4.6701e-015	3.28245e-015	4.68085e-015	3.34197e-015	6.11533e-015
2.24001e-014	1.84426e-014	-5.18368e-015	-9.10659e-016	-5.33042e-015	-2.1778e-015	-3.59647e-015	4.57233e-015	-2.22453e-015	9.93528e-015	2.0729e-015	1.3753e-014	8.3672e-015	3.31631e-015	-1.38455e-015	5.2395e-015	6.53236e-015	-4.96573e-015	-4.69254e-015	2.9753e-015	-4.56824e-015	3.0396e-015	4.64185e-015	3.12141e-015	6.10569e-015
2.23037e-014	1.8241e-014	-5.22291e-015	-1.19623e-015	-5.53274e-015	-2.21485e-015	-2.99378e-015	4.85175e-015	-1.75767e-015	1.01431e-014	2.46305e-015	1.40599e-014	8.59175e-015	3.31598e-015	-1.38666e-015	5.2539e-015	6.10045e-015	-5.23543e-015	-4.68461e-015	2.273e-015	-4.43164e-015	2.8063e-015	4.59442e-015	2.8857e-015	6.10186e-015
2.21915e-014	1.80408e-014	-5.26007e-015	-1.4845e-015	-5.71258e-015	-2.24233e-015	-2.36363e-015	5.12006e-015	-1.2333e-015	1.03508e-014	2.86822e-015	1.43521e-014	8.7944e-015	3.30959e-015	-1.38945e-015	5.27682e-015	5.69245e-015	-5.47118e-015	-4.66363e-015	1.5632e-015	-4.26238e-015	2.58226e-015	4.53821e-015	2.63584e-015	6.10321e-015
2.20648e-014	1.78448e-014	-5.29535e-015	-1.77402e-015	-5.86713e-015	-2.2599e-015	-1.70839e-015	5.37813e-015	-6.52465e-016	1.0558e-014	3.28698e-015	1.46278e-014	8.97298e-015	3.29674e-015	-1.39306e-015	5.30606e-015	5.30645e-015	-5.67389e-015	-4.63053e-015	8.4726e-016	-4.0636e-015	2.36715e-015	4.47367e-015	2.37312e-015	6.10878e-015
2.19244e-014	1.76555e-014	-5.32903e-015	-2.06406e-015	-5.99461e-015	-2.26682e-015	-1.0305e-015	5.62639e-015	-1.71342e-017	1.07646e-014	3.7188e-015	1.48842e-014	9.12653e-015	3.27749e-015	-1.39784e-015	5.33899e-015	4.93958e-015	-5.8453e-015	-4.58678e-015	1.27948e-016	-3.8388e-015	2.16045e-015	4.40073e-015	2.09893e-015	6.1167e-015
2.17715e-014	1.74751e-014	-5.36085e-015	-2.35403e-015	-6.09364e-015	-2.26269e-015	-3.32228e-016	5.86514e-015	6.71394e-016	1.09698e-014	4.16178e-015	1.51192e-014	9.25421e-015	3.25241e-015	-1.40435e-015	5.37331e-015	4.58861e-015	-5.98712e-015	-4.53412e-015	-5.92597e-016	-3.59111e-015	1.96113e-015	4.31952e-015	1.81467e-015	6.12581e-015
2.1607e-014	1.73064e-014	-5.39071e-015	-2.64281e-015	-6.16268e-015	-2.24654e-015	3.83085e-016	6.09454e-015	1.41022e-015	1.11726e-014	4.61362e-015	1.53314e-014	9.35512e-015	3.22127e-015	-1.41275e-015	5.40611e-015	4.24966e-015	-6.10133e-015	-4.47381e-015	-1.31225e-015	-3.32392e-015	1.7681e-015	4.23022e-015	1.52219e-015	6.13428e-015
2.14314e-014	1.71509e-014	-5.41866e-015	-2.92896e-015	-6.20026e-015	-2.21881e-015	1.1131e-015	6.31551e-015	2.1958e-015	1.13723e-014	5.07319e-015	1.55193e-014	9.42847e-015	3.18443e-015	-1.42324e-015	5.43464e-015	3.9198e-015	-6.19047e-015	-4.40715e-015	-2.02718e-015	-3.04109e-015	1.58052e-015	4.13247e-015	1.22321e-015	6.1406e-015
2.1245e-014	1.70101e-014	-5.44462e-015	-3.21145e-015	-6.20606e-015	-2.17953e-015	1.85508e-015	6.52843e-015	3.02497e-015	1.15686e-014	5.53874e-015	1.56816e-014	9.47349e-015	3.14143e-015	-1.4364e-015	5.45532e-015	3.59488e-015	-6.25691e-015	-4.33599e-015	-2.73486e-015	-2.7459e-015	1.39726e-015	4.02643e-015	9.19417e-016	6.14377e-015
2.10484e-014	1.68861e-014	-5.46819e-015	-3.48866e-015	-6.1802e-015	-2.12894e-015	2.60571e-015	6.73425e-015	3.89368e-015	1.17612e-014	6.00855e-015	1.58174e-014	9.49046e-015	3.09222e-015	-1.4525e-015	5.4652e-015	3.27096e-015	-6.30376e-015	-4.26213e-015	-3.43263e-015	-2.44213e-015	1.21708e-015	3.9125e-015	6.13295e-016	6.14287e-015
2.08428e-014	1.6781e-014	-5.48933e-015	-3.75949e-015	-6.12328e-015	-2.06686e-015	3.3616e-015	6.9335e-015	4.79748e-015	1.19493e-014	6.48055e-015	1.59258e-014	9.47977e-015	3.03688e-015	-1.4717e-015	5.46092e-015	2.94424e-015	-6.33458e-015	-4.18715e-015	-4.11742e-015	-2.1339e-015	1.03823e-015	3.79054e-015	3.07465e-016	6.13659e-015
2.06286e-014	1.66959e-014	-5.50745e-015	-4.02262e-015	-6.03633e-015	-1.99395e-015	4.11986e-015	7.12681e-015	5.73194e-015	1.21325e-014	6.95288e-015	1.60064e-014	9.44217e-015	2.97567e-015	-1.49475e-015	5.43999e-015	2.61093e-015	-6.35206e-015	-4.11224e-015	-4.78625e-015	-1.82453e-015	8.59986e-016	3.66067e-015	4.17906e-018	6.12483e-015
2.04067e-014	1.66314e-014	-5.52218e-015	-4.27629e-015	-5.92102e-015	-1.91102e-015	4.87776e-015	7.31384e-015	6.69166e-015	1.23106e-014	7.42421e-015	1.60593e-014	9.37872e-015	2.90849e-015	-1.52196e-015	5.39967e-015	2.26708e-015	-6.35937e-015	-4.03845e-015	-5.43601e-015	-1.51802e-015	6.806e-016	3.52369e-015	-2.93988e-016	6.10665e-015
2.01778e-014	1.65879e-014	-5.53307e-015	-4.51882e-015	-5.77908e-015	-1.81883e-015	5.63217e-015	7.4946e-015	7.67121e-015	1.24829e-014	7.89256e-015	1.60843e-014	9.2907e-015	2.83513e-015	-1.55332e-015	5.33762e-015	1.90852e-015	-6.35943e-015	-3.96754e-015	-6.06358e-015	-1.21776e-015	4.98699e-016	3.37989e-015	-5.84355e-016	6.0806e-015
1.99424e-014	1.65669e-014	-5.53997e-015	-4.74889e-015	-5.61242e-015	-1.7176e-015	6.37955e-015	7.6698e-015	8.66504e-015	1.26493e-014	8.35656e-015	1.60822e-014	9.17944e-015	2.75541e-015	-1.58892e-015	5.25154e-015	1.53232e-015	-6.35573e-015	-3.90118e-015	-6.66585e-015	-9.26449e-016	3.13356e-016	3.22961e-015	-8.64221e-016	6.04588e-015
1.97012e-014	1.65689e-014	-5.5428e-015	-4.96465e-015	-5.42321e-015	-1.60848e-015	7.11744e-015	7.83865e-015	9.6679e-015	1.28095e-014	8.81446e-015	1.60543e-014	9.04658e-015	2.66969e-015	-1.62878e-015	5.13879e-015	1.13551e-015	-6.3511e-015	-3.84022e-015	-7.24088e-015	-6.46941e-016	1.23762e-016	3.07376e-015	-1.13128e-015	6.00213e-015
1.94557e-014	1.6594e-014	-5.54112e-015	-5.1643e-015	-5.21406e-015	-1.49167e-015	7.84332e-015	8.00167e-015	1.06737e-014	1.29632e-014	9.26431e-015	1.60009e-014	8.89332e-015	2.57748e-015	-1.67274e-015	4.9989e-015	7.15988e-016	-6.34818e-015	-3.7859e-015	-7.78589e-015	-3.81161e-016	-7.12004e-017	2.91279e-015	-1.38294e-015	5.94862e-015
1.92066e-014	1.66423e-014	-5.53487e-015	-5.3466e-015	-4.98814e-015	-1.36811e-015	8.55404e-015	8.15898e-015	1.16759e-014	1.31104e-014	9.70484e-015	1.59235e-014	8.72082e-015	2.47842e-015	-1.72021e-015	4.83024e-015	2.70974e-016	-6.34983e-015	-3.73896e-015	-8.29834e-015	-1.31961e-016	-2.73053e-016	2.7477e-015	-1.6164e-015	5.88567e-015
1.8955e-014	1.67136e-014	-5.52354e-015	-5.51031e-015	-4.7489e-015	-1.23901e-015	9.24649e-015	8.31037e-015	1.26688e-014	1.32511e-014	1.01347e-014	1.58242e-014	8.53121e-015	2.37228e-015	-1.77056e-015	4.63198e-015	-2.01699e-016	-6.3587e-015	-3.70023e-015	-8.7763e-015	9.84517e-017	-4.81827e-016	2.57972e-015	-1.8295e-015	5.81343e-015
1.87021e-014	1.68066e-014	-5.5067e-015	-5.65411e-015	-4.49946e-015	-1.10521e-015	9.91867e-015	8.45581e-015	1.36469e-014	1.33851e-014	1.05521e-014	1.57046e-014	8.32674e-015	2.25868e-015	-1.82379e-015	4.40354e-015	-7.04067e-016	-6.37756e-015	-3.67019e-015	-9.21771e-015	3.08137e-016	-6.98331e-016	2.4096e-015	-2.01946e-015	5.73212e-015
1.84494e-014	1.69215e-014	-5.4838e-015	-5.77667e-015	-4.24328e-015	-9.68235e-016	1.05681e-014	8.59508e-015	1.46044e-014	1.35123e-014	1.09559e-014	1.55666e-014	8.10966e-015	2.13815e-015	-1.87919e-015	4.14431e-015	-1.23703e-015	-6.40835e-015	-3.64866e-015	-9.62106e-015	4.96047e-016	-9.22454e-016	2.23839e-015	-2.18459e-015	5.64214e-015
1.81972e-014	1.70572e-014	-5.45445e-015	-5.87704e-015	-3.98365e-015	-8.28794e-016	1.11933e-014	8.72811e-015	1.55366e-014	1.36331e-014	1.13444e-014	1.5412e-014	7.88232e-015	2.01028e-015	-1.93656e-015	3.85431e-015	-1.80131e-015	-6.45267e-015	-3.63658e-015	-9.98459e-015	6.6148e-016	-1.15422e-015	2.06721e-015	-2.3228e-015	5.54423e-015
1.79475e-014	1.72127e-014	-5.41853e-015	-5.95386e-015	-3.72377e-015	-6.88354e-016	1.17915e-014	8.85408e-015	1.6438e-014	1.37475e-014	1.1716e-014	1.52436e-014	7.64622e-015	1.87463e-015	-1.995e-015	3.53563e-015	-2.39697e-015	-6.5127e-015	-3.63417e-015	-1.03076e-014	8.03989e-016	-1.39398e-015	1.89751e-015	-2.43231e-015	5.43924e-015
1.77018e-014	1.73866e-014	-5.37633e-015	-6.00667e-015	-3.46657e-015	-5.4777e-016	1.23605e-014	8.97329e-015	1.7303e-014	1.38555e-014	1.20689e-014	1.50633e-014	7.40322e-015	1.7316e-015	-2.05372e-015	3.18917e-015	-3.02343e-015	-6.58985e-015	-3.64117e-015	-1.05897e-014	9.23757e-016	-1.6415e-015	1.73096e-015	-2.51169e-015	5.32839e-015
1.74601e-014	1.75775e-014	-5.32853e-015	-6.03485e-015	-3.21539e-015	-4.08096e-016	1.28983e-014	9.08562e-015	1.81275e-014	1.39571e-014	1.24017e-014	1.48734e-014	7.15488e-015	1.58081e-015	-2.11218e-015	2.81627e-015	-3.67955e-015	-6.68485e-015	-3.65726e-015	-1.08302e-014	1.02075e-015	-1.89624e-015	1.569e-015	-2.55916e-015	5.21247e-015
1.72234e-014	1.77837e-014	-5.27442e-015	-6.03807e-015	-2.97371e-015	-2.70232e-016	1.34031e-014	9.19111e-015	1.89077e-014	1.40523e-014	1.27129e-014	1.4676e-014	6.90249e-015	1.42228e-015	-2.16956e-015	2.4192e-015	-4.3646e-015	-6.79812e-015	-3.68215e-015	-1.1029e-014	1.09538e-015	-2.15769e-015	1.4133e-015	-2.57316e-015	5.09256e-015
1.69932e-014	1.80025e-014	-5.21343e-015	-6.01655e-015	-2.74376e-015	-1.35258e-016	1.38743e-014	9.28888e-015	1.96394e-014	1.41408e-014	1.30006e-014	1.44731e-014	6.64796e-015	1.25595e-015	-2.22459e-015	2.00059e-015	-5.07629e-015	-6.92959e-015	-3.71551e-015	-1.11871e-014	1.14876e-015	-2.42438e-015	1.26497e-015	-2.55308e-015	4.97067e-015
1.67704e-014	1.82321e-014	-5.14594e-015	-5.9709e-015	-2.52823e-015	-3.79673e-018	1.43113e-014	9.37863e-015	2.0319e-014	1.42225e-014	1.32633e-014	1.42671e-014	6.39213e-015	1.08181e-015	-2.27679e-015	1.56264e-015	-5.81261e-015	-7.07969e-015	-3.75661e-015	-1.13056e-014	1.18248e-015	-2.69529e-015	1.12571e-015	-2.49902e-015	4.84773e-015
1.65565e-014	1.84705e-014	-5.07281e-015	-5.90096e-015	-2.32942e-015	1.22474e-016	1.4713e-014	9.46025e-015	2.09425e-014	1.42977e-014	1.34992e-014	1.40593e-014	6.13596e-015	9.00968e-016	-2.32515e-015	1.10882e-015	-6.57109e-015	-7.24871e-015	-3.80451e-015	-1.13855e-014	1.19822e-015	-2.96906e-015	9.97125e-016	-2.41079e-015	4.7249e-015
1.63519e-014	1.87157e-014	-4.99431e-015	-5.80765e-015	-2.14945e-015	2.42279e-016	1.50782e-014	9.53427e-015	2.15077e-014	1.43661e-014	1.37069e-014	1.38513e-014	5.88065e-015	7.13718e-016	-2.36919e-015	6.42761e-016	-7.34801e-015	-7.43502e-015	-3.85824e-015	-1.14285e-014	1.19802e-015	-3.24397e-015	8.80787e-016	-2.28755e-015	4.60346e-015
1.61569e-014	1.89649e-014	-4.91076e-015	-5.69213e-015	-1.99025e-015	3.55738e-016	1.5406e-014	9.60007e-015	2.20128e-014	1.44281e-014	1.38855e-014	1.3645e-014	5.62655e-015	5.19868e-016	-2.40785e-015	1.67364e-016	-8.13971e-015	-7.63749e-015	-3.91631e-015	-1.14365e-014	1.1838e-015	-3.51846e-015	7.77994e-016	-2.12962e-015	4.48495e-015
1.59726e-014	1.92158e-014	-4.82219e-015	-5.55583e-015	-1.85248e-015	4.61398e-016	1.56955e-014	9.65746e-015	2.24549e-014	1.44832e-014	1.40335e-014	1.34415e-014	5.37388e-015	3.19696e-016	-2.43962e-015	-3.13786e-016	-8.94267e-015	-7.85477e-015	-3.97782e-015	-1.14118e-014	1.15723e-015	-3.79087e-015	6.9019e-016	-1.93799e-015	4.37034e-015
1.57989e-014	1.94656e-014	-4.73e-015	-5.40101e-015	-1.73691e-015	5.59218e-016	1.59463e-014	9.70648e-015	2.28321e-014	1.45315e-014	1.4149e-014	1.3242e-014	5.1229e-015	1.14394e-016	-2.46448e-015	-7.96201e-016	-9.75224e-015	-8.08517e-015	-4.04112e-015	-1.13562e-014	1.12093e-015	-4.0587e-015	6.19076e-016	-1.71378e-015	4.26095e-015
1.56365e-014	1.9711e-014	-4.6349e-015	-5.22913e-015	-1.64345e-015	6.47732e-016	1.61582e-014	9.74685e-015	2.31436e-014	1.45729e-014	1.42309e-014	1.30474e-014	4.87409e-015	-9.59556e-017	-2.48174e-015	-1.27566e-015	-1.05633e-014	-8.32669e-015	-4.10493e-015	-1.12724e-014	1.07765e-015	-4.31973e-015	5.65126e-016	-1.45809e-015	4.15835e-015
1.54854e-014	1.99495e-014	-4.53823e-015	-5.0425e-015	-1.57252e-015	7.27059e-016	1.63312e-014	9.77886e-015	2.33888e-014	1.46068e-014	1.42782e-014	1.28579e-014	4.62687e-015	-3.10173e-016	-2.49039e-015	-1.74777e-015	-1.13712e-014	-8.57734e-015	-4.16829e-015	-1.11629e-014	1.02928e-015	-4.57276e-015	5.29642e-016	-1.17216e-015	4.06354e-015
1.53454e-014	2.01779e-014	-4.44089e-015	-4.84359e-015	-1.52498e-015	7.96475e-016	1.64655e-014	9.80258e-015	2.35671e-014	1.46327e-014	1.42898e-014	1.2674e-014	4.38047e-015	-5.2746e-016	-2.49032e-015	-2.20899e-015	-1.2171e-014	-8.83495e-015	-4.22984e-015	-1.10312e-014	9.78559e-016	-4.81483e-015	5.13543e-016	-8.5786e-016	3.97722e-015
1.52165e-014	2.03935e-014	-4.34317e-015	-4.63449e-015	-1.50016e-015	8.55403e-016	1.65608e-014	9.81761e-015	2.36789e-014	1.46504e-014	1.42647e-014	1.24963e-014	4.13436e-015	-7.46409e-016	-2.48167e-015	-2.65511e-015	-1.29577e-014	-9.09669e-015	-4.28823e-015	-1.08808e-014	9.28103e-016	-5.04355e-015	5.17646e-016	-5.16999e-016	3.90051e-015
1.50985e-014	2.05945e-014	-4.24601e-015	-4.41777e-015	-1.49679e-015	9.03831e-016	1.66172e-014	9.82417e-015	2.37242e-014	1.46588e-014	1.42018e-014	1.23247e-014	3.88849e-015	-9.66725e-016	-2.46439e-015	-3.08196e-015	-1.37258e-014	-9.36019e-015	-4.34196e-015	-1.0715e-014	8.80399e-016	-5.25709e-015	5.42776e-016	-1.52025e-016	3.83418e-015
1.49907e-014	2.07786e-014	-4.14985e-015	-4.19599e-015	-1.51352e-015	9.4164e-016	1.66348e-014	9.82217e-015	2.37037e-014	1.46576e-014	1.41005e-014	1.21586e-014	3.6423e-015	-1.18687e-015	-2.43872e-015	-3.48666e-015	-1.44704e-014	-9.62292e-015	-4.39026e-015	-1.05369e-014	8.37401e-016	-5.45338e-015	5.88677e-016	2.34382e-016	3.77814e-015
1.48927e-014	2.0943e-014	-4.05634e-015	-3.97231e-015	-1.54893e-015	9.68829e-016	1.66144e-014	9.81214e-015	2.36182e-014	1.46463e-014	1.39605e-014	1.19975e-014	3.39517e-015	-1.40542e-015	-2.40443e-015	-3.86565e-015	-1.51868e-014	-9.8814e-015	-4.432e-015	-1.03496e-014	8.00595e-016	-5.62953e-015	6.55823e-016	6.39565e-016	3.73212e-015
1.48035e-014	2.10852e-014	-3.96675e-015	-3.74926e-015	-1.60112e-015	9.85177e-016	1.65564e-014	9.79437e-015	2.34693e-014	1.46248e-014	1.37817e-014	1.18413e-014	3.14567e-015	-1.62202e-015	-2.36203e-015	-4.21561e-015	-1.58695e-014	-1.01335e-014	-4.46608e-015	-1.01564e-014	7.72211e-016	-5.78364e-015	7.44507e-016	1.06052e-015	3.69738e-015
1.47221e-014	2.12032e-014	-3.88176e-015	-3.52987e-015	-1.66883e-015	9.90506e-016	1.64612e-014	9.76925e-015	2.3258e-014	1.45923e-014	1.3564e-014	1.16888e-014	2.89327e-015	-1.83573e-015	-2.31188e-015	-4.53375e-015	-1.65138e-014	-1.03762e-014	-4.49198e-015	-9.96049e-015	7.53846e-016	-5.9133e-015	8.54242e-016	1.49429e-015	3.67408e-015
1.46473e-014	2.12949e-014	-3.80202e-015	-3.31696e-015	-1.75034e-015	9.84934e-016	1.63293e-014	9.73695e-015	2.29858e-014	1.4548e-014	1.33076e-014	1.1539e-014	2.63729e-015	-2.04457e-015	-2.25536e-015	-4.81781e-015	-1.71143e-014	-1.06069e-014	-4.5087e-015	-9.76512e-015	7.46646e-016	-6.01693e-015	9.84761e-016	1.9381e-015	3.66181e-015
1.45785e-014	2.13588e-014	-3.7289e-015	-3.11331e-015	-1.84307e-015	9.69234e-016	1.6162e-014	9.69751e-015	2.26545e-014	1.44912e-014	1.30133e-014	1.13915e-014	2.37748e-015	-2.24728e-015	-2.19209e-015	-5.0651e-015	-1.76666e-014	-1.08234e-014	-4.51577e-015	-9.5729e-015	7.5169e-016	-6.09272e-015	1.13611e-015	2.38833e-015	3.66056e-015
1.45148e-014	2.13927e-014	-3.66376e-015	-2.92113e-015	-1.94435e-015	9.43856e-016	1.59604e-014	9.6517e-015	2.22659e-014	1.44214e-014	1.26818e-014	1.12444e-014	2.11289e-015	-2.44279e-015	-2.12342e-015	-5.27412e-015	-1.81664e-014	-1.1022e-014	-4.51291e-015	-9.3862e-015	7.69383e-016	-6.13905e-015	1.30743e-015	2.84169e-015	3.66996e-015
1.44553e-014	2.13954e-014	-3.60676e-015	-2.74323e-015	-2.0524e-015	9.09373e-016	1.57253e-014	9.60043e-015	2.18228e-014	1.4338e-014	1.23141e-014	1.10971e-014	1.84361e-015	-2.63022e-015	-2.05081e-015	-5.44291e-015	-1.86102e-014	-1.11995e-014	-4.49971e-015	-9.20756e-015	8.00899e-016	-6.15465e-015	1.49805e-015	3.29446e-015	3.68978e-015
1.43985e-014	2.1366e-014	-3.55876e-015	-2.582e-015	-2.16432e-015	8.66583e-016	1.5458e-014	9.54413e-015	2.13272e-014	1.42404e-014	1.19118e-014	1.09485e-014	1.56908e-015	-2.80777e-015	-1.97517e-015	-5.57052e-015	-1.89941e-014	-1.13545e-014	-4.47649e-015	-9.03853e-015	8.46726e-016	-6.13789e-015	1.70683e-015	3.74286e-015	3.71846e-015
1.43427e-014	2.13037e-014	-3.52081e-015	-2.43932e-015	-2.27765e-015	8.16233e-016	1.51602e-014	9.48335e-015	2.07819e-014	1.41285e-014	1.14765e-014	1.07972e-014	1.28999e-015	-2.97445e-015	-1.89715e-015	-5.65682e-015	-1.93146e-014	-1.1484e-014	-4.44368e-015	-8.88107e-015	9.06347e-016	-6.0877e-015	1.93277e-015	4.18368e-015	3.75488e-015
1.42865e-014	2.1208e-014	-3.49306e-015	-2.31698e-015	-2.39086e-015	7.5842e-016	1.48331e-014	9.41866e-015	2.01903e-014	1.40021e-014	1.10104e-014	1.06426e-014	1.00621e-015	-3.1286e-015	-1.81726e-015	-5.70181e-015	-1.95691e-014	-1.15864e-014	-4.40072e-015	-8.73587e-015	9.79608e-016	-6.00331e-015	2.17447e-015	4.61324e-015	3.79852e-015
1.42283e-014	2.10786e-014	-3.47605e-015	-2.21685e-015	-2.50169e-015	6.94431e-016	1.4478e-014	9.35051e-015	1.95547e-014	1.38608e-014	1.05157e-014	1.04835e-014	7.18429e-016	-3.26899e-015	-1.73709e-015	-5.70523e-015	-1.9755e-014	-1.16598e-014	-4.34755e-015	-8.60388e-015	1.06603e-015	-5.88485e-015	2.43055e-015	5.02837e-015	3.84815e-015
1.4167e-014	2.09154e-014	-3.47002e-015	-2.14002e-015	-2.6074e-015	6.24609e-016	1.40962e-014	9.28012e-015	1.8878e-014	1.37048e-014	9.99537e-015	1.03189e-014	4.2685e-016	-3.39477e-015	-1.65801e-015	-5.66866e-015	-1.98708e-014	-1.17023e-014	-4.2852e-015	-8.48581e-015	1.16519e-015	-5.73216e-015	2.69978e-015	5.42613e-015	3.90253e-015
1.41013e-014	2.07182e-014	-3.47508e-015	-2.08774e-015	-2.70597e-015	5.49617e-016	1.36899e-014	9.2082e-015	1.81635e-014	1.35341e-014	9.45191e-015	1.01477e-014	1.32789e-016	-3.5052e-015	-1.58106e-015	-5.59335e-015	-1.9916e-014	-1.17127e-014	-4.21389e-015	-8.38141e-015	1.27497e-015	-5.54489e-015	2.97975e-015	5.80373e-015	3.96069e-015
1.40299e-014	2.04869e-014	-3.49187e-015	-2.05995e-015	-2.79483e-015	4.70578e-016	1.32612e-014	9.13486e-015	1.74145e-014	1.33488e-014	8.88807e-015	9.96924e-015	-1.62619e-016	-3.59973e-015	-1.50744e-015	-5.48094e-015	-1.98891e-014	-1.16894e-014	-4.13477e-015	-8.29063e-015	1.39469e-015	-5.32359e-015	3.26909e-015	6.15856e-015	4.02165e-015
1.39516e-014	2.02226e-014	-3.52066e-015	-2.05742e-015	-2.87196e-015	3.88203e-016	1.28117e-014	9.06051e-015	1.66347e-014	1.31495e-014	8.30748e-015	9.78279e-015	-4.57751e-016	-3.67723e-015	-1.43774e-015	-5.33369e-015	-1.97901e-014	-1.16326e-014	-4.04874e-015	-8.21292e-015	1.52309e-015	-5.06859e-015	3.5659e-015	6.48773e-015	4.08411e-015
1.38652e-014	1.99257e-014	-3.56097e-015	-2.07985e-015	-2.93611e-015	3.03805e-016	1.23429e-014	8.98591e-015	1.58277e-014	1.29367e-014	7.7135e-015	9.58764e-015	-7.50961e-016	-3.7372e-015	-1.37348e-015	-5.15429e-015	-1.96189e-014	-1.15414e-014	-3.95588e-015	-8.14663e-015	1.65835e-015	-4.78079e-015	3.86854e-015	6.78886e-015	4.14624e-015
1.37704e-014	1.95966e-014	-3.61236e-015	-2.12668e-015	-2.98593e-015	2.17944e-016	1.18573e-014	8.91148e-015	1.49968e-014	1.2711e-014	7.10946e-015	9.38334e-015	-1.04046e-015	-3.77921e-015	-1.31549e-015	-4.94512e-015	-1.93767e-014	-1.14155e-014	-3.85729e-015	-8.09027e-015	1.79885e-015	-4.46162e-015	4.17492e-015	7.05992e-015	4.20745e-015
1.36666e-014	1.92367e-014	-3.67446e-015	-2.19671e-015	-3.02004e-015	1.30886e-016	1.13571e-014	8.83817e-015	1.41463e-014	1.24732e-014	6.49887e-015	9.17007e-015	-1.324e-015	-3.80366e-015	-1.26459e-015	-4.70868e-015	-1.90642e-014	-1.12555e-014	-3.75491e-015	-8.04202e-015	1.94283e-015	-4.11196e-015	4.48361e-015	7.29918e-015	4.26626e-015
1.35528e-014	1.88474e-014	-3.7467e-015	-2.28892e-015	-3.03736e-015	4.37552e-017	1.08445e-014	8.76598e-015	1.32797e-014	1.22236e-014	5.88522e-015	8.94738e-015	-1.59957e-015	-3.81049e-015	-1.22181e-015	-4.44761e-015	-1.86833e-014	-1.10611e-014	-3.65006e-015	-7.99978e-015	2.0883e-015	-3.7336e-015	4.79233e-015	7.50553e-015	4.32143e-015
1.34282e-014	1.84306e-014	-3.82801e-015	-2.40183e-015	-3.03744e-015	-4.19215e-017	1.0322e-014	8.69565e-015	1.24e-014	1.19636e-014	5.27227e-015	8.71543e-015	-1.86445e-015	-3.79946e-015	-1.18719e-015	-4.16507e-015	-1.82363e-014	-1.08327e-014	-3.54346e-015	-7.96156e-015	2.2334e-015	-3.32896e-015	5.09942e-015	7.67818e-015	4.37174e-015
1.32922e-014	1.79881e-014	-3.91785e-015	-2.53396e-015	-3.01947e-015	-1.25194e-016	9.79173e-015	8.62731e-015	1.15112e-014	1.16942e-014	4.66421e-015	8.47477e-015	-2.11629e-015	-3.77097e-015	-1.16073e-015	-3.86556e-015	-1.77257e-014	-1.05718e-014	-3.43543e-015	-7.92574e-015	2.37625e-015	-2.90009e-015	5.40346e-015	7.81631e-015	4.41631e-015
1.31448e-014	1.75219e-014	-4.01513e-015	-2.6834e-015	-2.98291e-015	-2.05899e-016	9.2556e-015	8.56127e-015	1.06167e-014	1.14163e-014	4.0643e-015	8.22581e-015	-2.35286e-015	-3.7254e-015	-1.14293e-015	-3.55218e-015	-1.71554e-014	-1.02794e-014	-3.32677e-015	-7.88963e-015	2.51521e-015	-2.44909e-015	5.70252e-015	7.91996e-015	4.4549e-015
1.29852e-014	1.70341e-014	-4.1185e-015	-2.84738e-015	-2.92783e-015	-2.83095e-016	8.71626e-015	8.49817e-015	9.71993e-015	1.11311e-014	3.47596e-015	7.96919e-015	-2.57138e-015	-3.66323e-015	-1.13404e-015	-3.22874e-015	-1.65282e-014	-9.9565e-015	-3.21782e-015	-7.8498e-015	2.64806e-015	-1.9783e-015	5.99501e-015	7.98905e-015	4.4866e-015
1.28129e-014	1.65269e-014	-4.22666e-015	-3.02329e-015	-2.85402e-015	-3.56375e-016	8.17621e-015	8.4376e-015	8.82535e-015	1.08401e-014	2.90259e-015	7.70548e-015	-2.76881e-015	-3.5859e-015	-1.13435e-015	-2.89892e-015	-1.58479e-014	-9.60371e-015	-3.10943e-015	-7.80381e-015	2.77356e-015	-1.49055e-015	6.27931e-015	8.02434e-015	4.51036e-015
1.26276e-014	1.60021e-014	-4.33784e-015	-3.20865e-015	-2.76213e-015	-4.24671e-016	7.63781e-015	8.37977e-015	7.93614e-015	1.05445e-014	2.34746e-015	7.43517e-015	-2.94335e-015	-3.49464e-015	-1.1432e-015	-2.56658e-015	-1.512e-014	-9.22338e-015	-3.00242e-015	-7.74878e-015	2.88996e-015	-9.88415e-016	6.55427e-015	8.02652e-015	4.52554e-015
1.24302e-014	1.54625e-014	-4.45044e-015	-3.40013e-015	-2.65246e-015	-4.8752e-016	7.10323e-015	8.32425e-015	7.05562e-015	1.02456e-014	1.81382e-015	7.15939e-015	-3.09287e-015	-3.38992e-015	-1.16001e-015	-2.23518e-015	-1.43484e-014	-8.81764e-015	-2.89717e-015	-7.68232e-015	2.99574e-015	-4.75174e-016	6.81806e-015	7.99722e-015	4.5322e-015
1.22215e-014	1.491e-014	-4.56307e-015	-3.59468e-015	-2.52557e-015	-5.44786e-016	6.57602e-015	8.27147e-015	6.18732e-015	9.94416e-015	1.30444e-015	6.87913e-015	-3.21512e-015	-3.27283e-015	-1.18431e-015	-1.90763e-015	-1.35385e-014	-8.3883e-015	-2.79405e-015	-7.60185e-015	3.08977e-015	4.60812e-017	7.06963e-015	7.93789e-015	4.53073e-015
1.20015e-014	1.43469e-014	-4.67387e-015	-3.78968e-015	-2.3819e-015	-5.95899e-016	6.05836e-015	8.22149e-015	5.33474e-015	9.64196e-015	8.21805e-016	6.59563e-015	-3.30818e-015	-3.14508e-015	-1.21522e-015	-1.58653e-015	-1.26961e-014	-7.93783e-015	-2.69341e-015	-7.5053e-015	3.17102e-015	5.72138e-016	7.30844e-015	7.85023e-015	4.52091e-015
1.17707e-014	1.37754e-014	-4.78177e-015	-3.98145e-015	-2.22293e-015	-6.40491e-016	5.55246e-015	8.17386e-015	4.50163e-015	9.33961e-015	3.67789e-016	6.3093e-015	-3.37121e-015	-3.00841e-015	-1.25225e-015	-1.27559e-015	-1.18264e-014	-7.46864e-015	-2.59578e-015	-7.39069e-015	3.23919e-015	1.09994e-015	7.53287e-015	7.73673e-015	4.50289e-015
1.1529e-014	1.31976e-014	-4.88471e-015	-4.16692e-015	-2.05072e-015	-6.78429e-016	5.06002e-015	8.12856e-015	3.69066e-015	9.03789e-015	-5.6063e-017	6.02114e-015	-3.40331e-015	-2.86392e-015	-1.29412e-015	-9.77463e-016	-1.09351e-014	-6.98297e-015	-2.50148e-015	-7.25626e-015	3.29385e-015	1.6265e-015	7.74219e-015	7.60007e-015	4.47736e-015
1.12769e-014	1.2616e-014	-4.98033e-015	-4.34343e-015	-1.86556e-015	-7.09314e-016	4.58369e-015	8.0849e-015	2.90496e-015	8.73832e-015	-4.48428e-016	5.73158e-015	-3.40339e-015	-2.71313e-015	-1.33985e-015	-6.94803e-016	-1.00277e-014	-6.48296e-015	-2.41074e-015	-7.09979e-015	3.33382e-015	2.14874e-015	7.93599e-015	7.44245e-015	4.44408e-015
1.10144e-014	1.20325e-014	-5.06667e-015	-4.50822e-015	-1.66754e-015	-7.33109e-016	4.12505e-015	8.04277e-015	2.14779e-015	8.44182e-015	-8.07825e-016	5.44165e-015	-3.37091e-015	-2.55802e-015	-1.38843e-015	-4.28692e-016	-9.10978e-015	-5.97143e-015	-2.32233e-015	-6.91935e-015	3.35952e-015	2.66396e-015	8.11321e-015	7.26699e-015	4.40346e-015
1.07425e-014	1.14491e-014	-5.14204e-015	-4.65817e-015	-1.45854e-015	-7.49764e-016	3.6857e-015	8.00107e-015	1.42132e-015	8.14904e-015	-1.1336e-015	5.15226e-015	-3.30616e-015	-2.40005e-015	-1.43878e-015	-1.81186e-016	-8.18829e-015	-5.45087e-015	-2.23554e-015	-6.71404e-015	3.3709e-015	3.16953e-015	8.27336e-015	7.07704e-015	4.35575e-015
1.04618e-014	1.08673e-014	-5.20462e-015	-4.79053e-015	-1.23983e-015	-7.5918e-016	3.26749e-015	7.95913e-015	7.2826e-016	7.86076e-015	-1.42549e-015	4.86374e-015	-3.20941e-015	-2.24023e-015	-1.48929e-015	4.52658e-017	-7.26936e-015	-4.92419e-015	-2.14975e-015	-6.48331e-015	3.36778e-015	3.66184e-015	8.41553e-015	6.8756e-015	4.30129e-015
1.01722e-014	1.02891e-014	-5.253e-015	-4.903e-015	-1.01278e-015	-7.60892e-016	2.87235e-015	7.91618e-015	7.05169e-017	7.57784e-015	-1.68396e-015	4.57663e-015	-3.08276e-015	-2.08048e-015	-1.53894e-015	2.49925e-016	-6.35799e-015	-4.394e-015	-2.06379e-015	-6.22695e-015	3.35078e-015	4.13806e-015	8.53957e-015	6.66568e-015	4.2409e-015
9.87428e-015	9.71614e-015	-5.28508e-015	-4.99325e-015	-7.78575e-016	-7.55105e-016	2.50187e-015	7.872e-015	-5.49417e-016	7.30004e-015	-1.90934e-015	4.29129e-015	-2.92759e-015	-1.92208e-015	-1.58629e-015	4.32166e-016	-5.46003e-015	-3.86197e-015	-1.97691e-015	-5.9453e-015	3.32105e-015	4.59519e-015	8.64497e-015	6.4511e-015	4.17588e-015
9.56826e-015	9.14992e-015	-5.29943e-015	-5.0602e-015	-5.38064e-016	-7.41753e-016	2.15691e-015	7.82557e-015	-1.12991e-015	7.02729e-015	-2.10297e-015	4.00799e-015	-2.74506e-015	-1.76647e-015	-1.63012e-015	5.91384e-016	-4.58185e-015	-3.33008e-015	-1.88804e-015	-5.63909e-015	3.27982e-015	5.03132e-015	8.73169e-015	6.23486e-015	4.1065e-015
9.25388e-015	8.59226e-015	-5.29451e-015	-5.10233e-015	-2.92426e-016	-7.20675e-016	1.83856e-015	7.7758e-015	-1.66989e-015	6.75952e-015	-2.26589e-015	3.72669e-015	-2.53694e-015	-1.61547e-015	-1.66914e-015	7.2745e-016	-3.72888e-015	-2.80124e-015	-1.79641e-015	-5.30889e-015	3.22816e-015	5.44433e-015	8.79948e-015	6.02036e-015	4.03314e-015
8.93143e-015	8.04379e-015	-5.26873e-015	-5.11853e-015	-4.25769e-017	-6.91092e-016	1.54807e-015	7.72181e-015	-2.16875e-015	6.49651e-015	-2.39944e-015	3.44809e-015	-2.30614e-015	-1.46979e-015	-1.70192e-015	8.40824e-016	-2.9064e-015	-2.27712e-015	-1.70158e-015	-4.95559e-015	3.16709e-015	5.83121e-015	8.84841e-015	5.81094e-015	3.95622e-015
8.60079e-015	7.5055e-015	-5.22013e-015	-5.10765e-015	2.10106e-016	-6.53671e-016	1.28566e-015	7.6625e-015	-2.62504e-015	6.23802e-015	-2.50537e-015	3.17202e-015	-2.05601e-015	-1.33082e-015	-1.72676e-015	9.31318e-016	-2.11956e-015	-1.75964e-015	-1.60258e-015	-4.58127e-015	3.09829e-015	6.18967e-015	8.87862e-015	5.61002e-015	3.8765e-015
8.26126e-015	6.9784e-015	-5.14769e-015	-5.06917e-015	4.6494e-016	-6.08725e-016	1.05197e-015	7.59704e-015	-3.03831e-015	5.98379e-015	-2.58564e-015	2.89858e-015	-1.78975e-015	-1.19966e-015	-1.7432e-015	9.99843e-016	-1.37309e-015	-1.2503e-015	-1.49816e-015	-4.18843e-015	3.02356e-015	6.5183e-015	8.88991e-015	5.42028e-015	3.79452e-015
7.91234e-015	6.46331e-015	-5.05029e-015	-5.00248e-015	7.21035e-016	-5.56659e-016	8.4733e-016	7.52468e-015	-3.40869e-015	5.73271e-015	-2.6423e-015	2.62708e-015	-1.51067e-015	-1.07688e-015	-1.75041e-015	1.04731e-015	-6.71866e-016	-7.51048e-016	-1.38743e-015	-3.77963e-015	2.94432e-015	6.81547e-015	8.88235e-015	5.24367e-015	3.71093e-015
7.5541e-015	5.96064e-015	-4.9273e-015	-4.90791e-015	9.77479e-016	-4.96935e-016	6.71423e-016	7.44443e-015	-3.73597e-015	5.48381e-015	-2.67787e-015	2.35745e-015	-1.2231e-015	-9.62476e-016	-1.74766e-015	1.07459e-015	-1.9461e-017	-2.63797e-016	-1.26957e-015	-3.35813e-015	2.86228e-015	7.0796e-015	8.85626e-015	5.0826e-015	3.62578e-015
7.18588e-015	5.47037e-015	-4.77797e-015	-4.78586e-015	1.2334e-015	-4.2984e-016	5.2456e-016	7.3552e-015	-4.02081e-015	5.23627e-015	-2.69485e-015	2.08908e-015	-9.31145e-016	-8.56727e-016	-1.73465e-015	1.08309e-015	5.79873e-016	2.10299e-016	-1.14374e-015	-2.92647e-015	2.77941e-015	7.3097e-015	8.81154e-015	4.93961e-015	3.53953e-015
6.80771e-015	4.99249e-015	-4.60125e-015	-4.63719e-015	1.48851e-015	-3.55227e-016	4.06861e-016	7.25604e-015	-4.2636e-015	4.98849e-015	-2.69571e-015	1.82156e-015	-6.38056e-016	-7.60324e-016	-1.71038e-015	1.07395e-015	1.12357e-015	6.70362e-016	-1.00927e-015	-2.48832e-015	2.69715e-015	7.50428e-015	8.74808e-015	4.817e-015	3.45319e-015
6.41865e-015	4.52786e-015	-4.39682e-015	-4.46277e-015	1.74173e-015	-2.72934e-016	3.163e-016	7.14595e-015	-4.46557e-015	4.7395e-015	-2.68352e-015	1.55417e-015	-3.48547e-016	-6.73332e-016	-1.67443e-015	1.04931e-015	1.60896e-015	1.11449e-015	-8.65886e-016	-2.04748e-015	2.61722e-015	7.66239e-015	8.66637e-015	4.71639e-015	3.36646e-015
6.01803e-015	4.07581e-015	-4.16469e-015	-4.26394e-015	1.99244e-015	-1.82639e-016	2.51898e-016	7.02429e-015	-4.62818e-015	4.48832e-015	-2.66076e-015	1.28661e-015	-6.73878e-017	-5.95223e-016	-1.62613e-015	1.00995e-015	2.03389e-015	1.54188e-015	-7.13094e-016	-1.60758e-015	2.54162e-015	7.78338e-015	8.56621e-015	4.63873e-015	3.27972e-015
5.60626e-015	3.63607e-015	-3.90521e-015	-4.04275e-015	2.24009e-015	-8.49369e-017	2.12394e-016	6.88967e-015	-4.75317e-015	4.23328e-015	-2.62986e-015	1.01806e-015	2.02025e-016	-5.25604e-016	-1.56673e-015	9.58195e-016	2.3961e-015	1.95162e-015	-5.50886e-016	-1.17285e-015	2.47217e-015	7.86738e-015	8.44729e-015	4.58439e-015	3.19285e-015
5.18274e-015	3.20841e-015	-3.61869e-015	-3.80093e-015	2.4841e-015	1.97236e-017	1.96567e-016	6.74194e-015	-4.84209e-015	3.97322e-015	-2.59336e-015	7.47878e-016	4.55177e-016	-4.65199e-016	-1.49635e-015	8.95038e-016	2.6942e-015	2.34303e-015	-3.78988e-016	-7.47113e-016	2.40926e-015	7.91416e-015	8.31021e-015	4.55378e-015	3.1058e-015
4.74647e-015	2.79208e-015	-3.30559e-015	-3.54071e-015	2.72454e-015	1.31566e-016	2.02257e-016	6.58e-015	-4.8979e-015	3.70675e-015	-2.55394e-015	4.75784e-016	6.8809e-016	-4.13185e-016	-1.41481e-015	8.22562e-016	2.92732e-015	2.71565e-015	-1.97654e-016	-3.34058e-016	2.354e-015	7.92361e-015	8.15506e-015	4.54732e-015	3.01815e-015
4.29731e-015	2.38665e-015	-2.96666e-015	-3.26398e-015	2.96048e-015	2.50752e-016	2.27528e-016	6.40225e-015	-4.92332e-015	3.4322e-015	-2.51408e-015	2.012e-016	8.97168e-016	-3.68394e-016	-1.3226e-015	7.42528e-016	3.09519e-015	3.06879e-015	-7.65658e-018	6.32337e-017	2.3086e-015	7.8961e-015	7.98189e-015	4.56392e-015	2.92931e-015
3.83481e-015	1.991e-015	-2.60327e-015	-2.97305e-015	3.1916e-015	3.76569e-016	2.7055e-016	6.20796e-015	-4.92064e-015	3.14837e-015	-2.47517e-015	-7.62728e-017	1.07905e-015	-3.30267e-016	-1.22018e-015	6.56971e-016	3.19775e-015	3.40199e-015	1.90854e-016	4.40078e-016	2.27366e-015	7.83215e-015	7.79092e-015	4.60212e-015	2.83889e-015
3.3579e-015	1.60453e-015	-2.21613e-015	-2.67037e-015	3.41754e-015	5.08559e-016	3.28974e-016	5.99605e-015	-4.89243e-015	2.85447e-015	-2.43922e-015	-3.56738e-016	1.23078e-015	-2.97962e-016	-1.10916e-015	5.66255e-016	3.23607e-015	3.71488e-015	3.97875e-016	7.92923e-016	2.25052e-015	7.73255e-015	7.58166e-015	4.66086e-015	2.7468e-015
2.86721e-015	1.22607e-015	-1.80611e-015	-2.35857e-015	3.63815e-015	6.46155e-016	4.00211e-016	5.76619e-015	-4.84113e-015	2.54908e-015	-2.40799e-015	-6.40178e-016	1.34945e-015	-2.71141e-016	-9.90997e-016	4.71472e-016	3.21114e-015	4.00698e-015	6.1183e-016	1.11869e-015	2.2398e-015	7.59747e-015	7.35424e-015	4.73786e-015	2.65205e-015
2.36252e-015	8.55286e-016	-1.37574e-015	-2.0406e-015	3.85264e-015	7.89524e-016	4.81427e-016	5.51828e-015	-4.77049e-015	2.23125e-015	-2.38359e-015	-9.2695e-016	1.43271e-015	-2.48791e-016	-8.66858e-016	3.7399e-016	3.12496e-015	4.27866e-015	8.31361e-016	1.41385e-015	2.24144e-015	7.42863e-015	7.10874e-015	4.83163e-015	2.55332e-015
1.84333e-015	4.90637e-016	-9.27137e-016	-1.7191e-015	4.06e-015	9.38246e-016	5.69868e-016	5.25141e-015	-4.68366e-015	1.90044e-015	-2.36732e-015	-1.21707e-015	1.47856e-015	-2.30482e-016	-7.3847e-016	2.75028e-016	2.97932e-015	4.53018e-015	1.05553e-015	1.67522e-015	2.25575e-015	7.22706e-015	6.84548e-015	4.93935e-015	2.44993e-015
1.31014e-015	1.31081e-016	-4.62765e-016	-1.39611e-015	4.25989e-015	1.09243e-015	6.63167e-016	4.96502e-015	-4.58374e-015	1.55595e-015	-2.35983e-015	-1.50993e-015	1.48621e-015	-2.15602e-016	-6.07204e-016	1.75118e-016	2.77728e-015	4.76136e-015	1.2824e-015	1.90048e-015	2.2829e-015	6.99368e-015	6.56468e-015	5.05838e-015	2.34088e-015
7.63883e-016	-2.24242e-016	1.41546e-017	-1.07435e-015	4.45142e-015	1.25121e-015	7.58089e-016	4.65901e-015	-4.47391e-015	1.19692e-015	-2.36184e-015	-1.80608e-015	1.45511e-015	-2.03135e-016	-4.74499e-016	7.50416e-017	2.52199e-015	4.97187e-015	1.50958e-015	2.08773e-015	2.322e-015	6.72959e-015	6.26697e-015	5.18551e-015	2.2257e-015
2.05107e-016	-5.76266e-016	5.01101e-016	-7.57299e-016	4.63432e-015	1.4134e-015	8.513e-016	4.33365e-015	-4.35686e-015	8.2384e-016	-2.37349e-015	-2.10463e-015	1.38574e-015	-1.92258e-016	-3.41919e-016	-2.47774e-017	2.21557e-015	5.16105e-015	1.73483e-015	2.23476e-015	2.3722e-015	6.4363e-015	5.95235e-015	5.31707e-015	2.10327e-015
-3.6604e-016	-9.25715e-016	9.96288e-016	-4.47012e-016	4.80684e-015	1.57835e-015	9.40096e-016	3.98875e-015	-4.23655e-015	4.3696e-016	-2.39542e-015	-2.4051e-015	1.27872e-015	-1.81934e-016	-2.11116e-016	-1.24115e-016	1.86238e-015	5.32908e-015	1.95657e-015	2.34011e-015	2.43322e-015	6.11587e-015	5.62095e-015	5.44943e-015	1.97243e-015
-9.47669e-016	-1.27365e-015	1.49623e-015	-1.45559e-016	4.96819e-015	1.74568e-015	1.02133e-015	3.62419e-015	-4.11636e-015	3.6656e-017	-2.42722e-015	-2.70632e-015	1.13577e-015	-1.7173e-016	-8.35034e-017	-2.22904e-016	1.46702e-015	5.47577e-015	2.17219e-015	2.403e-015	2.50439e-015	5.77029e-015	5.27361e-015	5.57928e-015	1.8318e-015
-1.53861e-015	-1.62097e-015	1.99775e-015	1.44781e-016	5.1174e-015	1.91449e-015	1.09137e-015	3.24031e-015	-3.99921e-015	-3.76611e-016	-2.46918e-015	-3.00745e-015	9.57852e-016	-1.61153e-016	3.90008e-017	-3.21163e-016	1.03382e-015	5.6012e-015	2.37889e-015	2.42308e-015	2.58405e-015	5.4013e-015	4.91101e-015	5.70297e-015	1.68035e-015
-2.13705e-015	-1.96862e-015	2.49772e-015	4.22109e-016	5.25357e-015	2.08308e-015	1.14789e-015	2.83766e-015	-3.88803e-015	-8.02025e-016	-2.52088e-015	-3.30772e-015	7.47164e-016	-1.50167e-016	1.54426e-016	-4.19495e-016	5.67206e-016	5.70549e-015	2.57507e-015	2.40003e-015	2.67171e-015	5.01095e-015	4.53368e-015	5.81627e-015	1.51693e-015
-2.74176e-015	-2.3179e-015	2.99264e-015	6.84899e-016	5.37578e-015	2.25061e-015	1.18793e-015	2.41645e-015	-3.78524e-015	-1.23848e-015	-2.58182e-015	-3.60632e-015	5.06347e-016	-1.39029e-016	2.6104e-016	-5.18758e-016	7.14386e-017	5.78861e-015	2.75822e-015	2.3341e-015	2.76594e-015	4.60179e-015	4.1419e-015	5.9161e-015	1.34057e-015
-3.35128e-015	-2.66879e-015	3.47931e-015	9.31186e-016	5.48216e-015	2.41633e-015	1.20879e-015	1.97727e-015	-3.69278e-015	-1.68527e-015	-2.65116e-015	-3.90197e-015	2.38463e-016	-1.27572e-016	3.57468e-016	-6.18817e-016	-4.48138e-016	5.85022e-015	2.92593e-015	2.22604e-015	2.86476e-015	4.17549e-015	3.73661e-015	5.99872e-015	1.15062e-015
-3.96285e-015	-3.02222e-015	3.95493e-015	1.16034e-015	5.57129e-015	2.5784e-015	1.20789e-015	1.52104e-015	-3.61352e-015	-2.14056e-015	-2.72842e-015	-4.19316e-015	-5.358e-017	-1.15745e-016	4.42129e-016	-7.21572e-016	-9.86534e-016	5.89017e-015	3.0763e-015	2.07752e-015	2.9668e-015	3.73367e-015	3.31866e-015	6.0606e-015	9.46134e-016
-4.57469e-015	-3.3793e-015	4.41583e-015	1.37023e-015	5.6418e-015	2.73563e-015	1.18292e-015	1.04831e-015	-3.54979e-015	-2.60286e-015	-2.81271e-015	-4.47911e-015	-3.6589e-016	-1.03501e-016	5.13461e-016	-8.27772e-016	-1.53867e-015	5.90819e-015	3.20701e-015	1.89037e-015	3.07067e-015	3.27919e-015	2.88905e-015	6.09752e-015	7.26121e-016
-5.18435e-015	-3.74048e-015	4.85865e-015	1.56001e-015	5.6922e-015	2.88664e-015	1.1316e-015	5.60245e-016	-3.50332e-015	-3.07065e-015	-2.9026e-015	-4.75838e-015	-6.94467e-016	-9.13059e-017	5.69938e-016	-9.38285e-016	-2.09948e-015	5.90439e-015	3.31625e-015	1.66708e-015	3.17426e-015	2.81363e-015	2.44889e-015	6.10677e-015	4.89439e-016
-5.78926e-015	-4.106e-015	5.27999e-015	1.7291e-015	5.72137e-015	3.03036e-015	1.05133e-015	5.79284e-017	-3.4751e-015	-3.54189e-015	-2.99678e-015	-5.02929e-015	-1.03514e-015	-8.01046e-017	6.10494e-016	-1.05469e-015	-2.66413e-015	5.87852e-015	3.40161e-015	1.41033e-015	3.27627e-015	2.33979e-015	1.99944e-015	6.08619e-015	2.35888e-016
-6.38673e-015	-4.47588e-015	5.6766e-015	1.87708e-015	5.72782e-015	3.16498e-015	9.40704e-016	-4.57093e-016	-3.46562e-015	-4.01422e-015	-3.09496e-015	-5.29073e-015	-1.38366e-015	-7.05707e-017	6.3382e-016	-1.17833e-015	-3.22761e-015	5.83094e-015	3.46121e-015	1.12286e-015	3.375e-015	1.85931e-015	1.54207e-015	6.03317e-015	-3.50196e-017
-6.97454e-015	-4.85096e-015	6.0457e-015	2.00358e-015	5.71024e-015	3.2893e-015	7.98913e-016	-9.82928e-016	-3.47638e-015	-4.4859e-015	-3.19606e-015	-5.5419e-015	-1.73576e-015	-6.40219e-017	6.39185e-016	-1.31021e-015	-3.78554e-015	5.76096e-015	3.49378e-015	8.07612e-016	3.46843e-015	1.3746e-015	1.0782e-015	5.94509e-015	-3.24066e-016
-7.55019e-015	-5.23158e-015	6.38539e-015	2.10808e-015	5.66741e-015	3.40185e-015	6.24801e-016	-1.5182e-015	-3.50779e-015	-4.9548e-015	-3.29907e-015	-5.78128e-015	-2.08726e-015	-6.04911e-017	6.26215e-016	-1.45126e-015	-4.33331e-015	5.66837e-015	3.49851e-015	4.67844e-016	3.55473e-015	8.87873e-016	6.09659e-016	5.82048e-015	-6.3172e-016
-8.11152e-015	-5.61814e-015	6.69242e-015	2.19103e-015	5.59853e-015	3.50169e-015	4.17941e-016	-2.06088e-015	-3.56029e-015	-5.41855e-015	-3.4029e-015	-6.00821e-015	-2.43366e-015	-6.12594e-017	5.94568e-016	-1.60306e-015	-4.86617e-015	5.55364e-015	3.47434e-015	1.07491e-016	3.63267e-015	4.01453e-016	1.37995e-016	5.65772e-015	-9.58071e-016
-8.65577e-015	-6.01057e-015	6.96336e-015	2.25266e-015	5.50308e-015	3.58735e-015	1.7732e-016	-2.60862e-015	-3.6347e-015	-5.87511e-015	-3.50716e-015	-6.22144e-015	-2.77079e-015	-6.71429e-017	5.43888e-016	-1.76645e-015	-5.38012e-015	5.41593e-015	3.42112e-015	-2.69551e-016	3.70096e-015	-8.2479e-017	-3.35484e-016	5.45622e-015	-1.30326e-015
-9.17993e-015	-6.40865e-015	7.19649e-015	2.29366e-015	5.38045e-015	3.65733e-015	-9.68426e-017	-3.15971e-015	-3.73092e-015	-6.32248e-015	-3.61142e-015	-6.41987e-015	-3.0944e-015	-8.00679e-017	4.74473e-016	-1.94257e-015	-5.87125e-015	5.25539e-015	3.33913e-015	-6.58821e-016	3.7584e-015	-5.62313e-016	-8.08619e-016	5.21562e-015	-1.66728e-015
-9.68217e-015	-6.81237e-015	7.39011e-015	2.31448e-015	5.22955e-015	3.71061e-015	-4.04062e-016	-3.71269e-015	-3.84805e-015	-6.75866e-015	-3.71448e-015	-6.60247e-015	-3.40076e-015	-1.00418e-016	3.86424e-016	-2.13236e-015	-6.33496e-015	5.07283e-015	3.22856e-015	-1.05626e-015	3.80342e-015	-1.03543e-015	-1.28001e-015	4.93594e-015	-2.04938e-015
-1.0161e-014	-7.22204e-015	7.54213e-015	2.31639e-015	5.05006e-015	3.74625e-015	-7.43416e-016	-4.26568e-015	-3.98596e-015	-7.18121e-015	-3.81623e-015	-6.76951e-015	-3.68641e-015	-1.2909e-016	2.80295e-016	-2.33679e-015	-6.76845e-015	4.86772e-015	3.08968e-015	-1.45771e-015	3.83463e-015	-1.49977e-015	-1.74788e-015	4.61815e-015	-2.44917e-015
-1.06142e-014	-7.63736e-015	7.6515e-015	2.30017e-015	4.84172e-015	3.7634e-015	-1.11386e-015	-4.81688e-015	-4.14309e-015	-7.58865e-015	-3.91671e-015	-6.92072e-015	-3.94914e-015	-1.67536e-016	1.56386e-016	-2.55645e-015	-7.16882e-015	4.64114e-015	2.92346e-015	-1.85895e-015	3.85108e-015	-1.95314e-015	-2.21017e-015	4.26307e-015	-2.8657e-015
-1.10398e-014	-8.05796e-015	7.71743e-015	2.26653e-015	4.60428e-015	3.76091e-015	-1.51383e-015	-5.36325e-015	-4.31894e-015	-7.97909e-015	-4.01523e-015	-7.05605e-015	-4.18605e-015	-2.17314e-016	1.54894e-017	-2.79141e-015	-7.53372e-015	4.39384e-015	2.73173e-015	-2.25604e-015	3.85199e-015	-2.39367e-015	-2.66506e-015	3.87172e-015	-3.297e-015
-1.14357e-014	-8.48316e-015	7.73923e-015	2.21625e-015	4.33821e-015	3.73801e-015	-1.94128e-015	-5.9021e-015	-4.51192e-015	-8.35143e-015	-4.11204e-015	-7.1754e-015	-4.39491e-015	-2.78237e-016	-1.41295e-016	-3.04178e-015	-7.86099e-015	4.12598e-015	2.5158e-015	-2.64497e-015	3.83743e-015	-2.81924e-015	-3.11025e-015	3.44611e-015	-3.74246e-015
-1.18009e-014	-8.91298e-015	7.71634e-015	2.15005e-015	4.04417e-015	3.695e-015	-2.39375e-015	-6.4315e-015	-4.72065e-015	-8.70434e-015	-4.20742e-015	-7.27937e-015	-4.5737e-015	-3.51583e-016	-3.12864e-016	-3.30697e-015	-8.14828e-015	3.8385e-015	2.27789e-015	-3.02169e-015	3.80693e-015	-3.22795e-015	-3.54393e-015	2.98916e-015	-4.20093e-015
-1.21343e-014	-9.34697e-015	7.64842e-015	2.06921e-015	3.72332e-015	3.63127e-015	-2.8682e-015	-6.94933e-015	-4.94376e-015	-9.03691e-015	-4.30151e-015	-7.36828e-015	-4.72069e-015	-4.37449e-016	-4.97797e-016	-3.58701e-015	-8.39502e-015	3.5321e-015	2.02023e-015	-3.38255e-015	3.76043e-015	-3.61768e-015	-3.96408e-015	2.50379e-015	-4.6707e-015
-1.24353e-014	-9.78364e-015	7.53654e-015	1.97574e-015	3.37731e-015	3.54676e-015	-3.36172e-015	-7.45334e-015	-5.18013e-015	-9.3484e-015	-4.39469e-015	-7.44271e-015	-4.83538e-015	-5.36157e-016	-6.94168e-016	-3.8806e-015	-8.6006e-015	3.20756e-015	1.745e-015	-3.72444e-015	3.69789e-015	-3.98727e-015	-4.36899e-015	1.99254e-015	-5.14936e-015
-1.27041e-014	-1.02231e-014	7.38178e-015	1.87065e-015	3.00703e-015	3.44163e-015	-3.87079e-015	-7.94178e-015	-5.42774e-015	-9.63856e-015	-4.48693e-015	-7.50338e-015	-4.91733e-015	-6.48988e-016	-8.99782e-016	-4.18684e-015	-8.76447e-015	2.86661e-015	1.45523e-015	-4.04464e-015	3.61911e-015	-4.33552e-015	-4.75688e-015	1.45954e-015	-5.63517e-015
-1.29415e-014	-1.06647e-014	7.18483e-015	1.7547e-015	2.61464e-015	3.31623e-015	-4.39218e-015	-8.4133e-015	-5.68446e-015	-9.90698e-015	-4.57934e-015	-7.55174e-015	-4.96717e-015	-7.75574e-016	-1.113e-015	-4.50508e-015	-8.88621e-015	2.51086e-015	1.15485e-015	-4.34046e-015	3.52436e-015	-4.66044e-015	-5.1263e-015	9.08039e-016	-6.12645e-015
-1.31477e-014	-1.11076e-014	6.94725e-015	1.62913e-015	2.20223e-015	3.17108e-015	-4.92133e-015	-8.86555e-015	-5.94855e-015	-1.01536e-014	-4.67258e-015	-7.58935e-015	-4.98551e-015	-9.16036e-016	-1.33204e-015	-4.83368e-015	-8.96575e-015	2.14192e-015	8.47582e-016	-4.60947e-015	3.41453e-015	-4.96038e-015	-5.47558e-015	3.4238e-016	-6.62083e-015
-1.33233e-014	-1.15513e-014	6.67043e-015	1.49525e-015	1.77246e-015	3.00673e-015	-5.45464e-015	-9.29629e-015	-6.21802e-015	-1.03791e-014	-4.7677e-015	-7.61793e-015	-4.97412e-015	-1.06956e-015	-1.55489e-015	-5.17126e-015	-9.00387e-015	1.76157e-015	5.36707e-016	-4.84954e-015	3.28949e-015	-5.23418e-015	-5.80314e-015	-2.32769e-016	-7.11603e-015
-1.34695e-014	-1.19949e-014	6.35652e-015	1.3546e-015	1.3279e-015	2.82453e-015	-5.9883e-015	-9.70366e-015	-6.49146e-015	-1.05834e-014	-4.86542e-015	-7.63865e-015	-4.93438e-015	-1.23572e-015	-1.77889e-015	-5.51574e-015	-9.00171e-015	1.37292e-015	2.25708e-016	-5.05918e-015	3.15077e-015	-5.48078e-015	-6.1076e-015	-8.1274e-016	-7.60983e-015
-1.35874e-014	-1.24384e-014	6.00794e-015	1.20838e-015	8.71081e-016	2.62542e-015	-6.51797e-015	-1.00867e-014	-6.76721e-015	-1.07679e-014	-4.96619e-015	-7.65351e-015	-4.86855e-015	-1.4138e-015	-2.00212e-015	-5.86519e-015	-8.96056e-015	9.77555e-016	-8.15878e-017	-5.23711e-015	2.99945e-015	-5.69932e-015	-6.38798e-015	-1.393e-015	-8.09923e-015
-1.36788e-014	-1.28808e-014	5.62759e-015	1.05787e-015	4.05803e-016	2.41063e-015	-7.03901e-015	-1.04447e-014	-7.04363e-015	-1.09329e-014	-5.07097e-015	-7.66407e-015	-4.77972e-015	-1.60306e-015	-2.22256e-015	-6.21695e-015	-8.8823e-015	5.77775e-016	-3.81634e-016	-5.38168e-015	2.83617e-015	-5.88876e-015	-6.64337e-015	-1.9696e-015	-8.58154e-015
-1.37455e-014	-1.33217e-014	5.21923e-015	9.0432e-016	-6.46309e-017	2.1821e-015	-7.54668e-015	-1.07765e-014	-7.31951e-015	-1.10798e-014	-5.18049e-015	-7.67243e-015	-4.67065e-015	-1.80179e-015	-2.4377e-015	-6.56899e-015	-8.76861e-015	1.75725e-016	-6.70711e-016	-5.49226e-015	2.66272e-015	-6.0489e-015	-6.87328e-015	-2.5383e-015	-9.05361e-015
-1.37903e-014	-1.37608e-014	4.78571e-015	7.48725e-016	-5.36193e-016	1.94161e-015	-8.03749e-015	-1.10805e-014	-7.59309e-015	-1.12102e-014	-5.29529e-015	-7.68071e-015	-4.54441e-015	-2.00838e-015	-2.64525e-015	-6.91851e-015	-8.6216e-015	-2.25756e-016	-9.44985e-016	-5.56898e-015	2.47922e-015	-6.1791e-015	-7.07658e-015	-3.09504e-015	-9.51332e-015
-1.38164e-014	-1.41969e-014	4.33023e-015	5.92312e-016	-1.0052e-015	1.69136e-015	-8.50703e-015	-1.13556e-014	-7.86267e-015	-1.13255e-014	-5.41502e-015	-7.69121e-015	-4.40464e-015	-2.22132e-015	-2.84247e-015	-7.26279e-015	-8.44328e-015	-6.23573e-016	-1.20067e-015	-5.61172e-015	2.28759e-015	-6.27866e-015	-7.2532e-015	-3.63546e-015	-9.9577e-015
-1.38266e-014	-1.46292e-014	3.85727e-015	4.36422e-016	-1.46732e-015	1.43364e-015	-8.95104e-015	-1.16008e-014	-8.12691e-015	-1.14272e-014	-5.54006e-015	-7.70589e-015	-4.25466e-015	-2.43887e-015	-3.02725e-015	-7.5991e-015	-8.23587e-015	-1.01501e-015	-1.43389e-015	-5.62113e-015	2.08905e-015	-6.34775e-015	-7.40333e-015	-4.15575e-015	-1.03831e-014
-1.38239e-014	-1.50575e-014	3.37075e-015	2.82495e-016	-1.91899e-015	1.17037e-015	-9.36529e-015	-1.18156e-014	-8.38396e-015	-1.15173e-014	-5.6711e-015	-7.72647e-015	-4.09767e-015	-2.65838e-015	-3.19732e-015	-7.92441e-015	-8.00246e-015	-1.39667e-015	-1.64157e-015	-5.59865e-015	1.88468e-015	-6.38656e-015	-7.5266e-015	-4.65246e-015	-1.07868e-014
-1.3811e-014	-1.54806e-014	2.87424e-015	1.31208e-016	-2.35615e-015	9.04011e-016	-9.746e-015	-1.19997e-014	-8.63236e-015	-1.15979e-014	-5.80789e-015	-7.75477e-015	-3.93738e-015	-2.87807e-015	-3.35051e-015	-8.23556e-015	-7.74602e-015	-1.76564e-015	-1.82085e-015	-5.5448e-015	1.67619e-015	-6.3956e-015	-7.6235e-015	-5.12206e-015	-1.1166e-014
-1.3792e-014	-1.58983e-014	2.37192e-015	-1.64006e-017	-2.77473e-015	6.36806e-016	-1.00898e-014	-1.2153e-014	-8.87162e-015	-1.16711e-014	-5.95032e-015	-7.79284e-015	-3.7773e-015	-3.0959e-015	-3.48511e-015	-8.53e-015	-7.46971e-015	-2.11894e-015	-1.96943e-015	-5.46063e-015	1.46467e-015	-6.37493e-015	-7.69444e-015	-5.56181e-015	-1.15174e-014
-1.37707e-014	-1.63099e-014	1.8687e-015	-1.59699e-016	-3.17034e-015	3.71796e-016	-1.0394e-014	-1.22755e-014	-9.10134e-015	-1.17386e-014	-6.09815e-015	-7.8421e-015	-3.62107e-015	-3.30918e-015	-3.59926e-015	-8.80519e-015	-7.1764e-015	-2.45387e-015	-2.08509e-015	-5.34811e-015	1.25057e-015	-6.32553e-015	-7.73995e-015	-5.96941e-015	-1.18392e-014
-1.37498e-014	-1.67152e-014	1.36819e-015	-2.97533e-016	-3.53864e-015	1.11211e-016	-1.06557e-014	-1.23675e-014	-9.32073e-015	-1.18019e-014	-6.25042e-015	-7.90416e-015	-3.47188e-015	-3.51566e-015	-3.69088e-015	-9.05808e-015	-6.8683e-015	-2.76757e-015	-2.16552e-015	-5.20898e-015	1.03551e-015	-6.24855e-015	-7.76091e-015	-6.34252e-015	-1.21286e-014
-1.37325e-014	-1.71138e-014	8.75079e-016	-4.28735e-016	-3.87575e-015	-1.42367e-016	-1.08719e-014	-1.24296e-014	-9.52908e-015	-1.18628e-014	-6.40629e-015	-7.98054e-015	-3.3333e-015	-3.71288e-015	-3.75882e-015	-9.28584e-015	-6.54826e-015	-3.05777e-015	-2.20891e-015	-5.04523e-015	8.20723e-016	-6.14476e-015	-7.75859e-015	-6.67938e-015	-1.2383e-014
-1.37224e-014	-1.75053e-014	3.9354e-016	-5.52057e-016	-4.17884e-015	-3.86458e-016	-1.10405e-014	-1.24629e-014	-9.72591e-015	-1.19226e-014	-6.56525e-015	-8.07222e-015	-3.20835e-015	-3.89825e-015	-3.80147e-015	-9.48539e-015	-6.21926e-015	-3.32147e-015	-2.21453e-015	-4.85932e-015	6.0821e-016	-6.01539e-015	-7.73409e-015	-6.9785e-015	-1.26006e-014
-1.37226e-014	-1.78899e-014	-7.22997e-017	-6.66419e-016	-4.44435e-015	-6.18219e-016	-1.11599e-014	-1.24681e-014	-9.91059e-015	-1.19837e-014	-6.7261e-015	-8.17997e-015	-3.09951e-015	-4.06934e-015	-3.81747e-015	-9.65468e-015	-5.88378e-015	-3.55604e-015	-2.18113e-015	-4.65363e-015	3.98596e-016	-5.86198e-015	-7.68888e-015	-7.23967e-015	-1.27796e-014
-1.37364e-014	-1.82669e-014	-5.18401e-016	-7.71265e-016	-4.66941e-015	-8.36099e-016	-1.1229e-014	-1.24457e-014	-1.00828e-014	-1.20473e-014	-6.88789e-015	-8.30499e-015	-3.00904e-015	-4.22371e-015	-3.80538e-015	-9.79107e-015	-5.54457e-015	-3.75969e-015	-2.10849e-015	-4.43066e-015	1.9207e-016	-5.68653e-015	-7.62437e-015	-7.46258e-015	-1.29186e-014
-1.37669e-014	-1.86359e-014	-9.40871e-016	-8.65656e-016	-4.85176e-015	-1.03782e-015	-1.12472e-014	-1.23968e-014	-1.02422e-014	-1.21151e-014	-7.04919e-015	-8.44769e-015	-2.93921e-015	-4.35927e-015	-3.76413e-015	-9.89205e-015	-5.20371e-015	-3.93043e-015	-1.99738e-015	-4.19319e-015	-1.08777e-017	-5.49075e-015	-7.5424e-015	-7.64756e-015	-1.30159e-014
-1.38165e-014	-1.89971e-014	-1.33615e-015	-9.48799e-016	-4.98801e-015	-1.22139e-015	-1.12143e-014	-1.23222e-014	-1.03881e-014	-1.21881e-014	-7.20836e-015	-8.60832e-015	-2.89191e-015	-4.47458e-015	-3.69328e-015	-9.95638e-015	-4.86347e-015	-4.06594e-015	-1.84854e-015	-3.94297e-015	-2.09654e-016	-5.27659e-015	-7.44474e-015	-7.79513e-015	-1.30707e-014
-1.38883e-014	-1.93505e-014	-1.70096e-015	-1.02028e-015	-5.07617e-015	-1.38525e-015	-1.11305e-014	-1.22232e-014	-1.05203e-014	-1.22673e-014	-7.36352e-015	-8.78686e-015	-2.86767e-015	-4.56795e-015	-3.59262e-015	-9.98247e-015	-4.52612e-015	-4.16477e-015	-1.6631e-015	-3.6825e-015	-4.03498e-016	-5.04639e-015	-7.33304e-015	-7.90676e-015	-1.30824e-014
-1.39843e-014	-1.96963e-014	-2.03216e-015	-1.07965e-015	-5.11486e-015	-1.52755e-015	-1.09963e-014	-1.21005e-014	-1.0639e-014	-1.23535e-014	-7.51294e-015	-8.98299e-015	-2.86684e-015	-4.63757e-015	-3.46155e-015	-9.96904e-015	-4.19426e-015	-4.22558e-015	-1.44223e-015	-3.41455e-015	-5.91936e-016	-4.80256e-015	-7.20902e-015	-7.98421e-015	-1.30501e-014
-1.41067e-014	-2.00346e-014	-2.32621e-015	-1.12539e-015	-5.10256e-015	-1.64705e-015	-1.08129e-014	-1.19556e-014	-1.07439e-014	-1.2447e-014	-7.65476e-015	-9.19611e-015	-2.88974e-015	-4.68184e-015	-3.30007e-015	-9.9146e-015	-3.86916e-015	-4.24705e-015	-1.18764e-015	-3.14104e-015	-7.74394e-016	-4.54786e-015	-7.07502e-015	-8.02907e-015	-1.29743e-014
-1.42574e-014	-2.03652e-014	-2.58032e-015	-1.15678e-015	-5.03799e-015	-1.74228e-015	-1.05818e-014	-1.17902e-014	-1.08345e-014	-1.25481e-014	-7.78775e-015	-9.4255e-015	-2.93623e-015	-4.69938e-015	-3.10844e-015	-9.81895e-015	-3.552e-015	-4.22883e-015	-9.01666e-016	-2.86415e-015	-9.50889e-016	-4.28489e-015	-6.93311e-015	-8.04407e-015	-1.28549e-014
-1.44377e-014	-2.0689e-014	-2.79232e-015	-1.17292e-015	-4.9217e-015	-1.81203e-015	-1.03051e-014	-1.16056e-014	-1.0911e-014	-1.26571e-014	-7.90972e-015	-9.66999e-015	-3.0051e-015	-4.68934e-015	-2.88674e-015	-9.6824e-015	-3.24418e-015	-4.17112e-015	-5.86464e-016	-2.58668e-015	-1.12105e-015	-4.01654e-015	-6.78578e-015	-8.03147e-015	-1.26922e-014
-1.46482e-014	-2.10064e-014	-2.95975e-015	-1.17345e-015	-4.75361e-015	-1.85546e-015	-9.98418e-015	-1.14032e-014	-1.09728e-014	-1.27737e-014	-8.01826e-015	-9.92881e-015	-3.09514e-015	-4.65131e-015	-2.63549e-015	-9.50505e-015	-2.9467e-015	-4.07353e-015	-2.44844e-016	-2.31011e-015	-1.28504e-015	-3.74539e-015	-6.63451e-015	-7.99431e-015	-1.24876e-014
-1.48901e-014	-2.13166e-014	-3.0801e-015	-1.15739e-015	-4.53442e-015	-1.87286e-015	-9.6224e-015	-1.11842e-014	-1.10203e-014	-1.2898e-014	-8.11156e-015	-1.02001e-014	-3.20501e-015	-4.58488e-015	-2.35564e-015	-9.28695e-015	-2.66054e-015	-3.93694e-015	1.20346e-016	-2.03494e-015	-1.4428e-015	-3.47403e-015	-6.48168e-015	-7.93582e-015	-1.22428e-014
-1.51629e-014	-2.16205e-014	-3.15268e-015	-1.12421e-015	-4.26456e-015	-1.86383e-015	-9.22375e-015	-1.095e-014	-1.10535e-014	-1.30291e-014	-8.18809e-015	-1.04828e-014	-3.33254e-015	-4.49053e-015	-2.04818e-015	-9.02848e-015	-2.38616e-015	-3.7618e-015	5.05039e-016	-1.76271e-015	-1.59517e-015	-3.20549e-015	-6.32899e-015	-7.85933e-015	-1.19595e-014
-1.54661e-014	-2.19182e-014	-3.17707e-015	-1.07367e-015	-3.94464e-015	-1.8285e-015	-8.79167e-015	-1.07015e-014	-1.10723e-014	-1.3166e-014	-8.2463e-015	-1.07746e-014	-3.4757e-015	-4.36873e-015	-1.71464e-015	-8.73082e-015	-2.12389e-015	-3.54894e-015	9.05722e-016	-1.49574e-015	-1.74161e-015	-2.94265e-015	-6.17808e-015	-7.76858e-015	-1.16402e-014
-1.57997e-014	-2.22103e-014	-3.15284e-015	-1.00643e-015	-3.57715e-015	-1.7669e-015	-8.33009e-015	-1.04398e-014	-1.10759e-014	-1.33078e-014	-8.28428e-015	-1.10735e-014	-3.63209e-015	-4.22056e-015	-1.35603e-015	-8.39553e-015	-1.87404e-015	-3.29993e-015	1.31864e-015	-1.23472e-015	-1.88293e-015	-2.68875e-015	-6.03046e-015	-7.66696e-015	-1.1288e-014
-1.61627e-014	-2.24968e-014	-3.0787e-015	-9.2213e-016	-3.16446e-015	-1.68026e-015	-7.8427e-015	-1.0166e-014	-1.10643e-014	-1.34535e-014	-8.30072e-015	-1.13785e-014	-3.79939e-015	-4.04648e-015	-9.73563e-016	-8.02453e-015	-1.63664e-015	-3.01651e-015	1.74001e-015	-9.80841e-016	-2.02019e-015	-2.44624e-015	-5.88815e-015	-7.55842e-015	-1.09059e-014
-1.65543e-014	-2.27782e-014	-2.95462e-015	-8.2134e-016	-2.71014e-015	-1.56891e-015	-7.33412e-015	-9.88131e-015	-1.10372e-014	-1.36017e-014	-8.29381e-015	-1.16877e-014	-3.97455e-015	-3.84781e-015	-5.69176e-016	-7.61986e-015	-1.41147e-015	-2.70098e-015	2.16558e-015	-7.34534e-016	-2.15322e-015	-2.21805e-015	-5.75268e-015	-7.44615e-015	-1.04972e-014
-1.69735e-014	-2.30556e-014	-2.78115e-015	-7.04105e-016	-2.21719e-015	-1.43411e-015	-6.8093e-015	-9.58756e-015	-1.09943e-014	-1.3751e-014	-8.26247e-015	-1.19987e-014	-4.15432e-015	-3.62611e-015	-1.44866e-016	-7.18387e-015	-1.19854e-015	-2.35644e-015	2.5916e-015	-4.96006e-016	-2.28275e-015	-2.00672e-015	-5.62537e-015	-7.33393e-015	-1.0065e-014
-1.74188e-014	-2.33288e-014	-2.55926e-015	-5.70322e-016	-1.6893e-015	-1.27728e-015	-6.27271e-015	-9.2852e-015	-1.09356e-014	-1.38997e-014	-8.20653e-015	-1.23094e-014	-4.33554e-015	-3.38281e-015	2.96892e-016	-6.71917e-015	-9.97615e-016	-1.98473e-015	3.01469e-015	-2.65154e-016	-2.40938e-015	-1.81429e-015	-5.50751e-015	-7.22483e-015	-9.61354e-015
-1.7888e-014	-2.35984e-014	-2.2898e-015	-4.20468e-016	-1.13029e-015	-1.10027e-015	-5.7289e-015	-8.97566e-015	-1.08608e-014	-1.4047e-014	-8.12542e-015	-1.26181e-014	-4.51471e-015	-3.12039e-015	7.54514e-016	-6.22964e-015	-8.07813e-016	-1.58843e-015	3.43128e-015	-4.18449e-017	-2.53459e-015	-1.64319e-015	-5.40027e-015	-7.12231e-015	-9.14759e-015
-1.83784e-014	-2.38654e-014	-1.97526e-015	-2.55538e-016	-5.4411e-016	-9.04382e-016	-5.18267e-015	-8.65957e-015	-1.07698e-014	-1.41916e-014	-8.01946e-015	-1.29228e-014	-4.68874e-015	-2.84104e-015	1.22531e-015	-5.71834e-015	-6.28786e-016	-1.17095e-015	3.83758e-015	1.73173e-016	-2.65872e-015	-1.49593e-015	-5.30426e-015	-7.02895e-015	-8.67079e-015
-1.88881e-014	-2.41298e-014	-1.6174e-015	-7.59543e-017	6.5481e-017	-6.91925e-016	-4.63832e-015	-8.33806e-015	-1.06626e-014	-1.43314e-014	-7.88856e-015	-1.32221e-014	-4.85467e-015	-2.54738e-015	1.70657e-015	-5.18868e-015	-4.60096e-016	-7.36133e-016	4.23039e-015	3.80157e-016	-2.78227e-015	-1.37424e-015	-5.22042e-015	-6.94733e-015	-8.18806e-015
-1.94145e-014	-2.43922e-014	-1.21783e-015	1.16934e-016	6.93421e-016	-4.6538e-016	-4.10062e-015	-8.01171e-015	-1.05391e-014	-1.44652e-014	-7.73285e-015	-1.35144e-014	-5.01061e-015	-2.24187e-015	2.19592e-015	-4.64366e-015	-3.00582e-016	-2.87286e-016	4.60649e-015	5.79598e-016	-2.90604e-015	-1.27968e-015	-5.14888e-015	-6.87981e-015	-7.70419e-015
-1.99552e-014	-2.46531e-014	-7.79355e-016	3.22288e-016	1.33514e-015	-2.26726e-016	-3.57389e-015	-7.68113e-015	-1.03991e-014	-1.45917e-014	-7.55278e-015	-1.37981e-014	-5.15349e-015	-1.92673e-015	2.69076e-015	-4.08689e-015	-1.48869e-016	1.72194e-016	4.96285e-015	7.72632e-016	-3.03054e-015	-1.2135e-015	-5.0902e-015	-6.82828e-015	-7.22408e-015
-2.05077e-014	-2.49126e-014	-3.04166e-016	5.39096e-016	1.98618e-015	2.19659e-017	-3.06252e-015	-7.34755e-015	-1.02428e-014	-1.471e-014	-7.34918e-015	-1.40716e-014	-5.28109e-015	-1.6046e-015	3.18815e-015	-3.52299e-015	-4.5343e-018	6.38789e-016	5.29675e-015	9.60165e-016	-3.15595e-015	-1.17711e-015	-5.04522e-015	-6.79468e-015	-6.75261e-015
-2.10691e-014	-2.51712e-014	2.04485e-016	7.66122e-016	2.64152e-015	2.78799e-016	-2.57074e-015	-7.0124e-015	-1.00703e-014	-1.48185e-014	-7.12365e-015	-1.43343e-014	-5.39075e-015	-1.27883e-015	3.68541e-015	-2.95678e-015	1.32651e-016	1.10906e-015	5.60597e-015	1.14231e-015	-3.28258e-015	-1.17129e-015	-5.01352e-015	-6.78053e-015	-6.29435e-015
-2.16367e-014	-2.54298e-014	7.43856e-016	1.00171e-015	3.29725e-015	5.40921e-016	-2.10255e-015	-6.67612e-015	-9.88161e-015	-1.49164e-014	-6.87748e-015	-1.45851e-014	-5.48113e-015	-9.51239e-016	4.17988e-015	-2.3921e-015	2.64064e-016	1.57934e-015	5.8889e-015	1.31925e-015	-3.41142e-015	-1.19661e-015	-4.99495e-015	-6.78626e-015	-5.85402e-015
-2.22084e-014	-2.56886e-014	1.31043e-015	1.24383e-015	3.94901e-015	8.05446e-016	-1.66117e-015	-6.34004e-015	-9.67715e-015	-1.50031e-014	-6.61247e-015	-1.48236e-014	-5.55069e-015	-6.24116e-016	4.6691e-015	-1.83244e-015	3.90676e-016	2.0456e-015	6.1434e-015	1.49246e-015	-3.54282e-015	-1.25308e-015	-4.98892e-015	-6.81217e-015	-5.43661e-015
-2.2781e-014	-2.59476e-014	1.90051e-015	1.4906e-015	4.592e-015	1.06988e-015	-1.25046e-015	-6.00521e-015	-9.45744e-015	-1.5078e-014	-6.33033e-015	-1.50494e-014	-5.59829e-015	-3.00278e-016	5.15022e-015	-1.28197e-015	5.13276e-016	2.50433e-015	6.36913e-015	1.66326e-015	-3.67741e-015	-1.34052e-015	-4.99523e-015	-6.85843e-015	-5.04653e-015
-2.33519e-014	-2.62069e-014	2.51052e-015	1.7406e-015	5.222e-015	1.33132e-015	-8.73615e-016	-5.67216e-015	-9.22326e-015	-1.51406e-014	-6.03395e-015	-1.52623e-014	-5.62303e-015	1.80142e-017	5.62014e-015	-7.44206e-016	6.32516e-016	2.95267e-015	6.56526e-015	1.83211e-015	-3.81562e-015	-1.45843e-015	-5.0134e-015	-6.92454e-015	-4.68774e-015
-2.39187e-014	-2.64662e-014	3.13683e-015	1.992e-015	5.8343e-015	1.58764e-015	-5.33138e-016	-5.34248e-015	-8.97562e-015	-1.51907e-014	-5.72572e-015	-1.54625e-014	-5.62523e-015	3.28114e-016	6.07638e-015	-2.23167e-016	7.48243e-016	3.38768e-015	6.73127e-015	1.99929e-015	-3.95776e-015	-1.60593e-015	-5.04278e-015	-7.01016e-015	-4.36421e-015
-2.44795e-014	-2.67263e-014	3.77584e-015	2.24305e-015	6.425e-015	1.83646e-015	-2.30521e-016	-5.01731e-015	-8.71518e-015	-1.52289e-014	-5.40826e-015	-1.56503e-014	-5.60436e-015	6.28067e-016	6.5165e-015	2.77351e-016	8.61513e-016	3.80642e-015	6.86716e-015	2.16589e-015	-4.10405e-015	-1.78234e-015	-5.08168e-015	-7.11393e-015	-4.07976e-015
-2.50316e-014	-2.69879e-014	4.42315e-015	2.49176e-015	6.99003e-015	2.07492e-015	3.16425e-017	-4.69783e-015	-8.44275e-015	-1.52554e-014	-5.08449e-015	-1.58263e-014	-5.56062e-015	9.16232e-016	6.93806e-015	7.5398e-016	9.72984e-016	4.20594e-015	6.9725e-015	2.33204e-015	-4.25474e-015	-1.9864e-015	-5.12995e-015	-7.2346e-015	-3.83805e-015
-2.55728e-014	-2.72508e-014	5.07492e-015	2.73548e-015	7.52681e-015	2.30085e-015	2.51149e-016	-4.38631e-015	-8.1595e-015	-1.52708e-014	-4.75761e-015	-1.59908e-014	-5.49534e-015	1.19102e-015	7.33875e-015	1.20304e-015	1.08296e-015	4.5833e-015	7.04799e-015	2.49802e-015	-4.41001e-015	-2.21599e-015	-5.1869e-015	-7.37093e-015	-3.64174e-015
-2.61012e-014	-2.75145e-014	5.7275e-015	2.9725e-015	8.03234e-015	2.51196e-015	4.27208e-016	-4.08389e-015	-7.86697e-015	-1.52759e-014	-4.43088e-015	-1.61453e-014	-5.41033e-015	1.45122e-015	7.71639e-015	1.62156e-015	1.1914e-015	4.93652e-015	7.09419e-015	2.66426e-015	-4.57016e-015	-2.46922e-015	-5.25116e-015	-7.52115e-015	-3.4932e-015
-2.66154e-014	-2.77794e-014	6.37657e-015	3.20106e-015	8.50315e-015	2.70604e-015	5.59276e-016	-3.79211e-015	-7.5667e-015	-1.5272e-014	-4.10808e-015	-1.62909e-014	-5.30694e-015	1.6955e-015	8.06854e-015	2.0061e-015	1.29833e-015	5.26368e-015	7.11264e-015	2.8303e-015	-4.73541e-015	-2.7444e-015	-5.32147e-015	-7.68308e-015	-3.39445e-015
-2.71139e-014	-2.80455e-014	7.0184e-015	3.41905e-015	8.93745e-015	2.88084e-015	6.46277e-016	-3.51291e-015	-7.26018e-015	-1.52609e-014	-3.79211e-015	-1.6429e-014	-5.18707e-015	1.92259e-015	8.39346e-015	2.35358e-015	1.40381e-015	5.56242e-015	7.10404e-015	2.99621e-015	-4.90571e-015	-3.03873e-015	-5.39701e-015	-7.85425e-015	-3.34684e-015
-2.75954e-014	-2.8312e-014	7.64936e-015	3.62502e-015	9.33368e-015	3.03464e-015	6.87812e-016	-3.2483e-015	-6.94972e-015	-1.52431e-014	-3.48646e-015	-1.65611e-014	-5.05281e-015	2.13239e-015	8.68918e-015	2.66198e-015	1.50763e-015	5.83116e-015	7.07028e-015	3.16189e-015	-5.08084e-015	-3.3494e-015	-5.4767e-015	-8.03254e-015	-3.35108e-015
-2.8059e-014	-2.85787e-014	8.26637e-015	3.81718e-015	9.69002e-015	3.16506e-015	6.84519e-016	-2.9998e-015	-6.63761e-015	-1.52201e-014	-3.1953e-015	-1.66895e-014	-4.90663e-015	2.32411e-015	8.95443e-015	2.92894e-015	1.60927e-015	6.06954e-015	7.01285e-015	3.32738e-015	-5.26125e-015	-3.67385e-015	-5.55987e-015	-8.21571e-015	-3.40749e-015
-2.85051e-014	-2.88451e-014	8.86581e-015	3.99463e-015	1.00057e-014	3.26997e-015	6.36759e-016	-2.76962e-015	-6.32609e-015	-1.51941e-014	-2.92161e-015	-1.68158e-014	-4.75151e-015	2.49796e-015	9.18844e-015	3.15307e-015	1.70864e-015	6.27709e-015	6.9343e-015	3.49231e-015	-5.44653e-015	-4.00832e-015	-5.64476e-015	-8.4008e-015	-3.51537e-015
-2.89333e-014	-2.91115e-014	9.44424e-015	4.15616e-015	1.02796e-014	3.34866e-015	5.4476e-016	-2.55986e-015	-6.01675e-015	-1.5167e-014	-2.66791e-015	-1.6942e-014	-4.58959e-015	2.65429e-015	9.39016e-015	3.33288e-015	1.80518e-015	6.45275e-015	6.83697e-015	3.65547e-015	-5.63606e-015	-4.34981e-015	-5.73027e-015	-8.58511e-015	-3.67473e-015
-2.9343e-014	-2.93773e-014	9.99912e-015	4.30021e-015	1.05119e-014	3.40002e-015	4.09788e-016	-2.37291e-015	-5.71199e-015	-1.51411e-014	-2.43807e-015	-1.70696e-014	-4.42408e-015	2.7927e-015	9.55883e-015	3.46692e-015	1.89828e-015	6.59624e-015	6.72312e-015	3.81629e-015	-5.82924e-015	-4.69501e-015	-5.81592e-015	-8.76617e-015	-3.88482e-015
-2.97349e-014	-2.96425e-014	1.05275e-014	4.42591e-015	1.07025e-014	3.42341e-015	2.33189e-016	-2.21094e-015	-5.4143e-015	-1.51183e-014	-2.2349e-015	-1.72008e-014	-4.25843e-015	2.91454e-015	9.69433e-015	3.55462e-015	1.98779e-015	6.70776e-015	6.59415e-015	3.97403e-015	-6.02571e-015	-5.03985e-015	-5.90017e-015	-8.94139e-015	-4.14438e-015
-3.01092e-014	-2.99066e-014	1.10269e-014	4.53295e-015	1.08523e-014	3.41766e-015	1.64609e-017	-2.07754e-015	-5.12631e-015	-1.51012e-014	-2.06132e-015	-1.7338e-014	-4.09587e-015	3.02084e-015	9.7963e-015	3.59581e-015	2.0731e-015	6.78825e-015	6.45266e-015	4.12763e-015	-6.22476e-015	-5.38153e-015	-5.98228e-015	-9.10825e-015	-4.45098e-015
-3.04658e-014	-3.01685e-014	1.14952e-014	4.62139e-015	1.09624e-014	3.38202e-015	-2.39055e-016	-1.97505e-015	-4.8502e-015	-1.5092e-014	-1.91967e-015	-1.74832e-014	-3.93982e-015	3.1134e-015	9.86514e-015	3.59026e-015	2.15371e-015	6.83787e-015	6.30083e-015	4.2762e-015	-6.42628e-015	-5.71623e-015	-6.06148e-015	-9.26454e-015	-4.80152e-015
-3.08053e-014	-3.04276e-014	1.19305e-014	4.69111e-015	1.10341e-014	3.31617e-015	-5.31793e-016	-1.90534e-015	-4.58881e-015	-1.50928e-014	-1.81199e-015	-1.76383e-014	-3.79343e-015	3.19242e-015	9.90056e-015	3.53877e-015	2.22873e-015	6.85781e-015	6.14004e-015	4.41959e-015	-6.62981e-015	-6.04086e-015	-6.13661e-015	-9.40868e-015	-5.19312e-015
-3.11286e-014	-3.06835e-014	1.23319e-014	4.74227e-015	1.10687e-014	3.21965e-015	-8.59517e-016	-1.87098e-015	-4.34485e-015	-1.5106e-014	-1.74099e-015	-1.78048e-014	-3.6595e-015	3.25924e-015	9.90349e-015	3.44261e-015	2.29787e-015	6.84946e-015	5.97287e-015	4.55691e-015	-6.83491e-015	-6.35233e-015	-6.20712e-015	-9.53879e-015	-5.62191e-015
-3.14371e-014	-3.0935e-014	1.26981e-014	4.77501e-015	1.10687e-014	3.09218e-015	-1.22101e-015	-1.87455e-015	-4.12092e-015	-1.51338e-014	-1.7084e-015	-1.79845e-014	-3.54113e-015	3.31567e-015	9.8752e-015	3.30313e-015	2.36009e-015	6.81363e-015	5.80077e-015	4.68682e-015	-7.04142e-015	-6.64722e-015	-6.27285e-015	-9.65393e-015	-6.08451e-015
-3.17322e-014	-3.11821e-014	1.30278e-014	4.7902e-015	1.1036e-014	2.93404e-015	-1.61357e-015	-1.91851e-015	-3.9198e-015	-1.51782e-014	-1.71551e-015	-1.8179e-014	-3.44149e-015	3.36389e-015	9.81694e-015	3.12173e-015	2.41465e-015	6.75144e-015	5.62542e-015	4.80847e-015	-7.24865e-015	-6.92219e-015	-6.33285e-015	-9.75284e-015	-6.57632e-015
-3.20146e-014	-3.14235e-014	1.33203e-014	4.78891e-015	1.09734e-014	2.74551e-015	-2.03559e-015	-2.00466e-015	-3.7439e-015	-1.52407e-014	-1.76381e-015	-1.8389e-014	-3.36272e-015	3.4052e-015	9.73027e-015	2.90071e-015	2.46073e-015	6.66512e-015	5.44862e-015	4.92028e-015	-7.45597e-015	-7.17447e-015	-6.38624e-015	-9.83443e-015	-7.09329e-015
-3.22855e-014	-3.16582e-014	1.35753e-014	4.77208e-015	1.08827e-014	2.52657e-015	-2.48457e-015	-2.13513e-015	-3.5951e-015	-1.5324e-014	-1.85387e-015	-1.86158e-014	-3.30649e-015	3.44153e-015	9.61739e-015	2.64272e-015	2.49748e-015	6.55637e-015	5.27219e-015	5.02164e-015	-7.66359e-015	-7.4011e-015	-6.43294e-015	-9.89817e-015	-7.63072e-015
-3.25466e-014	-3.18855e-014	1.37938e-014	4.7417e-015	1.07665e-014	2.27872e-015	-2.95812e-015	-2.3112e-015	-3.47498e-015	-1.5429e-014	-1.98656e-015	-1.88602e-014	-3.27492e-015	3.47419e-015	9.48073e-015	2.35032e-015	2.52503e-015	6.42711e-015	5.09694e-015	5.1126e-015	-7.87098e-015	-7.59949e-015	-6.4726e-015	-9.94369e-015	-8.18389e-015
-3.27989e-014	-3.21038e-014	1.39765e-014	4.69859e-015	1.06279e-014	2.00233e-015	-3.45376e-015	-2.53434e-015	-3.3866e-015	-1.55573e-014	-2.16135e-015	-1.91222e-014	-3.27006e-015	3.50518e-015	9.32216e-015	2.02679e-015	2.54268e-015	6.27925e-015	4.92399e-015	5.19172e-015	-8.07783e-015	-7.76789e-015	-6.50471e-015	-9.97127e-015	-8.74749e-015
-3.30436e-014	-3.23129e-014	1.41235e-014	4.64465e-015	1.04694e-014	1.69851e-015	-3.96948e-015	-2.80622e-015	-3.33156e-015	-1.57095e-014	-2.37714e-015	-1.94024e-014	-3.29387e-015	3.53573e-015	9.14415e-015	1.67561e-015	2.55009e-015	6.11494e-015	4.7539e-015	5.25872e-015	-8.28384e-015	-7.90481e-015	-6.52905e-015	-9.98116e-015	-9.31642e-015
-3.32819e-014	-3.25117e-014	1.4236e-014	4.58284e-015	1.02939e-014	1.36881e-015	-4.50333e-015	-3.12701e-015	-3.31061e-015	-1.58874e-014	-2.63312e-015	-1.97012e-014	-3.34766e-015	3.56802e-015	8.94978e-015	1.29998e-015	2.54726e-015	5.93603e-015	4.58715e-015	5.31366e-015	-8.4888e-015	-8.0084e-015	-6.54521e-015	-9.97391e-015	-9.88537e-015
-3.35154e-014	-3.26993e-014	1.43154e-014	4.51451e-015	1.01047e-014	1.0146e-015	-5.05232e-015	-3.49684e-015	-3.32519e-015	-1.60908e-014	-2.92795e-015	-2.00179e-014	-3.43201e-015	3.60345e-015	8.74192e-015	9.04418e-016	2.53409e-015	5.74461e-015	4.42395e-015	5.35622e-015	-8.69215e-015	-8.07759e-015	-6.55332e-015	-9.95028e-015	-1.04498e-014
-3.37449e-014	-3.28748e-014	1.43629e-014	4.44128e-015	9.90439e-015	6.38143e-016	-5.61382e-015	-3.91567e-015	-3.37601e-015	-1.63197e-014	-3.26046e-015	-2.03519e-014	-3.54718e-015	3.64351e-015	8.52308e-015	4.93177e-016	2.5095e-015	5.54291e-015	4.26503e-015	5.38638e-015	-8.89387e-015	-8.11118e-015	-6.55337e-015	-9.9108e-015	-1.10056e-014
-3.39712e-014	-3.30365e-014	1.43809e-014	4.36636e-015	9.69652e-015	2.41557e-016	-6.18525e-015	-4.38325e-015	-3.46342e-015	-1.65743e-014	-3.62839e-015	-2.0702e-014	-3.69298e-015	3.68942e-015	8.29624e-015	7.00683e-017	2.47336e-015	5.333e-015	4.11048e-015	5.40431e-015	-9.09366e-015	-8.10803e-015	-6.54463e-015	-9.85721e-015	-1.15475e-014
-3.41952e-014	-3.31839e-014	1.43714e-014	4.29226e-015	9.48443e-015	-1.73254e-016	-6.76395e-015	-4.89833e-015	-3.5878e-015	-1.68546e-014	-4.02886e-015	-2.10672e-014	-3.86963e-015	3.74224e-015	8.06443e-015	-3.60815e-016	2.42666e-015	5.11671e-015	3.9608e-015	5.41074e-015	-9.29152e-015	-8.06803e-015	-6.52666e-015	-9.79107e-015	-1.20713e-014
-3.44174e-014	-3.33156e-014	1.4337e-014	4.22058e-015	9.27113e-015	-6.04105e-016	-7.3475e-015	-5.46027e-015	-3.74976e-015	-1.71602e-014	-4.4591e-015	-2.14463e-014	-4.07533e-015	3.80269e-015	7.83068e-015	-7.94632e-016	2.36951e-015	4.89648e-015	3.81528e-015	5.40677e-015	-9.48674e-015	-7.99139e-015	-6.49938e-015	-9.71384e-015	-1.25734e-014
-3.46395e-014	-3.34313e-014	1.42803e-014	4.15381e-015	9.05866e-015	-1.04848e-015	-7.93365e-015	-6.06694e-015	-3.94799e-015	-1.74894e-014	-4.91595e-015	-2.18369e-014	-4.30928e-015	3.87152e-015	7.59872e-015	-1.22692e-015	2.30257e-015	4.67394e-015	3.67423e-015	5.39289e-015	-9.67964e-015	-7.87826e-015	-6.46258e-015	-9.62641e-015	-1.30493e-014
-3.48615e-014	-3.35296e-014	1.42033e-014	4.09458e-015	8.8496e-015	-1.50352e-015	-8.52025e-015	-6.7158e-015	-4.18173e-015	-1.78416e-014	-5.39614e-015	-2.22367e-014	-4.57024e-015	3.95012e-015	7.37178e-015	-1.65354e-015	2.2263e-015	4.4507e-015	3.53714e-015	5.37048e-015	-9.86985e-015	-7.72971e-015	-6.41577e-015	-9.53117e-015	-1.34958e-014
-3.50835e-014	-3.36101e-014	1.41088e-014	4.04509e-015	8.64624e-015	-1.96629e-015	-9.10447e-015	-7.40392e-015	-4.45036e-015	-1.82153e-014	-5.89586e-015	-2.26436e-014	-4.85689e-015	4.03865e-015	7.15225e-015	-2.0698e-015	2.14189e-015	4.22848e-015	3.40356e-015	5.34125e-015	-1.00575e-014	-7.54688e-015	-6.35857e-015	-9.4297e-015	-1.391e-014
-3.53062e-014	-3.36722e-014	1.4e-014	4.00714e-015	8.45102e-015	-2.43404e-015	-9.68371e-015	-8.12835e-015	-4.75253e-015	-1.86085e-014	-6.41132e-015	-2.30555e-014	-5.16727e-015	4.13694e-015	6.94331e-015	-2.47147e-015	2.05006e-015	4.00857e-015	3.27313e-015	5.30674e-015	-1.02426e-014	-7.3314e-015	-6.29074e-015	-9.32377e-015	-1.42899e-014
-3.55295e-014	-3.3716e-014	1.38797e-014	3.98314e-015	8.26626e-015	-2.90308e-015	-1.02564e-014	-8.88552e-015	-5.08657e-015	-1.9019e-014	-6.9382e-015	-2.34696e-014	-5.49875e-015	4.24598e-015	6.74783e-015	-2.85446e-015	1.95154e-015	3.79278e-015	3.14514e-015	5.26824e-015	-1.04247e-014	-7.08473e-015	-6.21198e-015	-9.21538e-015	-1.4634e-014
-3.57532e-014	-3.37414e-014	1.37513e-014	3.97487e-015	8.09369e-015	-3.37108e-015	-1.08202e-014	-9.67121e-015	-5.45025e-015	-1.94448e-014	-7.47209e-015	-2.38835e-014	-5.84941e-015	4.36597e-015	6.56889e-015	-3.21406e-015	1.84721e-015	3.58148e-015	3.0194e-015	5.22825e-015	-1.06048e-014	-6.80831e-015	-6.12178e-015	-9.10705e-015	-1.49408e-014
-3.5977e-014	-3.3748e-014	1.3618e-014	3.98374e-015	7.93461e-015	-3.83464e-015	-1.13727e-014	-1.04809e-014	-5.84174e-015	-1.98837e-014	-8.00867e-015	-2.42941e-014	-6.21684e-015	4.49588e-015	6.40905e-015	-3.54651e-015	1.73872e-015	3.3759e-015	2.89555e-015	5.18877e-015	-1.07832e-014	-6.50454e-015	-6.01952e-015	-8.99998e-015	-1.5209e-014
-3.62e-014	-3.37357e-014	1.34822e-014	4.01138e-015	7.79091e-015	-4.29063e-015	-1.19113e-014	-1.13101e-014	-6.25851e-015	-2.03335e-014	-8.54384e-015	-2.46982e-014	-6.59811e-015	4.63602e-015	6.27057e-015	-3.84795e-015	1.62727e-015	3.17754e-015	2.77387e-015	5.15174e-015	-1.09598e-014	-6.17577e-015	-5.90465e-015	-8.89588e-015	-1.54379e-014
-3.64221e-014	-3.37042e-014	1.33467e-014	4.05913e-015	7.66446e-015	-4.7354e-015	-1.24336e-014	-1.21534e-014	-6.69779e-015	-2.07911e-014	-9.07292e-015	-2.50932e-014	-6.99039e-015	4.78582e-015	6.15542e-015	-4.11504e-015	1.51403e-015	2.98743e-015	2.65395e-015	5.11922e-015	-1.1135e-014	-5.82461e-015	-5.77646e-015	-8.79644e-015	-1.56272e-014
-3.66419e-014	-3.36534e-014	1.3214e-014	4.12777e-015	7.556e-015	-5.16553e-015	-1.29376e-014	-1.30053e-014	-7.15657e-015	-2.12538e-014	-9.59146e-015	-2.54763e-014	-7.39138e-015	4.94495e-015	6.06542e-015	-4.34507e-015	1.40061e-015	2.80672e-015	2.53572e-015	5.09353e-015	-1.13084e-014	-5.45417e-015	-5.63471e-015	-8.70261e-015	-1.57777e-014
-3.68582e-014	-3.35838e-014	1.30872e-014	4.21747e-015	7.46629e-015	-5.57794e-015	-1.34212e-014	-1.38598e-014	-7.63203e-015	-2.17183e-014	-1.00954e-014	-2.5845e-014	-7.7976e-015	5.11283e-015	6.00187e-015	-4.53553e-015	1.28837e-015	2.63612e-015	2.41872e-015	5.07694e-015	-1.148e-014	-5.0671e-015	-5.47824e-015	-8.61529e-015	-1.58904e-014
-3.70705e-014	-3.34962e-014	1.29687e-014	4.3289e-015	7.39546e-015	-5.96912e-015	-1.38819e-014	-1.47118e-014	-8.12083e-015	-2.21816e-014	-1.05803e-014	-2.6196e-014	-8.2054e-015	5.2883e-015	5.96571e-015	-4.68292e-015	1.17863e-015	2.47588e-015	2.30188e-015	5.0714e-015	-1.16505e-014	-4.66629e-015	-5.30612e-015	-8.53608e-015	-1.59664e-014
-3.72772e-014	-3.33919e-014	1.28611e-014	4.46217e-015	7.34428e-015	-6.3359e-015	-1.43166e-014	-1.55551e-014	-8.61969e-015	-2.26408e-014	-1.10415e-014	-2.6527e-014	-8.61238e-015	5.47082e-015	5.95809e-015	-4.78528e-015	1.07352e-015	2.32665e-015	2.18558e-015	5.07928e-015	-1.182e-014	-4.25481e-015	-5.1177e-015	-8.46528e-015	-1.6007e-014
-3.74766e-014	-3.32715e-014	1.27659e-014	4.61721e-015	7.31334e-015	-6.67541e-015	-1.47235e-014	-1.63833e-014	-9.12472e-015	-2.30932e-014	-1.14753e-014	-2.68359e-014	-9.0152e-015	5.66019e-015	5.97959e-015	-4.84085e-015	9.74761e-016	2.18933e-015	2.0702e-015	5.1024e-015	-1.19888e-014	-3.83556e-015	-4.91238e-015	-8.40302e-015	-1.60138e-014
-3.76675e-014	-3.31353e-014	1.26846e-014	4.79343e-015	7.3031e-015	-6.98479e-015	-1.51008e-014	-1.71899e-014	-9.633e-015	-2.35357e-014	-1.18785e-014	-2.71197e-014	-9.41055e-015	5.85579e-015	6.03116e-015	-4.84821e-015	8.83749e-016	2.06411e-015	1.95612e-015	5.14278e-015	-1.21576e-014	-3.41186e-015	-4.6897e-015	-8.34954e-015	-1.599e-014
-3.78483e-014	-3.29844e-014	1.26191e-014	4.99043e-015	7.31312e-015	-7.26148e-015	-1.54466e-014	-1.7969e-014	-1.01417e-014	-2.39655e-014	-1.22478e-014	-2.73765e-014	-9.79574e-015	6.05614e-015	6.11259e-015	-4.80677e-015	8.01722e-016	1.95152e-015	1.84395e-015	5.20163e-015	-1.23266e-014	-2.98657e-015	-4.44906e-015	-8.30553e-015	-1.5938e-014
-3.80179e-014	-3.28195e-014	1.25709e-014	5.20731e-015	7.3429e-015	-7.50214e-015	-1.57591e-014	-1.87145e-014	-1.06468e-014	-2.43797e-014	-1.25799e-014	-2.76042e-014	-1.0168e-014	6.2604e-015	6.22357e-015	-4.71658e-015	7.30254e-016	1.85182e-015	1.73379e-015	5.28047e-015	-1.24956e-014	-2.56231e-015	-4.1901e-015	-8.27038e-015	-1.58607e-014
-3.81745e-014	-3.26427e-014	1.25401e-014	5.4428e-015	7.39165e-015	-7.70507e-015	-1.60363e-014	-1.94208e-014	-1.11451e-014	-2.4776e-014	-1.28725e-014	-2.78015e-014	-1.05246e-014	6.46768e-015	6.3631e-015	-4.57782e-015	6.71048e-016	1.76526e-015	1.62599e-015	5.38131e-015	-1.26651e-014	-2.14138e-015	-3.91247e-015	-8.2435e-015	-1.57616e-014
-3.83157e-014	-3.24552e-014	1.25276e-014	5.69485e-015	7.45918e-015	-7.86849e-015	-1.6276e-014	-2.00826e-014	-1.16343e-014	-2.51519e-014	-1.31236e-014	-2.7967e-014	-1.08636e-014	6.67711e-015	6.53023e-015	-4.39077e-015	6.24558e-016	1.69159e-015	1.52054e-015	5.50493e-015	-1.28353e-014	-1.726e-015	-3.6158e-015	-8.22472e-015	-1.56435e-014
-3.84406e-014	-3.22584e-014	1.25341e-014	5.96185e-015	7.54506e-015	-7.99091e-015	-1.64773e-014	-2.06942e-014	-1.2111e-014	-2.55054e-014	-1.33316e-014	-2.81001e-014	-1.11824e-014	6.88763e-015	6.72362e-015	-4.15681e-015	5.9175e-016	1.6298e-015	1.41854e-015	5.65122e-015	-1.30064e-014	-1.31865e-015	-3.29934e-015	-8.21363e-015	-1.55097e-014
-3.85479e-014	-3.20542e-014	1.25596e-014	6.24167e-015	7.64813e-015	-8.07103e-015	-1.66389e-014	-2.12509e-014	-1.25722e-014	-2.58342e-014	-1.34949e-014	-2.82e-014	-1.14791e-014	7.09882e-015	6.94177e-015	-3.87774e-015	5.73953e-016	1.57971e-015	1.32033e-015	5.8205e-015	-1.31776e-014	-9.21648e-016	-2.96307e-015	-8.20871e-015	-1.53633e-014
-3.86357e-014	-3.18445e-014	1.26037e-014	6.53147e-015	7.76688e-015	-8.10792e-015	-1.67599e-014	-2.17487e-014	-1.30156e-014	-2.61368e-014	-1.36134e-014	-2.82664e-014	-1.17522e-014	7.31022e-015	7.18308e-015	-3.55523e-015	5.71773e-016	1.54123e-015	1.22619e-015	6.01257e-015	-1.33491e-014	-5.36972e-016	-2.60704e-015	-8.20939e-015	-1.5208e-014
-3.87027e-014	-3.1631e-014	1.26661e-014	6.82948e-015	7.90047e-015	-8.10113e-015	-1.68392e-014	-2.2184e-014	-1.34393e-014	-2.64111e-014	-1.36869e-014	-2.82997e-014	-1.20001e-014	7.52061e-015	7.4456e-015	-3.1921e-015	5.86655e-016	1.51388e-015	1.13668e-015	6.22708e-015	-1.35206e-014	-1.66595e-016	-2.23138e-015	-8.21512e-015	-1.50464e-014
-3.87477e-014	-3.14151e-014	1.27464e-014	7.13338e-015	8.04799e-015	-8.0503e-015	-1.68757e-014	-2.25538e-014	-1.3841e-014	-2.66559e-014	-1.37159e-014	-2.83e-014	-1.22217e-014	7.72928e-015	7.72719e-015	-2.79041e-015	6.18512e-016	1.49776e-015	1.0522e-015	6.4626e-015	-1.36924e-014	1.88032e-016	-1.83705e-015	-8.22423e-015	-1.48814e-014
-3.87693e-014	-3.11989e-014	1.28434e-014	7.44053e-015	8.20833e-015	-7.95646e-015	-1.68694e-014	-2.28555e-014	-1.42197e-014	-2.68701e-014	-1.37017e-014	-2.82677e-014	-1.24156e-014	7.93622e-015	8.02554e-015	-2.35335e-015	6.68157e-016	1.49226e-015	9.7324e-016	6.71769e-015	-1.38644e-014	5.2564e-016	-1.42476e-015	-8.23545e-015	-1.47163e-014
-3.87668e-014	-3.09841e-014	1.29555e-014	7.74823e-015	8.37938e-015	-7.82042e-015	-1.68207e-014	-2.30872e-014	-1.45738e-014	-2.70529e-014	-1.36457e-014	-2.82044e-014	-1.25809e-014	8.14114e-015	8.33864e-015	-1.88533e-015	7.35667e-016	1.49639e-015	8.99901e-016	6.99076e-015	-1.40361e-014	8.45196e-016	-9.9525e-016	-8.24782e-015	-1.45531e-014
-3.8739e-014	-3.07723e-014	1.30815e-014	8.05416e-015	8.55984e-015	-7.64303e-015	-1.67304e-014	-2.32474e-014	-1.49017e-014	-2.72037e-014	-1.35496e-014	-2.81116e-014	-1.27174e-014	8.34303e-015	8.66366e-015	-1.39e-015	8.20661e-016	1.50986e-015	8.31817e-016	7.27945e-015	-1.42066e-014	1.14549e-015	-5.49108e-016	-8.26025e-015	-1.4395e-014
-3.86849e-014	-3.05647e-014	1.32197e-014	8.35549e-015	8.74827e-015	-7.42614e-015	-1.66001e-014	-2.33359e-014	-1.52025e-014	-2.73225e-014	-1.34161e-014	-2.79909e-014	-1.28252e-014	8.54111e-015	8.99749e-015	-8.71428e-016	9.23258e-016	1.5317e-015	7.69384e-016	7.58161e-015	-1.43745e-014	1.42637e-015	-8.75679e-017	-8.27142e-015	-1.42439e-014
-3.86053e-014	-3.03628e-014	1.33682e-014	8.64996e-015	8.9435e-015	-7.17171e-015	-1.6431e-014	-2.33523e-014	-1.5476e-014	-2.74099e-014	-1.3248e-014	-2.78444e-014	-1.29036e-014	8.73544e-015	9.3378e-015	-3.33641e-016	1.04383e-015	1.56123e-015	7.12348e-016	7.89469e-015	-1.45398e-014	1.68728e-015	3.878e-016	-8.28054e-015	-1.41014e-014
-3.84995e-014	-3.01679e-014	1.35249e-014	8.93516e-015	9.14339e-015	-6.88251e-015	-1.62242e-014	-2.32979e-014	-1.57216e-014	-2.74659e-014	-1.30484e-014	-2.76741e-014	-1.29528e-014	8.92623e-015	9.68224e-015	2.18555e-016	1.18134e-015	1.59773e-015	6.60743e-016	8.21553e-015	-1.47013e-014	1.92822e-015	8.75344e-016	-8.28653e-015	-1.39696e-014
-3.83677e-014	-2.99814e-014	1.36877e-014	9.20888e-015	9.34628e-015	-6.56129e-015	-1.59821e-014	-2.3174e-014	-1.59389e-014	-2.74912e-014	-1.28212e-014	-2.74819e-014	-1.29732e-014	9.11324e-015	1.00282e-014	7.80628e-016	1.33518e-015	1.6394e-015	6.14148e-016	8.54038e-015	-1.48584e-014	2.14991e-015	1.37344e-015	-8.28887e-015	-1.38494e-014
-3.82099e-014	-2.9804e-014	1.38542e-014	9.46886e-015	9.55124e-015	-6.21074e-015	-1.57074e-014	-2.29829e-014	-1.61292e-014	-2.74867e-014	-1.25706e-014	-2.72704e-014	-1.29658e-014	9.29614e-015	1.0373e-014	1.3479e-015	1.50439e-015	1.68607e-015	5.72471e-016	8.86594e-015	-1.50099e-014	2.35316e-015	1.87973e-015	-8.2863e-015	-1.37422e-014
-3.80258e-014	-2.96365e-014	1.40218e-014	9.71303e-015	9.7564e-015	-5.83413e-015	-1.54028e-014	-2.27277e-014	-1.62928e-014	-2.74535e-014	-1.23009e-014	-2.70422e-014	-1.2932e-014	9.47442e-015	1.07144e-014	1.91502e-015	1.68787e-015	1.73664e-015	5.34429e-016	9.18848e-015	-1.51552e-014	2.53798e-015	2.39193e-015	-8.27849e-015	-1.36476e-014
-3.78159e-014	-2.94795e-014	1.41888e-014	9.93975e-015	9.95961e-015	-5.43592e-015	-1.50715e-014	-2.24123e-014	-1.6431e-014	-2.73929e-014	-1.20171e-014	-2.67999e-014	-1.28726e-014	9.64825e-015	1.10498e-014	2.47754e-015	1.88396e-015	1.78996e-015	4.98765e-016	9.50431e-015	-1.52929e-014	2.70493e-015	2.90794e-015	-8.2652e-015	-1.35655e-014
-3.75807e-014	-2.93339e-014	1.43531e-014	1.01473e-014	1.01593e-014	-5.02064e-015	-1.4717e-014	-2.20405e-014	-1.65438e-014	-2.73063e-014	-1.17239e-014	-2.65465e-014	-1.2789e-014	9.818e-015	1.13778e-014	3.03013e-015	2.09169e-015	1.84478e-015	4.64606e-016	9.80978e-015	-1.54216e-014	2.85412e-015	3.42469e-015	-8.24665e-015	-1.34958e-014
-3.73216e-014	-2.91995e-014	1.45122e-014	1.03345e-014	1.03535e-014	-4.59226e-015	-1.43431e-014	-2.16164e-014	-1.66324e-014	-2.71955e-014	-1.14261e-014	-2.62843e-014	-1.26833e-014	9.98304e-015	1.16962e-014	3.56763e-015	2.31008e-015	1.89946e-015	4.30538e-016	1.01015e-014	-1.55398e-014	2.98703e-015	3.93951e-015	-8.22341e-015	-1.34387e-014
-3.70397e-014	-2.90761e-014	1.46643e-014	1.04998e-014	1.05411e-014	-4.15475e-015	-1.39539e-014	-2.11458e-014	-1.66989e-014	-2.70617e-014	-1.11291e-014	-2.60158e-014	-1.2557e-014	1.01427e-014	1.2003e-014	4.08643e-015	2.53732e-015	1.95272e-015	3.95182e-016	1.03753e-014	-1.56462e-014	3.10492e-015	4.4493e-015	-8.1956e-015	-1.33933e-014
-3.67357e-014	-2.89637e-014	1.48073e-014	1.06421e-014	1.07209e-014	-3.71282e-015	-1.35538e-014	-2.0635e-014	-1.67447e-014	-2.69071e-014	-1.08379e-014	-2.57436e-014	-1.24124e-014	1.02976e-014	1.22965e-014	4.5822e-015	2.77223e-015	2.00377e-015	3.57237e-016	1.0627e-014	-1.57401e-014	3.20928e-015	4.95128e-015	-8.16342e-015	-1.33584e-014
-3.64108e-014	-2.88614e-014	1.49399e-014	1.07612e-014	1.08916e-014	-3.27107e-015	-1.31472e-014	-2.00895e-014	-1.67707e-014	-2.67339e-014	-1.05575e-014	-2.54704e-014	-1.2252e-014	1.04471e-014	1.25753e-014	5.05023e-015	3.01305e-015	2.05099e-015	3.14872e-016	1.08537e-014	-1.58195e-014	3.30105e-015	5.44237e-015	-8.12754e-015	-1.33326e-014
-3.60669e-014	-2.87689e-014	1.50599e-014	1.08566e-014	1.10512e-014	-2.83407e-015	-1.27389e-014	-1.95151e-014	-1.67791e-014	-2.65438e-014	-1.02928e-014	-2.51989e-014	-1.20776e-014	1.05914e-014	1.28387e-014	5.48767e-015	3.25854e-015	2.09312e-015	2.66193e-016	1.1052e-014	-1.58831e-014	3.38113e-015	5.9197e-015	-8.08991e-015	-1.33148e-014
-3.57054e-014	-2.86854e-014	1.51663e-014	1.09282e-014	1.1199e-014	-2.40588e-015	-1.23338e-014	-1.89182e-014	-1.67714e-014	-2.6339e-014	-1.0048e-014	-2.49312e-014	-1.1891e-014	1.07306e-014	1.30855e-014	5.89127e-015	3.50676e-015	2.12863e-015	2.09261e-016	1.12191e-014	-1.59295e-014	3.45067e-015	6.38017e-015	-8.05178e-015	-1.3302e-014
-3.53277e-014	-2.86091e-014	1.52575e-014	1.09761e-014	1.13339e-014	-1.99132e-015	-1.19367e-014	-1.83051e-014	-1.67492e-014	-2.61217e-014	-9.82755e-015	-2.46692e-014	-1.16952e-014	1.08644e-014	1.33152e-014	6.25698e-015	3.75637e-015	2.15571e-015	1.4293e-016	1.13527e-014	-1.59581e-014	3.51075e-015	6.82107e-015	-8.01418e-015	-1.32928e-014
-3.49352e-014	-2.85388e-014	1.53325e-014	1.10006e-014	1.14546e-014	-1.59407e-015	-1.15516e-014	-1.76823e-014	-1.67138e-014	-2.58938e-014	-9.63551e-015	-2.44147e-014	-1.14923e-014	1.0993e-014	1.35279e-014	6.58182e-015	4.00563e-015	2.17343e-015	6.54492e-017	1.14501e-014	-1.59674e-014	3.56216e-015	7.23908e-015	-7.97875e-015	-1.32853e-014
-3.45304e-014	-2.84733e-014	1.53902e-014	1.10018e-014	1.15601e-014	-1.21853e-015	-1.11832e-014	-1.70565e-014	-1.66673e-014	-2.56575e-014	-9.4752e-015	-2.41694e-014	-1.12848e-014	1.11154e-014	1.37222e-014	6.86348e-015	4.25339e-015	2.18018e-015	-2.49616e-017	1.15099e-014	-1.59562e-014	3.60625e-015	7.63177e-015	-7.94679e-015	-1.32776e-014
-3.41149e-014	-2.8411e-014	1.54304e-014	1.09804e-014	1.16492e-014	-8.68048e-016	-1.08363e-014	-1.64347e-014	-1.66109e-014	-2.54142e-014	-9.35015e-015	-2.39339e-014	-1.10752e-014	1.12321e-014	1.38981e-014	7.10048e-015	4.49841e-015	2.17527e-015	-1.29307e-016	1.15302e-014	-1.59236e-014	3.64391e-015	7.99651e-015	-7.92014e-015	-1.3268e-014
-3.36906e-014	-2.83495e-014	1.54528e-014	1.09375e-014	1.17214e-014	-5.46194e-016	-1.05152e-014	-1.58229e-014	-1.65458e-014	-2.51657e-014	-9.26288e-015	-2.37094e-014	-1.08664e-014	1.13427e-014	1.40561e-014	7.29164e-015	4.73886e-015	2.15724e-015	-2.49625e-016	1.15101e-014	-1.58678e-014	3.67527e-015	8.33098e-015	-7.90059e-015	-1.32532e-014
-3.3259e-014	-2.82866e-014	1.54578e-014	1.08746e-014	1.17763e-014	-2.56372e-016	-1.02234e-014	-1.52266e-014	-1.64725e-014	-2.4914e-014	-9.2154e-015	-2.34967e-014	-1.06601e-014	1.14473e-014	1.41961e-014	7.43615e-015	4.97296e-015	2.12471e-015	-3.87148e-016	1.14495e-014	-1.57888e-014	3.70108e-015	8.63255e-015	-7.88959e-015	-1.32313e-014
-3.28222e-014	-2.82206e-014	1.54458e-014	1.07928e-014	1.18128e-014	-8.05268e-019	-9.96422e-015	-1.4651e-014	-1.63927e-014	-2.46607e-014	-9.20898e-015	-2.32957e-014	-1.04591e-014	1.15459e-014	1.43188e-014	7.53361e-015	5.20016e-015	2.07706e-015	-5.4252e-016	1.13478e-014	-1.56865e-014	3.72158e-015	8.89918e-015	-7.88904e-015	-1.32006e-014
-3.23815e-014	-2.81493e-014	1.54165e-014	1.06941e-014	1.18297e-014	2.18594e-016	-9.74146e-015	-1.41011e-014	-1.63065e-014	-2.44066e-014	-9.24377e-015	-2.31063e-014	-1.02657e-014	1.16376e-014	1.44249e-014	7.58386e-015	5.41953e-015	2.01345e-015	-7.15927e-016	1.12057e-014	-1.55604e-014	3.73672e-015	9.12902e-015	-7.90036e-015	-1.31591e-014
-3.19385e-014	-2.8071e-014	1.53709e-014	1.05803e-014	1.18268e-014	3.99884e-016	-9.55793e-015	-1.35815e-014	-1.62143e-014	-2.41527e-014	-9.32039e-015	-2.29275e-014	-1.00815e-014	1.17221e-014	1.45147e-014	7.58795e-015	5.63015e-015	1.93328e-015	-9.08216e-016	1.1024e-014	-1.54102e-014	3.74639e-015	9.32033e-015	-7.92472e-015	-1.31052e-014
-3.14949e-014	-2.79833e-014	1.53096e-014	1.04525e-014	1.18043e-014	5.4238e-016	-9.4159e-015	-1.30963e-014	-1.6117e-014	-2.38999e-014	-9.43823e-015	-2.27585e-014	-9.90806e-015	1.17996e-014	1.4589e-014	7.5469e-015	5.83074e-015	1.83575e-015	-1.1195e-015	1.08052e-014	-1.52361e-014	3.75092e-015	9.47203e-015	-7.96329e-015	-1.30376e-014
-3.10517e-014	-2.7884e-014	1.52335e-014	1.03125e-014	1.17622e-014	6.45588e-016	-9.31676e-015	-1.26491e-014	-1.60148e-014	-2.36483e-014	-9.59664e-015	-2.25987e-014	-9.74727e-015	1.18695e-014	1.46476e-014	7.46233e-015	6.0202e-015	1.72089e-015	-1.35028e-015	1.05512e-014	-1.50379e-014	3.74978e-015	9.58334e-015	-8.01748e-015	-1.29547e-014
-3.06105e-014	-2.7771e-014	1.51433e-014	1.01623e-014	1.17008e-014	7.09516e-016	-9.26194e-015	-1.22428e-014	-1.59072e-014	-2.33984e-014	-9.79318e-015	-2.24471e-014	-9.60058e-015	1.19312e-014	1.46918e-014	7.33599e-015	6.19789e-015	1.58803e-015	-1.60007e-015	1.0265e-014	-1.48164e-014	3.74271e-015	9.65371e-015	-8.08853e-015	-1.28554e-014
-3.01726e-014	-2.76426e-014	1.50408e-014	1.00035e-014	1.16204e-014	7.34764e-016	-9.25205e-015	-1.18796e-014	-1.57934e-014	-2.3151e-014	-1.00257e-014	-2.23019e-014	-9.47e-015	1.19847e-014	1.47224e-014	7.17014e-015	6.36295e-015	1.43662e-015	-1.86834e-015	9.94883e-015	-1.45717e-014	3.72946e-015	9.68265e-015	-8.1778e-015	-1.27383e-014
-2.9739e-014	-2.74961e-014	1.49274e-014	9.83793e-015	1.15212e-014	7.21818e-016	-9.28735e-015	-1.15609e-014	-1.56731e-014	-2.29055e-014	-1.02908e-014	-2.21608e-014	-9.35684e-015	1.20291e-014	1.47405e-014	6.96778e-015	6.51529e-015	1.26725e-015	-2.15401e-015	9.60633e-015	-1.4305e-014	3.70905e-015	9.67024e-015	-8.28556e-015	-1.26029e-014
-2.93102e-014	-2.73294e-014	1.48047e-014	9.66773e-015	1.14037e-014	6.72079e-016	-9.36768e-015	-1.1288e-014	-1.55466e-014	-2.26612e-014	-1.05838e-014	-2.20219e-014	-9.26133e-015	1.20634e-014	1.47466e-014	6.73196e-015	6.65423e-015	1.07988e-015	-2.45599e-015	9.24136e-015	-1.4018e-014	3.68098e-015	9.61733e-015	-8.4116e-015	-1.24488e-014
-2.88866e-014	-2.71414e-014	1.46744e-014	9.49389e-015	1.12682e-014	5.87833e-016	-9.4915e-015	-1.10601e-014	-1.54125e-014	-2.24182e-014	-1.09008e-014	-2.18833e-014	-9.18407e-015	1.20878e-014	1.47415e-014	6.46596e-015	6.77931e-015	8.75082e-016	-2.77294e-015	8.85776e-015	-1.37117e-014	3.64475e-015	9.52466e-015	-8.55623e-015	-1.22755e-014
-2.84678e-014	-2.69302e-014	1.45388e-014	9.31813e-015	1.11157e-014	4.7181e-016	-9.6577e-015	-1.0877e-014	-1.52703e-014	-2.21759e-014	-1.12378e-014	-2.17425e-014	-9.12504e-015	1.21015e-014	1.47262e-014	6.17284e-015	6.8898e-015	6.53442e-016	-3.10297e-015	8.45997e-015	-1.33874e-014	3.5991e-015	9.39297e-015	-8.71872e-015	-1.20835e-014
-2.80543e-014	-2.66949e-014	1.43993e-014	9.14257e-015	1.09466e-014	3.26194e-016	-9.86427e-015	-1.07375e-014	-1.51187e-014	-2.19334e-014	-1.15887e-014	-2.15969e-014	-9.08385e-015	1.21043e-014	1.47015e-014	5.8567e-015	6.98522e-015	4.15717e-016	-3.444e-015	8.05316e-015	-1.30476e-014	3.54336e-015	9.2235e-015	-8.89866e-015	-1.18736e-014
-2.76461e-014	-2.64343e-014	1.42572e-014	8.96845e-015	1.07622e-014	1.53904e-016	-1.01085e-014	-1.06399e-014	-1.49562e-014	-2.16896e-014	-1.19479e-014	-2.1444e-014	-9.06073e-015	1.20954e-014	1.46673e-014	5.52133e-015	7.0651e-015	1.63647e-016	-3.79376e-015	7.6411e-015	-1.26939e-014	3.47697e-015	9.01832e-015	-9.0953e-015	-1.1646e-014
-2.72427e-014	-2.61475e-014	1.41142e-014	8.79743e-015	1.05628e-014	-4.14544e-017	-1.03866e-014	-1.0581e-014	-1.47821e-014	-2.14432e-014	-1.23099e-014	-2.12812e-014	-9.055e-015	1.20742e-014	1.46238e-014	5.17066e-015	7.12968e-015	-1.01969e-016	-4.14962e-015	7.22876e-015	-1.23279e-014	3.39873e-015	8.77993e-015	-9.3071e-015	-1.14016e-014
-2.68431e-014	-2.58333e-014	1.39716e-014	8.63061e-015	1.03506e-014	-2.56144e-016	-1.06955e-014	-1.05579e-014	-1.45948e-014	-2.11928e-014	-1.26686e-014	-2.11058e-014	-9.06552e-015	1.204e-014	1.45715e-014	4.80829e-015	7.17884e-015	-3.80657e-016	-4.50855e-015	6.82077e-015	-1.19522e-014	3.30741e-015	8.51016e-015	-9.53207e-015	-1.11419e-014
-2.64469e-014	-2.54916e-014	1.38306e-014	8.46897e-015	1.01262e-014	-4.86001e-016	-1.10304e-014	-1.05668e-014	-1.43923e-014	-2.09366e-014	-1.30173e-014	-2.09156e-014	-9.09092e-015	1.19923e-014	1.45106e-014	4.43838e-015	7.21179e-015	-6.70208e-016	-4.86794e-015	6.42118e-015	-1.15691e-014	3.20296e-015	8.21172e-015	-9.76839e-015	-1.08677e-014
-2.60538e-014	-2.51221e-014	1.36926e-014	8.31331e-015	9.89116e-015	-7.27105e-016	-1.13868e-014	-1.06049e-014	-1.41734e-014	-2.06739e-014	-1.33492e-014	-2.07082e-014	-9.12971e-015	1.19304e-014	1.44407e-014	4.06492e-015	7.22808e-015	-9.69266e-016	-5.22472e-015	6.03473e-015	-1.11813e-014	3.08435e-015	7.88796e-015	-1.00134e-014	-1.05807e-014
-2.56617e-014	-2.47252e-014	1.35586e-014	8.16474e-015	9.64689e-015	-9.7521e-016	-1.176e-014	-1.06677e-014	-1.39369e-014	-2.04027e-014	-1.36578e-014	-2.04813e-014	-9.17999e-015	1.18538e-014	1.43615e-014	3.69122e-015	7.2271e-015	-1.27626e-015	-5.57621e-015	5.66551e-015	-1.0791e-014	2.95093e-015	7.54123e-015	-1.02651e-014	-1.02833e-014
-2.527e-014	-2.43008e-014	1.34294e-014	8.02326e-015	9.39454e-015	-1.22635e-015	-1.21453e-014	-1.07503e-014	-1.36819e-014	-2.01211e-014	-1.39371e-014	-2.02324e-014	-9.23983e-015	1.17621e-014	1.42726e-014	3.32125e-015	7.20857e-015	-1.58963e-015	-5.91968e-015	5.31784e-015	-1.04006e-014	2.80279e-015	7.17485e-015	-1.052e-014	-9.9776e-015
-2.48774e-014	-2.38494e-014	1.33056e-014	7.88885e-015	9.13542e-015	-1.47654e-015	-1.25371e-014	-1.08483e-014	-1.34072e-014	-1.98279e-014	-1.41811e-014	-1.99594e-014	-9.30703e-015	1.16548e-014	1.41734e-014	2.95773e-015	7.17206e-015	-1.90731e-015	-6.2515e-015	4.99499e-015	-1.00125e-014	2.63956e-015	6.79251e-015	-1.07752e-014	-9.66527e-015
-2.44827e-014	-2.33721e-014	1.31877e-014	7.76282e-015	8.87081e-015	-1.72152e-015	-1.29302e-014	-1.09569e-014	-1.31118e-014	-1.95216e-014	-1.43837e-014	-1.96609e-014	-9.37962e-015	1.15313e-014	1.40631e-014	2.60445e-015	7.11761e-015	-2.22761e-015	-6.56881e-015	4.70016e-015	-9.62965e-015	2.46117e-015	6.39775e-015	-1.10277e-014	-9.34887e-015
-2.40843e-014	-2.28696e-014	1.3076e-014	7.64457e-015	8.60168e-015	-1.95717e-015	-1.33191e-014	-1.10707e-014	-1.27952e-014	-1.92006e-014	-1.45395e-014	-1.93351e-014	-9.45527e-015	1.13908e-014	1.39418e-014	2.26394e-015	7.04489e-015	-2.54873e-015	-6.86851e-015	4.43594e-015	-9.25462e-015	2.26733e-015	5.99384e-015	-1.12737e-014	-9.02996e-015
-2.36806e-014	-2.23434e-014	1.29706e-014	7.53359e-015	8.32961e-015	-2.17993e-015	-1.36985e-014	-1.1185e-014	-1.24572e-014	-1.88637e-014	-1.46431e-014	-1.89806e-014	-9.53158e-015	1.12331e-014	1.38087e-014	1.93898e-015	6.95306e-015	-2.86904e-015	-7.14803e-015	4.20451e-015	-8.89011e-015	2.05915e-015	5.58425e-015	-1.15097e-014	-8.71038e-015
-2.327e-014	-2.17947e-014	1.28714e-014	7.42938e-015	8.05614e-015	-2.38673e-015	-1.40635e-014	-1.12946e-014	-1.20964e-014	-1.85093e-014	-1.46897e-014	-1.85968e-014	-9.6055e-015	1.10576e-014	1.36629e-014	1.63159e-015	6.84189e-015	-3.18682e-015	-7.40497e-015	4.00745e-015	-8.53877e-015	1.837e-015	5.17208e-015	-1.17319e-014	-8.3926e-015
-2.28509e-014	-2.12252e-014	1.27777e-014	7.33148e-015	7.78303e-015	-2.57477e-015	-1.44088e-014	-1.13939e-014	-1.17131e-014	-1.81361e-014	-1.4675e-014	-1.81828e-014	-9.67386e-015	1.08652e-014	1.35039e-014	1.34325e-015	6.71073e-015	-3.49981e-015	-7.63611e-015	3.84596e-015	-8.2026e-015	1.60141e-015	4.76066e-015	-1.19363e-014	-8.07849e-015
-2.24216e-014	-2.06363e-014	1.26896e-014	7.23964e-015	7.51078e-015	-2.74113e-015	-1.47296e-014	-1.14778e-014	-1.13069e-014	-1.77431e-014	-1.45954e-014	-1.77388e-014	-9.73437e-015	1.06561e-014	1.33306e-014	1.07535e-015	6.55934e-015	-3.80624e-015	-7.83923e-015	3.72095e-015	-7.88375e-015	1.35334e-015	4.35312e-015	-1.21191e-014	-7.7697e-015
-2.19804e-014	-2.00297e-014	1.26062e-014	7.15301e-015	7.24038e-015	-2.88379e-015	-1.50215e-014	-1.1542e-014	-1.08781e-014	-1.73293e-014	-1.44479e-014	-1.72634e-014	-9.78387e-015	1.04299e-014	1.31426e-014	8.29786e-016	6.38727e-015	-4.10484e-015	-8.01268e-015	3.63286e-015	-7.58433e-015	1.09417e-015	3.95269e-015	-1.22768e-014	-7.46796e-015
-2.15252e-014	-1.94067e-014	1.25268e-014	7.0706e-015	6.97344e-015	-3.00071e-015	-1.52807e-014	-1.15815e-014	-1.04279e-014	-1.6894e-014	-1.42305e-014	-1.67572e-014	-9.81915e-015	1.01865e-014	1.2939e-014	6.06397e-016	6.19443e-015	-4.39435e-015	-8.15477e-015	3.58065e-015	-7.30515e-015	8.25283e-016	3.56275e-015	-1.24052e-014	-7.17489e-015
-2.10553e-014	-1.87696e-014	1.24503e-014	6.99155e-015	6.71088e-015	-3.09051e-015	-1.55032e-014	-1.15926e-014	-9.95722e-015	-1.64365e-014	-1.39416e-014	-1.6221e-014	-9.83815e-015	9.92537e-015	1.2719e-014	4.05976e-016	5.98106e-015	-4.6723e-015	-8.26412e-015	3.56325e-015	-7.04764e-015	5.48345e-016	3.18594e-015	-1.25007e-014	-6.89204e-015
-2.05695e-014	-1.81204e-014	1.23753e-014	6.91523e-015	6.45349e-015	-3.1519e-015	-1.56853e-014	-1.15722e-014	-9.46632e-015	-1.59565e-014	-1.35801e-014	-1.56552e-014	-9.83821e-015	9.64697e-015	1.24824e-014	2.29051e-016	5.74676e-015	-4.93768e-015	-8.3404e-015	3.57964e-015	-6.81232e-015	2.6496e-016	2.82512e-015	-1.25601e-014	-6.6208e-015
-2.00654e-014	-1.74608e-014	1.23013e-014	6.84077e-015	6.2027e-015	-3.18483e-015	-1.58244e-014	-1.15165e-014	-8.95658e-015	-1.54542e-014	-1.31461e-014	-1.50609e-014	-9.81584e-015	9.3519e-015	1.22295e-014	7.5017e-017	5.49149e-015	-5.18872e-015	-8.38318e-015	3.62799e-015	-6.60013e-015	-2.24991e-017	2.48222e-015	-1.25802e-014	-6.36215e-015
-1.95423e-014	-1.67936e-014	1.2227e-014	6.76705e-015	5.95917e-015	-3.18895e-015	-1.59173e-014	-1.14226e-014	-8.42948e-015	-1.49293e-014	-1.264e-014	-1.4439e-014	-9.76917e-015	9.04017e-015	1.19598e-014	-5.71849e-017	5.21521e-015	-5.42437e-015	-8.39214e-015	3.70644e-015	-6.41091e-015	-3.11955e-016	2.15935e-015	-1.25583e-014	-6.11756e-015
-1.89983e-014	-1.61202e-014	1.21511e-014	6.69386e-015	5.72322e-015	-3.16532e-015	-1.59623e-014	-1.12883e-014	-7.88742e-015	-1.43818e-014	-1.20629e-014	-1.37915e-014	-9.69657e-015	8.71314e-015	1.16729e-014	-1.68871e-016	4.91854e-015	-5.64383e-015	-8.36689e-015	3.81181e-015	-6.24441e-015	-6.01005e-016	1.85828e-015	-1.24919e-014	-5.88746e-015
-1.84329e-014	-1.54421e-014	1.20724e-014	6.61965e-015	5.49518e-015	-3.11496e-015	-1.59582e-014	-1.11108e-014	-7.33199e-015	-1.38121e-014	-1.14172e-014	-1.31195e-014	-9.5957e-015	8.3721e-015	1.13694e-014	-2.60982e-016	4.60238e-015	-5.8453e-015	-8.30801e-015	3.94115e-015	-6.09986e-015	-8.87303e-016	1.58057e-015	-1.23789e-014	-5.67189e-015
-1.78454e-014	-1.47607e-014	1.19897e-014	6.54334e-015	5.27561e-015	-3.03877e-015	-1.5905e-014	-1.08891e-014	-6.76488e-015	-1.32204e-014	-1.07054e-014	-1.24248e-014	-9.46452e-015	8.01714e-015	1.10497e-014	-3.35184e-016	4.26736e-015	-6.02725e-015	-8.2161e-015	4.09149e-015	-5.97676e-015	-1.16842e-015	1.32751e-015	-1.22174e-014	-5.47051e-015
-1.72348e-014	-1.40775e-014	1.19024e-014	6.4638e-015	5.06557e-015	-2.93888e-015	-1.58026e-014	-1.0622e-014	-6.18855e-015	-1.26077e-014	-9.93083e-015	-1.17093e-014	-9.30119e-015	7.64882e-015	1.07146e-014	-3.93165e-016	3.91443e-015	-6.18906e-015	-8.09249e-015	4.25996e-015	-5.87399e-015	-1.44194e-015	1.10021e-015	-1.2006e-014	-5.28304e-015
-1.6601e-014	-1.33941e-014	1.18093e-014	6.38035e-015	4.86542e-015	-2.81698e-015	-1.56515e-014	-1.03091e-014	-5.60561e-015	-1.19744e-014	-9.09817e-015	-1.0975e-014	-9.10475e-015	7.26959e-015	1.03645e-014	-4.36889e-016	3.54543e-015	-6.32972e-015	-7.93792e-015	4.44311e-015	-5.78941e-015	-1.70459e-015	8.99466e-016	-1.17438e-014	-5.1093e-015
-1.59434e-014	-1.27117e-014	1.17086e-014	6.2923e-015	4.67552e-015	-2.67605e-015	-1.54526e-014	-9.95074e-015	-5.0183e-015	-1.13216e-014	-8.21157e-015	-1.02247e-014	-8.87423e-015	6.88052e-015	1.00007e-014	-4.67694e-016	3.16225e-015	-6.44855e-015	-7.75337e-015	4.63717e-015	-5.72106e-015	-1.95366e-015	7.24827e-016	-1.143e-014	-4.94812e-015
-1.52615e-014	-1.20317e-014	1.15996e-014	6.19847e-015	4.49572e-015	-2.51848e-015	-1.52083e-014	-9.54661e-015	-4.42812e-015	-1.06506e-014	-7.27558e-015	-9.46034e-015	-8.60908e-015	6.48256e-015	9.62466e-015	-4.87703e-016	2.7661e-015	-6.54493e-015	-7.54108e-015	4.83856e-015	-5.66676e-015	-2.18673e-015	5.76257e-016	-1.10648e-014	-4.79787e-015
-1.45558e-014	-1.13552e-014	1.14815e-014	6.09771e-015	4.32627e-015	-2.34734e-015	-1.4921e-014	-9.09754e-015	-3.83788e-015	-9.96295e-015	-6.2958e-015	-8.68375e-015	-8.30874e-015	6.07778e-015	9.23822e-015	-4.98656e-016	2.35846e-015	-6.6183e-015	-7.30345e-015	5.04386e-015	-5.62345e-015	-2.40134e-015	4.53648e-016	-1.06484e-014	-4.65718e-015
-1.38259e-014	-1.06829e-014	1.1354e-014	5.98985e-015	4.16753e-015	-2.1656e-015	-1.45925e-014	-8.60538e-015	-3.25013e-015	-9.2597e-015	-5.27813e-015	-7.89711e-015	-7.9732e-015	5.66821e-015	8.84286e-015	-5.02311e-016	1.94178e-015	-6.66811e-015	-7.04205e-015	5.24975e-015	-5.58776e-015	-2.59527e-015	3.56513e-016	-1.01818e-014	-4.52403e-015
-1.30714e-014	-1.00146e-014	1.12166e-014	5.87469e-015	4.02018e-015	-1.97622e-015	-1.42262e-014	-8.07097e-015	-2.66732e-015	-8.54217e-015	-4.2289e-015	-7.10262e-015	-7.60326e-015	5.25547e-015	8.44023e-015	-4.99955e-016	1.51849e-015	-6.6941e-015	-6.75933e-015	5.45298e-015	-5.55616e-015	-2.76638e-015	2.84251e-016	-9.6667e-015	-4.39629e-015
-1.22934e-014	-9.35086e-015	1.10692e-014	5.75145e-015	3.88379e-015	-1.78254e-015	-1.38258e-014	-7.49552e-015	-2.0919e-015	-7.81184e-015	-3.15411e-015	-6.30247e-015	-7.19885e-015	4.84186e-015	8.0321e-015	-4.94153e-016	1.09168e-015	-6.69618e-015	-6.45758e-015	5.65087e-015	-5.52562e-015	-2.91244e-015	2.34872e-016	-9.10434e-015	-4.27268e-015
-1.14919e-014	-8.69248e-015	1.09115e-014	5.62029e-015	3.75814e-015	-1.58803e-015	-1.33952e-014	-6.88134e-015	-1.52578e-015	-7.06988e-015	-2.06055e-015	-5.49853e-015	-6.76079e-015	4.42942e-015	7.62137e-015	-4.86283e-016	6.63993e-016	-6.67365e-015	-6.13874e-015	5.8409e-015	-5.4932e-015	-3.03151e-015	2.07344e-016	-8.49721e-015	-4.15112e-015
-1.06674e-014	-8.03923e-015	1.07437e-014	5.48149e-015	3.64308e-015	-1.39589e-015	-1.29385e-014	-6.23026e-015	-9.70936e-016	-6.31761e-015	-9.54783e-016	-4.69211e-015	-6.29025e-015	4.01976e-015	7.21033e-015	-4.78215e-016	2.38813e-016	-6.62615e-015	-5.805e-015	6.02092e-015	-5.4543e-015	-3.12188e-015	2.00263e-016	-7.84822e-015	-4.02857e-015
-9.82065e-015	-7.39083e-015	1.05663e-014	5.33456e-015	3.5391e-015	-1.20951e-015	-1.24601e-014	-5.54466e-015	-4.29858e-016	-5.55681e-015	1.56567e-016	-3.88496e-015	-5.78841e-015	3.61564e-015	6.80149e-015	-4.69813e-016	-1.80618e-016	-6.5528e-015	-5.45876e-015	6.18895e-015	-5.40493e-015	-3.18189e-015	2.11475e-016	-7.16024e-015	-3.90244e-015
-8.95246e-015	-6.74724e-015	1.03799e-014	5.17974e-015	3.44584e-015	-1.0314e-015	-1.19647e-014	-4.82743e-015	9.57153e-017	-4.78872e-015	1.26714e-015	-3.07848e-015	-5.25667e-015	3.21986e-015	6.39758e-015	-4.61726e-016	-5.9081e-016	-6.4545e-015	-5.10139e-015	6.34325e-015	-5.34113e-015	-3.21125e-015	2.39269e-016	-6.43615e-015	-3.77015e-015
-8.06343e-015	-6.10771e-015	1.0185e-014	5.01752e-015	3.36358e-015	-8.64369e-016	-1.14568e-014	-4.08082e-015	6.04632e-016	-4.01432e-015	2.37063e-015	-2.27317e-015	-4.69724e-015	2.83429e-015	6.00165e-015	-4.54453e-016	-9.87659e-016	-6.33129e-015	-4.73434e-015	6.48287e-015	-5.2591e-015	-3.20844e-015	2.82134e-016	-5.67996e-015	-3.62857e-015
-7.1537e-015	-5.47171e-015	9.98279e-015	4.84824e-015	3.29285e-015	-7.10817e-016	-1.09411e-014	-3.30747e-015	1.09521e-015	-3.23499e-015	3.46072e-015	-1.47011e-015	-4.11215e-015	2.46165e-015	5.61622e-015	-4.48202e-016	-1.36783e-015	-6.18248e-015	-4.35903e-015	6.60815e-015	-5.15516e-015	-3.17271e-015	3.37936e-016	-4.89563e-015	-3.47524e-015
-6.22404e-015	-4.83914e-015	9.77511e-015	4.67247e-015	3.23357e-015	-5.7259e-016	-1.04214e-014	-2.51048e-015	1.56666e-015	-2.45169e-015	4.53197e-015	-6.70155e-016	-3.50326e-015	2.10423e-015	5.24372e-015	-4.42309e-016	-1.72776e-015	-6.00746e-015	-3.97683e-015	6.71888e-015	-5.02494e-015	-3.10418e-015	4.04465e-016	-4.0876e-015	-3.30701e-015
-5.27538e-015	-4.20883e-015	9.56283e-015	4.49044e-015	3.18629e-015	-4.5082e-016	-9.90241e-015	-1.69241e-015	2.01834e-015	-1.66516e-015	5.57934e-015	1.27138e-016	-2.87263e-015	1.76464e-015	4.88724e-015	-4.36015e-016	-2.06318e-015	-5.80655e-015	-3.58874e-015	6.81585e-015	-4.86442e-015	-3.00258e-015	4.79242e-016	-3.26093e-015	-3.12151e-015
-4.30899e-015	-3.58019e-015	9.34745e-015	4.30328e-015	3.15121e-015	-3.46845e-016	-9.38755e-015	-8.55834e-016	2.45002e-015	-8.76438e-016	6.59772e-015	9.20964e-016	-2.22265e-015	1.44493e-015	4.55004e-015	-4.2905e-016	-2.37043e-015	-5.57971e-015	-3.19616e-015	6.90051e-015	-4.6695e-015	-2.86869e-015	5.6037e-016	-2.42018e-015	-2.91643e-015
-3.32569e-015	-2.95194e-015	9.13014e-015	4.11158e-015	3.12788e-015	-2.62435e-016	-8.88061e-015	-2.76155e-018	2.8612e-015	-8.61703e-017	7.58259e-015	1.71149e-015	-1.55571e-015	1.14746e-015	4.23482e-015	-4.20061e-016	-2.64574e-015	-5.32701e-015	-2.79921e-015	6.97484e-015	-4.43725e-015	-2.70294e-015	6.45896e-016	-1.57008e-015	-2.68902e-015
-2.32631e-015	-2.32343e-015	8.91265e-015	3.91628e-015	3.1168e-015	-1.97331e-016	-8.38561e-015	8.64236e-016	3.25201e-015	7.05614e-016	8.5301e-015	2.49894e-015	-8.73939e-016	8.74784e-016	3.9435e-015	-4.06983e-016	-2.88488e-015	-5.04837e-015	-2.39749e-015	7.03989e-015	-4.16497e-015	-2.50662e-015	7.33379e-016	-7.15426e-016	-2.43689e-015
-1.31135e-015	-1.69387e-015	8.69638e-015	3.71782e-015	3.11932e-015	-1.51282e-016	-7.9059e-015	1.74348e-015	3.62283e-015	1.49841e-015	9.43697e-015	3.28395e-015	-1.7998e-016	6.28973e-016	3.6785e-015	-3.88252e-016	-3.0849e-015	-4.74332e-015	-1.99079e-015	7.09829e-015	-3.85016e-015	-2.28108e-015	8.20836e-016	1.38753e-016	-2.15768e-015
-2.82285e-016	-1.06237e-015	8.48275e-015	3.51704e-015	3.13582e-015	-1.24717e-016	-7.44434e-015	2.63304e-015	3.97494e-015	2.29218e-015	1.03002e-014	4.06745e-015	5.2442e-016	4.11808e-016	3.44193e-015	-3.61712e-016	-3.2429e-015	-4.41174e-015	-1.5783e-015	7.15292e-015	-3.49057e-015	-2.0275e-015	9.06308e-016	9.87402e-016	-1.84966e-015
7.60156e-016	-4.28621e-016	8.27347e-015	3.31532e-015	3.16726e-015	-1.17222e-016	-7.0034e-015	3.53078e-015	4.30977e-015	3.08713e-015	1.1118e-014	4.85041e-015	1.2367e-015	2.25412e-016	3.23564e-015	-3.25243e-016	-3.35565e-015	-4.05338e-015	-1.15975e-015	7.20649e-015	-3.08396e-015	-1.74747e-015	9.87556e-016	1.82539e-015	-1.51056e-015
1.81517e-015	2.08323e-016	8.06972e-015	3.11283e-015	3.21378e-015	-1.27445e-016	-6.58539e-015	4.43508e-015	4.62892e-015	3.88336e-015	1.18898e-014	5.63402e-015	1.95437e-015	7.12182e-017	3.06151e-015	-2.76267e-016	-3.42043e-015	-3.66834e-015	-7.33588e-016	7.26209e-015	-2.62877e-015	-1.4427e-015	1.0632e-015	2.64775e-015	-1.13893e-015
2.88122e-015	8.49016e-016	7.87341e-015	2.91093e-015	3.27549e-015	-1.5333e-016	-6.19197e-015	5.34444e-015	4.93451e-015	4.68182e-015	1.26142e-014	6.41972e-015	2.67601e-015	-4.93103e-017	2.92055e-015	-2.12053e-016	-3.4348e-015	-3.25667e-015	-2.97764e-016	7.32354e-015	-2.12414e-015	-1.11582e-015	1.13184e-015	3.45001e-015	-7.34119e-016
3.95749e-015	1.49335e-015	7.68574e-015	2.71039e-015	3.35285e-015	-1.93961e-016	-5.82385e-015	6.2578e-015	5.22865e-015	5.48323e-015	1.32906e-014	7.20833e-015	3.39983e-015	-1.35317e-016	2.81381e-015	-1.30437e-016	-3.39664e-015	-2.81861e-015	1.49325e-016	7.39392e-015	-1.56903e-015	-7.69723e-016	1.19171e-015	4.22743e-015	-2.949e-016
5.04303e-015	2.14225e-015	7.50791e-015	2.51215e-015	3.44676e-015	-2.47153e-016	-5.48197e-015	7.1744e-015	5.51277e-015	6.28837e-015	1.39193e-014	8.00168e-015	4.12399e-015	-1.86599e-016	2.74209e-015	-2.78115e-017	-3.30393e-015	-2.35446e-015	6.0895e-016	7.47679e-015	-9.6314e-016	-4.07215e-016	1.24144e-015	4.97587e-015	1.79413e-016
6.13662e-015	2.79579e-015	7.34091e-015	2.31694e-015	3.55751e-015	-3.1049e-016	-5.16698e-015	8.09304e-015	5.79007e-015	7.09747e-015	1.4501e-014	8.8011e-015	4.84642e-015	-2.02396e-016	2.70602e-015	9.85636e-017	-3.15577e-015	-1.86466e-015	1.08298e-015	7.57582e-015	-3.06925e-016	-3.0915e-017	1.27972e-015	5.69185e-015	6.89065e-016
7.23759e-015	3.45405e-015	7.18575e-015	2.12552e-015	3.6852e-015	-3.80932e-016	-4.87834e-015	9.01352e-015	6.06285e-015	7.91124e-015	1.50371e-014	9.60855e-015	5.56601e-015	-1.82492e-016	2.70595e-015	2.51134e-016	-2.95126e-015	-1.35028e-015	1.5733e-015	7.69402e-015	3.98747e-016	3.55812e-016	1.30574e-015	6.37176e-015	1.23407e-015
8.34541e-015	4.11688e-015	7.0431e-015	1.93803e-015	3.83074e-015	-4.55894e-016	-4.61531e-015	9.93512e-015	6.33407e-015	8.73066e-015	1.55296e-014	1.04257e-014	6.28194e-015	-1.27116e-016	2.74125e-015	4.31766e-016	-2.69018e-015	-8.11963e-016	2.08206e-015	7.83472e-015	1.15285e-015	7.49908e-016	1.31868e-015	7.01222e-015	1.81432e-015
9.45843e-015	4.78452e-015	6.91354e-015	1.75511e-015	3.99487e-015	-5.32837e-016	-4.37742e-015	1.08577e-014	6.6071e-015	9.55679e-015	1.5981e-014	1.12539e-014	6.99276e-015	-3.68077e-017	2.81147e-015	6.43536e-016	-2.37291e-015	-2.50247e-016	2.61111e-015	8.00038e-015	1.95378e-015	1.14837e-015	1.31834e-015	7.61057e-015	2.4302e-015
1.05745e-014	5.45655e-015	6.79735e-015	1.57774e-015	4.1779e-015	-6.08918e-016	-4.16313e-015	1.17811e-014	6.8852e-015	1.0391e-014	1.63941e-014	1.20942e-014	7.69748e-015	8.78295e-017	2.91578e-015	8.87991e-016	-1.99869e-015	3.33825e-016	3.16275e-015	8.19362e-015	2.79943e-015	1.54789e-015	1.30395e-015	8.1641e-015	3.08068e-015
1.16923e-014	6.13252e-015	6.6946e-015	1.40637e-015	4.38039e-015	-6.80722e-016	-3.97068e-015	1.27048e-014	7.17153e-015	1.12341e-014	1.67719e-014	1.29483e-014	8.39601e-015	2.45154e-016	3.05334e-015	1.16669e-015	-1.56892e-015	9.39407e-016	3.73939e-015	8.41658e-015	3.68736e-015	1.94536e-015	1.2754e-015	8.6708e-015	3.76422e-015
1.28108e-014	6.81169e-015	6.60557e-015	1.24127e-015	4.60205e-015	-7.45501e-016	-3.79772e-015	1.36291e-014	7.46975e-015	1.20869e-014	1.71183e-014	1.38174e-014	9.08795e-015	4.33748e-016	3.22256e-015	1.48087e-015	-1.08617e-015	1.56486e-015	4.34251e-015	8.67055e-015	4.61443e-015	2.33737e-015	1.2323e-015	9.12867e-015	4.47968e-015
1.39291e-014	7.49419e-015	6.53036e-015	1.08299e-015	4.84326e-015	-8.00551e-016	-3.64227e-015	1.45539e-014	7.78293e-015	1.29503e-014	1.7437e-014	1.4703e-014	9.773e-015	6.52376e-016	3.42186e-015	1.83092e-015	-5.52573e-016	2.20892e-015	4.97377e-015	8.9568e-015	5.57738e-015	2.72141e-015	1.17455e-015	9.53692e-015	5.22537e-015
1.50461e-014	8.17804e-015	6.46846e-015	9.31488e-016	5.10352e-015	-8.4352e-016	-3.50105e-015	1.54793e-014	8.11352e-015	1.38253e-014	1.77324e-014	1.56055e-014	1.04512e-014	8.98753e-016	3.64924e-015	2.21803e-015	2.89717e-017	2.87009e-015	5.63409e-015	9.27621e-015	6.57247e-015	3.09459e-015	1.10296e-015	9.89466e-015	5.99971e-015
1.61606e-014	8.86184e-015	6.41927e-015	7.86746e-016	5.3828e-015	-8.71638e-016	-3.37122e-015	1.64049e-014	8.46528e-015	1.47125e-014	1.80083e-014	1.6526e-014	1.1123e-014	1.17065e-015	3.90256e-015	2.64252e-015	6.55341e-016	3.54675e-015	6.32458e-015	9.62859e-015	7.59527e-015	3.45393e-015	1.01745e-015	1.02012e-014	6.80116e-015
1.72709e-014	9.54449e-015	6.38161e-015	6.48855e-016	5.68112e-015	-8.82915e-016	-3.24983e-015	1.73305e-014	8.84226e-015	1.56124e-014	1.8269e-014	1.74649e-014	1.1789e-014	1.46541e-015	4.17911e-015	3.10331e-015	1.32337e-015	4.23706e-015	7.0455e-015	1.00132e-014	8.64201e-015	3.79732e-015	9.18576e-016	1.0457e-014	7.62732e-015
1.83752e-014	1.02248e-014	6.35457e-015	5.17582e-016	5.99728e-015	-8.75803e-016	-3.1341e-015	1.82559e-014	9.24687e-015	1.65255e-014	1.85183e-014	1.84224e-014	1.24495e-014	1.78044e-015	4.47666e-015	3.59907e-015	2.02963e-015	4.93864e-015	7.79673e-015	1.04287e-014	9.70832e-015	4.12269e-015	8.06887e-016	1.06629e-014	8.47568e-015
1.94723e-014	1.09016e-014	6.33737e-015	3.93074e-016	6.33053e-015	-8.48693e-016	-3.02099e-015	1.91809e-014	9.68148e-015	1.74521e-014	1.87603e-014	1.93987e-014	1.31047e-014	2.11273e-015	4.7922e-015	4.12858e-015	2.77008e-015	5.64881e-015	8.57796e-015	1.08742e-014	1.07894e-014	4.42797e-015	6.83109e-016	1.08196e-014	9.34328e-015
2.05596e-014	1.15728e-014	6.32906e-015	2.75574e-016	6.68033e-015	-8.01081e-016	-2.90759e-015	2.01063e-014	1.01487e-014	1.83919e-014	1.89994e-014	2.0393e-014	1.37554e-014	2.45891e-015	5.12257e-015	4.69045e-015	3.54124e-015	6.36463e-015	9.38912e-015	1.13476e-014	1.18807e-014	4.71121e-015	5.47978e-016	1.09287e-014	1.02276e-014
2.16357e-014	1.22367e-014	6.32822e-015	1.64685e-016	7.04547e-015	-7.3166e-016	-2.79053e-015	2.10311e-014	1.06513e-014	1.93446e-014	1.92395e-014	2.14045e-014	1.44023e-014	2.81566e-015	5.4644e-015	5.28115e-015	4.3373e-015	7.08397e-015	1.02288e-014	1.18462e-014	1.29768e-014	4.97082e-015	4.0209e-016	1.09915e-014	1.1125e-014
2.2699e-014	1.28916e-014	6.33371e-015	5.99192e-017	7.42499e-015	-6.40324e-016	-2.66716e-015	2.1955e-014	1.11904e-014	2.031e-014	1.94843e-014	2.24322e-014	1.50457e-014	3.1791e-015	5.81467e-015	5.89693e-015	5.15345e-015	7.80416e-015	1.10944e-014	1.23669e-014	1.4073e-014	5.20538e-015	2.46217e-016	1.10094e-014	1.2033e-014
2.37475e-014	1.35363e-014	6.34371e-015	-3.91408e-017	7.81686e-015	-5.27357e-016	-2.53442e-015	2.28768e-014	1.1768e-014	2.12871e-014	1.97375e-014	2.3475e-014	1.56864e-014	3.54544e-015	6.16994e-015	6.5341e-015	5.98484e-015	8.52221e-015	1.19843e-014	1.2905e-014	1.51638e-014	5.41392e-015	8.14223e-017	1.09846e-014	1.29486e-014
2.47794e-014	1.41697e-014	6.3571e-015	-1.33102e-016	8.21929e-015	-3.9332e-016	-2.39058e-015	2.3796e-014	1.23853e-014	2.22751e-014	2.00024e-014	2.45313e-014	1.63257e-014	3.91113e-015	6.52719e-015	7.18862e-015	6.82668e-015	9.23499e-015	1.28965e-014	1.34564e-014	1.62443e-014	5.59561e-015	-9.1747e-017	1.09205e-014	1.38694e-014
2.57926e-014	1.47898e-014	6.37261e-015	-2.22716e-016	8.63082e-015	-2.39367e-016	-2.23379e-015	2.47115e-014	1.30428e-014	2.32725e-014	2.02818e-014	2.55993e-014	1.69642e-014	4.27255e-015	6.88346e-015	7.856e-015	7.67383e-015	9.9392e-015	1.38275e-014	1.40165e-014	1.73099e-014	5.75047e-015	-2.71865e-016	1.08195e-014	1.47919e-014
2.67851e-014	1.53953e-014	6.3887e-015	-3.08165e-016	9.04935e-015	-6.63892e-017	-2.06234e-015	2.56222e-014	1.37409e-014	2.4278e-014	2.05782e-014	2.66767e-014	1.76026e-014	4.62538e-015	7.23556e-015	8.53096e-015	8.52093e-015	1.06318e-014	1.4773e-014	1.45806e-014	1.83567e-014	5.87846e-015	-4.58558e-016	1.06845e-014	1.57127e-014
2.77555e-014	1.59842e-014	6.40382e-015	-3.90414e-016	9.47256e-015	1.24231e-016	-1.87447e-015	2.65265e-014	1.44789e-014	2.52899e-014	2.08941e-014	2.77615e-014	1.82405e-014	4.96616e-015	7.5808e-015	9.20851e-015	9.36266e-015	1.131e-014	1.57284e-014	1.51436e-014	1.93796e-014	5.97869e-015	-6.5066e-016	1.05183e-014	1.66287e-014
2.87014e-014	1.65552e-014	6.41656e-015	-4.7021e-016	9.89752e-015	3.29865e-016	-1.66924e-015	2.74228e-014	1.52567e-014	2.63062e-014	2.12312e-014	2.88505e-014	1.88787e-014	5.29181e-015	7.9158e-015	9.88276e-015	1.01937e-014	1.197e-014	1.66891e-014	1.57001e-014	2.03745e-014	6.05168e-015	-8.47458e-016	1.03241e-014	1.75373e-014
2.96201e-014	1.71072e-014	6.42635e-015	-5.48082e-016	1.0322e-014	5.48024e-016	-1.44585e-015	2.83094e-014	1.60735e-014	2.73251e-014	2.1591e-014	2.99407e-014	1.95175e-014	5.59815e-015	8.23807e-015	1.05474e-014	1.10089e-014	1.26088e-014	1.76497e-014	1.62445e-014	2.13373e-014	6.09778e-015	-1.048e-015	1.01052e-014	1.84353e-014
3.05094e-014	1.76396e-014	6.43243e-015	-6.24229e-016	1.07437e-014	7.75492e-016	-1.20408e-015	2.91855e-014	1.69276e-014	2.8344e-014	2.19745e-014	3.1029e-014	2.01567e-014	5.88251e-015	8.54491e-015	1.11965e-014	1.1803e-014	1.3223e-014	1.86054e-014	1.6771e-014	2.22641e-014	6.11776e-015	-1.25138e-015	9.8644e-015	1.93199e-014
3.13672e-014	1.8151e-014	6.43377e-015	-6.99286e-016	1.11598e-014	1.00933e-015	-9.44345e-016	3.00486e-014	1.78173e-014	2.93604e-014	2.23823e-014	3.21121e-014	2.07956e-014	6.14202e-015	8.83371e-015	1.1824e-014	1.25717e-014	1.38097e-014	1.95504e-014	1.72739e-014	2.31514e-014	6.11241e-015	-1.45761e-015	9.6051e-015	2.01885e-014
3.21924e-014	1.864e-014	6.43001e-015	-7.73964e-016	1.15676e-014	1.24648e-015	-6.66389e-016	3.0897e-014	1.87408e-014	3.03718e-014	2.28142e-014	3.31861e-014	2.14341e-014	6.37406e-015	9.10203e-015	1.24233e-014	1.33101e-014	1.43666e-014	2.04786e-014	1.77484e-014	2.39962e-014	6.08263e-015	-1.66607e-015	9.33069e-015	2.10382e-014
3.29827e-014	1.91061e-014	6.42042e-015	-8.48729e-016	1.19641e-014	1.48365e-015	-3.70675e-016	3.17292e-014	1.96953e-014	3.13748e-014	2.32702e-014	3.42476e-014	2.20722e-014	6.57577e-015	9.34793e-015	1.29882e-014	1.40148e-014	1.48907e-014	2.13837e-014	1.81886e-014	2.47956e-014	6.02958e-015	-1.87605e-015	9.04388e-015	2.18665e-014
3.37355e-014	1.95497e-014	6.40481e-015	-9.24016e-016	1.23468e-014	1.71718e-015	-5.91559e-017	3.25428e-014	2.06779e-014	3.23666e-014	2.37495e-014	3.52926e-014	2.27091e-014	6.74483e-015	9.57013e-015	1.35134e-014	1.46818e-014	1.53788e-014	2.22599e-014	1.85888e-014	2.55473e-014	5.95499e-015	-2.08727e-015	8.74795e-015	2.26708e-014
3.44492e-014	1.99692e-014	6.38361e-015	-9.99799e-016	1.27128e-014	1.94455e-015	2.66033e-016	3.33362e-014	2.16847e-014	3.33439e-014	2.42508e-014	3.63178e-014	2.3343e-014	6.87955e-015	9.76791e-015	1.39927e-014	1.53075e-014	1.58286e-014	2.31005e-014	1.8945e-014	2.62496e-014	5.86028e-015	-2.29994e-015	8.44581e-015	2.34486e-014
3.5123e-014	2.03645e-014	6.35642e-015	-1.07732e-015	1.30596e-014	2.16182e-015	6.027e-016	3.41072e-014	2.27119e-014	3.43035e-014	2.47729e-014	3.73192e-014	2.39733e-014	6.97811e-015	9.939e-015	1.44204e-014	1.58879e-014	1.62377e-014	2.38994e-014	1.92524e-014	2.6901e-014	5.74715e-015	-2.51405e-015	8.14028e-015	2.41979e-014
3.57556e-014	2.07363e-014	6.32336e-015	-1.15647e-015	1.33843e-014	2.36502e-015	9.48434e-016	3.48536e-014	2.37556e-014	3.52418e-014	2.53134e-014	3.82928e-014	2.45984e-014	7.03936e-015	1.00822e-014	1.4791e-014	1.64196e-014	1.66043e-014	2.46509e-014	1.95065e-014	2.74992e-014	5.61689e-015	-2.72952e-015	7.83395e-015	2.49166e-014
3.63451e-014	2.10841e-014	6.28451e-015	-1.23776e-015	1.36836e-014	2.55126e-015	1.30063e-015	3.55726e-014	2.48113e-014	3.61556e-014	2.58703e-014	3.92349e-014	2.52172e-014	7.0624e-015	1.01969e-014	1.51e-014	1.68999e-014	1.69268e-014	2.53489e-014	1.97041e-014	2.80431e-014	5.47138e-015	-2.94621e-015	7.52963e-015	2.5603e-014
3.68904e-014	2.1408e-014	6.24128e-015	-1.32143e-015	1.39544e-014	2.7174e-015	1.65637e-015	3.62625e-014	2.58741e-014	3.70416e-014	2.6441e-014	4.01417e-014	2.5828e-014	7.04704e-015	1.0283e-014	1.53436e-014	1.73268e-014	1.72034e-014	2.59874e-014	1.98425e-014	2.85331e-014	5.31205e-015	-3.16447e-015	7.22971e-015	2.62555e-014
3.73909e-014	2.17083e-014	6.19415e-015	-1.40762e-015	1.41948e-014	2.86028e-015	2.01237e-015	3.69211e-014	2.69394e-014	3.78964e-014	2.70234e-014	4.10099e-014	2.64293e-014	6.99377e-015	1.03404e-014	1.55187e-014	1.76984e-014	1.74334e-014	2.65611e-014	1.99186e-014	2.89682e-014	5.14056e-015	-3.38466e-015	6.93551e-015	2.68724e-014
3.78451e-014	2.19856e-014	6.14411e-015	-1.49656e-015	1.44023e-014	2.9774e-015	2.36568e-015	3.75463e-014	2.80018e-014	3.87168e-014	2.76147e-014	4.18359e-014	2.70191e-014	6.90238e-015	1.03684e-014	1.56219e-014	1.80132e-014	1.7616e-014	2.70657e-014	1.99317e-014	2.9349e-014	4.95847e-015	-3.60757e-015	6.64841e-015	2.74517e-014
3.82533e-014	2.22405e-014	6.09272e-015	-1.58822e-015	1.45748e-014	3.06631e-015	2.71224e-015	3.81365e-014	2.90563e-014	3.94993e-014	2.82117e-014	4.26173e-014	2.75953e-014	6.77321e-015	1.03671e-014	1.56507e-014	1.82702e-014	1.775e-014	2.74966e-014	1.98804e-014	2.96761e-014	4.76719e-015	-3.83357e-015	6.36977e-015	2.79922e-014
3.86151e-014	2.24745e-014	6.04111e-015	-1.68258e-015	1.47101e-014	3.12495e-015	3.04822e-015	3.86904e-014	3.00978e-014	4.02412e-014	2.88106e-014	4.33509e-014	2.81558e-014	6.60785e-015	1.03368e-014	1.56034e-014	1.84689e-014	1.7835e-014	2.78499e-014	1.97637e-014	2.99496e-014	4.56813e-015	-4.06317e-015	6.10133e-015	2.84926e-014
3.89305e-014	2.26875e-014	5.98982e-015	-1.77989e-015	1.48073e-014	3.15218e-015	3.36993e-015	3.92062e-014	3.11207e-014	4.09398e-014	2.94081e-014	4.40344e-014	2.86986e-014	6.40774e-015	1.0279e-014	1.54795e-014	1.86083e-014	1.78716e-014	2.81227e-014	1.95813e-014	3.01705e-014	4.36254e-015	-4.2968e-015	5.84341e-015	2.89515e-014
3.91991e-014	2.28807e-014	5.93993e-015	-1.87951e-015	1.48646e-014	3.14687e-015	3.67401e-015	3.96832e-014	3.21195e-014	4.15922e-014	3.00008e-014	4.4666e-014	2.92222e-014	6.17519e-015	1.01944e-014	1.52784e-014	1.86886e-014	1.786e-014	2.83119e-014	1.93337e-014	3.03411e-014	4.15146e-015	-4.5355e-015	5.59713e-015	2.93679e-014
3.94214e-014	2.30554e-014	5.89229e-015	-1.98107e-015	1.48802e-014	3.10816e-015	3.95684e-015	4.012e-014	3.30893e-014	4.21957e-014	3.05848e-014	4.52433e-014	2.97244e-014	5.91197e-015	1.00837e-014	1.50009e-014	1.87105e-014	1.78006e-014	2.84156e-014	1.90223e-014	3.04617e-014	3.93581e-015	-4.77982e-015	5.363e-015	2.97413e-014
3.95985e-014	2.32122e-014	5.84811e-015	-2.0843e-015	1.48538e-014	3.03525e-015	4.21455e-015	4.05156e-014	3.40249e-014	4.27484e-014	3.11572e-014	4.57647e-014	3.02029e-014	5.62098e-015	9.94835e-015	1.46482e-014	1.86735e-014	1.76939e-014	2.84328e-014	1.86488e-014	3.05338e-014	3.71649e-015	-5.03079e-015	5.14099e-015	3.00715e-014
3.9731e-014	2.33526e-014	5.80895e-015	-2.1887e-015	1.47844e-014	2.92811e-015	4.44439e-015	4.0869e-014	3.49216e-014	4.32486e-014	3.17142e-014	4.62294e-014	3.06564e-014	5.30468e-015	9.78987e-015	1.42224e-014	1.85781e-014	1.75414e-014	2.83631e-014	1.82149e-014	3.05599e-014	3.49441e-015	-5.28946e-015	4.93131e-015	3.03581e-014
3.982e-014	2.34784e-014	5.77555e-015	-2.29426e-015	1.46718e-014	2.78747e-015	4.64305e-015	4.11795e-014	3.5774e-014	4.36945e-014	3.22532e-014	4.66372e-014	3.10838e-014	4.9661e-015	9.60991e-015	1.37263e-014	1.84258e-014	1.73446e-014	2.8207e-014	1.77235e-014	3.05425e-014	3.2707e-015	-5.556e-015	4.734e-015	3.0601e-014
3.98665e-014	2.35901e-014	5.74926e-015	-2.40031e-015	1.45157e-014	2.61418e-015	4.80714e-015	4.14467e-014	3.65777e-014	4.40847e-014	3.27704e-014	4.69873e-014	3.14832e-014	4.60905e-015	9.40968e-015	1.31641e-014	1.82181e-014	1.71042e-014	2.79649e-014	1.71778e-014	3.04838e-014	3.04515e-015	-5.83106e-015	4.54859e-015	3.07993e-014
3.98718e-014	2.36892e-014	5.73069e-015	-2.5062e-015	1.43166e-014	2.40934e-015	4.93404e-015	4.16704e-014	3.73285e-014	4.4418e-014	3.32633e-014	4.728e-014	3.18529e-014	4.23639e-015	9.19069e-015	1.25398e-014	1.79557e-014	1.68228e-014	2.76389e-014	1.6581e-014	3.03868e-014	2.81858e-015	-6.11538e-015	4.37397e-015	3.09532e-014
3.98372e-014	2.37765e-014	5.72018e-015	-2.61177e-015	1.40745e-014	2.17455e-015	5.02199e-015	4.18502e-014	3.80225e-014	4.4694e-014	3.37288e-014	4.75156e-014	3.21924e-014	3.85152e-015	8.95449e-015	1.18583e-014	1.76401e-014	1.65021e-014	2.72317e-014	1.59371e-014	3.02536e-014	2.59122e-015	-6.4097e-015	4.21019e-015	3.10626e-014
3.97641e-014	2.38538e-014	5.71869e-015	-2.71706e-015	1.37902e-014	1.91237e-015	5.06897e-015	4.19861e-014	3.86563e-014	4.49117e-014	3.41637e-014	4.76948e-014	3.25005e-014	3.45814e-015	8.70332e-015	1.11258e-014	1.72729e-014	1.61444e-014	2.67464e-014	1.52503e-014	3.0087e-014	2.36314e-015	-6.71456e-015	4.05634e-015	3.1128e-014
3.96545e-014	2.39215e-014	5.72676e-015	-2.82089e-015	1.34648e-014	1.62415e-015	5.0731e-015	4.20783e-014	3.9226e-014	4.50707e-014	3.45653e-014	4.78191e-014	3.27757e-014	3.06051e-015	8.43898e-015	1.03474e-014	1.68562e-014	1.57522e-014	2.61871e-014	1.45246e-014	2.98902e-014	2.13373e-015	-7.03122e-015	3.91113e-015	3.11505e-014
3.951e-014	2.39804e-014	5.74429e-015	-2.92313e-015	1.30994e-014	1.31217e-015	5.03313e-015	4.21271e-014	3.97288e-014	4.51716e-014	3.49315e-014	4.78899e-014	3.30177e-014	2.66263e-015	8.16281e-015	9.52963e-015	1.63919e-014	1.53273e-014	2.55583e-014	1.37644e-014	2.96664e-014	1.90326e-015	-7.36012e-015	3.77334e-015	3.11306e-014
3.93326e-014	2.4031e-014	5.77106e-015	-3.02279e-015	1.26957e-014	9.79571e-016	4.94821e-015	4.21332e-014	4.0163e-014	4.52147e-014	3.52608e-014	4.79096e-014	3.32264e-014	2.26776e-015	7.87681e-015	8.67965e-015	1.58817e-014	1.48723e-014	2.48656e-014	1.29743e-014	2.94174e-014	1.67095e-015	-7.70147e-015	3.64234e-015	3.10684e-014
3.91251e-014	2.40739e-014	5.80698e-015	-3.11908e-015	1.22557e-014	6.29351e-016	4.81768e-015	4.20974e-014	4.05271e-014	4.52004e-014	3.55511e-014	4.78804e-014	3.34013e-014	1.87926e-015	7.5827e-015	7.8042e-015	1.53276e-014	1.43902e-014	2.41144e-014	1.21593e-014	2.91462e-014	1.43666e-015	-8.0555e-015	3.5175e-015	3.0965e-014
3.88891e-014	2.411e-014	5.85124e-015	-3.21147e-015	1.17817e-014	2.64012e-016	4.64148e-015	4.20205e-014	4.08204e-014	4.51305e-014	3.58008e-014	4.78044e-014	3.35424e-014	1.50085e-015	7.28221e-015	6.91082e-015	1.47321e-014	1.38833e-014	2.33108e-014	1.13242e-014	2.88552e-014	1.19924e-015	-8.42246e-015	3.39764e-015	3.08208e-014
3.8627e-014	2.41394e-014	5.9035e-015	-3.29961e-015	1.12765e-014	-1.12802e-016	4.42081e-015	4.19038e-014	4.10413e-014	4.50058e-014	3.60086e-014	4.76848e-014	3.36492e-014	1.13649e-015	6.97726e-015	6.00768e-015	1.40974e-014	1.33536e-014	2.24615e-014	1.04731e-014	2.85474e-014	9.58676e-016	-8.80245e-015	3.28127e-015	3.06374e-014
3.83409e-014	2.41625e-014	5.96395e-015	-3.38299e-015	1.07427e-014	-4.98009e-016	4.15626e-015	4.17484e-014	4.11901e-014	4.48279e-014	3.61742e-014	4.75248e-014	3.37225e-014	7.89919e-016	6.66969e-015	5.10227e-015	1.34255e-014	1.28036e-014	2.15736e-014	9.61033e-015	2.82254e-014	7.14169e-016	-9.19541e-015	3.16727e-015	3.04163e-014
3.80327e-014	2.41788e-014	6.03107e-015	-3.46041e-015	1.01831e-014	-8.87911e-016	3.84908e-015	4.15552e-014	4.12674e-014	4.45991e-014	3.62972e-014	4.73273e-014	3.37636e-014	4.63891e-016	6.36108e-015	4.20236e-015	1.27195e-014	1.22366e-014	2.06539e-014	8.73977e-015	2.7892e-014	4.6516e-016	-9.60108e-015	3.05492e-015	3.01592e-014
3.7705e-014	2.41883e-014	6.10311e-015	-3.53175e-015	9.60093e-015	-1.27994e-015	3.5005e-015	4.13259e-014	4.12733e-014	4.43217e-014	3.63771e-014	4.70953e-014	3.37731e-014	1.61758e-016	6.05241e-015	3.31552e-015	1.19821e-014	1.16546e-014	1.97101e-014	7.86574e-015	2.75502e-014	2.10744e-016	-1.00192e-014	2.9438e-015	2.98675e-014
3.73604e-014	2.41904e-014	6.17905e-015	-3.59614e-015	8.99937e-015	-1.67089e-015	3.11234e-015	4.10621e-014	4.12093e-014	4.39974e-014	3.64138e-014	4.68326e-014	3.37523e-014	-1.14333e-016	5.74585e-015	2.44886e-015	1.12156e-014	1.10595e-014	1.87498e-014	6.99221e-015	2.72025e-014	-4.9457e-017	-1.04491e-014	2.83258e-015	2.95427e-014
3.70009e-014	2.41841e-014	6.25715e-015	-3.65272e-015	8.38178e-015	-2.05739e-015	2.68676e-015	4.0765e-014	4.10773e-014	4.36285e-014	3.64082e-014	4.65428e-014	3.37025e-014	-3.61605e-016	5.44275e-015	1.60886e-015	1.04237e-014	1.04545e-014	1.77809e-014	6.12337e-015	2.68508e-014	-3.16007e-016	-1.08906e-014	2.72021e-015	2.91865e-014
3.66278e-014	2.41686e-014	6.336e-015	-3.70076e-015	7.7518e-015	-2.43681e-015	2.22602e-015	4.04359e-014	4.0879e-014	4.32182e-014	3.63604e-014	4.62288e-014	3.36247e-014	-5.77446e-016	5.14434e-015	8.02572e-016	9.60823e-015	9.84201e-015	1.68108e-014	5.26257e-015	2.64978e-014	-5.89349e-016	-1.13432e-014	2.60579e-015	2.88011e-014
3.62433e-014	2.41435e-014	6.4141e-015	-3.73989e-015	7.11294e-015	-2.8064e-015	1.73316e-015	4.00764e-014	4.06169e-014	4.27693e-014	3.62712e-014	4.58945e-014	3.35202e-014	-7.60145e-016	4.8514e-015	3.64847e-017	8.77223e-015	9.22441e-015	1.58474e-014	4.41242e-015	2.61457e-014	-8.69941e-016	-1.1806e-014	2.48847e-015	2.83886e-014
3.58497e-014	2.41072e-014	6.48996e-015	-3.77001e-015	6.4687e-015	-3.16396e-015	1.21125e-015	3.96893e-014	4.02936e-014	4.22848e-014	3.61421e-014	4.55431e-014	3.33909e-014	-9.08407e-016	4.5656e-015	-6.83149e-016	7.91809e-015	8.60326e-015	1.48983e-014	3.57533e-015	2.57965e-014	-1.15772e-015	-1.22781e-014	2.36771e-015	2.79515e-014
3.54492e-014	2.40587e-014	6.56233e-015	-3.79063e-015	5.82249e-015	-3.50773e-015	6.63233e-016	3.9276e-014	3.99121e-014	4.17678e-014	3.59741e-014	4.5178e-014	3.32389e-014	-1.02041e-015	4.28776e-015	-1.35115e-015	7.04777e-015	7.98037e-015	1.397e-014	2.75347e-015	2.54523e-014	-1.45375e-015	-1.2758e-014	2.24275e-015	2.74918e-014
3.50437e-014	2.39967e-014	6.62937e-015	-3.80178e-015	5.17779e-015	-3.83516e-015	9.23317e-017	3.88381e-014	3.94761e-014	4.1222e-014	3.57691e-014	4.48018e-014	3.30661e-014	-1.09514e-015	4.01902e-015	-1.9623e-015	6.16481e-015	7.35795e-015	1.30692e-014	1.9488e-015	2.51149e-014	-1.75837e-015	-1.3245e-014	2.11354e-015	2.70117e-014
3.46347e-014	2.39192e-014	6.68928e-015	-3.8027e-015	4.5391e-015	-4.1444e-015	-4.9839e-016	3.83766e-014	3.89893e-014	4.06502e-014	3.55286e-014	4.44175e-014	3.2874e-014	-1.13216e-015	3.76044e-015	-2.51298e-015	5.27195e-015	6.73783e-015	1.22023e-014	1.16292e-015	2.4785e-014	-2.07164e-015	-1.37369e-014	1.97971e-015	2.65137e-014
3.42233e-014	2.38256e-014	6.74025e-015	-3.79234e-015	3.9097e-015	-4.43443e-015	-1.1056e-015	3.78936e-014	3.84556e-014	4.00552e-014	3.52548e-014	4.40279e-014	3.26645e-014	-1.13138e-015	3.51296e-015	-2.9991e-015	4.37233e-015	6.12202e-015	1.13748e-014	3.97782e-016	2.44641e-014	-2.3936e-015	-1.42325e-014	1.8405e-015	2.60009e-014
3.3811e-014	2.37138e-014	6.78133e-015	-3.77057e-015	3.29301e-015	-4.7042e-015	-1.72507e-015	3.73907e-014	3.78788e-014	3.94404e-014	3.49501e-014	4.3636e-014	3.24401e-014	-1.09385e-015	3.27806e-015	-3.41788e-015	3.46864e-015	5.51189e-015	1.05926e-014	-3.45743e-016	2.41538e-014	-2.72432e-015	-1.47304e-014	1.69599e-015	2.54758e-014
3.33988e-014	2.35821e-014	6.811e-015	-3.73769e-015	2.69304e-015	-4.95273e-015	-2.35368e-015	3.68696e-014	3.72628e-014	3.88094e-014	3.46165e-014	4.32436e-014	3.22021e-014	-1.0188e-015	3.05629e-015	-3.76706e-015	2.56363e-015	4.90872e-015	9.86108e-015	-1.06664e-015	2.38547e-014	-3.06332e-015	-1.52288e-014	1.54591e-015	2.4941e-014
3.29877e-014	2.34289e-014	6.82716e-015	-3.69392e-015	2.11272e-015	-5.1794e-015	-2.98751e-015	3.63324e-014	3.66119e-014	3.81658e-014	3.42561e-014	4.28522e-014	3.19524e-014	-9.07223e-016	2.84808e-015	-4.04487e-015	1.66035e-015	4.31363e-015	9.18423e-015	-1.76476e-015	2.35678e-014	-3.41021e-015	-1.57266e-014	1.39025e-015	2.43985e-014
3.25786e-014	2.32523e-014	6.82923e-015	-3.63948e-015	1.55627e-015	-5.38368e-015	-3.62367e-015	3.57812e-014	3.59305e-014	3.75128e-014	3.38714e-014	4.24633e-014	3.1692e-014	-7.6042e-016	2.65371e-015	-4.25084e-015	7.61614e-016	3.72843e-015	8.56555e-015	-2.43959e-015	2.32941e-014	-3.76458e-015	-1.62219e-014	1.22909e-015	2.38508e-014
3.21725e-014	2.30509e-014	6.81647e-015	-3.57389e-015	1.02674e-015	-5.56562e-015	-4.25948e-015	3.52177e-014	3.5222e-014	3.68537e-014	3.34648e-014	4.20783e-014	3.14231e-014	-5.79464e-016	2.47409e-015	-4.38449e-015	-1.29771e-016	3.15541e-015	8.00857e-015	-3.09114e-015	2.30347e-014	-4.12624e-015	-1.67129e-014	1.06259e-015	2.33003e-014
3.17708e-014	2.28234e-014	6.78807e-015	-3.49716e-015	5.27386e-016	-5.72554e-015	-4.89178e-015	3.46438e-014	3.44905e-014	3.6191e-014	3.30388e-014	4.16981e-014	3.11479e-014	-3.66095e-016	2.30995e-015	-4.44694e-015	-1.01058e-015	2.59567e-015	7.51574e-015	-3.7192e-015	2.27896e-014	-4.49456e-015	-1.71978e-014	8.90359e-016	2.27493e-014
3.13737e-014	2.25687e-014	6.7433e-015	-3.40924e-015	6.15583e-017	-5.86433e-015	-5.51678e-015	3.4061e-014	3.37398e-014	3.55282e-014	3.2596e-014	4.13234e-014	3.08673e-014	-1.2226e-016	2.16214e-015	-4.43936e-015	-1.87786e-015	2.05018e-015	7.08889e-015	-4.3236e-015	2.25593e-014	-4.86826e-015	-1.7675e-014	7.12317e-016	2.22e-014
3.09819e-014	2.22856e-014	6.682e-015	-3.31019e-015	-3.68227e-016	-5.98245e-015	-6.13128e-015	3.34711e-014	3.29732e-014	3.48683e-014	3.21391e-014	4.09545e-014	3.0582e-014	1.49939e-016	2.03152e-015	-4.36344e-015	-2.72869e-015	1.52011e-015	6.72867e-015	-4.90415e-015	2.23441e-014	-5.24678e-015	-1.8143e-014	5.28417e-016	2.16549e-014
3.05952e-014	2.19724e-014	6.60457e-015	-3.19983e-015	-7.58758e-016	-6.0806e-015	-6.73312e-015	3.2877e-014	3.21953e-014	3.42138e-014	3.16706e-014	4.05914e-014	3.02936e-014	4.48462e-016	1.9178e-015	-4.22163e-015	-3.56095e-015	1.00736e-015	6.43595e-015	-5.46111e-015	2.21431e-014	-5.62938e-015	-1.86e-014	3.38636e-016	2.11157e-014
3.02141e-014	2.16284e-014	6.51066e-015	-3.07809e-015	-1.10806e-015	-6.15889e-015	-7.31951e-015	3.22811e-014	3.14093e-014	3.35676e-014	3.11928e-014	4.02341e-014	3.00031e-014	7.70661e-016	1.82212e-015	-4.01749e-015	-4.37118e-015	5.13467e-016	6.21038e-015	-5.99467e-015	2.1956e-014	-6.01454e-015	-1.9045e-014	1.43109e-016	2.0584e-014
2.98388e-014	2.1253e-014	6.40081e-015	-2.94519e-015	-1.41433e-015	-6.21812e-015	-7.88796e-015	3.16853e-014	3.06182e-014	3.29321e-014	3.07088e-014	3.98816e-014	2.97112e-014	1.11368e-015	1.74457e-015	-3.75433e-015	-5.15691e-015	3.95345e-017	6.05183e-015	-6.50497e-015	2.17822e-014	-6.40101e-015	-1.94762e-014	-5.79491e-017	2.00614e-014
2.94692e-014	2.08461e-014	6.27581e-015	-2.80128e-015	-1.67528e-015	-6.25963e-015	-8.4361e-015	3.10915e-014	2.98251e-014	3.231e-014	3.02207e-014	3.95331e-014	2.94192e-014	1.4743e-015	1.68566e-015	-3.43676e-015	-5.91621e-015	-4.12457e-016	5.95897e-015	-6.99312e-015	2.1621e-014	-6.78752e-015	-1.98924e-014	-2.65147e-016	1.95492e-014
2.91057e-014	2.04076e-014	6.13617e-015	-2.64713e-015	-1.8888e-015	-6.28391e-015	-8.96206e-015	3.0502e-014	2.90329e-014	3.17031e-014	2.97306e-014	3.91879e-014	2.91275e-014	1.84961e-015	1.64576e-015	-3.06941e-015	-6.64648e-015	-8.4137e-016	5.93051e-015	-7.45869e-015	2.14718e-014	-7.17341e-015	-2.02928e-014	-4.78365e-016	1.90486e-014
2.8748e-014	1.99379e-014	5.98355e-015	-2.48284e-015	-2.05382e-015	-6.29184e-015	-9.46372e-015	2.99185e-014	2.82436e-014	3.11134e-014	2.92404e-014	3.88449e-014	2.88366e-014	2.2371e-015	1.62531e-015	-2.65693e-015	-7.34523e-015	-1.24591e-015	5.96402e-015	-7.90152e-015	2.13336e-014	-7.55701e-015	-2.06763e-014	-6.97478e-016	1.85612e-014
2.83958e-014	1.9438e-014	5.81945e-015	-2.30872e-015	-2.1692e-015	-6.28379e-015	-9.9398e-015	2.93427e-014	2.74592e-014	3.05427e-014	2.87522e-014	3.85028e-014	2.85468e-014	2.63362e-015	1.62481e-015	-2.20501e-015	-8.01028e-015	-1.62516e-015	6.05703e-015	-8.32173e-015	2.12049e-014	-7.93707e-015	-2.10417e-014	-9.2272e-016	1.80877e-014
2.80494e-014	1.89082e-014	5.64493e-015	-2.12504e-015	-2.23369e-015	-6.26139e-015	-1.03886e-014	2.87775e-014	2.66822e-014	2.99926e-014	2.82677e-014	3.81602e-014	2.82585e-014	3.03562e-015	1.64419e-015	-1.71892e-015	-8.63919e-015	-1.97731e-015	6.20676e-015	-8.71915e-015	2.10849e-014	-8.31231e-015	-2.13886e-014	-1.1537e-015	1.76289e-014
2.77086e-014	1.83497e-014	5.46172e-015	-1.93217e-015	-2.24681e-015	-6.22511e-015	-1.08089e-014	2.82252e-014	2.59141e-014	2.9465e-014	2.77889e-014	3.78156e-014	2.79716e-014	3.44044e-015	1.68321e-015	-1.20414e-015	-9.23032e-015	-2.30128e-015	6.4099e-015	-9.09337e-015	2.09727e-014	-8.68074e-015	-2.17164e-014	-1.39115e-015	1.71855e-014
2.73726e-014	1.77642e-014	5.27117e-015	-1.73047e-015	-2.20863e-015	-6.17543e-015	-1.11997e-014	2.76875e-014	2.51562e-014	2.89613e-014	2.7317e-014	3.74676e-014	2.76855e-014	3.8448e-015	1.74227e-015	-6.65955e-016	-9.78296e-015	-2.59535e-015	6.66234e-015	-9.4443e-015	2.08675e-014	-9.04095e-015	-2.20244e-014	-1.635e-015	1.67571e-014
2.70411e-014	1.71532e-014	5.07488e-015	-1.5203e-015	-2.11881e-015	-6.11268e-015	-1.15589e-014	2.71659e-014	2.44089e-014	2.84816e-014	2.68539e-014	3.71143e-014	2.74012e-014	4.24599e-015	1.82155e-015	-1.10684e-016	-1.02955e-014	-2.85818e-015	6.96071e-015	-9.77208e-015	2.07675e-014	-9.39173e-015	-2.23125e-014	-1.88582e-015	1.63435e-014
2.67137e-014	1.65187e-014	4.87503e-015	-1.30278e-015	-1.97773e-015	-6.0377e-015	-1.18862e-014	2.6662e-014	2.36731e-014	2.80269e-014	2.64002e-014	3.6754e-014	2.71183e-014	4.64103e-015	1.92182e-015	4.56485e-016	-1.07672e-014	-3.08854e-015	7.30129e-015	-1.00762e-014	2.06709e-014	-9.73195e-015	-2.25812e-014	-2.14342e-015	1.59451e-014
2.63904e-014	1.58641e-014	4.67408e-015	-1.07879e-015	-1.78602e-015	-5.95042e-015	-1.21811e-014	2.61779e-014	2.29495e-014	2.75979e-014	2.59571e-014	3.63858e-014	2.68363e-014	5.02755e-015	2.04393e-015	1.03007e-015	-1.11973e-014	-3.28508e-015	7.67911e-015	-1.03562e-014	2.05764e-014	-1.00599e-014	-2.28301e-014	-2.40808e-015	1.55613e-014
2.60707e-014	1.51917e-014	4.4739e-015	-8.48605e-016	-1.5448e-015	-5.85092e-015	-1.24427e-014	2.57157e-014	2.22389e-014	2.71946e-014	2.55255e-014	3.60088e-014	2.65547e-014	5.40179e-015	2.18692e-015	1.60497e-015	-1.15855e-014	-3.44647e-015	8.09022e-015	-1.06114e-014	2.04825e-014	-1.03743e-014	-2.30601e-014	-2.6799e-015	1.51918e-014
2.57537e-014	1.45044e-014	4.27636e-015	-6.13351e-016	-1.25551e-015	-5.74002e-015	-1.26705e-014	2.52761e-014	2.15421e-014	2.68171e-014	2.51064e-014	3.56214e-014	2.62734e-014	5.76146e-015	2.35037e-015	2.17594e-015	-1.19311e-014	-3.57151e-015	8.53027e-015	-1.08418e-014	2.03874e-014	-1.0674e-014	-2.32718e-014	-2.9595e-015	1.48356e-014
2.5439e-014	1.38049e-014	4.08346e-015	-3.73921e-016	-9.20194e-016	-5.61762e-015	-1.28636e-014	2.48606e-014	2.08591e-014	2.64654e-014	2.47005e-014	3.52223e-014	2.59921e-014	6.1047e-015	2.53427e-015	2.73728e-015	-1.22343e-014	-3.65848e-015	8.99542e-015	-1.1047e-014	2.02898e-014	-1.09578e-014	-2.34653e-014	-3.24765e-015	1.44916e-014
2.51263e-014	1.3097e-014	3.89729e-015	-1.3039e-016	-5.40585e-016	-5.48345e-015	-1.30215e-014	2.44711e-014	2.01903e-014	2.61398e-014	2.43078e-014	3.48106e-014	2.57102e-014	6.42949e-015	2.73881e-015	3.28503e-015	-1.24955e-014	-3.70632e-015	9.48177e-015	-1.1226e-014	2.01884e-014	-1.12253e-014	-2.36417e-014	-3.54444e-015	1.41594e-014
2.48147e-014	1.23843e-014	3.71975e-015	1.16378e-016	-1.18665e-016	-5.33696e-015	-1.31444e-014	2.41084e-014	1.9536e-014	2.58396e-014	2.39283e-014	3.43861e-014	2.5428e-014	6.73371e-015	2.9637e-015	3.81455e-015	-1.27156e-014	-3.71491e-015	9.98498e-015	-1.13788e-014	2.00819e-014	-1.14752e-014	-2.38027e-014	-3.84993e-015	1.38384e-014
2.45045e-014	1.167e-014	3.55251e-015	3.65987e-016	3.4271e-016	-5.1784e-015	-1.32315e-014	2.37737e-014	1.88961e-014	2.55639e-014	2.35622e-014	3.39483e-014	2.51452e-014	7.01621e-015	3.20839e-015	4.32178e-015	-1.28947e-014	-3.68379e-015	1.05017e-014	-1.15057e-014	1.99691e-014	-1.17073e-014	-2.39492e-014	-4.16443e-015	1.35272e-014
2.41956e-014	1.09577e-014	3.39753e-015	6.17096e-016	8.41004e-016	-5.00725e-015	-1.32821e-014	2.34682e-014	1.82714e-014	2.53118e-014	2.32097e-014	3.34966e-014	2.48617e-014	7.27603e-015	3.47241e-015	4.80274e-015	-1.30338e-014	-3.61151e-015	1.10283e-014	-1.16062e-014	1.98484e-014	-1.19204e-014	-2.40821e-014	-4.4885e-015	1.32252e-014
2.38871e-014	1.02522e-014	3.25685e-015	8.6919e-016	1.37331e-015	-4.82315e-015	-1.32964e-014	2.3192e-014	1.76614e-014	2.50815e-014	2.28706e-014	3.30317e-014	2.45774e-014	7.51165e-015	3.75495e-015	5.25454e-015	-1.31342e-014	-3.49819e-015	1.15611e-014	-1.16793e-014	1.97189e-014	-1.21141e-014	-2.42031e-014	-4.82211e-015	1.29306e-014
2.35789e-014	9.55655e-015	3.13137e-015	1.1209e-015	1.93626e-015	-4.62624e-015	-1.32747e-014	2.29445e-014	1.70664e-014	2.4872e-014	2.25443e-014	3.25535e-014	2.42924e-014	7.72236e-015	4.05502e-015	5.67458e-015	-1.31967e-014	-3.34328e-015	1.20969e-014	-1.17261e-014	1.95796e-014	-1.22882e-014	-2.43135e-014	-5.16543e-015	1.26425e-014
2.32705e-014	8.87443e-015	3.02191e-015	1.37111e-015	2.52661e-015	-4.41648e-015	-1.32172e-014	2.27262e-014	1.64868e-014	2.46826e-014	2.22301e-014	3.20625e-014	2.40062e-014	7.90784e-015	4.37204e-015	6.06097e-015	-1.3223e-014	-3.14671e-015	1.26327e-014	-1.17469e-014	1.94294e-014	-1.24421e-014	-2.44144e-014	-5.51881e-015	1.23601e-014
2.2961e-014	8.20968e-015	2.92939e-015	1.61853e-015	3.14029e-015	-4.1934e-015	-1.31241e-014	2.25371e-014	1.59233e-014	2.45115e-014	2.19275e-014	3.15599e-014	2.37186e-014	8.06771e-015	4.7048e-015	6.41228e-015	-1.32149e-014	-2.90941e-015	1.31652e-014	-1.17415e-014	1.9268e-014	-1.25756e-014	-2.45074e-014	-5.88231e-015	1.20819e-014
2.26503e-014	7.56628e-015	2.85509e-015	1.86213e-015	3.77358e-015	-3.95728e-015	-1.29955e-014	2.23765e-014	1.53762e-014	2.43565e-014	2.16359e-014	3.1046e-014	2.34298e-014	8.20216e-015	5.05219e-015	6.72696e-015	-1.31741e-014	-2.6317e-015	1.36925e-014	-1.1711e-014	1.90944e-014	-1.26884e-014	-2.45946e-014	-6.25558e-015	1.18071e-014
2.23379e-014	6.94691e-015	2.79912e-015	2.10048e-015	4.42164e-015	-3.70829e-015	-1.28321e-014	2.22437e-014	1.48462e-014	2.42158e-014	2.1355e-014	3.05213e-014	2.31397e-014	8.31197e-015	5.41326e-015	7.00471e-015	-1.31027e-014	-2.31485e-015	1.42124e-014	-1.16559e-014	1.89086e-014	-1.27809e-014	-2.46775e-014	-6.63823e-015	1.1535e-014
2.20229e-014	6.35459e-015	2.76207e-015	2.33223e-015	5.07997e-015	-3.4472e-015	-1.2635e-014	2.21372e-014	1.43339e-014	2.40879e-014	2.1084e-014	2.99875e-014	2.28485e-014	8.39785e-015	5.78626e-015	7.2451e-015	-1.30024e-014	-1.96005e-015	1.4723e-014	-1.15765e-014	1.87105e-014	-1.28533e-014	-2.47576e-014	-7.02977e-015	1.12653e-014
2.1704e-014	5.79211e-015	2.74389e-015	2.55663e-015	5.74389e-015	-3.17425e-015	-1.24042e-014	2.20559e-014	1.38404e-014	2.39707e-014	2.08218e-014	2.94456e-014	2.25559e-014	8.46105e-015	6.16926e-015	7.44877e-015	-1.28755e-014	-1.56841e-015	1.52223e-014	-1.14742e-014	1.85002e-014	-1.29063e-014	-2.48369e-014	-7.43049e-015	1.09967e-014
2.13808e-014	5.26175e-015	2.74519e-015	2.77222e-015	6.40882e-015	-2.89044e-015	-1.21412e-014	2.19982e-014	1.33667e-014	2.38614e-014	2.05681e-014	2.88966e-014	2.22615e-014	8.50233e-015	6.56124e-015	7.61589e-015	-1.27243e-014	-1.1418e-015	1.57086e-014	-1.13503e-014	1.82776e-014	-1.29402e-014	-2.49172e-014	-7.83977e-015	1.07286e-014
2.10535e-014	4.76607e-015	2.76518e-015	2.97782e-015	7.07068e-015	-2.59626e-015	-1.18476e-014	2.19629e-014	1.29139e-014	2.37578e-014	2.03217e-014	2.8342e-014	2.19661e-014	8.52241e-015	6.96054e-015	7.74798e-015	-1.25511e-014	-6.82277e-016	1.61807e-014	-1.12071e-014	1.80425e-014	-1.29557e-014	-2.49996e-014	-8.2574e-015	1.04609e-014
2.07206e-014	4.30608e-015	2.80286e-015	3.1724e-015	7.72542e-015	-2.29279e-015	-1.15242e-014	2.19483e-014	1.24831e-014	2.36583e-014	2.00816e-014	2.77829e-014	2.16696e-014	8.52297e-015	7.36525e-015	7.84638e-015	-1.23576e-014	-1.91841e-016	1.66376e-014	-1.10458e-014	1.77954e-014	-1.29534e-014	-2.50859e-014	-8.68274e-015	1.01934e-014
2.03814e-014	3.88296e-015	2.85758e-015	3.35435e-015	8.36809e-015	-1.98181e-015	-1.11726e-014	2.19514e-014	1.20745e-014	2.35601e-014	1.98472e-014	2.72208e-014	2.13715e-014	8.50568e-015	7.77375e-015	7.9131e-015	-1.2146e-014	3.26897e-016	1.70784e-014	-1.08688e-014	1.75377e-014	-1.29349e-014	-2.51776e-014	-9.11495e-015	9.92555e-015
2.00345e-014	3.4979e-015	2.92818e-015	3.52284e-015	8.99405e-015	-1.66468e-015	-1.07946e-014	2.19698e-014	1.16892e-014	2.34612e-014	1.96181e-014	2.66571e-014	2.1072e-014	8.47272e-015	8.18394e-015	7.95045e-015	-1.19178e-014	8.72226e-016	1.75019e-014	-1.06777e-014	1.72702e-014	-1.2901e-014	-2.52755e-014	-9.5535e-015	9.65703e-015
1.96793e-014	3.15137e-015	3.01349e-015	3.6766e-015	9.5991e-015	-1.34294e-015	-1.03931e-014	2.20011e-014	1.13289e-014	2.33587e-014	1.93933e-014	2.60928e-014	2.07708e-014	8.42628e-015	8.59314e-015	7.96084e-015	-1.16751e-014	1.44128e-015	1.79075e-014	-1.04746e-014	1.69938e-014	-1.28533e-014	-2.53816e-014	-9.99764e-015	9.38788e-015
1.93151e-014	2.84247e-015	3.11287e-015	3.8144e-015	1.01787e-014	-1.01831e-015	-9.96984e-015	2.20424e-014	1.09946e-014	2.32505e-014	1.91717e-014	2.55287e-014	2.04674e-014	8.36807e-015	8.99928e-015	7.94609e-015	-1.14203e-014	2.03124e-015	1.82951e-014	-1.02622e-014	1.67101e-014	-1.27932e-014	-2.54962e-014	-1.04463e-014	9.1179e-015
1.89409e-014	2.56961e-015	3.22502e-015	3.93543e-015	1.0729e-014	-6.93668e-016	-9.5278e-015	2.20909e-014	1.06877e-014	2.31341e-014	1.89528e-014	2.49655e-014	2.01613e-014	8.30092e-015	9.40084e-015	7.90916e-015	-1.11544e-014	2.6391e-015	1.86639e-014	-1.00431e-014	1.64201e-014	-1.27219e-014	-2.56202e-014	-1.0898e-014	8.84732e-015
1.85553e-014	2.33185e-015	3.34826e-015	4.0383e-015	1.12456e-014	-3.71621e-016	-9.06925e-015	2.21432e-014	1.04091e-014	2.30078e-014	1.87362e-014	2.44043e-014	1.98525e-014	8.22728e-015	9.79507e-015	7.85335e-015	-1.08793e-014	3.26107e-015	1.90136e-014	-9.81943e-015	1.61251e-014	-1.2641e-014	-2.57546e-014	-1.13524e-014	8.57664e-015
1.81578e-014	2.12737e-015	3.48117e-015	4.12192e-015	1.17249e-014	-5.49392e-017	-8.59796e-015	2.21965e-014	1.01597e-014	2.28691e-014	1.85206e-014	2.38452e-014	1.95409e-014	8.1492e-015	1.01802e-014	7.78217e-015	-1.05965e-014	3.89351e-015	1.93447e-014	-9.59328e-015	1.58263e-014	-1.25526e-014	-2.59e-014	-1.18082e-014	8.30639e-015
1.77473e-014	1.95383e-015	3.62196e-015	4.18538e-015	1.21635e-014	2.53732e-016	-8.11653e-015	2.22484e-014	9.94028e-015	2.27156e-014	1.8305e-014	2.32884e-014	1.92263e-014	8.06906e-015	1.05536e-014	7.69867e-015	-1.03069e-014	4.53352e-015	1.96562e-014	-9.3665e-015	1.55257e-014	-1.24584e-014	-2.60574e-014	-1.22642e-014	8.03728e-015
1.73226e-014	1.80855e-015	3.76908e-015	4.22841e-015	1.25584e-014	5.51789e-016	-7.62845e-015	2.2295e-014	9.75116e-015	2.25452e-014	1.80893e-014	2.27336e-014	1.89076e-014	7.98897e-015	1.0913e-014	7.60588e-015	-1.00124e-014	5.17741e-015	1.9948e-014	-9.14135e-015	1.52245e-014	-1.23604e-014	-2.62267e-014	-1.2719e-014	7.76993e-015
1.68823e-014	1.68873e-015	3.92104e-015	4.25048e-015	1.29067e-014	8.36061e-016	-7.13724e-015	2.23332e-014	9.59285e-015	2.2356e-014	1.78724e-014	2.21805e-014	1.85847e-014	7.91109e-015	1.12566e-014	7.50671e-015	-9.71382e-015	5.82183e-015	2.02193e-014	-8.92019e-015	1.49242e-014	-1.22608e-014	-2.64078e-014	-1.31714e-014	7.50386e-015
1.64248e-014	1.58989e-015	4.07658e-015	4.25131e-015	1.32064e-014	1.10337e-015	-6.64748e-015	2.23597e-014	9.46582e-015	2.2146e-014	1.76537e-014	2.16288e-014	1.82565e-014	7.83771e-015	1.15821e-014	7.4039e-015	-9.4122e-015	6.46335e-015	2.04686e-014	-8.70549e-015	1.46266e-014	-1.21615e-014	-2.66011e-014	-1.36211e-014	7.23867e-015
1.59494e-014	1.50843e-015	4.23421e-015	4.23022e-015	1.34562e-014	1.35103e-015	-6.16308e-015	2.23708e-014	9.37006e-015	2.19135e-014	1.74328e-014	2.10777e-014	1.79219e-014	7.77053e-015	1.18878e-014	7.30053e-015	-9.10809e-015	7.09763e-015	2.06958e-014	-8.49925e-015	1.43334e-014	-1.20642e-014	-2.68069e-014	-1.40675e-014	6.97483e-015
1.54553e-014	1.43972e-015	4.39218e-015	4.18676e-015	1.36546e-014	1.57666e-015	-5.68779e-015	2.23638e-014	9.30523e-015	2.16566e-014	1.72093e-014	2.05261e-014	1.75801e-014	7.71183e-015	1.21721e-014	7.19911e-015	-8.80174e-015	7.72114e-015	2.08999e-014	-8.30264e-015	1.40451e-014	-1.19708e-014	-2.70253e-014	-1.45096e-014	6.71252e-015
1.49413e-014	1.37903e-015	4.54926e-015	4.12109e-015	1.37999e-014	1.77727e-015	-5.22579e-015	2.23355e-014	9.27082e-015	2.13743e-014	1.69822e-014	1.99728e-014	1.72298e-014	7.66297e-015	1.2433e-014	7.10192e-015	-8.49341e-015	8.33096e-015	2.10804e-014	-8.11734e-015	1.37631e-014	-1.18835e-014	-2.72554e-014	-1.49465e-014	6.45182e-015
1.44067e-014	1.32185e-015	4.7037e-015	4.03376e-015	1.38917e-014	1.95008e-015	-4.78146e-015	2.22834e-014	9.26575e-015	2.10653e-014	1.67512e-014	1.94165e-014	1.687e-014	7.62493e-015	1.26689e-014	7.01072e-015	-8.18339e-015	8.9236e-015	2.12366e-014	-7.94444e-015	1.34892e-014	-1.18042e-014	-2.74974e-014	-1.53768e-014	6.19279e-015
1.38507e-014	1.26321e-015	4.85482e-015	3.92523e-015	1.39299e-014	2.09254e-015	-4.35905e-015	2.22045e-014	9.28825e-015	2.07289e-014	1.65158e-014	1.88555e-014	1.64999e-014	7.59906e-015	1.28776e-014	6.92797e-015	-7.87232e-015	9.49517e-015	2.13674e-014	-7.78507e-015	1.32247e-014	-1.17353e-014	-2.77506e-014	-1.57997e-014	5.93448e-015
1.32722e-014	1.1974e-015	5.00197e-015	3.79606e-015	1.39145e-014	2.20206e-015	-3.9626e-015	2.20966e-014	9.33721e-015	2.03643e-014	1.62754e-014	1.82873e-014	1.61183e-014	7.58607e-015	1.30585e-014	6.85501e-015	-7.56074e-015	1.00429e-014	2.14716e-014	-7.63982e-015	1.297e-014	-1.16788e-014	-2.80145e-014	-1.62144e-014	5.67619e-015
1.26701e-014	1.11999e-015	5.14379e-015	3.64743e-015	1.38462e-014	2.27726e-015	-3.59621e-015	2.19575e-014	9.4109e-015	1.99702e-014	1.60299e-014	1.77098e-014	1.57243e-014	7.5873e-015	1.32102e-014	6.79316e-015	-7.24823e-015	1.05643e-014	2.15488e-014	-7.50901e-015	1.27255e-014	-1.16357e-014	-2.82878e-014	-1.66209e-014	5.41795e-015
1.20438e-014	1.02499e-015	5.27921e-015	3.47994e-015	1.37263e-014	2.31671e-015	-3.26407e-015	2.17856e-014	9.50704e-015	1.95464e-014	1.57796e-014	1.71213e-014	1.53171e-014	7.60287e-015	1.33316e-014	6.74372e-015	-6.93479e-015	1.10564e-014	2.15978e-014	-7.39292e-015	1.24921e-014	-1.16082e-014	-2.85702e-014	-1.70185e-014	5.15875e-015
1.1393e-014	9.07525e-016	5.40686e-015	3.29462e-015	1.35567e-014	2.31891e-015	-2.96893e-015	2.15788e-014	9.62301e-015	1.90923e-014	1.55243e-014	1.652e-014	1.4895e-014	7.63241e-015	1.34227e-014	6.70715e-015	-6.62035e-015	1.15165e-014	2.16182e-014	-7.29113e-015	1.22706e-014	-1.15978e-014	-2.88607e-014	-1.74068e-014	4.89695e-015
1.07172e-014	7.63e-016	5.52675e-015	3.0925e-015	1.33389e-014	2.2833e-015	-2.71374e-015	2.13366e-014	9.7564e-015	1.86078e-014	1.52634e-014	1.59037e-014	1.44568e-014	7.67672e-015	1.34831e-014	6.68392e-015	-6.30543e-015	1.19425e-014	2.16079e-014	-7.20375e-015	1.20614e-014	-1.16063e-014	-2.91579e-014	-1.77849e-014	4.63151e-015
1.0016e-014	5.86339e-016	5.63834e-015	2.87604e-015	1.30756e-014	2.20884e-015	-2.50178e-015	2.10566e-014	9.90396e-015	1.80927e-014	1.49968e-014	1.52699e-014	1.40017e-014	7.73519e-015	1.35121e-014	6.6743e-015	-5.98989e-015	1.23332e-014	2.15655e-014	-7.13065e-015	1.18644e-014	-1.1635e-014	-2.9461e-014	-1.8153e-014	4.36118e-015
9.28937e-015	3.7321e-016	5.7413e-015	2.64705e-015	1.27699e-014	2.0957e-015	-2.3361e-015	2.07376e-014	1.00628e-014	1.75473e-014	1.47241e-014	1.46164e-014	1.35293e-014	7.80759e-015	1.35099e-014	6.67792e-015	-5.67289e-015	1.26863e-014	2.14898e-014	-7.07118e-015	1.16797e-014	-1.16848e-014	-2.97687e-014	-1.85114e-014	4.08433e-015
8.53745e-015	1.19683e-016	5.83531e-015	2.4073e-015	1.24253e-014	1.94417e-015	-2.21946e-015	2.03791e-014	1.02293e-014	1.69721e-014	1.44458e-014	1.3941e-014	1.30384e-014	7.89248e-015	1.34763e-014	6.69396e-015	-5.35518e-015	1.30002e-014	2.13795e-014	-7.02319e-015	1.15056e-014	-1.17571e-014	-3.00798e-014	-1.88607e-014	3.79933e-015
7.76057e-015	-1.77508e-016	5.9205e-015	2.1586e-015	1.2045e-014	1.75471e-015	-2.15358e-015	1.99812e-014	1.03997e-014	1.63673e-014	1.41612e-014	1.3242e-014	1.25283e-014	7.98848e-015	1.34117e-014	6.72179e-015	-5.03638e-015	1.32747e-014	2.12334e-014	-6.98471e-015	1.1342e-014	-1.18531e-014	-3.03936e-014	-1.92009e-014	3.5042e-015
6.9593e-015	-5.21716e-016	5.99669e-015	1.90246e-015	1.16327e-014	1.52856e-015	-2.14009e-015	1.9544e-014	1.05695e-014	1.57336e-014	1.38698e-014	1.25176e-014	1.19983e-014	8.09418e-015	1.33172e-014	6.76098e-015	-4.71678e-015	1.35095e-014	2.10508e-014	-6.95427e-015	1.1188e-014	-1.19729e-014	-3.07086e-014	-1.95329e-014	3.19711e-015
6.13314e-015	-9.16241e-016	6.06397e-015	1.64122e-015	1.1192e-014	1.26705e-015	-2.17944e-015	1.90672e-014	1.07347e-014	1.50713e-014	1.35715e-014	1.17659e-014	1.14476e-014	8.20856e-015	1.31936e-014	6.80987e-015	-4.39666e-015	1.37041e-014	2.08314e-014	-6.93026e-015	1.10419e-014	-1.21169e-014	-3.10234e-014	-1.98568e-014	2.87633e-015
5.28352e-015	-1.36289e-015	6.12275e-015	1.37723e-015	1.07278e-014	9.71692e-016	-2.27237e-015	1.85509e-014	1.08906e-014	1.4382e-014	1.32663e-014	1.0986e-014	1.08765e-014	8.32978e-015	1.30417e-014	6.86641e-015	-4.07651e-015	1.38584e-014	2.05745e-014	-6.91083e-015	1.09029e-014	-1.22852e-014	-3.1337e-014	-2.01739e-014	2.54008e-015
4.41155e-015	-1.86346e-015	6.17365e-015	1.11287e-015	1.02435e-014	6.45287e-016	-2.41846e-015	1.79959e-014	1.10333e-014	1.36663e-014	1.29537e-014	1.01771e-014	1.02859e-014	8.45546e-015	1.28632e-014	6.92929e-015	-3.75633e-015	1.39725e-014	2.02803e-014	-6.89423e-015	1.07689e-014	-1.2478e-014	-3.16489e-014	-2.04854e-014	2.18611e-015
3.51817e-015	-2.41909e-015	6.21692e-015	8.51133e-016	9.74357e-015	2.91333e-016	-2.61713e-015	1.74035e-014	1.11592e-014	1.2925e-014	1.26336e-014	9.33919e-015	9.67582e-015	8.58359e-015	1.26597e-014	6.99702e-015	-3.43561e-015	1.40468e-014	1.99482e-014	-6.87795e-015	1.0638e-014	-1.26947e-014	-3.19578e-014	-2.07922e-014	1.81237e-015
2.60476e-015	-3.02964e-015	6.25276e-015	5.93452e-016	9.23191e-015	-8.77112e-017	-2.86684e-015	1.67752e-014	1.12632e-014	1.21594e-014	1.23062e-014	8.47243e-015	9.04657e-015	8.71191e-015	1.24328e-014	7.06772e-015	-3.11546e-015	1.40816e-014	1.95783e-014	-6.86029e-015	1.05085e-014	-1.29354e-014	-3.22625e-014	-2.10951e-014	1.41712e-015
1.67241e-015	-3.69541e-015	6.28082e-015	3.42292e-016	8.7126e-015	-4.88638e-016	-3.16608e-015	1.61124e-014	1.13414e-014	1.13714e-014	1.19715e-014	7.57682e-015	8.39889e-015	8.83796e-015	1.21837e-014	7.13947e-015	-2.79589e-015	1.40782e-014	1.9171e-014	-6.83965e-015	1.03779e-014	-1.31992e-014	-3.25615e-014	-2.13947e-014	9.9864e-016
7.23115e-016	-4.41609e-015	6.30159e-015	1.00812e-016	8.19007e-015	-9.08101e-016	-3.51264e-015	1.54169e-014	1.13904e-014	1.05623e-014	1.16298e-014	6.65297e-015	7.73336e-015	8.95939e-015	1.19151e-014	7.20978e-015	-2.47722e-015	1.40379e-014	1.87271e-014	-6.81312e-015	1.02442e-014	-1.34856e-014	-3.28532e-014	-2.16927e-014	5.55492e-016
-2.41785e-016	-5.18952e-015	6.31565e-015	-1.29836e-016	7.66851e-015	-1.34272e-015	-3.90369e-015	1.46907e-014	1.14067e-014	9.73326e-015	1.12813e-014	5.70226e-015	7.05084e-015	9.07409e-015	1.16285e-014	7.2767e-015	-2.16035e-015	1.3962e-014	1.82463e-014	-6.77916e-015	1.01054e-014	-1.37931e-014	-3.31374e-014	-2.19902e-014	8.55622e-017
-1.21995e-015	-6.01421e-015	6.32264e-015	-3.48292e-016	7.15158e-015	-1.78795e-015	-4.33548e-015	1.3936e-014	1.13869e-014	8.88569e-015	1.09257e-014	4.72633e-015	6.35307e-015	9.17927e-015	1.13262e-014	7.33807e-015	-1.84535e-015	1.38523e-014	1.77303e-014	-6.73577e-015	9.95968e-015	-1.41199e-014	-3.34127e-014	-2.22884e-014	-4.12333e-016
-2.20842e-015	-6.88745e-015	6.32337e-015	-5.51832e-016	6.64328e-015	-2.23979e-015	-4.80442e-015	1.3155e-014	1.13281e-014	8.02125e-015	1.05633e-014	3.72729e-015	5.64153e-015	9.27251e-015	1.10107e-014	7.39207e-015	-1.53231e-015	1.37111e-014	1.71809e-014	-6.68155e-015	9.80435e-015	-1.44639e-014	-3.36784e-014	-2.2588e-014	-9.38582e-016
-3.20443e-015	-7.80623e-015	6.31801e-015	-7.38618e-016	6.14713e-015	-2.69443e-015	-5.30629e-015	1.23504e-014	1.12276e-014	7.14148e-015	1.01945e-014	2.70709e-015	4.91782e-015	9.35097e-015	1.06844e-014	7.43657e-015	-1.22183e-015	1.3541e-014	1.66005e-014	-6.61465e-015	9.63685e-015	-1.48232e-014	-3.39332e-014	-2.28903e-014	-1.49383e-015
-4.2056e-015	-8.76686e-015	6.30674e-015	-9.07654e-016	5.66655e-015	-3.14802e-015	-5.83649e-015	1.15239e-014	1.10829e-014	6.24836e-015	9.81977e-015	1.6687e-015	4.18483e-015	9.41281e-015	1.03495e-014	7.47e-015	-9.14241e-016	1.3344e-014	1.5991e-014	-6.53331e-015	9.45499e-015	-1.51955e-014	-3.41765e-014	-2.31966e-014	-2.07856e-015
-5.21024e-015	-9.76494e-015	6.28989e-015	-1.0578e-015	5.20449e-015	-3.59663e-015	-6.39025e-015	1.0678e-014	1.08927e-014	5.34372e-015	9.43952e-015	6.1526e-016	3.44411e-015	9.45663e-015	1.00085e-014	7.49059e-015	-6.09945e-016	1.31224e-014	1.53545e-014	-6.43671e-015	9.25627e-015	-1.55787e-014	-3.44072e-014	-2.35075e-014	-2.69275e-015
-6.21572e-015	-1.07959e-014	6.26661e-015	-1.18837e-015	4.76366e-015	-4.03628e-015	-6.96256e-015	9.81631e-015	1.06552e-014	4.42863e-015	9.0541e-015	-4.49593e-016	2.69757e-015	9.48054e-015	9.66402e-015	7.49652e-015	-3.09023e-016	1.28792e-014	1.46942e-014	-6.32384e-015	9.03906e-015	-1.59708e-014	-3.46243e-014	-2.38245e-014	-3.33547e-015
-7.21918e-015	-1.18556e-014	6.23698e-015	-1.29822e-015	4.34592e-015	-4.46262e-015	-7.5476e-015	8.94161e-015	1.03686e-014	3.50447e-015	8.66426e-015	-1.52175e-015	1.9479e-015	9.48299e-015	9.31793e-015	7.48619e-015	-1.22006e-017	1.26171e-014	1.40128e-014	-6.1941e-015	8.80108e-015	-1.63686e-014	-3.4827e-014	-2.41477e-014	-4.00544e-015
-8.21817e-015	-1.29394e-014	6.20045e-015	-1.3873e-015	3.95345e-015	-4.87244e-015	-8.13935e-015	8.05611e-015	1.00326e-014	2.57329e-015	8.27022e-015	-2.59756e-015	1.19807e-015	9.46198e-015	8.9724e-015	7.45919e-015	2.80631e-016	1.23391e-014	1.3314e-014	-6.04717e-015	8.54053e-015	-1.67699e-014	-3.50149e-014	-2.44774e-014	-4.70174e-015
-9.21008e-015	-1.40422e-014	6.15729e-015	-1.45475e-015	3.58758e-015	-5.2622e-015	-8.7327e-015	7.1628e-015	9.64726e-015	1.637e-015	7.87307e-015	-3.67276e-015	4.51185e-016	9.41667e-015	8.62959e-015	7.41428e-015	5.6925e-016	1.20482e-014	1.26007e-014	-5.88301e-015	8.25652e-015	-1.71716e-014	-3.51874e-014	-2.48146e-014	-5.42288e-015
-1.01921e-014	-1.51583e-014	6.10761e-015	-1.50079e-015	3.249e-015	-5.62926e-015	-9.32258e-015	6.26398e-015	9.21282e-015	6.97281e-016	7.4729e-015	-4.74323e-015	-2.90102e-016	9.34623e-015	8.29135e-015	7.3512e-015	8.53478e-016	1.17467e-014	1.18772e-014	-5.70135e-015	7.94705e-015	-1.75702e-014	-3.53433e-014	-2.51599e-014	-6.16692e-015
-1.11618e-014	-1.62826e-014	6.05077e-015	-1.52587e-015	2.93875e-015	-5.97121e-015	-9.90361e-015	5.36228e-015	8.72997e-015	-2.44624e-016	7.07027e-015	-5.80498e-015	-1.02295e-015	9.25062e-015	7.9598e-015	7.26992e-015	1.13355e-015	1.14378e-014	1.1148e-014	-5.50252e-015	7.61086e-015	-1.79633e-014	-3.5482e-014	-2.55139e-014	-6.93166e-015
-1.21169e-014	-1.74097e-014	5.98574e-015	-1.53075e-015	2.6573e-015	-6.28551e-015	-1.04699e-014	4.46018e-015	8.20012e-015	-1.18737e-015	6.66522e-015	-6.85291e-015	-1.74454e-015	9.12967e-015	7.63707e-015	7.17067e-015	1.40988e-015	1.1125e-014	1.04176e-014	-5.28643e-015	7.24736e-015	-1.83482e-014	-3.56038e-014	-2.5876e-014	-7.71424e-015
-1.30552e-014	-1.85345e-014	5.91214e-015	-1.51572e-015	2.40496e-015	-6.57029e-015	-1.10168e-014	3.56007e-015	7.62486e-015	-2.12941e-015	6.25854e-015	-7.8827e-015	-2.45266e-015	8.98265e-015	7.32502e-015	7.05359e-015	1.68181e-015	1.08112e-014	9.68976e-015	-5.05353e-015	6.85531e-015	-1.8722e-014	-3.57079e-014	-2.62464e-014	-8.51091e-015
-1.39742e-014	-1.9651e-014	5.82925e-015	-1.48278e-015	2.18097e-015	-6.8234e-015	-1.15396e-014	2.66407e-015	7.00596e-015	-3.06974e-015	5.85091e-015	-8.89046e-015	-3.14449e-015	8.81011e-015	7.02521e-015	6.91913e-015	1.94982e-015	1.0499e-014	8.96854e-015	-4.80528e-015	6.4344e-015	-1.90822e-014	-3.57939e-014	-2.66245e-014	-9.31802e-015
-1.48721e-014	-2.07543e-014	5.73646e-015	-1.43378e-015	1.98444e-015	-7.04406e-015	-1.2033e-014	1.77409e-015	6.34584e-015	-4.00668e-015	5.44226e-015	-9.87227e-015	-3.81712e-015	8.61317e-015	6.73822e-015	6.76807e-015	2.21471e-015	1.01908e-014	8.25812e-015	-4.54254e-015	5.98459e-015	-1.94259e-014	-3.58619e-014	-2.701e-014	-1.01315e-014
-1.57469e-014	-2.18403e-014	5.63299e-015	-1.3699e-015	1.81397e-015	-7.23148e-015	-1.24931e-014	8.91419e-016	5.64729e-015	-4.93875e-015	5.03334e-015	-1.08241e-014	-4.46854e-015	8.3922e-015	6.46508e-015	6.60208e-015	2.47699e-015	9.8896e-015	7.56171e-015	-4.26605e-015	5.50559e-015	-1.97511e-014	-3.59112e-014	-2.74022e-014	-1.09476e-014
-1.65965e-014	-2.29049e-014	5.51831e-015	-1.29309e-015	1.66806e-015	-7.38561e-015	-1.29154e-014	1.8037e-017	4.91347e-015	-5.8649e-015	4.625e-015	-1.17421e-014	-5.09644e-015	8.14779e-015	6.207e-015	6.4223e-015	2.73775e-015	9.5981e-015	6.88321e-015	-3.97686e-015	4.99807e-015	-2.00555e-014	-3.59424e-014	-2.78002e-014	-1.1762e-014
-1.74197e-014	-2.39438e-014	5.39119e-015	-1.2057e-015	1.54554e-015	-7.50681e-015	-1.32972e-014	-8.43778e-016	4.14693e-015	-6.78433e-015	4.21747e-015	-1.26234e-014	-5.69803e-015	7.8819e-015	5.96487e-015	6.23059e-015	2.99736e-015	9.31881e-015	6.22616e-015	-3.67633e-015	4.46267e-015	-2.03367e-014	-3.59556e-014	-2.82028e-014	-1.25701e-014
-1.82157e-014	-2.4953e-014	5.25122e-015	-1.10983e-015	1.44498e-015	-7.59567e-015	-1.3636e-014	-1.69271e-015	3.35141e-015	-7.6957e-015	3.81055e-015	-1.3465e-014	-6.27191e-015	7.59655e-015	5.74003e-015	6.02865e-015	3.25636e-015	9.05423e-015	5.59465e-015	-3.36578e-015	3.90029e-015	-2.05931e-014	-3.59504e-014	-2.86089e-014	-1.33679e-014
-1.89834e-014	-2.59294e-014	5.09817e-015	-1.00806e-015	1.36366e-015	-7.65286e-015	-1.39295e-014	-2.52789e-015	2.53014e-015	-8.59804e-015	3.40447e-015	-1.42647e-014	-6.81635e-015	7.29299e-015	5.53269e-015	5.81846e-015	3.51535e-015	8.80688e-015	4.99194e-015	-3.04703e-015	3.31206e-015	-2.08233e-014	-3.59269e-014	-2.90174e-014	-1.41515e-014
-1.97222e-014	-2.68699e-014	4.93121e-015	-9.02532e-016	1.29953e-015	-7.67941e-015	-1.41757e-014	-3.34824e-015	1.68741e-015	-9.49053e-015	2.99923e-015	-1.50202e-014	-7.33039e-015	6.97396e-015	5.34332e-015	5.60222e-015	3.77498e-015	8.57868e-015	4.42144e-015	-2.72159e-015	2.69887e-015	-2.10261e-014	-3.58856e-014	-2.94264e-014	-1.49169e-014
-2.04321e-014	-2.77725e-014	4.74932e-015	-7.95586e-016	1.24983e-015	-7.67731e-015	-1.43739e-014	-4.15272e-015	8.27192e-016	-1.03723e-014	2.59457e-015	-1.57303e-014	-7.81296e-015	6.64194e-015	5.17166e-015	5.38217e-015	4.03702e-015	8.3722e-015	3.88543e-015	-2.39012e-015	2.06242e-015	-2.12001e-014	-3.5827e-014	-2.98339e-014	-1.56599e-014
-2.11125e-014	-2.86356e-014	4.55273e-015	-6.89762e-016	1.21261e-015	-7.64809e-015	-1.45229e-014	-4.94095e-015	-4.73077e-017	-1.12424e-014	2.19053e-015	-1.63939e-014	-8.26381e-015	6.29948e-015	5.01796e-015	5.1612e-015	4.30157e-015	8.18888e-015	3.38572e-015	-2.05373e-015	1.40441e-015	-2.13444e-014	-3.57517e-014	-3.02384e-014	-1.6376e-014
-2.17639e-014	-2.9458e-014	4.34133e-015	-5.87699e-016	1.18551e-015	-7.5938e-015	-1.46227e-014	-5.71231e-015	-9.31994e-016	-1.21002e-014	1.78652e-015	-1.70105e-014	-8.68254e-015	5.94874e-015	4.88132e-015	4.94219e-015	4.56922e-015	8.02958e-015	2.92473e-015	-1.71407e-015	7.27341e-016	-2.14591e-014	-3.566e-014	-3.06382e-014	-1.70618e-014
-2.23869e-014	-3.02396e-014	4.11513e-015	-4.91736e-016	1.16653e-015	-7.51652e-015	-1.46742e-014	-6.4662e-015	-1.82275e-015	-1.29446e-014	1.38237e-015	-1.75803e-014	-9.06997e-015	5.59289e-015	4.7613e-015	4.72654e-015	4.84096e-015	7.89533e-015	2.50445e-015	-1.37287e-015	3.3412e-017	-2.15448e-014	-3.55522e-014	-3.10313e-014	-1.77137e-014
-2.29822e-014	-3.09804e-014	3.87424e-015	-4.04741e-016	1.15284e-015	-7.41871e-015	-1.46784e-014	-7.20285e-015	-2.71617e-015	-1.37758e-014	9.77053e-016	-1.81034e-014	-9.42634e-015	5.2354e-015	4.6578e-015	4.51739e-015	5.1174e-015	7.78734e-015	2.12587e-015	-1.03095e-015	-6.75842e-016	-2.16017e-014	-3.5429e-014	-3.14157e-014	-1.83286e-014
-2.35508e-014	-3.16817e-014	3.61939e-015	-3.28924e-016	1.14245e-015	-7.30297e-015	-1.46369e-014	-7.92238e-015	-3.60843e-015	-1.4593e-014	5.70242e-016	-1.85814e-014	-9.75241e-015	4.87832e-015	4.5704e-015	4.31717e-015	5.39992e-015	7.70616e-015	1.78933e-015	-6.88757e-016	-1.39817e-015	-2.16305e-014	-3.52913e-014	-3.17902e-014	-1.89047e-014
-2.40946e-014	-3.23444e-014	3.35083e-015	-2.65844e-016	1.13318e-015	-7.17185e-015	-1.45514e-014	-8.62554e-015	-4.49603e-015	-1.53953e-014	1.61234e-016	-1.9016e-014	-1.00491e-014	4.52458e-015	4.49804e-015	4.12917e-015	5.68833e-015	7.65224e-015	1.49501e-015	-3.47339e-016	-2.13139e-015	-2.16324e-014	-3.51403e-014	-3.21521e-014	-1.9439e-014
-2.46145e-014	-3.29703e-014	3.06897e-015	-2.17275e-016	1.12344e-015	-7.02841e-015	-1.44244e-014	-9.31238e-015	-5.37607e-015	-1.61831e-014	-2.50823e-016	-1.94091e-014	-1.03175e-014	4.17737e-015	4.43961e-015	3.95539e-015	5.98312e-015	7.62531e-015	1.24305e-015	-7.46851e-018	-2.87365e-015	-2.16085e-014	-3.49774e-014	-3.25002e-014	-1.99306e-014
-2.51127e-014	-3.35611e-014	2.7744e-015	-1.85035e-016	1.11131e-015	-6.87548e-015	-1.42587e-014	-9.98421e-015	-6.24511e-015	-1.69557e-014	-6.67018e-016	-1.97637e-014	-1.05595e-014	3.83897e-015	4.3946e-015	3.79735e-015	6.2844e-015	7.62567e-015	1.03243e-015	3.29815e-016	-3.62215e-015	-2.15614e-014	-3.48032e-014	-3.28328e-014	-2.03778e-014
-2.55913e-014	-3.4119e-014	2.4685e-015	-1.70115e-016	1.09496e-015	-6.71594e-015	-1.40581e-014	-1.06418e-014	-7.09989e-015	-1.77129e-014	-1.08803e-015	-2.00825e-014	-1.07774e-014	3.51224e-015	4.36161e-015	3.65669e-015	6.59229e-015	7.65339e-015	8.61554e-016	6.63887e-016	-4.37444e-015	-2.14937e-014	-3.46187e-014	-3.31486e-014	-2.07803e-014
-2.60526e-014	-3.46471e-014	2.1527e-015	-1.7388e-016	1.07327e-015	-6.55151e-015	-1.38266e-014	-1.12862e-014	-7.93757e-015	-1.84545e-014	-1.51466e-015	-2.03694e-014	-1.0973e-014	3.19862e-015	4.3391e-015	3.53579e-015	6.90667e-015	7.70783e-015	7.28986e-016	9.95249e-016	-5.12703e-015	-2.14068e-014	-3.44251e-014	-3.34459e-014	-2.11384e-014
-2.64991e-014	-3.51493e-014	1.82791e-015	-1.97347e-016	1.04556e-015	-6.38458e-015	-1.35675e-014	-1.19183e-014	-8.75594e-015	-1.91806e-014	-1.94758e-015	-2.06281e-014	-1.11491e-014	2.90076e-015	4.32629e-015	3.43632e-015	7.22747e-015	7.78777e-015	6.32377e-016	1.32391e-015	-5.87771e-015	-2.1304e-014	-3.42235e-014	-3.37237e-014	-2.14527e-014
-2.6933e-014	-3.56288e-014	1.49556e-015	-2.4118e-016	1.01091e-015	-6.21757e-015	-1.32845e-014	-1.25397e-014	-9.55296e-015	-1.98908e-014	-2.38782e-015	-2.08629e-014	-1.13085e-014	2.62103e-015	4.32238e-015	3.35955e-015	7.55388e-015	7.89229e-015	5.68906e-016	1.64926e-015	-6.62461e-015	-2.11877e-014	-3.40155e-014	-3.39814e-014	-2.17253e-014
-2.73575e-014	-3.60892e-014	1.15717e-015	-3.05386e-016	9.69296e-016	-6.05239e-015	-1.29827e-014	-1.31517e-014	-1.0327e-014	-2.05856e-014	-2.83622e-015	-2.10779e-014	-1.14535e-014	2.36137e-015	4.32604e-015	3.30614e-015	7.88566e-015	8.02016e-015	5.35761e-016	1.97083e-015	-7.36628e-015	-2.10607e-014	-3.38023e-014	-3.42182e-014	-2.19584e-014
-2.77761e-014	-3.65347e-014	8.14286e-016	-3.90068e-016	9.20343e-016	-5.89033e-015	-1.26665e-014	-1.37553e-014	-1.10768e-014	-2.12649e-014	-3.29394e-015	-2.12774e-014	-1.15869e-014	2.12323e-015	4.33613e-015	3.27652e-015	8.22214e-015	8.17059e-015	5.2995e-016	2.28888e-015	-8.10036e-015	-2.09259e-014	-3.3585e-014	-3.44333e-014	-2.21549e-014
-2.81905e-014	-3.69695e-014	4.68575e-016	-4.94496e-016	8.63403e-016	-5.73271e-015	-1.23403e-014	-1.4352e-014	-1.18008e-014	-2.19288e-014	-3.76146e-015	-2.1466e-014	-1.1712e-014	1.90737e-015	4.35136e-015	3.27095e-015	8.5623e-015	8.34205e-015	5.47621e-016	2.60327e-015	-8.82516e-015	-2.07873e-014	-3.33654e-014	-3.46269e-014	-2.23177e-014
-2.8604e-014	-3.73972e-014	1.23066e-016	-6.17874e-016	7.98583e-016	-5.581e-015	-1.20076e-014	-1.49432e-014	-1.24983e-014	-2.25772e-014	-4.23997e-015	-2.1649e-014	-1.18315e-014	1.71538e-015	4.37064e-015	3.28991e-015	8.90442e-015	8.53285e-015	5.84869e-016	2.91453e-015	-9.53881e-015	-2.06488e-014	-3.31443e-014	-3.47989e-014	-2.24503e-014
-2.90191e-014	-3.78223e-014	-2.1991e-016	-7.59697e-016	7.25873e-016	-5.4362e-015	-1.16724e-014	-1.55293e-014	-1.31675e-014	-2.32109e-014	-4.72985e-015	-2.18302e-014	-1.19484e-014	1.54843e-015	4.39329e-015	3.33305e-015	9.24742e-015	8.74118e-015	6.37495e-016	3.22327e-015	-1.02393e-014	-2.0514e-014	-3.29237e-014	-3.49497e-014	-2.25565e-014
-2.94387e-014	-3.82484e-014	-5.58047e-016	-9.18395e-016	6.4552e-016	-5.2991e-015	-1.13387e-014	-1.61111e-014	-1.38076e-014	-2.38297e-014	-5.23144e-015	-2.20141e-014	-1.20657e-014	1.40697e-015	4.41857e-015	3.39951e-015	9.59025e-015	8.96436e-015	7.00831e-016	3.52956e-015	-1.09254e-014	-2.0386e-014	-3.27053e-014	-3.508e-014	-2.26409e-014
-2.98653e-014	-3.86789e-014	-8.88784e-016	-1.09224e-015	5.58545e-016	-5.16977e-015	-1.10101e-014	-1.66905e-014	-1.44193e-014	-2.44341e-014	-5.7448e-015	-2.22052e-014	-1.21862e-014	1.29139e-015	4.44564e-015	3.48925e-015	9.93093e-015	9.20043e-015	7.70406e-016	3.83293e-015	-1.15964e-014	-2.0268e-014	-3.24903e-014	-3.51909e-014	-2.27086e-014
-3.03012e-014	-3.91175e-014	-1.21026e-015	-1.27931e-015	4.66544e-016	-5.0481e-015	-1.06901e-014	-1.72689e-014	-1.50021e-014	-2.50247e-014	-6.26975e-015	-2.24071e-014	-1.23129e-014	1.20164e-015	4.47343e-015	3.60128e-015	1.0268e-014	9.44742e-015	8.41969e-016	4.13289e-015	-1.22519e-014	-2.01634e-014	-3.22801e-014	-3.5283e-014	-2.27652e-014
-3.07485e-014	-3.95676e-014	-1.51954e-015	-1.47739e-015	3.7032e-016	-4.93432e-015	-1.03818e-014	-1.78474e-014	-1.55557e-014	-2.56019e-014	-6.80603e-015	-2.26236e-014	-1.24484e-014	1.1372e-015	4.50163e-015	3.73361e-015	1.05996e-014	9.70245e-015	9.11632e-016	4.43021e-015	-1.28905e-014	-2.00755e-014	-3.2076e-014	-3.53576e-014	-2.28157e-014
-3.12086e-014	-4.00321e-014	-1.81424e-015	-1.6839e-015	2.70902e-016	-4.82797e-015	-1.0088e-014	-1.84263e-014	-1.60811e-014	-2.61667e-014	-7.35345e-015	-2.28585e-014	-1.25946e-014	1.09796e-015	4.52963e-015	3.88501e-015	1.0924e-014	9.96301e-015	9.74565e-016	4.72446e-015	-1.35116e-014	-2.00071e-014	-3.18791e-014	-3.54172e-014	-2.28664e-014
-3.16837e-014	-4.05142e-014	-2.09179e-015	-1.89591e-015	1.69622e-016	-4.72857e-015	-9.81106e-015	-1.90069e-014	-1.6578e-014	-2.67194e-014	-7.91102e-015	-2.31146e-014	-1.27537e-014	1.08275e-015	4.55738e-015	4.05366e-015	1.124e-014	1.02259e-014	1.02623e-015	5.01559e-015	-1.41146e-014	-1.9961e-014	-3.16905e-014	-3.54646e-014	-2.29226e-014
-3.21754e-014	-4.10156e-014	-2.34987e-015	-2.11141e-015	6.7606e-017	-4.63553e-015	-9.55344e-015	-1.95889e-014	-1.70469e-014	-2.72607e-014	-8.47767e-015	-2.33945e-014	-1.29275e-014	1.09079e-015	4.58428e-015	4.23677e-015	1.15454e-014	1.04885e-014	1.06258e-015	5.30322e-015	-1.47001e-014	-1.99395e-014	-3.15114e-014	-3.55021e-014	-2.29903e-014
-3.26844e-014	-4.15383e-014	-2.58653e-015	-2.32842e-015	-3.37903e-017	-4.54752e-015	-9.31708e-015	-2.01727e-014	-1.74881e-014	-2.77912e-014	-9.05179e-015	-2.37007e-014	-1.3117e-014	1.12105e-015	4.61029e-015	4.43191e-015	1.18374e-014	1.07474e-014	1.07919e-015	5.58611e-015	-1.52685e-014	-1.99454e-014	-3.13431e-014	-3.55325e-014	-2.30753e-014
-3.32123e-014	-4.20839e-014	-2.79982e-015	-2.54383e-015	-1.32872e-016	-4.46374e-015	-9.1031e-015	-2.07588e-014	-1.79024e-014	-2.83121e-014	-9.63167e-015	-2.40349e-014	-1.33235e-014	1.17182e-015	4.6345e-015	4.6369e-015	1.21144e-014	1.09996e-014	1.07216e-015	5.8628e-015	-1.58192e-014	-1.99801e-014	-3.11862e-014	-3.55578e-014	-2.31828e-014
-3.37597e-014	-4.26535e-014	-2.9875e-015	-2.75425e-015	-2.28441e-016	-4.38277e-015	-8.91237e-015	-2.13478e-014	-1.82898e-014	-2.88236e-014	-1.02158e-014	-2.43981e-014	-1.35475e-014	1.24175e-015	4.65697e-015	4.8485e-015	1.2375e-014	1.12425e-014	1.03761e-015	6.13224e-015	-1.63528e-014	-2.00453e-014	-3.10415e-014	-3.55808e-014	-2.33184e-014
-3.43266e-014	-4.32467e-014	-3.14784e-015	-2.95755e-015	-3.19079e-016	-4.30418e-015	-8.74602e-015	-2.19392e-014	-1.86511e-014	-2.93263e-014	-1.08018e-014	-2.47908e-014	-1.37899e-014	1.32909e-015	4.67804e-015	5.06404e-015	1.26169e-014	1.14732e-014	9.72336e-016	6.39387e-015	-1.68694e-014	-2.01426e-014	-3.09104e-014	-3.56045e-014	-2.3487e-014
-3.49127e-014	-4.38638e-014	-3.2792e-015	-3.15016e-015	-4.03717e-016	-4.22697e-015	-8.6039e-015	-2.2533e-014	-1.89861e-014	-2.98211e-014	-1.13871e-014	-2.52132e-014	-1.40509e-014	1.43243e-015	4.6978e-015	5.28066e-015	1.28377e-014	1.16882e-014	8.74303e-016	6.64598e-015	-1.73701e-014	-2.02727e-014	-3.07935e-014	-3.56315e-014	-2.36929e-014
-3.55176e-014	-4.45041e-014	-3.38035e-015	-3.32972e-015	-4.81439e-016	-4.15039e-015	-8.48556e-015	-2.3129e-014	-1.92956e-014	-3.03084e-014	-1.1969e-014	-2.56652e-014	-1.43304e-014	1.54999e-015	4.71674e-015	5.4955e-015	1.30362e-014	1.18845e-014	7.40924e-016	6.88676e-015	-1.78559e-014	-2.04363e-014	-3.06916e-014	-3.56649e-014	-2.3941e-014
-3.614e-014	-4.51662e-014	-3.45003e-015	-3.49372e-015	-5.52162e-016	-4.07231e-015	-8.39057e-015	-2.37264e-014	-1.95796e-014	-3.0789e-014	-1.25442e-014	-2.61457e-014	-1.46276e-014	1.67959e-015	4.73494e-015	5.70556e-015	1.32109e-014	1.20595e-014	5.69975e-016	7.11427e-015	-1.8328e-014	-2.06331e-014	-3.06052e-014	-3.57074e-014	-2.42347e-014
-3.67787e-014	-4.58496e-014	-3.48743e-015	-3.63907e-015	-6.15201e-016	-3.99236e-015	-8.31827e-015	-2.43249e-014	-1.98383e-014	-3.1263e-014	-1.31095e-014	-2.6653e-014	-1.49413e-014	1.81869e-015	4.75272e-015	5.90784e-015	1.33597e-014	1.22103e-014	3.59742e-016	7.32578e-015	-1.87874e-014	-2.08635e-014	-3.05349e-014	-3.57621e-014	-2.45769e-014
-3.74324e-014	-4.65519e-014	-3.49199e-015	-3.76437e-015	-6.69948e-016	-3.90975e-015	-8.2677e-015	-2.49236e-014	-2.00719e-014	-3.17308e-014	-1.3662e-014	-2.71852e-014	-1.527e-014	1.96635e-015	4.77092e-015	6.09949e-015	1.34817e-014	1.23342e-014	1.08894e-016	7.51921e-015	-1.92348e-014	-2.11267e-014	-3.04811e-014	-3.58323e-014	-2.49707e-014
-3.80989e-014	-4.72713e-014	-3.46364e-015	-3.86724e-015	-7.15919e-016	-3.82348e-015	-8.23729e-015	-2.55219e-014	-2.0281e-014	-3.21935e-014	-1.41987e-014	-2.77402e-014	-1.56121e-014	2.12086e-015	4.78885e-015	6.2784e-015	1.35756e-014	1.24293e-014	-1.83669e-016	7.69243e-015	-1.96714e-014	-2.14216e-014	-3.04437e-014	-3.59207e-014	-2.54176e-014
-3.87771e-014	-4.80051e-014	-3.40248e-015	-3.94556e-015	-7.52375e-016	-3.73337e-015	-8.22563e-015	-2.61184e-014	-2.04655e-014	-3.26515e-014	-1.47158e-014	-2.8315e-014	-1.5966e-014	2.27965e-015	4.80755e-015	6.44118e-015	1.36405e-014	1.24928e-014	-5.17761e-016	7.84304e-015	-2.00982e-014	-2.17469e-014	-3.04232e-014	-3.60301e-014	-2.59181e-014
-3.9464e-014	-4.87507e-014	-3.3086e-015	-3.99818e-015	-7.79406e-016	-3.6393e-015	-8.23107e-015	-2.67119e-014	-2.06245e-014	-3.31054e-014	-1.52102e-014	-2.89073e-014	-1.633e-014	2.44118e-015	4.82768e-015	6.58465e-015	1.36752e-014	1.25222e-014	-8.93136e-016	7.96808e-015	-2.05163e-014	-2.21007e-014	-3.04195e-014	-3.61634e-014	-2.64726e-014
-4.01571e-014	-4.95049e-014	-3.18258e-015	-4.02398e-015	-7.97072e-016	-3.5414e-015	-8.25194e-015	-2.73012e-014	-2.07584e-014	-3.35551e-014	-1.5678e-014	-2.95134e-014	-1.67018e-014	2.60342e-015	4.84965e-015	6.70673e-015	1.36792e-014	1.25157e-014	-1.30944e-015	8.06482e-015	-2.09268e-014	-2.24814e-014	-3.04329e-014	-3.63221e-014	-2.70805e-014
-4.08537e-014	-5.02642e-014	-3.02487e-015	-4.02209e-015	-8.06507e-016	-3.43959e-015	-8.28693e-015	-2.78853e-014	-2.08675e-014	-3.40012e-014	-1.61159e-014	-3.01294e-014	-1.70787e-014	2.76401e-015	4.87406e-015	6.80564e-015	1.36523e-014	1.24715e-014	-1.76495e-015	8.13062e-015	-2.13312e-014	-2.28868e-014	-3.04632e-014	-3.65077e-014	-2.77403e-014
-4.15508e-014	-5.10252e-014	-2.83622e-015	-3.99212e-015	-8.08208e-016	-3.33411e-015	-8.33367e-015	-2.84617e-014	-2.09513e-014	-3.44445e-014	-1.6521e-014	-3.07516e-014	-1.74584e-014	2.922e-015	4.90127e-015	6.87884e-015	1.35943e-014	1.23871e-014	-2.25831e-015	8.16279e-015	-2.173e-014	-2.33139e-014	-3.05101e-014	-3.67228e-014	-2.84503e-014
-4.2245e-014	-5.17838e-014	-2.61781e-015	-3.9334e-015	-8.02781e-016	-3.22576e-015	-8.39088e-015	-2.90289e-014	-2.10101e-014	-3.48852e-014	-1.68902e-014	-3.13764e-014	-1.78377e-014	3.07537e-015	4.93164e-015	6.92424e-015	1.35047e-014	1.22615e-014	-2.78786e-015	8.15946e-015	-2.21243e-014	-2.37606e-014	-3.05735e-014	-3.69685e-014	-2.92083e-014
-4.29333e-014	-5.25361e-014	-2.3719e-015	-3.84627e-015	-7.91195e-016	-3.11572e-015	-8.45673e-015	-2.95857e-014	-2.10434e-014	-3.53229e-014	-1.72207e-014	-3.19992e-014	-1.82136e-014	3.22307e-015	4.96594e-015	6.94079e-015	1.33836e-014	1.20937e-014	-3.35086e-015	8.11872e-015	-2.25147e-014	-2.42239e-014	-3.06534e-014	-3.7245e-014	-3.00115e-014
-4.36123e-014	-5.32785e-014	-2.10018e-015	-3.73105e-015	-7.74833e-016	-3.00557e-015	-8.52998e-015	-3.01304e-014	-2.10513e-014	-3.5758e-014	-1.75096e-014	-3.2616e-014	-1.85834e-014	3.3638e-015	5.00424e-015	6.92773e-015	1.32314e-014	1.18831e-014	-3.94429e-015	8.03774e-015	-2.29024e-014	-2.47e-014	-3.07496e-014	-3.75529e-014	-3.08558e-014
-4.42788e-014	-5.4007e-014	-1.80485e-015	-3.58839e-015	-7.55384e-016	-2.8967e-015	-8.60892e-015	-3.06616e-014	-2.10335e-014	-3.61906e-014	-1.77548e-014	-3.32227e-014	-1.89446e-014	3.4963e-015	5.04645e-015	6.88369e-015	1.30494e-014	1.16289e-014	-4.56564e-015	7.91494e-015	-2.32873e-014	-2.51862e-014	-3.08609e-014	-3.78924e-014	-3.17363e-014
-4.493e-014	-5.47178e-014	-1.48822e-015	-3.41928e-015	-7.33539e-016	-2.79061e-015	-8.6923e-015	-3.11775e-014	-2.09901e-014	-3.66195e-014	-1.79543e-014	-3.38157e-014	-1.92949e-014	3.61919e-015	5.09293e-015	6.8073e-015	1.28385e-014	1.13308e-014	-5.21127e-015	7.74794e-015	-2.36698e-014	-2.56796e-014	-3.09867e-014	-3.82631e-014	-3.2649e-014
-4.55631e-014	-5.54068e-014	-1.15283e-015	-3.2252e-015	-7.1114e-016	-2.68845e-015	-8.7781e-015	-3.16772e-014	-2.09208e-014	-3.70445e-014	-1.81063e-014	-3.43912e-014	-1.96317e-014	3.73184e-015	5.14383e-015	6.69779e-015	1.25999e-014	1.09892e-014	-5.87759e-015	7.53519e-015	-2.4051e-014	-2.61763e-014	-3.11263e-014	-3.8664e-014	-3.35882e-014
-4.61753e-014	-5.60704e-014	-8.01055e-016	-3.00785e-015	-6.89229e-016	-2.59206e-015	-8.86536e-015	-3.21598e-014	-2.08255e-014	-3.74656e-014	-1.82093e-014	-3.49453e-014	-1.99525e-014	3.83365e-015	5.19915e-015	6.55544e-015	1.23349e-014	1.06045e-014	-6.56104e-015	7.27602e-015	-2.44307e-014	-2.66731e-014	-3.12791e-014	-3.90939e-014	-3.45479e-014
-4.67635e-014	-5.67056e-014	-4.35621e-016	-2.76875e-015	-6.69221e-016	-2.50365e-015	-8.95334e-015	-3.26239e-014	-2.0705e-014	-3.7882e-014	-1.82629e-014	-3.54747e-014	-2.02546e-014	3.92373e-015	5.25869e-015	6.37986e-015	1.2045e-014	1.0177e-014	-7.25841e-015	6.97e-015	-2.48087e-014	-2.71668e-014	-3.14449e-014	-3.95518e-014	-3.55226e-014
-4.73251e-014	-5.73095e-014	-5.94006e-017	-2.51051e-015	-6.52404e-016	-2.42568e-015	-9.04151e-015	-3.30689e-014	-2.05596e-014	-3.82932e-014	-1.82672e-014	-3.5976e-014	-2.05358e-014	4.00201e-015	5.32234e-015	6.17101e-015	1.17316e-014	9.70817e-015	-7.96554e-015	6.61673e-015	-2.51852e-014	-2.7654e-014	-3.16227e-014	-4.0035e-014	-3.65058e-014
-4.78578e-014	-5.78786e-014	3.245e-016	-2.23601e-015	-6.40346e-016	-2.36039e-015	-9.12922e-015	-3.34929e-014	-2.03893e-014	-3.86989e-014	-1.82228e-014	-3.64464e-014	-2.07946e-014	4.06764e-015	5.38984e-015	5.92968e-015	1.13966e-014	9.19914e-015	-8.67828e-015	6.216e-015	-2.55598e-014	-2.81321e-014	-3.18114e-014	-4.05412e-014	-3.74908e-014
-4.83601e-014	-5.84101e-014	7.1256e-016	-1.94698e-015	-6.34913e-016	-2.30955e-015	-9.2164e-015	-3.38958e-014	-2.01949e-014	-3.90986e-014	-1.81306e-014	-3.68835e-014	-2.10294e-014	4.12072e-015	5.46079e-015	5.65624e-015	1.10414e-014	8.65122e-015	-9.39244e-015	5.76878e-015	-2.59321e-014	-2.85981e-014	-3.20103e-014	-4.10677e-014	-3.84712e-014
-4.88302e-014	-5.89018e-014	1.10229e-015	-1.64628e-015	-6.37631e-016	-2.27537e-015	-9.30278e-015	-3.42767e-014	-1.99774e-014	-3.9491e-014	-1.79919e-014	-3.72852e-014	-2.12393e-014	4.16004e-015	5.53458e-015	5.35097e-015	1.06679e-014	8.06676e-015	-1.01041e-014	5.27568e-015	-2.63017e-014	-2.90493e-014	-3.22183e-014	-4.16116e-014	-3.944e-014
-4.92672e-014	-5.9351e-014	1.49078e-015	-1.33677e-015	-6.49179e-016	-2.25936e-015	-9.38794e-015	-3.46347e-014	-1.97373e-014	-3.98749e-014	-1.78082e-014	-3.76502e-014	-2.14234e-014	4.18654e-015	5.61083e-015	5.01538e-015	1.02784e-014	7.44771e-015	-1.08091e-014	4.7383e-015	-2.66685e-014	-2.94828e-014	-3.2435e-014	-4.21697e-014	-4.03906e-014
-4.96698e-014	-5.97557e-014	1.87487e-015	-1.02187e-015	-6.70235e-016	-2.26365e-015	-9.47254e-015	-3.49697e-014	-1.94758e-014	-4.02497e-014	-1.75818e-014	-3.79768e-014	-2.15808e-014	4.19938e-015	5.68941e-015	4.65092e-015	9.87554e-015	6.79646e-015	-1.15036e-014	4.15822e-015	-2.70313e-014	-2.98963e-014	-3.26593e-014	-4.27379e-014	-4.13169e-014
-5.00373e-014	-6.01148e-014	2.25184e-015	-7.0443e-016	-7.01591e-016	-2.28964e-015	-9.55676e-015	-3.52807e-014	-1.91939e-014	-4.0614e-014	-1.73158e-014	-3.82642e-014	-2.17114e-014	4.1992e-015	5.76961e-015	4.25855e-015	9.46151e-015	6.11634e-015	-1.21837e-014	3.53766e-015	-2.73888e-014	-3.02879e-014	-3.28898e-014	-4.33123e-014	-4.22128e-014
-5.03687e-014	-6.04271e-014	2.61955e-015	-3.8684e-016	-7.43573e-016	-2.3387e-015	-9.64149e-015	-3.55678e-014	-1.88932e-014	-4.09662e-014	-1.70128e-014	-3.85116e-014	-2.18158e-014	4.18651e-015	5.85029e-015	3.83978e-015	9.03827e-015	5.41024e-015	-1.28453e-014	2.87922e-015	-2.77399e-014	-3.06559e-014	-3.31256e-014	-4.38883e-014	-4.30723e-014
-5.0664e-014	-6.06922e-014	2.97529e-015	-7.20491e-017	-7.96869e-016	-2.41205e-015	-9.72698e-015	-3.5831e-014	-1.85749e-014	-4.13053e-014	-1.66766e-014	-3.87188e-014	-2.1894e-014	4.16151e-015	5.93056e-015	3.39642e-015	8.60788e-015	4.68143e-015	-1.34851e-014	2.18724e-015	-2.80838e-014	-3.09981e-014	-3.33652e-014	-4.44622e-014	-4.38902e-014
-5.0924e-014	-6.0909e-014	3.31743e-015	2.3663e-016	-8.61837e-016	-2.51043e-015	-9.81383e-015	-3.607e-014	-1.82414e-014	-4.16302e-014	-1.63114e-014	-3.88858e-014	-2.19468e-014	4.12485e-015	6.00954e-015	2.9292e-015	8.17271e-015	3.93339e-015	-1.40998e-014	1.46494e-015	-2.84189e-014	-3.13136e-014	-3.36071e-014	-4.50294e-014	-4.46616e-014
-5.11493e-014	-6.10777e-014	3.64335e-015	5.36495e-016	-9.38409e-016	-2.63405e-015	-9.90278e-015	-3.62851e-014	-1.78945e-014	-4.19394e-014	-1.59211e-014	-3.90138e-014	-2.19752e-014	4.07665e-015	6.08693e-015	2.44092e-015	7.73513e-015	3.17003e-015	-1.46866e-014	7.16098e-016	-2.87435e-014	-3.16011e-014	-3.38501e-014	-4.55856e-014	-4.53817e-014
-5.13406e-014	-6.11991e-014	3.95107e-015	8.25637e-016	-1.02595e-015	-2.78348e-015	-9.99361e-015	-3.64774e-014	-1.75359e-014	-4.22315e-014	-1.55102e-014	-3.91034e-014	-2.19799e-014	4.01786e-015	6.16203e-015	1.93423e-015	7.29674e-015	2.39514e-015	-1.52439e-014	-5.40569e-017	-2.90567e-014	-3.186e-014	-3.40924e-014	-4.61264e-014	-4.60468e-014
-5.14982e-014	-6.12732e-014	4.23965e-015	1.10172e-015	-1.12423e-015	-2.95852e-015	-1.00868e-014	-3.66467e-014	-1.71674e-014	-4.25051e-014	-1.5083e-014	-3.91559e-014	-2.19622e-014	3.94885e-015	6.23412e-015	1.41052e-015	6.85975e-015	1.61319e-015	-1.57695e-014	-8.40975e-016	-2.93572e-014	-3.20893e-014	-3.43328e-014	-4.66469e-014	-4.66537e-014
-5.16237e-014	-6.13013e-014	4.50724e-015	1.36284e-015	-1.23255e-015	-3.15837e-015	-1.01829e-014	-3.67934e-014	-1.67911e-014	-4.27586e-014	-1.46442e-014	-3.91722e-014	-2.19241e-014	3.87034e-015	6.30242e-015	8.71725e-016	6.42629e-015	8.28465e-016	-1.62612e-014	-1.63923e-015	-2.96433e-014	-3.22888e-014	-3.45701e-014	-4.7143e-014	-4.71998e-014
-5.17181e-014	-6.12843e-014	4.75323e-015	1.60705e-015	-1.35017e-015	-3.38213e-015	-1.02818e-014	-3.69184e-014	-1.64096e-014	-4.29906e-014	-1.41982e-014	-3.91541e-014	-2.18678e-014	3.78289e-015	6.36592e-015	3.20203e-016	5.99873e-015	4.53651e-017	-1.67166e-014	-2.44353e-015	-2.99132e-014	-3.24582e-014	-3.48033e-014	-4.76098e-014	-4.76824e-014
-5.17833e-014	-6.12236e-014	4.9768e-015	1.83246e-015	-1.47659e-015	-3.62816e-015	-1.03844e-014	-3.70216e-014	-1.60246e-014	-4.31996e-014	-1.37505e-014	-3.91036e-014	-2.17947e-014	3.68747e-015	6.42445e-015	-2.41621e-016	5.57942e-015	-7.31453e-016	-1.71343e-014	-3.24813e-015	-3.01653e-014	-3.25975e-014	-3.50304e-014	-4.80433e-014	-4.80999e-014
-5.18213e-014	-6.11208e-014	5.17723e-015	2.03739e-015	-1.61052e-015	-3.89504e-015	-1.04907e-014	-3.7104e-014	-1.5638e-014	-4.33842e-014	-1.3306e-014	-3.90228e-014	-2.17067e-014	3.58434e-015	6.47712e-015	-8.12285e-016	5.17045e-015	-1.49721e-015	-1.75136e-014	-4.04751e-015	-3.03984e-014	-3.27067e-014	-3.52498e-014	-4.84394e-014	-4.8451e-014
-5.18336e-014	-6.09779e-014	5.35481e-015	2.22071e-015	-1.75029e-015	-4.1809e-015	-1.06e-014	-3.71664e-014	-1.52521e-014	-4.35432e-014	-1.28694e-014	-3.8914e-014	-2.16053e-014	3.47363e-015	6.52334e-015	-1.38918e-015	4.77344e-015	-2.24798e-015	-1.78539e-014	-4.83511e-015	-3.06109e-014	-3.27866e-014	-3.54595e-014	-4.87945e-014	-4.87352e-014
-5.18225e-014	-6.07968e-014	5.50995e-015	2.38201e-015	-1.89426e-015	-4.48279e-015	-1.07129e-014	-3.72097e-014	-1.48689e-014	-4.36743e-014	-1.24451e-014	-3.87792e-014	-2.14932e-014	3.35695e-015	6.56287e-015	-1.97029e-015	4.3906e-015	-2.97909e-015	-1.81545e-014	-5.60533e-015	-3.08014e-014	-3.2837e-014	-3.56578e-014	-4.91052e-014	-4.89529e-014
-5.17899e-014	-6.05791e-014	5.64259e-015	2.52086e-015	-2.04137e-015	-4.79783e-015	-1.08289e-014	-3.72345e-014	-1.4491e-014	-4.37767e-014	-1.20372e-014	-3.86212e-014	-2.13722e-014	3.23518e-015	6.59551e-015	-2.55357e-015	4.02367e-015	-3.68649e-015	-1.84148e-014	-6.35263e-015	-3.09688e-014	-3.28585e-014	-3.58431e-014	-4.93681e-014	-4.91049e-014
-5.17369e-014	-6.03271e-014	5.75343e-015	2.63716e-015	-2.19084e-015	-5.12324e-015	-1.09479e-014	-3.72417e-014	-1.41198e-014	-4.38492e-014	-1.16494e-014	-3.84422e-014	-2.12447e-014	3.10838e-015	6.6211e-015	-3.13654e-015	3.67358e-015	-4.3658e-015	-1.86356e-014	-7.07149e-015	-3.11121e-014	-3.28511e-014	-3.60137e-014	-4.95812e-014	-4.91925e-014
-5.1666e-014	-6.00424e-014	5.84403e-015	2.73051e-015	-2.34044e-015	-5.45597e-015	-1.10697e-014	-3.7232e-014	-1.37569e-014	-4.38913e-014	-1.12854e-014	-3.82446e-014	-2.11118e-014	2.97756e-015	6.63917e-015	-3.71666e-015	3.34148e-015	-5.01323e-015	-1.88174e-014	-7.7561e-015	-3.12304e-014	-3.28158e-014	-3.61681e-014	-4.97421e-014	-4.92171e-014
-5.15783e-014	-5.97275e-014	5.91531e-015	2.80097e-015	-2.48819e-015	-5.79231e-015	-1.11923e-014	-3.72062e-014	-1.34049e-014	-4.39018e-014	-1.09482e-014	-3.80307e-014	-2.09754e-014	2.84325e-015	6.65005e-015	-4.29179e-015	3.02839e-015	-5.62497e-015	-1.8961e-014	-8.40114e-015	-3.13221e-014	-3.27533e-014	-3.63043e-014	-4.98487e-014	-4.91807e-014
-5.14752e-014	-5.93846e-014	5.96874e-015	2.84926e-015	-2.63193e-015	-6.12856e-015	-1.13141e-014	-3.7164e-014	-1.30649e-014	-4.38796e-014	-1.06406e-014	-3.78028e-014	-2.08376e-014	2.7064e-015	6.65396e-015	-4.8592e-015	2.73561e-015	-6.19759e-015	-1.90679e-014	-9.00195e-015	-3.13862e-014	-3.26645e-014	-3.64203e-014	-4.99e-014	-4.90851e-014
-5.13582e-014	-5.90162e-014	6.00546e-015	2.87607e-015	-2.77078e-015	-6.46105e-015	-1.14347e-014	-3.71059e-014	-1.27389e-014	-4.38236e-014	-1.03648e-014	-3.7563e-014	-2.06999e-014	2.56783e-015	6.65073e-015	-5.41695e-015	2.46522e-015	-6.7281e-015	-1.9139e-014	-9.55369e-015	-3.14228e-014	-3.25497e-014	-3.65148e-014	-4.98945e-014	-4.89338e-014
-5.12283e-014	-5.86245e-014	6.02753e-015	2.88277e-015	-2.9032e-015	-6.78614e-015	-1.15529e-014	-3.70326e-014	-1.24274e-014	-4.37338e-014	-1.01231e-014	-3.73129e-014	-2.05633e-014	2.42794e-015	6.6411e-015	-5.96278e-015	2.21743e-015	-7.21374e-015	-1.91757e-014	-1.00519e-014	-3.14316e-014	-3.24096e-014	-3.6586e-014	-4.98313e-014	-4.87302e-014
-5.10863e-014	-5.82115e-014	6.0371e-015	2.87085e-015	-3.02768e-015	-7.09932e-015	-1.16672e-014	-3.69439e-014	-1.21315e-014	-4.36092e-014	-9.91638e-015	-3.70543e-014	-2.0429e-014	2.28805e-015	6.62604e-015	-6.49517e-015	1.99328e-015	-7.65169e-015	-1.91797e-014	-1.04931e-014	-3.14119e-014	-3.22449e-014	-3.66324e-014	-4.97109e-014	-4.8478e-014
-5.09327e-014	-5.77792e-014	6.03545e-015	2.84198e-015	-3.1423e-015	-7.39656e-015	-1.17755e-014	-3.684e-014	-1.18522e-014	-4.34497e-014	-9.7456e-015	-3.67888e-014	-2.02976e-014	2.14921e-015	6.60627e-015	-7.01107e-015	1.79323e-015	-8.03907e-015	-1.91533e-014	-1.08736e-014	-3.13641e-014	-3.2056e-014	-3.66526e-014	-4.95332e-014	-4.81806e-014
-5.07683e-014	-5.73299e-014	6.02452e-015	2.79816e-015	-3.2464e-015	-7.67383e-015	-1.18762e-014	-3.67216e-014	-1.15903e-014	-4.3255e-014	-9.61115e-015	-3.65181e-014	-2.01693e-014	2.01203e-015	6.58254e-015	-7.50811e-015	1.61758e-015	-8.3758e-015	-1.90981e-014	-1.11913e-014	-3.1288e-014	-3.18439e-014	-3.66452e-014	-4.9299e-014	-4.78416e-014
-5.05929e-014	-5.68654e-014	6.00656e-015	2.74166e-015	-3.33893e-015	-7.92799e-015	-1.19678e-014	-3.65881e-014	-1.13463e-014	-4.3025e-014	-9.51279e-015	-3.62428e-014	-2.00446e-014	1.87693e-015	6.55554e-015	-7.98451e-015	1.46721e-015	-8.66032e-015	-1.9016e-014	-1.14438e-014	-3.11837e-014	-3.16086e-014	-3.66088e-014	-4.90093e-014	-4.74651e-014
-5.04059e-014	-5.63868e-014	5.98326e-015	2.67448e-015	-3.41858e-015	-8.15532e-015	-1.20479e-014	-3.64398e-014	-1.11207e-014	-4.27599e-014	-9.44992e-015	-3.59643e-014	-1.99233e-014	1.74462e-015	6.52603e-015	-8.43822e-015	1.34238e-015	-8.89146e-015	-1.89093e-014	-1.16289e-014	-3.10524e-014	-3.13496e-014	-3.65419e-014	-4.86652e-014	-4.70545e-014
-5.02068e-014	-5.58963e-014	5.95746e-015	2.59884e-015	-3.48503e-015	-8.35246e-015	-1.21151e-014	-3.62771e-014	-1.09138e-014	-4.24599e-014	-9.42089e-015	-3.56833e-014	-1.98055e-014	1.61619e-015	6.49547e-015	-8.86669e-015	1.24362e-015	-9.06855e-015	-1.87797e-014	-1.17451e-014	-3.0895e-014	-3.10674e-014	-3.64438e-014	-4.8269e-014	-4.66132e-014
-4.99949e-014	-5.53953e-014	5.93052e-015	2.51704e-015	-3.53723e-015	-8.51601e-015	-1.21678e-014	-3.61001e-014	-1.07253e-014	-4.21253e-014	-9.42353e-015	-3.54003e-014	-1.96907e-014	1.49219e-015	6.46502e-015	-9.26861e-015	1.17057e-015	-9.19205e-015	-1.86293e-014	-1.17924e-014	-3.07121e-014	-3.07625e-014	-3.63135e-014	-4.78232e-014	-4.61453e-014
-4.97694e-014	-5.48854e-014	5.90491e-015	2.43155e-015	-3.57517e-015	-8.64347e-015	-1.22039e-014	-3.5909e-014	-1.05549e-014	-4.17575e-014	-9.4557e-015	-3.51161e-014	-1.95786e-014	1.3728e-015	6.43583e-015	-9.64194e-015	1.12329e-015	-9.26212e-015	-1.84606e-014	-1.1771e-014	-3.05042e-014	-3.04352e-014	-3.61496e-014	-4.73302e-014	-4.5654e-014
-4.95292e-014	-5.43675e-014	5.88188e-015	2.34411e-015	-3.59907e-015	-8.7326e-015	-1.2222e-014	-3.57036e-014	-1.04023e-014	-4.13573e-014	-9.51481e-015	-3.48306e-014	-1.94681e-014	1.2585e-015	6.40924e-015	-9.98524e-015	1.1022e-015	-9.28006e-015	-1.82757e-014	-1.16806e-014	-3.02724e-014	-3.00851e-014	-3.59514e-014	-4.67922e-014	-4.51433e-014
-4.92723e-014	-5.38428e-014	5.86302e-015	2.25775e-015	-3.60913e-015	-8.78098e-015	-1.2221e-014	-3.54837e-014	-1.02669e-014	-4.09254e-014	-9.59768e-015	-3.45441e-014	-1.93574e-014	1.14957e-015	6.38603e-015	-1.02968e-014	1.10726e-015	-9.24724e-015	-1.80763e-014	-1.15226e-014	-3.00185e-014	-2.97116e-014	-3.57188e-014	-4.62118e-014	-4.46158e-014
-4.89968e-014	-5.33128e-014	5.84938e-015	2.17447e-015	-3.60505e-015	-8.78713e-015	-1.21994e-014	-3.52496e-014	-1.01488e-014	-4.04639e-014	-9.70134e-015	-3.42568e-014	-1.92451e-014	1.04681e-015	6.36722e-015	-1.05752e-014	1.13775e-015	-9.16538e-015	-1.78641e-014	-1.12986e-014	-2.97447e-014	-2.93151e-014	-3.54515e-014	-4.55926e-014	-4.40745e-014
-4.8701e-014	-5.27775e-014	5.84209e-015	2.09713e-015	-3.58684e-015	-8.75035e-015	-1.21567e-014	-3.50006e-014	-1.00466e-014	-3.9974e-014	-9.82266e-015	-3.39683e-014	-1.913e-014	9.50406e-016	6.35346e-015	-1.08188e-014	1.19333e-015	-9.03679e-015	-1.76412e-014	-1.10118e-014	-2.94517e-014	-2.88951e-014	-3.51494e-014	-4.49383e-014	-4.35226e-014
-4.83842e-014	-5.22378e-014	5.84228e-015	2.02822e-015	-3.55511e-015	-8.67077e-015	-1.20915e-014	-3.4737e-014	-9.95936e-015	-3.94572e-014	-9.95754e-015	-3.36789e-014	-1.90108e-014	8.60966e-016	6.34582e-015	-1.10267e-014	1.27345e-015	-8.86432e-015	-1.74096e-014	-1.06642e-014	-2.91422e-014	-2.84512e-014	-3.48122e-014	-4.42524e-014	-4.29619e-014
-4.80447e-014	-5.16948e-014	5.85066e-015	1.97007e-015	-3.51138e-015	-8.54752e-015	-1.20033e-014	-3.44585e-014	-9.88637e-015	-3.89151e-014	-1.01024e-014	-3.33881e-014	-1.88867e-014	7.78543e-016	6.34534e-015	-1.11976e-014	1.37792e-015	-8.65022e-015	-1.7171e-014	-1.0259e-014	-2.88178e-014	-2.79834e-014	-3.44398e-014	-4.35384e-014	-4.23939e-014
-4.76809e-014	-5.11491e-014	5.86779e-015	1.92506e-015	-3.45708e-015	-8.38107e-015	-1.18916e-014	-3.41652e-014	-9.82667e-015	-3.83497e-014	-1.02541e-014	-3.30955e-014	-1.87555e-014	7.03505e-016	6.35279e-015	-1.13305e-014	1.50567e-015	-8.39746e-015	-1.69261e-014	-9.79988e-015	-2.84808e-014	-2.74915e-014	-3.40329e-014	-4.28003e-014	-4.18205e-014
-4.72912e-014	-5.0601e-014	5.89418e-015	1.89498e-015	-3.39336e-015	-8.17291e-015	-1.17564e-014	-3.38578e-014	-9.77927e-015	-3.77627e-014	-1.04091e-014	-3.28013e-014	-1.86154e-014	6.3578e-016	6.36837e-015	-1.14254e-014	1.65592e-015	-8.10966e-015	-1.66762e-014	-9.29043e-015	-2.81334e-014	-2.69755e-014	-3.3592e-014	-4.20415e-014	-4.12426e-014
-4.68747e-014	-5.00507e-014	5.9295e-015	1.8813e-015	-3.32127e-015	-7.92415e-015	-1.15975e-014	-3.35366e-014	-9.74448e-015	-3.71567e-014	-1.0564e-014	-3.25057e-014	-1.84653e-014	5.74601e-016	6.39304e-015	-1.14819e-014	1.82821e-015	-7.79025e-015	-1.64231e-014	-8.73538e-015	-2.77772e-014	-2.64362e-014	-3.31182e-014	-4.12652e-014	-4.06611e-014
-4.64305e-014	-4.94987e-014	5.97349e-015	1.88534e-015	-3.24252e-015	-7.63699e-015	-1.14152e-014	-3.32016e-014	-9.72019e-015	-3.65344e-014	-1.07153e-014	-3.2209e-014	-1.83049e-014	5.19958e-016	6.42769e-015	-1.14997e-014	2.02129e-015	-7.44333e-015	-1.6168e-014	-8.13893e-015	-2.74141e-014	-2.58729e-014	-3.26127e-014	-4.04743e-014	-4.00771e-014
-4.59567e-014	-4.8946e-014	6.02552e-015	1.90874e-015	-3.15865e-015	-7.31344e-015	-1.12108e-014	-3.28533e-014	-9.70578e-015	-3.58986e-014	-1.08605e-014	-3.19112e-014	-1.81334e-014	4.71242e-016	6.4726e-015	-1.1479e-014	2.23441e-015	-7.07317e-015	-1.59119e-014	-7.50599e-015	-2.70462e-014	-2.5286e-014	-3.2076e-014	-3.96725e-014	-3.94907e-014
-4.54531e-014	-4.83928e-014	6.08543e-015	1.95213e-015	-3.07115e-015	-6.9566e-015	-1.09851e-014	-3.24926e-014	-9.70058e-015	-3.52517e-014	-1.09969e-014	-3.16122e-014	-1.795e-014	4.28658e-016	6.52721e-015	-1.14199e-014	2.46679e-015	-6.68429e-015	-1.56555e-014	-6.84122e-015	-2.66754e-014	-2.46763e-014	-3.15094e-014	-3.88635e-014	-3.8902e-014
-4.492e-014	-4.78387e-014	6.15237e-015	2.01708e-015	-2.98183e-015	-6.56958e-015	-1.07394e-014	-3.212e-014	-9.70394e-015	-3.45962e-014	-1.11221e-014	-3.13127e-014	-1.7754e-014	3.91348e-016	6.59165e-015	-1.13222e-014	2.71716e-015	-6.28033e-015	-1.54001e-014	-6.14954e-015	-2.63036e-014	-2.40442e-014	-3.09142e-014	-3.80501e-014	-3.83104e-014
-4.43574e-014	-4.72841e-014	6.22504e-015	2.10434e-015	-2.89189e-015	-6.15586e-015	-1.04756e-014	-3.17369e-014	-9.71443e-015	-3.39346e-014	-1.12339e-014	-3.10128e-014	-1.75452e-014	3.58844e-016	6.66579e-015	-1.1188e-014	2.98505e-015	-5.86591e-015	-1.51463e-014	-5.4364e-015	-2.5933e-014	-2.33901e-014	-3.02925e-014	-3.7235e-014	-3.77157e-014
-4.3766e-014	-4.67292e-014	6.30269e-015	2.21483e-015	-2.80277e-015	-5.71926e-015	-1.01953e-014	-3.13444e-014	-9.73208e-015	-3.32698e-014	-1.13304e-014	-3.07131e-014	-1.73234e-014	3.29895e-016	6.7494e-015	-1.10177e-014	3.26908e-015	-5.44519e-015	-1.48942e-014	-4.70681e-015	-2.55654e-014	-2.27154e-014	-2.96455e-014	-3.64209e-014	-3.71171e-014
-4.31472e-014	-4.61747e-014	6.38394e-015	2.34866e-015	-2.71632e-015	-5.26415e-015	-9.90098e-015	-3.09438e-014	-9.75608e-015	-3.26048e-014	-1.14109e-014	-3.04144e-014	-1.70892e-014	3.04383e-016	6.84171e-015	-1.08132e-014	3.56752e-015	-5.02215e-015	-1.46444e-014	-3.96569e-015	-2.5202e-014	-2.20215e-014	-2.89754e-014	-3.56109e-014	-3.65138e-014
-4.25024e-014	-4.56201e-014	6.46767e-015	2.50566e-015	-2.63366e-015	-4.79482e-015	-9.59481e-015	-3.05369e-014	-9.78618e-015	-3.19425e-014	-1.14744e-014	-3.01175e-014	-1.68432e-014	2.81209e-016	6.94219e-015	-1.05767e-014	3.87874e-015	-4.60074e-015	-1.43976e-014	-3.21758e-015	-2.48445e-014	-2.13098e-014	-2.82842e-014	-3.4807e-014	-3.59055e-014
-4.18334e-014	-4.5066e-014	6.55292e-015	2.68594e-015	-2.55668e-015	-4.31596e-015	-9.27938e-015	-3.01253e-014	-9.82246e-015	-3.12854e-014	-1.152e-014	-2.9824e-014	-1.65861e-014	2.59509e-016	7.05023e-015	-1.03094e-014	4.20116e-015	-4.18476e-015	-1.41544e-014	-2.46687e-015	-2.44947e-014	-2.0582e-014	-2.7574e-014	-3.40113e-014	-3.52917e-014
-4.11423e-014	-4.45134e-014	6.63824e-015	2.88918e-015	-2.48614e-015	-3.83169e-015	-8.95681e-015	-2.97111e-014	-9.86426e-015	-3.06368e-014	-1.15479e-014	-2.95349e-014	-1.63186e-014	2.38379e-016	7.16461e-015	-1.00135e-014	4.53378e-015	-3.7774e-015	-1.39151e-014	-1.7173e-015	-2.41538e-014	-1.98396e-014	-2.68469e-014	-3.32256e-014	-3.46711e-014
-4.04319e-014	-4.3963e-014	6.72274e-015	3.11468e-015	-2.42292e-015	-3.34648e-015	-8.63028e-015	-2.92963e-014	-9.91057e-015	-2.99991e-014	-1.1559e-014	-2.92516e-014	-1.60419e-014	2.16884e-016	7.28466e-015	-9.69186e-015	4.87535e-015	-3.38155e-015	-1.36795e-014	-9.736e-016	-2.38228e-014	-1.90852e-014	-2.61054e-014	-3.24516e-014	-3.40428e-014
-3.97051e-014	-4.34147e-014	6.80531e-015	3.36226e-015	-2.36822e-015	-2.865e-015	-8.30256e-015	-2.88833e-014	-9.96136e-015	-2.93749e-014	-1.15542e-014	-2.89753e-014	-1.57585e-014	1.93987e-016	7.40921e-015	-9.3476e-015	5.22458e-015	-3.00065e-015	-1.34479e-014	-2.40442e-016	-2.35029e-014	-1.83206e-014	-2.53518e-014	-3.16904e-014	-3.34063e-014
-3.89656e-014	-4.28695e-014	6.88484e-015	3.63144e-015	-2.32319e-015	-2.39235e-015	-7.97698e-015	-2.8474e-014	-1.0017e-014	-2.87665e-014	-1.15345e-014	-2.87072e-014	-1.54712e-014	1.69339e-016	7.53678e-015	-8.98304e-015	5.57999e-015	-2.63787e-015	-1.32205e-014	4.79167e-016	-2.31948e-014	-1.75486e-014	-2.45881e-014	-3.09431e-014	-3.27612e-014
-3.82189e-014	-4.23288e-014	6.96054e-015	3.92146e-015	-2.28803e-015	-1.93292e-015	-7.65645e-015	-2.80698e-014	-1.00779e-014	-2.81769e-014	-1.15021e-014	-2.84492e-014	-1.51823e-014	1.42021e-016	7.6664e-015	-8.60114e-015	5.94067e-015	-2.29521e-015	-1.29974e-014	1.18194e-015	-2.28993e-014	-1.67715e-014	-2.38162e-014	-3.02102e-014	-3.21069e-014
-3.74685e-014	-4.17936e-014	7.0316e-015	4.23131e-015	-2.26293e-015	-1.48987e-015	-7.34321e-015	-2.76735e-014	-1.01431e-014	-2.76084e-014	-1.14591e-014	-2.82036e-014	-1.48943e-014	1.11418e-016	7.79622e-015	-8.2055e-015	6.30429e-015	-1.97415e-015	-1.27789e-014	1.86497e-015	-2.26167e-014	-1.59928e-014	-2.30386e-014	-2.94921e-014	-3.14436e-014
-3.67192e-014	-4.12642e-014	7.09748e-015	4.56008e-015	-2.24767e-015	-1.06791e-015	-7.0406e-015	-2.7287e-014	-1.02129e-014	-2.70632e-014	-1.14081e-014	-2.79714e-014	-1.46102e-014	7.68583e-017	7.92567e-015	-7.79955e-015	6.66925e-015	-1.6764e-015	-1.25661e-014	2.52573e-015	-2.23473e-014	-1.52151e-014	-2.22577e-014	-2.879e-014	-3.07711e-014
-3.59762e-014	-4.07409e-014	7.15773e-015	4.90673e-015	-2.24289e-015	-6.70858e-016	-6.75146e-015	-2.69127e-014	-1.0288e-014	-2.65435e-014	-1.13517e-014	-2.77544e-014	-1.43329e-014	3.74145e-017	8.05391e-015	-7.3875e-015	7.03379e-015	-1.40307e-015	-1.23586e-014	3.16197e-015	-2.20925e-014	-1.44412e-014	-2.14757e-014	-2.81039e-014	-3.00893e-014
-3.52457e-014	-4.0225e-014	7.2124e-015	5.26959e-015	-2.24789e-015	-3.02014e-016	-6.47905e-015	-2.6553e-014	-1.03687e-014	-2.6051e-014	-1.12925e-014	-2.75544e-014	-1.40652e-014	-7.38331e-018	8.17975e-015	-6.97317e-015	7.39699e-015	-1.15551e-015	-1.21569e-014	3.77295e-015	-2.18518e-014	-1.36745e-014	-2.0695e-014	-2.74336e-014	-2.93987e-014
-3.45321e-014	-3.97173e-014	7.262e-015	5.64775e-015	-2.2619e-015	3.55216e-017	-6.22594e-015	-2.62099e-014	-1.0455e-014	-2.5588e-014	-1.12338e-014	-2.73728e-014	-1.38109e-014	-5.76536e-017	8.30264e-015	-6.55914e-015	7.75736e-015	-9.34102e-016	-1.19614e-014	4.35631e-015	-2.16254e-014	-1.29179e-014	-1.9917e-014	-2.67787e-014	-2.87001e-014
-3.38413e-014	-3.92189e-014	7.30704e-015	6.04033e-015	-2.28444e-015	3.39816e-016	-5.99455e-015	-2.58851e-014	-1.05473e-014	-2.51556e-014	-1.11786e-014	-2.72116e-014	-1.35739e-014	-1.13828e-016	8.42148e-015	-6.14926e-015	8.11319e-015	-7.38948e-016	-1.17728e-014	4.91067e-015	-2.14131e-014	-1.21746e-014	-1.91442e-014	-2.61392e-014	-2.79947e-014
-3.31784e-014	-3.87312e-014	7.34792e-015	6.44623e-015	-2.31522e-015	6.08823e-016	-5.78739e-015	-2.55816e-014	-1.06459e-014	-2.47551e-014	-1.11302e-014	-2.70722e-014	-1.3358e-014	-1.76216e-016	8.53539e-015	-5.74727e-015	8.46323e-015	-5.69665e-016	-1.15919e-014	5.43485e-015	-2.12151e-014	-1.14481e-014	-1.83781e-014	-2.5515e-014	-2.72837e-014
-3.25491e-014	-3.82553e-014	7.38562e-015	6.86408e-015	-2.3529e-015	8.40571e-016	-5.60624e-015	-2.5301e-014	-1.07513e-014	-2.43875e-014	-1.10916e-014	-2.69564e-014	-1.31661e-014	-2.44142e-016	8.64349e-015	-5.35672e-015	8.8058e-015	-4.25976e-016	-1.14194e-014	5.9287e-015	-2.10309e-014	-1.07411e-014	-1.76209e-014	-2.49059e-014	-2.65681e-014
-3.19595e-014	-3.77925e-014	7.42178e-015	7.29307e-015	-2.39576e-015	1.03436e-015	-5.45248e-015	-2.50449e-014	-1.08636e-014	-2.40539e-014	-1.10662e-014	-2.68653e-014	-1.30019e-014	-3.1729e-016	8.74604e-015	-4.98134e-015	9.13988e-015	-3.0719e-016	-1.12558e-014	6.39295e-015	-2.08604e-014	-1.00571e-014	-1.68739e-014	-2.43114e-014	-2.58497e-014
-3.14145e-014	-3.73433e-014	7.45814e-015	7.73202e-015	-2.44261e-015	1.1891e-015	-5.32795e-015	-2.48144e-014	-1.09832e-014	-2.37549e-014	-1.10567e-014	-2.67995e-014	-1.28687e-014	-3.95187e-016	8.84275e-015	-4.62433e-015	9.4634e-015	-2.1208e-016	-1.11015e-014	6.82804e-015	-2.07037e-014	-9.39914e-015	-1.61385e-014	-2.3731e-014	-2.51304e-014
-3.09191e-014	-3.6909e-014	7.49707e-015	8.17976e-015	-2.49164e-015	1.30481e-015	-5.23401e-015	-2.4611e-014	-1.11104e-014	-2.34905e-014	-1.10661e-014	-2.67605e-014	-1.27695e-014	-4.77268e-016	8.93319e-015	-4.28905e-015	9.775e-015	-1.39401e-016	-1.09575e-014	7.23406e-015	-2.05605e-014	-8.77003e-015	-1.54165e-014	-2.3164e-014	-2.44124e-014
-3.04773e-014	-3.64911e-014	7.54056e-015	8.63521e-015	-2.54125e-015	1.38205e-015	-5.1712e-015	-2.44355e-014	-1.1245e-014	-2.3261e-014	-1.10974e-014	-2.67488e-014	-1.27073e-014	-5.62832e-016	9.01756e-015	-3.97833e-015	1.0073e-014	-8.79158e-017	-1.08252e-014	7.61154e-015	-2.04302e-014	-8.1723e-015	-1.47091e-014	-2.261e-014	-2.36988e-014
-3.00942e-014	-3.60905e-014	7.58994e-015	9.09772e-015	-2.5902e-015	1.42173e-015	-5.14029e-015	-2.4288e-014	-1.13872e-014	-2.30664e-014	-1.11523e-014	-2.67648e-014	-1.26843e-014	-6.51635e-016	9.09641e-015	-3.69547e-015	1.03566e-014	-5.55359e-017	-1.07051e-014	7.9608e-015	-2.03127e-014	-7.6083e-015	-1.4017e-014	-2.20687e-014	-2.29917e-014
-2.97738e-014	-3.57081e-014	7.64849e-015	9.56653e-015	-2.63653e-015	1.42486e-015	-5.14194e-015	-2.41687e-014	-1.15369e-014	-2.29067e-014	-1.12326e-014	-2.68091e-014	-1.27031e-014	-7.42348e-016	9.17059e-015	-3.44243e-015	1.06244e-014	-4.04249e-017	-1.05978e-014	8.2822e-015	-2.02077e-014	-7.07992e-015	-1.33413e-014	-2.15398e-014	-2.22945e-014
-2.95191e-014	-3.53456e-014	7.71889e-015	1.00409e-014	-2.67839e-015	1.39351e-015	-5.17647e-015	-2.40781e-014	-1.16942e-014	-2.27818e-014	-1.13405e-014	-2.68808e-014	-1.2766e-014	-8.33916e-016	9.24106e-015	-3.22143e-015	1.08745e-014	-4.10318e-017	-1.05045e-014	8.57709e-015	-2.01146e-014	-6.58878e-015	-1.26831e-014	-2.10228e-014	-2.16104e-014
-2.93332e-014	-3.50035e-014	7.80326e-015	1.05196e-014	-2.71384e-015	1.33006e-015	-5.24371e-015	-2.40164e-014	-1.18593e-014	-2.26909e-014	-1.14772e-014	-2.69796e-014	-1.28747e-014	-9.24556e-016	9.30875e-015	-3.03439e-015	1.11061e-014	-5.58545e-017	-1.04262e-014	8.84678e-015	-2.00331e-014	-6.13643e-015	-1.20433e-014	-2.0517e-014	-2.09421e-014
-2.92177e-014	-3.46825e-014	7.90429e-015	1.10022e-014	-2.74145e-015	1.23688e-015	-5.34373e-015	-2.39843e-014	-1.2032e-014	-2.26332e-014	-1.16433e-014	-2.71051e-014	-1.30308e-014	-1.01276e-015	9.37439e-015	-2.88298e-015	1.13183e-014	-8.30474e-017	-1.03645e-014	9.09193e-015	-1.99632e-014	-5.72432e-015	-1.14225e-014	-2.0022e-014	-2.02926e-014
-2.91739e-014	-3.43837e-014	8.02438e-015	1.14882e-014	-2.76002e-015	1.11716e-015	-5.47566e-015	-2.39811e-014	-1.22117e-014	-2.26072e-014	-1.18396e-014	-2.72565e-014	-1.3235e-014	-1.09712e-015	9.43867e-015	-2.76848e-015	1.15094e-014	-1.20416e-016	-1.03203e-014	9.31371e-015	-1.99051e-014	-5.35314e-015	-1.08209e-014	-1.95369e-014	-1.96649e-014
-2.92024e-014	-3.41081e-014	8.16669e-015	1.19769e-014	-2.76784e-015	9.73612e-016	-5.63909e-015	-2.40057e-014	-1.23987e-014	-2.26118e-014	-1.2066e-014	-2.74329e-014	-1.34872e-014	-1.17566e-015	9.50295e-015	-2.6908e-015	1.16786e-014	-1.66284e-016	-1.02958e-014	9.51346e-015	-1.98585e-014	-5.0231e-015	-1.02388e-014	-1.90613e-014	-1.90617e-014
-2.93034e-014	-3.38558e-014	8.33328e-015	1.24683e-014	-2.76368e-015	8.09594e-016	-5.83277e-015	-2.40573e-014	-1.25927e-014	-2.26455e-014	-1.23225e-014	-2.76329e-014	-1.3788e-014	-1.24663e-015	9.56887e-015	-2.65049e-015	1.18254e-014	-2.19339e-016	-1.02922e-014	9.69218e-015	-1.98237e-014	-4.73437e-015	-9.677e-015	-1.85951e-014	-1.84859e-014
-2.94768e-014	-3.36275e-014	8.52643e-015	1.29614e-014	-2.74702e-015	6.28459e-016	-6.05551e-015	-2.41355e-014	-1.27934e-014	-2.27073e-014	-1.26078e-014	-2.78551e-014	-1.41363e-014	-1.30847e-015	9.63738e-015	-2.64796e-015	1.19485e-014	-2.7846e-016	-1.03104e-014	9.85107e-015	-1.98005e-014	-4.48708e-015	-9.13563e-015	-1.81386e-014	-1.7941e-014
-2.97208e-014	-3.3423e-014	8.74869e-015	1.34559e-014	-2.71677e-015	4.34397e-016	-6.30652e-015	-2.42386e-014	-1.30009e-014	-2.27956e-014	-1.29206e-014	-2.80969e-014	-1.45314e-014	-1.35971e-015	9.71012e-015	-2.68317e-015	1.20474e-014	-3.43279e-016	-1.03516e-014	9.99088e-015	-1.97896e-014	-4.28067e-015	-8.61488e-015	-1.76911e-014	-1.74296e-014
-3.00325e-014	-3.32419e-014	9.00226e-015	1.39517e-014	-2.67197e-015	2.30903e-016	-6.58385e-015	-2.43656e-014	-1.32143e-014	-2.29083e-014	-1.32599e-014	-2.83569e-014	-1.4972e-014	-1.39898e-015	9.78871e-015	-2.75563e-015	1.21208e-014	-4.12914e-016	-1.04168e-014	1.01123e-014	-1.97918e-014	-4.11415e-015	-8.11422e-015	-1.72518e-014	-1.69544e-014
-3.04089e-014	-3.30846e-014	9.28859e-015	1.44477e-014	-2.61138e-015	2.1612e-017	-6.88627e-015	-2.45144e-014	-1.34338e-014	-2.30432e-014	-1.3624e-014	-2.86328e-014	-1.5456e-014	-1.4241e-015	9.87516e-015	-2.8648e-015	1.21681e-014	-4.86654e-016	-1.05068e-014	1.02163e-014	-1.98067e-014	-3.98575e-015	-7.63375e-015	-1.68212e-014	-1.65182e-014
-3.08476e-014	-3.29505e-014	9.60902e-015	1.49433e-014	-2.53544e-015	-1.89751e-016	-7.21213e-015	-2.46823e-014	-1.36594e-014	-2.31992e-014	-1.40107e-014	-2.89225e-014	-1.59807e-014	-1.43316e-015	9.97047e-015	-3.0098e-015	1.21893e-014	-5.64006e-016	-1.06221e-014	1.03033e-014	-1.98339e-014	-3.89392e-015	-7.17334e-015	-1.6399e-014	-1.61236e-014
-3.1344e-014	-3.28393e-014	9.96402e-015	1.54388e-014	-2.44417e-015	-3.99222e-016	-7.55992e-015	-2.48686e-014	-1.38901e-014	-2.33735e-014	-1.44178e-014	-2.92237e-014	-1.65438e-014	-1.42527e-015	1.00758e-014	-3.18934e-015	1.21839e-014	-6.45233e-016	-1.07632e-014	1.03741e-014	-1.98742e-014	-3.83706e-015	-6.73291e-015	-1.59852e-014	-1.57723e-014
-3.18929e-014	-3.27502e-014	1.03547e-014	1.5934e-014	-2.33771e-015	-6.03482e-016	-7.92785e-015	-2.50716e-014	-1.41263e-014	-2.35642e-014	-1.48426e-014	-2.95339e-014	-1.71425e-014	-1.39914e-015	1.0192e-014	-3.40167e-015	1.21512e-014	-7.30576e-016	-1.09308e-014	1.04296e-014	-1.99282e-014	-3.81292e-015	-6.31209e-015	-1.55802e-014	-1.5465e-014
-3.24883e-014	-3.26821e-014	1.07813e-014	1.64282e-014	-2.21545e-015	-7.99539e-016	-8.31362e-015	-2.52888e-014	-1.4367e-014	-2.37688e-014	-1.52825e-014	-2.98502e-014	-1.77728e-014	-1.35447e-015	1.032e-014	-3.6451e-015	1.20906e-014	-8.20376e-016	-1.11258e-014	1.04698e-014	-1.99959e-014	-3.81876e-015	-5.91029e-015	-1.51834e-014	-1.52022e-014
-3.31241e-014	-3.26334e-014	1.12429e-014	1.69206e-014	-2.07842e-015	-9.84456e-016	-8.71552e-015	-2.55187e-014	-1.46124e-014	-2.39854e-014	-1.57343e-014	-3.017e-014	-1.84313e-014	-1.29028e-015	1.04606e-014	-3.91785e-015	1.20025e-014	-9.15404e-016	-1.13479e-014	1.04951e-014	-2.00775e-014	-3.85136e-015	-5.5263e-015	-1.47946e-014	-1.49846e-014
-3.37943e-014	-3.26033e-014	1.17393e-014	1.74103e-014	-1.92768e-015	-1.15568e-015	-9.13173e-015	-2.57587e-014	-1.48627e-014	-2.42118e-014	-1.61953e-014	-3.04911e-014	-1.91138e-014	-1.20562e-015	1.06141e-014	-4.21751e-015	1.18876e-014	-1.01713e-015	-1.15975e-014	1.05061e-014	-2.01734e-014	-3.90791e-015	-5.15957e-015	-1.44132e-014	-1.48136e-014
-3.44925e-014	-3.25895e-014	1.22686e-014	1.7897e-014	-1.76449e-015	-1.3103e-015	-9.5609e-015	-2.60076e-014	-1.51173e-014	-2.44462e-014	-1.66618e-014	-3.0811e-014	-1.98163e-014	-1.1003e-015	1.07813e-014	-4.54202e-015	1.17459e-014	-1.12651e-015	-1.18742e-014	1.0503e-014	-2.02836e-014	-3.98467e-015	-4.80907e-015	-1.40395e-014	-1.46883e-014
-3.52116e-014	-3.25904e-014	1.28287e-014	1.83795e-014	-1.59078e-015	-1.44633e-015	-1.00009e-014	-2.62635e-014	-1.53766e-014	-2.46865e-014	-1.71311e-014	-3.11274e-014	-2.05337e-014	-9.74299e-016	1.09616e-014	-4.88878e-015	1.15775e-014	-1.24522e-015	-1.21772e-014	1.04862e-014	-2.04085e-014	-4.07851e-015	-4.47388e-015	-1.36731e-014	-1.46085e-014
-3.59439e-014	-3.26044e-014	1.34182e-014	1.88558e-014	-1.40744e-015	-1.56229e-015	-1.045e-014	-2.65243e-014	-1.56408e-014	-2.49303e-014	-1.76008e-014	-3.14382e-014	-2.12612e-014	-8.27277e-016	1.11555e-014	-5.25536e-015	1.13829e-014	-1.37514e-015	-1.25062e-014	1.04558e-014	-2.05474e-014	-4.18587e-015	-4.15319e-015	-1.33134e-014	-1.45736e-014
-3.66819e-014	-3.26293e-014	1.40341e-014	1.93258e-014	-1.21636e-015	-1.65728e-015	-1.09064e-014	-2.67887e-014	-1.59104e-014	-2.51761e-014	-1.80679e-014	-3.17413e-014	-2.19943e-014	-6.60363e-016	1.13624e-014	-5.63934e-015	1.11626e-014	-1.51793e-015	-1.28604e-014	1.04126e-014	-2.06997e-014	-4.30335e-015	-3.84608e-015	-1.29608e-014	-1.45813e-014
-3.74182e-014	-3.26631e-014	1.4673e-014	1.9788e-014	-1.01983e-015	-1.7309e-015	-1.13693e-014	-2.70554e-014	-1.61857e-014	-2.54213e-014	-1.85297e-014	-3.20346e-014	-2.27283e-014	-4.74268e-016	1.15814e-014	-6.039e-015	1.09178e-014	-1.6757e-015	-1.32386e-014	1.03569e-014	-2.0865e-014	-4.42732e-015	-3.55139e-015	-1.26148e-014	-1.46299e-014
-3.81449e-014	-3.27041e-014	1.53309e-014	2.02413e-014	-8.2004e-016	-1.78227e-015	-1.18376e-014	-2.73226e-014	-1.64665e-014	-2.56644e-014	-1.89834e-014	-3.2316e-014	-2.34585e-014	-2.70328e-016	1.1811e-014	-6.45208e-015	1.0649e-014	-1.84988e-015	-1.36395e-014	1.02894e-014	-2.10428e-014	-4.5541e-015	-3.26804e-015	-1.22744e-014	-1.47177e-014
-3.88541e-014	-3.27497e-014	1.60043e-014	2.06845e-014	-6.19616e-016	-1.81135e-015	-1.23099e-014	-2.75889e-014	-1.6753e-014	-2.59034e-014	-1.94274e-014	-3.25844e-014	-2.41801e-014	-4.98746e-017	1.205e-014	-6.87659e-015	1.03573e-014	-2.04168e-015	-1.4061e-014	1.02105e-014	-2.12325e-014	-4.68028e-015	-2.99476e-015	-1.19392e-014	-1.48421e-014
-3.9539e-014	-3.27972e-014	1.66888e-014	2.11158e-014	-4.20761e-016	-1.81912e-015	-1.27856e-014	-2.78531e-014	-1.70449e-014	-2.61366e-014	-1.98596e-014	-3.28381e-014	-2.48883e-014	1.85879e-016	1.22969e-014	-7.3099e-015	1.00448e-014	-2.25365e-015	-1.4502e-014	1.01215e-014	-2.14336e-014	-4.80265e-015	-2.73023e-015	-1.16086e-014	-1.50005e-014
-4.01922e-014	-3.28435e-014	1.73797e-014	2.15333e-014	-2.24967e-016	-1.80681e-015	-1.3263e-014	-2.81138e-014	-1.7343e-014	-2.63625e-014	-2.02784e-014	-3.30758e-014	-2.55791e-014	4.35206e-016	1.255e-014	-7.74974e-015	9.71301e-015	-2.48784e-015	-1.49604e-014	1.00235e-014	-2.16451e-014	-4.91701e-015	-2.47323e-015	-1.12821e-014	-1.51888e-014
-4.08076e-014	-3.28862e-014	1.80725e-014	2.19356e-014	-3.47683e-017	-1.77575e-015	-1.37413e-014	-2.83703e-014	-1.76471e-014	-2.65795e-014	-2.06819e-014	-3.32964e-014	-2.62478e-014	6.96111e-016	1.28071e-014	-8.19449e-015	9.3631e-015	-2.74577e-015	-1.54345e-014	9.91788e-015	-2.18652e-014	-5.01949e-015	-2.22199e-015	-1.09589e-014	-1.54031e-014
-4.13787e-014	-3.29223e-014	1.87616e-014	2.23208e-014	1.46505e-016	-1.72736e-015	-1.42198e-014	-2.86217e-014	-1.79576e-014	-2.67864e-014	-2.10692e-014	-3.34993e-014	-2.68899e-014	9.65324e-016	1.3066e-014	-8.64205e-015	8.99729e-015	-3.02843e-015	-1.59213e-014	9.80548e-015	-2.20928e-014	-5.10762e-015	-1.97475e-015	-1.06382e-014	-1.56394e-014
-4.18996e-014	-3.29491e-014	1.9442e-014	2.26868e-014	3.16432e-016	-1.66422e-015	-1.46984e-014	-2.88669e-014	-1.82748e-014	-2.69815e-014	-2.14396e-014	-3.36841e-014	-2.7502e-014	1.24076e-015	1.33238e-014	-9.09107e-015	8.6174e-015	-3.33692e-015	-1.64188e-014	9.68781e-015	-2.23262e-014	-5.17855e-015	-1.72938e-015	-1.03187e-014	-1.58939e-014
-4.23648e-014	-3.2964e-014	2.01086e-014	2.30322e-014	4.71897e-016	-1.58849e-015	-1.51768e-014	-2.91051e-014	-1.85986e-014	-2.71638e-014	-2.17924e-014	-3.38504e-014	-2.80805e-014	1.51947e-015	1.35781e-014	-9.54031e-015	8.22528e-015	-3.67254e-015	-1.69248e-014	9.56659e-015	-2.25625e-014	-5.22894e-015	-1.48431e-015	-1.00001e-014	-1.61623e-014
-4.27693e-014	-3.29648e-014	2.07558e-014	2.3355e-014	6.11412e-016	-1.50307e-015	-1.56545e-014	-2.9335e-014	-1.89291e-014	-2.73326e-014	-2.21274e-014	-3.39986e-014	-2.86221e-014	1.79871e-015	1.38258e-014	-9.9888e-015	7.82397e-015	-4.03576e-015	-1.74366e-014	9.44451e-015	-2.27994e-014	-5.25615e-015	-1.23825e-015	-9.68136e-015	-1.64403e-014
-4.31087e-014	-3.2948e-014	2.13785e-014	2.3654e-014	7.32839e-016	-1.41079e-015	-1.61319e-014	-2.95573e-014	-1.92668e-014	-2.74864e-014	-2.24448e-014	-3.41288e-014	-2.91244e-014	2.07598e-015	1.40644e-014	-1.04351e-014	7.41625e-015	-4.42641e-015	-1.79512e-014	9.32426e-015	-2.30344e-014	-5.25775e-015	-9.89182e-016	-9.36136e-015	-1.67229e-014
-4.33793e-014	-3.29112e-014	2.19718e-014	2.39279e-014	8.34206e-016	-1.31456e-015	-1.66085e-014	-2.97714e-014	-1.96121e-014	-2.76244e-014	-2.27447e-014	-3.42408e-014	-2.95847e-014	2.34801e-015	1.42912e-014	-1.08781e-014	7.00464e-015	-4.84439e-015	-1.84649e-014	9.20759e-015	-2.32647e-014	-5.23181e-015	-7.35076e-016	-9.0394e-015	-1.70051e-014
-4.35779e-014	-3.28523e-014	2.25307e-014	2.41745e-014	9.13423e-016	-1.21789e-015	-1.7084e-014	-2.9976e-014	-1.99653e-014	-2.77461e-014	-2.3028e-014	-3.43352e-014	-3.00008e-014	2.61148e-015	1.45035e-014	-1.1317e-014	6.59179e-015	-5.2897e-015	-1.89748e-014	9.09727e-015	-2.34874e-014	-5.17576e-015	-4.7413e-016	-8.71404e-015	-1.7283e-014
-4.37018e-014	-3.27684e-014	2.30504e-014	2.43921e-014	9.69079e-016	-1.12391e-015	-1.75587e-014	-3.01716e-014	-2.03264e-014	-2.7851e-014	-2.32957e-014	-3.44123e-014	-3.03702e-014	2.86363e-015	1.46985e-014	-1.17509e-014	6.17955e-015	-5.76129e-015	-1.94779e-014	8.99588e-015	-2.36998e-014	-5.08827e-015	-2.04163e-016	-8.38461e-015	-1.75526e-014
-4.3749e-014	-3.26577e-014	2.35266e-014	2.45794e-014	9.99364e-016	-1.03627e-015	-1.80328e-014	-3.03578e-014	-2.06953e-014	-2.79381e-014	-2.35488e-014	-3.44728e-014	-3.0692e-014	3.10143e-015	1.48738e-014	-1.21788e-014	5.77107e-015	-6.2569e-015	-1.99714e-014	8.90659e-015	-2.38991e-014	-4.96769e-015	7.67244e-017	-8.04983e-015	-1.78089e-014
-4.37189e-014	-3.25189e-014	2.39552e-014	2.47353e-014	1.00341e-015	-9.57619e-016	-1.8507e-014	-3.05353e-014	-2.10714e-014	-2.80071e-014	-2.37887e-014	-3.45176e-014	-3.09655e-014	3.32157e-015	1.50274e-014	-1.2601e-014	5.36921e-015	-6.77467e-015	-2.04525e-014	8.83293e-015	-2.40826e-014	-4.81303e-015	3.70349e-016	-7.70827e-015	-1.80473e-014
-4.36111e-014	-3.23502e-014	2.4332e-014	2.48589e-014	9.7976e-016	-8.91322e-016	-1.89812e-014	-3.07031e-014	-2.14544e-014	-2.80578e-014	-2.40161e-014	-3.45476e-014	-3.11899e-014	3.52143e-015	1.51565e-014	-1.30169e-014	4.97739e-015	-7.31226e-015	-2.09179e-014	8.77825e-015	-2.42475e-014	-4.62327e-015	6.78905e-016	-7.35898e-015	-1.82631e-014
-4.34262e-014	-3.21507e-014	2.46547e-014	2.49492e-014	9.28185e-016	-8.40887e-016	-1.94554e-014	-3.08609e-014	-2.1844e-014	-2.80897e-014	-2.42322e-014	-3.45634e-014	-3.13643e-014	3.69838e-015	1.52598e-014	-1.34258e-014	4.59832e-015	-7.86716e-015	-2.13646e-014	8.74632e-015	-2.43904e-014	-4.39784e-015	1.00414e-015	-7.00108e-015	-1.84518e-014
-4.31651e-014	-3.19188e-014	2.49207e-014	2.50057e-014	8.48358e-016	-8.09221e-016	-1.99304e-014	-3.1008e-014	-2.22399e-014	-2.8102e-014	-2.44384e-014	-3.45661e-014	-3.14889e-014	3.85065e-015	1.5336e-014	-1.38271e-014	4.23476e-015	-8.43608e-015	-2.17896e-014	8.74091e-015	-2.45083e-014	-4.13591e-015	1.34844e-015	-6.63367e-015	-1.86094e-014
-4.28294e-014	-3.16543e-014	2.51272e-014	2.50284e-014	7.40354e-016	-7.98965e-016	-2.0406e-014	-3.11438e-014	-2.26417e-014	-2.80945e-014	-2.46365e-014	-3.45568e-014	-3.15648e-014	3.97603e-015	1.53832e-014	-1.42201e-014	3.88944e-015	-9.01526e-015	-2.21899e-014	8.7652e-015	-2.45984e-014	-3.83721e-015	1.71321e-015	-6.2555e-015	-1.87328e-014
-4.24214e-014	-3.13576e-014	2.52739e-014	2.50169e-014	6.05249e-016	-8.12158e-016	-2.08825e-014	-3.12679e-014	-2.30485e-014	-2.8067e-014	-2.48279e-014	-3.45366e-014	-3.15919e-014	4.07266e-015	1.54003e-014	-1.46047e-014	3.56507e-015	-9.60127e-015	-2.25635e-014	8.82285e-015	-2.46568e-014	-3.5018e-015	2.10028e-015	-5.86603e-015	-1.88185e-014
-4.19434e-014	-3.10283e-014	2.53601e-014	2.49714e-014	4.4328e-016	-8.50911e-016	-2.13609e-014	-3.13804e-014	-2.34598e-014	-2.802e-014	-2.50143e-014	-3.45058e-014	-3.15711e-014	4.13868e-015	1.53872e-014	-1.49801e-014	3.26426e-015	-1.01899e-014	-2.2907e-014	8.91807e-015	-2.46808e-014	-3.13046e-015	2.51131e-015	-5.46478e-015	-1.8863e-014
-4.13995e-014	-3.06665e-014	2.53852e-014	2.48926e-014	2.55406e-016	-9.1641e-016	-2.18415e-014	-3.14801e-014	-2.38751e-014	-2.79539e-014	-2.51971e-014	-3.44655e-014	-3.15034e-014	4.17252e-015	1.5344e-014	-1.53461e-014	2.98985e-015	-1.07764e-014	-2.32187e-014	9.054e-015	-2.46686e-014	-2.72382e-015	2.94787e-015	-5.05053e-015	-1.88638e-014
-4.07931e-014	-3.02728e-014	2.53496e-014	2.47822e-014	4.30977e-017	-1.01078e-015	-2.23247e-014	-3.1567e-014	-2.4293e-014	-2.78683e-014	-2.5377e-014	-3.44166e-014	-3.13901e-014	4.17367e-015	1.5271e-014	-1.57023e-014	2.7446e-015	-1.13563e-014	-2.34962e-014	9.23336e-015	-2.46177e-014	-2.28186e-015	3.411e-015	-4.62247e-015	-1.88188e-014
-4.01282e-014	-2.98487e-014	2.52545e-014	2.46409e-014	-1.916e-016	-1.13486e-015	-2.28108e-014	-3.16405e-014	-2.4713e-014	-2.77632e-014	-2.55554e-014	-3.43599e-014	-3.12337e-014	4.14128e-015	1.5169e-014	-1.60471e-014	2.53063e-015	-1.19248e-014	-2.37378e-014	9.45964e-015	-2.45264e-014	-1.80578e-015	3.90219e-015	-4.17993e-015	-1.87258e-014
-3.94095e-014	-2.93965e-014	2.51012e-014	2.44708e-014	-4.46051e-016	-1.28935e-015	-2.33004e-014	-3.16989e-014	-2.51338e-014	-2.76391e-014	-2.57336e-014	-3.42955e-014	-3.10361e-014	4.07541e-015	1.50389e-014	-1.63803e-014	2.34895e-015	-1.24767e-014	-2.39417e-014	9.73557e-015	-2.43933e-014	-1.29635e-015	4.42207e-015	-3.72192e-015	-1.85832e-014
-3.86414e-014	-2.89177e-014	2.48918e-014	2.42738e-014	-7.18052e-016	-1.47412e-015	-2.37938e-014	-3.17413e-014	-2.55548e-014	-2.74961e-014	-2.59126e-014	-3.4224e-014	-3.07991e-014	3.97627e-015	1.48821e-014	-1.67014e-014	2.20157e-015	-1.30074e-014	-2.41069e-014	1.00636e-014	-2.42167e-014	-7.54592e-016	4.97156e-015	-3.24786e-015	-1.83904e-014
-3.78291e-014	-2.84139e-014	2.46295e-014	2.40515e-014	-1.00588e-015	-1.68902e-015	-2.42907e-014	-3.17679e-014	-2.59753e-014	-2.7334e-014	-2.60925e-014	-3.41458e-014	-3.05244e-014	3.84429e-015	1.47003e-014	-1.7009e-014	2.08964e-015	-1.35124e-014	-2.42328e-014	1.04463e-014	-2.3996e-014	-1.8161e-016	5.55204e-015	-2.75712e-015	-1.81469e-014
-3.6978e-014	-2.78871e-014	2.43171e-014	2.38072e-014	-1.30657e-015	-1.93398e-015	-2.47917e-014	-3.17776e-014	-2.63939e-014	-2.71534e-014	-2.62742e-014	-3.40616e-014	-3.0214e-014	3.67974e-015	1.44957e-014	-1.73026e-014	2.01438e-015	-1.3987e-014	-2.43188e-014	1.08843e-014	-2.37311e-014	4.21322e-016	6.16285e-015	-2.24963e-015	-1.78535e-014
-3.60929e-014	-2.73404e-014	2.39587e-014	2.35432e-014	-1.61723e-015	-2.20752e-015	-2.52969e-014	-3.17695e-014	-2.68098e-014	-2.6955e-014	-2.64577e-014	-3.39715e-014	-2.98701e-014	3.48374e-015	1.42707e-014	-1.75816e-014	1.97639e-015	-1.44271e-014	-2.43643e-014	1.13794e-014	-2.34214e-014	1.05219e-015	6.80409e-015	-1.72514e-015	-1.75104e-014
-3.51787e-014	-2.67765e-014	2.35584e-014	2.32628e-014	-1.93503e-015	-2.5079e-015	-2.5806e-014	-3.17432e-014	-2.7222e-014	-2.67389e-014	-2.66435e-014	-3.38752e-014	-2.94951e-014	3.25799e-015	1.40281e-014	-1.78445e-014	1.97644e-015	-1.48283e-014	-2.43697e-014	1.19325e-014	-2.30669e-014	1.70934e-015	7.47587e-015	-1.18339e-015	-1.71181e-014
-3.42414e-014	-2.61984e-014	2.31206e-014	2.29692e-014	-2.25684e-015	-2.83349e-015	-2.63191e-014	-3.16982e-014	-2.76297e-014	-2.65054e-014	-2.68315e-014	-3.37728e-014	-2.90915e-014	3.00378e-015	1.37707e-014	-1.80902e-014	2.01472e-015	-1.51874e-014	-2.4335e-014	1.25434e-014	-2.26684e-014	2.39116e-015	8.17767e-015	-6.2395e-016	-1.66777e-014
-3.3286e-014	-2.56097e-014	2.26501e-014	2.26657e-014	-2.57954e-015	-3.18282e-015	-2.68362e-014	-3.16333e-014	-2.80313e-014	-2.62556e-014	-2.70216e-014	-3.36638e-014	-2.86618e-014	2.72295e-015	1.35015e-014	-1.83173e-014	2.09067e-015	-1.5501e-014	-2.42606e-014	1.32122e-014	-2.22275e-014	3.096e-015	8.90856e-015	-4.65684e-017	-1.61906e-014
-3.23174e-014	-2.5014e-014	2.21525e-014	2.23563e-014	-2.90002e-015	-3.55335e-015	-2.73574e-014	-3.15482e-014	-2.84263e-014	-2.59899e-014	-2.72141e-014	-3.35478e-014	-2.82084e-014	2.41814e-015	1.32234e-014	-1.85244e-014	2.20388e-015	-1.57654e-014	-2.41477e-014	1.39382e-014	-2.17455e-014	3.82211e-015	9.66805e-015	5.48084e-016	-1.56588e-014
-3.13412e-014	-2.44149e-014	2.16329e-014	2.20443e-014	-3.21514e-015	-3.9426e-015	-2.78827e-014	-3.14425e-014	-2.88138e-014	-2.5709e-014	-2.74082e-014	-3.34244e-014	-2.77338e-014	2.09128e-015	1.29405e-014	-1.87102e-014	2.35373e-015	-1.59785e-014	-2.39973e-014	1.47201e-014	-2.12251e-014	4.56771e-015	1.04552e-014	1.16002e-015	-1.50853e-014
-3.03624e-014	-2.38161e-014	2.10968e-014	2.17337e-014	-3.52126e-015	-4.3474e-015	-2.84113e-014	-3.13168e-014	-2.91937e-014	-2.54136e-014	-2.7603e-014	-3.32932e-014	-2.72396e-014	1.74507e-015	1.26557e-014	-1.88742e-014	2.53931e-015	-1.61381e-014	-2.38113e-014	1.5556e-014	-2.06682e-014	5.33049e-015	1.12679e-014	1.78867e-015	-1.44734e-014
-2.93856e-014	-2.32211e-014	2.05498e-014	2.14285e-014	-3.81543e-015	-4.7646e-015	-2.8943e-014	-3.11717e-014	-2.95656e-014	-2.51046e-014	-2.77978e-014	-3.31541e-014	-2.67286e-014	1.38189e-015	1.23726e-014	-1.90148e-014	2.75862e-015	-1.62427e-014	-2.35917e-014	1.64436e-014	-2.00771e-014	6.1084e-015	1.21039e-014	2.43423e-015	-1.38271e-014
-2.84148e-014	-2.26327e-014	1.99979e-014	2.11322e-014	-4.09416e-015	-5.19092e-015	-2.94782e-014	-3.10071e-014	-2.99291e-014	-2.47826e-014	-2.79919e-014	-3.30064e-014	-2.62028e-014	1.00505e-015	1.20955e-014	-1.91309e-014	3.00965e-015	-1.62915e-014	-2.33406e-014	1.73803e-014	-1.94554e-014	6.89932e-015	1.29616e-014	3.09599e-015	-1.31495e-014
-2.74539e-014	-2.20548e-014	1.94474e-014	2.08486e-014	-4.35463e-015	-5.62291e-015	-3.00166e-014	-3.08233e-014	-3.02842e-014	-2.44489e-014	-2.81846e-014	-3.28492e-014	-2.5664e-014	6.17495e-016	1.18272e-014	-1.92211e-014	3.29018e-015	-1.62849e-014	-2.306e-014	1.83624e-014	-1.88066e-014	7.70131e-015	1.38383e-014	3.7733e-015	-1.24442e-014
-2.65071e-014	-2.14913e-014	1.89034e-014	2.05814e-014	-4.5944e-015	-6.0578e-015	-3.05585e-014	-3.06213e-014	-3.06306e-014	-2.4105e-014	-2.8375e-014	-3.26824e-014	-2.5115e-014	2.22182e-016	1.15706e-014	-1.92852e-014	3.59795e-015	-1.62232e-014	-2.27525e-014	1.93853e-014	-1.81355e-014	8.5123e-015	1.47313e-014	4.46516e-015	-1.17153e-014
-2.55783e-014	-2.09456e-014	1.8371e-014	2.03343e-014	-4.81117e-015	-6.49265e-015	-3.11035e-014	-3.04024e-014	-3.09688e-014	-2.37521e-014	-2.8562e-014	-3.25056e-014	-2.45575e-014	-1.78292e-016	1.13285e-014	-1.93226e-014	3.93033e-015	-1.61066e-014	-2.24205e-014	2.0444e-014	-1.74466e-014	9.32983e-015	1.56384e-014	5.1705e-015	-1.09673e-014
-2.46707e-014	-2.04203e-014	1.78553e-014	2.01103e-014	-5.00303e-015	-6.92398e-015	-3.16513e-014	-3.0167e-014	-3.12993e-014	-2.33907e-014	-2.87446e-014	-3.23185e-014	-2.39936e-014	-5.81098e-016	1.1104e-014	-1.93329e-014	4.28379e-015	-1.5937e-014	-2.20671e-014	2.15343e-014	-1.67441e-014	1.0151e-014	1.65563e-014	5.88789e-015	-1.02046e-014
-2.37874e-014	-1.99188e-014	1.73612e-014	1.99128e-014	-5.1684e-015	-7.34853e-015	-3.22013e-014	-2.9917e-014	-3.16229e-014	-2.30222e-014	-2.89223e-014	-3.21202e-014	-2.34249e-014	-9.83656e-016	1.08993e-014	-1.93159e-014	4.65457e-015	-1.5717e-014	-2.1696e-014	2.26515e-014	-1.60324e-014	1.09733e-014	1.74812e-014	6.61661e-015	-9.43152e-015
-2.29306e-014	-1.94437e-014	1.68933e-014	1.97445e-014	-5.30554e-015	-7.76362e-015	-3.27527e-014	-2.96541e-014	-3.19401e-014	-2.2648e-014	-2.90942e-014	-3.1911e-014	-2.28534e-014	-1.3826e-015	1.07164e-014	-1.92719e-014	5.03991e-015	-1.54491e-014	-2.13097e-014	2.3789e-014	-1.53166e-014	1.17949e-014	1.84102e-014	7.35494e-015	-8.6533e-015
-2.21023e-014	-1.89968e-014	1.64557e-014	1.96073e-014	-5.4134e-015	-8.1667e-015	-3.33056e-014	-2.93804e-014	-3.22513e-014	-2.22695e-014	-2.92598e-014	-3.16906e-014	-2.22806e-014	-1.77525e-015	1.05569e-014	-1.92015e-014	5.43623e-015	-1.51362e-014	-2.09114e-014	2.49406e-014	-1.46023e-014	1.26131e-014	1.93393e-014	8.10121e-015	-7.87444e-015
-2.13048e-014	-1.85797e-014	1.60519e-014	1.95039e-014	-5.49069e-015	-8.55505e-015	-3.38598e-014	-2.90988e-014	-3.2557e-014	-2.18883e-014	-2.94185e-014	-3.14585e-014	-2.17084e-014	-2.15942e-015	1.04221e-014	-1.91058e-014	5.84026e-015	-1.47824e-014	-2.0505e-014	2.61001e-014	-1.3894e-014	1.3425e-014	2.02652e-014	8.85424e-015	-7.0995e-015
-2.05393e-014	-1.81942e-014	1.56852e-014	1.94353e-014	-5.53681e-015	-8.9269e-015	-3.44151e-014	-2.88124e-014	-3.28587e-014	-2.15061e-014	-2.95701e-014	-3.12149e-014	-2.11381e-014	-2.53317e-015	1.03126e-014	-1.89857e-014	6.24826e-015	-1.43921e-014	-2.00936e-014	2.72603e-014	-1.31969e-014	1.4228e-014	2.11841e-014	9.6121e-015	-6.33332e-015
-1.98069e-014	-1.7842e-014	1.53588e-014	1.94028e-014	-5.55174e-015	-9.28066e-015	-3.49709e-014	-2.85235e-014	-3.31576e-014	-2.11242e-014	-2.97142e-014	-3.09598e-014	-2.05718e-014	-2.89428e-015	1.02293e-014	-1.88425e-014	6.65664e-015	-1.39701e-014	-1.96808e-014	2.84144e-014	-1.25162e-014	1.50194e-014	2.20924e-014	1.03724e-014	-5.58012e-015
-1.91089e-014	-1.75235e-014	1.50744e-014	1.94074e-014	-5.53581e-015	-9.61511e-015	-3.55268e-014	-2.82344e-014	-3.34546e-014	-2.07435e-014	-2.98507e-014	-3.06933e-014	-2.0011e-014	-3.24049e-015	1.01723e-014	-1.86775e-014	7.06115e-015	-1.35219e-014	-1.92708e-014	2.95553e-014	-1.18565e-014	1.57967e-014	2.29861e-014	1.11332e-014	-4.8452e-015
-1.84454e-014	-1.72384e-014	1.48332e-014	1.94495e-014	-5.48952e-015	-9.92914e-015	-3.60832e-014	-2.79488e-014	-3.37514e-014	-2.03665e-014	-2.99795e-014	-3.04159e-014	-1.94567e-014	-3.57004e-015	1.01406e-014	-1.8493e-014	7.45764e-015	-1.30525e-014	-1.88666e-014	3.0676e-014	-1.12225e-014	1.65575e-014	2.38609e-014	1.18929e-014	-4.13282e-015
-1.78162e-014	-1.69871e-014	1.46362e-014	1.95287e-014	-5.41427e-015	-1.02223e-014	-3.66396e-014	-2.76703e-014	-3.40499e-014	-1.99944e-014	-3.0101e-014	-3.01284e-014	-1.89105e-014	-3.88084e-015	1.01337e-014	-1.82908e-014	7.84245e-015	-1.25682e-014	-1.84712e-014	3.17694e-014	-1.06181e-014	1.7299e-014	2.47132e-014	1.26486e-014	-3.44683e-015
-1.72218e-014	-1.67689e-014	1.44842e-014	1.96447e-014	-5.31139e-015	-1.04946e-014	-3.71962e-014	-2.74026e-014	-3.43506e-014	-1.96282e-014	-3.02155e-014	-2.98314e-014	-1.83747e-014	-4.1721e-015	1.01506e-014	-1.80736e-014	8.21304e-015	-1.20743e-014	-1.8088e-014	3.28289e-014	-1.00475e-014	1.80187e-014	2.55396e-014	1.33984e-014	-2.79102e-015
-1.66628e-014	-1.65825e-014	1.43771e-014	1.97961e-014	-5.18271e-015	-1.07457e-014	-3.77524e-014	-2.7149e-014	-3.46547e-014	-1.92698e-014	-3.03232e-014	-2.95255e-014	-1.78509e-014	-4.44274e-015	1.01894e-014	-1.78447e-014	8.56542e-015	-1.15767e-014	-1.77197e-014	3.38477e-014	-9.51434e-015	1.87132e-014	2.63361e-014	1.41389e-014	-2.16962e-015
-1.61385e-014	-1.64264e-014	1.43149e-014	1.99816e-014	-5.03009e-015	-1.0976e-014	-3.83086e-014	-2.69126e-014	-3.4963e-014	-1.89209e-014	-3.04244e-014	-2.92116e-014	-1.73407e-014	-4.69164e-015	1.02482e-014	-1.76072e-014	8.89647e-015	-1.10818e-014	-1.73693e-014	3.48191e-014	-9.02228e-015	1.93803e-014	2.70994e-014	1.48675e-014	-1.58575e-015
-1.56479e-014	-1.62986e-014	1.42969e-014	2.01992e-014	-4.85552e-015	-1.11868e-014	-3.8865e-014	-2.66966e-014	-3.52766e-014	-1.85831e-014	-3.05195e-014	-2.88907e-014	-1.68452e-014	-4.91903e-015	1.03256e-014	-1.73637e-014	9.20275e-015	-1.05956e-014	-1.70395e-014	3.57369e-014	-8.57438e-015	2.00171e-014	2.78261e-014	1.55807e-014	-1.04193e-015
-1.5191e-014	-1.61974e-014	1.43211e-014	2.04464e-014	-4.66161e-015	-1.13786e-014	-3.94211e-014	-2.65044e-014	-3.55966e-014	-1.82568e-014	-3.06093e-014	-2.85643e-014	-1.63663e-014	-5.12451e-015	1.04191e-014	-1.71179e-014	9.48272e-015	-1.01236e-014	-1.67326e-014	3.65955e-014	-8.17257e-015	2.06215e-014	2.85128e-014	1.62759e-014	-5.40459e-016
-1.47659e-014	-1.61201e-014	1.43849e-014	2.07202e-014	-4.45118e-015	-1.15528e-014	-3.99766e-014	-2.63392e-014	-3.59247e-014	-1.79442e-014	-3.06947e-014	-2.82336e-014	-1.59056e-014	-5.30798e-015	1.05263e-014	-1.68735e-014	9.73383e-015	-9.67147e-015	-1.64509e-014	3.73888e-014	-7.81875e-015	2.11901e-014	2.91565e-014	1.69504e-014	-8.40366e-017
-1.43719e-014	-1.60638e-014	1.44866e-014	2.10181e-014	-4.22754e-015	-1.17113e-014	-4.05318e-014	-2.62044e-014	-3.62619e-014	-1.7646e-014	-3.07762e-014	-2.78996e-014	-1.54646e-014	-5.46902e-015	1.06439e-014	-1.66337e-014	9.9542e-015	-9.2441e-015	-1.61965e-014	3.81121e-014	-7.51467e-015	2.17205e-014	2.97547e-014	1.76008e-014	3.25621e-016
-1.40074e-014	-1.60252e-014	1.46234e-014	2.1336e-014	-3.99353e-015	-1.18555e-014	-4.10862e-014	-2.61023e-014	-3.66083e-014	-1.73637e-014	-3.08544e-014	-2.7564e-014	-1.50447e-014	-5.60759e-015	1.07692e-014	-1.64021e-014	1.01423e-014	-8.84582e-015	-1.5971e-014	3.87604e-014	-7.26168e-015	2.22106e-014	3.03044e-014	1.82243e-014	6.87059e-016
-1.36714e-014	-1.60013e-014	1.47921e-014	2.16704e-014	-3.75283e-015	-1.19876e-014	-4.16399e-014	-2.60356e-014	-3.69635e-014	-1.70983e-014	-3.09307e-014	-2.72279e-014	-1.46479e-014	-5.72453e-015	1.08991e-014	-1.61832e-014	1.02965e-014	-8.48138e-015	-1.57759e-014	3.93294e-014	-7.06055e-015	2.26577e-014	3.08046e-014	1.88184e-014	9.98371e-016
-1.33626e-014	-1.59893e-014	1.49888e-014	2.20173e-014	-3.50886e-015	-1.21105e-014	-4.2193e-014	-2.60061e-014	-3.73281e-014	-1.68503e-014	-3.10052e-014	-2.6893e-014	-1.42757e-014	-5.81981e-015	1.10311e-014	-1.59803e-014	1.04163e-014	-8.15494e-015	-1.56126e-014	3.98155e-014	-6.91089e-015	2.30595e-014	3.1253e-014	1.93802e-014	1.25922e-015
-1.30795e-014	-1.59851e-014	1.52099e-014	2.23729e-014	-3.26545e-015	-1.22265e-014	-4.27453e-014	-2.60161e-014	-3.77025e-014	-1.66204e-014	-3.10785e-014	-2.65604e-014	-1.39292e-014	-5.89349e-015	1.11621e-014	-1.5797e-014	1.0501e-014	-7.87069e-015	-1.5482e-014	4.02158e-014	-6.81205e-015	2.34142e-014	3.16481e-014	1.99063e-014	1.46979e-015
-1.28205e-014	-1.59851e-014	1.54517e-014	2.27333e-014	-3.02653e-015	-1.23381e-014	-4.32971e-014	-2.60664e-014	-3.80861e-014	-1.64091e-014	-3.11517e-014	-2.62316e-014	-1.36097e-014	-5.94635e-015	1.12889e-014	-1.56362e-014	1.05499e-014	-7.63152e-015	-1.53846e-014	4.05274e-014	-6.76348e-015	2.37197e-014	3.19892e-014	2.03941e-014	1.63045e-015
-1.25848e-014	-1.59855e-014	1.57098e-014	2.3094e-014	-2.79554e-015	-1.24476e-014	-4.3848e-014	-2.61574e-014	-3.84779e-014	-1.62173e-014	-3.1225e-014	-2.59079e-014	-1.33186e-014	-5.97944e-015	1.14085e-014	-1.55003e-014	1.05633e-014	-7.44017e-015	-1.53212e-014	4.07488e-014	-6.76304e-015	2.39743e-014	3.2275e-014	2.0841e-014	1.74192e-015
-1.23708e-014	-1.59822e-014	1.598e-014	2.34507e-014	-2.57539e-015	-1.25574e-014	-4.43974e-014	-2.629e-014	-3.88774e-014	-1.60448e-014	-3.12988e-014	-2.55911e-014	-1.3057e-014	-5.99267e-015	1.15185e-014	-1.53928e-014	1.05416e-014	-7.29894e-015	-1.52919e-014	4.08788e-014	-6.80893e-015	2.41756e-014	3.2505e-014	2.12447e-014	1.80552e-015
-1.2177e-014	-1.59708e-014	1.62582e-014	2.37991e-014	-2.3699e-015	-1.26708e-014	-4.49459e-014	-2.64648e-014	-3.92834e-014	-1.58915e-014	-3.13737e-014	-2.52816e-014	-1.28263e-014	-5.98701e-015	1.16165e-014	-1.53169e-014	1.04856e-014	-7.20992e-015	-1.52959e-014	4.0917e-014	-6.89839e-015	2.43229e-014	3.26798e-014	2.16031e-014	1.82204e-015
-1.20022e-014	-1.59487e-014	1.65404e-014	2.41351e-014	-2.18207e-015	-1.27896e-014	-4.54937e-014	-2.66812e-014	-3.9695e-014	-1.57579e-014	-3.14507e-014	-2.49805e-014	-1.26278e-014	-5.96322e-015	1.17003e-014	-1.52745e-014	1.03961e-014	-7.17363e-015	-1.53329e-014	4.08628e-014	-7.02812e-015	2.44152e-014	3.27997e-014	2.19139e-014	1.7928e-015
-1.18449e-014	-1.59122e-014	1.68221e-014	2.44547e-014	-2.01449e-015	-1.29165e-014	-4.60404e-014	-2.69388e-014	-4.01111e-014	-1.56442e-014	-3.15296e-014	-2.46889e-014	-1.24625e-014	-5.92264e-015	1.17682e-014	-1.52671e-014	1.0275e-014	-7.19074e-015	-1.54027e-014	4.07169e-014	-7.19502e-015	2.44518e-014	3.28651e-014	2.21749e-014	1.71991e-015
-1.17037e-014	-1.58581e-014	1.70991e-014	2.47538e-014	-1.87024e-015	-1.30529e-014	-4.65865e-014	-2.72363e-014	-4.05296e-014	-1.55499e-014	-3.16098e-014	-2.44074e-014	-1.23314e-014	-5.86593e-015	1.18187e-014	-1.52968e-014	1.01236e-014	-7.2619e-015	-1.55043e-014	4.04809e-014	-7.39607e-015	2.4432e-014	3.28768e-014	2.23843e-014	1.60529e-015
-1.15771e-014	-1.57833e-014	1.73672e-014	2.50288e-014	-1.75211e-015	-1.32011e-014	-4.7132e-014	-2.75719e-014	-4.09491e-014	-1.54738e-014	-3.16912e-014	-2.41366e-014	-1.2235e-014	-5.7938e-015	1.18503e-014	-1.53643e-014	9.94365e-015	-7.38621e-015	-1.56357e-014	4.0157e-014	-7.62818e-015	2.4355e-014	3.28362e-014	2.25408e-014	1.45174e-015
-1.1464e-014	-1.56849e-014	1.76221e-014	2.52767e-014	-1.66196e-015	-1.33627e-014	-4.76767e-014	-2.79435e-014	-4.13672e-014	-1.54152e-014	-3.1774e-014	-2.38772e-014	-1.21735e-014	-5.70686e-015	1.1862e-014	-1.54701e-014	9.73728e-015	-7.56212e-015	-1.5796e-014	3.97478e-014	-7.88656e-015	2.42208e-014	3.27451e-014	2.2644e-014	1.26195e-015
-1.13633e-014	-1.55603e-014	1.78607e-014	2.5495e-014	-1.60238e-015	-1.3539e-014	-4.82205e-014	-2.83497e-014	-4.17821e-014	-1.53733e-014	-3.18578e-014	-2.36293e-014	-1.21472e-014	-5.60662e-015	1.1852e-014	-1.56145e-014	9.50661e-015	-7.78883e-015	-1.59841e-014	3.92556e-014	-8.16749e-015	2.40298e-014	3.26049e-014	2.26938e-014	1.03814e-015
-1.12742e-014	-1.54079e-014	1.80796e-014	2.56811e-014	-1.57496e-015	-1.37317e-014	-4.87639e-014	-2.87872e-014	-4.21906e-014	-1.53473e-014	-3.19419e-014	-2.3393e-014	-1.21566e-014	-5.49354e-015	1.18205e-014	-1.57972e-014	9.25333e-015	-8.06485e-015	-1.61976e-014	3.86843e-014	-8.46716e-015	2.3783e-014	3.24179e-014	2.26894e-014	7.83321e-016
-1.11951e-014	-1.52254e-014	1.82753e-014	2.58326e-014	-1.58126e-015	-1.39412e-014	-4.93072e-014	-2.92524e-014	-4.25901e-014	-1.53366e-014	-3.20254e-014	-2.31688e-014	-1.22015e-014	-5.36868e-015	1.17674e-014	-1.60182e-014	8.98036e-015	-8.38781e-015	-1.64342e-014	3.80382e-014	-8.78185e-015	2.34819e-014	3.21869e-014	2.26305e-014	5.00899e-016
-1.11249e-014	-1.50122e-014	1.84446e-014	2.59472e-014	-1.62248e-015	-1.41678e-014	-4.98497e-014	-2.97419e-014	-4.29784e-014	-1.53396e-014	-3.21073e-014	-2.29561e-014	-1.22815e-014	-5.23301e-015	1.16926e-014	-1.62759e-014	8.69019e-015	-8.75494e-015	-1.66926e-014	3.73218e-014	-9.10689e-015	2.31273e-014	3.19146e-014	2.25179e-014	1.94339e-016
-1.10626e-014	-1.47675e-014	1.85845e-014	2.60234e-014	-1.69931e-015	-1.44118e-014	-5.03911e-014	-3.02519e-014	-4.33529e-014	-1.53548e-014	-3.21866e-014	-2.27548e-014	-1.23965e-014	-5.08756e-015	1.15972e-014	-1.65686e-014	8.38544e-015	-9.16312e-015	-1.69702e-014	3.65397e-014	-9.43795e-015	2.27208e-014	3.16043e-014	2.23524e-014	-1.33084e-016
-1.10069e-014	-1.44904e-014	1.86926e-014	2.60596e-014	-1.81194e-015	-1.46729e-014	-5.09311e-014	-3.07777e-014	-4.37112e-014	-1.53816e-014	-3.22625e-014	-2.25644e-014	-1.25456e-014	-4.93293e-015	1.14819e-014	-1.68942e-014	8.0679e-015	-9.60937e-015	-1.7265e-014	3.56964e-014	-9.771e-015	2.22644e-014	3.12599e-014	2.21354e-014	-4.77864e-016
-1.09569e-014	-1.41809e-014	1.87674e-014	2.60559e-014	-1.96032e-015	-1.4951e-014	-5.14692e-014	-3.13152e-014	-4.40505e-014	-1.54188e-014	-3.23335e-014	-2.23842e-014	-1.27277e-014	-4.76993e-015	1.13476e-014	-1.72508e-014	7.74038e-015	-1.00903e-014	-1.75755e-014	3.47978e-014	-1.01031e-014	2.17607e-014	3.08844e-014	2.18679e-014	-8.36458e-016
-1.09114e-014	-1.38393e-014	1.88074e-014	2.60122e-014	-2.14455e-015	-1.52456e-014	-5.20052e-014	-3.18603e-014	-4.43686e-014	-1.54645e-014	-3.23988e-014	-2.22133e-014	-1.29416e-014	-4.59925e-015	1.11955e-014	-1.76359e-014	7.40581e-015	-1.06024e-014	-1.78995e-014	3.38497e-014	-1.04305e-014	2.12121e-014	3.04816e-014	2.15517e-014	-1.20591e-015
-1.08696e-014	-1.34665e-014	1.88109e-014	2.59288e-014	-2.36427e-015	-1.55559e-014	-5.25388e-014	-3.24088e-014	-4.46631e-014	-1.55171e-014	-3.24565e-014	-2.20509e-014	-1.31861e-014	-4.42143e-015	1.10267e-014	-1.80468e-014	7.06554e-015	-1.11424e-014	-1.82351e-014	3.2858e-014	-1.07509e-014	2.06208e-014	3.00549e-014	2.11892e-014	-1.58286e-015
-1.08303e-014	-1.30633e-014	1.87768e-014	2.58067e-014	-2.61807e-015	-1.58806e-014	-5.30698e-014	-3.29561e-014	-4.49316e-014	-1.55753e-014	-3.25055e-014	-2.18961e-014	-1.34591e-014	-4.23775e-015	1.08425e-014	-1.84805e-014	6.7221e-015	-1.17061e-014	-1.85796e-014	3.18292e-014	-1.10612e-014	1.99903e-014	2.96076e-014	2.07831e-014	-1.96443e-015
-1.07929e-014	-1.26312e-014	1.8705e-014	2.56463e-014	-2.90492e-015	-1.62186e-014	-5.35984e-014	-3.34972e-014	-4.51728e-014	-1.5638e-014	-3.25449e-014	-2.17478e-014	-1.37589e-014	-4.04943e-015	1.06448e-014	-1.89328e-014	6.377e-015	-1.22896e-014	-1.89306e-014	3.07691e-014	-1.13585e-014	1.93238e-014	2.91436e-014	2.0337e-014	-2.34752e-015
-1.07574e-014	-1.21722e-014	1.85949e-014	2.54494e-014	-3.2236e-015	-1.65682e-014	-5.41242e-014	-3.40277e-014	-4.53849e-014	-1.57041e-014	-3.25738e-014	-2.16052e-014	-1.40842e-014	-3.85791e-015	1.04357e-014	-1.94001e-014	6.03156e-015	-1.28885e-014	-1.92865e-014	2.96839e-014	-1.16405e-014	1.86246e-014	2.86666e-014	1.98536e-014	-2.72912e-015
-1.07221e-014	-1.16879e-014	1.84468e-014	2.52175e-014	-3.57223e-015	-1.69283e-014	-5.46465e-014	-3.4544e-014	-4.55665e-014	-1.57722e-014	-3.25909e-014	-2.14671e-014	-1.44323e-014	-3.66377e-015	1.02166e-014	-1.98794e-014	5.68709e-015	-1.34996e-014	-1.96452e-014	2.85805e-014	-1.19057e-014	1.78965e-014	2.81804e-014	1.93363e-014	-3.1062e-015
-1.0686e-014	-1.11807e-014	1.82612e-014	2.49531e-014	-3.94934e-015	-1.72966e-014	-5.51649e-014	-3.50415e-014	-4.57172e-014	-1.58416e-014	-3.25956e-014	-2.13324e-014	-1.48002e-014	-3.46834e-015	9.98891e-015	-2.03672e-014	5.34443e-015	-1.412e-014	-2.00053e-014	2.74644e-014	-1.2153e-014	1.71431e-014	2.76882e-014	1.87887e-014	-3.47747e-015
-1.06489e-014	-1.06538e-014	1.80388e-014	2.46588e-014	-4.35278e-015	-1.76706e-014	-5.56788e-014	-3.55166e-014	-4.58361e-014	-1.59116e-014	-3.2587e-014	-2.11993e-014	-1.51858e-014	-3.27273e-015	9.75412e-015	-2.08598e-014	5.00512e-015	-1.47462e-014	-2.03652e-014	2.63417e-014	-1.23822e-014	1.63687e-014	2.71937e-014	1.82151e-014	-3.84064e-015
-1.06095e-014	-1.01094e-014	1.77803e-014	2.43364e-014	-4.78056e-015	-1.80489e-014	-5.61877e-014	-3.59659e-014	-4.59232e-014	-1.59815e-014	-3.25638e-014	-2.10665e-014	-1.55863e-014	-3.07923e-015	9.51407e-015	-2.13544e-014	4.66913e-015	-1.53756e-014	-2.0724e-014	2.52178e-014	-1.25926e-014	1.55767e-014	2.67003e-014	1.76194e-014	-4.19401e-015
-1.05672e-014	-9.55128e-015	1.74862e-014	2.39892e-014	-5.23018e-015	-1.84296e-014	-5.66913e-014	-3.6386e-014	-4.59783e-014	-1.60503e-014	-3.25258e-014	-2.09327e-014	-1.59982e-014	-2.88885e-015	9.26982e-015	-2.18479e-014	4.33745e-015	-1.60045e-014	-2.10805e-014	2.40981e-014	-1.27847e-014	1.47715e-014	2.6212e-014	1.70058e-014	-4.53608e-015
-1.05212e-014	-8.98234e-015	1.71581e-014	2.36206e-014	-5.6989e-015	-1.88108e-014	-5.71889e-014	-3.67742e-014	-4.60014e-014	-1.61175e-014	-3.24724e-014	-2.07964e-014	-1.64185e-014	-2.70317e-015	9.0228e-015	-2.23374e-014	4.00971e-015	-1.66304e-014	-2.14331e-014	2.29887e-014	-1.2959e-014	1.39565e-014	2.57321e-014	1.63787e-014	-4.86582e-015
-1.0471e-014	-8.40533e-015	1.67978e-014	2.32327e-014	-6.18431e-015	-1.91915e-014	-5.768e-014	-3.71278e-014	-4.5993e-014	-1.61826e-014	-3.24033e-014	-2.06564e-014	-1.68445e-014	-2.5244e-015	8.77346e-015	-2.28205e-014	3.68546e-015	-1.72506e-014	-2.17815e-014	2.18941e-014	-1.3116e-014	1.31359e-014	2.52623e-014	1.57425e-014	-5.1822e-015
-1.04153e-014	-7.82415e-015	1.6407e-014	2.28282e-014	-6.68393e-015	-1.95696e-014	-5.81641e-014	-3.74444e-014	-4.59542e-014	-1.62453e-014	-3.23185e-014	-2.05109e-014	-1.72727e-014	-2.35453e-015	8.5235e-015	-2.32954e-014	3.36493e-015	-1.78632e-014	-2.21251e-014	2.08201e-014	-1.32569e-014	1.23139e-014	2.4806e-014	1.51009e-014	-5.4841e-015
-1.03535e-014	-7.24205e-015	1.59885e-014	2.24109e-014	-7.19591e-015	-1.99434e-014	-5.86412e-014	-3.77228e-014	-4.58864e-014	-1.63052e-014	-3.22182e-014	-2.0359e-014	-1.77001e-014	-2.19538e-015	8.27367e-015	-2.37599e-014	3.04778e-015	-1.8466e-014	-2.24635e-014	1.9771e-014	-1.3384e-014	1.14939e-014	2.4365e-014	1.44585e-014	-5.7714e-015
-1.02844e-014	-6.66243e-015	1.55444e-014	2.19839e-014	-7.71793e-015	-2.03123e-014	-5.91108e-014	-3.79616e-014	-4.57912e-014	-1.63626e-014	-3.21026e-014	-2.01995e-014	-1.8123e-014	-2.0497e-015	8.02397e-015	-2.4212e-014	2.73298e-015	-1.90566e-014	-2.27961e-014	1.8751e-014	-1.34996e-014	1.06797e-014	2.39416e-014	1.38194e-014	-6.04436e-015
-1.02069e-014	-6.08838e-015	1.50767e-014	2.15499e-014	-8.24735e-015	-2.06751e-014	-5.95726e-014	-3.816e-014	-4.567e-014	-1.64172e-014	-3.19717e-014	-2.00312e-014	-1.85379e-014	-1.91902e-015	7.77496e-015	-2.46512e-014	2.41947e-015	-1.96336e-014	-2.3123e-014	1.77639e-014	-1.36058e-014	9.87494e-015	2.35374e-014	1.31879e-014	-6.30284e-015
-1.01207e-014	-5.5232e-015	1.45878e-014	2.11114e-014	-8.78103e-015	-2.10306e-014	-6.00266e-014	-3.83175e-014	-4.5526e-014	-1.6469e-014	-3.18262e-014	-1.98533e-014	-1.89412e-014	-1.80521e-015	7.52641e-015	-2.50769e-014	2.10583e-015	-2.01962e-014	-2.3445e-014	1.68129e-014	-1.37056e-014	9.08262e-015	2.31542e-014	1.25674e-014	-6.54757e-015
-1.00244e-014	-4.97009e-015	1.40801e-014	2.0671e-014	-9.31636e-015	-2.13779e-014	-6.04718e-014	-3.84333e-014	-4.53619e-014	-1.65191e-014	-3.16668e-014	-1.96649e-014	-1.93301e-014	-1.7106e-015	7.27805e-015	-2.54888e-014	1.79086e-015	-2.07431e-014	-2.3762e-014	1.59006e-014	-1.38018e-014	8.30554e-015	2.27932e-014	1.19612e-014	-6.77863e-015
-9.91776e-015	-4.43228e-015	1.35564e-014	2.02316e-014	-9.85129e-015	-2.17167e-014	-6.09071e-014	-3.85078e-014	-4.51802e-014	-1.65685e-014	-3.1494e-014	-1.94655e-014	-1.97007e-014	-1.6372e-015	7.02937e-015	-2.58872e-014	1.47299e-015	-2.12737e-014	-2.40745e-014	1.50296e-014	-1.38974e-014	7.54697e-015	2.2455e-014	1.1373e-014	-6.99683e-015
-9.80024e-015	-3.91248e-015	1.30189e-014	1.97955e-014	-1.03832e-014	-2.20466e-014	-6.13326e-014	-3.85425e-014	-4.49839e-014	-1.66169e-014	-3.1309e-014	-1.9255e-014	-2.00495e-014	-1.58732e-015	6.77977e-015	-2.6272e-014	1.15135e-015	-2.17872e-014	-2.43838e-014	1.42017e-014	-1.39952e-014	6.8091e-015	2.2141e-014	1.08061e-014	-7.20328e-015
-9.67109e-015	-3.41377e-015	1.24706e-014	1.93654e-014	-1.09107e-014	-2.23673e-014	-6.17474e-014	-3.85383e-014	-4.47759e-014	-1.6665e-014	-3.11127e-014	-1.90326e-014	-2.03732e-014	-1.56351e-015	6.52851e-015	-2.66452e-014	8.24568e-016	-2.2283e-014	-2.46908e-014	1.34184e-014	-1.40989e-014	6.09417e-015	2.18508e-014	1.02623e-014	-7.39932e-015
-9.52945e-015	-2.9377e-015	1.19138e-014	1.89434e-014	-1.14319e-014	-2.26786e-014	-6.21515e-014	-3.84962e-014	-4.45601e-014	-1.67135e-014	-3.09064e-014	-1.87976e-014	-2.06682e-014	-1.56763e-015	6.27462e-015	-2.70085e-014	4.90626e-016	-2.27615e-014	-2.4996e-014	1.26803e-014	-1.42125e-014	5.40431e-015	2.15846e-014	9.74409e-015	-7.58628e-015
-9.37462e-015	-2.48644e-015	1.13509e-014	1.85308e-014	-1.19448e-014	-2.29812e-014	-6.25455e-014	-3.84178e-014	-4.43398e-014	-1.67636e-014	-3.06915e-014	-1.85502e-014	-2.09316e-014	-1.6009e-015	6.0168e-015	-2.73631e-014	1.47893e-016	-2.32222e-014	-2.53001e-014	1.19879e-014	-1.43388e-014	4.74089e-015	2.1342e-014	9.25265e-015	-7.76611e-015
-9.20574e-015	-2.06224e-015	1.07839e-014	1.81285e-014	-1.2448e-014	-2.32753e-014	-6.29289e-014	-3.83051e-014	-4.41177e-014	-1.68158e-014	-3.04696e-014	-1.82903e-014	-2.11613e-014	-1.66544e-015	5.754e-015	-2.77106e-014	-2.04368e-016	-2.3665e-014	-2.56041e-014	1.1342e-014	-1.44803e-014	4.10502e-015	2.11214e-014	8.78997e-015	-7.94054e-015
-9.02224e-015	-1.66713e-015	1.02154e-014	1.77379e-014	-1.29398e-014	-2.35621e-014	-6.33013e-014	-3.81603e-014	-4.38972e-014	-1.68711e-014	-3.02419e-014	-1.80181e-014	-2.1355e-014	-1.76349e-015	5.48525e-015	-2.80542e-014	-5.6815e-016	-2.40903e-014	-2.59092e-014	1.07418e-014	-1.464e-014	3.4975e-015	2.09219e-014	8.35699e-015	-8.11167e-015
-8.82355e-015	-1.30192e-015	9.64699e-015	1.73596e-014	-1.34193e-014	-2.38421e-014	-6.36628e-014	-3.79858e-014	-4.36817e-014	-1.69302e-014	-3.00098e-014	-1.77337e-014	-2.151e-014	-1.89573e-015	5.20954e-015	-2.83961e-014	-9.44442e-016	-2.44987e-014	-2.62164e-014	1.01856e-014	-1.48212e-014	2.91858e-015	2.07424e-014	7.95454e-015	-8.28067e-015
-8.60939e-015	-9.68245e-016	9.08073e-015	1.69943e-014	-1.3885e-014	-2.4116e-014	-6.40122e-014	-3.77843e-014	-4.34743e-014	-1.69941e-014	-2.97751e-014	-1.74377e-014	-2.16241e-014	-2.06355e-015	4.92485e-015	-2.87388e-014	-1.33435e-015	-2.48906e-014	-2.65273e-014	9.67216e-015	-1.50263e-014	2.36843e-015	2.05811e-014	7.58217e-015	-8.4494e-015
-8.37932e-015	-6.67131e-016	8.51845e-015	1.66425e-014	-1.43358e-014	-2.43849e-014	-6.43492e-014	-3.75593e-014	-4.32785e-014	-1.70636e-014	-2.95385e-014	-1.71304e-014	-2.16961e-014	-2.26761e-015	4.63004e-015	-2.9086e-014	-1.7383e-015	-2.52662e-014	-2.68426e-014	9.20012e-015	-1.52578e-014	1.84659e-015	2.04361e-014	7.23994e-015	-8.62021e-015
-8.1327e-015	-3.99708e-016	7.96193e-015	1.6304e-014	-1.4771e-014	-2.46504e-014	-6.46735e-014	-3.73131e-014	-4.3097e-014	-1.71392e-014	-2.93013e-014	-1.68121e-014	-2.17242e-014	-2.50894e-015	4.32373e-015	-2.94407e-014	-2.15655e-015	-2.56258e-014	-2.71635e-014	8.76732e-015	-1.55176e-014	1.35217e-015	2.03052e-014	6.92704e-015	-8.79517e-015
-7.86973e-015	-1.66275e-016	7.41239e-015	1.5979e-014	-1.51898e-014	-2.49134e-014	-6.4986e-014	-3.70477e-014	-4.29331e-014	-1.72214e-014	-2.9065e-014	-1.64842e-014	-2.17068e-014	-2.78782e-015	4.0051e-015	-2.98058e-014	-2.59064e-015	-2.59699e-014	-2.74911e-014	8.37063e-015	-1.58074e-014	8.84269e-016	2.01858e-014	6.64238e-015	-8.97576e-015
-7.59055e-015	3.286e-017	6.872e-015	1.56672e-014	-1.55913e-014	-2.51752e-014	-6.52867e-014	-3.67661e-014	-4.27893e-014	-1.73105e-014	-2.88308e-014	-1.61473e-014	-2.16429e-014	-3.10372e-015	3.67359e-015	-3.01842e-014	-3.04058e-015	-2.62991e-014	-2.78255e-014	8.00692e-015	-1.61287e-014	4.418e-016	2.00762e-014	6.38471e-015	-9.16375e-015
-7.29565e-015	1.97714e-016	6.34204e-015	1.53678e-014	-1.59752e-014	-2.54363e-014	-6.5576e-014	-3.64709e-014	-4.2668e-014	-1.74069e-014	-2.85998e-014	-1.58028e-014	-2.15319e-014	-3.4566e-015	3.32843e-015	-3.05785e-014	-3.50639e-015	-2.66134e-014	-2.81678e-014	7.67241e-015	-1.64824e-014	2.3301e-017	1.99737e-014	6.15211e-015	-9.36155e-015
-6.98556e-015	3.28715e-016	5.82322e-015	1.50805e-014	-1.6341e-014	-2.56983e-014	-6.58533e-014	-3.61643e-014	-4.25701e-014	-1.7511e-014	-2.8373e-014	-1.54517e-014	-2.13737e-014	-3.84561e-015	2.96919e-015	-3.09907e-014	-3.98844e-015	-2.69135e-014	-2.85187e-014	7.36339e-015	-1.68698e-014	-3.73361e-016	1.98761e-014	5.94274e-015	-9.5709e-015
-6.66017e-015	4.26506e-016	5.31672e-015	1.48043e-014	-1.66891e-014	-2.59622e-014	-6.61193e-014	-3.58489e-014	-4.24976e-014	-1.76221e-014	-2.81514e-014	-1.50949e-014	-2.11689e-014	-4.26946e-015	2.5958e-015	-3.14237e-014	-4.48554e-015	-2.71999e-014	-2.88784e-014	7.0758e-015	-1.72909e-014	-7.4987e-016	1.97802e-014	5.75394e-015	-9.79295e-015
-6.31955e-015	4.91855e-016	4.82269e-015	1.45389e-014	-1.70196e-014	-2.62285e-014	-6.63735e-014	-3.55275e-014	-4.24521e-014	-1.77405e-014	-2.79353e-014	-1.47334e-014	-2.09175e-014	-4.72683e-015	2.2084e-015	-3.18792e-014	-4.99722e-015	-2.74731e-014	-2.92472e-014	6.80503e-015	-1.77459e-014	-1.10865e-015	1.96839e-014	5.5832e-015	-1.0029e-014
-5.96485e-015	5.25072e-016	4.34196e-015	1.42836e-014	-1.73322e-014	-2.64979e-014	-6.66158e-014	-3.52022e-014	-4.24344e-014	-1.78653e-014	-2.77254e-014	-1.43683e-014	-2.06201e-014	-5.21666e-015	1.80687e-015	-3.23587e-014	-5.52242e-015	-2.77338e-014	-2.96253e-014	6.54683e-015	-1.82337e-014	-1.45208e-015	1.95841e-014	5.42808e-015	-1.02804e-014
-5.59656e-015	5.2645e-016	3.8749e-015	1.40374e-014	-1.76262e-014	-2.67705e-014	-6.68465e-014	-3.48744e-014	-4.24448e-014	-1.79961e-014	-2.75219e-014	-1.40008e-014	-2.02781e-014	-5.73653e-015	1.39193e-015	-3.2864e-014	-6.06084e-015	-2.79828e-014	-3.00115e-014	6.2965e-015	-1.87538e-014	-1.78323e-015	1.94787e-014	5.28541e-015	-1.05483e-014
-5.21489e-015	4.97276e-016	3.42224e-015	1.37987e-014	-1.79017e-014	-2.70469e-014	-6.70659e-014	-3.45463e-014	-4.24832e-014	-1.81328e-014	-2.73255e-014	-1.36319e-014	-1.98927e-014	-6.28368e-015	9.64446e-016	-3.33952e-014	-6.61166e-015	-2.82206e-014	-3.04053e-014	6.04942e-015	-1.93055e-014	-2.10433e-015	1.93654e-014	5.15181e-015	-1.08331e-014
-4.82129e-015	4.38437e-016	2.98471e-015	1.35665e-014	-1.81585e-014	-2.73271e-014	-6.72735e-014	-3.42194e-014	-4.25488e-014	-1.82746e-014	-2.71361e-014	-1.32629e-014	-1.9466e-014	-6.85621e-015	5.25843e-016	-3.39526e-014	-7.17339e-015	-2.84482e-014	-3.08065e-014	5.80122e-015	-1.98873e-014	-2.41796e-015	1.92417e-014	5.02421e-015	-1.11365e-014
-4.41691e-015	3.50907e-016	2.56151e-015	1.33407e-014	-1.83973e-014	-2.76109e-014	-6.74703e-014	-3.3895e-014	-4.26417e-014	-1.84199e-014	-2.69532e-014	-1.28954e-014	-1.8999e-014	-7.45114e-015	7.72151e-017	-3.45359e-014	-7.74445e-015	-2.8666e-014	-3.12139e-014	5.54742e-015	-2.04973e-014	-2.72698e-015	1.91055e-014	4.90002e-015	-1.1459e-014
-4.00275e-015	2.35601e-016	2.15262e-015	1.31203e-014	-1.86174e-014	-2.78987e-014	-6.76569e-014	-3.35743e-014	-4.27602e-014	-1.85681e-014	-2.67765e-014	-1.25304e-014	-1.84941e-014	-8.06526e-015	-3.80629e-016	-3.51443e-014	-8.32387e-015	-2.88753e-014	-3.16264e-014	5.28319e-015	-2.1133e-014	-3.03408e-015	1.89543e-014	4.77603e-015	-1.18009e-014
-3.58037e-015	9.32599e-017	1.75755e-015	1.29051e-014	-1.88186e-014	-2.81895e-014	-6.78328e-014	-3.32588e-014	-4.29025e-014	-1.87177e-014	-2.66063e-014	-1.21691e-014	-1.79537e-014	-8.69566e-015	-8.45089e-016	-3.57769e-014	-8.91031e-015	-2.90767e-014	-3.20435e-014	5.00321e-015	-2.17916e-014	-3.34237e-015	1.87862e-014	4.64918e-015	-1.21621e-014
-3.15128e-015	-7.43762e-017	1.37607e-015	1.2694e-014	-1.90019e-014	-2.84829e-014	-6.79985e-014	-3.29491e-014	-4.30667e-014	-1.88675e-014	-2.64416e-014	-1.18124e-014	-1.73807e-014	-9.33854e-015	-1.3143e-015	-3.64325e-014	-9.50229e-015	-2.92708e-014	-3.24639e-014	4.70263e-015	-2.24706e-014	-3.65422e-015	1.86e-014	4.51638e-015	-1.25426e-014
-2.71653e-015	-2.66264e-016	1.00804e-015	1.24867e-014	-1.91673e-014	-2.87769e-014	-6.81549e-014	-3.2646e-014	-4.32502e-014	-1.90162e-014	-2.62811e-014	-1.14618e-014	-1.67781e-014	-9.99053e-015	-1.7861e-015	-3.71083e-014	-1.00979e-014	-2.9459e-014	-3.28859e-014	4.37768e-015	-2.31664e-014	-3.97183e-015	1.83937e-014	4.37515e-015	-1.29425e-014
-2.2775e-015	-4.81239e-016	6.52223e-016	1.22828e-014	-1.93149e-014	-2.90709e-014	-6.83017e-014	-3.23505e-014	-4.34507e-014	-1.9162e-014	-2.61239e-014	-1.1118e-014	-1.6149e-014	-1.06481e-014	-2.25811e-015	-3.78019e-014	-1.06959e-014	-2.96429e-014	-3.33079e-014	4.02404e-015	-2.38756e-014	-4.29788e-015	1.81664e-014	4.22264e-015	-1.33614e-014
-1.836e-015	-7.17529e-016	3.08135e-016	1.20822e-014	-1.94448e-014	-2.93639e-014	-6.84389e-014	-3.20629e-014	-4.36661e-014	-1.93029e-014	-2.59694e-014	-1.07823e-014	-1.54972e-014	-1.13077e-014	-2.7281e-015	-3.85102e-014	-1.12959e-014	-2.98238e-014	-3.37281e-014	3.63747e-015	-2.45958e-014	-4.63412e-015	1.79169e-014	4.05597e-015	-1.37987e-014
-1.39384e-015	-9.73291e-016	-2.51613e-017	1.18852e-014	-1.9557e-014	-2.96542e-014	-6.85675e-014	-3.17826e-014	-4.38933e-014	-1.94377e-014	-2.58163e-014	-1.04552e-014	-1.48257e-014	-1.19654e-014	-3.19338e-015	-3.92308e-014	-1.18957e-014	-3.00029e-014	-3.41442e-014	3.21437e-015	-2.53239e-014	-4.98225e-015	1.76448e-014	3.87339e-015	-1.42543e-014
-9.53384e-016	-1.24694e-015	-3.48471e-016	1.16917e-014	-1.96514e-014	-2.99403e-014	-6.86878e-014	-3.15091e-014	-4.41288e-014	-1.95647e-014	-2.56639e-014	-1.01377e-014	-1.41377e-014	-1.26174e-014	-3.65113e-015	-3.99599e-014	-1.24943e-014	-3.01811e-014	-3.45548e-014	2.75195e-015	-2.60561e-014	-5.3444e-015	1.73499e-014	3.67336e-015	-1.47274e-014
-5.16017e-016	-1.53723e-015	-6.62572e-016	1.15019e-014	-1.97284e-014	-3.02203e-014	-6.87993e-014	-3.12428e-014	-4.437e-014	-1.9682e-014	-2.55111e-014	-9.83017e-015	-1.34362e-014	-1.32606e-014	-4.09907e-015	-4.06935e-014	-1.30905e-014	-3.03601e-014	-3.49569e-014	2.24712e-015	-2.67887e-014	-5.72217e-015	1.70319e-014	3.4541e-015	-1.52172e-014
-8.29944e-017	-1.84224e-015	-9.67566e-016	1.13168e-014	-1.97882e-014	-3.04922e-014	-6.89017e-014	-3.09832e-014	-4.4613e-014	-1.97878e-014	-2.53569e-014	-9.53376e-015	-1.27255e-014	-1.3891e-014	-4.53452e-015	-4.14275e-014	-1.36845e-014	-3.05412e-014	-3.53486e-014	1.69755e-015	-2.75182e-014	-6.11712e-015	1.66913e-014	3.21413e-015	-1.57223e-014
3.43679e-016	-2.16085e-015	-1.26371e-015	1.11366e-014	-1.98312e-014	-3.07539e-014	-6.89954e-014	-3.07304e-014	-4.48532e-014	-1.98815e-014	-2.52002e-014	-9.2485e-015	-1.20091e-014	-1.45051e-014	-4.9546e-015	-4.21569e-014	-1.4275e-014	-3.07261e-014	-3.57272e-014	1.10173e-015	-2.82409e-014	-6.53013e-015	1.63285e-014	2.95303e-015	-1.62414e-014
7.62703e-016	-2.49111e-015	-1.55117e-015	1.09622e-014	-1.98579e-014	-3.10037e-014	-6.90802e-014	-3.04839e-014	-4.50877e-014	-1.99609e-014	-2.50398e-014	-8.97486e-015	-1.12901e-014	-1.50998e-014	-5.35639e-015	-4.28775e-014	-1.48615e-014	-3.0917e-014	-3.60911e-014	4.58197e-016	-2.89534e-014	-6.96234e-015	1.59441e-014	2.67016e-015	-1.67725e-014
1.17268e-015	-2.83119e-015	-1.83067e-015	1.07949e-014	-1.98692e-014	-3.12393e-014	-6.91557e-014	-3.02435e-014	-4.5313e-014	-2.00252e-014	-2.48744e-014	-8.71338e-015	-1.0572e-014	-1.56719e-014	-5.73804e-015	-4.35849e-014	-1.54436e-014	-3.11148e-014	-3.64385e-014	-2.34656e-016	-2.96531e-014	-7.41451e-015	1.55393e-014	2.36548e-015	-1.73146e-014
1.57121e-015	-3.17953e-015	-2.10315e-015	1.0636e-014	-1.98649e-014	-3.1459e-014	-6.92218e-014	-3.00086e-014	-4.55258e-014	-2.00736e-014	-2.47031e-014	-8.46426e-015	-9.85847e-015	-1.62194e-014	-6.09719e-015	-4.42747e-014	-1.60217e-014	-3.13212e-014	-3.67673e-014	-9.76929e-016	-3.03366e-014	-7.88713e-015	1.51149e-014	2.03906e-015	-1.78664e-014
1.9571e-015	-3.53399e-015	-2.36853e-015	1.04867e-014	-1.98451e-014	-3.16615e-014	-6.9278e-014	-2.97793e-014	-4.57228e-014	-2.01052e-014	-2.45251e-014	-8.2275e-015	-9.15277e-015	-1.67401e-014	-6.43148e-015	-4.49432e-014	-1.65957e-014	-3.15388e-014	-3.70747e-014	-1.7679e-015	-3.10008e-014	-8.37976e-015	1.46723e-014	1.69125e-015	-1.84265e-014
2.3299e-015	-3.89275e-015	-2.62704e-015	1.03485e-014	-1.98105e-014	-3.18451e-014	-6.93237e-014	-2.95543e-014	-4.59007e-014	-2.01194e-014	-2.43397e-014	-8.00308e-015	-8.4578e-015	-1.72312e-014	-6.73935e-015	-4.55857e-014	-1.71664e-014	-3.17692e-014	-3.73593e-014	-2.60694e-015	-3.1643e-014	-8.89206e-015	1.42133e-014	1.32244e-015	-1.89938e-014
2.68804e-015	-4.25479e-015	-2.87818e-015	1.02233e-014	-1.97619e-014	-3.20077e-014	-6.93581e-014	-2.93339e-014	-4.60559e-014	-2.01158e-014	-2.41459e-014	-7.79059e-015	-7.77678e-015	-1.76918e-014	-7.01884e-015	-4.61979e-014	-1.77343e-014	-3.20149e-014	-3.76193e-014	-3.49284e-015	-3.22606e-014	-9.42413e-015	1.374e-014	9.33664e-016	-1.95664e-014
3.03079e-015	-4.61808e-015	-3.12226e-015	1.01122e-014	-1.97008e-014	-3.21479e-014	-6.93814e-014	-2.91168e-014	-4.61855e-014	-2.00938e-014	-2.39432e-014	-7.58986e-015	-7.11251e-015	-1.81203e-014	-7.26884e-015	-4.67766e-014	-1.83007e-014	-3.22768e-014	-3.78536e-014	-4.42397e-015	-3.28514e-014	-9.97552e-015	1.32539e-014	5.26273e-016	-2.01427e-014
3.35794e-015	-4.98068e-015	-3.35892e-015	1.00161e-014	-1.96274e-014	-3.22649e-014	-6.93927e-014	-2.8903e-014	-4.6287e-014	-2.00535e-014	-2.37308e-014	-7.40049e-015	-6.46734e-015	-1.85158e-014	-7.48804e-015	-4.73193e-014	-1.88672e-014	-3.25573e-014	-3.8061e-014	-5.39783e-015	-3.34139e-014	-1.05455e-014	1.27572e-014	1.01612e-016	-2.07208e-014
3.66845e-015	-5.34042e-015	-3.58831e-015	9.93744e-015	-1.95422e-014	-3.23572e-014	-6.9391e-014	-2.8692e-014	-4.63573e-014	-1.99955e-014	-2.35081e-014	-7.22199e-015	-5.84407e-015	-1.8877e-014	-7.6757e-015	-4.78232e-014	-1.94356e-014	-3.28583e-014	-3.82406e-014	-6.41256e-015	-3.39459e-014	-1.11331e-014	1.2252e-014	-3.3793e-016	-2.12987e-014
3.96217e-015	-5.69515e-015	-3.80953e-015	9.87784e-015	-1.94461e-014	-3.24242e-014	-6.93752e-014	-2.84843e-014	-4.63938e-014	-1.99203e-014	-2.32753e-014	-7.05413e-015	-5.24504e-015	-1.9204e-014	-7.83142e-015	-4.82859e-014	-2.00069e-014	-3.31824e-014	-3.83921e-014	-7.46455e-015	-3.44461e-014	-1.17374e-014	1.17402e-014	-7.90618e-016	-2.18747e-014
4.2387e-015	-6.04234e-015	-4.02169e-015	9.83892e-015	-1.93402e-014	-3.24652e-014	-6.93449e-014	-2.82794e-014	-4.63949e-014	-1.98283e-014	-2.30322e-014	-6.89613e-015	-4.67218e-015	-1.94969e-014	-7.95514e-015	-4.8706e-014	-2.0583e-014	-3.35301e-014	-3.85149e-014	-8.55023e-015	-3.49134e-014	-1.23573e-014	1.12238e-014	-1.25417e-015	-2.24473e-014
4.49782e-015	-6.38021e-015	-4.22416e-015	9.82171e-015	-1.92256e-014	-3.24795e-014	-6.92994e-014	-2.80779e-014	-4.63593e-014	-1.97207e-014	-2.27785e-014	-6.74692e-015	-4.12735e-015	-1.97563e-014	-8.04644e-015	-4.90824e-014	-2.11661e-014	-3.39038e-014	-3.86081e-014	-9.66629e-015	-3.5347e-014	-1.2991e-014	1.07046e-014	-1.72648e-015	-2.3015e-014
4.73998e-015	-6.70656e-015	-4.416e-015	9.82786e-015	-1.91036e-014	-3.24675e-014	-6.92374e-014	-2.78801e-014	-4.6285e-014	-1.95988e-014	-2.25142e-014	-6.6065e-015	-3.61158e-015	-1.99833e-014	-8.10551e-015	-4.94147e-014	-2.17583e-014	-3.43046e-014	-3.86721e-014	-1.0808e-014	-3.57463e-014	-1.36374e-014	1.01846e-014	-2.20495e-015	-2.35766e-014
4.96558e-015	-7.01935e-015	-4.59589e-015	9.85829e-015	-1.89751e-014	-3.24287e-014	-6.91578e-014	-2.76866e-014	-4.61715e-014	-1.94641e-014	-2.22399e-014	-6.47441e-015	-3.12576e-015	-2.01792e-014	-8.13379e-015	-4.97028e-014	-2.23619e-014	-3.47333e-014	-3.87078e-014	-1.19719e-014	-3.61111e-014	-1.42951e-014	9.66573e-015	-2.68702e-015	-2.41299e-014
5.17526e-015	-7.31663e-015	-4.76275e-015	9.91455e-015	-1.88415e-014	-3.23638e-014	-6.9059e-014	-2.74973e-014	-4.60177e-014	-1.93182e-014	-2.19556e-014	-6.34982e-015	-2.6707e-015	-2.03463e-014	-8.13263e-015	-4.99479e-014	-2.29794e-014	-3.51911e-014	-3.87152e-014	-1.31536e-014	-3.64416e-014	-1.49632e-014	9.14959e-015	-3.17058e-015	-2.46735e-014
5.36967e-015	-7.59631e-015	-4.91519e-015	9.99727e-015	-1.87039e-014	-3.22738e-014	-6.89407e-014	-2.73126e-014	-4.58233e-014	-1.91634e-014	-2.1662e-014	-6.23158e-015	-2.24711e-015	-2.04855e-014	-8.10236e-015	-5.0151e-014	-2.36131e-014	-3.56789e-014	-3.86953e-014	-1.43481e-014	-3.67378e-014	-1.56407e-014	8.63764e-015	-3.65337e-015	-2.52065e-014
5.54959e-015	-7.85654e-015	-5.05215e-015	1.01078e-014	-1.85641e-014	-3.21591e-014	-6.88026e-014	-2.71333e-014	-4.55885e-014	-1.90026e-014	-2.136e-014	-6.11874e-015	-1.85586e-015	-2.05983e-014	-8.04473e-015	-5.03135e-014	-2.42644e-014	-3.61974e-014	-3.86498e-014	-1.5551e-014	-3.70007e-014	-1.63258e-014	8.13128e-015	-4.13268e-015	-2.57264e-014
5.71542e-015	-8.09602e-015	-5.17192e-015	1.02467e-014	-1.84224e-014	-3.20209e-014	-6.86428e-014	-2.69601e-014	-4.53138e-014	-1.88376e-014	-2.10505e-014	-6.01046e-015	-1.4966e-015	-2.06876e-014	-7.96128e-015	-5.04383e-014	-2.49355e-014	-3.67462e-014	-3.85805e-014	-1.6757e-014	-3.72311e-014	-1.70172e-014	7.63181e-015	-4.6061e-015	-2.62319e-014
5.86855e-015	-8.31329e-015	-5.2729e-015	1.04142e-014	-1.82801e-014	-3.18601e-014	-6.84605e-014	-2.67943e-014	-4.49992e-014	-1.86707e-014	-2.0735e-014	-5.90638e-015	-1.16906e-015	-2.07556e-014	-7.85386e-015	-5.05289e-014	-2.56282e-014	-3.73254e-014	-3.84895e-014	-1.79615e-014	-3.74299e-014	-1.77138e-014	7.14036e-015	-5.07205e-015	-2.6722e-014
6.0096e-015	-8.50704e-015	-5.35349e-015	1.06105e-014	-1.81383e-014	-3.16783e-014	-6.82548e-014	-2.66367e-014	-4.46463e-014	-1.85046e-014	-2.04141e-014	-5.80581e-015	-8.73049e-016	-2.08048e-014	-7.72478e-015	-5.05884e-014	-2.63443e-014	-3.79344e-014	-3.83791e-014	-1.916e-014	-3.75981e-014	-1.84143e-014	6.65753e-015	-5.52776e-015	-2.71957e-014
6.14003e-015	-8.67567e-015	-5.41173e-015	1.08357e-014	-1.79988e-014	-3.14764e-014	-6.80253e-014	-2.6488e-014	-4.42571e-014	-1.83425e-014	-2.00894e-014	-5.70757e-015	-6.08326e-016	-2.08382e-014	-7.57606e-015	-5.06197e-014	-2.70851e-014	-3.85725e-014	-3.82513e-014	-2.03479e-014	-3.77379e-014	-1.91176e-014	6.18363e-015	-5.97152e-015	-2.76519e-014
6.2611e-015	-8.81767e-015	-5.44606e-015	1.10897e-014	-1.78623e-014	-3.12561e-014	-6.77707e-014	-2.6349e-014	-4.38329e-014	-1.81869e-014	-1.9762e-014	-5.61124e-015	-3.74573e-016	-2.0858e-014	-7.41026e-015	-5.06274e-014	-2.78519e-014	-3.92389e-014	-3.81087e-014	-2.15208e-014	-3.78505e-014	-1.98232e-014	5.71908e-015	-6.40215e-015	-2.80896e-014
6.3739e-015	-8.93208e-015	-5.45508e-015	1.13719e-014	-1.77297e-014	-3.10191e-014	-6.74903e-014	-2.62206e-014	-4.33761e-014	-1.80408e-014	-1.94332e-014	-5.51599e-015	-1.70892e-016	-2.08667e-014	-7.22961e-015	-5.06156e-014	-2.86462e-014	-3.9932e-014	-3.7954e-014	-2.26739e-014	-3.7938e-014	-2.05304e-014	5.26402e-015	-6.81855e-015	-2.85083e-014
6.4793e-015	-9.01866e-015	-5.43751e-015	1.16816e-014	-1.76014e-014	-3.07677e-014	-6.71832e-014	-2.61038e-014	-4.28893e-014	-1.79067e-014	-1.91042e-014	-5.42113e-015	3.44532e-018	-2.0867e-014	-7.03656e-015	-5.05884e-014	-2.94687e-014	-4.06499e-014	-3.77899e-014	-2.38035e-014	-3.80018e-014	-2.12381e-014	4.81842e-015	-7.21902e-015	-2.89078e-014
6.57788e-015	-9.07695e-015	-5.39141e-015	1.20182e-014	-1.74781e-014	-3.05035e-014	-6.68488e-014	-2.59997e-014	-4.23746e-014	-1.77873e-014	-1.87764e-014	-5.32614e-015	1.49575e-016	-2.08617e-014	-6.8333e-015	-5.05505e-014	-3.03193e-014	-4.13911e-014	-3.76188e-014	-2.49055e-014	-3.80445e-014	-2.19451e-014	4.3818e-015	-7.60254e-015	-2.92873e-014
6.67051e-015	-9.10659e-015	-5.31564e-015	1.23799e-014	-1.73604e-014	-3.0228e-014	-6.64874e-014	-2.59099e-014	-4.18344e-014	-1.76854e-014	-1.84509e-014	-5.2308e-015	2.68015e-016	-2.08526e-014	-6.62239e-015	-5.05068e-014	-3.1198e-014	-4.21536e-014	-3.74446e-014	-2.59774e-014	-3.80676e-014	-2.26509e-014	3.95408e-015	-7.96856e-015	-2.96459e-014
6.75792e-015	-9.1073e-015	-5.20945e-015	1.27652e-014	-1.72484e-014	-2.99429e-014	-6.6099e-014	-2.58352e-014	-4.12724e-014	-1.7603e-014	-1.81291e-014	-5.13523e-015	3.59601e-016	-2.08421e-014	-6.40551e-015	-5.04621e-014	-3.21042e-014	-4.29347e-014	-3.72706e-014	-2.70173e-014	-3.80733e-014	-2.33552e-014	3.53464e-015	-8.31659e-015	-2.99836e-014
6.84054e-015	-9.07967e-015	-5.0712e-015	1.31729e-014	-1.71425e-014	-2.96496e-014	-6.56833e-014	-2.5777e-014	-4.06914e-014	-1.75422e-014	-1.78118e-014	-5.03904e-015	4.25162e-016	-2.08321e-014	-6.18533e-015	-5.04213e-014	-3.30371e-014	-4.37316e-014	-3.70999e-014	-2.80224e-014	-3.80637e-014	-2.40572e-014	3.12254e-015	-8.64617e-015	-3.03002e-014
6.91874e-015	-9.02459e-015	-4.89978e-015	1.36007e-014	-1.70434e-014	-2.93498e-014	-6.52405e-014	-2.57366e-014	-4.00943e-014	-1.75051e-014	-1.75012e-014	-4.94303e-015	4.65445e-016	-2.08241e-014	-5.96346e-015	-5.03887e-014	-3.39951e-014	-4.4541e-014	-3.69359e-014	-2.89905e-014	-3.80411e-014	-2.47565e-014	2.71668e-015	-8.95758e-015	-3.0596e-014
6.99277e-015	-8.94359e-015	-4.69425e-015	1.40469e-014	-1.695e-014	-2.90451e-014	-6.47712e-014	-2.57146e-014	-3.94853e-014	-1.74937e-014	-1.71987e-014	-4.84732e-015	4.82094e-016	-2.082e-014	-5.74179e-015	-5.03681e-014	-3.49767e-014	-4.536e-014	-3.67821e-014	-2.99199e-014	-3.80076e-014	-2.5453e-014	2.31583e-015	-9.25141e-015	-3.08715e-014
7.06249e-015	-8.83783e-015	-4.45427e-015	1.45089e-014	-1.68617e-014	-2.87368e-014	-6.42761e-014	-2.57123e-014	-3.88675e-014	-1.75096e-014	-1.69054e-014	-4.75194e-015	4.76609e-016	-2.08207e-014	-5.52225e-015	-5.03639e-014	-3.59798e-014	-4.61854e-014	-3.66411e-014	-3.08099e-014	-3.7965e-014	-2.61468e-014	1.91887e-015	-9.52817e-015	-3.11264e-014
7.1275e-015	-8.70848e-015	-4.18e-015	1.4984e-014	-1.6778e-014	-2.84264e-014	-6.37557e-014	-2.57301e-014	-3.82438e-014	-1.75543e-014	-1.66231e-014	-4.65701e-015	4.5023e-016	-2.08271e-014	-5.30588e-015	-5.03794e-014	-3.70021e-014	-4.70136e-014	-3.65156e-014	-3.16601e-014	-3.79159e-014	-2.68381e-014	1.5248e-015	-9.78829e-015	-3.13622e-014
7.18786e-015	-8.5576e-015	-3.87121e-015	1.54697e-014	-1.66989e-014	-2.81146e-014	-6.32117e-014	-2.57694e-014	-3.76177e-014	-1.7629e-014	-1.63531e-014	-4.56323e-015	4.03987e-016	-2.08395e-014	-5.09413e-015	-5.04177e-014	-3.80404e-014	-4.7841e-014	-3.64082e-014	-3.247e-014	-3.78615e-014	-2.75268e-014	1.1322e-015	-1.00329e-014	-3.15793e-014
7.24219e-015	-8.38751e-015	-3.52823e-015	1.59639e-014	-1.66233e-014	-2.78024e-014	-6.26454e-014	-2.58306e-014	-3.69922e-014	-1.77347e-014	-1.60965e-014	-4.47113e-015	3.37924e-016	-2.08589e-014	-4.88807e-015	-5.0482e-014	-3.90915e-014	-4.86635e-014	-3.63216e-014	-3.32404e-014	-3.78037e-014	-2.82122e-014	7.40052e-016	-1.02636e-014	-3.17785e-014
7.28881e-015	-8.1996e-015	-3.15156e-015	1.64642e-014	-1.65497e-014	-2.74905e-014	-6.20579e-014	-2.59137e-014	-3.63708e-014	-1.78714e-014	-1.58542e-014	-4.38157e-015	2.5322e-016	-2.0885e-014	-4.68819e-015	-5.05737e-014	-4.01521e-014	-4.94777e-014	-3.62574e-014	-3.39721e-014	-3.77451e-014	-2.88939e-014	3.46587e-016	-1.04816e-014	-3.1961e-014
7.32692e-015	-7.99625e-015	-2.74171e-015	1.69672e-014	-1.64767e-014	-2.71791e-014	-6.14514e-014	-2.6019e-014	-3.57572e-014	-1.80393e-014	-1.56273e-014	-4.29534e-015	1.50743e-016	-2.09181e-014	-4.49501e-015	-5.06944e-014	-4.12179e-014	-5.02802e-014	-3.62177e-014	-3.46656e-014	-3.76868e-014	-2.95715e-014	-4.94534e-017	-1.06882e-014	-3.2128e-014
7.35553e-015	-7.78048e-015	-2.29937e-015	1.74704e-014	-1.6403e-014	-2.68682e-014	-6.08272e-014	-2.61467e-014	-3.51544e-014	-1.82379e-014	-1.54164e-014	-4.21341e-015	3.0659e-017	-2.0957e-014	-4.3091e-015	-5.0845e-014	-4.22848e-014	-5.10673e-014	-3.62043e-014	-3.53223e-014	-3.76301e-014	-3.02447e-014	-4.48865e-016	-1.08851e-014	-3.22807e-014
7.37313e-015	-7.55507e-015	-1.82513e-015	1.79713e-014	-1.63265e-014	-2.65581e-014	-6.01873e-014	-2.62973e-014	-3.45653e-014	-1.84664e-014	-1.52224e-014	-4.13698e-015	-1.06091e-016	-2.10009e-014	-4.13077e-015	-5.10258e-014	-4.33482e-014	-5.18354e-014	-3.62182e-014	-3.59447e-014	-3.75762e-014	-3.09133e-014	-8.52819e-016	-1.10744e-014	-3.24202e-014
7.37802e-015	-7.32336e-015	-1.32097e-015	1.84669e-014	-1.62456e-014	-2.6248e-014	-5.95336e-014	-2.64713e-014	-3.39925e-014	-1.87239e-014	-1.50464e-014	-4.06739e-015	-2.59093e-016	-2.10485e-014	-3.9601e-015	-5.12367e-014	-4.44039e-014	-5.25811e-014	-3.62608e-014	-3.65341e-014	-3.75264e-014	-3.15765e-014	-1.2621e-015	-1.12577e-014	-3.25482e-014
7.36797e-015	-7.08878e-015	-7.8848e-016	1.89542e-014	-1.61586e-014	-2.59375e-014	-5.88683e-014	-2.66685e-014	-3.34394e-014	-1.90093e-014	-1.4889e-014	-4.00586e-015	-4.27815e-016	-2.10982e-014	-3.79634e-015	-5.14768e-014	-4.54469e-014	-5.3301e-014	-3.63325e-014	-3.70928e-014	-3.74816e-014	-3.22339e-014	-1.67734e-015	-1.14375e-014	-3.26668e-014
7.34123e-015	-6.85394e-015	-2.2985e-016	1.94306e-014	-1.60634e-014	-2.5626e-014	-5.81946e-014	-2.68883e-014	-3.29087e-014	-1.93209e-014	-1.47503e-014	-3.9542e-015	-6.11651e-016	-2.1148e-014	-3.63939e-015	-5.17445e-014	-4.64727e-014	-5.3992e-014	-3.64343e-014	-3.76237e-014	-3.74432e-014	-3.28848e-014	-2.09859e-015	-1.16158e-014	-3.27782e-014
7.29577e-015	-6.62265e-015	3.52977e-016	1.9894e-014	-1.59581e-014	-2.5313e-014	-5.75143e-014	-2.71308e-014	-3.24024e-014	-1.96574e-014	-1.46311e-014	-3.91332e-015	-8.09927e-016	-2.11962e-014	-3.48858e-015	-5.2037e-014	-4.74769e-014	-5.46513e-014	-3.65662e-014	-3.81284e-014	-3.74129e-014	-3.35281e-014	-2.5265e-015	-1.17945e-014	-3.28847e-014
7.22924e-015	-6.39819e-015	9.5823e-016	2.03417e-014	-1.58411e-014	-2.49974e-014	-5.68294e-014	-2.73954e-014	-3.19226e-014	-2.00165e-014	-1.45311e-014	-3.88478e-015	-1.02283e-015	-2.12406e-014	-3.34348e-015	-5.23515e-014	-4.84543e-014	-5.52762e-014	-3.6728e-014	-3.86098e-014	-3.73911e-014	-3.41627e-014	-2.96113e-015	-1.19753e-014	-3.29877e-014
7.13978e-015	-6.18362e-015	1.58328e-015	2.07715e-014	-1.57106e-014	-2.46779e-014	-5.61427e-014	-2.76811e-014	-3.14714e-014	-2.03957e-014	-1.44509e-014	-3.86987e-015	-1.25019e-015	-2.12791e-014	-3.20301e-015	-5.26853e-014	-4.94003e-014	-5.58641e-014	-3.6919e-014	-3.90703e-014	-3.73782e-014	-3.47874e-014	-3.40251e-015	-1.216e-014	-3.30892e-014
7.02514e-015	-5.98197e-015	2.22537e-015	2.11814e-014	-1.55647e-014	-2.43536e-014	-5.54573e-014	-2.79871e-014	-3.10499e-014	-2.07927e-014	-1.43899e-014	-3.86997e-015	-1.49194e-015	-2.13099e-014	-3.06636e-015	-5.30342e-014	-5.03098e-014	-5.6413e-014	-3.71377e-014	-3.95123e-014	-3.7374e-014	-3.54014e-014	-3.85023e-015	-1.23502e-014	-3.31913e-014
6.88308e-015	-5.79657e-015	2.88207e-015	2.15697e-014	-1.5402e-014	-2.40231e-014	-5.47758e-014	-2.83119e-014	-3.06592e-014	-2.12049e-014	-1.43484e-014	-3.88657e-015	-1.7474e-015	-2.13303e-014	-2.93221e-015	-5.3394e-014	-5.11788e-014	-5.69208e-014	-3.73821e-014	-3.99378e-014	-3.73784e-014	-3.6003e-014	-4.30364e-015	-1.2548e-014	-3.32964e-014
6.71171e-015	-5.63118e-015	3.55018e-015	2.19344e-014	-1.52206e-014	-2.36854e-014	-5.40998e-014	-2.86544e-014	-3.03003e-014	-2.16294e-014	-1.43265e-014	-3.92063e-015	-2.01623e-015	-2.13381e-014	-2.79956e-015	-5.3761e-014	-5.20029e-014	-5.73856e-014	-3.76509e-014	-4.03494e-014	-3.73922e-014	-3.65909e-014	-4.76196e-015	-1.27551e-014	-3.3406e-014
6.50959e-015	-5.48868e-015	4.22765e-015	2.22743e-014	-1.50194e-014	-2.33389e-014	-5.34311e-014	-2.90135e-014	-2.99741e-014	-2.2063e-014	-1.43238e-014	-3.97351e-015	-2.29804e-015	-2.13313e-014	-2.6673e-015	-5.41297e-014	-5.27778e-014	-5.78069e-014	-3.79419e-014	-4.07486e-014	-3.74154e-014	-3.71639e-014	-5.22369e-015	-1.2973e-014	-3.35224e-014
6.27524e-015	-5.37099e-015	4.91145e-015	2.25888e-014	-1.47967e-014	-2.29821e-014	-5.27729e-014	-2.9387e-014	-2.968e-014	-2.25021e-014	-1.434e-014	-4.04654e-015	-2.59244e-015	-2.13073e-014	-2.53368e-015	-5.44948e-014	-5.34993e-014	-5.81831e-014	-3.82529e-014	-4.11369e-014	-3.74484e-014	-3.77206e-014	-5.68771e-015	-1.32029e-014	-3.36477e-014
6.00725e-015	-5.28073e-015	5.5985e-015	2.28771e-014	-1.45515e-014	-2.26135e-014	-5.21267e-014	-2.97733e-014	-2.94185e-014	-2.29435e-014	-1.43747e-014	-4.14082e-015	-2.89883e-015	-2.12644e-014	-2.39727e-015	-5.48512e-014	-5.41643e-014	-5.85146e-014	-3.85804e-014	-4.15155e-014	-3.74915e-014	-3.82585e-014	-6.15257e-015	-1.34457e-014	-3.37835e-014
5.70513e-015	-5.22042e-015	6.286e-015	2.31394e-014	-1.42841e-014	-2.22321e-014	-5.14947e-014	-3.01705e-014	-2.91895e-014	-2.33842e-014	-1.44268e-014	-4.2573e-015	-3.21744e-015	-2.12005e-014	-2.2567e-015	-5.51927e-014	-5.47701e-014	-5.88009e-014	-3.89216e-014	-4.18855e-014	-3.75445e-014	-3.87759e-014	-6.61652e-015	-1.37027e-014	-3.39316e-014
5.36833e-015	-5.19131e-015	6.97135e-015	2.3375e-014	-1.39932e-014	-2.18373e-014	-5.0879e-014	-3.05763e-014	-2.8992e-014	-2.38212e-014	-1.44961e-014	-4.39648e-015	-3.54733e-015	-2.11135e-014	-2.11181e-015	-5.55141e-014	-5.5314e-014	-5.90415e-014	-3.92738e-014	-4.22471e-014	-3.76071e-014	-3.9271e-014	-7.07794e-015	-1.39752e-014	-3.40942e-014
4.99696e-015	-5.19519e-015	7.65193e-015	2.35839e-014	-1.36775e-014	-2.14277e-014	-5.02802e-014	-3.09883e-014	-2.88254e-014	-2.42513e-014	-1.45809e-014	-4.55896e-015	-3.88745e-015	-2.1002e-014	-1.96158e-015	-5.58105e-014	-5.5794e-014	-5.9237e-014	-3.96335e-014	-4.2601e-014	-3.76792e-014	-3.97423e-014	-7.53503e-015	-1.42638e-014	-3.4272e-014
4.59113e-015	-5.23349e-015	8.32501e-015	2.37666e-014	-1.33363e-014	-2.10024e-014	-4.96985e-014	-3.14035e-014	-2.8688e-014	-2.46712e-014	-1.46808e-014	-4.74522e-015	-4.2369e-015	-2.08643e-014	-1.80435e-015	-5.6076e-014	-5.62086e-014	-5.93881e-014	-3.99976e-014	-4.29475e-014	-3.77602e-014	-4.01879e-014	-7.98547e-015	-1.45689e-014	-3.44661e-014
4.15136e-015	-5.30733e-015	8.98794e-015	2.3924e-014	-1.29701e-014	-2.05605e-014	-4.91349e-014	-3.18197e-014	-2.85787e-014	-2.50782e-014	-1.47946e-014	-4.95514e-015	-4.59488e-015	-2.06994e-014	-1.6397e-015	-5.63059e-014	-5.65559e-014	-5.94956e-014	-4.03626e-014	-4.32858e-014	-3.785e-014	-4.06059e-014	-8.42711e-015	-1.48904e-014	-3.46771e-014
3.67916e-015	-5.41716e-015	9.63895e-015	2.40571e-014	-1.25796e-014	-2.01018e-014	-4.85903e-014	-3.22333e-014	-2.84957e-014	-2.547e-014	-1.49209e-014	-5.18861e-015	-4.95999e-015	-2.05069e-014	-1.46663e-015	-5.64946e-014	-5.68354e-014	-5.95608e-014	-4.07246e-014	-4.36148e-014	-3.79476e-014	-4.09948e-014	-8.85753e-015	-1.52283e-014	-3.49057e-014
3.17591e-015	-5.56343e-015	1.02758e-014	2.41671e-014	-1.21648e-014	-1.9625e-014	-4.80644e-014	-3.26414e-014	-2.84369e-014	-2.58434e-014	-1.50588e-014	-5.44548e-015	-5.33129e-015	-2.02856e-014	-1.28462e-015	-5.66382e-014	-5.70468e-014	-5.9585e-014	-4.10799e-014	-4.39339e-014	-3.80525e-014	-4.13536e-014	-9.2751e-015	-1.55832e-014	-3.5152e-014
2.64333e-015	-5.74625e-015	1.08961e-014	2.42555e-014	-1.17271e-014	-1.91297e-014	-4.7557e-014	-3.3042e-014	-2.83999e-014	-2.61959e-014	-1.5207e-014	-5.72506e-015	-5.70755e-015	-2.00351e-014	-1.09272e-015	-5.67328e-014	-5.71902e-014	-5.95696e-014	-4.14252e-014	-4.42405e-014	-3.81647e-014	-4.168e-014	-9.67754e-015	-1.5955e-014	-3.54157e-014
2.08394e-015	-5.96536e-015	1.14979e-014	2.43246e-014	-1.12676e-014	-1.8616e-014	-4.70673e-014	-3.34315e-014	-2.83825e-014	-2.65254e-014	-1.53643e-014	-6.02679e-015	-6.08681e-015	-1.97555e-014	-8.90493e-016	-5.67749e-014	-5.7266e-014	-5.95166e-014	-4.17571e-014	-4.45328e-014	-3.82836e-014	-4.1973e-014	-1.00632e-014	-1.63429e-014	-3.56972e-014
1.50067e-015	-6.22044e-015	1.20798e-014	2.43765e-014	-1.07874e-014	-1.80841e-014	-4.6594e-014	-3.38066e-014	-2.83825e-014	-2.683e-014	-1.5529e-014	-6.34967e-015	-6.46679e-015	-1.94473e-014	-6.77987e-016	-5.67609e-014	-5.72752e-014	-5.94282e-014	-4.20723e-014	-4.48093e-014	-3.84083e-014	-4.22312e-014	-1.04303e-014	-1.67459e-014	-3.59961e-014
8.96374e-016	-6.51001e-015	1.26395e-014	2.44136e-014	-1.02878e-014	-1.75338e-014	-4.61356e-014	-3.41648e-014	-2.83973e-014	-2.71082e-014	-1.57e-014	-6.69241e-015	-6.84562e-015	-1.91114e-014	-4.55076e-016	-5.66891e-014	-5.72195e-014	-5.93057e-014	-4.23678e-014	-4.5067e-014	-3.85384e-014	-4.24531e-014	-1.07768e-014	-1.71632e-014	-3.63111e-014
2.74237e-016	-6.83281e-015	1.3177e-014	2.44378e-014	-9.77061e-015	-1.69653e-014	-4.56914e-014	-3.45029e-014	-2.84235e-014	-2.73582e-014	-1.58754e-014	-7.05336e-015	-7.22247e-015	-1.87486e-014	-2.21792e-016	-5.65576e-014	-5.71002e-014	-5.9151e-014	-4.26407e-014	-4.53034e-014	-3.8674e-014	-4.2638e-014	-1.11018e-014	-1.75944e-014	-3.66414e-014
-3.60926e-016	-7.18815e-015	1.36913e-014	2.44521e-014	-9.2379e-015	-1.63789e-014	-4.52596e-014	-3.48181e-014	-2.84582e-014	-2.7579e-014	-1.60537e-014	-7.43108e-015	-7.59513e-015	-1.83604e-014	2.14874e-017	-5.63652e-014	-5.69206e-014	-5.8966e-014	-4.28874e-014	-4.55159e-014	-3.88145e-014	-4.27853e-014	-1.14034e-014	-1.80388e-014	-3.69854e-014
-1.00507e-015	-7.57409e-015	1.41815e-014	2.4459e-014	-8.69178e-015	-1.57756e-014	-4.48378e-014	-3.51075e-014	-2.84988e-014	-2.77699e-014	-1.62329e-014	-7.82367e-015	-7.96182e-015	-1.79484e-014	2.74295e-016	-5.61107e-014	-5.66832e-014	-5.87524e-014	-4.31069e-014	-4.57026e-014	-3.89596e-014	-4.28949e-014	-1.16802e-014	-1.84949e-014	-3.73413e-014
-1.65399e-015	-7.98881e-015	1.46471e-014	2.44608e-014	-8.13464e-015	-1.51557e-014	-4.44242e-014	-3.53687e-014	-2.8542e-014	-2.79304e-014	-1.64113e-014	-8.22888e-015	-8.32015e-015	-1.75147e-014	5.3675e-016	-5.57944e-014	-5.63904e-014	-5.85125e-014	-4.3297e-014	-4.586e-014	-3.91087e-014	-4.29662e-014	-1.19316e-014	-1.8961e-014	-3.7707e-014
-2.30287e-015	-8.43048e-015	1.50876e-014	2.44608e-014	-7.56913e-015	-1.45206e-014	-4.4016e-014	-3.55987e-014	-2.85851e-014	-2.80609e-014	-1.65867e-014	-8.64438e-015	-8.668e-015	-1.70615e-014	8.08305e-016	-5.54169e-014	-5.60455e-014	-5.82482e-014	-4.34551e-014	-4.59847e-014	-3.92613e-014	-4.2999e-014	-1.21573e-014	-1.94356e-014	-3.80802e-014
-2.94675e-015	-8.89686e-015	1.55024e-014	2.44617e-014	-6.9976e-015	-1.38716e-014	-4.36105e-014	-3.57952e-014	-2.86252e-014	-2.81619e-014	-1.67577e-014	-9.06781e-015	-9.00301e-015	-1.6591e-014	1.08805e-015	-5.49798e-014	-5.56526e-014	-5.79612e-014	-4.35799e-014	-4.6074e-014	-3.94171e-014	-4.29946e-014	-1.23569e-014	-1.99174e-014	-3.8459e-014
-3.5807e-015	-9.38559e-015	1.58918e-014	2.44671e-014	-6.42204e-015	-1.32094e-014	-4.32055e-014	-3.59561e-014	-2.86598e-014	-2.82337e-014	-1.69228e-014	-9.49633e-015	-9.32339e-015	-1.61054e-014	1.37497e-015	-5.44851e-014	-5.52145e-014	-5.76531e-014	-4.36704e-014	-4.61259e-014	-3.95758e-014	-4.29536e-014	-1.25306e-014	-2.0405e-014	-3.88402e-014
-4.20044e-015	-9.89395e-015	1.62561e-014	2.44798e-014	-5.84467e-015	-1.25353e-014	-4.27975e-014	-3.60795e-014	-2.86857e-014	-2.82771e-014	-1.70803e-014	-9.92756e-015	-9.62709e-015	-1.56075e-014	1.66841e-015	-5.39355e-014	-5.47352e-014	-5.73263e-014	-4.37261e-014	-4.61368e-014	-3.97382e-014	-4.28767e-014	-1.26783e-014	-2.08968e-014	-3.9221e-014
-4.80149e-015	-1.042e-014	1.65953e-014	2.45028e-014	-5.2682e-015	-1.18504e-014	-4.23838e-014	-3.6163e-014	-2.87005e-014	-2.82928e-014	-1.72289e-014	-1.03583e-014	-9.91203e-015	-1.51001e-014	1.96768e-015	-5.3334e-014	-5.42182e-014	-5.69815e-014	-4.37468e-014	-4.61046e-014	-3.99038e-014	-4.27648e-014	-1.28003e-014	-2.1391e-014	-3.9598e-014
-5.3784e-015	-1.09614e-014	1.69101e-014	2.45389e-014	-4.69527e-015	-1.11565e-014	-4.19618e-014	-3.62049e-014	-2.87016e-014	-2.82824e-014	-1.73675e-014	-1.07854e-014	-1.01764e-014	-1.45858e-014	2.27167e-015	-5.26842e-014	-5.36669e-014	-5.662e-014	-4.37322e-014	-4.60278e-014	-4.0072e-014	-4.26194e-014	-1.28978e-014	-2.18862e-014	-3.99682e-014
-5.92657e-015	-1.15159e-014	1.72017e-014	2.45904e-014	-4.12841e-015	-1.0455e-014	-4.15289e-014	-3.62048e-014	-2.86867e-014	-2.82471e-014	-1.74943e-014	-1.12068e-014	-1.04182e-014	-1.40676e-014	2.57895e-015	-5.19912e-014	-5.30855e-014	-5.62435e-014	-4.36823e-014	-4.59044e-014	-4.02431e-014	-4.24417e-014	-1.29713e-014	-2.23804e-014	-4.03284e-014
-6.4423e-015	-1.20808e-014	1.74697e-014	2.46599e-014	-3.56947e-015	-9.74774e-015	-4.10821e-014	-3.6162e-014	-2.86544e-014	-2.81892e-014	-1.76084e-014	-1.16193e-014	-1.06363e-014	-1.35491e-014	2.8884e-015	-5.12593e-014	-5.24776e-014	-5.58526e-014	-4.35983e-014	-4.5733e-014	-4.04165e-014	-4.2234e-014	-1.30228e-014	-2.2872e-014	-4.06754e-014
-6.92169e-015	-1.26537e-014	1.77148e-014	2.47492e-014	-3.02042e-015	-9.03589e-015	-4.06182e-014	-3.60749e-014	-2.86025e-014	-2.81109e-014	-1.77084e-014	-1.20206e-014	-1.08295e-014	-1.30331e-014	3.19939e-015	-5.04933e-014	-5.18471e-014	-5.54478e-014	-4.34817e-014	-4.55119e-014	-4.05916e-014	-4.19978e-014	-1.30541e-014	-2.33596e-014	-4.10059e-014
-7.36068e-015	-1.32324e-014	1.79382e-014	2.48608e-014	-2.48318e-015	-8.32114e-015	-4.01357e-014	-3.59436e-014	-2.85291e-014	-2.80145e-014	-1.77935e-014	-1.24085e-014	-1.09974e-014	-1.25222e-014	3.51103e-015	-4.96984e-014	-5.11977e-014	-5.50297e-014	-4.33333e-014	-4.52409e-014	-4.07689e-014	-4.17357e-014	-1.3067e-014	-2.38418e-014	-4.13167e-014
-7.75727e-015	-1.38148e-014	1.81405e-014	2.49958e-014	-1.95976e-015	-7.60566e-015	-3.96325e-014	-3.57685e-014	-2.84335e-014	-2.7902e-014	-1.78626e-014	-1.27799e-014	-1.11388e-014	-1.20186e-014	3.82198e-015	-4.88794e-014	-5.05326e-014	-5.45991e-014	-4.3155e-014	-4.49204e-014	-4.09477e-014	-4.14501e-014	-1.30637e-014	-2.43177e-014	-4.16047e-014
-8.10847e-015	-1.43985e-014	1.83231e-014	2.51564e-014	-1.45215e-015	-6.8903e-015	-3.91066e-014	-3.55503e-014	-2.83144e-014	-2.77755e-014	-1.79153e-014	-1.31321e-014	-1.12532e-014	-1.15251e-014	4.13128e-015	-4.80422e-014	-4.98557e-014	-5.41559e-014	-4.29488e-014	-4.45501e-014	-4.11282e-014	-4.11432e-014	-1.30462e-014	-2.4785e-014	-4.18667e-014
-8.41124e-015	-1.4981e-014	1.84868e-014	2.53435e-014	-9.61214e-016	-6.17651e-015	-3.85564e-014	-3.52904e-014	-2.81706e-014	-2.76382e-014	-1.79502e-014	-1.34626e-014	-1.13398e-014	-1.10444e-014	4.43785e-015	-4.7193e-014	-4.91691e-014	-5.37002e-014	-4.27171e-014	-4.41312e-014	-4.13108e-014	-4.08167e-014	-1.3018e-014	-2.52421e-014	-4.21001e-014
-8.66415e-015	-1.5561e-014	1.86325e-014	2.55582e-014	-4.8745e-016	-5.46627e-015	-3.79809e-014	-3.49905e-014	-2.80019e-014	-2.74926e-014	-1.79666e-014	-1.37693e-014	-1.13985e-014	-1.0579e-014	4.74054e-015	-4.63374e-014	-4.84757e-014	-5.32328e-014	-4.24625e-014	-4.3665e-014	-4.1495e-014	-4.04733e-014	-1.29811e-014	-2.56882e-014	-4.23029e-014
-8.86627e-015	-1.61372e-014	1.87612e-014	2.5801e-014	-3.17853e-017	-4.76128e-015	-3.73796e-014	-3.46531e-014	-2.78085e-014	-2.7341e-014	-1.79646e-014	-1.40503e-014	-1.14297e-014	-1.01302e-014	5.03801e-015	-4.54812e-014	-4.77781e-014	-5.27532e-014	-4.21875e-014	-4.31533e-014	-4.16808e-014	-4.01157e-014	-1.29384e-014	-2.61229e-014	-4.24727e-014
-9.01753e-015	-1.67076e-014	1.8874e-014	2.60715e-014	4.05206e-016	-4.0629e-015	-3.67524e-014	-3.4281e-014	-2.75906e-014	-2.7186e-014	-1.79433e-014	-1.43037e-014	-1.14332e-014	-9.70046e-015	5.32959e-015	-4.46299e-014	-4.70788e-014	-5.22613e-014	-4.18952e-014	-4.25982e-014	-4.18685e-014	-3.97473e-014	-1.28933e-014	-2.65455e-014	-4.26077e-014
-9.11796e-015	-1.72703e-014	1.89719e-014	2.63698e-014	8.23087e-016	-3.37213e-015	-3.60994e-014	-3.38766e-014	-2.73489e-014	-2.70302e-014	-1.79023e-014	-1.45285e-014	-1.14091e-014	-9.2906e-015	5.61451e-015	-4.37889e-014	-4.63793e-014	-5.17576e-014	-4.15884e-014	-4.20023e-014	-4.20579e-014	-3.93707e-014	-1.28491e-014	-2.6955e-014	-4.27068e-014
-9.16805e-015	-1.78242e-014	1.90554e-014	2.66956e-014	1.22213e-015	-2.69002e-015	-3.54213e-014	-3.34421e-014	-2.7084e-014	-2.68765e-014	-1.78417e-014	-1.47233e-014	-1.13586e-014	-8.90231e-015	5.89177e-015	-4.29629e-014	-4.56815e-014	-5.12419e-014	-4.12705e-014	-4.13685e-014	-4.2249e-014	-3.89878e-014	-1.28081e-014	-2.73511e-014	-4.27686e-014
-9.16858e-015	-1.83686e-014	1.91258e-014	2.7048e-014	1.60268e-015	-2.01757e-015	-3.47191e-014	-3.29812e-014	-2.67967e-014	-2.6727e-014	-1.77615e-014	-1.4887e-014	-1.12829e-014	-8.5367e-015	6.16138e-015	-4.21573e-014	-4.49869e-014	-5.07142e-014	-4.09443e-014	-4.07e-014	-4.24421e-014	-3.86009e-014	-1.27734e-014	-2.77331e-014	-4.27931e-014
-9.1218e-015	-1.89025e-014	1.91841e-014	2.74264e-014	1.96448e-015	-1.35594e-015	-3.39944e-014	-3.24987e-014	-2.64888e-014	-2.65841e-014	-1.76617e-014	-1.50188e-014	-1.11837e-014	-8.19528e-015	6.4223e-015	-4.13769e-014	-4.42962e-014	-5.01745e-014	-4.06135e-014	-4.00012e-014	-4.26373e-014	-3.82126e-014	-1.27478e-014	-2.81004e-014	-4.27799e-014
-9.03116e-015	-1.9425e-014	1.9231e-014	2.78291e-014	2.30813e-015	-7.06581e-016	-3.32492e-014	-3.19982e-014	-2.61623e-014	-2.645e-014	-1.75423e-014	-1.5118e-014	-1.10626e-014	-7.87821e-015	6.67397e-015	-4.06257e-014	-4.36103e-014	-4.96231e-014	-4.0281e-014	-3.92765e-014	-4.28348e-014	-3.78253e-014	-1.27338e-014	-2.84533e-014	-4.27291e-014
-8.89976e-015	-1.9936e-014	1.92676e-014	2.82547e-014	2.63473e-015	-7.11392e-017	-3.24859e-014	-3.14838e-014	-2.58191e-014	-2.63264e-014	-1.74043e-014	-1.51849e-014	-1.09213e-014	-7.58565e-015	6.91565e-015	-3.99071e-014	-4.29298e-014	-4.90597e-014	-3.99497e-014	-3.85289e-014	-4.3034e-014	-3.74412e-014	-1.27336e-014	-2.87915e-014	-4.26411e-014
-8.73054e-015	-2.04346e-014	1.92942e-014	2.87012e-014	2.94473e-015	5.49897e-016	-3.17067e-014	-3.09603e-014	-2.54611e-014	-2.62153e-014	-1.72482e-014	-1.52199e-014	-1.07611e-014	-7.31767e-015	7.1469e-015	-3.92242e-014	-4.22555e-014	-4.84846e-014	-3.96224e-014	-3.77635e-014	-4.32347e-014	-3.70621e-014	-1.27498e-014	-2.91147e-014	-4.25172e-014
-8.52745e-015	-2.09199e-014	1.93113e-014	2.91661e-014	3.23941e-015	1.15511e-015	-3.09153e-014	-3.04319e-014	-2.50905e-014	-2.61189e-014	-1.70749e-014	-1.52234e-014	-1.05844e-014	-7.0729e-015	7.36822e-015	-3.85789e-014	-4.15876e-014	-4.78982e-014	-3.93018e-014	-3.69854e-014	-4.34373e-014	-3.66902e-014	-1.27847e-014	-2.9423e-014	-4.23591e-014
-8.2952e-015	-2.13914e-014	1.932e-014	2.96474e-014	3.51974e-015	1.74388e-015	-3.01151e-014	-2.99038e-014	-2.47104e-014	-2.60384e-014	-1.68856e-014	-1.51957e-014	-1.03934e-014	-6.85146e-015	7.57941e-015	-3.79739e-014	-4.09254e-014	-4.73011e-014	-3.89907e-014	-3.61988e-014	-4.36425e-014	-3.63265e-014	-1.28402e-014	-2.97171e-014	-4.21689e-014
-8.03892e-015	-2.18488e-014	1.9321e-014	3.01426e-014	3.7872e-015	2.3147e-015	-2.93099e-014	-2.93814e-014	-2.43241e-014	-2.59754e-014	-1.66808e-014	-1.51384e-014	-1.01903e-014	-6.6531e-015	7.78053e-015	-3.74112e-014	-4.02687e-014	-4.66944e-014	-3.86918e-014	-3.54078e-014	-4.38496e-014	-3.5973e-014	-1.2918e-014	-2.99976e-014	-4.19494e-014
-7.76303e-015	-2.22916e-014	1.93146e-014	3.06493e-014	4.04302e-015	2.86733e-015	-2.85036e-014	-2.8869e-014	-2.39341e-014	-2.59313e-014	-1.64618e-014	-1.50527e-014	-9.97798e-015	-6.47596e-015	7.97172e-015	-3.68909e-014	-3.96177e-014	-4.6079e-014	-3.84072e-014	-3.46186e-014	-4.40586e-014	-3.56308e-014	-1.30193e-014	-3.02648e-014	-4.17037e-014
-7.47301e-015	-2.27194e-014	1.93016e-014	3.11641e-014	4.288e-015	3.40102e-015	-2.77002e-014	-2.83718e-014	-2.35434e-014	-2.59064e-014	-1.62296e-014	-1.49407e-014	-9.7589e-015	-6.31897e-015	8.15282e-015	-3.64134e-014	-3.89714e-014	-4.54571e-014	-3.81386e-014	-3.38359e-014	-4.42695e-014	-3.53008e-014	-1.31451e-014	-3.05193e-014	-4.14351e-014
-7.1746e-015	-2.31315e-014	1.92829e-014	3.16843e-014	4.5237e-015	3.91525e-015	-2.69043e-014	-2.78956e-014	-2.31545e-014	-2.59014e-014	-1.59856e-014	-1.48043e-014	-9.53562e-015	-6.18107e-015	8.32393e-015	-3.59788e-014	-3.83291e-014	-4.48297e-014	-3.78881e-014	-3.30646e-014	-4.44821e-014	-3.49841e-014	-1.32962e-014	-3.07613e-014	-4.11469e-014
-6.87298e-015	-2.35278e-014	1.92591e-014	3.22069e-014	4.75153e-015	4.40869e-015	-2.61196e-014	-2.74449e-014	-2.27708e-014	-2.59165e-014	-1.57312e-014	-1.46459e-014	-9.31066e-015	-6.0604e-015	8.48533e-015	-3.55859e-014	-3.76897e-014	-4.41977e-014	-3.76571e-014	-3.23089e-014	-4.46957e-014	-3.46813e-014	-1.34729e-014	-3.09913e-014	-4.08428e-014
-6.57445e-015	-2.39086e-014	1.92313e-014	3.27289e-014	4.97229e-015	4.88141e-015	-2.53499e-014	-2.70246e-014	-2.23957e-014	-2.59523e-014	-1.54675e-014	-1.44671e-014	-9.0863e-015	-5.95507e-015	8.63756e-015	-3.52337e-014	-3.70526e-014	-4.35626e-014	-3.74468e-014	-3.15724e-014	-4.49103e-014	-3.43937e-014	-1.3675e-014	-3.12104e-014	-4.0527e-014
-6.28392e-015	-2.42731e-014	1.91999e-014	3.32472e-014	5.18696e-015	5.33252e-015	-2.46e-014	-2.66383e-014	-2.2032e-014	-2.60085e-014	-1.5196e-014	-1.42703e-014	-8.86442e-015	-5.863e-015	8.78049e-015	-3.49204e-014	-3.6417e-014	-4.29266e-014	-3.7258e-014	-3.08589e-014	-4.51254e-014	-3.41214e-014	-1.39021e-014	-3.1419e-014	-4.02035e-014
-6.00667e-015	-2.46208e-014	1.91668e-014	3.37589e-014	5.39686e-015	5.76215e-015	-2.38739e-014	-2.62902e-014	-2.16827e-014	-2.6085e-014	-1.49181e-014	-1.40588e-014	-8.64696e-015	-5.78271e-015	8.91483e-015	-3.4644e-014	-3.57826e-014	-4.22918e-014	-3.70907e-014	-3.01727e-014	-4.53411e-014	-3.3865e-014	-1.41535e-014	-3.16172e-014	-3.98772e-014
-5.74724e-015	-2.49517e-014	1.91329e-014	3.42612e-014	5.60233e-015	6.16992e-015	-2.31758e-014	-2.59848e-014	-2.13501e-014	-2.6181e-014	-1.46353e-014	-1.38349e-014	-8.43638e-015	-5.71261e-015	9.04121e-015	-3.44013e-014	-3.51488e-014	-4.16608e-014	-3.69453e-014	-2.9517e-014	-4.55567e-014	-3.36244e-014	-1.44285e-014	-3.18061e-014	-3.95523e-014
-5.51112e-015	-2.52652e-014	1.90983e-014	3.47517e-014	5.80324e-015	6.5555e-015	-2.2509e-014	-2.57251e-014	-2.10371e-014	-2.62959e-014	-1.43491e-014	-1.36016e-014	-8.23416e-015	-5.65099e-015	9.16002e-015	-3.41897e-014	-3.45147e-014	-4.10361e-014	-3.68221e-014	-2.88948e-014	-4.5772e-014	-3.33998e-014	-1.47255e-014	-3.1986e-014	-3.92328e-014
-5.30266e-015	-2.5561e-014	1.90641e-014	3.52281e-014	5.99961e-015	6.91891e-015	-2.1877e-014	-2.55135e-014	-2.07465e-014	-2.64293e-014	-1.4061e-014	-1.33623e-014	-8.04309e-015	-5.59601e-015	9.27208e-015	-3.40058e-014	-3.38803e-014	-4.04205e-014	-3.67207e-014	-2.83093e-014	-4.59862e-014	-3.31908e-014	-1.50426e-014	-3.21581e-014	-3.8923e-014
-5.12572e-015	-2.58386e-014	1.90314e-014	3.56874e-014	6.19218e-015	7.25963e-015	-2.12831e-014	-2.53538e-014	-2.04802e-014	-2.65802e-014	-1.37724e-014	-1.31194e-014	-7.86449e-015	-5.54596e-015	9.37768e-015	-3.38465e-014	-3.32448e-014	-3.9817e-014	-3.66409e-014	-2.77628e-014	-4.61979e-014	-3.29975e-014	-1.53781e-014	-3.23233e-014	-3.86272e-014
-4.98443e-015	-2.60974e-014	1.90013e-014	3.61271e-014	6.38053e-015	7.57798e-015	-2.07296e-014	-2.52486e-014	-2.02408e-014	-2.67475e-014	-1.34855e-014	-1.28754e-014	-7.69956e-015	-5.49867e-015	9.47827e-015	-3.3707e-014	-3.26077e-014	-3.92287e-014	-3.65819e-014	-2.72569e-014	-4.6406e-014	-3.28195e-014	-1.57302e-014	-3.24819e-014	-3.8349e-014
-4.88173e-015	-2.63367e-014	1.89753e-014	3.6545e-014	6.56428e-015	7.87443e-015	-2.02188e-014	-2.5199e-014	-2.00297e-014	-2.69298e-014	-1.32007e-014	-1.26326e-014	-7.54981e-015	-5.45254e-015	9.57464e-015	-3.35838e-014	-3.19696e-014	-3.86589e-014	-3.6543e-014	-2.67927e-014	-4.66096e-014	-3.26561e-014	-1.6096e-014	-3.26346e-014	-3.8092e-014
-4.82076e-015	-2.65559e-014	1.89547e-014	3.69399e-014	6.74339e-015	8.14913e-015	-1.97525e-014	-2.52056e-014	-1.98477e-014	-2.71257e-014	-1.29191e-014	-1.23937e-014	-7.41661e-015	-5.40578e-015	9.66722e-015	-3.34726e-014	-3.13314e-014	-3.81106e-014	-3.65233e-014	-2.6371e-014	-4.68083e-014	-3.25069e-014	-1.64728e-014	-3.27812e-014	-3.78596e-014
-4.80378e-015	-2.67548e-014	1.89405e-014	3.731e-014	6.91675e-015	8.40233e-015	-1.93322e-014	-2.52692e-014	-1.96963e-014	-2.73336e-014	-1.26424e-014	-1.21616e-014	-7.30015e-015	-5.35658e-015	9.75693e-015	-3.33688e-014	-3.06931e-014	-3.75861e-014	-3.65222e-014	-2.59922e-014	-4.69999e-014	-3.23712e-014	-1.68577e-014	-3.29218e-014	-3.76547e-014
-4.83248e-015	-2.69327e-014	1.89339e-014	3.76541e-014	7.08284e-015	8.63467e-015	-1.89584e-014	-2.53905e-014	-1.95765e-014	-2.75522e-014	-1.23715e-014	-1.19384e-014	-7.20115e-015	-5.30374e-015	9.8444e-015	-3.32688e-014	-3.0055e-014	-3.70887e-014	-3.65382e-014	-2.56562e-014	-4.71837e-014	-3.22487e-014	-1.72478e-014	-3.30564e-014	-3.748e-014
-4.90758e-015	-2.70886e-014	1.89361e-014	3.79715e-014	7.24055e-015	8.84666e-015	-1.86312e-014	-2.55693e-014	-1.9488e-014	-2.77801e-014	-1.21076e-014	-1.17261e-014	-7.11971e-015	-5.24583e-015	9.93013e-015	-3.31683e-014	-2.94183e-014	-3.66214e-014	-3.65701e-014	-2.53633e-014	-4.73585e-014	-3.21385e-014	-1.76405e-014	-3.31852e-014	-3.73379e-014
-5.02962e-015	-2.72223e-014	1.89492e-014	3.82612e-014	7.38886e-015	9.0395e-015	-1.83503e-014	-2.58046e-014	-1.94309e-014	-2.80149e-014	-1.18515e-014	-1.15265e-014	-7.0561e-015	-5.18226e-015	1.00157e-014	-3.30637e-014	-2.87837e-014	-3.61873e-014	-3.66169e-014	-2.51125e-014	-4.75228e-014	-3.20402e-014	-1.80326e-014	-3.3308e-014	-3.72299e-014
-5.19777e-015	-2.73324e-014	1.89742e-014	3.85234e-014	7.52633e-015	9.2145e-015	-1.81143e-014	-2.60957e-014	-1.9405e-014	-2.82558e-014	-1.16043e-014	-1.13415e-014	-7.01064e-015	-5.11232e-015	1.01021e-014	-3.2951e-014	-2.81528e-014	-3.57886e-014	-3.66777e-014	-2.49029e-014	-4.76758e-014	-3.19532e-014	-1.84206e-014	-3.34238e-014	-3.71576e-014
-5.41178e-015	-2.74183e-014	1.90129e-014	3.87582e-014	7.65131e-015	9.37198e-015	-1.79217e-014	-2.64402e-014	-1.94101e-014	-2.85012e-014	-1.13673e-014	-1.11724e-014	-6.98272e-015	-5.03479e-015	1.01903e-014	-3.28264e-014	-2.75273e-014	-3.54278e-014	-3.67513e-014	-2.47325e-014	-4.78155e-014	-3.18764e-014	-1.88017e-014	-3.35332e-014	-3.71216e-014
-5.67056e-015	-2.74796e-014	1.90663e-014	3.89658e-014	7.76195e-015	9.51345e-015	-1.77712e-014	-2.68353e-014	-1.94453e-014	-2.87496e-014	-1.11411e-014	-1.10206e-014	-6.97197e-015	-4.94927e-015	1.02813e-014	-3.26871e-014	-2.69086e-014	-3.51067e-014	-3.68359e-014	-2.4599e-014	-4.79402e-014	-3.18093e-014	-1.91724e-014	-3.36358e-014	-3.71225e-014
-5.97156e-015	-2.75159e-014	1.91354e-014	3.9147e-014	7.85665e-015	9.64018e-015	-1.76604e-014	-2.72792e-014	-1.95096e-014	-2.89992e-014	-1.09259e-014	-1.08871e-014	-6.97817e-015	-4.85527e-015	1.03761e-014	-3.25304e-014	-2.62984e-014	-3.48272e-014	-3.69302e-014	-2.45005e-014	-4.80483e-014	-3.17511e-014	-1.95303e-014	-3.37316e-014	-3.71598e-014
-6.3131e-015	-2.75264e-014	1.92221e-014	3.93021e-014	7.93382e-015	9.75425e-015	-1.75859e-014	-2.7769e-014	-1.96015e-014	-2.92487e-014	-1.07226e-014	-1.07723e-014	-7.00066e-015	-4.75239e-015	1.04756e-014	-3.23527e-014	-2.56988e-014	-3.45911e-014	-3.70339e-014	-2.44342e-014	-4.81386e-014	-3.17011e-014	-1.98725e-014	-3.38197e-014	-3.72318e-014
-6.69197e-015	-2.7511e-014	1.93273e-014	3.9433e-014	7.99241e-015	9.8571e-015	-1.75444e-014	-2.83001e-014	-1.97191e-014	-2.94962e-014	-1.05321e-014	-1.06767e-014	-7.0383e-015	-4.64094e-015	1.05804e-014	-3.21516e-014	-2.51116e-014	-3.43993e-014	-3.71461e-014	-2.43981e-014	-4.82094e-014	-3.1659e-014	-2.01961e-014	-3.38999e-014	-3.73369e-014
-7.10453e-015	-2.74693e-014	1.94517e-014	3.95405e-014	8.03122e-015	9.94981e-015	-1.75323e-014	-2.88688e-014	-1.98604e-014	-2.97406e-014	-1.03545e-014	-1.05998e-014	-7.09017e-015	-4.52065e-015	1.06914e-014	-3.19256e-014	-2.45393e-014	-3.42526e-014	-3.72658e-014	-2.4389e-014	-4.82598e-014	-3.16234e-014	-2.04982e-014	-3.39714e-014	-3.74731e-014
-7.54733e-015	-2.74008e-014	1.95966e-014	3.96261e-014	8.04945e-015	1.00345e-014	-1.75458e-014	-2.94713e-014	-2.0023e-014	-2.99808e-014	-1.01906e-014	-1.05415e-014	-7.15563e-015	-4.3918e-015	1.081e-014	-3.16733e-014	-2.39839e-014	-3.41512e-014	-3.73918e-014	-2.44037e-014	-4.82884e-014	-3.15932e-014	-2.07763e-014	-3.40334e-014	-3.76385e-014
-8.01651e-015	-2.73051e-014	1.97628e-014	3.9692e-014	8.04517e-015	1.01136e-014	-1.75806e-014	-3.01037e-014	-2.02043e-014	-3.02156e-014	-1.00401e-014	-1.05008e-014	-7.23337e-015	-4.25415e-015	1.09373e-014	-3.13936e-014	-2.34469e-014	-3.40951e-014	-3.75233e-014	-2.44395e-014	-4.82938e-014	-3.15678e-014	-2.1028e-014	-3.40851e-014	-3.78299e-014
-8.50754e-015	-2.71821e-014	1.99516e-014	3.97403e-014	8.01721e-015	1.01892e-014	-1.7632e-014	-3.07612e-014	-2.0402e-014	-3.04439e-014	-9.90381e-015	-1.04769e-014	-7.32187e-015	-4.10776e-015	1.10738e-014	-3.10853e-014	-2.29307e-014	-3.40832e-014	-3.76597e-014	-2.44932e-014	-4.82756e-014	-3.15464e-014	-2.1251e-014	-3.41261e-014	-3.80438e-014
-9.01585e-015	-2.70325e-014	2.01639e-014	3.97725e-014	7.96588e-015	1.0263e-014	-1.76952e-014	-3.14387e-014	-2.06131e-014	-3.06646e-014	-9.78148e-015	-1.04691e-014	-7.41984e-015	-3.95272e-015	1.12205e-014	-3.07485e-014	-2.24375e-014	-3.41151e-014	-3.78013e-014	-2.45617e-014	-4.8233e-014	-3.15278e-014	-2.14439e-014	-3.41555e-014	-3.82768e-014
-9.53658e-015	-2.6856e-014	2.03999e-014	3.97919e-014	7.8908e-015	1.03374e-014	-1.77645e-014	-3.21325e-014	-2.08347e-014	-3.0877e-014	-9.67275e-015	-1.04757e-014	-7.52572e-015	-3.79019e-015	1.13785e-014	-3.03826e-014	-2.19694e-014	-3.41896e-014	-3.79476e-014	-2.4641e-014	-4.81651e-014	-3.15111e-014	-2.16049e-014	-3.4173e-014	-3.85239e-014
-1.00651e-014	-2.66528e-014	2.06599e-014	3.98008e-014	7.79173e-015	1.04145e-014	-1.78357e-014	-3.28376e-014	-2.10639e-014	-3.10802e-014	-9.5776e-015	-1.04946e-014	-7.6383e-015	-3.61952e-015	1.15489e-014	-2.99885e-014	-2.15283e-014	-3.43043e-014	-3.8098e-014	-2.4728e-014	-4.8071e-014	-3.14954e-014	-2.17329e-014	-3.41775e-014	-3.87807e-014
-1.05967e-014	-2.64241e-014	2.09443e-014	3.98019e-014	7.6685e-015	1.04969e-014	-1.79044e-014	-3.3549e-014	-2.12977e-014	-3.12736e-014	-9.49557e-015	-1.05241e-014	-7.75645e-015	-3.44166e-015	1.17318e-014	-2.95671e-014	-2.11158e-014	-3.44563e-014	-3.82524e-014	-2.48194e-014	-4.79504e-014	-3.14789e-014	-2.18273e-014	-3.41685e-014	-3.90429e-014
-1.11264e-014	-2.61701e-014	2.12532e-014	3.97975e-014	7.52205e-015	1.05872e-014	-1.79658e-014	-3.42614e-014	-2.15336e-014	-3.14562e-014	-9.42629e-015	-1.05622e-014	-7.87828e-015	-3.25624e-015	1.1928e-014	-2.91197e-014	-2.07339e-014	-3.46429e-014	-3.8411e-014	-2.49128e-014	-4.78028e-014	-3.14612e-014	-2.18872e-014	-3.41455e-014	-3.93053e-014
-1.16495e-014	-2.58914e-014	2.15871e-014	3.97898e-014	7.35385e-015	1.06873e-014	-1.80157e-014	-3.49707e-014	-2.1768e-014	-3.16273e-014	-9.36949e-015	-1.06068e-014	-8.00258e-015	-3.06374e-015	1.21383e-014	-2.86474e-014	-2.03833e-014	-3.48612e-014	-3.85741e-014	-2.50048e-014	-4.76291e-014	-3.14411e-014	-2.19121e-014	-3.4108e-014	-3.95632e-014
-1.21609e-014	-2.55887e-014	2.19455e-014	3.97817e-014	7.16496e-015	1.07988e-014	-1.80497e-014	-3.56725e-014	-2.19981e-014	-3.17868e-014	-9.32469e-015	-1.06559e-014	-8.12813e-015	-2.86413e-015	1.23629e-014	-2.81514e-014	-2.00649e-014	-3.51081e-014	-3.87415e-014	-2.50925e-014	-4.74299e-014	-3.14171e-014	-2.19019e-014	-3.40556e-014	-3.98118e-014
-1.26569e-014	-2.52633e-014	2.23276e-014	3.97763e-014	6.95734e-015	1.0923e-014	-1.80644e-014	-3.63623e-014	-2.22212e-014	-3.19343e-014	-9.29131e-015	-1.07073e-014	-8.25397e-015	-2.65732e-015	1.26023e-014	-2.76337e-014	-1.97802e-014	-3.53793e-014	-3.89136e-014	-2.51736e-014	-4.72053e-014	-3.13875e-014	-2.18568e-014	-3.39874e-014	-4.00457e-014
-1.31334e-014	-2.4916e-014	2.27331e-014	3.97755e-014	6.73252e-015	1.10622e-014	-1.80566e-014	-3.70357e-014	-2.2435e-014	-3.20696e-014	-9.26917e-015	-1.07588e-014	-8.37873e-015	-2.44447e-015	1.28576e-014	-2.7097e-014	-1.95293e-014	-3.56709e-014	-3.90906e-014	-2.52457e-014	-4.69568e-014	-3.13514e-014	-2.17774e-014	-3.39033e-014	-4.02601e-014
-1.35866e-014	-2.45475e-014	2.31612e-014	3.97821e-014	6.49344e-015	1.12177e-014	-1.80235e-014	-3.76891e-014	-2.2637e-014	-3.21925e-014	-9.25759e-015	-1.08079e-014	-8.50176e-015	-2.22543e-015	1.31289e-014	-2.6544e-014	-1.93127e-014	-3.59779e-014	-3.92726e-014	-2.53066e-014	-4.66853e-014	-3.13074e-014	-2.16642e-014	-3.38035e-014	-4.04511e-014
-1.40127e-014	-2.41593e-014	2.36114e-014	3.97983e-014	6.24231e-015	1.13909e-014	-1.79624e-014	-3.83189e-014	-2.28247e-014	-3.23029e-014	-9.25571e-015	-1.08528e-014	-8.62232e-015	-1.99984e-015	1.34164e-014	-2.59768e-014	-1.91307e-014	-3.62962e-014	-3.94602e-014	-2.53549e-014	-4.63919e-014	-3.12538e-014	-2.15183e-014	-3.36884e-014	-4.06141e-014
-1.44086e-014	-2.37523e-014	2.40823e-014	3.98261e-014	5.9829e-015	1.15832e-014	-1.78719e-014	-3.89206e-014	-2.29959e-014	-3.24006e-014	-9.26252e-015	-1.08912e-014	-8.73905e-015	-1.7677e-015	1.37198e-014	-2.5398e-014	-1.89828e-014	-3.66219e-014	-3.96537e-014	-2.53885e-014	-4.60783e-014	-3.11893e-014	-2.13414e-014	-3.35578e-014	-4.07451e-014
-1.47707e-014	-2.33282e-014	2.45729e-014	3.98679e-014	5.71881e-015	1.17955e-014	-1.77511e-014	-3.94922e-014	-2.31494e-014	-3.24854e-014	-9.27766e-015	-1.09209e-014	-8.85095e-015	-1.52855e-015	1.40392e-014	-2.48106e-014	-1.88678e-014	-3.69493e-014	-3.98534e-014	-2.54056e-014	-4.57469e-014	-3.1113e-014	-2.11342e-014	-3.34113e-014	-4.08408e-014
-1.50965e-014	-2.28882e-014	2.50818e-014	3.99263e-014	5.45377e-015	1.20282e-014	-1.75987e-014	-4.00308e-014	-2.32837e-014	-3.25573e-014	-9.29996e-015	-1.09396e-014	-8.95758e-015	-1.28231e-015	1.43747e-014	-2.42167e-014	-1.87845e-014	-3.72739e-014	-4.00588e-014	-2.54053e-014	-4.54009e-014	-3.10233e-014	-2.08983e-014	-3.32502e-014	-4.08976e-014
-1.53836e-014	-2.24338e-014	2.56073e-014	4.00027e-014	5.19128e-015	1.22813e-014	-1.74146e-014	-4.05341e-014	-2.33983e-014	-3.26165e-014	-9.32858e-015	-1.09457e-014	-9.058e-015	-1.02914e-015	1.47257e-014	-2.36188e-014	-1.87322e-014	-3.7591e-014	-4.02703e-014	-2.53864e-014	-4.50416e-014	-3.09193e-014	-2.06358e-014	-3.30744e-014	-4.0914e-014
-1.56296e-014	-2.19657e-014	2.61478e-014	4.00983e-014	4.93602e-015	1.25554e-014	-1.71992e-014	-4.10005e-014	-2.34921e-014	-3.26631e-014	-9.36306e-015	-1.09369e-014	-9.15104e-015	-7.68165e-016	1.50922e-014	-2.30191e-014	-1.87099e-014	-3.78961e-014	-4.04874e-014	-2.53485e-014	-4.46718e-014	-3.07995e-014	-2.03481e-014	-3.28848e-014	-4.08882e-014
-1.58335e-014	-2.1486e-014	2.67017e-014	4.02139e-014	4.69201e-015	1.28502e-014	-1.69537e-014	-4.1428e-014	-2.35647e-014	-3.26969e-014	-9.4024e-015	-1.09117e-014	-9.23645e-015	-4.99406e-016	1.5474e-014	-2.24204e-014	-1.8716e-014	-3.81843e-014	-4.07098e-014	-2.52907e-014	-4.42946e-014	-3.06623e-014	-2.00374e-014	-3.26825e-014	-4.08181e-014
-1.59946e-014	-2.09965e-014	2.7267e-014	4.03509e-014	4.46375e-015	1.31653e-014	-1.66797e-014	-4.1816e-014	-2.36155e-014	-3.27175e-014	-9.44577e-015	-1.08689e-014	-9.31349e-015	-2.22211e-016	1.58705e-014	-2.18251e-014	-1.87482e-014	-3.84505e-014	-4.09377e-014	-2.5212e-014	-4.39135e-014	-3.05064e-014	-1.97063e-014	-3.24677e-014	-4.07026e-014
-1.61123e-014	-2.04987e-014	2.78422e-014	4.05101e-014	4.25531e-015	1.35001e-014	-1.63792e-014	-4.21634e-014	-2.36451e-014	-3.27251e-014	-9.49184e-015	-1.0808e-014	-9.3817e-015	6.43117e-017	1.62809e-014	-2.12344e-014	-1.88041e-014	-3.86913e-014	-4.117e-014	-2.51124e-014	-4.35324e-014	-3.03314e-014	-1.93571e-014	-3.22413e-014	-4.05416e-014
-1.6187e-014	-1.99947e-014	2.84253e-014	4.0692e-014	4.07122e-015	1.38535e-014	-1.60548e-014	-4.24698e-014	-2.36538e-014	-3.27199e-014	-9.53939e-015	-1.07282e-014	-9.44017e-015	3.60604e-016	1.67045e-014	-2.06503e-014	-1.88813e-014	-3.89024e-014	-4.14053e-014	-2.49916e-014	-4.31551e-014	-3.01365e-014	-1.89922e-014	-3.20042e-014	-4.03353e-014
-1.62189e-014	-1.94852e-014	2.90139e-014	4.08968e-014	3.91586e-015	1.42239e-014	-1.57097e-014	-4.2735e-014	-2.36424e-014	-3.2701e-014	-9.58796e-015	-1.06293e-014	-9.48868e-015	6.67335e-016	1.71406e-014	-2.0074e-014	-1.89774e-014	-3.90797e-014	-4.16432e-014	-2.48505e-014	-4.2785e-014	-2.99209e-014	-1.86128e-014	-3.17572e-014	-4.00843e-014
-1.62086e-014	-1.89727e-014	2.96059e-014	4.1125e-014	3.79361e-015	1.461e-014	-1.53467e-014	-4.29589e-014	-2.36119e-014	-3.26688e-014	-9.63634e-015	-1.05107e-014	-9.52732e-015	9.85336e-016	1.75883e-014	-1.95067e-014	-1.90898e-014	-3.92203e-014	-4.18823e-014	-2.46897e-014	-4.24254e-014	-2.9684e-014	-1.82215e-014	-3.15013e-014	-3.97904e-014
-1.61574e-014	-1.84586e-014	3.01998e-014	4.13758e-014	3.70908e-015	1.50104e-014	-1.49695e-014	-4.31423e-014	-2.35642e-014	-3.26229e-014	-9.68462e-015	-1.03729e-014	-9.55506e-015	1.31555e-015	1.80467e-014	-1.89493e-014	-1.92158e-014	-3.93219e-014	-4.21217e-014	-2.451e-014	-4.20795e-014	-2.9425e-014	-1.78202e-014	-3.12376e-014	-3.94553e-014
-1.60667e-014	-1.79449e-014	3.07938e-014	4.16488e-014	3.66577e-015	1.54228e-014	-1.45825e-014	-4.32859e-014	-2.35006e-014	-3.25637e-014	-9.73209e-015	-1.02159e-014	-9.57168e-015	1.65775e-015	1.85146e-014	-1.84028e-014	-1.9352e-014	-3.93821e-014	-4.23597e-014	-2.43117e-014	-4.17508e-014	-2.91442e-014	-1.7411e-014	-3.09673e-014	-3.90816e-014
-1.59385e-014	-1.74329e-014	3.13856e-014	4.19432e-014	3.66663e-015	1.58454e-014	-1.41901e-014	-4.33907e-014	-2.34236e-014	-3.24913e-014	-9.77778e-015	-1.00405e-014	-9.57663e-015	2.01241e-015	1.89916e-014	-1.78684e-014	-1.94952e-014	-3.93993e-014	-4.25955e-014	-2.40956e-014	-4.14437e-014	-2.88415e-014	-1.69961e-014	-3.06912e-014	-3.86717e-014
-1.57744e-014	-1.69241e-014	3.19734e-014	4.2259e-014	3.71477e-015	1.62756e-014	-1.37974e-014	-4.34589e-014	-2.33354e-014	-3.24055e-014	-9.82081e-015	-9.84811e-015	-9.57021e-015	2.3801e-015	1.94758e-014	-1.73459e-014	-1.96425e-014	-3.93724e-014	-4.28272e-014	-2.38633e-014	-4.11617e-014	-2.85169e-014	-1.65773e-014	-3.041e-014	-3.82296e-014
-1.55768e-014	-1.64204e-014	3.25552e-014	4.2595e-014	3.81343e-015	1.67105e-014	-1.34085e-014	-4.34932e-014	-2.32387e-014	-3.23061e-014	-9.86108e-015	-9.63981e-015	-9.5522e-015	2.76112e-015	1.99658e-014	-1.68345e-014	-1.97908e-014	-3.93009e-014	-4.30527e-014	-2.36162e-014	-4.09084e-014	-2.8171e-014	-1.61564e-014	-3.01246e-014	-3.77592e-014
-1.53486e-014	-1.59241e-014	3.31284e-014	4.29497e-014	3.96453e-015	1.71478e-014	-1.30279e-014	-4.3495e-014	-2.31366e-014	-3.21937e-014	-9.89858e-015	-9.4169e-015	-9.52255e-015	3.15596e-015	2.04608e-014	-1.6335e-014	-1.99376e-014	-3.91843e-014	-4.32703e-014	-2.33553e-014	-4.06872e-014	-2.78047e-014	-1.57348e-014	-2.9836e-014	-3.72646e-014
-1.50922e-014	-1.54363e-014	3.36913e-014	4.33213e-014	4.17007e-015	1.75853e-014	-1.26604e-014	-4.34664e-014	-2.30317e-014	-3.20685e-014	-9.93328e-015	-9.18106e-015	-9.48102e-015	3.565e-015	2.09594e-014	-1.58467e-014	-2.00802e-014	-3.90238e-014	-4.34785e-014	-2.30823e-014	-4.05011e-014	-2.74187e-014	-1.53139e-014	-2.95454e-014	-3.67506e-014
[truncated: 1,324 more rows]
