# Supplementary material for: Prominent gamma band activity during visual motion perception in early-stage Alzheimer’s disease
Source: PLoS One. 2022 Apr 18;17(4):e0266693. doi: 10.1371/journal.pone.0266693 (PMC9015152; doi:10.1371/journal.pone.0266693)
Supplement: S1 File — (ZIP) [file pone.0266693.s001.zip › PloseOneé╠âfü[â^âVü[âgùp/Old17 L hemisphere.txt]

8.16151e-015	7.31622e-015	2.52244e-015	-1.17422e-014	-1.80029e-014	1.43544e-015	-6.1863e-015	5.10304e-015	-1.36379e-015	1.91028e-014	7.72925e-015	1.99341e-014	8.96287e-015	1.9608e-014	-8.95284e-015	-2.09302e-015	7.50434e-015	1.20941e-014	-2.94579e-018	4.59103e-015	2.06305e-014	1.97052e-014	2.30994e-014	1.32712e-014	1.28749e-014
8.18269e-015	7.6559e-015	2.79496e-015	-1.19098e-014	-1.78831e-014	1.04493e-015	-5.99127e-015	4.56537e-015	-1.17227e-015	1.9046e-014	7.88984e-015	1.99223e-014	8.89759e-015	1.9446e-014	-9.0271e-015	-2.22964e-015	7.50856e-015	1.19871e-014	2.04478e-016	4.7749e-015	2.03646e-014	1.92033e-014	2.30246e-014	1.35202e-014	1.36142e-014
8.21563e-015	7.99823e-015	3.07928e-015	-1.2088e-014	-1.77668e-014	6.3492e-016	-5.80691e-015	4.01645e-015	-9.76848e-016	1.89807e-014	8.05046e-015	1.988e-014	8.8346e-015	1.92852e-014	-9.09713e-015	-2.35493e-015	7.52401e-015	1.18652e-014	4.19591e-016	4.95441e-015	2.00728e-014	1.86934e-014	2.29365e-014	1.37744e-014	1.43688e-014
8.26012e-015	8.34216e-015	3.37472e-015	-1.22766e-014	-1.76537e-014	2.07195e-016	-5.63446e-015	3.45993e-015	-7.79155e-016	1.89066e-014	8.21114e-015	1.9806e-014	8.77476e-015	1.91262e-014	-9.16164e-015	-2.46801e-015	7.55073e-015	1.17275e-014	6.42527e-016	5.12881e-015	1.97565e-014	1.81779e-014	2.28352e-014	1.40322e-014	1.51342e-014
8.31527e-015	8.68718e-015	3.6809e-015	-1.2475e-014	-1.75437e-014	-2.36824e-016	-5.47577e-015	2.89901e-015	-5.81453e-016	1.88234e-014	8.37211e-015	1.97e-014	8.71846e-015	1.89689e-014	-9.2196e-015	-2.56742e-015	7.58967e-015	1.15737e-014	8.72517e-016	5.2969e-015	1.9417e-014	1.76594e-014	2.27201e-014	1.42926e-014	1.59057e-014
8.381e-015	9.0328e-015	3.99713e-015	-1.26825e-014	-1.74365e-014	-6.95259e-016	-5.33217e-015	2.33678e-015	-3.85256e-016	1.87309e-014	8.53325e-015	1.95616e-014	8.66606e-015	1.88132e-014	-9.27073e-015	-2.65215e-015	7.64129e-015	1.14034e-014	1.1089e-015	5.45824e-015	1.9056e-014	1.71404e-014	2.2591e-014	1.45543e-014	1.66785e-014
8.45665e-015	9.37822e-015	4.3225e-015	-1.28982e-014	-1.73314e-014	-1.1651e-015	-5.20479e-015	1.77685e-015	-1.92129e-016	1.86288e-014	8.69445e-015	1.93906e-014	8.61797e-015	1.86591e-014	-9.3138e-015	-2.72151e-015	7.70513e-015	1.12165e-014	1.35156e-015	5.61249e-015	1.86748e-014	1.66235e-014	2.2448e-014	1.48158e-014	1.7448e-014
8.54121e-015	9.72258e-015	4.65645e-015	-1.31215e-014	-1.72282e-014	-1.64371e-015	-5.09489e-015	1.22386e-015	-4.42104e-018	1.8517e-014	8.85634e-015	1.91874e-014	8.57521e-015	1.85061e-014	-9.34701e-015	-2.77465e-015	7.78119e-015	1.1013e-014	1.59961e-015	5.75942e-015	1.82759e-014	1.6111e-014	2.22907e-014	1.5076e-014	1.82097e-014
8.6337e-015	1.00652e-014	4.9983e-015	-1.33518e-014	-1.71261e-014	-2.12946e-015	-5.00317e-015	6.81891e-016	1.76644e-016	1.83961e-014	9.01903e-015	1.89535e-014	8.53776e-015	1.83544e-014	-9.36941e-015	-2.8108e-015	7.86973e-015	1.07927e-014	1.85234e-015	5.89892e-015	1.78618e-014	1.56053e-014	2.2119e-014	1.53335e-014	1.89589e-014
8.7331e-015	1.04055e-014	5.34695e-015	-1.35885e-014	-1.70246e-014	-2.61951e-015	-4.93015e-015	1.54221e-016	3.49437e-016	1.82662e-014	9.18298e-015	1.86894e-014	8.50542e-015	1.82037e-014	-9.38043e-015	-2.82979e-015	7.96998e-015	1.05559e-014	2.10914e-015	6.03048e-015	1.74352e-014	1.51088e-014	2.19333e-014	1.55874e-014	1.96912e-014
8.83812e-015	1.0743e-014	5.70194e-015	-1.38303e-014	-1.69226e-014	-3.11139e-015	-4.87594e-015	-3.54866e-016	5.12572e-016	1.81279e-014	9.34867e-015	1.83968e-014	8.4789e-015	1.80538e-014	-9.37904e-015	-2.83205e-015	8.08075e-015	1.03022e-014	2.3697e-015	6.15406e-015	1.69984e-014	1.46229e-014	2.17337e-014	1.58364e-014	2.04017e-014
8.94774e-015	1.10773e-014	6.06229e-015	-1.40764e-014	-1.68191e-014	-3.60229e-015	-4.84116e-015	-8.41615e-016	6.64653e-016	1.79814e-014	9.51679e-015	1.80776e-014	8.45823e-015	1.79045e-014	-9.36477e-015	-2.81786e-015	8.20142e-015	1.00321e-014	2.6329e-015	6.26946e-015	1.65544e-014	1.41499e-014	2.15201e-014	1.60798e-014	2.10858e-014
9.06139e-015	1.14081e-014	6.42748e-015	-1.4326e-014	-1.67135e-014	-4.0898e-015	-4.82582e-015	-1.30255e-015	8.04756e-016	1.78274e-014	9.68767e-015	1.77347e-014	8.44369e-015	1.77553e-014	-9.3368e-015	-2.78753e-015	8.33141e-015	9.74591e-015	2.89845e-015	6.37677e-015	1.61061e-014	1.36912e-014	2.12929e-014	1.63167e-014	2.17392e-014
9.17755e-015	1.17352e-014	6.79681e-015	-1.45778e-014	-1.66046e-014	-4.57106e-015	-4.82958e-015	-1.73388e-015	9.32045e-016	1.76674e-014	9.862e-015	1.7371e-014	8.43549e-015	1.76058e-014	-9.29445e-015	-2.74203e-015	8.46983e-015	9.4442e-015	3.16538e-015	6.4764e-015	1.56564e-014	1.32479e-014	2.10528e-014	1.65462e-014	2.23578e-014
9.2949e-015	1.20581e-014	7.16916e-015	-1.4831e-014	-1.64917e-014	-5.0435e-015	-4.85204e-015	-2.13176e-015	1.04576e-015	1.75026e-014	1.00407e-014	1.69893e-014	8.4333e-015	1.74554e-014	-9.23751e-015	-2.68191e-015	8.61549e-015	9.12752e-015	3.43298e-015	6.5683e-015	1.52083e-014	1.28218e-014	2.08001e-014	1.67678e-014	2.29379e-014
9.4119e-015	1.23768e-014	7.54387e-015	-1.50848e-014	-1.63736e-014	-5.50498e-015	-4.89225e-015	-2.49335e-015	1.1454e-015	1.73344e-014	1.02242e-014	1.6593e-014	8.43695e-015	1.73035e-014	-9.16578e-015	-2.60852e-015	8.76702e-015	8.79661e-015	3.70063e-015	6.65321e-015	1.47648e-014	1.2413e-014	2.05356e-014	1.69812e-014	2.34767e-014
9.5273e-015	1.26916e-014	7.9203e-015	-1.5338e-014	-1.62498e-014	-5.95317e-015	-4.94901e-015	-2.81542e-015	1.23112e-015	1.71639e-014	1.04127e-014	1.61851e-014	8.44615e-015	1.71497e-014	-9.07925e-015	-2.5237e-015	8.92339e-015	8.45242e-015	3.9681e-015	6.731e-015	1.4329e-014	1.20222e-014	2.02604e-014	1.7186e-014	2.3971e-014
9.64008e-015	1.30024e-014	8.29793e-015	-1.55897e-014	-1.61194e-014	-6.38619e-015	-5.02105e-015	-3.09516e-015	1.30259e-015	1.69925e-014	1.0607e-014	1.57695e-014	8.45994e-015	1.69936e-014	-8.97842e-015	-2.42889e-015	9.08345e-015	8.09646e-015	4.23401e-015	6.80204e-015	1.39036e-014	1.16494e-014	1.99752e-014	1.73821e-014	2.44185e-014
9.74883e-015	1.3309e-014	8.67595e-015	-1.58389e-014	-1.59817e-014	-6.80174e-015	-5.10692e-015	-3.33014e-015	1.35998e-015	1.68228e-014	1.08079e-014	1.53503e-014	8.47826e-015	1.68353e-014	-8.86368e-015	-2.3262e-015	9.24552e-015	7.73013e-015	4.4973e-015	6.86678e-015	1.34918e-014	1.12953e-014	1.96808e-014	1.75695e-014	2.48165e-014
9.85268e-015	1.36113e-014	9.05344e-015	-1.60848e-014	-1.58361e-014	-7.19814e-015	-5.20556e-015	-3.51818e-015	1.4036e-015	1.66567e-014	1.1015e-014	1.49313e-014	8.50116e-015	1.66745e-014	-8.7356e-015	-2.21774e-015	9.4079e-015	7.35432e-015	4.75681e-015	6.92502e-015	1.3096e-014	1.09599e-014	1.93779e-014	1.77481e-014	2.51632e-014
9.95068e-015	1.39097e-014	9.43029e-015	-1.63267e-014	-1.56817e-014	-7.57419e-015	-5.31489e-015	-3.65765e-015	1.43418e-015	1.64962e-014	1.12288e-014	1.45165e-014	8.52798e-015	1.65112e-014	-8.59479e-015	-2.10487e-015	9.56892e-015	6.97045e-015	5.01168e-015	6.97734e-015	1.27182e-014	1.0642e-014	1.90673e-014	1.79183e-014	2.54571e-014
1.00423e-014	1.42036e-014	9.80593e-015	-1.65638e-014	-1.55188e-014	-7.92888e-015	-5.43306e-015	-3.7471e-015	1.45267e-015	1.63431e-014	1.14497e-014	1.41098e-014	8.55828e-015	1.63454e-014	-8.44242e-015	-1.99024e-015	9.72734e-015	6.58049e-015	5.26086e-015	7.02387e-015	1.2361e-014	1.0341e-014	1.87505e-014	1.80802e-014	2.56973e-014
1.01268e-014	1.44927e-014	1.01795e-014	-1.67955e-014	-1.53474e-014	-8.26084e-015	-5.5583e-015	-3.78554e-015	1.46034e-015	1.61998e-014	1.16775e-014	1.37155e-014	8.59178e-015	1.61771e-014	-8.27958e-015	-1.87601e-015	9.88124e-015	6.18573e-015	5.50333e-015	7.06473e-015	1.20264e-014	1.00561e-014	1.84284e-014	1.82341e-014	2.58831e-014
1.02036e-014	1.47769e-014	1.05503e-014	-1.7021e-014	-1.5167e-014	-8.56915e-015	-5.68847e-015	-3.77207e-015	1.45831e-015	1.60685e-014	1.19123e-014	1.3338e-014	8.62773e-015	1.60068e-014	-8.10804e-015	-1.76538e-015	1.0029e-014	5.78826e-015	5.7386e-015	7.10014e-015	1.17154e-014	9.78638e-015	1.81021e-014	1.83805e-014	2.6014e-014
1.02722e-014	1.50557e-014	1.09181e-014	-1.72401e-014	-1.4978e-014	-8.8536e-015	-5.82165e-015	-3.70664e-015	1.44797e-015	1.59513e-014	1.21534e-014	1.29806e-014	8.66594e-015	1.58352e-014	-7.92945e-015	-1.66092e-015	1.01696e-014	5.39014e-015	5.96567e-015	7.13006e-015	1.14293e-014	9.5301e-015	1.77728e-014	1.85198e-014	2.60908e-014
1.03323e-014	1.53291e-014	1.12824e-014	-1.74519e-014	-1.4781e-014	-9.11349e-015	-5.95533e-015	-3.58919e-015	1.43098e-015	1.58501e-014	1.24003e-014	1.26476e-014	8.70559e-015	1.56623e-014	-7.74505e-015	-1.56526e-015	1.03015e-014	4.99316e-015	6.18328e-015	7.15449e-015	1.11699e-014	9.28579e-015	1.74413e-014	1.86523e-014	2.6114e-014
1.03836e-014	1.55971e-014	1.16428e-014	-1.76562e-014	-1.45764e-014	-9.34918e-015	-6.08738e-015	-3.42023e-015	1.40898e-015	1.57673e-014	1.26526e-014	1.23421e-014	8.74586e-015	1.54885e-014	-7.55678e-015	-1.4807e-015	1.04233e-014	4.59912e-015	6.39027e-015	7.17368e-015	1.09374e-014	9.05169e-015	1.71087e-014	1.87785e-014	2.60846e-014
1.04263e-014	1.58597e-014	1.19987e-014	-1.78528e-014	-1.43651e-014	-9.56099e-015	-6.21579e-015	-3.20085e-015	1.3839e-015	1.57051e-014	1.29089e-014	1.20674e-014	8.78608e-015	1.53148e-014	-7.36655e-015	-1.40978e-015	1.05338e-014	4.20972e-015	6.58546e-015	7.18749e-015	1.07324e-014	8.82564e-015	1.67763e-014	1.88993e-014	2.60042e-014
1.04607e-014	1.61159e-014	1.23499e-014	-1.80413e-014	-1.41478e-014	-9.74973e-015	-6.3385e-015	-2.93268e-015	1.35771e-015	1.56651e-014	1.31684e-014	1.18261e-014	8.82631e-015	1.51416e-014	-7.17675e-015	-1.35466e-015	1.06321e-014	3.82694e-015	6.76791e-015	7.19562e-015	1.05544e-014	8.60546e-015	1.64447e-014	1.9015e-014	2.58746e-014
1.0487e-014	1.63652e-014	1.26961e-014	-1.82216e-014	-1.39257e-014	-9.91599e-015	-6.45347e-015	-2.61817e-015	1.33209e-015	1.56494e-014	1.34296e-014	1.16207e-014	8.86567e-015	1.49699e-014	-6.98939e-015	-1.31757e-015	1.07175e-014	3.45314e-015	6.93699e-015	7.19808e-015	1.04029e-014	8.38883e-015	1.61153e-014	1.91263e-014	2.56979e-014
1.05058e-014	1.66069e-014	1.30365e-014	-1.83937e-014	-1.37003e-014	-1.00605e-014	-6.55889e-015	-2.25946e-015	1.3092e-015	1.56591e-014	1.3691e-014	1.14531e-014	8.90353e-015	1.48009e-014	-6.80649e-015	-1.3006e-015	1.07895e-014	3.09012e-015	7.09116e-015	7.19448e-015	1.02775e-014	8.17381e-015	1.57888e-014	1.92336e-014	2.54766e-014
1.05175e-014	1.68403e-014	1.33709e-014	-1.85578e-014	-1.34729e-014	-1.01847e-014	-6.65274e-015	-1.85864e-015	1.29069e-015	1.56951e-014	1.3951e-014	1.13249e-014	8.93938e-015	1.46353e-014	-6.63018e-015	-1.30564e-015	1.08475e-014	2.73962e-015	7.22914e-015	7.18433e-015	1.01768e-014	7.95837e-015	1.54661e-014	1.93373e-014	2.52135e-014
1.05227e-014	1.70643e-014	1.36987e-014	-1.8714e-014	-1.32452e-014	-1.029e-014	-6.73389e-015	-1.41897e-015	1.27825e-015	1.5759e-014	1.4208e-014	1.12382e-014	8.97305e-015	1.44745e-014	-6.46276e-015	-1.3345e-015	1.0891e-014	2.40381e-015	7.35e-015	7.16723e-015	1.00999e-014	7.74027e-015	1.51479e-014	1.94378e-014	2.49118e-014
1.05221e-014	1.72784e-014	1.40195e-014	-1.88629e-014	-1.30189e-014	-1.03784e-014	-6.80048e-015	-9.4423e-016	1.27353e-015	1.58511e-014	1.446e-014	1.11941e-014	9.00433e-015	1.43202e-014	-6.3067e-015	-1.38784e-015	1.09193e-014	2.08437e-015	7.4525e-015	7.14233e-015	1.00451e-014	7.51716e-015	1.48347e-014	1.95349e-014	2.45747e-014
1.05165e-014	1.74818e-014	1.43322e-014	-1.9005e-014	-1.27956e-014	-1.04515e-014	-6.85146e-015	-4.38579e-016	1.27805e-015	1.59718e-014	1.47052e-014	1.11934e-014	9.03326e-015	1.41732e-014	-6.16379e-015	-1.46692e-015	1.09319e-014	1.78283e-015	7.53531e-015	7.10887e-015	1.00105e-014	7.28711e-015	1.45268e-014	1.96287e-014	2.42054e-014
1.05066e-014	1.76738e-014	1.46366e-014	-1.91407e-014	-1.25772e-014	-1.05106e-014	-6.88631e-015	9.37455e-017	1.29363e-015	1.61212e-014	1.49414e-014	1.12358e-014	9.05902e-015	1.40347e-014	-6.03645e-015	-1.57286e-015	1.09292e-014	1.50076e-015	7.59712e-015	7.06591e-015	9.99401e-015	7.0478e-015	1.42246e-014	1.97196e-014	2.38075e-014
1.04939e-014	1.78529e-014	1.49319e-014	-1.92708e-014	-1.23658e-014	-1.05579e-014	-6.90419e-015	6.4824e-016	1.32148e-015	1.62989e-014	1.51664e-014	1.13208e-014	9.08148e-015	1.39062e-014	-5.92683e-015	-1.70585e-015	1.09113e-014	1.23954e-015	7.63744e-015	7.01309e-015	9.99297e-015	6.79695e-015	1.39287e-014	1.9807e-014	2.33851e-014
1.04787e-014	1.80181e-014	1.52177e-014	-1.9396e-014	-1.21636e-014	-1.05956e-014	-6.90451e-015	1.22032e-015	1.36279e-015	1.65046e-014	1.53779e-014	1.1447e-014	9.10029e-015	1.37887e-014	-5.83649e-015	-1.86579e-015	1.08789e-014	1e-015	7.65545e-015	6.9495e-015	1.00048e-014	6.53283e-015	1.36392e-014	1.98907e-014	2.29415e-014
1.04623e-014	1.81689e-014	1.54932e-014	-1.95168e-014	-1.19728e-014	-1.06255e-014	-6.88707e-015	1.80527e-015	1.41872e-015	1.67371e-014	1.55734e-014	1.16126e-014	9.11538e-015	1.36838e-014	-5.7674e-015	-2.05266e-015	1.08325e-014	7.83095e-016	7.65037e-015	6.87464e-015	1.00268e-014	6.25337e-015	1.3356e-014	1.99702e-014	2.24805e-014
1.04455e-014	1.8304e-014	1.57575e-014	-1.96339e-014	-1.17955e-014	-1.06493e-014	-6.85177e-015	2.3984e-015	1.49031e-015	1.69953e-014	1.57509e-014	1.18158e-014	9.12701e-015	1.35929e-014	-5.72096e-015	-2.2659e-015	1.07723e-014	5.89444e-016	7.62143e-015	6.78751e-015	1.00562e-014	5.95685e-015	1.3079e-014	2.00446e-014	2.2006e-014
1.04287e-014	1.84226e-014	1.60104e-014	-1.97482e-014	-1.16337e-014	-1.06686e-014	-6.79892e-015	2.99481e-015	1.5777e-015	1.72776e-014	1.59081e-014	1.20544e-014	9.13533e-015	1.35167e-014	-5.69876e-015	-2.5048e-015	1.0699e-014	4.19709e-016	7.56784e-015	6.68694e-015	1.009e-014	5.64202e-015	1.28075e-014	2.01133e-014	2.15212e-014
1.0413e-014	1.85237e-014	1.62511e-014	-1.98603e-014	-1.14892e-014	-1.06852e-014	-6.72877e-015	3.58914e-015	1.6817e-015	1.75815e-014	1.60433e-014	1.23255e-014	9.14013e-015	1.34564e-014	-5.70242e-015	-2.76771e-015	1.0614e-014	2.74399e-016	7.48828e-015	6.57224e-015	1.01259e-014	5.30721e-015	1.2541e-014	2.01753e-014	2.10298e-014
1.03994e-014	1.86068e-014	1.64782e-014	-1.99711e-014	-1.13643e-014	-1.07008e-014	-6.64216e-015	4.17618e-015	1.80252e-015	1.79044e-014	1.61543e-014	1.26261e-014	9.14137e-015	1.34134e-014	-5.73291e-015	-3.05356e-015	1.05176e-014	1.53477e-016	7.38275e-015	6.44244e-015	1.01605e-014	4.95155e-015	1.22785e-014	2.02298e-014	2.05348e-014
1.03881e-014	1.86707e-014	1.66909e-014	-2.00817e-014	-1.12607e-014	-1.07166e-014	-6.53953e-015	4.75069e-015	1.94e-015	1.82438e-014	1.62392e-014	1.29528e-014	9.13881e-015	1.33882e-014	-5.79112e-015	-3.36098e-015	1.04105e-014	5.67072e-017	7.25094e-015	6.29718e-015	1.01916e-014	4.57406e-015	1.20186e-014	2.02756e-014	2.00394e-014
1.03796e-014	1.87149e-014	1.68884e-014	-2.01929e-014	-1.11802e-014	-1.07335e-014	-6.42263e-015	5.30771e-015	2.09446e-015	1.85973e-014	1.62969e-014	1.33015e-014	9.13292e-015	1.33814e-014	-5.87764e-015	-3.68755e-015	1.02937e-014	-1.61304e-017	7.09259e-015	6.13543e-015	1.02164e-014	4.17408e-015	1.17607e-014	2.03112e-014	1.95464e-014
1.03746e-014	1.87389e-014	1.70699e-014	-2.03057e-014	-1.11239e-014	-1.07525e-014	-6.29248e-015	5.84271e-015	2.26548e-015	1.8962e-014	1.63256e-014	1.36687e-014	9.12371e-015	1.3394e-014	-5.99291e-015	-4.03115e-015	1.01687e-014	-6.5371e-017	6.90708e-015	5.95639e-015	1.02327e-014	3.75117e-015	1.15032e-014	2.03351e-014	1.90588e-014
1.03735e-014	1.87423e-014	1.72343e-014	-2.04207e-014	-1.10933e-014	-1.07743e-014	-6.15041e-015	6.35108e-015	2.45216e-015	1.9334e-014	1.6324e-014	1.40504e-014	9.11113e-015	1.34253e-014	-6.13724e-015	-4.38915e-015	1.0036e-014	-9.17202e-017	6.69426e-015	5.75973e-015	1.02384e-014	3.30478e-015	1.1245e-014	2.03458e-014	1.8579e-014
1.03762e-014	1.8725e-014	1.7381e-014	-2.0539e-014	-1.10893e-014	-1.07999e-014	-5.99839e-015	6.82824e-015	2.65402e-015	1.97101e-014	1.62909e-014	1.44423e-014	9.09548e-015	1.34756e-014	-6.31044e-015	-4.75861e-015	9.89611e-015	-9.65329e-017	6.45399e-015	5.54514e-015	1.02311e-014	2.83494e-015	1.09847e-014	2.0342e-014	1.81093e-014
1.03827e-014	1.86866e-014	1.75089e-014	-2.06614e-014	-1.11128e-014	-1.08296e-014	-5.83779e-015	7.27049e-015	2.8701e-015	2.00864e-014	1.62257e-014	1.48398e-014	9.07644e-015	1.35443e-014	-6.51187e-015	-5.13709e-015	9.75021e-015	-8.08527e-017	6.18658e-015	5.31235e-015	1.02087e-014	2.34171e-015	1.07208e-014	2.03218e-014	1.76518e-014
1.03926e-014	1.86272e-014	1.76171e-014	-2.07885e-014	-1.11648e-014	-1.08632e-014	-5.67086e-015	7.67402e-015	3.09952e-015	2.04589e-014	1.61281e-014	1.52386e-014	9.05396e-015	1.36312e-014	-6.74096e-015	-5.52161e-015	9.59893e-015	-4.59425e-017	5.89218e-015	5.06086e-015	1.01698e-014	1.82536e-015	1.04517e-014	2.02834e-014	1.72081e-014
1.0406e-014	1.8547e-014	1.77044e-014	-2.09209e-014	-1.12459e-014	-1.09007e-014	-5.49916e-015	8.03544e-015	3.34125e-015	2.08243e-014	1.59978e-014	1.56345e-014	9.02846e-015	1.37355e-014	-6.99696e-015	-5.90897e-015	9.44303e-015	6.75613e-018	5.57178e-015	4.79038e-015	1.01131e-014	1.28621e-015	1.01752e-014	2.02251e-014	1.67794e-014
1.04223e-014	1.84465e-014	1.77705e-014	-2.10592e-014	-1.13559e-014	-1.09416e-014	-5.32433e-015	8.35163e-015	3.59368e-015	2.11789e-014	1.58352e-014	1.60233e-014	8.99949e-015	1.38565e-014	-7.27879e-015	-6.29571e-015	9.28329e-015	7.55877e-017	5.22605e-015	4.50128e-015	1.00372e-014	7.24773e-016	9.89017e-015	2.01457e-014	1.63665e-014
1.04404e-014	1.83257e-014	1.78147e-014	-2.12033e-014	-1.14946e-014	-1.09852e-014	-5.14854e-015	8.61996e-015	3.8555e-015	2.15186e-014	1.56411e-014	1.64009e-014	8.96649e-015	1.39929e-014	-7.58519e-015	-6.67901e-015	9.12025e-015	1.586e-016	4.85607e-015	4.19345e-015	9.94139e-015	1.41639e-016	9.59442e-015	2.00436e-014	1.59704e-014
1.04592e-014	1.81857e-014	1.7836e-014	-2.1354e-014	-1.16615e-014	-1.10305e-014	-4.97373e-015	8.83793e-015	4.1252e-015	2.18398e-014	1.54163e-014	1.67631e-014	8.92937e-015	1.41437e-014	-7.91434e-015	-7.05581e-015	8.95449e-015	2.53881e-016	4.46287e-015	3.86714e-015	9.82551e-015	-4.61918e-016	9.28611e-015	1.99172e-014	1.55915e-014
1.04779e-014	1.8027e-014	1.78338e-014	-2.15111e-014	-1.18564e-014	-1.10768e-014	-4.80192e-015	9.00469e-015	4.40125e-015	2.21386e-014	1.51621e-014	1.71058e-014	8.888e-015	1.43068e-014	-8.26454e-015	-7.42328e-015	8.78614e-015	3.59375e-016	4.04751e-015	3.52288e-015	9.68975e-015	-1.08483e-015	8.96313e-015	1.9765e-014	1.52302e-014
1.04951e-014	1.78502e-014	1.7808e-014	-2.16747e-014	-1.20782e-014	-1.1123e-014	-4.63453e-015	9.11948e-015	4.68276e-015	2.24118e-014	1.48798e-014	1.74256e-014	8.84195e-015	1.44806e-014	-8.63405e-015	-7.77814e-015	8.61483e-015	4.73207e-016	3.61153e-015	3.16143e-015	9.53435e-015	-1.72583e-015	8.62394e-015	1.95856e-014	1.4886e-014
1.05094e-014	1.76561e-014	1.7758e-014	-2.18446e-014	-1.23258e-014	-1.11679e-014	-4.47356e-015	9.1814e-015	4.96815e-015	2.26566e-014	1.45716e-014	1.77192e-014	8.79055e-015	1.46632e-014	-9.02074e-015	-8.11714e-015	8.44115e-015	5.93344e-016	3.15671e-015	2.78404e-015	9.35994e-015	-2.38385e-015	8.26708e-015	1.93786e-014	1.45584e-014
1.05195e-014	1.74462e-014	1.76831e-014	-2.20207e-014	-1.25978e-014	-1.12099e-014	-4.3207e-015	9.19042e-015	5.25584e-015	2.287e-014	1.42393e-014	1.79838e-014	8.73337e-015	1.48523e-014	-9.42261e-015	-8.43773e-015	8.26556e-015	7.1713e-016	2.68469e-015	2.39135e-015	9.16774e-015	-3.05779e-015	7.89097e-015	1.91429e-014	1.42466e-014
1.05239e-014	1.72219e-014	1.75835e-014	-2.22027e-014	-1.28927e-014	-1.12477e-014	-4.17706e-015	9.1469e-015	5.54408e-015	2.30493e-014	1.3885e-014	1.8217e-014	8.6698e-015	1.50456e-014	-9.83731e-015	-8.73758e-015	8.08799e-015	8.42352e-016	2.19751e-015	1.98435e-015	8.95851e-015	-3.74592e-015	7.49379e-015	1.88774e-014	1.39491e-014
1.05209e-014	1.69848e-014	1.74596e-014	-2.23901e-014	-1.32091e-014	-1.12797e-014	-4.04434e-015	9.05182e-015	5.83096e-015	2.31925e-014	1.35113e-014	1.84164e-014	8.59943e-015	1.52406e-014	-1.02628e-014	-9.01426e-015	7.90803e-015	9.66774e-016	1.69751e-015	1.56451e-015	8.73389e-015	-4.44665e-015	7.07417e-015	1.85813e-014	1.36645e-014
1.05089e-014	1.67364e-014	1.7311e-014	-2.25824e-014	-1.35446e-014	-1.13043e-014	-3.9238e-015	8.90685e-015	6.11598e-015	2.32971e-014	1.3121e-014	1.85804e-014	8.52148e-015	1.54344e-014	-1.06967e-014	-9.26616e-015	7.72496e-015	1.08851e-015	1.18705e-015	1.1328e-015	8.49593e-015	-5.15883e-015	6.63015e-015	1.82542e-014	1.33909e-014
1.04864e-014	1.64784e-014	1.71378e-014	-2.27787e-014	-1.38973e-014	-1.13206e-014	-3.81626e-015	8.71388e-015	6.39751e-015	2.33617e-014	1.27173e-014	1.87067e-014	8.43522e-015	1.56245e-014	-1.11367e-014	-9.49132e-015	7.53851e-015	1.20533e-015	6.6852e-016	6.90715e-016	8.24617e-015	-5.88075e-015	6.16031e-015	1.7896e-014	1.31264e-014
1.04515e-014	1.62118e-014	1.69409e-014	-2.29784e-014	-1.42653e-014	-1.1327e-014	-3.72275e-015	8.4751e-015	6.67417e-015	2.33854e-014	1.23034e-014	1.87946e-014	8.34011e-015	1.58078e-014	-1.158e-014	-9.68884e-015	7.34792e-015	1.3151e-015	1.44187e-016	2.39499e-016	7.9871e-015	-6.61067e-015	5.66398e-015	1.75066e-014	1.28691e-014
1.04026e-014	1.59384e-014	1.67209e-014	-2.31806e-014	-1.46463e-014	-1.13224e-014	-3.64377e-015	8.19377e-015	6.94474e-015	2.33671e-014	1.18823e-014	1.88432e-014	8.23524e-015	1.59819e-014	-1.20247e-014	-9.85757e-015	7.15249e-015	1.416e-015	-3.83748e-016	-2.19055e-016	7.72019e-015	-7.34719e-015	5.14031e-015	1.70867e-014	1.26169e-014
1.03377e-014	1.56599e-014	1.64786e-014	-2.33845e-014	-1.50381e-014	-1.13057e-014	-3.57966e-015	7.87272e-015	7.20802e-015	2.33069e-014	1.14575e-014	1.88521e-014	8.11974e-015	1.6144e-014	-1.24685e-014	-9.99682e-015	6.95199e-015	1.50671e-015	-9.12866e-016	-6.83272e-016	7.44772e-015	-8.08866e-015	4.58868e-015	1.66367e-014	1.23675e-014
1.02556e-014	1.53782e-014	1.6215e-014	-2.35887e-014	-1.54379e-014	-1.12759e-014	-3.53054e-015	7.51568e-015	7.4625e-015	2.32049e-014	1.10322e-014	1.88217e-014	7.99265e-015	1.62911e-014	-1.29092e-014	-1.01064e-014	6.74558e-015	1.58559e-015	-1.43982e-015	-1.1512e-015	7.17207e-015	-8.83349e-015	4.00866e-015	1.6157e-014	1.21184e-014
1.01548e-014	1.50948e-014	1.59308e-014	-2.37922e-014	-1.58439e-014	-1.12321e-014	-3.49681e-015	7.12643e-015	7.70703e-015	2.30619e-014	1.06094e-014	1.87526e-014	7.85328e-015	1.64207e-014	-1.33442e-014	-1.01861e-014	6.53307e-015	1.65118e-015	-1.96259e-015	-1.62121e-015	6.8953e-015	-9.58025e-015	3.40044e-015	1.56488e-014	1.18671e-014
1.00334e-014	1.4811e-014	1.56269e-014	-2.39939e-014	-1.62536e-014	-1.11739e-014	-3.47848e-015	6.70915e-015	7.94105e-015	2.28785e-014	1.01922e-014	1.8645e-014	7.70139e-015	1.65303e-014	-1.37717e-014	-1.0236e-014	6.31393e-015	1.70209e-015	-2.47897e-015	-2.09205e-015	6.61996e-015	-1.03277e-014	2.76421e-015	1.51131e-014	1.1611e-014
9.89035e-015	1.45287e-014	1.5305e-014	-2.41926e-014	-1.66644e-014	-1.11012e-014	-3.47532e-015	6.26786e-015	8.16381e-015	2.26563e-014	9.78344e-015	1.84999e-014	7.53657e-015	1.66176e-014	-1.419e-014	-1.02572e-014	6.08686e-015	1.737e-015	-2.9864e-015	-2.56195e-015	6.3481e-015	-1.10747e-014	2.10032e-015	1.45514e-014	1.13479e-014
9.72454e-015	1.42493e-014	1.49665e-014	-2.4387e-014	-1.70741e-014	-1.1014e-014	-3.4869e-015	5.80714e-015	8.37456e-015	2.23974e-014	9.38638e-015	1.83192e-014	7.35832e-015	1.66804e-014	-1.45973e-014	-1.02508e-014	5.85095e-015	1.75495e-015	-3.48215e-015	-3.02959e-015	6.08174e-015	-1.18199e-014	1.40912e-015	1.39654e-014	1.10755e-014
9.53493e-015	1.39737e-014	1.46133e-014	-2.45758e-014	-1.74809e-014	-1.09122e-014	-3.5126e-015	5.33135e-015	8.57222e-015	2.21036e-014	9.00376e-015	1.81047e-014	7.16647e-015	1.67167e-014	-1.49922e-014	-1.0218e-014	5.60605e-015	1.75501e-015	-3.9645e-015	-3.49364e-015	5.82223e-015	-1.25616e-014	6.91251e-016	1.33565e-014	1.07907e-014
9.32095e-015	1.37034e-014	1.4247e-014	-2.47578e-014	-1.78827e-014	-1.07967e-014	-3.55194e-015	4.84489e-015	8.75604e-015	2.17769e-014	8.63821e-015	1.78576e-014	6.96093e-015	1.67248e-014	-1.53732e-014	-1.01607e-014	5.35178e-015	1.73674e-015	-4.43145e-015	-3.95245e-015	5.57129e-015	-1.32988e-014	-5.20576e-017	1.27261e-014	1.04913e-014
9.08199e-015	1.34392e-014	1.38694e-014	-2.49319e-014	-1.82775e-014	-1.06682e-014	-3.60402e-015	4.35219e-015	8.92524e-015	2.14207e-014	8.2923e-015	1.75803e-014	6.74148e-015	1.67034e-014	-1.57387e-014	-1.00808e-014	5.08773e-015	1.69961e-015	-4.88107e-015	-4.40468e-015	5.33078e-015	-1.40303e-014	-8.19673e-016	1.20761e-014	1.01752e-014
8.81786e-015	1.3182e-014	1.34826e-014	-2.50973e-014	-1.86638e-014	-1.05279e-014	-3.66793e-015	3.85781e-015	9.07923e-015	2.10382e-014	7.96819e-015	1.72756e-014	6.50853e-015	1.66508e-014	-1.60879e-014	-9.98111e-015	4.81329e-015	1.64357e-015	-5.31173e-015	-4.84888e-015	5.10188e-015	-1.47547e-014	-1.60947e-015	1.14083e-014	9.84033e-015
8.52846e-015	1.2933e-014	1.30884e-014	-2.52528e-014	-1.90405e-014	-1.03771e-014	-3.74274e-015	3.36616e-015	9.2175e-015	2.06327e-014	7.66771e-015	1.69461e-014	6.26248e-015	1.6566e-014	-1.64198e-014	-9.8639e-015	4.52832e-015	1.56822e-015	-5.72231e-015	-5.28412e-015	4.88496e-015	-1.5471e-014	-2.42022e-015	1.07254e-014	9.48516e-015
8.21383e-015	1.26928e-014	1.26886e-014	-2.53975e-014	-1.94056e-014	-1.02174e-014	-3.82779e-015	2.8815e-015	9.33925e-015	2.02075e-014	7.39236e-015	1.65934e-014	6.00373e-015	1.64486e-014	-1.67338e-014	-9.73202e-015	4.2326e-015	1.47392e-015	-6.1114e-015	-5.70938e-015	4.68027e-015	-1.61772e-014	-3.24986e-015	1.00296e-014	9.10785e-015
7.87455e-015	1.24619e-014	1.22849e-014	-2.55306e-014	-1.9758e-014	-1.00503e-014	-3.92135e-015	2.40779e-015	9.44429e-015	1.97664e-014	7.14362e-015	1.62201e-014	5.73301e-015	1.62986e-014	-1.70295e-014	-9.5885e-015	3.92611e-015	1.36049e-015	-6.47816e-015	-6.12327e-015	4.48846e-015	-1.68728e-014	-4.09642e-015	9.32257e-015	8.70669e-015
7.51146e-015	1.22405e-014	1.18795e-014	-2.56512e-014	-2.00967e-014	-9.87789e-015	-4.02233e-015	1.9485e-015	9.53245e-015	1.93128e-014	6.92267e-015	1.58293e-014	5.4513e-015	1.61158e-014	-1.73067e-014	-9.4368e-015	3.6089e-015	1.22858e-015	-6.82163e-015	-6.52539e-015	4.30908e-015	-1.75563e-014	-4.95741e-015	8.60617e-015	8.28019e-015
7.12552e-015	1.20286e-014	1.14741e-014	-2.57588e-014	-2.0421e-014	-9.70205e-015	-4.12956e-015	1.50745e-015	9.60343e-015	1.88508e-014	6.72984e-015	1.54233e-014	5.16012e-015	1.59007e-014	-1.75655e-014	-9.2806e-015	3.28123e-015	1.07884e-015	-7.14171e-015	-6.91495e-015	4.14157e-015	-1.82268e-014	-5.83065e-015	7.88248e-015	7.82738e-015
6.71797e-015	1.1826e-014	1.10709e-014	-2.58533e-014	-2.07305e-014	-9.52559e-015	-4.2418e-015	1.08815e-015	9.65648e-015	1.8384e-014	6.56512e-015	1.50045e-014	4.86076e-015	1.56544e-014	-1.78057e-014	-9.12304e-015	2.94361e-015	9.11875e-016	-7.43828e-015	-7.29091e-015	3.98483e-015	-1.88825e-014	-6.71346e-015	7.15359e-015	7.34771e-015
6.29032e-015	1.16324e-014	1.06714e-014	-2.59345e-014	-2.10246e-014	-9.35083e-015	-4.35795e-015	6.93113e-016	9.69157e-015	1.79163e-014	6.42869e-015	1.45756e-014	4.55455e-015	1.53771e-014	-1.80277e-014	-8.96739e-015	2.59645e-015	7.27859e-016	-7.71182e-015	-7.65304e-015	3.83791e-015	-1.95224e-014	-7.60346e-015	6.4212e-015	6.84083e-015
5.84465e-015	1.14475e-014	1.02778e-014	-2.60021e-014	-2.1303e-014	-9.18017e-015	-4.47683e-015	3.2425e-016	9.70833e-015	1.74511e-014	6.32036e-015	1.4139e-014	4.24313e-015	1.5071e-014	-1.82322e-014	-8.81748e-015	2.24048e-015	5.27204e-016	-7.9629e-015	-8.00085e-015	3.69913e-015	-2.01454e-014	-8.49819e-015	5.68739e-015	6.3068e-015
5.38298e-015	1.12709e-014	9.89147e-015	-2.6056e-014	-2.15656e-014	-9.01555e-015	-4.59795e-015	-1.62387e-017	9.70666e-015	1.69918e-014	6.23983e-015	1.36965e-014	3.92844e-015	1.47375e-014	-1.84197e-014	-8.67671e-015	1.87625e-015	3.10922e-016	-8.19192e-015	-8.33464e-015	3.56685e-015	-2.07505e-014	-9.39474e-015	4.95388e-015	5.74529e-015
4.90723e-015	1.11018e-014	9.51406e-015	-2.60966e-014	-2.18125e-014	-8.85947e-015	-4.71958e-015	-3.2721e-016	9.68625e-015	1.65419e-014	6.18603e-015	1.325e-014	3.61247e-015	1.43787e-014	-1.85914e-014	-8.54821e-015	1.50529e-015	7.94822e-017	-8.39927e-015	-8.65444e-015	3.43909e-015	-2.13366e-014	-1.02906e-014	4.22223e-015	5.15667e-015
4.4196e-015	1.09394e-014	9.14673e-015	-2.61237e-014	-2.20437e-014	-8.7147e-015	-4.84086e-015	-6.07663e-016	9.64663e-015	1.61049e-014	6.15786e-015	1.28016e-014	3.29771e-015	1.3997e-014	-1.8748e-014	-8.43547e-015	1.12874e-015	-1.65779e-016	-8.5868e-015	-8.95959e-015	3.31368e-015	-2.19025e-014	-1.11828e-014	3.49402e-015	4.54204e-015
3.92271e-015	1.07828e-014	8.79097e-015	-2.61385e-014	-2.22592e-014	-8.58373e-015	-4.96028e-015	-8.57019e-016	9.588e-015	1.56836e-014	6.15453e-015	1.23531e-014	2.98655e-015	1.35945e-014	-1.88906e-014	-8.34187e-015	7.47824e-016	-4.24342e-016	-8.75572e-015	-9.24997e-015	3.188e-015	-2.24473e-014	-1.20687e-014	2.77035e-015	3.90217e-015
3.41948e-015	1.06312e-014	8.44799e-015	-2.61418e-014	-2.24599e-014	-8.4685e-015	-5.07712e-015	-1.0748e-015	9.5103e-015	1.52803e-014	6.17413e-015	1.19062e-014	2.68117e-015	1.31742e-014	-1.90204e-014	-8.27061e-015	3.64101e-016	-6.95146e-016	-8.90737e-015	-9.5265e-015	3.05933e-015	-2.29696e-014	-1.29462e-014	2.05252e-015	3.23808e-015
2.91291e-015	1.04836e-014	8.11915e-015	-2.61348e-014	-2.2646e-014	-8.37077e-015	-5.19081e-015	-1.2615e-015	9.41368e-015	1.48973e-014	6.21547e-015	1.14625e-014	2.38378e-015	1.27388e-014	-1.91384e-014	-8.22462e-015	-2.12133e-017	-9.76895e-016	-9.04362e-015	-9.78931e-015	2.92438e-015	-2.3468e-014	-1.38127e-014	1.34096e-015	2.55147e-015
2.40556e-015	1.03388e-014	7.80493e-015	-2.61183e-014	-2.28183e-014	-8.29295e-015	-5.30069e-015	-1.41759e-015	9.29799e-015	1.45363e-014	6.27656e-015	1.10233e-014	2.09695e-015	1.22917e-014	-1.92465e-014	-8.20639e-015	-4.06476e-016	-1.26933e-015	-9.16643e-015	-1.00384e-014	2.77966e-015	-2.39412e-014	-1.46655e-014	6.36308e-016	1.84432e-015
1.90073e-015	1.01958e-014	7.50607e-015	-2.60934e-014	-2.29778e-014	-8.23639e-015	-5.40603e-015	-1.54417e-015	9.16351e-015	1.4199e-014	6.35568e-015	1.05893e-014	1.82333e-015	1.1836e-014	-1.93458e-014	-8.21837e-015	-7.89844e-016	-1.57149e-015	-9.27759e-015	-1.0274e-014	2.62196e-015	-2.43882e-014	-1.55025e-014	-6.0926e-017	1.11877e-015
1.40143e-015	1.00531e-014	7.22321e-015	-2.60616e-014	-2.31252e-014	-8.20234e-015	-5.50615e-015	-1.64238e-015	9.01033e-015	1.38867e-014	6.45088e-015	1.01613e-014	1.56544e-015	1.13745e-014	-1.94374e-014	-8.26261e-015	-1.16987e-015	-1.88255e-015	-9.37913e-015	-1.04966e-014	2.44818e-015	-2.48081e-014	-1.63218e-014	-7.50381e-016	3.76922e-016
9.11017e-016	9.90906e-015	6.95665e-015	-2.60241e-014	-2.32613e-014	-8.19175e-015	-5.60095e-015	-1.71391e-015	8.83873e-015	1.36005e-014	6.56029e-015	9.73991e-015	1.32564e-015	1.09109e-014	-1.95229e-014	-8.34073e-015	-1.54462e-015	-2.2022e-015	-9.47314e-015	-1.07067e-014	2.25515e-015	-2.52001e-014	-1.7121e-014	-1.43205e-015	-3.79174e-016
4.32412e-016	9.76273e-015	6.70666e-015	-2.59824e-014	-2.33868e-014	-8.20533e-015	-5.68966e-015	-1.76045e-015	8.64879e-015	1.33408e-014	6.68197e-015	9.32534e-015	1.10608e-015	1.04485e-014	-1.96037e-014	-8.45412e-015	-1.91278e-015	-2.52962e-015	-9.56171e-015	-1.09052e-014	2.04044e-015	-2.55631e-014	-1.78988e-014	-2.10585e-015	-1.14732e-015
-3.16349e-017	9.6127e-015	6.47337e-015	-2.59386e-014	-2.35027e-014	-8.243e-015	-5.77206e-015	-1.78389e-015	8.44113e-015	1.31078e-014	6.81375e-015	8.91814e-015	9.08792e-016	9.99038e-015	-1.96812e-014	-8.60388e-015	-2.27268e-015	-2.86431e-015	-9.6472e-015	-1.10918e-014	1.80103e-015	-2.58964e-014	-1.86533e-014	-2.77231e-015	-1.92501e-015
-4.78328e-016	9.45814e-015	6.25654e-015	-2.58939e-014	-2.36093e-014	-8.30474e-015	-5.8475e-015	-1.78694e-015	8.21661e-015	1.29013e-014	6.95448e-015	8.51838e-015	7.36177e-016	9.53955e-015	-1.97569e-014	-8.79062e-015	-2.62236e-015	-3.20542e-015	-9.73184e-015	-1.12669e-014	1.53384e-015	-2.61991e-014	-1.9383e-014	-3.4315e-015	-2.70946e-015
-9.04973e-016	9.298e-015	6.05593e-015	-2.585e-014	-2.37072e-014	-8.38984e-015	-5.9157e-015	-1.77234e-015	7.97615e-015	1.27205e-014	7.10209e-015	8.12586e-015	5.89932e-016	9.09888e-015	-1.9832e-014	-9.01483e-015	-2.96003e-015	-3.55273e-015	-9.81755e-015	-1.1431e-014	1.23671e-015	-2.64702e-014	-2.00862e-014	-4.08353e-015	-3.49831e-015
-1.30883e-015	9.13062e-015	5.87071e-015	-2.58084e-014	-2.37969e-014	-8.49774e-015	-5.97638e-015	-1.74231e-015	7.72004e-015	1.25647e-014	7.25488e-015	7.74069e-015	4.71208e-016	8.67129e-015	-1.99078e-014	-9.27604e-015	-3.28369e-015	-3.9054e-015	-9.90614e-015	-1.15842e-014	9.07299e-016	-2.67089e-014	-2.07622e-014	-4.72936e-015	-4.289e-015
-1.68716e-015	8.95485e-015	5.70005e-015	-2.5771e-014	-2.38792e-014	-8.62739e-015	-6.02944e-015	-1.69911e-015	7.44956e-015	1.24326e-014	7.41106e-015	7.36274e-015	3.81437e-016	8.25943e-015	-1.99849e-014	-9.57371e-015	-3.5923e-015	-4.26299e-015	-9.99886e-015	-1.17266e-014	5.43435e-016	-2.69145e-014	-2.14101e-014	-5.36981e-015	-5.07903e-015
-2.03777e-015	8.76957e-015	5.5432e-015	-2.57386e-014	-2.39545e-014	-8.77722e-015	-6.07428e-015	-1.64542e-015	7.16597e-015	1.23227e-014	7.56921e-015	6.99152e-015	3.21576e-016	7.86567e-015	-2.00647e-014	-9.90688e-015	-3.8845e-015	-4.62518e-015	-1.00973e-014	-1.18581e-014	1.43354e-016	-2.70868e-014	-2.20293e-014	-6.00565e-015	-5.86566e-015
-2.35875e-015	8.57392e-015	5.3993e-015	-2.57128e-014	-2.40231e-014	-8.94541e-015	-6.11064e-015	-1.58408e-015	6.87005e-015	1.22333e-014	7.72847e-015	6.6269e-015	2.92809e-016	7.49239e-015	-2.01479e-014	-1.02742e-014	-4.15881e-015	-4.99126e-015	-1.02026e-014	-1.19784e-014	-2.94131e-016	-2.72254e-014	-2.26192e-014	-6.63771e-015	-6.64714e-015
-2.64794e-015	8.36728e-015	5.26742e-015	-2.56947e-014	-2.40854e-014	-9.1298e-015	-6.13841e-015	-1.51708e-015	6.56317e-015	1.21624e-014	7.88747e-015	6.26835e-015	2.95638e-016	7.14117e-015	-2.02356e-014	-1.06738e-014	-4.41342e-015	-5.36036e-015	-1.03158e-014	-1.20878e-014	-7.70004e-016	-2.73297e-014	-2.318e-014	-7.26662e-015	-7.4211e-015
-2.90407e-015	8.14905e-015	5.14627e-015	-2.56859e-014	-2.41415e-014	-9.32744e-015	-6.15712e-015	-1.44678e-015	6.24696e-015	1.2108e-014	8.04559e-015	5.91565e-015	3.29406e-016	6.81354e-015	-2.03286e-014	-1.11034e-014	-4.64696e-015	-5.73196e-015	-1.04372e-014	-1.21861e-014	-1.28434e-015	-2.73998e-014	-2.37117e-014	-7.89318e-015	-8.18517e-015
-3.12626e-015	7.91901e-015	5.03486e-015	-2.56878e-014	-2.41921e-014	-9.53613e-015	-6.16664e-015	-1.37553e-015	5.92264e-015	1.20674e-014	8.20187e-015	5.56861e-015	3.93772e-016	6.51075e-015	-2.04273e-014	-1.15604e-014	-4.8586e-015	-6.10528e-015	-1.05673e-014	-1.22731e-014	-1.83688e-015	-2.74357e-014	-2.42139e-014	-8.51835e-015	-8.93793e-015
-3.31331e-015	7.67639e-015	4.93191e-015	-2.57007e-014	-2.4237e-014	-9.75254e-015	-6.16648e-015	-1.30506e-015	5.59162e-015	1.20385e-014	8.35573e-015	5.2263e-015	4.88312e-016	6.23348e-015	-2.05318e-014	-1.2042e-014	-5.0472e-015	-6.4797e-015	-1.07057e-014	-1.23482e-014	-2.42746e-015	-2.74381e-014	-2.4687e-014	-9.14266e-015	-9.67768e-015
-3.46477e-015	7.42053e-015	4.83605e-015	-2.57255e-014	-2.42753e-014	-9.9735e-015	-6.15637e-015	-1.23701e-015	5.25577e-015	1.20184e-014	8.50657e-015	4.8883e-015	6.11782e-016	5.98263e-015	-2.06424e-014	-1.25452e-014	-5.21221e-015	-6.85451e-015	-1.08519e-014	-1.2411e-014	-3.05539e-015	-2.74075e-014	-2.51321e-014	-9.76714e-015	-1.04037e-014
-3.58051e-015	7.1514e-015	4.74618e-015	-2.57629e-014	-2.4307e-014	-1.0196e-014	-6.1359e-015	-1.17317e-015	4.91652e-015	1.20043e-014	8.65387e-015	4.55417e-015	7.62584e-016	5.75831e-015	-2.07593e-014	-1.30664e-014	-5.35294e-015	-7.229e-015	-1.10055e-014	-1.24612e-014	-3.71895e-015	-2.73444e-014	-2.55493e-014	-1.03923e-014	-1.11148e-014
-3.66081e-015	6.86905e-015	4.66087e-015	-2.58129e-014	-2.43319e-014	-1.04168e-014	-6.10483e-015	-1.11454e-015	4.57565e-015	1.19937e-014	8.79768e-015	4.22369e-015	9.39072e-016	5.56013e-015	-2.08821e-014	-1.3602e-014	-5.46889e-015	-7.6021e-015	-1.11664e-014	-1.24984e-014	-4.41658e-015	-2.72496e-014	-2.59395e-014	-1.10187e-014	-1.18101e-014
-3.70606e-015	6.57367e-015	4.57865e-015	-2.5876e-014	-2.43498e-014	-1.06325e-014	-6.06235e-015	-1.06148e-015	4.23457e-015	1.19837e-014	8.93771e-015	3.89584e-015	1.1392e-015	5.38805e-015	-2.10106e-014	-1.41477e-014	-5.5597e-015	-7.97275e-015	-1.13334e-014	-1.25222e-014	-5.14645e-015	-2.71244e-014	-2.63036e-014	-1.16472e-014	-1.24889e-014
-3.71692e-015	6.26514e-015	4.49806e-015	-2.59519e-014	-2.43605e-014	-1.08399e-014	-6.00824e-015	-1.01448e-015	3.89525e-015	1.19717e-014	9.0738e-015	3.56999e-015	1.36045e-015	5.24071e-015	-2.1144e-014	-1.46995e-014	-5.62543e-015	-8.34e-015	-1.15052e-014	-1.25317e-014	-5.90594e-015	-2.697e-014	-2.66426e-014	-1.22781e-014	-1.31512e-014
-3.69495e-015	5.94336e-015	4.41775e-015	-2.60402e-014	-2.43638e-014	-1.10359e-014	-5.94245e-015	-9.74189e-016	3.5591e-015	1.19549e-014	9.20608e-015	3.24561e-015	1.60037e-015	5.11694e-015	-2.1282e-014	-1.52534e-014	-5.66631e-015	-8.70288e-015	-1.16801e-014	-1.25266e-014	-6.69236e-015	-2.67878e-014	-2.69581e-014	-1.29112e-014	-1.37968e-014
-3.6419e-015	5.60886e-015	4.33639e-015	-2.61404e-014	-2.43594e-014	-1.12167e-014	-5.86426e-015	-9.40189e-016	3.22729e-015	1.19311e-014	9.33439e-015	2.92224e-015	1.85561e-015	5.01517e-015	-2.14233e-014	-1.58047e-014	-5.68274e-015	-9.06025e-015	-1.18565e-014	-1.25061e-014	-7.50231e-015	-2.658e-014	-2.72513e-014	-1.35471e-014	-1.44261e-014
-3.55934e-015	5.26227e-015	4.25244e-015	-2.62519e-014	-2.43467e-014	-1.13794e-014	-5.77295e-015	-9.12344e-016	2.90153e-015	1.18977e-014	9.459e-015	2.59974e-015	2.12316e-015	4.93366e-015	-2.15675e-014	-1.63485e-014	-5.67519e-015	-9.41077e-015	-1.20321e-014	-1.24702e-014	-8.33215e-015	-2.63485e-014	-2.75237e-014	-1.41859e-014	-1.50403e-014
-3.44962e-015	4.90344e-015	4.16486e-015	-2.63735e-014	-2.43252e-014	-1.15213e-014	-5.66822e-015	-8.90087e-016	2.58333e-015	1.18524e-014	9.57979e-015	2.27756e-015	2.39972e-015	4.87016e-015	-2.17132e-014	-1.68807e-014	-5.64437e-015	-9.75289e-015	-1.22051e-014	-1.24181e-014	-9.17809e-015	-2.60953e-014	-2.77769e-014	-1.48278e-014	-1.56399e-014
-3.31533e-015	4.5327e-015	4.07257e-015	-2.65042e-014	-2.42946e-014	-1.16397e-014	-5.5499e-015	-8.7235e-016	2.27415e-015	1.17929e-014	9.69656e-015	1.95442e-015	2.68159e-015	4.82185e-015	-2.18592e-014	-1.73966e-014	-5.59028e-015	-1.00846e-014	-1.23735e-014	-1.23496e-014	-1.00359e-014	-2.58222e-014	-2.8012e-014	-1.54726e-014	-1.62264e-014
-3.15899e-015	4.15062e-015	3.97456e-015	-2.66424e-014	-2.42545e-014	-1.17327e-014	-5.41747e-015	-8.57877e-016	1.97495e-015	1.17173e-014	9.80973e-015	1.62986e-015	2.96537e-015	4.78598e-015	-2.20042e-014	-1.78918e-014	-5.51349e-015	-1.04048e-014	-1.25346e-014	-1.22644e-014	-1.09012e-014	-2.55322e-014	-2.82306e-014	-1.61201e-014	-1.68011e-014
-2.98337e-015	3.75768e-015	3.86942e-015	-2.67861e-014	-2.42049e-014	-1.17986e-014	-5.27039e-015	-8.45222e-016	1.68715e-015	1.16239e-014	9.91866e-015	1.30342e-015	3.24718e-015	4.76028e-015	-2.21467e-014	-1.83619e-014	-5.4149e-015	-1.07119e-014	-1.26865e-014	-1.21617e-014	-1.17703e-014	-2.52277e-014	-2.84345e-014	-1.67697e-014	-1.73653e-014
-2.79128e-015	3.35431e-015	3.75639e-015	-2.69341e-014	-2.41455e-014	-1.18357e-014	-5.10893e-015	-8.33437e-016	1.4112e-015	1.15103e-014	1.00228e-014	9.74901e-016	3.52308e-015	4.74135e-015	-2.22858e-014	-1.88028e-014	-5.29599e-015	-1.10046e-014	-1.2827e-014	-1.20415e-014	-1.26386e-014	-2.49115e-014	-2.86248e-014	-1.74212e-014	-1.79208e-014
-2.58614e-015	2.94096e-015	3.63461e-015	-2.70844e-014	-2.40762e-014	-1.18429e-014	-4.93306e-015	-8.20856e-016	1.14764e-015	1.1375e-014	1.01218e-014	6.44227e-016	3.78953e-015	4.72631e-015	-2.24199e-014	-1.92108e-014	-5.15762e-015	-1.12814e-014	-1.29537e-014	-1.19037e-014	-1.35018e-014	-2.45867e-014	-2.88035e-014	-1.80739e-014	-1.84694e-014
-2.37158e-015	2.51814e-015	3.50274e-015	-2.72349e-014	-2.39972e-014	-1.18194e-014	-4.74232e-015	-8.05712e-016	8.97118e-016	1.12168e-014	1.0215e-014	3.10286e-016	4.04349e-015	4.71173e-015	-2.25475e-014	-1.9582e-014	-5.00105e-015	-1.15406e-014	-1.30642e-014	-1.17486e-014	-1.43557e-014	-2.42554e-014	-2.89724e-014	-1.87273e-014	-1.90136e-014
-2.15114e-015	2.08659e-015	3.35988e-015	-2.73838e-014	-2.39089e-014	-1.17644e-014	-4.53714e-015	-7.86222e-016	6.59982e-016	1.1035e-014	1.03016e-014	-2.78499e-017	4.28094e-015	4.69467e-015	-2.26667e-014	-1.99133e-014	-4.82764e-015	-1.17804e-014	-1.31562e-014	-1.15757e-014	-1.5196e-014	-2.39209e-014	-2.91332e-014	-1.93809e-014	-1.95552e-014
-1.9288e-015	1.64638e-015	3.20547e-015	-2.75293e-014	-2.38111e-014	-1.1678e-014	-4.31811e-015	-7.6075e-016	4.35845e-016	1.08287e-014	1.03805e-014	-3.70961e-016	4.4984e-015	4.67206e-015	-2.27758e-014	-2.02014e-014	-4.63894e-015	-1.19992e-014	-1.32282e-014	-1.13857e-014	-1.60187e-014	-2.3586e-014	-2.92874e-014	-2.0034e-014	-2.00965e-014
-1.7079e-015	1.19836e-015	3.03924e-015	-2.76696e-014	-2.37046e-014	-1.1561e-014	-4.08623e-015	-7.28173e-016	2.24535e-016	1.0597e-014	1.04507e-014	-7.2003e-016	4.69282e-015	4.64055e-015	-2.28733e-014	-2.0444e-014	-4.43679e-015	-1.21957e-014	-1.32787e-014	-1.11787e-014	-1.68198e-014	-2.32536e-014	-2.94365e-014	-2.06862e-014	-2.06395e-014
-1.49203e-015	7.43056e-016	2.8605e-015	-2.78025e-014	-2.35894e-014	-1.14141e-014	-3.84189e-015	-6.86707e-016	2.63232e-017	1.03393e-014	1.05112e-014	-1.07557e-015	4.86124e-015	4.59699e-015	-2.29573e-014	-2.06384e-014	-4.22247e-015	-1.23685e-014	-1.33063e-014	-1.09554e-014	-1.75957e-014	-2.29265e-014	-2.95821e-014	-2.13365e-014	-2.11861e-014
-1.28465e-015	2.80792e-016	2.66889e-015	-2.79256e-014	-2.34664e-014	-1.12391e-014	-3.58585e-015	-6.34632e-016	-1.59339e-016	1.00551e-014	1.05602e-014	-1.43851e-015	5.00088e-015	4.53831e-015	-2.30264e-014	-2.07828e-014	-3.99704e-015	-1.25167e-014	-1.33095e-014	-1.07163e-014	-1.83424e-014	-2.26073e-014	-2.97255e-014	-2.19842e-014	-2.17383e-014
-1.08967e-015	-1.87878e-016	2.4639e-015	-2.80373e-014	-2.33365e-014	-1.10373e-014	-3.31946e-015	-5.71051e-016	-3.33244e-016	9.74415e-015	1.05958e-014	-1.80994e-015	5.10903e-015	4.46211e-015	-2.3079e-014	-2.08759e-014	-3.76238e-015	-1.26391e-014	-1.32877e-014	-1.04628e-014	-1.90572e-014	-2.22989e-014	-2.98682e-014	-2.26288e-014	-2.22981e-014
-9.10191e-016	-6.62518e-016	2.24451e-015	-2.81361e-014	-2.32004e-014	-1.0811e-014	-3.04388e-015	-4.95357e-016	-4.95991e-016	9.40642e-015	1.06168e-014	-2.19048e-015	5.18363e-015	4.36602e-015	-2.31134e-014	-2.09161e-014	-3.51996e-015	-1.27352e-014	-1.32403e-014	-1.01957e-014	-1.97374e-014	-2.20042e-014	-3.00121e-014	-2.32699e-014	-2.28669e-014
-7.49053e-016	-1.1433e-015	2.01086e-015	-2.82202e-014	-2.30589e-014	-1.0562e-014	-2.7604e-015	-4.06472e-016	-6.48506e-016	9.04193e-015	1.0621e-014	-2.58135e-015	5.22263e-015	4.24705e-015	-2.31284e-014	-2.09033e-014	-3.27156e-015	-1.28042e-014	-1.31669e-014	-9.91589e-015	-2.03806e-014	-2.1725e-014	-3.01585e-014	-2.39072e-014	-2.34458e-014
-6.09374e-016	-1.63005e-015	1.76323e-015	-2.82882e-014	-2.29133e-014	-1.02937e-014	-2.47042e-015	-3.039e-016	-7.92401e-016	8.65115e-015	1.06063e-014	-2.9836e-015	5.22475e-015	4.10308e-015	-2.31233e-014	-2.08376e-014	-3.01855e-015	-1.28457e-014	-1.30677e-014	-9.62451e-015	-2.09846e-014	-2.14637e-014	-3.03081e-014	-2.45398e-014	-2.40362e-014
-4.94495e-016	-2.12223e-015	1.50107e-015	-2.83388e-014	-2.27646e-014	-1.00097e-014	-2.17618e-015	-1.88382e-016	-9.28888e-016	8.23408e-015	1.05706e-014	-3.39834e-015	5.18938e-015	3.93218e-015	-2.30968e-014	-2.07188e-014	-2.76264e-015	-1.286e-014	-1.29428e-014	-9.32284e-015	-2.1548e-014	-2.12224e-014	-3.04626e-014	-2.51675e-014	-2.46391e-014
-4.066e-016	-2.62023e-015	1.22421e-015	-2.83708e-014	-2.26137e-014	-9.7132e-015	-1.88006e-015	-5.94585e-017	-1.05951e-015	7.79157e-015	1.05123e-014	-3.8269e-015	5.11549e-015	3.73264e-015	-2.30481e-014	-2.05483e-014	-2.50514e-015	-1.28472e-014	-1.27933e-014	-9.0119e-015	-2.20695e-014	-2.10035e-014	-3.06236e-014	-2.57897e-014	-2.52543e-014
-3.47572e-016	-3.12435e-015	9.32385e-016	-2.83832e-014	-2.24629e-014	-9.40711e-015	-1.58383e-015	8.24069e-017	-1.18565e-015	7.32346e-015	1.04289e-014	-4.27057e-015	5.00202e-015	3.50303e-015	-2.29764e-014	-2.03273e-014	-2.24797e-015	-1.28068e-014	-1.26201e-014	-8.69346e-015	-2.25487e-014	-2.08079e-014	-3.07921e-014	-2.64059e-014	-2.58825e-014
-3.18627e-016	-3.63424e-015	6.25107e-016	-2.83758e-014	-2.23132e-014	-9.09568e-015	-1.29001e-015	2.36215e-016	-1.30884e-015	6.8301e-015	1.03188e-014	-4.7311e-015	4.84935e-015	3.24265e-015	-2.28812e-014	-2.00574e-014	-1.99218e-015	-1.27395e-014	-1.24242e-014	-8.36951e-015	-2.29859e-014	-2.06364e-014	-3.09686e-014	-2.70161e-014	-2.65235e-014
-3.22278e-016	-4.14998e-015	3.02299e-016	-2.83479e-014	-2.21654e-014	-8.78298e-015	-1.00138e-015	4.00545e-016	-1.43052e-015	6.31214e-015	1.01807e-014	-5.20904e-015	4.65792e-015	2.95046e-015	-2.2762e-014	-1.97416e-014	-1.73897e-015	-1.26463e-014	-1.22078e-014	-8.04126e-015	-2.33808e-014	-2.04899e-014	-3.11547e-014	-2.76208e-014	-2.71767e-014
-3.59637e-016	-4.67178e-015	-3.60129e-017	-2.82993e-014	-2.20208e-014	-8.47279e-015	-7.20452e-016	5.74391e-016	-1.55214e-015	5.77061e-015	1.00119e-014	-5.70594e-015	4.42839e-015	2.62668e-015	-2.26187e-014	-1.93822e-014	-1.48928e-015	-1.25289e-014	-1.19731e-014	-7.71009e-015	-2.37341e-014	-2.03692e-014	-3.13508e-014	-2.82201e-014	-2.78414e-014
-4.30858e-016	-5.19992e-015	-3.89672e-016	-2.823e-014	-2.18814e-014	-8.16905e-015	-4.50089e-016	7.55971e-016	-1.67516e-015	5.2059e-015	9.81047e-015	-6.22213e-015	4.16239e-015	2.27143e-015	-2.24513e-014	-1.89824e-014	-1.24424e-015	-1.23888e-014	-1.17217e-014	-7.3776e-015	-2.40469e-014	-2.02742e-014	-3.15576e-014	-2.88136e-014	-2.8516e-014
-5.36859e-016	-5.73445e-015	-7.5905e-016	-2.81403e-014	-2.17486e-014	-7.87565e-015	-1.93466e-016	9.42788e-016	-1.80139e-015	4.61856e-015	9.57498e-015	-6.75884e-015	3.86098e-015	1.88481e-015	-2.22596e-014	-1.85458e-014	-1.00506e-015	-1.22284e-014	-1.14562e-014	-7.04514e-015	-2.43209e-014	-2.02051e-014	-3.17754e-014	-2.94007e-014	-2.91993e-014
-6.77246e-016	-6.27562e-015	-1.14424e-015	-2.80307e-014	-2.16244e-014	-7.59557e-015	4.63786e-017	1.13233e-015	-1.93262e-015	4.00938e-015	9.30365e-015	-7.31757e-015	3.5259e-015	1.46703e-015	-2.20443e-014	-1.80763e-014	-7.71944e-016	-1.20488e-014	-1.11792e-014	-6.71497e-015	-2.4558e-014	-2.01614e-014	-3.20048e-014	-2.99823e-014	-2.98891e-014
-8.51404e-016	-6.82314e-015	-1.54514e-015	-2.79026e-014	-2.151e-014	-7.33268e-015	2.67001e-016	1.32307e-015	-2.06996e-015	3.37948e-015	8.99509e-015	-7.89946e-015	3.15888e-015	1.01961e-015	-2.18068e-014	-1.75786e-014	-5.45828e-016	-1.1852e-014	-1.08933e-014	-6.38817e-015	-2.47601e-014	-2.01433e-014	-3.22463e-014	-3.05585e-014	-3.05839e-014
-1.05877e-015	-7.3772e-015	-1.96185e-015	-2.77572e-014	-2.14068e-014	-7.09057e-015	4.65156e-016	1.5124e-015	-2.21428e-015	2.72941e-015	8.64816e-015	-8.50488e-015	2.76185e-015	5.43507e-016	-2.15482e-014	-1.70567e-014	-3.27177e-016	-1.16401e-014	-1.06016e-014	-6.06611e-015	-2.49297e-014	-2.01492e-014	-3.25007e-014	-3.11297e-014	-3.12815e-014
-1.29808e-015	-7.93748e-015	-2.39444e-015	-2.75954e-014	-2.1316e-014	-6.87146e-015	6.37662e-016	1.69684e-015	-2.36733e-015	2.05965e-015	8.2627e-015	-9.13429e-015	2.33733e-015	4.0448e-017	-2.12695e-014	-1.65145e-014	-1.17122e-016	-1.14164e-014	-1.03073e-014	-5.74977e-015	-2.50693e-014	-2.01777e-014	-3.27688e-014	-3.16961e-014	-3.19792e-014
-1.56785e-015	-8.50488e-015	-2.84249e-015	-2.74186e-014	-2.1239e-014	-6.6789e-015	7.81739e-016	1.8734e-015	-2.53052e-015	1.37064e-015	7.83829e-015	-9.78842e-015	1.88789e-015	-4.8809e-016	-2.09717e-014	-1.59569e-014	8.41598e-017	-1.11833e-014	-1.00129e-014	-5.44079e-015	-2.51822e-014	-2.02274e-014	-3.30497e-014	-3.22581e-014	-3.26741e-014
-1.86639e-015	-9.07961e-015	-3.30585e-015	-2.7228e-014	-2.11768e-014	-6.51494e-015	8.9467e-016	2.03887e-015	-2.70466e-015	6.63621e-016	7.37481e-015	-1.04676e-014	1.41622e-015	-1.03978e-015	-2.06565e-014	-1.53887e-014	2.76239e-016	-1.09437e-014	-9.72188e-015	-5.14033e-015	-2.52712e-014	-2.0297e-014	-3.33435e-014	-3.28162e-014	-3.33637e-014
-2.19116e-015	-9.6616e-015	-3.78453e-015	-2.7025e-014	-2.11297e-014	-6.38169e-015	9.73324e-016	2.19049e-015	-2.88987e-015	-6.11797e-017	6.87237e-015	-1.11719e-014	9.24957e-016	-1.61262e-015	-2.03258e-014	-1.48153e-014	4.58833e-016	-1.07006e-014	-9.43635e-015	-4.84891e-015	-2.53401e-014	-2.03837e-014	-3.36506e-014	-3.33717e-014	-3.4045e-014
-2.5395e-015	-1.02504e-014	-4.27829e-015	-2.68116e-014	-2.10985e-014	-6.28112e-015	1.01635e-015	2.32523e-015	-3.08602e-015	-8.02774e-016	6.3316e-015	-1.19011e-014	4.17264e-016	-2.2046e-015	-1.9982e-014	-1.42413e-014	6.32209e-016	-1.04572e-014	-9.15876e-015	-4.56671e-015	-2.53927e-014	-2.04848e-014	-3.39703e-014	-3.39248e-014	-3.47145e-014
-2.90869e-015	-1.08459e-014	-4.78687e-015	-2.659e-014	-2.10843e-014	-6.2141e-015	1.02162e-015	2.44012e-015	-3.29381e-015	-1.56033e-015	5.7537e-015	-1.26552e-014	-1.0455e-016	-2.81326e-015	-1.96283e-014	-1.36714e-014	7.96389e-016	-1.02164e-014	-8.89192e-015	-4.29422e-015	-2.54324e-014	-2.05974e-014	-3.43016e-014	-3.44755e-014	-3.5369e-014
-3.29608e-015	-1.14477e-014	-5.30969e-015	-2.63624e-014	-2.10872e-014	-6.18197e-015	9.86544e-016	2.53199e-015	-3.51347e-015	-2.33338e-015	5.14047e-015	-1.34336e-014	-6.37771e-016	-3.43544e-015	-1.92666e-014	-1.31104e-014	9.51143e-016	-9.98125e-015	-8.63883e-015	-4.03214e-015	-2.54621e-014	-2.07183e-014	-3.46441e-014	-3.50241e-014	-3.60054e-014
-3.69818e-015	-1.20556e-014	-5.84614e-015	-2.61303e-014	-2.11072e-014	-6.18552e-015	9.10361e-016	2.59798e-015	-3.74436e-015	-3.12084e-015	4.49348e-015	-1.42349e-014	-1.17918e-015	-4.06885e-015	-1.88995e-014	-1.25619e-014	1.09634e-015	-9.75399e-015	-8.40128e-015	-3.78065e-015	-2.54862e-014	-2.08447e-014	-3.49971e-014	-3.55709e-014	-3.66212e-014
-4.11205e-015	-1.26692e-014	-6.39545e-015	-2.58954e-014	-2.1145e-014	-6.22449e-015	7.91363e-016	2.63574e-015	-3.9866e-015	-3.9226e-015	3.8141e-015	-1.50581e-014	-1.72653e-015	-4.71091e-015	-1.85292e-014	-1.20311e-014	1.23291e-015	-9.53767e-015	-8.18029e-015	-3.53964e-015	-2.55079e-014	-2.09737e-014	-3.53596e-014	-3.61162e-014	-3.72138e-014
-4.53414e-015	-1.32885e-014	-6.95696e-015	-2.56601e-014	-2.12002e-014	-6.29894e-015	6.29074e-016	2.64246e-015	-4.24012e-015	-4.73724e-015	3.10473e-015	-1.5903e-014	-2.27706e-015	-5.35896e-015	-1.8159e-014	-1.15215e-014	1.36055e-015	-9.33564e-015	-7.97785e-015	-3.30842e-015	-2.55301e-014	-2.11018e-014	-3.57305e-014	-3.66599e-014	-3.77801e-014
-4.96083e-015	-1.39123e-014	-7.53027e-015	-2.54263e-014	-2.12727e-014	-6.40819e-015	4.22836e-016	2.6162e-015	-4.5044e-015	-5.56439e-015	2.36807e-015	-1.67674e-014	-2.82878e-015	-6.0109e-015	-1.77924e-014	-1.10362e-014	1.47994e-015	-9.1501e-015	-7.79477e-015	-3.08695e-015	-2.55561e-014	-2.12257e-014	-3.61082e-014	-3.72022e-014	-3.83172e-014
-5.38825e-015	-1.45404e-014	-8.11409e-015	-2.51956e-014	-2.13625e-014	-6.55085e-015	1.72389e-016	2.55535e-015	-4.77852e-015	-6.40339e-015	1.60738e-015	-1.76493e-014	-3.37982e-015	-6.66433e-015	-1.74316e-014	-1.05789e-014	1.59113e-015	-8.98314e-015	-7.63137e-015	-2.87464e-015	-2.5589e-014	-2.13421e-014	-3.64911e-014	-3.77431e-014	-3.88228e-014
-5.81329e-015	-1.5172e-014	-8.70703e-015	-2.49697e-014	-2.14684e-014	-6.7256e-015	-1.2222e-016	2.45798e-015	-5.06249e-015	-7.25269e-015	8.25712e-016	-1.85465e-014	-3.92747e-015	-7.3166e-015	-1.70799e-014	-1.01522e-014	1.69548e-015	-8.83678e-015	-7.48858e-015	-2.67049e-015	-2.56316e-014	-2.14474e-014	-3.68778e-014	-3.82827e-014	-3.9295e-014
-6.23276e-015	-1.58062e-014	-9.30882e-015	-2.47504e-014	-2.15899e-014	-6.93111e-015	-4.59701e-016	2.32303e-015	-5.35507e-015	-8.11088e-015	2.7141e-017	-1.94571e-014	-4.47013e-015	-7.96521e-015	-1.67404e-014	-9.75873e-015	1.79352e-015	-8.71242e-015	-7.36702e-015	-2.47364e-015	-2.56867e-014	-2.15383e-014	-3.72671e-014	-3.88203e-014	-3.97317e-014
-6.64308e-015	-1.64412e-014	-9.91844e-015	-2.45393e-014	-2.17257e-014	-7.165e-015	-8.38579e-016	2.15006e-015	-5.65477e-015	-8.97729e-015	-7.85169e-016	-2.03786e-014	-5.00628e-015	-8.60789e-015	-1.6416e-014	-9.40085e-015	1.88541e-015	-8.61151e-015	-7.26629e-015	-2.28264e-015	-2.57568e-014	-2.16112e-014	-3.76572e-014	-3.93554e-014	-4.01315e-014
-7.04154e-015	-1.70766e-014	-1.05339e-014	-2.4338e-014	-2.1875e-014	-7.42443e-015	-1.25791e-015	1.93858e-015	-5.96039e-015	-9.8507e-015	-1.60729e-015	-2.13084e-014	-5.53435e-015	-9.24365e-015	-1.61092e-014	-9.08023e-015	1.97153e-015	-8.53523e-015	-7.18563e-015	-2.09636e-015	-2.58438e-014	-2.1663e-014	-3.80456e-014	-3.98876e-014	-4.04931e-014
-7.4254e-015	-1.77111e-014	-1.11541e-014	-2.41471e-014	-2.20367e-014	-7.70625e-015	-1.71504e-015	1.6884e-015	-6.2709e-015	-1.07294e-014	-2.43559e-015	-2.22443e-014	-6.05285e-015	-9.87035e-015	-1.5823e-014	-8.79795e-015	2.05271e-015	-8.48428e-015	-7.12395e-015	-1.91339e-015	-2.5949e-014	-2.16911e-014	-3.843e-014	-4.0416e-014	-4.08162e-014
-7.79165e-015	-1.83437e-014	-1.17771e-014	-2.39678e-014	-2.22088e-014	-8.00789e-015	-2.20768e-015	1.40018e-015	-6.58492e-015	-1.16124e-014	-3.26638e-015	-2.31832e-014	-6.56091e-015	-1.04864e-014	-1.55596e-014	-8.55507e-015	2.1294e-015	-8.45838e-015	-7.08011e-015	-1.73207e-015	-2.60742e-014	-2.16922e-014	-3.88087e-014	-4.09398e-014	-4.11005e-014
-8.13753e-015	-1.89727e-014	-1.24014e-014	-2.38012e-014	-2.23894e-014	-8.3263e-015	-2.73323e-015	1.07443e-015	-6.90099e-015	-1.24981e-014	-4.09535e-015	-2.41215e-014	-7.05736e-015	-1.10909e-014	-1.53213e-014	-8.35224e-015	2.202e-015	-8.45838e-015	-7.05214e-015	-1.55077e-015	-2.62203e-014	-2.1664e-014	-3.91795e-014	-4.14586e-014	-4.13461e-014
-8.46135e-015	-1.95975e-014	-1.30256e-014	-2.36479e-014	-2.25776e-014	-8.65866e-015	-3.2881e-015	7.11763e-016	-7.21845e-015	-1.33847e-014	-4.91917e-015	-2.50565e-014	-7.54204e-015	-1.16823e-014	-1.51101e-014	-8.18906e-015	2.27141e-015	-8.48277e-015	-7.03744e-015	-1.36834e-015	-2.63879e-014	-2.16037e-014	-3.95395e-014	-4.19713e-014	-4.15531e-014
-8.76062e-015	-2.02165e-014	-1.36477e-014	-2.3508e-014	-2.27718e-014	-9.0013e-015	-3.86899e-015	3.13559e-016	-7.5371e-015	-1.42706e-014	-5.73373e-015	-2.59852e-014	-8.01456e-015	-1.22598e-014	-1.49276e-014	-8.06489e-015	2.338e-015	-8.53106e-015	-7.03378e-015	-1.18272e-015	-2.65779e-014	-2.1509e-014	-3.9887e-014	-4.24767e-014	-4.17221e-014
-9.03356e-015	-2.0827e-014	-1.42656e-014	-2.33818e-014	-2.29703e-014	-9.34998e-015	-4.47162e-015	-1.18392e-016	-7.85604e-015	-1.51543e-014	-6.53536e-015	-2.6904e-014	-8.47403e-015	-1.28234e-014	-1.47761e-014	-7.97904e-015	2.40284e-015	-8.60246e-015	-7.03878e-015	-9.91815e-016	-2.67899e-014	-2.13778e-014	-4.02197e-014	-4.29734e-014	-4.18545e-014
-9.27932e-015	-2.14283e-014	-1.48775e-014	-2.3269e-014	-2.31708e-014	-9.70168e-015	-5.09188e-015	-5.81741e-016	-8.17378e-015	-1.60338e-014	-7.3209e-015	-2.78099e-014	-8.92083e-015	-1.33727e-014	-1.46568e-014	-7.92987e-015	2.46655e-015	-8.69552e-015	-7.04956e-015	-7.93957e-016	-2.70236e-014	-2.12084e-014	-4.05351e-014	-4.34608e-014	-4.19522e-014
-9.49702e-015	-2.20192e-014	-1.54818e-014	-2.317e-014	-2.33717e-014	-1.00532e-014	-5.72522e-015	-1.07496e-015	-8.48967e-015	-1.69074e-014	-8.08682e-015	-2.87001e-014	-9.35544e-015	-1.39078e-014	-1.45708e-014	-7.91519e-015	2.52929e-015	-8.80835e-015	-7.06245e-015	-5.87065e-016	-2.72782e-014	-2.09993e-014	-4.08302e-014	-4.39375e-014	-4.20178e-014
-9.6864e-015	-2.25983e-014	-1.60765e-014	-2.30846e-014	-2.35708e-014	-1.04011e-014	-6.36649e-015	-1.59542e-015	-8.80339e-015	-1.77731e-014	-8.82995e-015	-2.95714e-014	-9.77825e-015	-1.44288e-014	-1.4518e-014	-7.93279e-015	2.59102e-015	-8.93904e-015	-7.07471e-015	-3.69345e-016	-2.75533e-014	-2.07498e-014	-4.11036e-014	-4.44025e-014	-4.20532e-014
-9.84733e-015	-2.3164e-014	-1.66592e-014	-2.30119e-014	-2.37667e-014	-1.0742e-014	-7.0116e-015	-2.14095e-015	-9.11487e-015	-1.86297e-014	-9.54801e-015	-3.04203e-014	-1.01896e-014	-1.49362e-014	-1.44991e-014	-7.98024e-015	2.65238e-015	-9.08466e-015	-7.08317e-015	-1.39038e-016	-2.78478e-014	-2.04596e-014	-4.13528e-014	-4.48543e-014	-4.20604e-014
-9.97963e-015	-2.37151e-014	-1.7228e-014	-2.29518e-014	-2.39573e-014	-1.1073e-014	-7.65551e-015	-2.70863e-015	-9.42413e-015	-1.94746e-014	-1.0239e-014	-3.12447e-014	-1.05894e-014	-1.543e-014	-1.45135e-014	-8.05421e-015	2.7142e-015	-9.24223e-015	-7.08382e-015	1.05608e-016	-2.81603e-014	-2.01281e-014	-4.15764e-014	-4.52923e-014	-4.2042e-014
-1.00831e-014	-2.42506e-014	-1.77811e-014	-2.29036e-014	-2.41409e-014	-1.13919e-014	-8.29287e-015	-3.29516e-015	-9.73105e-015	-2.03057e-014	-1.0901e-014	-3.20425e-014	-1.09779e-014	-1.5911e-014	-1.45604e-014	-8.15125e-015	2.77633e-015	-9.40894e-015	-7.07363e-015	3.66336e-016	-2.8489e-014	-1.97553e-014	-4.17725e-014	-4.57159e-014	-4.20014e-014
-1.01587e-014	-2.47687e-014	-1.83164e-014	-2.28665e-014	-2.43157e-014	-1.16953e-014	-8.91891e-015	-3.89761e-015	-1.00361e-014	-2.11211e-014	-1.15325e-014	-3.28106e-014	-1.13556e-014	-1.63805e-014	-1.46391e-014	-8.26812e-015	2.83934e-015	-9.58219e-015	-7.04987e-015	6.44372e-016	-2.88329e-014	-1.93416e-014	-4.19396e-014	-4.61238e-014	-4.19412e-014
-1.02076e-014	-2.52682e-014	-1.8832e-014	-2.28394e-014	-2.44798e-014	-1.19808e-014	-9.5282e-015	-4.51283e-015	-1.03397e-014	-2.19186e-014	-1.21329e-014	-3.35471e-014	-1.17236e-014	-1.68396e-014	-1.47481e-014	-8.4014e-015	2.90345e-015	-9.75881e-015	-7.00862e-015	9.40855e-016	-2.91896e-014	-1.88872e-014	-4.20767e-014	-4.65148e-014	-4.18646e-014
-1.02317e-014	-2.57481e-014	-1.93259e-014	-2.28215e-014	-2.46318e-014	-1.22466e-014	-1.0116e-014	-5.13851e-015	-1.0643e-014	-2.26962e-014	-1.27004e-014	-3.425e-014	-1.20817e-014	-1.72891e-014	-1.48857e-014	-8.54772e-015	2.96879e-015	-9.93485e-015	-6.947e-015	1.25744e-015	-2.95572e-014	-1.83926e-014	-4.21825e-014	-4.6888e-014	-4.17748e-014
-1.02332e-014	-2.62074e-014	-1.97967e-014	-2.28116e-014	-2.47705e-014	-1.24905e-014	-1.06776e-014	-5.77199e-015	-1.09466e-014	-2.34521e-014	-1.32347e-014	-3.49173e-014	-1.24307e-014	-1.7731e-014	-1.50502e-014	-8.70282e-015	3.03568e-015	-1.01072e-014	-6.86192e-015	1.59506e-015	-2.99335e-014	-1.78594e-014	-4.22562e-014	-4.72428e-014	-4.1675e-014
-1.02134e-014	-2.66455e-014	-2.02423e-014	-2.28083e-014	-2.48945e-014	-1.27111e-014	-1.12084e-014	-6.4103e-015	-1.12516e-014	-2.4184e-014	-1.37358e-014	-3.55482e-014	-1.27714e-014	-1.81665e-014	-1.5239e-014	-8.86299e-015	3.1047e-015	-1.02724e-014	-6.7505e-015	1.95429e-015	-3.03165e-014	-1.72888e-014	-4.22972e-014	-4.75789e-014	-4.15684e-014
-1.01736e-014	-2.70623e-014	-2.06615e-014	-2.28106e-014	-2.50028e-014	-1.29076e-014	-1.17042e-014	-7.0502e-015	-1.15587e-014	-2.48899e-014	-1.42039e-014	-3.61411e-014	-1.31035e-014	-1.85969e-014	-1.54495e-014	-9.0246e-015	3.17612e-015	-1.04271e-014	-6.6094e-015	2.33578e-015	-3.07038e-014	-1.66825e-014	-4.23044e-014	-4.78958e-014	-4.14583e-014
-1.01173e-014	-2.7457e-014	-2.10528e-014	-2.28181e-014	-2.50939e-014	-1.30792e-014	-1.21614e-014	-7.68906e-015	-1.18688e-014	-2.55685e-014	-1.464e-014	-3.66956e-014	-1.34275e-014	-1.90234e-014	-1.56781e-014	-9.1842e-015	3.25036e-015	-1.05683e-014	-6.43682e-015	2.73971e-015	-3.1093e-014	-1.60423e-014	-4.22775e-014	-4.81937e-014	-4.13472e-014
-1.00466e-014	-2.78296e-014	-2.1415e-014	-2.28298e-014	-2.51665e-014	-1.32255e-014	-1.25767e-014	-8.32414e-015	-1.21839e-014	-2.62179e-014	-1.50452e-014	-3.72112e-014	-1.37444e-014	-1.94478e-014	-1.59214e-014	-9.33811e-015	3.32765e-015	-1.06929e-014	-6.231e-015	3.1667e-015	-3.1482e-014	-1.53705e-014	-4.22166e-014	-4.84723e-014	-4.1238e-014
-9.96326e-015	-2.81792e-014	-2.17469e-014	-2.28445e-014	-2.52204e-014	-1.33465e-014	-1.29466e-014	-8.95249e-015	-1.25056e-014	-2.68368e-014	-1.54209e-014	-3.76879e-014	-1.40546e-014	-1.98715e-014	-1.61759e-014	-9.48238e-015	3.40869e-015	-1.07977e-014	-5.99069e-015	3.61701e-015	-3.18679e-014	-1.46697e-014	-4.21221e-014	-4.87312e-014	-4.11329e-014
-9.86935e-015	-2.85061e-014	-2.20475e-014	-2.28615e-014	-2.5255e-014	-1.34421e-014	-1.32683e-014	-9.57204e-015	-1.28353e-014	-2.74241e-014	-1.5769e-014	-3.81249e-014	-1.43583e-014	-2.02962e-014	-1.64372e-014	-9.6142e-015	3.49341e-015	-1.08803e-014	-5.71382e-015	4.09117e-015	-3.22486e-014	-1.39426e-014	-4.19941e-014	-4.89708e-014	-4.10341e-014
-9.76781e-015	-2.88108e-014	-2.23163e-014	-2.28798e-014	-2.52691e-014	-1.35121e-014	-1.35398e-014	-1.01808e-014	-1.31748e-014	-2.79787e-014	-1.60913e-014	-3.85234e-014	-1.46556e-014	-2.07234e-014	-1.67012e-014	-9.7304e-015	3.58192e-015	-1.09383e-014	-5.39982e-015	4.58935e-015	-3.26218e-014	-1.31922e-014	-4.18338e-014	-4.91915e-014	-4.0944e-014
-9.66205e-015	-2.90934e-014	-2.25526e-014	-2.2898e-014	-2.52625e-014	-1.35573e-014	-1.37587e-014	-1.07768e-014	-1.35255e-014	-2.85001e-014	-1.63906e-014	-3.88841e-014	-1.49465e-014	-2.11543e-014	-1.69639e-014	-9.82805e-015	3.674e-015	-1.09699e-014	-5.04813e-015	5.11119e-015	-3.29857e-014	-1.2421e-014	-4.16429e-014	-4.93939e-014	-4.08639e-014
-9.55392e-015	-2.93539e-014	-2.27556e-014	-2.29166e-014	-2.52354e-014	-1.35791e-014	-1.39243e-014	-1.13588e-014	-1.38888e-014	-2.89879e-014	-1.66702e-014	-3.92076e-014	-1.52313e-014	-2.15902e-014	-1.72213e-014	-9.90474e-015	3.77053e-015	-1.09729e-014	-4.65975e-015	5.65534e-015	-3.33387e-014	-1.16321e-014	-4.14233e-014	-4.95789e-014	-4.07952e-014
-9.44594e-015	-2.95941e-014	-2.29256e-014	-2.29347e-014	-2.51879e-014	-1.35787e-014	-1.40355e-014	-1.19251e-014	-1.42661e-014	-2.94411e-014	-1.69317e-014	-3.9496e-014	-1.55105e-014	-2.20318e-014	-1.74698e-014	-9.9584e-015	3.87202e-015	-1.09456e-014	-4.23513e-015	6.22116e-015	-3.36794e-014	-1.08288e-014	-4.11766e-014	-4.97474e-014	-4.07388e-014
-9.34016e-015	-2.98149e-014	-2.30624e-014	-2.29513e-014	-2.51201e-014	-1.35581e-014	-1.40921e-014	-1.24739e-014	-1.46595e-014	-2.98598e-014	-1.71786e-014	-3.97512e-014	-1.57841e-014	-2.24802e-014	-1.77047e-014	-9.987e-015	3.9783e-015	-1.0888e-014	-3.77436e-015	6.80846e-015	-3.40064e-014	-1.0014e-014	-4.09048e-014	-4.99003e-014	-4.06956e-014
-9.23857e-015	-3.00171e-014	-2.31658e-014	-2.29669e-014	-2.50324e-014	-1.35187e-014	-1.40943e-014	-1.30042e-014	-1.50701e-014	-3.02443e-014	-1.74138e-014	-3.99747e-014	-1.60521e-014	-2.29366e-014	-1.79216e-014	-9.98935e-015	4.08985e-015	-1.07994e-014	-3.27813e-015	7.41606e-015	-3.43186e-014	-9.19115e-015	-4.06103e-014	-5.00381e-014	-4.06654e-014
-9.14293e-015	-3.02019e-014	-2.32369e-014	-2.29807e-014	-2.49251e-014	-1.34619e-014	-1.4043e-014	-1.35149e-014	-1.54993e-014	-3.05947e-014	-1.76405e-014	-4.01691e-014	-1.63143e-014	-2.34015e-014	-1.81162e-014	-9.96441e-015	4.207e-015	-1.06796e-014	-2.74802e-015	8.04252e-015	-3.46143e-014	-8.36262e-015	-4.0296e-014	-5.01626e-014	-4.06476e-014
-9.05525e-015	-3.03708e-014	-2.32761e-014	-2.29924e-014	-2.47989e-014	-1.3389e-014	-1.39394e-014	-1.40057e-014	-1.59476e-014	-3.09113e-014	-1.78617e-014	-4.03361e-014	-1.65712e-014	-2.38756e-014	-1.82839e-014	-9.91133e-015	4.32993e-015	-1.05288e-014	-2.18567e-015	8.68689e-015	-3.4893e-014	-7.53219e-015	-3.99646e-014	-5.02751e-014	-4.06422e-014
-8.97709e-015	-3.05247e-014	-2.32841e-014	-2.30021e-014	-2.46537e-014	-1.33023e-014	-1.37854e-014	-1.44759e-014	-1.6416e-014	-3.11955e-014	-1.80804e-014	-4.04782e-014	-1.68228e-014	-2.43597e-014	-1.84214e-014	-9.82938e-015	4.4593e-015	-1.03474e-014	-1.59328e-015	9.34684e-015	-3.51544e-014	-6.70283e-015	-3.96191e-014	-5.03772e-014	-4.06483e-014
-8.90982e-015	-3.0665e-014	-2.32616e-014	-2.30096e-014	-2.44909e-014	-1.32041e-014	-1.35835e-014	-1.49256e-014	-1.69053e-014	-3.1449e-014	-1.82999e-014	-4.05979e-014	-1.70688e-014	-2.48536e-014	-1.85254e-014	-9.71858e-015	4.59548e-015	-1.01363e-014	-9.73362e-016	1.00212e-014	-3.53976e-014	-5.87736e-015	-3.92627e-014	-5.04702e-014	-4.0665e-014
-8.85455e-015	-3.07939e-014	-2.32101e-014	-2.30146e-014	-2.43111e-014	-1.30967e-014	-1.33365e-014	-1.53543e-014	-1.74162e-014	-3.16728e-014	-1.85226e-014	-4.0698e-014	-1.73094e-014	-2.53578e-014	-1.85928e-014	-9.5786e-015	4.73799e-015	-9.89739e-015	-3.2884e-016	1.07083e-014	-3.56221e-014	-5.05908e-015	-3.88985e-014	-5.05555e-014	-4.06905e-014
-8.81253e-015	-3.09133e-014	-2.31312e-014	-2.30169e-014	-2.41152e-014	-1.29822e-014	-1.30468e-014	-1.57617e-014	-1.79491e-014	-3.18692e-014	-1.87515e-014	-4.07823e-014	-1.75451e-014	-2.58724e-014	-1.86206e-014	-9.40962e-015	4.88705e-015	-9.63141e-015	3.37268e-016	1.14064e-014	-3.58287e-014	-4.25136e-015	-3.85299e-014	-5.06348e-014	-4.07233e-014
-8.78383e-015	-3.10246e-014	-2.30263e-014	-2.30166e-014	-2.39039e-014	-1.28627e-014	-1.27176e-014	-1.61478e-014	-1.85034e-014	-3.20403e-014	-1.89886e-014	-4.0853e-014	-1.77765e-014	-2.63965e-014	-1.8606e-014	-9.21282e-015	5.04282e-015	-9.34114e-015	1.02094e-015	1.21133e-014	-3.60175e-014	-3.45625e-015	-3.81601e-014	-5.07096e-014	-4.07615e-014
-8.76821e-015	-3.11294e-014	-2.28966e-014	-2.30142e-014	-2.36781e-014	-1.27407e-014	-1.23531e-014	-1.65125e-014	-1.90787e-014	-3.21883e-014	-1.92362e-014	-4.09127e-014	-1.80042e-014	-2.69301e-014	-1.85476e-014	-8.9899e-015	5.2058e-015	-9.02884e-015	1.71915e-015	1.28274e-014	-3.61879e-014	-2.67671e-015	-3.77925e-014	-5.07815e-014	-4.08029e-014
-8.76648e-015	-3.12298e-014	-2.2744e-014	-2.30093e-014	-2.34388e-014	-1.26174e-014	-1.1957e-014	-1.68563e-014	-1.96741e-014	-3.23154e-014	-1.94963e-014	-4.09645e-014	-1.82285e-014	-2.74732e-014	-1.84434e-014	-8.74107e-015	5.37642e-015	-8.69717e-015	2.42906e-015	1.35463e-014	-3.6341e-014	-1.91541e-015	-3.74304e-014	-5.0852e-014	-4.08452e-014
-8.77833e-015	-3.13272e-014	-2.25707e-014	-2.3002e-014	-2.31869e-014	-1.24947e-014	-1.15328e-014	-1.71794e-014	-2.02888e-014	-3.2424e-014	-1.97701e-014	-4.10112e-014	-1.84497e-014	-2.8025e-014	-1.82925e-014	-8.46849e-015	5.55495e-015	-8.34933e-015	3.14671e-015	1.42682e-014	-3.64772e-014	-1.17499e-015	-3.70775e-014	-5.09219e-014	-4.08863e-014
-8.80357e-015	-3.14238e-014	-2.23784e-014	-2.29922e-014	-2.29237e-014	-1.23744e-014	-1.10849e-014	-1.74815e-014	-2.09212e-014	-3.25172e-014	-2.00592e-014	-4.10554e-014	-1.86685e-014	-2.85846e-014	-1.80947e-014	-8.17357e-015	5.7415e-015	-7.98776e-015	3.8685e-015	1.49919e-014	-3.65969e-014	-4.57416e-016	-3.67364e-014	-5.09919e-014	-4.09236e-014
-8.84151e-015	-3.15212e-014	-2.21685e-014	-2.29797e-014	-2.26498e-014	-1.22584e-014	-1.06174e-014	-1.77627e-014	-2.15704e-014	-3.25981e-014	-2.03652e-014	-4.10996e-014	-1.88857e-014	-2.91515e-014	-1.78493e-014	-7.85832e-015	5.93683e-015	-7.61623e-015	4.59022e-015	1.57156e-014	-3.67006e-014	2.35262e-016	-3.64106e-014	-5.10636e-014	-4.09548e-014
-8.89146e-015	-3.1621e-014	-2.19432e-014	-2.29645e-014	-2.23658e-014	-1.21479e-014	-1.01347e-014	-1.80234e-014	-2.22353e-014	-3.26701e-014	-2.06889e-014	-4.11466e-014	-1.91025e-014	-2.97248e-014	-1.75567e-014	-7.52484e-015	6.14093e-015	-7.23768e-015	5.30831e-015	1.64369e-014	-3.67897e-014	9.00682e-016	-3.61025e-014	-5.11381e-014	-4.09774e-014
-8.95252e-015	-3.17249e-014	-2.17041e-014	-2.29465e-014	-2.20723e-014	-1.20442e-014	-9.64121e-015	-1.82634e-014	-2.29137e-014	-3.27358e-014	-2.10308e-014	-4.11985e-014	-1.93198e-014	-3.03036e-014	-1.7218e-014	-7.17517e-015	6.35332e-015	-6.8556e-015	6.0193e-015	1.71537e-014	-3.68656e-014	1.53775e-015	-3.58148e-014	-5.12163e-014	-4.0989e-014
-9.0234e-015	-3.18336e-014	-2.14533e-014	-2.29251e-014	-2.17698e-014	-1.19489e-014	-9.14116e-015	-1.84829e-014	-2.36033e-014	-3.27985e-014	-2.1391e-014	-4.12568e-014	-1.95385e-014	-3.08865e-014	-1.6834e-014	-6.81119e-015	6.57455e-015	-6.47341e-015	6.71929e-015	1.78642e-014	-3.69288e-014	2.1443e-015	-3.55492e-014	-5.12995e-014	-4.09876e-014
-9.10334e-015	-3.19484e-014	-2.1193e-014	-2.29005e-014	-2.14595e-014	-1.18623e-014	-8.63815e-015	-1.86827e-014	-2.4301e-014	-3.28616e-014	-2.17694e-014	-4.13234e-014	-1.97596e-014	-3.14727e-014	-1.64066e-014	-6.43477e-015	6.80468e-015	-6.09437e-015	7.40483e-015	1.85668e-014	-3.69804e-014	2.71894e-015	-3.53081e-014	-5.13878e-014	-4.09707e-014
-9.19091e-015	-3.20708e-014	-2.09259e-014	-2.28726e-014	-2.11416e-014	-1.17857e-014	-8.13644e-015	-1.88626e-014	-2.50046e-014	-3.29279e-014	-2.21658e-014	-4.14005e-014	-1.99843e-014	-3.20617e-014	-1.5938e-014	-6.04849e-015	7.04319e-015	-5.7214e-015	8.07263e-015	1.92597e-014	-3.70212e-014	3.26089e-015	-3.50932e-014	-5.14816e-014	-4.09363e-014
-9.28542e-015	-3.22015e-014	-2.06534e-014	-2.28402e-014	-2.08161e-014	-1.17191e-014	-7.63935e-015	-1.90236e-014	-2.57113e-014	-3.30007e-014	-2.25793e-014	-4.14897e-014	-2.02142e-014	-3.26521e-014	-1.54308e-014	-5.65433e-015	7.28988e-015	-5.35748e-015	8.71985e-015	1.99413e-014	-3.70524e-014	3.76901e-015	-3.49057e-014	-5.15813e-014	-4.08824e-014
-9.38527e-015	-3.23414e-014	-2.03774e-014	-2.28035e-014	-2.04838e-014	-1.16632e-014	-7.15071e-015	-1.91658e-014	-2.64185e-014	-3.30826e-014	-2.30085e-014	-4.15915e-014	-2.04502e-014	-3.32429e-014	-1.48882e-014	-5.25431e-015	7.54452e-015	-5.006e-015	9.34341e-015	2.06104e-014	-3.7075e-014	4.24275e-015	-3.47467e-014	-5.1687e-014	-4.08077e-014
-9.48925e-015	-3.24916e-014	-2.01002e-014	-2.27612e-014	-2.01453e-014	-1.16183e-014	-6.67387e-015	-1.92898e-014	-2.71238e-014	-3.31764e-014	-2.34527e-014	-4.17057e-014	-2.06936e-014	-3.38327e-014	-1.43134e-014	-4.84998e-015	7.80646e-015	-4.66973e-015	9.94033e-015	2.12661e-014	-3.70898e-014	4.68162e-015	-3.4617e-014	-5.17983e-014	-4.07105e-014
-9.59586e-015	-3.26515e-014	-1.98234e-014	-2.27127e-014	-1.98009e-014	-1.15841e-014	-6.21122e-015	-1.93962e-014	-2.78233e-014	-3.32845e-014	-2.39101e-014	-4.18329e-014	-2.09453e-014	-3.44202e-014	-1.371e-014	-4.44353e-015	8.07516e-015	-4.35093e-015	1.05084e-014	2.1908e-014	-3.70973e-014	5.08461e-015	-3.45164e-014	-5.1915e-014	-4.05897e-014
-9.70447e-015	-3.28212e-014	-1.95486e-014	-2.26574e-014	-1.945e-014	-1.15611e-014	-5.76502e-015	-1.9486e-014	-2.85144e-014	-3.34093e-014	-2.43788e-014	-4.1973e-014	-2.12064e-014	-3.50041e-014	-1.3082e-014	-4.03647e-015	8.34986e-015	-4.0523e-015	1.10457e-014	2.25338e-014	-3.70981e-014	5.45171e-015	-3.44447e-014	-5.20365e-014	-4.04448e-014
-9.81338e-015	-3.30009e-014	-1.92777e-014	-2.25948e-014	-1.90929e-014	-1.15485e-014	-5.33737e-015	-1.95594e-014	-2.91943e-014	-3.35529e-014	-2.48569e-014	-4.21267e-014	-2.14775e-014	-3.55832e-014	-1.24331e-014	-3.63038e-015	8.63019e-015	-3.77555e-015	1.15504e-014	2.31426e-014	-3.70924e-014	5.78385e-015	-3.44012e-014	-5.21621e-014	-4.02751e-014
-9.92126e-015	-3.31906e-014	-1.90118e-014	-2.25236e-014	-1.87293e-014	-1.15462e-014	-4.93059e-015	-1.96176e-014	-2.98603e-014	-3.37169e-014	-2.53427e-014	-4.22937e-014	-2.17601e-014	-3.61565e-014	-1.1768e-014	-3.22661e-015	8.91565e-015	-3.52238e-015	1.20216e-014	2.37332e-014	-3.70809e-014	6.08161e-015	-3.43852e-014	-5.22916e-014	-4.00804e-014
-1.00272e-014	-3.33898e-014	-1.87529e-014	-2.24422e-014	-1.8359e-014	-1.15545e-014	-4.54579e-015	-1.96619e-014	-3.05098e-014	-3.39027e-014	-2.5834e-014	-4.24732e-014	-2.20553e-014	-3.67225e-014	-1.10913e-014	-2.82712e-015	9.20628e-015	-3.29384e-015	1.24577e-014	2.43051e-014	-3.70633e-014	6.34521e-015	-3.43953e-014	-5.24243e-014	-3.98606e-014
-1.0131e-014	-3.3598e-014	-1.85021e-014	-2.23501e-014	-1.79814e-014	-1.15729e-014	-4.18377e-015	-1.96932e-014	-3.114e-014	-3.41116e-014	-2.63284e-014	-4.26634e-014	-2.23634e-014	-3.72801e-014	-1.04071e-014	-2.43335e-015	9.50102e-015	-3.09101e-015	1.28585e-014	2.48579e-014	-3.70399e-014	6.57446e-015	-3.44293e-014	-5.25593e-014	-3.96161e-014
-1.02318e-014	-3.38147e-014	-1.82602e-014	-2.22465e-014	-1.75974e-014	-1.1601e-014	-3.84483e-015	-1.97126e-014	-3.17483e-014	-3.43436e-014	-2.68237e-014	-4.28626e-014	-2.26851e-014	-3.78284e-014	-9.72034e-015	-2.04534e-015	9.79898e-015	-2.91441e-015	1.32237e-014	2.53912e-014	-3.7011e-014	6.77013e-015	-3.44852e-014	-5.26952e-014	-3.93474e-014
-1.03295e-014	-3.40386e-014	-1.8028e-014	-2.21306e-014	-1.72064e-014	-1.16377e-014	-3.52917e-015	-1.97212e-014	-3.23326e-014	-3.45995e-014	-2.73175e-014	-4.30698e-014	-2.30207e-014	-3.83666e-014	-9.03569e-015	-1.66404e-015	1.00992e-014	-2.76408e-015	1.3553e-014	2.59045e-014	-3.69763e-014	6.9336e-015	-3.45607e-014	-5.28308e-014	-3.90556e-014
-1.04234e-014	-3.42683e-014	-1.78067e-014	-2.20014e-014	-1.68079e-014	-1.16818e-014	-3.23667e-015	-1.97209e-014	-3.28902e-014	-3.4879e-014	-2.78077e-014	-4.32841e-014	-2.33706e-014	-3.88937e-014	-8.35762e-015	-1.28986e-015	1.04006e-014	-2.64002e-015	1.38469e-014	2.63978e-014	-3.6935e-014	7.06597e-015	-3.46534e-014	-5.29648e-014	-3.87421e-014
-1.05135e-014	-3.45028e-014	-1.75978e-014	-2.18582e-014	-1.64014e-014	-1.1733e-014	-2.96711e-015	-1.97136e-014	-3.34194e-014	-3.51821e-014	-2.82922e-014	-4.35031e-014	-2.37344e-014	-3.94084e-014	-7.69054e-015	-9.23434e-016	1.07022e-014	-2.54129e-015	1.41067e-014	2.68708e-014	-3.6887e-014	7.16781e-015	-3.47601e-014	-5.3096e-014	-3.84078e-014
-1.06002e-014	-3.47409e-014	-1.74022e-014	-2.17005e-014	-1.59869e-014	-1.17905e-014	-2.71979e-015	-1.97013e-014	-3.39184e-014	-3.55078e-014	-2.87686e-014	-4.37243e-014	-2.4112e-014	-3.99098e-014	-7.0383e-015	-5.65041e-016	1.10037e-014	-2.46702e-015	1.4333e-014	2.73237e-014	-3.6832e-014	7.24124e-015	-3.48775e-014	-5.32222e-014	-3.80543e-014
-1.06837e-014	-3.49806e-014	-1.72209e-014	-2.1528e-014	-1.55643e-014	-1.18532e-014	-2.49313e-015	-1.9686e-014	-3.43855e-014	-3.58549e-014	-2.92347e-014	-4.39464e-014	-2.45027e-014	-4.03965e-014	-6.40475e-015	-2.14924e-016	1.13037e-014	-2.416e-015	1.45263e-014	2.77567e-014	-3.67687e-014	7.28797e-015	-3.50024e-014	-5.33422e-014	-3.76834e-014
-1.07636e-014	-3.52208e-014	-1.70535e-014	-2.13394e-014	-1.51333e-014	-1.19204e-014	-2.28532e-015	-1.96698e-014	-3.48193e-014	-3.62215e-014	-2.9688e-014	-4.41674e-014	-2.49065e-014	-4.08677e-014	-5.79305e-015	1.27103e-016	1.15999e-014	-2.38707e-015	1.46881e-014	2.81698e-014	-3.66961e-014	7.30976e-015	-3.51315e-014	-5.34543e-014	-3.7297e-014
-1.08405e-014	-3.546e-014	-1.69005e-014	-2.11345e-014	-1.46933e-014	-1.1992e-014	-2.09506e-015	-1.96557e-014	-3.52193e-014	-3.66059e-014	-3.01268e-014	-4.43852e-014	-2.53217e-014	-4.13232e-014	-5.20641e-015	4.60918e-016	1.18925e-014	-2.37796e-015	1.48209e-014	2.85632e-014	-3.66135e-014	7.30846e-015	-3.52611e-014	-5.35572e-014	-3.68966e-014
-1.09152e-014	-3.5697e-014	-1.67628e-014	-2.0913e-014	-1.4245e-014	-1.20672e-014	-1.92121e-015	-1.96464e-014	-3.5585e-014	-3.70054e-014	-3.05498e-014	-4.45973e-014	-2.57475e-014	-4.17618e-014	-4.64745e-015	7.86069e-016	1.21804e-014	-2.38642e-015	1.49266e-014	2.89372e-014	-3.652e-014	7.28576e-015	-3.53869e-014	-5.36491e-014	-3.64841e-014
-1.09891e-014	-3.59307e-014	-1.6641e-014	-2.06748e-014	-1.37888e-014	-1.21454e-014	-1.76206e-015	-1.96441e-014	-3.59155e-014	-3.74173e-014	-3.09555e-014	-4.48014e-014	-2.61827e-014	-4.21826e-014	-4.11874e-015	1.10326e-015	1.24618e-014	-2.41062e-015	1.50081e-014	2.92921e-014	-3.64148e-014	7.24375e-015	-3.55049e-014	-5.37289e-014	-3.60614e-014
-1.10632e-014	-3.61594e-014	-1.65343e-014	-2.04198e-014	-1.33247e-014	-1.22266e-014	-1.61573e-015	-1.96519e-014	-3.62114e-014	-3.78385e-014	-3.13424e-014	-4.49962e-014	-2.6626e-014	-4.2584e-014	-3.62227e-015	1.41264e-015	1.27357e-014	-2.44799e-015	1.50674e-014	2.96285e-014	-3.62971e-014	7.18498e-015	-3.5611e-014	-5.3795e-014	-3.56307e-014
-1.11385e-014	-3.63813e-014	-1.64431e-014	-2.01478e-014	-1.28525e-014	-1.231e-014	-1.4803e-015	-1.96725e-014	-3.64726e-014	-3.82654e-014	-3.17096e-014	-4.51785e-014	-2.70755e-014	-4.29656e-014	-3.15983e-015	1.71493e-015	1.30011e-014	-2.49563e-015	1.51069e-014	2.99468e-014	-3.61659e-014	7.11196e-015	-3.57018e-014	-5.38464e-014	-3.51935e-014
-1.12162e-014	-3.65953e-014	-1.63675e-014	-1.98595e-014	-1.2373e-014	-1.23949e-014	-1.35367e-015	-1.9708e-014	-3.66995e-014	-3.86944e-014	-3.20563e-014	-4.53469e-014	-2.75288e-014	-4.33267e-014	-2.73262e-015	2.01024e-015	1.32567e-014	-2.55127e-015	1.51298e-014	3.0248e-014	-3.60204e-014	7.02699e-015	-3.57744e-014	-5.38815e-014	-3.47515e-014
-1.12972e-014	-3.67998e-014	-1.63073e-014	-1.95551e-014	-1.18864e-014	-1.24819e-014	-1.23423e-015	-1.97612e-014	-3.68932e-014	-3.91226e-014	-3.23814e-014	-4.54997e-014	-2.79843e-014	-4.36665e-014	-2.34159e-015	2.29869e-015	1.35021e-014	-2.61193e-015	1.51389e-014	3.05323e-014	-3.58595e-014	6.93292e-015	-3.58245e-014	-5.38988e-014	-3.43061e-014
-1.13829e-014	-3.69942e-014	-1.62627e-014	-1.92356e-014	-1.13938e-014	-1.25708e-014	-1.12035e-015	-1.98349e-014	-3.70539e-014	-3.95456e-014	-3.26846e-014	-4.56347e-014	-2.844e-014	-4.39846e-014	-1.98722e-015	2.58009e-015	1.37361e-014	-2.6747e-015	1.51369e-014	3.08009e-014	-3.56828e-014	6.83194e-015	-3.5849e-014	-5.38971e-014	-3.38589e-014
-1.14742e-014	-3.71772e-014	-1.6234e-014	-1.89014e-014	-1.0896e-014	-1.26615e-014	-1.01051e-015	-1.99313e-014	-3.71826e-014	-3.99596e-014	-3.29656e-014	-4.57504e-014	-2.88932e-014	-4.428e-014	-1.67003e-015	2.85477e-015	1.39586e-014	-2.73669e-015	1.51268e-014	3.10546e-014	-3.54898e-014	6.72682e-015	-3.58444e-014	-5.38756e-014	-3.34115e-014
-1.15724e-014	-3.73479e-014	-1.62206e-014	-1.85537e-014	-1.03938e-014	-1.2754e-014	-9.03191e-016	-2.00532e-014	-3.72806e-014	-4.03609e-014	-3.32243e-014	-4.58454e-014	-2.93416e-014	-4.4552e-014	-1.38982e-015	3.12284e-015	1.41683e-014	-2.79562e-015	1.5112e-014	3.12938e-014	-3.52793e-014	6.62014e-015	-3.58078e-014	-5.38331e-014	-3.29646e-014
-1.16784e-014	-3.75054e-014	-1.62223e-014	-1.81931e-014	-9.88811e-015	-1.28475e-014	-7.9685e-016	-2.02026e-014	-3.73491e-014	-4.07456e-014	-3.34608e-014	-4.59183e-014	-2.97836e-014	-4.47999e-014	-1.14558e-015	3.38475e-015	1.4364e-014	-2.84926e-015	1.50949e-014	3.152e-014	-3.50509e-014	6.51468e-015	-3.5737e-014	-5.37687e-014	-3.25186e-014
-1.17936e-014	-3.76494e-014	-1.62386e-014	-1.782e-014	-9.38083e-015	-1.29422e-014	-6.90558e-016	-2.03813e-014	-3.73902e-014	-4.111e-014	-3.36747e-014	-4.5968e-014	-3.02166e-014	-4.50232e-014	-9.36782e-016	3.64058e-015	1.45453e-014	-2.89537e-015	1.50784e-014	3.17342e-014	-3.48048e-014	6.41353e-015	-3.56299e-014	-5.36822e-014	-3.20743e-014
-1.19192e-014	-3.77794e-014	-1.6269e-014	-1.74357e-014	-8.87347e-015	-1.30383e-014	-5.83979e-016	-2.05915e-014	-3.74059e-014	-4.14509e-014	-3.38661e-014	-4.59932e-014	-3.06385e-014	-4.52217e-014	-7.6172e-016	3.89014e-015	1.47118e-014	-2.931e-015	1.50648e-014	3.19363e-014	-3.45405e-014	6.31896e-015	-3.54844e-014	-5.35728e-014	-3.16325e-014
-1.2056e-014	-3.78951e-014	-1.6313e-014	-1.70416e-014	-8.36702e-015	-1.31352e-014	-4.76754e-016	-2.08346e-014	-3.73984e-014	-4.17648e-014	-3.4036e-014	-4.59939e-014	-3.1047e-014	-4.53944e-014	-6.18534e-016	4.13333e-015	1.48629e-014	-2.95394e-015	1.50565e-014	3.21273e-014	-3.42576e-014	6.23285e-015	-3.52984e-014	-5.34397e-014	-3.11932e-014
-1.22046e-014	-3.79972e-014	-1.63706e-014	-1.66395e-014	-7.86278e-015	-1.32332e-014	-3.68893e-016	-2.11117e-014	-3.73699e-014	-4.20478e-014	-3.41851e-014	-4.59707e-014	-3.14395e-014	-4.55416e-014	-5.05987e-016	4.36976e-015	1.49977e-014	-2.96286e-015	1.5056e-014	3.23078e-014	-3.39564e-014	6.15749e-015	-3.5071e-014	-5.32829e-014	-3.07562e-014
-1.2366e-014	-3.80861e-014	-1.64412e-014	-1.62313e-014	-7.36281e-015	-1.33329e-014	-2.60431e-016	-2.14237e-014	-3.73222e-014	-4.22966e-014	-3.43147e-014	-4.59237e-014	-3.18135e-014	-4.56624e-014	-4.22704e-016	4.59921e-015	1.51157e-014	-2.9563e-015	1.50657e-014	3.24787e-014	-3.36374e-014	6.0954e-015	-3.48015e-014	-5.31026e-014	-3.03207e-014
-1.25403e-014	-3.81614e-014	-1.65242e-014	-1.58173e-014	-6.86897e-015	-1.3434e-014	-1.5162e-016	-2.1771e-014	-3.72574e-014	-4.25087e-014	-3.4426e-014	-4.58527e-014	-3.21677e-014	-4.57564e-014	-3.66048e-016	4.82083e-015	1.52169e-014	-2.93252e-015	1.50873e-014	3.26408e-014	-3.33014e-014	6.04846e-015	-3.44894e-014	-5.28979e-014	-2.98862e-014
-1.27279e-014	-3.82237e-014	-1.66189e-014	-1.53992e-014	-6.38347e-015	-1.35364e-014	-4.32065e-017	-2.21535e-014	-3.71773e-014	-4.26819e-014	-3.45195e-014	-4.57579e-014	-3.24998e-014	-4.58237e-014	-3.34082e-016	5.0342e-015	1.53011e-014	-2.89098e-015	1.51223e-014	3.27941e-014	-3.29495e-014	6.01809e-015	-3.4135e-014	-5.26687e-014	-2.94525e-014
-1.29286e-014	-3.8274e-014	-1.67252e-014	-1.49785e-014	-5.90752e-015	-1.36403e-014	6.40294e-017	-2.25708e-014	-3.70844e-014	-4.28146e-014	-3.45962e-014	-4.56404e-014	-3.28082e-014	-4.58643e-014	-3.24061e-016	5.23843e-015	1.53675e-014	-2.83096e-015	1.51723e-014	3.29391e-014	-3.2583e-014	6.00642e-015	-3.37392e-014	-5.2415e-014	-2.90182e-014
-1.31428e-014	-3.83126e-014	-1.68423e-014	-1.4557e-014	-5.44264e-015	-1.37458e-014	1.69012e-016	-2.30219e-014	-3.69808e-014	-4.29052e-014	-3.46573e-014	-4.55003e-014	-3.30914e-014	-4.58781e-014	-3.33984e-016	5.43318e-015	1.54162e-014	-2.75236e-015	1.52377e-014	3.30761e-014	-3.22033e-014	6.01511e-015	-3.33027e-014	-5.21372e-014	-2.85824e-014
-1.33699e-014	-3.83403e-014	-1.6969e-014	-1.41358e-014	-4.99101e-015	-1.38533e-014	2.70063e-016	-2.35052e-014	-3.68689e-014	-4.29527e-014	-3.47041e-014	-4.53393e-014	-3.33489e-014	-4.58651e-014	-3.61246e-016	5.61754e-015	1.54468e-014	-2.65486e-015	1.53191e-014	3.32052e-014	-3.18115e-014	6.04516e-015	-3.28264e-014	-5.18361e-014	-2.81434e-014
-1.36088e-014	-3.83577e-014	-1.71055e-014	-1.37168e-014	-4.55454e-015	-1.3962e-014	3.65632e-016	-2.40176e-014	-3.67516e-014	-4.29568e-014	-3.47376e-014	-4.51587e-014	-3.35791e-014	-4.58259e-014	-4.03751e-016	5.79033e-015	1.54587e-014	-2.53895e-015	1.54173e-014	3.33274e-014	-3.14091e-014	6.0975e-015	-3.23116e-014	-5.15117e-014	-2.76997e-014
-1.3859e-014	-3.83661e-014	-1.7251e-014	-1.33014e-014	-4.13509e-015	-1.40718e-014	4.53868e-016	-2.45566e-014	-3.66307e-014	-4.29163e-014	-3.47592e-014	-4.49599e-014	-3.37808e-014	-4.57612e-014	-4.59459e-016	5.95079e-015	1.54521e-014	-2.4057e-015	1.55323e-014	3.34427e-014	-3.09988e-014	6.17264e-015	-3.17599e-014	-5.11642e-014	-2.72495e-014
-1.41199e-014	-3.83667e-014	-1.74049e-014	-1.28911e-014	-3.73433e-015	-1.41823e-014	5.32097e-016	-2.51194e-014	-3.65081e-014	-4.28329e-014	-3.47702e-014	-4.47452e-014	-3.39536e-014	-4.56715e-014	-5.26811e-016	6.09745e-015	1.54268e-014	-2.25607e-015	1.56632e-014	3.35511e-014	-3.05831e-014	6.27146e-015	-3.11733e-014	-5.07943e-014	-2.67916e-014
-1.43906e-014	-3.83603e-014	-1.75657e-014	-1.24868e-014	-3.35309e-015	-1.42934e-014	5.98728e-016	-2.57024e-014	-3.63858e-014	-4.2707e-014	-3.47718e-014	-4.45158e-014	-3.40972e-014	-4.55569e-014	-6.03844e-016	6.22995e-015	1.53833e-014	-2.09139e-015	1.58094e-014	3.36527e-014	-3.0164e-014	6.39374e-015	-3.05543e-014	-5.04028e-014	-2.63234e-014
-1.46698e-014	-3.83478e-014	-1.77328e-014	-1.20902e-014	-2.99311e-015	-1.44046e-014	6.51558e-016	-2.6302e-014	-3.62645e-014	-4.25406e-014	-3.47646e-014	-4.42744e-014	-3.42117e-014	-4.54183e-014	-6.88904e-016	6.3479e-015	1.53226e-014	-1.91251e-015	1.59702e-014	3.37471e-014	-2.97438e-014	6.5396e-015	-2.99057e-014	-4.99905e-014	-2.58432e-014
-1.49555e-014	-3.83302e-014	-1.79059e-014	-1.17022e-014	-2.65613e-015	-1.45161e-014	6.87761e-016	-2.69138e-014	-3.61458e-014	-4.23353e-014	-3.47499e-014	-4.40231e-014	-3.42977e-014	-4.5257e-014	-7.79976e-016	6.45067e-015	1.52446e-014	-1.7212e-015	1.61443e-014	3.3834e-014	-2.93246e-014	6.70793e-015	-2.92307e-014	-4.95586e-014	-2.5349e-014
-1.52462e-014	-3.8309e-014	-1.8084e-014	-1.13237e-014	-2.34261e-015	-1.46278e-014	7.05156e-016	-2.75338e-014	-3.60308e-014	-4.20929e-014	-3.4729e-014	-4.3764e-014	-3.43559e-014	-4.5074e-014	-8.76054e-016	6.53662e-015	1.51495e-014	-1.5198e-015	1.633e-014	3.39132e-014	-2.8909e-014	6.89867e-015	-2.85318e-014	-4.9108e-014	-2.48392e-014
-1.55401e-014	-3.82845e-014	-1.82655e-014	-1.09555e-014	-2.05347e-015	-1.47385e-014	7.01998e-016	-2.81563e-014	-3.59207e-014	-4.18159e-014	-3.4703e-014	-4.34992e-014	-3.43864e-014	-4.48702e-014	-9.76446e-016	6.60443e-015	1.50378e-014	-1.31121e-015	1.65257e-014	3.39842e-014	-2.84999e-014	7.11091e-015	-2.78118e-014	-4.86397e-014	-2.43122e-014
-1.58359e-014	-3.82572e-014	-1.84493e-014	-1.05988e-014	-1.79002e-015	-1.48482e-014	6.76438e-016	-2.87763e-014	-3.58172e-014	-4.1508e-014	-3.46727e-014	-4.32315e-014	-3.43902e-014	-4.46474e-014	-1.07986e-015	6.6537e-015	1.49101e-014	-1.09742e-015	1.67291e-014	3.40461e-014	-2.80995e-014	7.34273e-015	-2.70735e-014	-4.81548e-014	-2.37663e-014
-1.61318e-014	-3.8228e-014	-1.86346e-014	-1.02539e-014	-1.55303e-015	-1.49557e-014	6.26251e-016	-2.93884e-014	-3.57212e-014	-4.11722e-014	-3.46393e-014	-4.29638e-014	-3.43688e-014	-4.44074e-014	-1.18526e-015	6.68397e-015	1.4766e-014	-8.80968e-016	1.69383e-014	3.4098e-014	-2.77102e-014	7.59243e-015	-2.63205e-014	-4.76544e-014	-2.32004e-014
-1.64257e-014	-3.81963e-014	-1.88202e-014	-9.92114e-015	-1.34284e-015	-1.50601e-014	5.49257e-016	-2.99871e-014	-3.56333e-014	-4.0812e-014	-3.46041e-014	-4.26979e-014	-3.43231e-014	-4.41516e-014	-1.29245e-015	6.69472e-015	1.46056e-014	-6.64298e-016	1.71514e-014	3.41396e-014	-2.73348e-014	7.85892e-015	-2.55562e-014	-4.71392e-014	-2.2613e-014
-1.6715e-014	-3.81626e-014	-1.90051e-014	-9.60127e-015	-1.15991e-015	-1.51613e-014	4.44378e-016	-3.0567e-014	-3.55539e-014	-4.0432e-014	-3.4568e-014	-4.24362e-014	-3.42547e-014	-4.38819e-014	-1.40118e-015	6.68557e-015	1.44293e-014	-4.5041e-016	1.73649e-014	3.41698e-014	-2.69754e-014	8.14064e-015	-2.47836e-014	-4.66109e-014	-2.20032e-014
-1.69978e-014	-3.81269e-014	-1.91885e-014	-9.29471e-015	-1.00387e-015	-1.52585e-014	3.09666e-016	-3.1122e-014	-3.54826e-014	-4.00359e-014	-3.45316e-014	-4.21813e-014	-3.41658e-014	-4.36003e-014	-1.51101e-015	6.65612e-015	1.42378e-014	-2.42083e-016	1.75756e-014	3.41876e-014	-2.66339e-014	8.43534e-015	-2.40058e-014	-4.60707e-014	-2.13698e-014
-1.72725e-014	-3.80893e-014	-1.9369e-014	-9.0022e-015	-8.74394e-016	-1.53509e-014	1.43819e-016	-3.1647e-014	-3.54204e-014	-3.96284e-014	-3.44955e-014	-4.19356e-014	-3.40581e-014	-4.33088e-014	-1.62249e-015	6.60568e-015	1.40311e-014	-4.20117e-017	1.77811e-014	3.41923e-014	-2.63128e-014	8.74052e-015	-2.32254e-014	-4.55195e-014	-2.07123e-014
-1.75375e-014	-3.80487e-014	-1.95451e-014	-8.72383e-015	-7.71149e-016	-1.54386e-014	-5.37281e-017	-3.21369e-014	-3.53673e-014	-3.92141e-014	-3.44602e-014	-4.17005e-014	-3.39334e-014	-4.30094e-014	-1.73565e-015	6.53443e-015	1.38102e-014	1.47051e-016	1.7978e-014	3.41829e-014	-2.60131e-014	9.054e-015	-2.24453e-014	-4.49583e-014	-2.003e-014
-1.779e-014	-3.80046e-014	-1.97156e-014	-8.45938e-015	-6.93182e-016	-1.55205e-014	-2.83737e-016	-3.25867e-014	-3.53234e-014	-3.87971e-014	-3.44258e-014	-4.14778e-014	-3.37938e-014	-4.27042e-014	-1.85057e-015	6.44276e-015	1.35763e-014	3.22767e-016	1.81641e-014	3.41585e-014	-2.57364e-014	9.37349e-015	-2.16682e-014	-4.4388e-014	-1.93224e-014
-1.80281e-014	-3.79567e-014	-1.98792e-014	-8.20918e-015	-6.3962e-016	-1.5596e-014	-5.46313e-016	-3.2991e-014	-3.52884e-014	-3.83824e-014	-3.4393e-014	-4.12695e-014	-3.36408e-014	-4.23951e-014	-1.96769e-015	6.33025e-015	1.33298e-014	4.82213e-016	1.8337e-014	3.41186e-014	-2.5484e-014	9.69657e-015	-2.08963e-014	-4.38101e-014	-1.85898e-014
-1.82507e-014	-3.79031e-014	-2.00344e-014	-7.97297e-015	-6.09514e-016	-1.56652e-014	-8.4138e-016	-3.33454e-014	-3.52617e-014	-3.79733e-014	-3.4362e-014	-4.10765e-014	-3.34768e-014	-4.20842e-014	-2.0876e-015	6.197e-015	1.30717e-014	6.2318e-016	1.84935e-014	3.40615e-014	-2.52568e-014	1.00199e-014	-2.01321e-014	-4.32258e-014	-1.78329e-014
-1.84563e-014	-3.78419e-014	-2.01804e-014	-7.75067e-015	-6.01913e-016	-1.57274e-014	-1.16842e-015	-3.36463e-014	-3.5243e-014	-3.75739e-014	-3.43334e-014	-4.09002e-014	-3.33039e-014	-4.17738e-014	-2.21163e-015	6.04281e-015	1.28031e-014	7.4335e-016	1.86303e-014	3.39859e-014	-2.50563e-014	1.03408e-014	-1.93775e-014	-4.26362e-014	-1.70522e-014
-1.8643e-014	-3.77717e-014	-2.03159e-014	-7.54186e-015	-6.14971e-016	-1.57811e-014	-1.52677e-015	-3.38902e-014	-3.52316e-014	-3.71883e-014	-3.43075e-014	-4.07418e-014	-3.31238e-014	-4.14661e-014	-2.33992e-015	5.86798e-015	1.25241e-014	8.41263e-016	1.87454e-014	3.38912e-014	-2.48832e-014	1.06571e-014	-1.86337e-014	-4.20422e-014	-1.62481e-014
-1.88097e-014	-3.76907e-014	-2.04393e-014	-7.3466e-015	-6.47453e-016	-1.5826e-014	-1.91487e-015	-3.40732e-014	-3.52275e-014	-3.68209e-014	-3.4284e-014	-4.0602e-014	-3.29378e-014	-4.11634e-014	-2.47217e-015	5.67356e-015	1.22353e-014	9.15361e-016	1.88354e-014	3.37765e-014	-2.47373e-014	1.09661e-014	-1.79025e-014	-4.14444e-014	-1.54219e-014
-1.89553e-014	-3.7597e-014	-2.05494e-014	-7.16456e-015	-6.98091e-016	-1.58618e-014	-2.33147e-015	-3.41923e-014	-3.52299e-014	-3.64747e-014	-3.42636e-014	-4.04804e-014	-3.27487e-014	-4.08673e-014	-2.60845e-015	5.4607e-015	1.19382e-014	9.6399e-016	1.88985e-014	3.36413e-014	-2.46187e-014	1.12661e-014	-1.71848e-014	-4.08439e-014	-1.45746e-014
-1.9079e-014	-3.74889e-014	-2.06455e-014	-6.99566e-015	-7.65287e-016	-1.58878e-014	-2.77451e-015	-3.42463e-014	-3.52376e-014	-3.61523e-014	-3.42464e-014	-4.03774e-014	-3.25581e-014	-4.05797e-014	-2.75006e-015	5.22972e-015	1.16338e-014	9.86707e-016	1.89327e-014	3.34845e-014	-2.45268e-014	1.15548e-014	-1.64809e-014	-4.02418e-014	-1.37077e-014
-1.91804e-014	-3.73642e-014	-2.07261e-014	-6.83953e-015	-8.46991e-016	-1.59041e-014	-3.24093e-015	-3.42336e-014	-3.52498e-014	-3.58565e-014	-3.42324e-014	-4.02927e-014	-3.23675e-014	-4.0302e-014	-2.89667e-015	4.98092e-015	1.13226e-014	9.81563e-016	1.89366e-014	3.33054e-014	-2.4461e-014	1.18296e-014	-1.57919e-014	-3.96388e-014	-1.28232e-014
-1.92588e-014	-3.72207e-014	-2.07903e-014	-6.69575e-015	-9.41521e-016	-1.59098e-014	-3.72882e-015	-3.41534e-014	-3.5266e-014	-3.55897e-014	-3.42214e-014	-4.02255e-014	-3.21779e-014	-4.00358e-014	-3.04823e-015	4.71543e-015	1.10059e-014	9.48524e-016	1.89085e-014	3.31033e-014	-2.44203e-014	1.2089e-014	-1.51177e-014	-3.90355e-014	-1.19232e-014
-1.93127e-014	-3.70563e-014	-2.08368e-014	-6.56421e-015	-1.04751e-015	-1.5905e-014	-4.23541e-015	-3.40063e-014	-3.52851e-014	-3.53537e-014	-3.42132e-014	-4.01744e-014	-3.19905e-014	-3.97823e-014	-3.20458e-015	4.43462e-015	1.06848e-014	8.8721e-016	1.88477e-014	3.28773e-014	-2.44033e-014	1.23308e-014	-1.44584e-014	-3.84326e-014	-1.10097e-014
-1.93426e-014	-3.6869e-014	-2.08646e-014	-6.44458e-015	-1.16306e-015	-1.58894e-014	-4.75789e-015	-3.37928e-014	-3.5306e-014	-3.51489e-014	-3.42081e-014	-4.01383e-014	-3.18065e-014	-3.95432e-014	-3.36509e-015	4.13943e-015	1.03604e-014	7.97081e-016	1.87531e-014	3.26274e-014	-2.44083e-014	1.25533e-014	-1.38138e-014	-3.78304e-014	-1.00855e-014
-1.93488e-014	-3.66565e-014	-2.08732e-014	-6.33664e-015	-1.28651e-015	-1.58628e-014	-5.29296e-015	-3.35138e-014	-3.53278e-014	-3.49759e-014	-3.42056e-014	-4.0116e-014	-3.16269e-014	-3.93201e-014	-3.52907e-015	3.83138e-015	1.00342e-014	6.78758e-016	1.86248e-014	3.23532e-014	-2.44337e-014	1.27562e-014	-1.31837e-014	-3.72292e-014	-9.15286e-015
-1.93319e-014	-3.6416e-014	-2.08615e-014	-6.24058e-015	-1.41578e-015	-1.58252e-014	-5.83653e-015	-3.3172e-014	-3.53493e-014	-3.48353e-014	-3.42055e-014	-4.01057e-014	-3.14526e-014	-3.91135e-014	-3.69564e-015	3.51162e-015	9.70736e-015	5.32672e-016	1.84629e-014	3.20547e-014	-2.44776e-014	1.2938e-014	-1.25668e-014	-3.66294e-014	-8.21385e-015
-1.92921e-014	-3.61462e-014	-2.08289e-014	-6.15631e-015	-1.54948e-015	-1.57766e-014	-6.38405e-015	-3.27695e-014	-3.53692e-014	-3.4727e-014	-3.42081e-014	-4.01054e-014	-3.12845e-014	-3.89241e-014	-3.86416e-015	3.18118e-015	9.3809e-015	3.59387e-016	1.82687e-014	3.17314e-014	-2.45374e-014	1.3098e-014	-1.1962e-014	-3.60313e-014	-7.27105e-015
-1.92303e-014	-3.58453e-014	-2.07748e-014	-6.08341e-015	-1.6855e-015	-1.57177e-014	-6.93209e-015	-3.23096e-014	-3.53869e-014	-3.46505e-014	-3.4213e-014	-4.01127e-014	-3.11238e-014	-3.87525e-014	-4.03357e-015	2.84119e-015	9.05676e-015	1.60369e-016	1.80421e-014	3.13838e-014	-2.46103e-014	1.32355e-014	-1.13683e-014	-3.5435e-014	-6.3272e-015
-1.9148e-014	-3.55116e-014	-2.06988e-014	-6.02158e-015	-1.8228e-015	-1.56479e-014	-7.47629e-015	-3.17968e-014	-3.54019e-014	-3.46038e-014	-3.42196e-014	-4.01244e-014	-3.09702e-014	-3.85986e-014	-4.2025e-015	2.49295e-015	8.73597e-015	-6.27463e-017	1.7784e-014	3.10121e-014	-2.46936e-014	1.33511e-014	-1.07847e-014	-3.48404e-014	-5.38565e-015
-1.90457e-014	-3.5144e-014	-2.06007e-014	-5.97092e-015	-1.95986e-015	-1.55677e-014	-8.01344e-015	-3.12356e-014	-3.54132e-014	-3.45847e-014	-3.42284e-014	-4.01378e-014	-3.08235e-014	-3.84619e-014	-4.36969e-015	2.13786e-015	8.41903e-015	-3.08745e-016	1.74958e-014	3.06163e-014	-2.47845e-014	1.34453e-014	-1.02108e-014	-3.4247e-014	-4.44912e-015
-1.89251e-014	-3.47406e-014	-2.04801e-014	-5.93131e-015	-2.09492e-015	-1.54773e-014	-8.53905e-015	-3.06302e-014	-3.54193e-014	-3.45908e-014	-3.42386e-014	-4.01497e-014	-3.06837e-014	-3.83425e-014	-4.53283e-015	1.77798e-015	8.10705e-015	-5.759e-016	1.7179e-014	3.0197e-014	-2.48805e-014	1.35181e-014	-9.64515e-015	-3.36545e-014	-3.52007e-015
-1.87873e-014	-3.4301e-014	-2.03368e-014	-5.9025e-015	-2.22748e-015	-1.53773e-014	-9.04894e-015	-2.99862e-014	-3.54195e-014	-3.46198e-014	-3.42495e-014	-4.01576e-014	-3.05508e-014	-3.82396e-014	-4.68988e-015	1.41454e-015	7.80102e-015	-8.6215e-016	1.68355e-014	2.97551e-014	-2.49784e-014	1.35702e-014	-9.0863e-015	-3.30625e-014	-2.60151e-015
-1.86338e-014	-3.38249e-014	-2.01713e-014	-5.88438e-015	-2.35713e-015	-1.52673e-014	-9.5394e-015	-2.93094e-014	-3.54124e-014	-3.46684e-014	-3.42607e-014	-4.0158e-014	-3.04241e-014	-3.81526e-014	-4.83886e-015	1.04908e-015	7.50128e-015	-1.16551e-015	1.64677e-014	2.92914e-014	-2.50752e-014	1.36029e-014	-8.53286e-015	-3.24709e-014	-1.69603e-015
-1.84657e-014	-3.33124e-014	-1.9984e-014	-5.87688e-015	-2.48262e-015	-1.51481e-014	-1.00066e-014	-2.86049e-014	-3.53978e-014	-3.47332e-014	-3.4272e-014	-4.01473e-014	-3.03037e-014	-3.80795e-014	-4.97815e-015	6.82005e-016	7.20855e-015	-1.48336e-015	1.60785e-014	2.88068e-014	-2.51684e-014	1.3618e-014	-7.98352e-015	-3.18789e-014	-8.0644e-016
-1.82847e-014	-3.27641e-014	-1.97755e-014	-5.87939e-015	-2.60319e-015	-1.502e-014	-1.04477e-014	-2.78787e-014	-3.53749e-014	-3.48106e-014	-3.42827e-014	-4.01221e-014	-3.01888e-014	-3.80186e-014	-5.10637e-015	3.1494e-016	6.92393e-015	-1.81335e-015	1.56713e-014	2.83023e-014	-2.52553e-014	1.36168e-014	-7.43735e-015	-3.12861e-014	6.51717e-017
-1.80926e-014	-3.21797e-014	-1.95459e-014	-5.8914e-015	-2.71886e-015	-1.48825e-014	-1.08588e-014	-2.71371e-014	-3.53432e-014	-3.48967e-014	-3.42919e-014	-4.0079e-014	-3.00793e-014	-3.7969e-014	-5.22054e-015	-5.0768e-017	6.64825e-015	-2.15309e-015	1.52483e-014	2.77795e-014	-2.53327e-014	1.36005e-014	-6.8937e-015	-3.06923e-014	9.16225e-016
-1.78912e-014	-3.15603e-014	-1.92962e-014	-5.91299e-015	-2.82936e-015	-1.47365e-014	-1.12367e-014	-2.63863e-014	-3.53019e-014	-3.49867e-014	-3.42993e-014	-4.0015e-014	-2.99741e-014	-3.79288e-014	-5.31861e-015	-4.13644e-016	6.38162e-015	-2.50089e-015	1.48129e-014	2.72403e-014	-2.53984e-014	1.35714e-014	-6.35126e-015	-3.00965e-014	1.74438e-015
-1.7682e-014	-3.09072e-014	-1.90273e-014	-5.9435e-015	-2.93469e-015	-1.45822e-014	-1.15785e-014	-2.56322e-014	-3.52504e-014	-3.50763e-014	-3.43046e-014	-3.99272e-014	-2.98731e-014	-3.78957e-014	-5.39849e-015	-7.72872e-016	6.12434e-015	-2.85416e-015	1.4368e-014	2.66866e-014	-2.545e-014	1.3531e-014	-5.80937e-015	-2.94978e-014	2.5475e-015
-1.74666e-014	-3.02225e-014	-1.87401e-014	-5.98151e-015	-3.03419e-015	-1.44199e-014	-1.18816e-014	-2.48809e-014	-3.51876e-014	-3.51609e-014	-3.43063e-014	-3.98127e-014	-2.97748e-014	-3.78676e-014	-5.45858e-015	-1.12653e-015	5.8769e-015	-3.21077e-015	1.39164e-014	2.61201e-014	-2.54857e-014	1.34809e-014	-5.26784e-015	-2.88957e-014	3.32385e-015
-1.72467e-014	-2.95081e-014	-1.84355e-014	-6.02683e-015	-3.12843e-015	-1.42495e-014	-1.2144e-014	-2.41387e-014	-3.51135e-014	-3.52357e-014	-3.4304e-014	-3.96677e-014	-2.96786e-014	-3.78419e-014	-5.4969e-015	-1.47403e-015	5.63972e-015	-3.5681e-015	1.34618e-014	2.55428e-014	-2.55038e-014	1.34228e-014	-4.72599e-015	-2.8289e-014	4.07177e-015
-1.70242e-014	-2.8767e-014	-1.81152e-014	-6.07884e-015	-3.21794e-015	-1.40715e-014	-1.23639e-014	-2.34114e-014	-3.50274e-014	-3.52963e-014	-3.42966e-014	-3.94896e-014	-2.9584e-014	-3.7816e-014	-5.51166e-015	-1.81392e-015	5.4134e-015	-3.92402e-015	1.30066e-014	2.49565e-014	-2.55017e-014	1.33594e-014	-4.18357e-015	-2.76772e-014	4.79004e-015
-1.68009e-014	-2.8002e-014	-1.77805e-014	-6.13725e-015	-3.30309e-015	-1.38868e-014	-1.25396e-014	-2.27031e-014	-3.4929e-014	-3.53386e-014	-3.42833e-014	-3.92765e-014	-2.94901e-014	-3.77874e-014	-5.5016e-015	-2.14502e-015	5.19755e-015	-4.27647e-015	1.25541e-014	2.43629e-014	-2.54779e-014	1.32934e-014	-3.64089e-015	-2.70592e-014	5.47707e-015
-1.65782e-014	-2.7216e-014	-1.74329e-014	-6.20103e-015	-3.38463e-015	-1.36957e-014	-1.26704e-014	-2.2019e-014	-3.48177e-014	-3.53578e-014	-3.42629e-014	-3.9025e-014	-2.93961e-014	-3.77532e-014	-5.46576e-015	-2.46601e-015	4.99115e-015	-4.6229e-015	1.21076e-014	2.37641e-014	-2.54312e-014	1.32265e-014	-3.09847e-015	-2.64346e-014	6.13203e-015
-1.63571e-014	-2.64128e-014	-1.70737e-014	-6.26961e-015	-3.46287e-015	-1.34988e-014	-1.27556e-014	-2.13643e-014	-3.46929e-014	-3.535e-014	-3.42345e-014	-3.87329e-014	-2.93011e-014	-3.77102e-014	-5.40319e-015	-2.77561e-015	4.79327e-015	-4.96162e-015	1.16698e-014	2.31621e-014	-2.53606e-014	1.31604e-014	-2.5566e-015	-2.58028e-014	6.75397e-015
-1.61391e-014	-2.55956e-014	-1.67051e-014	-6.34233e-015	-3.53797e-015	-1.32965e-014	-1.27947e-014	-2.07439e-014	-3.45546e-014	-3.53117e-014	-3.4197e-014	-3.83975e-014	-2.92038e-014	-3.76558e-014	-5.31329e-015	-3.07296e-015	4.60283e-015	-5.29068e-015	1.1243e-014	2.25589e-014	-2.52648e-014	1.30974e-014	-2.01605e-015	-2.51631e-014	7.34205e-015
-1.59256e-014	-2.47685e-014	-1.63285e-014	-6.4185e-015	-3.61091e-015	-1.30886e-014	-1.27883e-014	-2.01616e-014	-3.44018e-014	-3.52391e-014	-3.41499e-014	-3.80182e-014	-2.91041e-014	-3.75874e-014	-5.19588e-015	-3.35759e-015	4.41907e-015	-5.60865e-015	1.08292e-014	2.19562e-014	-2.51432e-014	1.3039e-014	-1.47753e-015	-2.45149e-014	7.89582e-015
-1.57173e-014	-2.39363e-014	-1.59454e-014	-6.49689e-015	-3.68208e-015	-1.28765e-014	-1.27367e-014	-1.96208e-014	-3.42345e-014	-3.51291e-014	-3.40923e-014	-3.7594e-014	-2.90014e-014	-3.75019e-014	-5.05119e-015	-3.62837e-015	4.24135e-015	-5.9139e-015	1.04309e-014	2.13563e-014	-2.49962e-014	1.29864e-014	-9.42094e-016	-2.3858e-014	8.41545e-015
-1.55161e-014	-2.31031e-014	-1.55573e-014	-6.57661e-015	-3.75244e-015	-1.26605e-014	-1.26412e-014	-1.91243e-014	-3.40522e-014	-3.49789e-014	-3.4023e-014	-3.71255e-014	-2.88948e-014	-3.73966e-014	-4.87944e-015	-3.88434e-015	4.06923e-015	-6.20573e-015	1.00498e-014	2.07604e-014	-2.48237e-014	1.29407e-014	-4.11144e-016	-2.31916e-014	8.90038e-015
-1.53223e-014	-2.22732e-014	-1.51662e-014	-6.65685e-015	-3.82352e-015	-1.24414e-014	-1.25029e-014	-1.86738e-014	-3.38549e-014	-3.47863e-014	-3.39412e-014	-3.66126e-014	-2.87841e-014	-3.72685e-014	-4.68151e-015	-4.1248e-015	3.90214e-015	-6.48327e-015	9.68763e-015	2.01704e-014	-2.4626e-014	1.29028e-014	1.13891e-016	-2.25151e-014	9.35117e-015
-1.51367e-014	-2.14511e-014	-1.4774e-014	-6.73612e-015	-3.89544e-015	-1.22201e-014	-1.23243e-014	-1.82708e-014	-3.36419e-014	-3.45491e-014	-3.38461e-014	-3.60552e-014	-2.86683e-014	-3.71152e-014	-4.4583e-015	-4.3488e-015	3.73812e-015	-6.74603e-015	9.34541e-015	1.95883e-014	-2.44039e-014	1.28739e-014	6.31563e-016	-2.18287e-014	9.76844e-015
-1.49599e-014	-2.0641e-014	-1.43822e-014	-6.81377e-015	-3.96935e-015	-1.19969e-014	-1.21075e-014	-1.79166e-014	-3.34137e-014	-3.42657e-014	-3.37367e-014	-3.54541e-014	-2.8547e-014	-3.69346e-014	-4.21109e-015	-4.55517e-015	3.57606e-015	-6.99339e-015	9.02409e-015	1.90155e-014	-2.41581e-014	1.28545e-014	1.14022e-015	-2.11324e-014	1.01519e-014
-1.47925e-014	-1.98473e-014	-1.39923e-014	-6.88784e-015	-4.04571e-015	-1.17726e-014	-1.18553e-014	-1.76119e-014	-3.31703e-014	-3.39355e-014	-3.36116e-014	-3.48106e-014	-2.84196e-014	-3.67241e-014	-3.94203e-015	-4.7433e-015	3.4152e-015	-7.22464e-015	8.72408e-015	1.84533e-014	-2.3889e-014	1.2845e-014	1.63815e-015	-2.04266e-014	1.05025e-014
-1.46345e-014	-1.90741e-014	-1.36066e-014	-6.95751e-015	-4.12543e-015	-1.15485e-014	-1.15707e-014	-1.7357e-014	-3.29118e-014	-3.35582e-014	-3.34701e-014	-3.41261e-014	-2.82858e-014	-3.64815e-014	-3.65342e-015	-4.91288e-015	3.25418e-015	-7.43976e-015	8.44619e-015	1.79025e-014	-2.35987e-014	1.28457e-014	2.12341e-015	-1.97114e-014	1.08209e-014
-1.44865e-014	-1.83256e-014	-1.32266e-014	-7.0221e-015	-4.20872e-015	-1.13254e-014	-1.12561e-014	-1.71518e-014	-3.26379e-014	-3.31341e-014	-3.3312e-014	-3.34029e-014	-2.81457e-014	-3.62052e-014	-3.34799e-015	-5.06391e-015	3.09126e-015	-7.63885e-015	8.18992e-015	1.73651e-014	-2.32878e-014	1.28566e-014	2.59364e-015	-1.89873e-014	1.11081e-014
-1.43489e-014	-1.76054e-014	-1.2854e-014	-7.08072e-015	-4.29642e-015	-1.11037e-014	-1.09162e-014	-1.69951e-014	-3.23479e-014	-3.26633e-014	-3.31362e-014	-3.26441e-014	-2.79986e-014	-3.58937e-014	-3.02875e-015	-5.19553e-015	2.92569e-015	-7.82201e-015	7.95478e-015	1.68414e-014	-2.29575e-014	1.28769e-014	3.04713e-015	-1.82547e-014	1.13652e-014
-1.42211e-014	-1.6917e-014	-1.24902e-014	-7.13255e-015	-4.38837e-015	-1.08847e-014	-1.05543e-014	-1.68854e-014	-3.20423e-014	-3.21463e-014	-3.2942e-014	-3.18525e-014	-2.78439e-014	-3.55456e-014	-2.69891e-015	-5.30741e-015	2.75691e-015	-7.98937e-015	7.73972e-015	1.63322e-014	-2.26091e-014	1.29064e-014	3.48195e-015	-1.75148e-014	1.15932e-014
-1.4103e-014	-1.62636e-014	-1.21364e-014	-7.17673e-015	-4.4851e-015	-1.06701e-014	-1.01741e-014	-1.68206e-014	-3.17213e-014	-3.15859e-014	-3.2729e-014	-3.10311e-014	-2.76815e-014	-3.51603e-014	-2.36211e-015	-5.3993e-015	2.58317e-015	-8.14149e-015	7.54318e-015	1.58386e-014	-2.22444e-014	1.29438e-014	3.89615e-015	-1.67682e-014	1.17934e-014
-1.39943e-014	-1.56479e-014	-1.17932e-014	-7.21304e-015	-4.58647e-015	-1.0461e-014	-9.7803e-015	-1.67986e-014	-3.13851e-014	-3.09835e-014	-3.24972e-014	-3.01837e-014	-2.75112e-014	-3.47372e-014	-2.02189e-015	-5.47084e-015	2.40286e-015	-8.27925e-015	7.36337e-015	1.53607e-014	-2.18654e-014	1.29881e-014	4.28797e-015	-1.60162e-014	1.19674e-014
-1.38944e-014	-1.50725e-014	-1.14617e-014	-7.24093e-015	-4.69285e-015	-1.02589e-014	-9.37709e-015	-1.68167e-014	-3.10343e-014	-3.03416e-014	-3.22464e-014	-2.93145e-014	-2.7333e-014	-3.42761e-014	-1.68142e-015	-5.52224e-015	2.2155e-015	-8.40353e-015	7.19885e-015	1.48988e-014	-2.14739e-014	1.30375e-014	4.65569e-015	-1.52602e-014	1.21169e-014
-1.38028e-014	-1.45397e-014	-1.11431e-014	-7.25969e-015	-4.80448e-015	-1.00649e-014	-8.96896e-015	-1.68722e-014	-3.06689e-014	-2.96637e-014	-3.19758e-014	-2.84272e-014	-2.71471e-014	-3.37771e-014	-1.34435e-015	-5.55367e-015	2.02034e-015	-8.51516e-015	7.04742e-015	1.44527e-014	-2.10709e-014	1.30907e-014	4.9986e-015	-1.45018e-014	1.22431e-014
-1.37182e-014	-1.40509e-014	-1.08386e-014	-7.26902e-015	-4.92121e-015	-9.88092e-015	-8.5598e-015	-1.69618e-014	-3.02891e-014	-2.89523e-014	-3.1686e-014	-2.75262e-014	-2.69526e-014	-3.32397e-014	-1.01462e-015	-5.56521e-015	1.81648e-015	-8.61458e-015	6.90728e-015	1.4022e-014	-2.06586e-014	1.31465e-014	5.31559e-015	-1.37425e-014	1.23468e-014
-1.36402e-014	-1.36073e-014	-1.05481e-014	-7.26875e-015	-5.04251e-015	-9.70857e-015	-8.15388e-015	-1.70827e-014	-2.98959e-014	-2.82107e-014	-3.1377e-014	-2.6616e-014	-2.67492e-014	-3.26647e-014	-6.9598e-016	-5.55677e-015	1.6038e-015	-8.7028e-015	6.77622e-015	1.36067e-014	-2.02384e-014	1.32029e-014	5.60589e-015	-1.29836e-014	1.24298e-014
-1.35685e-014	-1.32093e-014	-1.02721e-014	-7.25831e-015	-5.16813e-015	-9.5488e-015	-7.75564e-015	-1.72315e-014	-2.94897e-014	-2.74434e-014	-3.10487e-014	-2.57003e-014	-2.65373e-014	-3.20532e-014	-3.92241e-016	-5.52908e-015	1.38199e-015	-8.78058e-015	6.65196e-015	1.32061e-014	-1.98122e-014	1.3258e-014	5.8684e-015	-1.22266e-014	1.24938e-014
-1.35021e-014	-1.28566e-014	-1.00114e-014	-7.23811e-015	-5.29756e-015	-9.40311e-015	-7.3693e-015	-1.74048e-014	-2.90715e-014	-2.66545e-014	-3.07017e-014	-2.47847e-014	-2.63164e-014	-3.14058e-014	-1.0642e-016	-5.48282e-015	1.15113e-015	-8.84911e-015	6.53183e-015	1.28196e-014	-1.93808e-014	1.33104e-014	6.10251e-015	-1.14733e-014	1.25406e-014
-1.34396e-014	-1.25488e-014	-9.76584e-015	-7.20822e-015	-5.43006e-015	-9.27282e-015	-6.99912e-015	-1.75977e-014	-2.86417e-014	-2.58482e-014	-3.03362e-014	-2.38745e-014	-2.60859e-014	-3.07244e-014	1.57964e-016	-5.41856e-015	9.11578e-016	-8.9096e-015	6.41304e-015	1.24465e-014	-1.89452e-014	1.33584e-014	6.30757e-015	-1.07257e-014	1.25722e-014
-1.33803e-014	-1.22857e-014	-9.53505e-015	-7.16835e-015	-5.56483e-015	-9.15977e-015	-6.64878e-015	-1.78067e-014	-2.82e-014	-2.5029e-014	-2.99523e-014	-2.29741e-014	-2.58452e-014	-3.00104e-014	3.97686e-016	-5.33651e-015	6.63012e-016	-8.9628e-015	6.29324e-015	1.20862e-014	-1.85071e-014	1.34005e-014	6.484e-015	-9.98578e-015	1.25898e-014
-1.33228e-014	-1.20655e-014	-9.31906e-015	-7.11904e-015	-5.70109e-015	-9.06497e-015	-6.32226e-015	-1.80286e-014	-2.77471e-014	-2.42013e-014	-2.95509e-014	-2.20882e-014	-2.55943e-014	-2.92655e-014	6.09886e-016	-5.2374e-015	4.06245e-016	-9.00932e-015	6.1702e-015	1.17379e-014	-1.80672e-014	1.34345e-014	6.63281e-015	-9.2546e-015	1.25952e-014
-1.32657e-014	-1.1886e-014	-9.11819e-015	-7.06089e-015	-5.83822e-015	-8.98954e-015	-6.02286e-015	-1.82594e-014	-2.72842e-014	-2.33692e-014	-2.91324e-014	-2.12208e-014	-2.53328e-014	-2.84923e-014	7.91824e-016	-5.12205e-015	1.42403e-016	-9.05072e-015	6.041e-015	1.14004e-014	-1.76258e-014	1.34587e-014	6.75444e-015	-8.5341e-015	1.25897e-014
-1.32081e-014	-1.17449e-014	-8.93116e-015	-6.99419e-015	-5.97529e-015	-8.93445e-015	-5.75329e-015	-1.84955e-014	-2.68123e-014	-2.2537e-014	-2.86981e-014	-2.03762e-014	-2.50604e-014	-2.76933e-014	9.41548e-016	-4.9913e-015	-1.27478e-016	-9.0876e-015	5.90367e-015	1.10723e-014	-1.7184e-014	1.34722e-014	6.84935e-015	-7.82702e-015	1.25744e-014
-1.31488e-014	-1.1639e-014	-8.75709e-015	-6.91921e-015	-6.11172e-015	-8.9003e-015	-5.51678e-015	-1.87331e-014	-2.63328e-014	-2.17091e-014	-2.82489e-014	-1.95584e-014	-2.47763e-014	-2.68709e-014	1.05684e-015	-4.84664e-015	-4.02279e-016	-9.12064e-015	5.75598e-015	1.07528e-014	-1.67418e-014	1.34741e-014	6.91854e-015	-7.13462e-015	1.25502e-014
-1.30862e-014	-1.1565e-014	-8.59633e-015	-6.837e-015	-6.24613e-015	-8.88773e-015	-5.31552e-015	-1.89684e-014	-2.58453e-014	-2.08899e-014	-2.77853e-014	-1.87708e-014	-2.44802e-014	-2.60284e-014	1.13598e-015	-4.68934e-015	-6.80908e-016	-9.14999e-015	5.59622e-015	1.04408e-014	-1.62989e-014	1.34627e-014	6.96252e-015	-6.4585e-015	1.25188e-014
-1.30195e-014	-1.15194e-014	-8.44823e-015	-6.74818e-015	-6.37773e-015	-8.8981e-015	-5.15095e-015	-1.91986e-014	-2.5351e-014	-2.00835e-014	-2.73085e-014	-1.80175e-014	-2.41718e-014	-2.51683e-014	1.17844e-015	-4.52075e-015	-9.60801e-016	-9.17662e-015	5.42308e-015	1.01353e-014	-1.58561e-014	1.34371e-014	6.98294e-015	-5.80057e-015	1.24814e-014
-1.29473e-014	-1.14989e-014	-8.31116e-015	-6.6537e-015	-6.50563e-015	-8.93157e-015	-5.02499e-015	-1.94207e-014	-2.48507e-014	-1.92936e-014	-2.6819e-014	-1.73008e-014	-2.38506e-014	-2.42937e-014	1.18384e-015	-4.3425e-015	-1.24053e-015	-9.20124e-015	5.235e-015	9.83521e-015	-1.54131e-014	1.33967e-014	6.98195e-015	-5.16232e-015	1.24393e-014
-1.28682e-014	-1.14992e-014	-8.18413e-015	-6.55482e-015	-6.62888e-015	-8.98832e-015	-4.93862e-015	-1.96315e-014	-2.43451e-014	-1.8524e-014	-2.63185e-014	-1.66226e-014	-2.35161e-014	-2.34081e-014	1.15179e-015	-4.15586e-015	-1.51839e-015	-9.22369e-015	5.02976e-015	9.53937e-015	-1.49705e-014	1.33406e-014	6.96169e-015	-4.54438e-015	1.23933e-014
-1.27811e-014	-1.15158e-014	-8.06574e-015	-6.45224e-015	-6.74682e-015	-9.06814e-015	-4.89234e-015	-1.98285e-014	-2.3835e-014	-1.77773e-014	-2.58079e-014	-1.59848e-014	-2.31684e-014	-2.25142e-014	1.08207e-015	-3.96236e-015	-1.79218e-015	-9.24388e-015	4.80662e-015	9.2464e-015	-1.4528e-014	1.3269e-014	6.92433e-015	-3.9484e-015	1.23446e-014
-1.26842e-014	-1.15437e-014	-7.95493e-015	-6.3467e-015	-6.85819e-015	-9.17065e-015	-4.8864e-015	-2.00089e-014	-2.33214e-014	-1.70565e-014	-2.52889e-014	-1.53883e-014	-2.28075e-014	-2.16153e-014	9.7612e-016	-3.76372e-015	-2.0602e-015	-9.26215e-015	4.56576e-015	8.9555e-015	-1.40854e-014	1.31822e-014	6.87218e-015	-3.37549e-015	1.22943e-014
-1.25767e-014	-1.15789e-014	-7.85086e-015	-6.23916e-015	-6.96304e-015	-9.29498e-015	-4.92147e-015	-2.017e-014	-2.2805e-014	-1.63638e-014	-2.47628e-014	-1.48335e-014	-2.2433e-014	-2.0715e-014	8.35426e-016	-3.56131e-015	-2.31975e-015	-9.27808e-015	4.30623e-015	8.66616e-015	-1.36422e-014	1.30795e-014	6.80831e-015	-2.82625e-015	1.22429e-014
-1.24575e-014	-1.16165e-014	-7.75248e-015	-6.13031e-015	-7.06044e-015	-9.4398e-015	-4.99725e-015	-2.03096e-014	-2.22858e-014	-1.57016e-014	-2.42309e-014	-1.43212e-014	-2.20443e-014	-1.98159e-014	6.61181e-016	-3.35607e-015	-2.56855e-015	-9.2917e-015	4.02768e-015	8.37698e-015	-1.31977e-014	1.2961e-014	6.73571e-015	-2.30117e-015	1.21916e-014
-1.23255e-014	-1.16508e-014	-7.65853e-015	-6.02123e-015	-7.14926e-015	-9.6039e-015	-5.11275e-015	-2.04259e-014	-2.17647e-014	-1.50714e-014	-2.3695e-014	-1.38515e-014	-2.1641e-014	-1.89207e-014	4.55643e-016	-3.14994e-015	-2.80532e-015	-9.30317e-015	3.7304e-015	8.08697e-015	-1.27515e-014	1.28276e-014	6.65698e-015	-1.80028e-015	1.21408e-014
-1.21797e-014	-1.16775e-014	-7.56756e-015	-5.91241e-015	-7.22921e-015	-9.7861e-015	-5.26656e-015	-2.05169e-014	-2.12424e-014	-1.4474e-014	-2.31555e-014	-1.34228e-014	-2.12232e-014	-1.80323e-014	2.20946e-016	-2.9445e-015	-3.02857e-015	-9.31205e-015	3.41521e-015	7.79544e-015	-1.23029e-014	1.26803e-014	6.57486e-015	-1.32339e-015	1.2091e-014
-1.2019e-014	-1.16919e-014	-7.47833e-015	-5.80434e-015	-7.30011e-015	-9.98392e-015	-5.45655e-015	-2.05812e-014	-2.07195e-014	-1.39105e-014	-2.26132e-014	-1.30333e-014	-2.07905e-014	-1.71536e-014	-3.99628e-017	-2.74069e-015	-3.23607e-015	-9.31821e-015	3.08222e-015	7.50158e-015	-1.18522e-014	1.252e-014	6.49166e-015	-8.70701e-016	1.20421e-014
-1.18424e-014	-1.16896e-014	-7.38968e-015	-5.69762e-015	-7.3613e-015	-1.01953e-014	-5.6803e-015	-2.06181e-014	-2.01966e-014	-1.33819e-014	-2.20689e-014	-1.26816e-014	-2.03433e-014	-1.62868e-014	-3.2394e-016	-2.53995e-015	-3.42601e-015	-9.32071e-015	2.7325e-015	7.20524e-015	-1.13989e-014	1.23476e-014	6.41042e-015	-4.42316e-016	1.19954e-014
-1.16491e-014	-1.16664e-014	-7.30031e-015	-5.5928e-015	-7.41249e-015	-1.0418e-014	-5.93537e-015	-2.06263e-014	-1.9674e-014	-1.28875e-014	-2.15231e-014	-1.23649e-014	-1.9882e-014	-1.5434e-014	-6.27565e-016	-2.34351e-015	-3.59645e-015	-9.31926e-015	2.36771e-015	6.90568e-015	-1.09419e-014	1.21641e-014	6.33329e-015	-3.77347e-017	1.19517e-014
-1.14384e-014	-1.16182e-014	-7.20931e-015	-5.49045e-015	-7.45378e-015	-1.06498e-014	-6.21894e-015	-2.06045e-014	-1.9152e-014	-1.24263e-014	-2.0977e-014	-1.20797e-014	-1.94061e-014	-1.45976e-014	-9.47487e-016	-2.15273e-015	-3.74611e-015	-9.31306e-015	1.98959e-015	6.60221e-015	-1.04808e-014	1.19721e-014	6.26363e-015	3.43822e-016	1.19112e-014
-1.12095e-014	-1.15403e-014	-7.11592e-015	-5.39138e-015	-7.48566e-015	-1.08877e-014	-6.52784e-015	-2.05523e-014	-1.86309e-014	-1.19975e-014	-2.04316e-014	-1.18222e-014	-1.8916e-014	-1.37797e-014	-1.2802e-015	-1.96871e-015	-3.87421e-015	-9.30192e-015	1.59938e-015	6.29491e-015	-1.00156e-014	1.17727e-014	6.20377e-015	7.0426e-016	1.18748e-014
-1.09625e-014	-1.14298e-014	-7.01941e-015	-5.29555e-015	-7.50747e-015	-1.11285e-014	-6.85937e-015	-2.04688e-014	-1.81114e-014	-1.15998e-014	-1.98872e-014	-1.159e-014	-1.84122e-014	-1.29817e-014	-1.62167e-015	-1.79224e-015	-3.98004e-015	-9.28488e-015	1.19906e-015	5.98399e-015	-9.54642e-015	1.1568e-014	6.15607e-015	1.04499e-015	1.18422e-014
-1.06967e-014	-1.12837e-014	-6.91895e-015	-5.20279e-015	-7.51915e-015	-1.13679e-014	-7.209e-015	-2.03535e-014	-1.75934e-014	-1.12315e-014	-1.93442e-014	-1.1378e-014	-1.78954e-014	-1.22047e-014	-1.96807e-015	-1.62424e-015	-4.06278e-015	-9.26168e-015	7.91045e-016	5.66991e-015	-9.07242e-015	1.13594e-014	6.12205e-015	1.36676e-015	1.18137e-014
-1.04116e-014	-1.11e-014	-6.81406e-015	-5.11298e-015	-7.5212e-015	-1.16033e-014	-7.57267e-015	-2.02072e-014	-1.70764e-014	-1.08898e-014	-1.88025e-014	-1.11808e-014	-1.73658e-014	-1.145e-014	-2.31575e-015	-1.46594e-015	-4.12221e-015	-9.23137e-015	3.78368e-016	5.35214e-015	-8.59417e-015	1.11492e-014	6.10405e-015	1.67135e-015	1.17892e-014
-1.01073e-014	-1.08762e-014	-6.70408e-015	-5.02621e-015	-7.51405e-015	-1.18311e-014	-7.94659e-015	-2.00289e-014	-1.656e-014	-1.05723e-014	-1.82627e-014	-1.09945e-014	-1.68236e-014	-1.07178e-014	-2.66096e-015	-1.31814e-015	-4.15863e-015	-9.19336e-015	-3.68993e-017	5.03121e-015	-8.11188e-015	1.0939e-014	6.1037e-015	1.96055e-015	1.17689e-014
-9.78414e-015	-1.06108e-014	-6.58841e-015	-4.94279e-015	-7.49788e-015	-1.20481e-014	-8.3268e-015	-1.98181e-014	-1.6045e-014	-1.02764e-014	-1.77247e-014	-1.08145e-014	-1.62701e-014	-1.00084e-014	-3.00007e-015	-1.18102e-015	-4.17248e-015	-9.14693e-015	-4.52136e-016	4.70801e-015	-7.62534e-015	1.07314e-014	6.12261e-015	2.23649e-015	1.17537e-014
-9.44238e-015	-1.03028e-014	-6.46641e-015	-4.86291e-015	-7.47316e-015	-1.22508e-014	-8.70915e-015	-1.95751e-014	-1.5531e-014	-9.9989e-015	-1.71885e-014	-1.06348e-014	-1.57063e-014	-9.32246e-015	-3.32979e-015	-1.05458e-015	-4.16423e-015	-9.09197e-015	-8.64701e-016	4.38309e-015	-7.13484e-015	1.05282e-014	6.16201e-015	2.50099e-015	1.17437e-014
-9.08216e-015	-9.95133e-015	-6.33775e-015	-4.78585e-015	-7.4405e-015	-1.24355e-014	-9.08948e-015	-1.93003e-014	-1.50173e-014	-9.73717e-015	-1.66536e-014	-1.04505e-014	-1.5133e-014	-8.65913e-015	-3.64651e-015	-9.39151e-016	-4.13421e-015	-9.02781e-015	-1.27167e-015	4.05738e-015	-6.64068e-015	1.03311e-014	6.22272e-015	2.75637e-015	1.17396e-014
-8.7035e-015	-9.5565e-015	-6.2021e-015	-4.71157e-015	-7.40031e-015	-1.2598e-014	-9.46414e-015	-1.89938e-014	-1.45035e-014	-9.48781e-015	-1.61199e-014	-1.02569e-014	-1.45515e-014	-8.01811e-015	-3.94684e-015	-8.34554e-016	-4.08404e-015	-8.95428e-015	-1.66991e-015	3.7312e-015	-6.14279e-015	1.01422e-014	6.30574e-015	3.00519e-015	1.1741e-014
-8.30759e-015	-9.11885e-015	-6.0595e-015	-4.63957e-015	-7.35328e-015	-1.27354e-014	-9.82866e-015	-1.86562e-014	-1.39895e-014	-9.24655e-015	-1.5587e-014	-1.0049e-014	-1.39629e-014	-7.39865e-015	-4.22843e-015	-7.4034e-016	-4.01455e-015	-8.87126e-015	-2.05611e-015	3.40494e-015	-5.64188e-015	9.96239e-015	6.4115e-015	3.24964e-015	1.17479e-014
-7.89535e-015	-8.63921e-015	-5.90988e-015	-4.56882e-015	-7.29967e-015	-1.28446e-014	-1.01792e-014	-1.82879e-014	-1.3475e-014	-9.00928e-015	-1.50544e-014	-9.82153e-015	-1.33678e-014	-6.79967e-015	-4.48879e-015	-6.56403e-016	-3.92734e-015	-8.77782e-015	-2.4285e-015	3.08021e-015	-5.13853e-015	9.79361e-015	6.54057e-015	3.49235e-015	1.17609e-014
-7.46796e-015	-8.11866e-015	-5.75269e-015	-4.4998e-015	-7.24027e-015	-1.29228e-014	-1.05113e-014	-1.78901e-014	-1.29595e-014	-8.7724e-015	-1.45207e-014	-9.56907e-015	-1.27675e-014	-6.21999e-015	-4.72547e-015	-5.82277e-016	-3.82441e-015	-8.67424e-015	-2.78427e-015	2.7579e-015	-4.63351e-015	9.63708e-015	6.69289e-015	3.73595e-015	1.17802e-014
-7.02602e-015	-7.55897e-015	-5.58823e-015	-4.43241e-015	-7.17592e-015	-1.29671e-014	-1.08211e-014	-1.74634e-014	-1.24426e-014	-8.5327e-015	-1.39859e-014	-9.28721e-015	-1.21636e-014	-5.65808e-015	-4.93664e-015	-5.1821e-016	-3.70717e-015	-8.56021e-015	-3.1201e-015	2.43806e-015	-4.12772e-015	9.49452e-015	6.8677e-015	3.98307e-015	1.18057e-014
-6.57079e-015	-6.96191e-015	-5.41647e-015	-4.36634e-015	-7.10705e-015	-1.2975e-014	-1.11064e-014	-1.7009e-014	-1.19243e-014	-8.28647e-015	-1.34484e-014	-8.97151e-015	-1.15578e-014	-5.11239e-015	-5.12052e-015	-4.63614e-016	-3.57817e-015	-8.43479e-015	-3.43341e-015	2.12141e-015	-3.62255e-015	9.36663e-015	7.06465e-015	4.23526e-015	1.1838e-014
-6.10397e-015	-6.32993e-015	-5.23759e-015	-4.30112e-015	-7.03437e-015	-1.29449e-014	-1.13637e-014	-1.65277e-014	-1.1404e-014	-8.03075e-015	-1.29075e-014	-8.61821e-015	-1.09512e-014	-4.58091e-015	-5.27593e-015	-4.17662e-016	-3.43951e-015	-8.29856e-015	-3.72232e-015	1.8095e-015	-3.11885e-015	9.25421e-015	7.28236e-015	4.49469e-015	1.18773e-014
-5.62676e-015	-5.66579e-015	-5.05133e-015	-4.23647e-015	-6.9588e-015	-1.2875e-014	-1.15897e-014	-1.60204e-014	-1.08814e-014	-7.76226e-015	-1.23624e-014	-8.22431e-015	-1.03447e-014	-4.06153e-015	-5.40257e-015	-3.79766e-016	-3.29344e-015	-8.15155e-015	-3.98418e-015	1.50346e-015	-2.61792e-015	9.15786e-015	7.51957e-015	4.7636e-015	1.1924e-014
-5.14098e-015	-4.97324e-015	-4.85762e-015	-4.1726e-015	-6.88051e-015	-1.27644e-014	-1.17822e-014	-1.54888e-014	-1.03564e-014	-7.47782e-015	-1.18126e-014	-7.78703e-015	-9.73913e-015	-3.55264e-015	-5.49966e-015	-3.49058e-016	-3.14261e-015	-7.99391e-015	-4.21654e-015	1.2038e-015	-2.12091e-015	9.07768e-015	7.77491e-015	5.04358e-015	1.19782e-014
-4.64817e-015	-4.25669e-015	-4.65674e-015	-4.10894e-015	-6.80048e-015	-1.26125e-014	-1.19395e-014	-1.49338e-014	-9.82897e-015	-7.1743e-015	-1.12569e-014	-7.30435e-015	-9.13587e-015	-3.052e-015	-5.56746e-015	-3.24753e-016	-2.98972e-015	-7.82645e-015	-4.41806e-015	9.11312e-016	-1.62851e-015	9.0136e-015	8.0468e-015	5.33624e-015	1.20397e-014
-4.15041e-015	-3.51969e-015	-4.44879e-015	-4.04553e-015	-6.71969e-015	-1.24184e-014	-1.20593e-014	-1.43568e-014	-9.2993e-015	-6.84917e-015	-1.0694e-014	-6.77464e-015	-8.53666e-015	-2.55741e-015	-5.60642e-015	-3.06024e-016	-2.83802e-015	-7.6494e-015	-4.58679e-015	6.25973e-016	-1.14065e-015	8.96532e-015	8.33269e-015	5.64325e-015	1.21085e-014
-3.6499e-015	-2.76581e-015	-4.23365e-015	-3.98317e-015	-6.6388e-015	-1.21819e-014	-1.21407e-014	-1.37592e-014	-8.76747e-015	-6.50023e-015	-1.01236e-014	-6.19637e-015	-7.94237e-015	-2.0667e-015	-5.6173e-015	-2.91788e-016	-2.68984e-015	-7.46348e-015	-4.7216e-015	3.48958e-016	-6.58617e-016	8.93245e-015	8.63077e-015	5.9655e-015	1.21842e-014
-3.14815e-015	-1.99901e-015	-4.01104e-015	-3.92149e-015	-6.55732e-015	-1.19039e-014	-1.21827e-014	-1.31431e-014	-8.23327e-015	-6.12573e-015	-9.54449e-015	-5.56921e-015	-7.35347e-015	-1.57793e-015	-5.60127e-015	-2.81166e-016	-2.54733e-015	-7.26905e-015	-4.82125e-015	8.14889e-017	-1.82978e-016	8.91427e-015	8.9391e-015	6.30475e-015	1.22671e-014
-2.64752e-015	-1.22332e-015	-3.78076e-015	-3.8611e-015	-6.47581e-015	-1.15853e-014	-1.21849e-014	-1.25107e-014	-7.69637e-015	-5.7243e-015	-8.95581e-015	-4.89376e-015	-6.7709e-015	-1.08909e-015	-5.56024e-015	-2.74059e-016	-2.41268e-015	-7.06699e-015	-4.88513e-015	-1.76396e-016	2.85444e-016	8.91029e-015	9.25561e-015	6.66202e-015	1.23575e-014
-2.14972e-015	-4.43651e-016	-3.54353e-015	-3.80219e-015	-6.39461e-015	-1.12282e-014	-1.21472e-014	-1.18632e-014	-7.15815e-015	-5.29487e-015	-8.35718e-015	-4.17087e-015	-6.19595e-015	-5.98093e-016	-5.49561e-015	-2.69636e-016	-2.28826e-015	-6.85785e-015	-4.91292e-015	-4.24038e-016	7.45772e-016	8.91993e-015	9.57768e-015	7.03766e-015	1.24549e-014
-1.65622e-015	3.35402e-016	-3.2996e-015	-3.74541e-015	-6.31437e-015	-1.08353e-014	-1.207e-014	-1.12026e-014	-6.61821e-015	-4.83683e-015	-7.74877e-015	-3.40178e-015	-5.62955e-015	-1.03539e-016	-5.4087e-015	-2.67019e-016	-2.17671e-015	-6.64248e-015	-4.90425e-015	-6.61289e-016	1.1967e-015	8.94236e-015	9.90255e-015	7.43152e-015	1.25592e-014
-1.16911e-015	1.10908e-015	-3.04857e-015	-3.69107e-015	-6.23567e-015	-1.04086e-014	-1.1954e-014	-1.0531e-014	-6.07656e-015	-4.34979e-015	-7.13009e-015	-2.58839e-015	-5.0719e-015	3.96172e-016	-5.30243e-015	-2.65873e-016	-2.08046e-015	-6.42194e-015	-4.85979e-015	-8.87681e-016	1.63729e-015	8.97574e-015	1.02275e-014	7.84375e-015	1.26708e-014
-6.90258e-016	1.87344e-015	-2.79049e-015	-3.63996e-015	-6.15877e-015	-9.95117e-015	-1.18001e-014	-9.85071e-015	-5.53445e-015	-3.83446e-015	-6.50027e-015	-1.73319e-015	-4.523e-015	9.02849e-016	-5.17932e-015	-2.65984e-016	-2.00077e-015	-6.19695e-015	-4.78015e-015	-1.103e-015	2.06727e-015	9.01859e-015	1.05499e-014	8.27427e-015	1.27882e-014
-2.21385e-016	2.62433e-015	-2.52525e-015	-3.59269e-015	-6.08356e-015	-9.46669e-015	-1.16102e-014	-9.16392e-015	-4.99241e-015	-3.29098e-015	-5.85967e-015	-8.39592e-016	-3.98245e-015	1.41727e-015	-5.04169e-015	-2.66735e-016	-1.93882e-015	-5.96827e-015	-4.66572e-015	-1.30737e-015	2.48661e-015	9.06906e-015	1.08668e-014	8.72245e-015	1.2911e-014
2.35508e-016	3.35812e-015	-2.2522e-015	-3.54994e-015	-6.01023e-015	-8.95845e-015	-1.13859e-014	-8.47286e-015	-4.45083e-015	-2.72032e-015	-5.20803e-015	8.92477e-017	-3.45093e-015	1.94059e-015	-4.89263e-015	-2.6844e-016	-1.89562e-015	-5.73676e-015	-4.51734e-015	-1.501e-015	2.89529e-015	9.12505e-015	1.11755e-014	9.18766e-015	1.30389e-014
6.78399e-016	4.07134e-015	-1.971e-015	-3.51292e-015	-5.93936e-015	-8.43093e-015	-1.11294e-014	-7.7805e-015	-3.91126e-015	-2.12447e-015	-4.54608e-015	1.04931e-015	-2.92885e-015	2.47347e-015	-4.73443e-015	-2.71224e-016	-1.87302e-015	-5.50325e-015	-4.33627e-015	-1.68371e-015	3.29307e-015	9.18446e-015	1.1474e-014	9.66886e-015	1.31715e-014
1.10606e-015	4.76041e-015	-1.68151e-015	-3.48172e-015	-5.87085e-015	-7.888e-015	-1.08432e-014	-7.08953e-015	-3.37466e-015	-1.50473e-015	-3.87427e-015	2.03535e-015	-2.41574e-015	3.01614e-015	-4.56957e-015	-2.75191e-016	-1.87176e-015	-5.26859e-015	-4.12375e-015	-1.85601e-015	3.67958e-015	9.24506e-015	1.17598e-014	1.01651e-014	1.33081e-014
1.51698e-015	5.42224e-015	-1.38346e-015	-3.45768e-015	-5.80406e-015	-7.33371e-015	-1.05302e-014	-6.40249e-015	-2.84195e-015	-8.63659e-016	-3.19372e-015	3.0423e-015	-1.91147e-015	3.56934e-015	-4.4008e-015	-2.80901e-016	-1.89216e-015	-5.03424e-015	-3.88121e-015	-2.01847e-015	4.05497e-015	9.30462e-015	1.20303e-014	1.06741e-014	1.34472e-014
1.90984e-015	6.05369e-015	-1.07675e-015	-3.4419e-015	-5.73894e-015	-6.7726e-015	-1.01935e-014	-5.72174e-015	-2.31428e-015	-2.03995e-016	-2.50519e-015	4.06505e-015	-1.41577e-015	4.13285e-015	-4.23114e-015	-2.88459e-016	-1.93468e-015	-4.80109e-015	-3.61149e-015	-2.17139e-015	4.41971e-015	9.36092e-015	1.22834e-014	1.11944e-014	1.35876e-014
2.28374e-015	6.65238e-015	-7.61493e-016	-3.4349e-015	-5.67557e-015	-6.20926e-015	-9.83609e-015	-5.04994e-015	-1.79244e-015	4.71311e-016	-1.80953e-015	5.0983e-015	-9.28409e-016	4.70611e-015	-4.06262e-015	-2.9899e-016	-1.99961e-015	-4.56981e-015	-3.31717e-015	-2.31547e-015	4.77312e-015	9.41136e-015	1.25169e-014	1.17239e-014	1.37285e-014
2.63832e-015	7.21602e-015	-4.37746e-016	-3.4376e-015	-5.61449e-015	-5.64796e-015	-9.46044e-015	-4.38886e-015	-1.27796e-015	1.15911e-015	-1.10807e-015	6.13566e-015	-4.48371e-016	5.2887e-015	-3.89791e-015	-3.12632e-016	-2.08633e-015	-4.34158e-015	-3.00171e-015	-2.45138e-015	5.11463e-015	9.45389e-015	1.27292e-014	1.22603e-014	1.38686e-014
2.97264e-015	7.74271e-015	-1.0486e-016	-3.45104e-015	-5.5558e-015	-5.0932e-015	-9.06995e-015	-3.74081e-015	-7.71628e-016	1.85561e-015	-4.02295e-016	7.1708e-015	2.43961e-017	5.87912e-015	-3.73932e-015	-3.30573e-016	-2.19512e-015	-4.1176e-015	-2.66744e-015	-2.57977e-015	5.44468e-015	9.48625e-015	1.29184e-014	1.28014e-014	1.40066e-014
3.28585e-015	8.23103e-015	2.37022e-016	-3.47578e-015	-5.49909e-015	-4.55012e-015	-8.66835e-015	-3.10842e-015	-2.7484e-016	2.5574e-015	3.06418e-016	8.19794e-015	4.91331e-016	6.47577e-015	-3.5888e-015	-3.53824e-016	-2.32532e-015	-3.89893e-015	-2.31745e-015	-2.70179e-015	5.76331e-015	9.50623e-015	1.30824e-014	1.33451e-014	1.41414e-014
3.57754e-015	8.68008e-015	5.87628e-016	-3.51166e-015	-5.44427e-015	-4.02253e-015	-8.25883e-015	-2.49395e-015	2.10885e-016	3.26057e-015	1.01649e-015	9.21094e-015	9.53173e-016	7.07758e-015	-3.44781e-015	-3.83041e-016	-2.47639e-015	-3.68674e-015	-1.95484e-015	-2.81841e-015	6.07079e-015	9.51136e-015	1.32199e-014	1.38887e-014	1.42719e-014
3.84773e-015	9.08914e-015	9.46801e-016	-3.5592e-015	-5.3909e-015	-3.51447e-015	-7.84443e-015	-1.89955e-015	6.84969e-016	3.96182e-015	1.72649e-015	1.02043e-014	1.41044e-015	7.68293e-015	-3.31808e-015	-4.19338e-016	-2.64771e-015	-3.48178e-015	-1.58315e-015	-2.93099e-015	6.36715e-015	9.49951e-015	1.33295e-014	1.44297e-014	1.43957e-014
4.09635e-015	9.45758e-015	1.31464e-015	-3.6184e-015	-5.33888e-015	-3.03042e-015	-7.42844e-015	-1.327e-015	1.14646e-015	4.65724e-015	2.43438e-015	1.11721e-014	1.86358e-015	8.28968e-015	-3.20083e-015	-4.64098e-016	-2.83825e-015	-3.28422e-015	-1.20647e-015	-3.04052e-015	6.65268e-015	9.46844e-015	1.34102e-014	1.49651e-014	1.45118e-014
4.32336e-015	9.78529e-015	1.69068e-015	-3.68941e-015	-5.28806e-015	-2.5731e-015	-7.01416e-015	-7.77929e-016	1.59477e-015	5.34303e-015	3.13815e-015	1.21081e-014	2.31354e-015	8.89561e-015	-3.09732e-015	-5.17835e-016	-3.04595e-015	-3.09448e-015	-8.28706e-016	-3.14777e-015	6.92775e-015	9.41658e-015	1.3461e-014	1.54921e-014	1.46184e-014
4.52937e-015	1.00727e-014	2.07476e-015	-3.77157e-015	-5.23814e-015	-2.14651e-015	-6.60434e-015	-2.54005e-016	2.02893e-015	6.0154e-015	3.83666e-015	1.30068e-014	2.76121e-015	9.49828e-015	-3.00835e-015	-5.81958e-016	-3.26907e-015	-2.91397e-015	-4.53221e-016	-3.25403e-015	7.19235e-015	9.34173e-015	1.34819e-014	1.60074e-014	1.47136e-014
4.7152e-015	1.03206e-014	2.46602e-015	-3.86412e-015	-5.18965e-015	-1.7536e-015	-6.20104e-015	2.43971e-016	2.44848e-015	6.67076e-015	4.52777e-015	1.38628e-014	3.20702e-015	1.00954e-014	-2.93467e-015	-6.57529e-016	-3.50591e-015	-2.7431e-015	-8.42502e-017	-3.35972e-015	7.44605e-015	9.24226e-015	1.34718e-014	1.65089e-014	1.47958e-014
4.88198e-015	1.05298e-014	2.86379e-015	-3.96728e-015	-5.1422e-015	-1.39635e-015	-5.8072e-015	7.14328e-016	2.85293e-015	7.30498e-015	5.20927e-015	1.46718e-014	3.65144e-015	1.06845e-014	-2.87704e-015	-7.45663e-016	-3.7553e-015	-2.5827e-015	2.7355e-016	-3.46594e-015	7.68876e-015	9.11626e-015	1.34309e-014	1.69935e-014	1.48636e-014
5.03067e-015	1.07017e-014	3.26735e-015	-4.07971e-015	-5.09588e-015	-1.0766e-015	-5.42506e-015	1.15597e-015	3.24178e-015	7.91433e-015	5.87945e-015	1.54302e-014	4.09529e-015	1.12631e-014	-2.83585e-015	-8.47241e-016	-4.01547e-015	-2.43354e-015	6.1598e-016	-3.57409e-015	7.92074e-015	8.96217e-015	1.33592e-014	1.74591e-014	1.49148e-014
5.16233e-015	1.08384e-014	3.67542e-015	-4.20057e-015	-5.05073e-015	-7.95127e-016	-5.05615e-015	1.56844e-015	3.61502e-015	8.49624e-015	6.53666e-015	1.6133e-014	4.54032e-015	1.18286e-014	-2.81079e-015	-9.62951e-016	-4.28535e-015	-2.29583e-015	9.40076e-016	-3.68534e-015	8.14163e-015	8.77944e-015	1.32563e-014	1.79032e-014	1.49477e-014
5.27802e-015	1.0942e-014	4.08653e-015	-4.32891e-015	-5.00681e-015	-5.52379e-016	-4.70231e-015	1.95174e-015	3.9726e-015	9.04813e-015	7.179e-015	1.67771e-014	4.98599e-015	1.23783e-014	-2.80105e-015	-1.09381e-015	-4.56292e-015	-2.16988e-015	1.24181e-015	-3.80029e-015	8.35094e-015	8.56708e-015	1.31226e-014	1.83233e-014	1.49606e-014
5.37877e-015	1.10138e-014	4.49958e-015	-4.46325e-015	-4.96398e-015	-3.48711e-016	-4.36523e-015	2.3057e-015	4.31417e-015	9.56763e-015	7.80491e-015	1.736e-014	5.43264e-015	1.29098e-014	-2.80618e-015	-1.24022e-015	-4.84685e-015	-2.05571e-015	1.51708e-015	-3.92061e-015	8.54855e-015	8.32441e-015	1.29585e-014	1.87172e-014	1.49516e-014
5.46621e-015	1.10563e-014	4.91322e-015	-4.60217e-015	-4.92245e-015	-1.83999e-016	-4.04669e-015	2.62994e-015	4.64009e-015	1.00522e-014	8.41334e-015	1.78794e-014	5.88039e-015	1.34206e-014	-2.82551e-015	-1.4032e-015	-5.13598e-015	-1.95326e-015	1.76196e-015	-4.04696e-015	8.73406e-015	8.05084e-015	1.27654e-014	1.90827e-014	1.49189e-014
5.54223e-015	1.10721e-014	5.32586e-015	-4.7439e-015	-4.88171e-015	-5.78407e-017	-3.74688e-015	2.92535e-015	4.95173e-015	1.04995e-014	9.00321e-015	1.83336e-014	6.32951e-015	1.39084e-014	-2.85749e-015	-1.58259e-015	-5.42907e-015	-1.86277e-015	1.97251e-015	-4.18028e-015	8.90733e-015	7.74646e-015	1.2544e-014	1.94184e-014	1.48614e-014
5.6083e-015	1.10636e-014	5.73605e-015	-4.886e-015	-4.84175e-015	3.09975e-017	-3.46644e-015	3.19246e-015	5.24985e-015	1.09081e-014	9.57264e-015	1.87212e-014	6.7796e-015	1.4371e-014	-2.90136e-015	-1.7782e-015	-5.72465e-015	-1.7847e-015	2.14634e-015	-4.32099e-015	9.06873e-015	7.41128e-015	1.22955e-014	1.97224e-014	1.47772e-014
5.66548e-015	1.10337e-014	6.14181e-015	-5.02691e-015	-4.80298e-015	8.42474e-017	-3.20551e-015	3.43205e-015	5.5355e-015	1.1277e-014	1.01211e-014	1.90418e-014	7.23017e-015	1.48065e-014	-2.95573e-015	-1.98995e-015	-6.02162e-015	-1.7187e-015	2.27992e-015	-4.47034e-015	9.21762e-015	7.04517e-015	1.20209e-014	1.99935e-014	1.46649e-014
5.71548e-015	1.09849e-014	6.5407e-015	-5.1651e-015	-4.76497e-015	1.03883e-016	-2.96426e-015	3.64514e-015	5.80971e-015	1.16058e-014	1.06481e-014	1.92955e-014	7.68069e-015	1.52134e-014	-3.01911e-015	-2.21687e-015	-6.31872e-015	-1.66515e-015	2.37052e-015	-4.62874e-015	9.35315e-015	6.64825e-015	1.17215e-014	2.023e-014	1.45237e-014
5.76009e-015	1.092e-014	6.93119e-015	-5.29804e-015	-4.72757e-015	9.35152e-017	-2.7419e-015	3.83339e-015	6.07385e-015	1.18941e-014	1.1153e-014	1.94833e-014	8.13013e-015	1.55901e-014	-3.08973e-015	-2.45869e-015	-6.61577e-015	-1.6236e-015	2.41593e-015	-4.79686e-015	9.47519e-015	6.22205e-015	1.13985e-014	2.04306e-014	1.43525e-014
5.80042e-015	1.08416e-014	7.31178e-015	-5.42322e-015	-4.69123e-015	5.55113e-017	-2.53785e-015	3.99803e-015	6.3292e-015	1.21429e-014	1.16354e-014	1.96068e-014	8.57771e-015	1.59355e-014	-3.16642e-015	-2.71396e-015	-6.91161e-015	-1.59417e-015	2.414e-015	-4.97515e-015	9.58403e-015	5.7675e-015	1.10535e-014	2.05948e-014	1.41507e-014
5.83785e-015	1.07521e-014	7.68027e-015	-5.53849e-015	-4.65585e-015	-7.00286e-018	-2.35134e-015	4.14092e-015	6.57801e-015	1.23529e-014	1.20954e-014	1.96676e-014	9.02273e-015	1.62485e-014	-3.24752e-015	-2.98154e-015	-7.20589e-015	-1.57697e-015	2.36244e-015	-5.16384e-015	9.67876e-015	5.28573e-015	1.06875e-014	2.07221e-014	1.3917e-014
5.87387e-015	1.0654e-014	8.03416e-015	-5.64148e-015	-4.62084e-015	-9.1137e-017	-2.18173e-015	4.26435e-015	6.82147e-015	1.25257e-014	1.25336e-014	1.96673e-014	9.46421e-015	1.65285e-014	-3.33081e-015	-3.26057e-015	-7.49756e-015	-1.57223e-015	2.25972e-015	-5.36297e-015	9.75937e-015	4.77752e-015	1.03022e-014	2.08123e-014	1.36514e-014
5.91027e-015	1.05492e-014	8.37133e-015	-5.72964e-015	-4.58687e-015	-1.92728e-016	-2.02756e-015	4.37069e-015	7.06129e-015	1.26625e-014	1.29504e-014	1.96092e-014	9.90033e-015	1.67754e-014	-3.4151e-015	-3.54947e-015	-7.78641e-015	-1.57895e-015	2.10526e-015	-5.57273e-015	9.82533e-015	4.24454e-015	9.89934e-015	2.08656e-014	1.33527e-014
5.94829e-015	1.04399e-014	8.68972e-015	-5.80102e-015	-4.55327e-015	-3.08152e-016	-1.88751e-015	4.46242e-015	7.29952e-015	1.27648e-014	1.33467e-014	1.94959e-014	1.03302e-014	1.69894e-014	-3.49902e-015	-3.84678e-015	-8.07182e-015	-1.59637e-015	1.89919e-015	-5.79365e-015	9.87557e-015	3.68912e-015	9.48035e-015	2.08823e-014	1.30212e-014
5.9882e-015	1.03288e-014	8.98749e-015	-5.85392e-015	-4.51944e-015	-4.33211e-016	-1.76064e-015	4.54248e-015	7.53803e-015	1.28348e-014	1.37238e-014	1.9331e-014	1.07528e-014	1.71712e-014	-3.58106e-015	-4.15041e-015	-8.3538e-015	-1.62431e-015	1.641e-015	-6.02521e-015	9.91043e-015	3.11338e-015	9.04621e-015	2.08628e-014	1.26567e-014
6.03055e-015	1.02176e-014	9.26255e-015	-5.88609e-015	-4.4857e-015	-5.63528e-016	-1.64553e-015	4.61361e-015	7.77878e-015	1.28755e-014	1.40822e-014	1.91184e-014	1.11664e-014	1.73216e-014	-3.66008e-015	-4.4583e-015	-8.63214e-015	-1.66298e-015	1.33095e-015	-6.26777e-015	9.93063e-015	2.51917e-015	8.59874e-015	2.0808e-014	1.2259e-014
6.07621e-015	1.01083e-014	9.51371e-015	-5.89564e-015	-4.45245e-015	-6.95509e-016	-1.54088e-015	4.67848e-015	8.0237e-015	1.28901e-014	1.44234e-014	1.88635e-014	1.15691e-014	1.74416e-014	-3.73497e-015	-4.7681e-015	-8.90658e-015	-1.71187e-015	9.70022e-016	-6.52123e-015	9.93638e-015	1.90848e-015	8.13956e-015	2.07189e-014	1.18294e-014
6.12565e-015	1.00024e-014	9.73894e-015	-5.88123e-015	-4.4192e-015	-8.25178e-016	-1.44544e-015	4.7396e-015	8.27435e-015	1.28822e-014	1.47486e-014	1.85707e-014	1.19595e-014	1.75328e-014	-3.80398e-015	-5.07724e-015	-9.17668e-015	-1.77092e-015	5.60009e-016	-6.78458e-015	9.92762e-015	1.28411e-015	7.6704e-015	2.05971e-014	1.13676e-014
6.17971e-015	9.90149e-015	9.9362e-015	-5.8405e-015	-4.38603e-015	-9.47978e-016	-1.35749e-015	4.7998e-015	8.53271e-015	1.28544e-014	1.50589e-014	1.82443e-014	1.23361e-014	1.7596e-014	-3.86609e-015	-5.38352e-015	-9.44204e-015	-1.83955e-015	1.02835e-016	-7.05802e-015	9.90469e-015	6.48691e-016	7.19219e-015	2.04428e-014	1.08742e-014
6.23904e-015	9.80722e-015	1.01047e-014	-5.77307e-015	-4.3524e-015	-1.06032e-015	-1.27521e-015	4.86271e-015	8.80083e-015	1.281e-014	1.53559e-014	1.78891e-014	1.26968e-014	1.76338e-014	-3.92057e-015	-5.6848e-015	-9.70252e-015	-1.9173e-015	-3.99381e-016	-7.34075e-015	9.86875e-015	4.09588e-018	6.7064e-015	2.02575e-014	1.035e-014
6.30359e-015	9.72113e-015	1.02434e-014	-5.67843e-015	-4.31784e-015	-1.15808e-015	-1.1982e-015	4.93109e-015	9.07989e-015	1.27529e-014	1.56411e-014	1.75096e-014	1.30397e-014	1.76483e-014	-3.96644e-015	-5.97811e-015	-9.95753e-015	-2.00316e-015	-9.4388e-016	-7.63202e-015	9.82023e-015	-6.46725e-016	6.21367e-015	2.0043e-014	9.79632e-015
6.37321e-015	9.64405e-015	1.03509e-014	-5.55524e-015	-4.28235e-015	-1.23783e-015	-1.12511e-015	5.00735e-015	9.37113e-015	1.26861e-014	1.59167e-014	1.71103e-014	1.33638e-014	1.76418e-014	-4.00274e-015	-6.26066e-015	-1.02066e-014	-2.09733e-015	-1.52824e-015	-7.93145e-015	9.76035e-015	-1.30077e-015	5.71469e-015	1.98015e-014	9.21479e-015
6.44714e-015	9.57577e-015	1.04264e-014	-5.40251e-015	-4.2456e-015	-1.29663e-015	-1.05474e-015	5.09398e-015	9.6754e-015	1.26126e-014	1.61842e-014	1.66961e-014	1.3668e-014	1.76166e-014	-4.02896e-015	-6.52997e-015	-1.04496e-014	-2.19913e-015	-2.14883e-015	-8.23888e-015	9.69004e-015	-1.95555e-015	5.21134e-015	1.95343e-014	8.60651e-015
6.5254e-015	9.51719e-015	1.04699e-014	-5.22023e-015	-4.20699e-015	-1.33154e-015	-9.86256e-016	5.19378e-015	9.99421e-015	1.25365e-014	1.64452e-014	1.62716e-014	1.39509e-014	1.75763e-014	-4.04449e-015	-6.7842e-015	-1.06864e-014	-2.30804e-015	-2.80194e-015	-8.5534e-015	9.611e-015	-2.60877e-015	4.70405e-015	1.92432e-014	7.97321e-015
6.60766e-015	9.46852e-015	1.04813e-014	-5.00787e-015	-4.16558e-015	-1.33986e-015	-9.19389e-016	5.30947e-015	1.03286e-014	1.24607e-014	1.6701e-014	1.58418e-014	1.42105e-014	1.75231e-014	-4.04924e-015	-7.02076e-015	-1.09159e-014	-2.42348e-015	-3.48358e-015	-8.87416e-015	9.52412e-015	-3.25776e-015	4.194e-015	1.89298e-014	7.31603e-015
6.69351e-015	9.42988e-015	1.0461e-014	-4.76614e-015	-4.12097e-015	-1.31968e-015	-8.52938e-016	5.44369e-015	1.06793e-014	1.23885e-014	1.69527e-014	1.54117e-014	1.44463e-014	1.74598e-014	-4.0437e-015	-7.23737e-015	-1.11379e-014	-2.54558e-015	-4.18875e-015	-9.20037e-015	9.43063e-015	-3.89987e-015	3.68224e-015	1.85965e-014	6.63741e-015
6.78254e-015	9.40116e-015	1.04091e-014	-4.49553e-015	-4.07287e-015	-1.26898e-015	-7.86906e-016	5.59883e-015	1.10468e-014	1.23233e-014	1.72018e-014	1.49855e-014	1.46574e-014	1.73897e-014	-4.0282e-015	-7.43224e-015	-1.13518e-014	-2.67405e-015	-4.91298e-015	-9.53024e-015	9.33212e-015	-4.53266e-015	3.16905e-015	1.8246e-014	5.93926e-015
6.87453e-015	9.38213e-015	1.03268e-014	-4.19707e-015	-4.02061e-015	-1.18665e-015	-7.21714e-016	5.77608e-015	1.14308e-014	1.22673e-014	1.74496e-014	1.45668e-014	1.48432e-014	1.7316e-014	-4.00292e-015	-7.60341e-015	-1.15569e-014	-2.80842e-015	-5.65199e-015	-9.8634e-015	9.23098e-015	-5.15318e-015	2.65523e-015	1.78804e-014	5.22377e-015
6.96819e-015	9.37239e-015	1.02154e-014	-3.87129e-015	-3.96347e-015	-1.0719e-015	-6.56686e-016	5.97722e-015	1.18315e-014	1.22235e-014	1.76973e-014	1.41595e-014	1.50041e-014	1.72412e-014	-3.96726e-015	-7.74909e-015	-1.17526e-014	-2.94756e-015	-6.40063e-015	-1.0199e-014	9.12846e-015	-5.75958e-015	2.14128e-015	1.75019e-014	4.4934e-015
7.06281e-015	9.37192e-015	1.00765e-014	-3.51996e-015	-3.90136e-015	-9.23679e-016	-5.92376e-016	6.20432e-015	1.22483e-014	1.21929e-014	1.79449e-014	1.3767e-014	1.51395e-014	1.71682e-014	-3.92175e-015	-7.86799e-015	-1.19371e-014	-3.09105e-015	-7.15367e-015	-1.05363e-014	9.02648e-015	-6.35026e-015	1.62802e-015	1.71125e-014	3.75004e-015
7.15772e-015	9.38051e-015	9.91151e-015	-3.14447e-015	-3.83323e-015	-7.41613e-016	-5.29181e-016	6.45834e-015	1.26808e-014	1.21773e-014	1.81932e-014	1.33926e-014	1.52498e-014	1.70994e-014	-3.867e-015	-7.95895e-015	-1.21102e-014	-3.23899e-015	-7.90596e-015	-1.08742e-014	8.92704e-015	-6.92358e-015	1.11634e-015	1.67144e-014	2.99606e-015
7.25214e-015	9.39752e-015	9.72202e-015	-2.7468e-015	-3.75867e-015	-5.26001e-016	-4.66697e-016	6.74035e-015	1.31278e-014	1.2178e-014	1.84428e-014	1.30403e-014	1.5335e-014	1.70375e-014	-3.8037e-015	-8.02098e-015	-1.22705e-014	-3.3909e-015	-8.65264e-015	-1.1212e-014	8.83171e-015	-7.47788e-015	6.06695e-016	1.631e-014	2.23435e-015
7.34468e-015	9.42172e-015	9.51101e-015	-2.32824e-015	-3.67766e-015	-2.77565e-016	-4.0592e-016	7.05092e-015	1.35884e-014	1.21961e-014	1.86938e-014	1.27129e-014	1.5396e-014	1.69846e-014	-3.73263e-015	-8.05318e-015	-1.24167e-014	-3.54608e-015	-9.38813e-015	-1.15488e-014	8.74228e-015	-8.01267e-015	9.89829e-017	1.59009e-014	1.46739e-015
7.43499e-015	9.45258e-015	9.28068e-015	-1.89089e-015	-3.58901e-015	2.96558e-018	-3.47562e-016	7.38999e-015	1.40608e-014	1.22327e-014	1.8946e-014	1.2412e-014	1.54337e-014	1.69429e-014	-3.65467e-015	-8.05526e-015	-1.25467e-014	-3.70386e-015	-1.01083e-014	-1.18843e-014	8.66062e-015	-8.52654e-015	-4.06497e-016	1.5489e-014	6.9736e-016
7.52305e-015	9.48949e-015	9.03337e-015	-1.43765e-015	-3.4925e-015	3.1417e-016	-2.919e-016	7.75747e-015	1.45435e-014	1.22879e-014	1.91991e-014	1.21398e-014	1.54489e-014	1.6914e-014	-3.57015e-015	-8.02728e-015	-1.26599e-014	-3.86377e-015	-1.08081e-014	-1.2218e-014	8.58845e-015	-9.01798e-015	-9.09452e-016	1.50765e-014	-7.31148e-017
7.60768e-015	9.53155e-015	8.77143e-015	-9.7061e-016	-3.38821e-015	6.5456e-016	-2.39386e-016	8.1535e-015	1.50349e-014	1.23613e-014	1.94518e-014	1.18981e-014	1.54433e-014	1.68995e-014	-3.48009e-015	-7.96938e-015	-1.27551e-014	-4.02521e-015	-1.14835e-014	-1.2549e-014	8.527e-015	-9.48743e-015	-1.40959e-015	1.46653e-014	-8.41735e-016
7.68777e-015	9.5779e-015	8.49798e-015	-4.92685e-016	-3.27537e-015	1.0227e-015	-1.91162e-016	8.57736e-015	1.5533e-014	1.24525e-014	1.97033e-014	1.16883e-014	1.54191e-014	1.69005e-014	-3.38573e-015	-7.88201e-015	-1.28306e-014	-4.18772e-015	-1.21302e-014	-1.28773e-014	8.47749e-015	-9.93406e-015	-1.9059e-015	1.42568e-014	-1.60517e-015
7.76325e-015	9.62847e-015	8.21615e-015	-6.41764e-018	-3.15392e-015	1.41705e-015	-1.47575e-016	9.02767e-015	1.60356e-014	1.25607e-014	1.99522e-014	1.15108e-014	1.53777e-014	1.69182e-014	-3.28752e-015	-7.76591e-015	-1.28853e-014	-4.35094e-015	-1.27442e-014	-1.32022e-014	8.44123e-015	-1.03584e-014	-2.39773e-015	1.38531e-014	-2.36114e-015
7.83382e-015	9.68263e-015	7.9298e-015	4.85638e-016	-3.02338e-015	1.83493e-015	-1.09309e-016	9.50387e-015	1.65411e-014	1.2685e-014	2.01971e-014	1.13661e-014	1.53211e-014	1.6953e-014	-3.18571e-015	-7.62232e-015	-1.2918e-014	-4.51393e-015	-1.33222e-014	-1.3523e-014	8.41904e-015	-1.07603e-014	-2.88499e-015	1.34558e-014	-3.10725e-015
7.8999e-015	9.7399e-015	7.64163e-015	9.806e-016	-2.88314e-015	2.27392e-015	-7.70618e-017	1.00044e-014	1.70475e-014	1.28235e-014	2.04366e-014	1.12549e-014	1.52523e-014	1.70056e-014	-3.08125e-015	-7.45257e-015	-1.29277e-014	-4.67612e-015	-1.38611e-014	-1.38394e-014	8.41197e-015	-1.11408e-014	-3.36646e-015	1.30659e-014	-3.84119e-015
7.96107e-015	9.79873e-015	7.35467e-015	1.47638e-015	-2.73367e-015	2.73134e-015	-5.11769e-017	1.05268e-014	1.75518e-014	1.29745e-014	2.06689e-014	1.11781e-014	1.51731e-014	1.70753e-014	-2.97438e-015	-7.25764e-015	-1.29137e-014	-4.83574e-015	-1.43576e-014	-1.41514e-014	8.42083e-015	-1.15006e-014	-3.84089e-015	1.26839e-014	-4.5602e-015
8.01746e-015	9.85925e-015	7.07271e-015	1.97025e-015	-2.57487e-015	3.20429e-015	-3.19132e-017	1.10692e-014	1.80512e-014	1.31358e-014	2.08922e-014	1.11355e-014	1.50863e-014	1.71617e-014	-2.86536e-015	-7.03938e-015	-1.28745e-014	-4.99258e-015	-1.48094e-014	-1.44579e-014	8.44548e-015	-1.18403e-014	-4.30823e-015	1.23112e-014	-5.26186e-015
8.06964e-015	9.9216e-015	6.79903e-015	2.45914e-015	-2.40652e-015	3.69013e-015	-1.91275e-017	1.16293e-014	1.85434e-014	1.3305e-014	2.11045e-014	1.11264e-014	1.49945e-014	1.72637e-014	-2.7552e-015	-6.79961e-015	-1.28097e-014	-5.14608e-015	-1.52148e-014	-1.47595e-014	8.48616e-015	-1.21612e-014	-4.76797e-015	1.19491e-014	-5.94396e-015
8.11798e-015	9.98481e-015	6.53665e-015	2.941e-015	-2.22886e-015	4.18553e-015	-1.27565e-017	1.22046e-014	1.90266e-014	1.34798e-014	2.1304e-014	1.11499e-014	1.49003e-014	1.73807e-014	-2.64457e-015	-6.54011e-015	-1.27183e-014	-5.29538e-015	-1.55723e-014	-1.50563e-014	8.54324e-015	-1.24648e-014	-5.21879e-015	1.15983e-014	-6.60451e-015
8.16332e-015	1.00491e-014	6.28852e-015	3.41316e-015	-2.04225e-015	4.6882e-015	-1.30871e-017	1.27922e-014	1.94983e-014	1.36577e-014	2.1489e-014	1.12057e-014	1.48061e-014	1.75113e-014	-2.53356e-015	-6.2631e-015	-1.26007e-014	-5.43899e-015	-1.58806e-014	-1.53483e-014	8.61635e-015	-1.27532e-014	-5.65858e-015	1.12596e-014	-7.24187e-015
8.20566e-015	1.01141e-014	6.05724e-015	3.87327e-015	-1.84738e-015	5.19545e-015	-1.96036e-017	1.33887e-014	1.99565e-014	1.38361e-014	2.16571e-014	1.12923e-014	1.47155e-014	1.76542e-014	-2.42249e-015	-5.97108e-015	-1.24574e-014	-5.57597e-015	-1.61395e-014	-1.56354e-014	8.70409e-015	-1.30281e-014	-6.08722e-015	1.09339e-014	-7.85416e-015
8.24591e-015	1.01804e-014	5.84585e-015	4.31914e-015	-1.64424e-015	5.7041e-015	-3.12265e-017	1.39912e-014	2.03987e-014	1.40126e-014	2.18059e-014	1.14087e-014	1.46313e-014	1.78076e-014	-2.31142e-015	-5.6664e-015	-1.22882e-014	-5.70419e-015	-1.63489e-014	-1.59179e-014	8.8053e-015	-1.3292e-014	-6.50344e-015	1.06214e-014	-8.43929e-015
8.28501e-015	1.02483e-014	5.65677e-015	4.74901e-015	-1.43313e-015	6.21137e-015	-4.77865e-017	1.45963e-014	2.08225e-014	1.41854e-014	2.1933e-014	1.15531e-014	1.45559e-014	1.79698e-014	-2.20062e-015	-5.35137e-015	-1.20932e-014	-5.82247e-015	-1.6509e-014	-1.61961e-014	8.91914e-015	-1.35464e-014	-6.90618e-015	1.03221e-014	-8.9954e-015
8.32393e-015	1.03182e-014	5.49217e-015	5.16084e-015	-1.21509e-015	6.71429e-015	-6.77974e-017	1.52012e-014	2.12265e-014	1.4352e-014	2.20371e-014	1.17235e-014	1.44926e-014	1.81385e-014	-2.08996e-015	-5.028e-015	-1.18734e-014	-5.92971e-015	-1.66212e-014	-1.64696e-014	9.04415e-015	-1.37938e-014	-7.294e-015	1.00359e-014	-9.52141e-015
8.3638e-015	1.03902e-014	5.35454e-015	5.55299e-015	-9.90648e-016	7.21086e-015	-9.01253e-017	1.58027e-014	2.16088e-014	1.45102e-014	2.21168e-014	1.19184e-014	1.44432e-014	1.83113e-014	-1.97896e-015	-4.69874e-015	-1.16291e-014	-6.02456e-015	-1.66866e-014	-1.67389e-014	9.17856e-015	-1.4037e-014	-7.66574e-015	9.76322e-015	-1.0016e-014
8.40527e-015	1.04639e-014	5.24561e-015	5.9238e-015	-7.6028e-016	7.69896e-015	-1.13139e-016	1.63966e-014	2.19677e-014	1.46582e-014	2.217e-014	1.21358e-014	1.44102e-014	1.84857e-014	-1.86751e-015	-4.36638e-015	-1.13611e-014	-6.10557e-015	-1.67068e-014	-1.70042e-014	9.32042e-015	-1.4277e-014	-8.02004e-015	9.50434e-015	-1.04779e-014
8.44884e-015	1.05404e-014	5.16661e-015	6.27227e-015	-5.25166e-016	8.17614e-015	-1.35033e-016	1.69794e-014	2.23022e-014	1.47941e-014	2.21962e-014	1.23744e-014	1.43959e-014	1.86598e-014	-1.75598e-015	-4.03337e-015	-1.10709e-014	-6.17137e-015	-1.66842e-014	-1.72659e-014	9.46772e-015	-1.4516e-014	-8.35525e-015	9.25969e-015	-1.09064e-014
8.49523e-015	1.0621e-014	5.1187e-015	6.59734e-015	-2.86035e-016	8.63964e-015	-1.53932e-016	1.75473e-014	2.26111e-014	1.4916e-014	2.21945e-014	1.26329e-014	1.44017e-014	1.88309e-014	-1.64356e-015	-3.70157e-015	-1.07601e-014	-6.21996e-015	-1.66209e-014	-1.75241e-014	9.61802e-015	-1.47566e-014	-8.66988e-015	9.02871e-015	-1.13007e-014
8.54528e-015	1.07057e-014	5.103e-015	6.89833e-015	-4.37189e-017	9.08773e-015	-1.67593e-016	1.80973e-014	2.2893e-014	1.5023e-014	2.21645e-014	1.29094e-014	1.44291e-014	1.89962e-014	-1.52953e-015	-3.37291e-015	-1.04301e-014	-6.24975e-015	-1.65195e-014	-1.77795e-014	9.76894e-015	-1.50001e-014	-8.96291e-015	8.81063e-015	-1.16597e-014
8.59972e-015	1.07951e-014	5.12e-015	7.17439e-015	2.00627e-016	9.51857e-015	-1.73627e-016	1.86263e-014	2.31475e-014	1.51146e-014	2.21061e-014	1.32021e-014	1.44801e-014	1.91539e-014	-1.41378e-015	-3.0495e-015	-1.00826e-014	-6.25914e-015	-1.63818e-014	-1.80325e-014	9.9185e-015	-1.52481e-014	-9.23238e-015	8.60514e-015	-1.19838e-014
8.65876e-015	1.08904e-014	5.16984e-015	7.42448e-015	4.46023e-016	9.9309e-015	-1.69972e-016	1.91308e-014	2.33743e-014	1.51898e-014	2.20196e-014	1.35086e-014	1.45555e-014	1.93018e-014	-1.29632e-015	-2.7338e-015	-9.71924e-015	-6.24704e-015	-1.62116e-014	-1.82835e-014	1.00647e-014	-1.55017e-014	-9.47647e-015	8.41159e-015	-1.22724e-014
8.72342e-015	1.09924e-014	5.25259e-015	7.64871e-015	6.91972e-016	1.03236e-014	-1.54783e-016	1.96084e-014	2.35732e-014	1.52487e-014	2.19051e-014	1.38268e-014	1.46558e-014	1.94379e-014	-1.17627e-015	-2.4269e-015	-9.34198e-015	-6.2117e-015	-1.60117e-014	-1.8532e-014	1.02044e-014	-1.57614e-014	-9.69427e-015	8.22955e-015	-1.25257e-014
8.79465e-015	1.11018e-014	5.3678e-015	7.84672e-015	9.3726e-016	1.06954e-014	-1.25515e-016	2.00566e-014	2.37443e-014	1.5291e-014	2.17636e-014	1.41552e-014	1.47817e-014	1.95605e-014	-1.05323e-015	-2.1299e-015	-8.95352e-015	-6.15103e-015	-1.57857e-014	-1.87778e-014	1.03355e-014	-1.60282e-014	-9.88466e-015	8.05932e-015	-1.27439e-014
8.8728e-015	1.12198e-014	5.51531e-015	8.01865e-015	1.18059e-015	1.10451e-014	-7.97765e-017	2.04732e-014	2.38878e-014	1.53171e-014	2.15966e-014	1.44918e-014	1.49335e-014	1.96682e-014	-9.26528e-016	-1.84479e-015	-8.55616e-015	-6.06401e-015	-1.55362e-014	-1.90203e-014	1.04562e-014	-1.63031e-014	-1.00457e-014	7.89981e-015	-1.29272e-014
8.95777e-015	1.13471e-014	5.69388e-015	8.16509e-015	1.42178e-015	1.13723e-014	-1.51178e-017	2.08557e-014	2.40047e-014	1.5328e-014	2.14055e-014	1.48341e-014	1.51113e-014	1.97597e-014	-7.95276e-016	-1.57234e-015	-8.15146e-015	-5.94899e-015	-1.52667e-014	-1.9259e-014	1.05644e-014	-1.6587e-014	-1.01764e-014	7.75067e-015	-1.30768e-014
9.04966e-015	1.14847e-014	5.90253e-015	8.28641e-015	1.65963e-015	1.1676e-014	7.11859e-017	2.12025e-014	2.40957e-014	1.53248e-014	2.11919e-014	1.51807e-014	1.53147e-014	1.9834e-014	-6.59296e-016	-1.31338e-015	-7.74252e-015	-5.80497e-015	-1.49803e-014	-1.94936e-014	1.06578e-014	-1.68795e-014	-1.02765e-014	7.61154e-015	-1.31939e-014
9.14901e-015	1.16336e-014	6.13967e-015	8.38269e-015	1.89343e-015	1.19555e-014	1.80957e-016	2.15118e-014	2.41616e-014	1.5309e-014	2.09581e-014	1.55305e-014	1.55431e-014	1.98905e-014	-5.17751e-016	-1.06845e-015	-7.33096e-015	-5.6303e-015	-1.46807e-014	-1.97241e-014	1.07348e-014	-1.71797e-014	-1.03457e-014	7.48167e-015	-1.32795e-014
9.25509e-015	1.17939e-014	6.40325e-015	8.45419e-015	2.12246e-015	1.22109e-014	3.15988e-016	2.17826e-014	2.42034e-014	1.52823e-014	2.07076e-014	1.5881e-014	1.57954e-014	1.99286e-014	-3.70926e-016	-8.37864e-016	-6.91906e-015	-5.424e-015	-1.4371e-014	-1.99495e-014	1.07936e-014	-1.74875e-014	-1.03831e-014	7.36038e-015	-1.33343e-014
9.36753e-015	1.19659e-014	6.69154e-015	8.50197e-015	2.34563e-015	1.24419e-014	4.78349e-016	2.20139e-014	2.42219e-014	1.52464e-014	2.04432e-014	1.62306e-014	1.60698e-014	1.99482e-014	-2.17837e-016	-6.21704e-016	-6.50902e-015	-5.18521e-015	-1.40534e-014	-2.01687e-014	1.08327e-014	-1.78017e-014	-1.03887e-014	7.24762e-015	-1.33604e-014
9.48622e-015	1.21506e-014	7.0027e-015	8.52709e-015	2.56213e-015	1.2649e-014	6.6961e-016	2.22058e-014	2.42194e-014	1.52038e-014	2.01673e-014	1.65778e-014	1.63654e-014	1.99494e-014	-5.79632e-017	-4.19849e-016	-6.10235e-015	-4.91311e-015	-1.37304e-014	-2.03807e-014	1.08511e-014	-1.81213e-014	-1.03624e-014	7.14295e-015	-1.33598e-014
9.61053e-015	1.23484e-014	7.33431e-015	8.53122e-015	2.77189e-015	1.28328e-014	8.91371e-016	2.23586e-014	2.4197e-014	1.51572e-014	1.98833e-014	1.69205e-014	1.66806e-014	1.9933e-014	1.08562e-016	-2.31997e-016	-5.7007e-015	-4.60753e-015	-1.34041e-014	-2.05848e-014	1.08485e-014	-1.84442e-014	-1.03042e-014	7.04561e-015	-1.33335e-014
9.73939e-015	1.25596e-014	7.68414e-015	8.51535e-015	2.97438e-015	1.29939e-014	1.14468e-015	2.24724e-014	2.41567e-014	1.51088e-014	1.95953e-014	1.72578e-014	1.70133e-014	1.98995e-014	2.82102e-016	-5.85244e-017	-5.30558e-015	-4.26776e-015	-1.30766e-014	-2.07799e-014	1.08243e-014	-1.87683e-014	-1.02145e-014	6.95478e-015	-1.32841e-014
9.8719e-015	1.27847e-014	8.04974e-015	8.48063e-015	3.17015e-015	1.3133e-014	1.43056e-015	2.25483e-014	2.41e-014	1.50612e-014	1.93071e-014	1.75884e-014	1.73612e-014	1.98503e-014	4.6299e-016	1.01308e-016	-4.91774e-015	-3.89347e-015	-1.27497e-014	-2.09643e-014	1.07783e-014	-1.90922e-014	-1.0094e-014	6.87004e-015	-1.32138e-014
1.00069e-014	1.30235e-014	8.4283e-015	8.42841e-015	3.35871e-015	1.32503e-014	1.74955e-015	2.25876e-014	2.40293e-014	1.50174e-014	1.90226e-014	1.79107e-014	1.7722e-014	1.97864e-014	6.51566e-016	2.48404e-016	-4.53841e-015	-3.48433e-015	-1.24246e-014	-2.11363e-014	1.07113e-014	-1.94135e-014	-9.9435e-015	6.79077e-015	-1.31247e-014
1.01432e-014	1.3276e-014	8.81662e-015	8.36045e-015	3.54003e-015	1.3347e-014	2.1018e-015	2.25923e-014	2.39462e-014	1.49813e-014	1.87457e-014	1.82237e-014	1.80936e-014	1.97092e-014	8.47904e-016	3.84095e-016	-4.16915e-015	-3.04078e-015	-1.21029e-014	-2.12947e-014	1.06243e-014	-1.9729e-014	-9.76441e-015	6.71689e-015	-1.30195e-014
1.02793e-014	1.35416e-014	9.21214e-015	8.27836e-015	3.71422e-015	1.3424e-014	2.48791e-015	2.25639e-014	2.38526e-014	1.49552e-014	1.84801e-014	1.85253e-014	1.84733e-014	1.96211e-014	1.05227e-015	5.09456e-016	-3.81038e-015	-2.5631e-015	-1.1785e-014	-2.14378e-014	1.05176e-014	-2.00361e-014	-9.55862e-015	6.6483e-015	-1.29007e-014
1.0414e-014	1.38203e-014	9.61172e-015	8.18383e-015	3.88209e-015	1.34828e-014	2.90741e-015	2.25046e-014	2.37512e-014	1.4942e-014	1.823e-014	1.88151e-014	1.88579e-014	1.95238e-014	1.26426e-015	6.25292e-016	-3.46201e-015	-2.05236e-015	-1.14724e-014	-2.15639e-014	1.03935e-014	-2.03314e-014	-9.32775e-015	6.58446e-015	-1.27713e-014
1.05468e-014	1.41116e-014	1.00128e-014	8.0786e-015	4.04418e-015	1.35241e-014	3.3591e-015	2.24172e-014	2.36436e-014	1.49446e-014	1.79993e-014	1.90921e-014	1.92454e-014	1.94198e-014	1.48358e-015	7.32689e-016	-3.1245e-015	-1.50954e-015	-1.11655e-014	-2.16713e-014	1.02537e-014	-2.06121e-014	-9.07332e-015	6.52508e-015	-1.26334e-014
1.06765e-014	1.44145e-014	1.04127e-014	7.96433e-015	4.20123e-015	1.35498e-014	3.84173e-015	2.23045e-014	2.35326e-014	1.49652e-014	1.77914e-014	1.93557e-014	1.96332e-014	1.93111e-014	1.71018e-015	8.33193e-016	-2.7976e-015	-9.35571e-016	-1.0864e-014	-2.1758e-014	1.01002e-014	-2.08747e-014	-8.7975e-015	6.46957e-015	-1.24899e-014
1.08016e-014	1.47287e-014	1.08087e-014	7.84281e-015	4.35336e-015	1.35615e-014	4.35483e-015	2.21709e-014	2.34203e-014	1.50064e-014	1.76102e-014	1.96052e-014	2.00186e-014	1.92002e-014	1.94354e-015	9.27464e-016	-2.47999e-015	-3.31702e-016	-1.05677e-014	-2.18218e-014	9.93541e-015	-2.1116e-014	-8.50252e-015	6.41788e-015	-1.23437e-014
1.09207e-014	1.50528e-014	1.11977e-014	7.71613e-015	4.50214e-015	1.35613e-014	4.89676e-015	2.202e-014	2.33088e-014	1.50701e-014	1.74588e-014	1.98409e-014	2.03993e-014	1.909e-014	2.18315e-015	1.01765e-015	-2.17084e-015	3.00165e-016	-1.02757e-014	-2.18608e-014	9.76211e-015	-2.13327e-014	-8.19103e-015	6.37006e-015	-1.21972e-014
1.10326e-014	1.53858e-014	1.1577e-014	7.58581e-015	4.64818e-015	1.35507e-014	5.46534e-015	2.18565e-014	2.31997e-014	1.51586e-014	1.73399e-014	2.00627e-014	2.07733e-014	1.89827e-014	2.4288e-015	1.10519e-015	-1.86881e-015	9.5812e-016	-9.98768e-015	-2.18726e-014	9.58356e-015	-2.15216e-014	-7.86608e-015	6.32591e-015	-1.20531e-014
1.11362e-014	1.57265e-014	1.19444e-014	7.45359e-015	4.79302e-015	1.35318e-014	6.05866e-015	2.16839e-014	2.30949e-014	1.52737e-014	1.72559e-014	2.02704e-014	2.11382e-014	1.88811e-014	2.68021e-015	1.19135e-015	-1.57255e-015	1.64012e-015	-9.70256e-015	-2.18554e-014	9.40244e-015	-2.16808e-014	-7.52977e-015	6.28528e-015	-1.19139e-014
1.12307e-014	1.60731e-014	1.2298e-014	7.32186e-015	4.93823e-015	1.35065e-014	6.67468e-015	2.15063e-014	2.29964e-014	1.54174e-014	1.72093e-014	2.04646e-014	2.14917e-014	1.87871e-014	2.93672e-015	1.27753e-015	-1.28096e-015	2.3441e-015	-9.4192e-015	-2.18076e-014	9.22228e-015	-2.18071e-014	-7.18496e-015	6.24801e-015	-1.17822e-014
1.13155e-014	1.64244e-014	1.26355e-014	7.19282e-015	5.0852e-015	1.3477e-014	7.31057e-015	2.13287e-014	2.29061e-014	1.55905e-014	1.72016e-014	2.0645e-014	2.18317e-014	1.87036e-014	3.19853e-015	1.36563e-015	-9.9137e-016	3.06768e-015	-9.13691e-015	-2.1728e-014	9.04669e-015	-2.18979e-014	-6.83398e-015	6.21373e-015	-1.16602e-014
1.13901e-014	1.67788e-014	1.29543e-014	7.06849e-015	5.23534e-015	1.34453e-014	7.96379e-015	2.11553e-014	2.28262e-014	1.57933e-014	1.72339e-014	2.08116e-014	2.21562e-014	1.86334e-014	3.465e-015	1.45657e-015	-7.02027e-016	3.80868e-015	-8.85512e-015	-2.16149e-014	8.87913e-015	-2.19509e-014	-6.48065e-015	6.18207e-015	-1.15497e-014
1.14534e-014	1.71337e-014	1.32521e-014	6.95057e-015	5.39061e-015	1.34128e-014	8.6311e-015	2.09907e-014	2.27583e-014	1.60265e-014	1.73074e-014	2.09643e-014	2.24637e-014	1.85783e-014	3.73577e-015	1.55173e-015	-4.1136e-016	4.56435e-015	-8.57219e-015	-2.14672e-014	8.72329e-015	-2.19631e-014	-6.12808e-015	6.15279e-015	-1.14532e-014
1.15048e-014	1.74878e-014	1.35276e-014	6.84117e-015	5.55247e-015	1.33825e-014	9.31029e-015	2.08389e-014	2.27043e-014	1.62907e-014	1.7423e-014	2.11038e-014	2.27529e-014	1.854e-014	4.01033e-015	1.65288e-015	-1.17116e-016	5.33202e-015	-8.28727e-015	-2.12836e-014	8.58287e-015	-2.19328e-014	-5.77856e-015	6.12616e-015	-1.13725e-014
1.15445e-014	1.78391e-014	1.3779e-014	6.74172e-015	5.72267e-015	1.33566e-014	9.9981e-015	2.07036e-014	2.26656e-014	1.65859e-014	1.75805e-014	2.12302e-014	2.30229e-014	1.85207e-014	4.28778e-015	1.76076e-015	1.82294e-016	6.10883e-015	-7.99881e-015	-2.10635e-014	8.46166e-015	-2.18585e-014	-5.43485e-015	6.10231e-015	-1.13092e-014
1.15726e-014	1.81854e-014	1.40045e-014	6.65433e-015	5.90222e-015	1.33371e-014	1.06911e-014	2.05891e-014	2.26429e-014	1.69112e-014	1.77792e-014	2.13447e-014	2.32726e-014	1.85221e-014	4.56786e-015	1.87656e-015	4.8885e-016	6.8922e-015	-7.70547e-015	-2.08059e-014	8.3633e-015	-2.17395e-014	-5.09968e-015	6.08124e-015	-1.12643e-014
1.15892e-014	1.85246e-014	1.42037e-014	6.58103e-015	6.09257e-015	1.3326e-014	1.13859e-014	2.04987e-014	2.26379e-014	1.72658e-014	1.80188e-014	2.14488e-014	2.35019e-014	1.85452e-014	4.85036e-015	2.00124e-015	8.04763e-016	7.67895e-015	-7.40695e-015	-2.05092e-014	8.29138e-015	-2.15755e-014	-4.77527e-015	6.06247e-015	-1.1239e-014
1.15949e-014	1.88553e-014	1.43753e-014	6.52347e-015	6.29533e-015	1.33252e-014	1.20799e-014	2.04351e-014	2.26517e-014	1.76488e-014	1.82976e-014	2.15435e-014	2.37104e-014	1.85907e-014	5.13475e-015	2.1355e-015	1.13164e-015	8.46574e-015	-7.10289e-015	-2.01747e-014	8.24882e-015	-2.13669e-014	-4.46424e-015	6.04582e-015	-1.12343e-014
1.15907e-014	1.91749e-014	1.45181e-014	6.4828e-015	6.51193e-015	1.33369e-014	1.27701e-014	2.04012e-014	2.26842e-014	1.8058e-014	1.86138e-014	2.16298e-014	2.38978e-014	1.86591e-014	5.42074e-015	2.27982e-015	1.47157e-015	9.2498e-015	-6.79235e-015	-1.98025e-014	8.23858e-015	-2.11133e-014	-4.16874e-015	6.03124e-015	-1.12508e-014
1.15776e-014	1.94811e-014	1.46317e-014	6.46071e-015	6.74342e-015	1.33631e-014	1.34528e-014	2.03996e-014	2.27365e-014	1.84917e-014	1.89654e-014	2.17086e-014	2.40642e-014	1.87507e-014	5.70766e-015	2.43524e-015	1.8256e-015	1.00278e-014	-6.47404e-015	-1.93938e-014	8.26321e-015	-2.08158e-014	-3.8907e-015	6.0183e-015	-1.12893e-014
1.15565e-014	1.97718e-014	1.47156e-014	6.45887e-015	6.99066e-015	1.34053e-014	1.41255e-014	2.04325e-014	2.2809e-014	1.89478e-014	1.93495e-014	2.17808e-014	2.42097e-014	1.88656e-014	5.99518e-015	2.60208e-015	2.19533e-015	1.07976e-014	-6.14795e-015	-1.89494e-014	8.32552e-015	-2.04751e-014	-3.63178e-015	6.00628e-015	-1.13501e-014
1.15286e-014	2.0045e-014	1.47695e-014	6.47824e-015	7.25483e-015	1.34657e-014	1.47857e-014	2.05015e-014	2.29017e-014	1.94244e-014	1.9763e-014	2.18483e-014	2.4335e-014	1.90036e-014	6.28307e-015	2.78057e-015	2.58211e-015	1.15561e-014	-5.8141e-015	-1.84703e-014	8.42727e-015	-2.00932e-014	-3.39286e-015	5.99452e-015	-1.14323e-014
1.14952e-014	2.02985e-014	1.47936e-014	6.52009e-015	7.53544e-015	1.35455e-014	1.54306e-014	2.06079e-014	2.30145e-014	1.99197e-014	2.0203e-014	2.19133e-014	2.44404e-014	1.91641e-014	6.57081e-015	2.97142e-015	2.9867e-015	1.23012e-014	-5.47229e-015	-1.79581e-014	8.57009e-015	-1.96726e-014	-3.17489e-015	5.98293e-015	-1.15354e-014
1.14573e-014	2.05306e-014	1.47886e-014	6.5851e-015	7.83342e-015	1.36462e-014	1.60577e-014	2.07524e-014	2.31472e-014	2.04301e-014	2.06663e-014	2.19769e-014	2.45265e-014	1.93462e-014	6.85802e-015	3.1739e-015	3.40904e-015	1.30302e-014	-5.12268e-015	-1.7415e-014	8.75535e-015	-1.92154e-014	-2.97875e-015	5.97104e-015	-1.16585e-014
1.14163e-014	2.07396e-014	1.47551e-014	6.67449e-015	8.14875e-015	1.3769e-014	1.66656e-014	2.09348e-014	2.32999e-014	2.09531e-014	2.11492e-014	2.20399e-014	2.45944e-014	1.95479e-014	7.14436e-015	3.38849e-015	3.84873e-015	1.3741e-014	-4.76609e-015	-1.68434e-014	8.98382e-015	-1.87238e-014	-2.80509e-015	5.95895e-015	-1.18006e-014
1.13739e-014	2.09233e-014	1.46929e-014	6.78844e-015	8.48207e-015	1.3915e-014	1.72517e-014	2.11543e-014	2.34722e-014	2.14856e-014	2.16478e-014	2.21033e-014	2.46452e-014	1.97673e-014	7.43016e-015	3.61524e-015	4.30498e-015	1.44312e-014	-4.40286e-015	-1.62462e-014	9.25569e-015	-1.82013e-014	-2.65391e-015	5.94602e-015	-1.19608e-014
1.13314e-014	2.10802e-014	1.46029e-014	6.92721e-015	8.8331e-015	1.40852e-014	1.78137e-014	2.14109e-014	2.36632e-014	2.20247e-014	2.21587e-014	2.2169e-014	2.46804e-014	2.00032e-014	7.71537e-015	3.85399e-015	4.77746e-015	1.50989e-014	-4.03343e-015	-1.56262e-014	9.57106e-015	-1.76519e-014	-2.5249e-015	5.93179e-015	-1.21372e-014
1.12908e-014	2.12093e-014	1.44857e-014	7.09099e-015	9.20092e-015	1.42804e-014	1.83505e-014	2.17026e-014	2.38722e-014	2.25673e-014	2.26773e-014	2.22375e-014	2.47008e-014	2.02541e-014	7.99961e-015	4.10442e-015	5.26492e-015	1.57427e-014	-3.66006e-015	-1.49865e-014	9.92939e-015	-1.70794e-014	-2.41747e-015	5.91566e-015	-1.23287e-014
1.12543e-014	2.13093e-014	1.4343e-014	7.28033e-015	9.58482e-015	1.45011e-014	1.88613e-014	2.20268e-014	2.40988e-014	2.31105e-014	2.31997e-014	2.23097e-014	2.47074e-014	2.05174e-014	8.2826e-015	4.36564e-015	5.76509e-015	1.63607e-014	-3.28352e-015	-1.43302e-014	1.03298e-014	-1.64869e-014	-2.33123e-015	5.89732e-015	-1.2533e-014
1.12231e-014	2.13791e-014	1.41763e-014	7.49473e-015	9.98399e-015	1.4747e-014	1.93445e-014	2.23808e-014	2.43412e-014	2.3651e-014	2.37216e-014	2.23861e-014	2.47018e-014	2.07904e-014	8.56405e-015	4.63711e-015	6.27668e-015	1.69516e-014	-2.90409e-015	-1.3661e-014	1.07708e-014	-1.58791e-014	-2.2647e-015	5.87605e-015	-1.27475e-014
1.11985e-014	2.14177e-014	1.3986e-014	7.73419e-015	1.03968e-014	1.5018e-014	1.9799e-014	2.27615e-014	2.45976e-014	2.41855e-014	2.42391e-014	2.24676e-014	2.46856e-014	2.10708e-014	8.84405e-015	4.91771e-015	6.79734e-015	1.7515e-014	-2.52412e-015	-1.29836e-014	1.12508e-014	-1.52606e-014	-2.21607e-015	5.85164e-015	-1.297e-014
1.11816e-014	2.14238e-014	1.37736e-014	7.99758e-015	1.08212e-014	1.53133e-014	2.02236e-014	2.31654e-014	2.48673e-014	2.47115e-014	2.47484e-014	2.25544e-014	2.46603e-014	2.13561e-014	9.12278e-015	5.20668e-015	7.32452e-015	1.80496e-014	-2.14517e-015	-1.23024e-014	1.1767e-014	-1.46353e-014	-2.1835e-015	5.82371e-015	-1.31981e-014
1.11737e-014	2.13971e-014	1.35417e-014	8.28463e-015	1.12557e-014	1.56317e-014	2.06176e-014	2.3589e-014	2.51486e-014	2.52267e-014	2.52459e-014	2.26473e-014	2.46267e-014	2.16443e-014	9.39977e-015	5.50334e-015	7.85471e-015	1.85551e-014	-1.76859e-015	-1.1622e-014	1.23167e-014	-1.40077e-014	-2.16439e-015	5.79152e-015	-1.34291e-014
1.11755e-014	2.13377e-014	1.32919e-014	8.5939e-015	1.16979e-014	1.59724e-014	2.09806e-014	2.40273e-014	2.54394e-014	2.57277e-014	2.57278e-014	2.27463e-014	2.45859e-014	2.19323e-014	9.67547e-015	5.80751e-015	8.38495e-015	1.90315e-014	-1.39623e-015	-1.09466e-014	1.28969e-014	-1.33823e-014	-2.15647e-015	5.75406e-015	-1.36603e-014
1.11884e-014	2.12449e-014	1.30256e-014	8.92406e-015	1.21458e-014	1.63341e-014	2.13127e-014	2.44767e-014	2.57377e-014	2.62121e-014	2.6191e-014	2.28506e-014	2.45394e-014	2.22176e-014	9.94938e-015	6.11796e-015	8.91169e-015	1.94788e-014	-1.02944e-015	-1.02803e-014	1.35044e-014	-1.27638e-014	-2.15785e-015	5.71122e-015	-1.38883e-014
1.12126e-014	2.11185e-014	1.27448e-014	9.27342e-015	1.25968e-014	1.67147e-014	2.16134e-014	2.49327e-014	2.60412e-014	2.66772e-014	2.66325e-014	2.29595e-014	2.44883e-014	2.24977e-014	1.02212e-014	6.43371e-015	9.43148e-015	1.98965e-014	-6.69716e-016	-9.62753e-015	1.41351e-014	-1.21559e-014	-2.16546e-015	5.66271e-015	-1.41104e-014
1.12482e-014	2.09593e-014	1.24518e-014	9.64033e-015	1.30478e-014	1.71116e-014	2.18826e-014	2.53896e-014	2.63475e-014	2.71215e-014	2.70492e-014	2.30726e-014	2.44338e-014	2.27699e-014	1.0491e-014	6.75376e-015	9.9401e-015	2.02848e-014	-3.1843e-016	-8.99257e-015	1.47848e-014	-1.15626e-014	-2.17691e-015	5.60835e-015	-1.43235e-014
1.1296e-014	2.07677e-014	1.21491e-014	1.0023e-014	1.34963e-014	1.75221e-014	2.21203e-014	2.58427e-014	2.66545e-014	2.7543e-014	2.74385e-014	2.31894e-014	2.43766e-014	2.30318e-014	1.07582e-014	7.07705e-015	1.04337e-014	2.06449e-014	2.31448e-017	-8.37942e-015	1.54487e-014	-1.0987e-014	-2.18908e-015	5.54786e-015	-1.45248e-014
1.13558e-014	2.05446e-014	1.18392e-014	1.0419e-014	1.39392e-014	1.79434e-014	2.23268e-014	2.6287e-014	2.69601e-014	2.79396e-014	2.77983e-014	2.33091e-014	2.43178e-014	2.32815e-014	1.10223e-014	7.40286e-015	1.09082e-014	2.0977e-014	3.53506e-016	-7.79217e-015	1.61228e-014	-1.04328e-014	-2.19917e-015	5.4811e-015	-1.47111e-014
1.14272e-014	2.02916e-014	1.15244e-014	1.08268e-014	1.43736e-014	1.83733e-014	2.25018e-014	2.6718e-014	2.72609e-014	2.83102e-014	2.8127e-014	2.34304e-014	2.4258e-014	2.3517e-014	1.12826e-014	7.73081e-015	1.13587e-014	2.12814e-014	6.7193e-016	-7.23393e-015	1.68028e-014	-9.90328e-015	-2.20399e-015	5.40789e-015	-1.48793e-014
1.15094e-014	2.00101e-014	1.12075e-014	1.12437e-014	1.47968e-014	1.88079e-014	2.26455e-014	2.71305e-014	2.75539e-014	2.86532e-014	2.84237e-014	2.35517e-014	2.41978e-014	2.37362e-014	1.15389e-014	8.0597e-015	1.1782e-014	2.15589e-014	9.77416e-016	-6.7081e-015	1.74834e-014	-9.40058e-015	-2.20104e-015	5.32745e-015	-1.5027e-014
1.16011e-014	1.97017e-014	1.08907e-014	1.16671e-014	1.52055e-014	1.92443e-014	2.27579e-014	2.7519e-014	2.78366e-014	2.89673e-014	2.86878e-014	2.36714e-014	2.41368e-014	2.39378e-014	1.17911e-014	8.38806e-015	1.2174e-014	2.18111e-014	1.26924e-015	-6.21845e-015	1.816e-014	-8.92769e-015	-2.18775e-015	5.23991e-015	-1.51522e-014
1.17014e-014	1.9368e-014	1.05762e-014	1.20942e-014	1.55971e-014	1.96788e-014	2.28392e-014	2.78785e-014	2.81065e-014	2.92511e-014	2.89179e-014	2.37876e-014	2.40756e-014	2.41206e-014	1.20385e-014	8.71512e-015	1.25311e-014	2.20386e-014	1.54674e-015	-5.76727e-015	1.88284e-014	-8.48627e-015	-2.1612e-015	5.14563e-015	-1.52525e-014
1.18095e-014	1.90105e-014	1.02662e-014	1.25223e-014	1.5969e-014	2.01073e-014	2.28898e-014	2.82048e-014	2.83611e-014	2.95042e-014	2.91135e-014	2.38976e-014	2.4015e-014	2.42832e-014	1.22807e-014	9.0405e-015	1.28496e-014	2.22422e-014	1.80985e-015	-5.35699e-015	1.94843e-014	-8.07789e-015	-2.1192e-015	5.04448e-015	-1.53252e-014
1.19237e-014	1.8632e-014	9.96298e-015	1.29487e-014	1.63179e-014	2.05259e-014	2.29096e-014	2.84944e-014	2.85983e-014	2.97261e-014	2.92742e-014	2.39987e-014	2.39548e-014	2.44251e-014	1.25167e-014	9.36347e-015	1.31261e-014	2.24232e-014	2.05839e-015	-4.98897e-015	2.01235e-014	-7.70385e-015	-2.05959e-015	4.93679e-015	-1.53677e-014
1.20427e-014	1.82345e-014	9.66893e-015	1.33716e-014	1.66412e-014	2.09315e-014	2.28988e-014	2.87434e-014	2.88157e-014	2.99171e-014	2.94004e-014	2.4089e-014	2.38951e-014	2.45461e-014	1.27463e-014	9.6827e-015	1.33588e-014	2.25829e-014	2.293e-015	-4.66499e-015	2.07412e-014	-7.36556e-015	-1.98018e-015	4.82291e-015	-1.53785e-014
1.21643e-014	1.78206e-014	9.38597e-015	1.3789e-014	1.69365e-014	2.13206e-014	2.28581e-014	2.89484e-014	2.90108e-014	3.00769e-014	2.9493e-014	2.41664e-014	2.38363e-014	2.46458e-014	1.29681e-014	9.99769e-015	1.35454e-014	2.27221e-014	2.51356e-015	-4.38664e-015	2.13329e-014	-7.06316e-015	-1.87936e-015	4.70314e-015	-1.53562e-014
1.22866e-014	1.73929e-014	9.11624e-015	1.41981e-014	1.7202e-014	2.16889e-014	2.27887e-014	2.91063e-014	2.91812e-014	3.02055e-014	2.95529e-014	2.42288e-014	2.37776e-014	2.4724e-014	1.31819e-014	1.03077e-014	1.36829e-014	2.28423e-014	2.72032e-015	-4.15422e-015	2.1895e-014	-6.79613e-015	-1.75578e-015	4.57811e-015	-1.52997e-014
1.24074e-014	1.69541e-014	8.8615e-015	1.45958e-014	1.74358e-014	2.20319e-014	2.26903e-014	2.92149e-014	2.93248e-014	3.03034e-014	2.95813e-014	2.42738e-014	2.37191e-014	2.47811e-014	1.33866e-014	1.0612e-014	1.37703e-014	2.29447e-014	2.91432e-015	-3.96723e-015	2.24231e-014	-6.56381e-015	-1.60855e-015	4.44753e-015	-1.52074e-014
1.25243e-014	1.65076e-014	8.62391e-015	1.49797e-014	1.76363e-014	2.23463e-014	2.25632e-014	2.92722e-014	2.94391e-014	3.03708e-014	2.95794e-014	2.42991e-014	2.36597e-014	2.4818e-014	1.35812e-014	1.091e-014	1.38068e-014	2.30301e-014	3.09692e-015	-3.82504e-015	2.29145e-014	-6.3652e-015	-1.43708e-015	4.31234e-015	-1.50782e-014
1.2636e-014	1.60568e-014	8.40435e-015	1.53471e-014	1.78018e-014	2.2628e-014	2.24082e-014	2.92772e-014	2.95228e-014	3.04083e-014	2.95491e-014	2.43032e-014	2.35996e-014	2.4835e-014	1.37648e-014	1.12012e-014	1.37914e-014	2.30993e-014	3.26901e-015	-3.72646e-015	2.33656e-014	-6.19877e-015	-1.24032e-015	4.17343e-015	-1.49116e-014
1.27398e-014	1.56043e-014	8.20398e-015	1.56962e-014	1.79311e-014	2.28742e-014	2.22256e-014	2.92297e-014	2.95742e-014	3.04176e-014	2.94918e-014	2.42843e-014	2.3539e-014	2.48329e-014	1.39371e-014	1.1485e-014	1.37246e-014	2.31527e-014	3.43119e-015	-3.66986e-015	2.37738e-014	-6.06318e-015	-1.01745e-015	4.03127e-015	-1.47071e-014
1.28332e-014	1.51529e-014	8.02424e-015	1.60248e-014	1.80235e-014	2.30824e-014	2.20157e-014	2.91295e-014	2.95914e-014	3.03984e-014	2.94093e-014	2.424e-014	2.3477e-014	2.48129e-014	1.4097e-014	1.17614e-014	1.36075e-014	2.31917e-014	3.58488e-015	-3.65306e-015	2.41359e-014	-5.95592e-015	-7.68628e-016	3.88634e-015	-1.4465e-014
1.29143e-014	1.47062e-014	7.8662e-015	1.63315e-014	1.8079e-014	2.32502e-014	2.17797e-014	2.89771e-014	2.95742e-014	3.03521e-014	2.93035e-014	2.41689e-014	2.34132e-014	2.47763e-014	1.4244e-014	1.20301e-014	1.34411e-014	2.32169e-014	3.73128e-015	-3.67367e-015	2.44501e-014	-5.87512e-015	-4.94767e-016	3.73926e-015	-1.41849e-014
1.29807e-014	1.42675e-014	7.73099e-015	1.66148e-014	1.80972e-014	2.33747e-014	2.15181e-014	2.87736e-014	2.95221e-014	3.02793e-014	2.91761e-014	2.40697e-014	2.33471e-014	2.47244e-014	1.43773e-014	1.22911e-014	1.32281e-014	2.32294e-014	3.87226e-015	-3.72842e-015	2.47146e-014	-5.81771e-015	-1.96178e-016	3.59097e-015	-1.38672e-014
1.30312e-014	1.38391e-014	7.61912e-015	1.68729e-014	1.80786e-014	2.34531e-014	2.12315e-014	2.85212e-014	2.94349e-014	3.01816e-014	2.90294e-014	2.39416e-014	2.3278e-014	2.46585e-014	1.44966e-014	1.25444e-014	1.29712e-014	2.32297e-014	4.0095e-015	-3.81436e-015	2.49288e-014	-5.78152e-015	1.25861e-016	3.44225e-015	-1.35128e-014
1.30643e-014	1.34241e-014	7.53076e-015	1.71044e-014	1.80244e-014	2.34832e-014	2.09215e-014	2.82216e-014	2.93118e-014	3.00608e-014	2.88657e-014	2.37836e-014	2.32055e-014	2.45806e-014	1.46015e-014	1.27893e-014	1.26733e-014	2.32176e-014	4.14413e-015	-3.9274e-015	2.50915e-014	-5.76297e-015	4.69872e-016	3.29313e-015	-1.31227e-014
1.30786e-014	1.30259e-014	7.46588e-015	1.73091e-014	1.79349e-014	2.3465e-014	2.0589e-014	2.78778e-014	2.91533e-014	2.9918e-014	2.86866e-014	2.35947e-014	2.31292e-014	2.44925e-014	1.46912e-014	1.30256e-014	1.2338e-014	2.31931e-014	4.27798e-015	-4.06348e-015	2.52023e-014	-5.75896e-015	8.34182e-016	3.14464e-015	-1.26978e-014
1.30721e-014	1.26471e-014	7.42457e-015	1.7486e-014	1.78114e-014	2.33973e-014	2.02359e-014	2.74927e-014	2.89602e-014	2.97549e-014	2.84939e-014	2.33746e-014	2.30485e-014	2.43955e-014	1.47656e-014	1.3254e-014	1.19689e-014	2.31567e-014	4.41243e-015	-4.21872e-015	2.52614e-014	-5.76658e-015	1.21714e-015	2.99737e-015	-1.22391e-014
1.30434e-014	1.22902e-014	7.40607e-015	1.76348e-014	1.76546e-014	2.32798e-014	1.98634e-014	2.70693e-014	2.87329e-014	2.95728e-014	2.82895e-014	2.31234e-014	2.29627e-014	2.42907e-014	1.48256e-014	1.34741e-014	1.15705e-014	2.3108e-014	4.5488e-015	-4.38862e-015	2.52687e-014	-5.78288e-015	1.61695e-015	2.85199e-015	-1.17486e-014
1.29916e-014	1.19583e-014	7.40977e-015	1.77556e-014	1.74665e-014	2.31124e-014	1.94732e-014	2.66111e-014	2.84723e-014	2.93733e-014	2.80754e-014	2.28427e-014	2.28714e-014	2.41798e-014	1.48713e-014	1.36859e-014	1.11474e-014	2.3047e-014	4.68814e-015	-4.56817e-015	2.52248e-014	-5.80375e-015	2.03169e-015	2.70945e-015	-1.12281e-014
1.29164e-014	1.16535e-014	7.43463e-015	1.78483e-014	1.72494e-014	2.28954e-014	1.90673e-014	2.61221e-014	2.81802e-014	2.9158e-014	2.78526e-014	2.25333e-014	2.27748e-014	2.40639e-014	1.49023e-014	1.38899e-014	1.07044e-014	2.29735e-014	4.83111e-015	-4.75287e-015	2.51309e-014	-5.8248e-015	2.45915e-015	2.57006e-015	-1.06799e-014
1.28172e-014	1.13773e-014	7.47907e-015	1.79133e-014	1.70054e-014	2.26305e-014	1.86477e-014	2.56067e-014	2.78582e-014	2.89285e-014	2.76223e-014	2.21955e-014	2.26723e-014	2.39446e-014	1.49191e-014	1.40859e-014	1.02469e-014	2.28876e-014	4.97787e-015	-4.93775e-015	2.49884e-014	-5.8438e-015	2.89678e-015	2.4342e-015	-1.01055e-014
1.26937e-014	1.11313e-014	7.54255e-015	1.79512e-014	1.67371e-014	2.23198e-014	1.82166e-014	2.50695e-014	2.75085e-014	2.86859e-014	2.73859e-014	2.18312e-014	2.25632e-014	2.3823e-014	1.49221e-014	1.4274e-014	9.7809e-015	2.2789e-014	5.129e-015	-5.11815e-015	2.47988e-014	-5.85836e-015	3.34237e-015	2.30264e-015	-9.50658e-015
1.25459e-014	1.09169e-014	7.62308e-015	1.79626e-014	1.6447e-014	2.19648e-014	1.77763e-014	2.45147e-014	2.71321e-014	2.84318e-014	2.71452e-014	2.14416e-014	2.24472e-014	2.37003e-014	1.4912e-014	1.44543e-014	9.31196e-015	2.26768e-014	5.28476e-015	-5.28986e-015	2.45641e-014	-5.86525e-015	3.79393e-015	2.17662e-015	-8.88564e-015
1.2375e-014	1.07354e-014	7.71928e-015	1.79484e-014	1.61381e-014	2.15685e-014	1.73293e-014	2.39466e-014	2.67312e-014	2.81669e-014	2.69017e-014	2.10302e-014	2.23247e-014	2.35771e-014	1.48893e-014	1.46271e-014	8.84631e-015	2.25511e-014	5.4457e-015	-5.44865e-015	2.42864e-014	-5.8612e-015	4.24878e-015	2.05586e-015	-8.24494e-015
1.21818e-014	1.05875e-014	7.82913e-015	1.791e-014	1.58139e-014	2.11328e-014	1.68782e-014	2.33693e-014	2.6309e-014	2.78932e-014	2.66557e-014	2.05992e-014	2.21949e-014	2.34541e-014	1.48546e-014	1.47921e-014	8.38975e-015	2.2411e-014	5.61181e-015	-5.59009e-015	2.39681e-014	-5.84322e-015	4.70407e-015	1.94079e-015	-7.58701e-015
1.19676e-014	1.04733e-014	7.95108e-015	1.78486e-014	1.54772e-014	2.06615e-014	1.64264e-014	2.27876e-014	2.58687e-014	2.76124e-014	2.6408e-014	2.0151e-014	2.20575e-014	2.33319e-014	1.48089e-014	1.49494e-014	7.94736e-015	2.22554e-014	5.78222e-015	-5.71073e-015	2.36114e-014	-5.80922e-015	5.15741e-015	1.83157e-015	-6.91412e-015
1.17329e-014	1.03935e-014	8.08219e-015	1.77657e-014	1.51307e-014	2.01588e-014	1.59763e-014	2.22058e-014	2.5413e-014	2.73257e-014	2.61589e-014	1.96881e-014	2.19123e-014	2.32107e-014	1.47535e-014	1.50986e-014	7.52449e-015	2.20841e-014	5.95575e-015	-5.80684e-015	2.32187e-014	-5.75733e-015	5.60657e-015	1.7281e-015	-6.22857e-015
1.14796e-014	1.03473e-014	8.22032e-015	1.76632e-014	1.47777e-014	1.96287e-014	1.55309e-014	2.16277e-014	2.49448e-014	2.70339e-014	2.59094e-014	1.92138e-014	2.17597e-014	2.30901e-014	1.46897e-014	1.52398e-014	7.12623e-015	2.18966e-014	6.13194e-015	-5.87519e-015	2.2793e-014	-5.68574e-015	6.04961e-015	1.63086e-015	-5.53293e-015
1.12097e-014	1.03344e-014	8.36373e-015	1.75428e-014	1.44213e-014	1.90751e-014	1.50937e-014	2.10572e-014	2.44668e-014	2.6738e-014	2.56595e-014	1.87314e-014	2.15991e-014	2.29699e-014	1.46192e-014	1.53725e-014	6.75738e-015	2.16924e-014	6.30877e-015	-5.91323e-015	2.23366e-014	-5.59232e-015	6.48452e-015	1.54065e-015	-4.83028e-015
1.09252e-014	1.03545e-014	8.50951e-015	1.7407e-014	1.40637e-014	1.85038e-014	1.4667e-014	2.0498e-014	2.39816e-014	2.64388e-014	2.54092e-014	1.82441e-014	2.14302e-014	2.285e-014	1.4544e-014	1.54972e-014	6.42182e-015	2.14709e-014	6.48523e-015	-5.918e-015	2.18523e-014	-5.47558e-015	6.90984e-015	1.45739e-015	-4.12291e-015
1.06277e-014	1.0406e-014	8.65517e-015	1.72578e-014	1.37077e-014	1.79197e-014	1.42544e-014	1.99532e-014	2.34929e-014	2.61378e-014	2.51587e-014	1.77565e-014	2.1253e-014	2.27295e-014	1.44645e-014	1.56135e-014	6.12436e-015	2.12321e-014	6.65946e-015	-5.8879e-015	2.13423e-014	-5.33447e-015	7.32407e-015	1.38089e-015	-3.41291e-015
1.03195e-014	1.04872e-014	8.79861e-015	1.70973e-014	1.33558e-014	1.73276e-014	1.38592e-014	1.94256e-014	2.30031e-014	2.58363e-014	2.49081e-014	1.7272e-014	2.10672e-014	2.26078e-014	1.4382e-014	1.57209e-014	5.86852e-015	2.09748e-014	6.82936e-015	-5.82137e-015	2.08101e-014	-5.16833e-015	7.72585e-015	1.31082e-015	-2.70244e-015
1.00031e-014	1.05967e-014	8.93722e-015	1.69275e-014	1.30103e-014	1.67329e-014	1.3484e-014	1.89181e-014	2.25147e-014	2.55343e-014	2.46574e-014	1.67933e-014	2.08727e-014	2.2484e-014	1.42991e-014	1.58188e-014	5.65716e-015	2.06995e-014	6.99272e-015	-5.71811e-015	2.0258e-014	-4.97705e-015	8.11477e-015	1.24747e-015	-1.99379e-015
9.68122e-015	1.0732e-014	9.06911e-015	1.67509e-014	1.26731e-014	1.61406e-014	1.31313e-014	1.84324e-014	2.20307e-014	2.52321e-014	2.44069e-014	1.63241e-014	2.06697e-014	2.23571e-014	1.42167e-014	1.59076e-014	5.49222e-015	2.04056e-014	7.14726e-015	-5.57831e-015	1.96885e-014	-4.76148e-015	8.48986e-015	1.19069e-015	-1.289e-015
9.35603e-015	1.08904e-014	9.19175e-015	1.65691e-014	1.2346e-014	1.55558e-014	1.28037e-014	1.79705e-014	2.15538e-014	2.49304e-014	2.41561e-014	1.58675e-014	2.04573e-014	2.22257e-014	1.41363e-014	1.59869e-014	5.37554e-015	2.00923e-014	7.29101e-015	-5.4023e-015	1.9104e-014	-4.52157e-015	8.84992e-015	1.14096e-015	-5.90362e-016
9.02987e-015	1.10704e-014	9.30308e-015	1.63838e-014	1.20309e-014	1.49837e-014	1.25036e-014	1.75333e-014	2.10863e-014	2.46298e-014	2.39042e-014	1.54266e-014	2.0236e-014	2.20879e-014	1.40594e-014	1.60563e-014	5.30786e-015	1.97603e-014	7.42197e-015	-5.19086e-015	1.85068e-014	-4.25745e-015	9.19441e-015	1.09794e-015	9.96432e-017
8.7053e-015	1.12697e-014	9.40183e-015	1.61969e-014	1.17294e-014	1.44293e-014	1.22336e-014	1.7122e-014	2.06307e-014	2.43305e-014	2.36509e-014	1.50035e-014	2.00051e-014	2.19427e-014	1.39873e-014	1.61148e-014	5.28958e-015	1.94095e-014	7.53758e-015	-4.94593e-015	1.78985e-014	-3.9699e-015	9.52307e-015	1.06193e-015	7.79876e-016
8.38506e-015	1.1484e-014	9.48635e-015	1.60097e-014	1.14427e-014	1.38974e-014	1.1996e-014	1.67372e-014	2.01892e-014	2.4032e-014	2.33959e-014	1.46011e-014	1.97645e-014	2.1789e-014	1.39212e-014	1.6162e-014	5.3203e-015	1.90396e-014	7.63564e-015	-4.66945e-015	1.72823e-014	-3.65974e-015	9.83645e-015	1.03213e-015	1.44869e-015
8.07081e-015	1.17109e-014	9.55497e-015	1.58236e-014	1.11721e-014	1.33921e-014	1.1792e-014	1.6379e-014	1.97629e-014	2.37343e-014	2.31387e-014	1.42217e-014	1.95137e-014	2.16252e-014	1.38625e-014	1.61967e-014	5.40008e-015	1.86509e-014	7.71385e-015	-4.36349e-015	1.66601e-014	-3.32817e-015	1.01345e-014	1.00847e-015	2.10371e-015
7.76436e-015	1.19473e-014	9.60663e-015	1.56403e-014	1.09179e-014	1.29187e-014	1.1623e-014	1.60461e-014	1.93531e-014	2.34372e-014	2.28788e-014	1.38675e-014	1.92532e-014	2.14497e-014	1.38121e-014	1.62189e-014	5.52703e-015	1.82443e-014	7.77063e-015	-4.03062e-015	1.60337e-014	-2.97675e-015	1.04176e-014	9.90939e-016	2.74339e-015
7.46806e-015	1.21896e-014	9.64054e-015	1.54612e-014	1.06812e-014	1.24808e-014	1.14895e-014	1.57381e-014	1.89612e-014	2.31411e-014	2.26161e-014	1.35401e-014	1.89828e-014	2.12616e-014	1.37706e-014	1.62285e-014	5.69827e-015	1.78205e-014	7.80469e-015	-3.67425e-015	1.54047e-014	-2.60714e-015	1.06861e-014	9.79586e-016	3.36631e-015
7.18373e-015	1.24348e-014	9.65572e-015	1.52875e-014	1.04624e-014	1.20818e-014	1.13926e-014	1.54551e-014	1.85882e-014	2.28459e-014	2.23501e-014	1.32412e-014	1.87025e-014	2.10592e-014	1.37391e-014	1.62249e-014	5.91092e-015	1.73796e-014	7.81379e-015	-3.29859e-015	1.47754e-014	-2.2213e-015	1.09406e-014	9.74672e-016	3.97151e-015
6.91245e-015	1.26798e-014	9.6518e-015	1.51206e-014	1.0261e-014	1.17248e-014	1.13323e-014	1.51958e-014	1.82349e-014	2.25508e-014	2.20806e-014	1.29711e-014	1.84118e-014	2.08405e-014	1.37189e-014	1.62078e-014	6.16103e-015	1.69224e-014	7.79616e-015	-2.90689e-015	1.41463e-014	-1.8217e-015	1.11818e-014	9.7598e-016	4.55793e-015
6.65572e-015	1.29211e-014	9.62883e-015	1.49611e-014	1.00765e-014	1.14131e-014	1.13086e-014	1.49587e-014	1.79018e-014	2.22546e-014	2.18077e-014	1.27305e-014	1.81109e-014	2.0605e-014	1.37103e-014	1.61765e-014	6.44474e-015	1.64502e-014	7.75078e-015	-2.50342e-015	1.35194e-014	-1.41088e-015	1.14108e-014	9.83553e-016	5.12443e-015
6.4146e-015	1.31554e-014	9.58647e-015	1.48095e-014	9.90854e-015	1.11481e-014	1.13207e-014	1.47423e-014	1.75877e-014	2.19568e-014	2.1531e-014	1.25193e-014	1.77992e-014	2.03521e-014	1.37137e-014	1.61302e-014	6.75774e-015	1.59635e-014	7.67667e-015	-2.09235e-015	1.2896e-014	-9.90766e-016	1.16286e-014	9.97608e-016	5.66973e-015
6.19039e-015	1.33799e-014	9.52465e-015	1.46665e-014	9.75651e-015	1.09319e-014	1.13669e-014	1.45453e-014	1.7292e-014	2.16568e-014	2.12508e-014	1.23374e-014	1.74765e-014	2.00811e-014	1.37281e-014	1.6069e-014	7.09513e-015	1.54633e-014	7.57369e-015	-1.67825e-015	1.2277e-014	-5.63572e-016	1.18357e-014	1.01809e-015	6.19337e-015
5.98359e-015	1.35926e-014	9.44448e-015	1.45328e-014	9.6193e-015	1.07659e-014	1.14458e-014	1.43656e-014	1.70138e-014	2.13535e-014	2.0967e-014	1.21837e-014	1.71433e-014	1.97914e-014	1.37537e-014	1.59931e-014	7.4518e-015	1.49511e-014	7.44077e-015	-1.2656e-015	1.16629e-014	-1.32107e-016	1.20332e-014	1.04475e-015	6.69439e-015
5.79486e-015	1.37906e-014	9.3464e-015	1.44075e-014	9.49616e-015	1.06503e-014	1.15554e-014	1.42012e-014	1.67524e-014	2.10469e-014	2.06792e-014	1.20568e-014	1.68004e-014	1.94824e-014	1.37905e-014	1.59021e-014	7.82216e-015	1.44275e-014	7.27864e-015	-8.58361e-016	1.10549e-014	3.01389e-016	1.22225e-014	1.07815e-015	7.17229e-015
5.62398e-015	1.39714e-014	9.23127e-015	1.4291e-014	9.38585e-015	1.05856e-014	1.16934e-014	1.40498e-014	1.65059e-014	2.07354e-014	2.03876e-014	1.19548e-014	1.64473e-014	1.91544e-014	1.38377e-014	1.57956e-014	8.20014e-015	1.38945e-014	7.0874e-015	-4.60527e-016	1.04535e-014	7.34311e-016	1.24044e-014	1.1183e-015	7.62668e-015
5.47107e-015	1.41328e-014	9.10013e-015	1.41839e-014	9.28753e-015	1.05711e-014	1.1857e-014	1.39097e-014	1.62729e-014	2.04192e-014	2.00932e-014	1.18764e-014	1.60846e-014	1.88072e-014	1.38942e-014	1.56743e-014	8.58042e-015	1.33529e-014	6.86739e-015	-7.68642e-017	9.8595e-015	1.16399e-015	1.25801e-014	1.16494e-015	8.05767e-015
5.33586e-015	1.42729e-014	8.95444e-015	1.40849e-014	9.1996e-015	1.06061e-014	1.20432e-014	1.37795e-014	1.60518e-014	2.00965e-014	1.97963e-014	1.182e-014	1.57124e-014	1.84415e-014	1.39595e-014	1.55376e-014	8.95694e-015	1.28043e-014	6.61967e-015	2.88787e-016	9.27348e-015	1.58741e-015	1.27501e-014	1.21788e-015	8.46504e-015
5.21763e-015	1.43893e-014	8.79546e-015	1.39936e-014	9.12074e-015	1.06881e-014	1.22485e-014	1.36571e-014	1.58405e-014	1.97667e-014	1.94974e-014	1.17831e-014	1.53312e-014	1.80578e-014	1.4032e-014	1.53859e-014	9.3242e-015	1.22501e-014	6.34508e-015	6.33194e-016	8.69662e-015	2.00252e-015	1.2915e-014	1.27727e-015	8.84908e-015
5.1156e-015	1.44808e-014	8.62474e-015	1.39091e-014	9.0496e-015	1.08148e-014	1.24688e-014	1.35416e-014	1.56368e-014	1.94292e-014	1.91969e-014	1.1763e-014	1.49418e-014	1.76574e-014	1.41102e-014	1.52196e-014	9.67638e-015	1.16921e-014	6.04585e-015	9.52787e-016	8.12997e-015	2.40697e-015	1.30753e-014	1.34343e-015	9.20897e-015
5.02931e-015	1.45472e-014	8.44386e-015	1.38306e-014	8.98444e-015	1.09842e-014	1.27006e-014	1.34315e-014	1.54389e-014	1.90837e-014	1.88957e-014	1.17571e-014	1.45447e-014	1.72413e-014	1.41929e-014	1.50397e-014	1.00074e-014	1.11317e-014	5.72385e-015	1.24436e-015	7.57376e-015	2.79874e-015	1.32312e-014	1.41658e-015	9.5447e-015
4.95735e-015	1.45877e-014	8.25507e-015	1.37568e-014	8.92439e-015	1.11932e-014	1.29394e-014	1.3325e-014	1.52446e-014	1.87293e-014	1.85946e-014	1.17625e-014	1.41401e-014	1.68107e-014	1.42789e-014	1.48465e-014	1.03119e-014	1.05704e-014	5.38191e-015	1.50532e-015	7.0284e-015	3.17527e-015	1.33831e-014	1.49679e-015	9.85651e-015
4.8986e-015	1.46022e-014	8.06048e-015	1.36867e-014	8.86852e-015	1.14385e-014	1.31815e-014	1.32207e-014	1.50515e-014	1.83654e-014	1.82943e-014	1.17767e-014	1.37294e-014	1.63665e-014	1.43661e-014	1.46405e-014	1.05848e-014	1.00106e-014	5.02165e-015	1.73375e-015	6.49509e-015	3.53449e-015	1.35308e-014	1.5839e-015	1.01455e-014
4.85162e-015	1.45903e-014	7.86204e-015	1.36195e-014	8.81538e-015	1.17167e-014	1.34226e-014	1.31181e-014	1.48578e-014	1.79917e-014	1.79951e-014	1.17968e-014	1.33136e-014	1.59111e-014	1.44531e-014	1.44228e-014	1.08217e-014	9.45315e-015	4.64566e-015	1.92784e-015	5.97446e-015	3.87429e-015	1.36742e-014	1.6776e-015	1.04117e-014
4.81489e-015	1.45519e-014	7.66201e-015	1.35538e-014	8.76372e-015	1.20228e-014	1.36586e-014	1.30161e-014	1.46613e-014	1.76084e-014	1.76978e-014	1.18195e-014	1.28936e-014	1.54465e-014	1.45376e-014	1.4194e-014	1.10182e-014	8.89981e-015	4.25707e-015	2.08634e-015	5.4672e-015	4.19329e-015	1.38126e-014	1.77761e-015	1.06554e-014
4.78651e-015	1.44878e-014	7.46255e-015	1.3488e-014	8.71255e-015	1.23523e-014	1.38848e-014	1.29145e-014	1.44596e-014	1.72152e-014	1.74029e-014	1.18413e-014	1.24712e-014	1.49747e-014	1.4618e-014	1.3955e-014	1.11711e-014	8.35222e-015	3.85856e-015	2.20784e-015	4.97426e-015	4.48976e-015	1.3946e-014	1.8844e-015	1.08769e-014
4.76512e-015	1.43988e-014	7.26548e-015	1.34206e-014	8.6602e-015	1.27003e-014	1.40971e-014	1.28131e-014	1.42506e-014	1.6812e-014	1.71114e-014	1.18598e-014	1.20469e-014	1.44979e-014	1.46929e-014	1.3707e-014	1.12778e-014	7.81167e-015	3.45352e-015	2.29171e-015	4.49645e-015	4.76175e-015	1.40736e-014	1.99816e-015	1.10776e-014
4.74917e-015	1.4286e-014	7.07266e-015	1.33505e-014	8.60629e-015	1.30615e-014	1.42914e-014	1.27116e-014	1.40327e-014	1.63991e-014	1.68241e-014	1.18728e-014	1.16221e-014	1.40185e-014	1.47606e-014	1.34511e-014	1.13359e-014	7.27963e-015	3.04451e-015	2.33922e-015	4.03386e-015	5.00822e-015	1.41947e-014	2.11832e-015	1.12578e-014
4.73713e-015	1.41512e-014	6.88563e-015	1.32757e-014	8.54978e-015	1.34308e-014	1.44641e-014	1.26098e-014	1.38038e-014	1.59775e-014	1.65414e-014	1.18777e-014	1.11982e-014	1.35385e-014	1.48195e-014	1.31889e-014	1.13425e-014	6.75766e-015	2.63462e-015	2.35102e-015	3.58717e-015	5.228e-015	1.43086e-014	2.24431e-015	1.14175e-014
4.72769e-015	1.39958e-014	6.70635e-015	1.31955e-014	8.49005e-015	1.38031e-014	1.46109e-014	1.25081e-014	1.35619e-014	1.55483e-014	1.6265e-014	1.18717e-014	1.07766e-014	1.30605e-014	1.48683e-014	1.29216e-014	1.1297e-014	6.24728e-015	2.2277e-015	2.32856e-015	3.15758e-015	5.42086e-015	1.44146e-014	2.37557e-015	1.15575e-014
4.71884e-015	1.38214e-014	6.53631e-015	1.3109e-014	8.42654e-015	1.41737e-014	1.47281e-014	1.24066e-014	1.33055e-014	1.51124e-014	1.59951e-014	1.18535e-014	1.0359e-014	1.25865e-014	1.49051e-014	1.26509e-014	1.11988e-014	5.74953e-015	1.82666e-015	2.27338e-015	2.74515e-015	5.586e-015	1.45111e-014	2.5117e-015	1.16787e-014
4.70898e-015	1.36298e-014	6.37679e-015	1.30142e-014	8.35897e-015	1.45371e-014	1.48134e-014	1.23054e-014	1.30335e-014	1.46701e-014	1.57317e-014	1.18214e-014	9.94672e-015	1.21191e-014	1.49287e-014	1.23778e-014	1.10474e-014	5.26611e-015	1.43369e-015	2.18744e-015	2.35092e-015	5.7236e-015	1.45968e-014	2.65194e-015	1.17822e-014
4.69665e-015	1.34235e-014	6.22888e-015	1.291e-014	8.28686e-015	1.48889e-014	1.48637e-014	1.22055e-014	1.27458e-014	1.42226e-014	1.54757e-014	1.17729e-014	9.54167e-015	1.16604e-014	1.49373e-014	1.21041e-014	1.08432e-014	4.79806e-015	1.05153e-015	2.07344e-015	1.97557e-015	5.83284e-015	1.46702e-014	2.79584e-015	1.18689e-014
4.68081e-015	1.32043e-014	6.09345e-015	1.27951e-014	8.21037e-015	1.52239e-014	1.48766e-014	1.21069e-014	1.2441e-014	1.37716e-014	1.52278e-014	1.17071e-014	9.14596e-015	1.12126e-014	1.49291e-014	1.18311e-014	1.05879e-014	4.34631e-015	6.82989e-016	1.93452e-015	1.61982e-015	5.91419e-015	1.47297e-014	2.9421e-015	1.19387e-014
4.65997e-015	1.29738e-014	5.97155e-015	1.26686e-014	8.12943e-015	1.55364e-014	1.48509e-014	1.20103e-014	1.21196e-014	1.3318e-014	1.49889e-014	1.16231e-014	8.76059e-015	1.07783e-014	1.49031e-014	1.15605e-014	1.02831e-014	3.91191e-015	3.303e-016	1.7741e-015	1.28354e-015	5.96791e-015	1.47735e-014	3.09035e-015	1.19926e-014
4.63297e-015	1.27341e-014	5.86367e-015	1.25292e-014	8.04378e-015	1.5823e-014	1.47847e-014	1.1916e-014	1.17809e-014	1.28635e-014	1.47583e-014	1.15205e-014	8.38657e-015	1.03592e-014	1.48584e-014	1.12931e-014	9.93127e-015	3.49599e-015	-4.75971e-018	1.59508e-015	9.67139e-016	5.9942e-015	1.48005e-014	3.23872e-015	1.20311e-014
4.59919e-015	1.24873e-014	5.77013e-015	1.23762e-014	7.95346e-015	1.60792e-014	1.46768e-014	1.18245e-014	1.14253e-014	1.24098e-014	1.45361e-014	1.13995e-014	8.02507e-015	9.95676e-015	1.47941e-014	1.10308e-014	9.53533e-015	3.09903e-015	-3.19985e-016	1.40148e-015	6.71465e-016	5.99293e-015	1.48089e-014	3.38676e-015	1.20556e-014
4.55718e-015	1.22354e-014	5.69094e-015	1.22086e-014	7.85878e-015	1.63011e-014	1.45267e-014	1.17368e-014	1.10534e-014	1.19587e-014	1.43229e-014	1.126e-014	7.67698e-015	9.57259e-015	1.47099e-014	1.07742e-014	9.09846e-015	2.72113e-015	-6.14063e-016	1.19698e-015	3.97163e-016	5.96583e-015	1.47979e-014	3.53303e-015	1.2066e-014
4.50665e-015	1.19799e-014	5.62605e-015	1.20259e-014	7.76046e-015	1.64851e-014	1.43347e-014	1.16534e-014	1.0666e-014	1.15121e-014	1.41177e-014	1.11019e-014	7.34381e-015	9.20855e-015	1.46058e-014	1.05244e-014	8.62424e-015	2.36328e-015	-8.86044e-016	9.85099e-016	1.43797e-016	5.91417e-015	1.47669e-014	3.67628e-015	1.20625e-014
4.44691e-015	1.17225e-014	5.57529e-015	1.18276e-014	7.65816e-015	1.66282e-014	1.4101e-014	1.15738e-014	1.02637e-014	1.10717e-014	1.39204e-014	1.0926e-014	7.027e-015	8.86578e-015	1.44814e-014	1.02823e-014	8.11665e-015	2.02559e-015	-1.13486e-015	7.70329e-016	-8.84727e-017	5.83907e-015	1.47147e-014	3.81543e-015	1.20456e-014
4.37765e-015	1.14655e-014	5.53764e-015	1.16134e-014	7.55206e-015	1.67278e-014	1.38264e-014	1.14983e-014	9.84767e-015	1.06392e-014	1.3731e-014	1.07337e-014	6.72761e-015	8.545e-015	1.43368e-014	1.00487e-014	7.58022e-015	1.70861e-015	-1.35994e-015	5.5679e-016	-2.99711e-016	5.74231e-015	1.46402e-014	3.94911e-015	1.20159e-014
4.2992e-015	1.12101e-014	5.51221e-015	1.13831e-014	7.44226e-015	1.67818e-014	1.35122e-014	1.1427e-014	9.41866e-015	1.02166e-014	1.35488e-014	1.0526e-014	6.44672e-015	8.24716e-015	1.41723e-014	9.82435e-015	7.01935e-015	1.41223e-015	-1.56097e-015	3.4761e-016	-4.90179e-016	5.62496e-015	1.45423e-014	4.07622e-015	1.19744e-014
4.21152e-015	1.09577e-014	5.49836e-015	1.1136e-014	7.32955e-015	1.67888e-014	1.31597e-014	1.13601e-014	8.97863e-015	9.80558e-015	1.33733e-014	1.0304e-014	6.1851e-015	7.97234e-015	1.3988e-014	9.61013e-015	6.43932e-015	1.13562e-015	-1.73749e-015	1.46849e-016	-6.60103e-016	5.48912e-015	1.442e-014	4.19524e-015	1.19215e-014
4.11481e-015	1.07093e-014	5.49501e-015	1.08727e-014	7.2142e-015	1.67479e-014	1.27709e-014	1.12965e-014	8.52989e-015	9.40749e-015	1.32043e-014	1.00689e-014	5.94303e-015	7.72043e-015	1.37847e-014	9.40656e-015	5.84505e-015	8.78797e-016	-1.8897e-015	-4.2408e-017	-8.10883e-016	5.3373e-015	1.42732e-014	4.30462e-015	1.18575e-014
4.00904e-015	1.04653e-014	5.50051e-015	1.05931e-014	7.09623e-015	1.66587e-014	1.23485e-014	1.12356e-014	8.07427e-015	9.02385e-015	1.30401e-014	9.82206e-015	5.72103e-015	7.49142e-015	1.35628e-014	9.21389e-015	5.24103e-015	6.4177e-016	-2.01842e-015	-2.16984e-016	-9.43138e-016	5.17101e-015	1.41024e-014	4.40353e-015	1.17829e-014
3.89437e-015	1.02268e-014	5.51307e-015	1.02974e-014	6.9758e-015	1.65207e-014	1.18957e-014	1.11771e-014	7.61309e-015	8.65652e-015	1.28804e-014	9.56592e-015	5.51896e-015	7.28464e-015	1.33232e-014	9.03277e-015	4.63201e-015	4.23746e-016	-2.12516e-015	-3.73439e-016	-1.05753e-015	4.99326e-015	1.39071e-014	4.49025e-015	1.16977e-014
3.7717e-015	9.99404e-015	5.53166e-015	9.98665e-015	6.85336e-015	1.63347e-014	1.14151e-014	1.11201e-014	7.14827e-015	8.30755e-015	1.27239e-014	9.30192e-015	5.33655e-015	7.099e-015	1.30672e-014	8.8633e-015	4.02339e-015	2.23989e-016	-2.21097e-015	-5.09445e-016	-1.1551e-015	4.80658e-015	1.36875e-014	4.5628e-015	1.16022e-014
3.64145e-015	9.76729e-015	5.5544e-015	9.66131e-015	6.72915e-015	1.6102e-014	1.09103e-014	1.10635e-014	6.68158e-015	7.97753e-015	1.25692e-014	9.03126e-015	5.17391e-015	6.93364e-015	1.27952e-014	8.7047e-015	3.41965e-015	4.19268e-017	-2.27711e-015	-6.23204e-016	-1.23695e-015	4.6137e-015	1.3444e-014	4.62049e-015	1.14962e-014
3.50426e-015	9.5467e-015	5.57855e-015	9.32213e-015	6.60334e-015	1.58235e-014	1.03851e-014	1.10064e-014	6.2152e-015	7.66706e-015	1.24154e-014	8.7557e-015	5.03082e-015	6.78715e-015	1.25088e-014	8.55657e-015	2.82554e-015	-1.23118e-016	-2.32454e-015	-7.1239e-016	-1.30408e-015	4.41767e-015	1.31767e-014	4.66234e-015	1.13806e-014
3.3604e-015	9.33179e-015	5.60228e-015	8.96986e-015	6.47638e-015	1.55005e-014	9.84409e-015	1.09472e-014	5.75082e-015	7.3767e-015	1.22607e-014	8.47642e-015	4.90622e-015	6.65826e-015	1.22093e-014	8.41868e-015	2.2457e-015	-2.72106e-016	-2.35484e-015	-7.75264e-016	-1.35817e-015	4.22053e-015	1.28867e-014	4.68707e-015	1.12549e-014
3.21065e-015	9.12204e-015	5.6238e-015	8.60526e-015	6.34784e-015	1.51352e-014	9.29034e-015	1.08845e-014	5.29049e-015	7.10665e-015	1.21042e-014	8.19518e-015	4.79905e-015	6.54555e-015	1.18981e-014	8.29074e-015	1.68424e-015	-4.06296e-016	-2.36944e-015	-8.10584e-016	-1.40133e-015	4.02541e-015	1.25754e-014	4.69379e-015	1.11194e-014
3.05588e-015	8.91675e-015	5.64117e-015	8.22901e-015	6.21774e-015	1.47307e-014	8.72808e-015	1.08165e-014	4.83635e-015	6.8567e-015	1.1944e-014	7.91422e-015	4.70875e-015	6.44669e-015	1.15765e-014	8.17186e-015	1.14478e-015	-5.26772e-016	-2.37073e-015	-8.18133e-016	-1.43495e-015	3.83464e-015	1.22443e-014	4.68172e-015	1.09738e-014
2.89737e-015	8.71518e-015	5.65272e-015	7.84266e-015	6.08593e-015	1.42903e-014	8.16124e-015	1.07421e-014	4.39033e-015	6.62718e-015	1.17784e-014	7.63486e-015	4.63391e-015	6.35966e-015	1.12457e-014	8.06153e-015	6.30481e-016	-6.35158e-016	-2.35988e-015	-7.98217e-016	-1.46075e-015	3.65118e-015	1.18948e-014	4.64965e-015	1.08183e-014
2.73598e-015	8.51591e-015	5.65633e-015	7.44784e-015	5.95234e-015	1.38172e-014	7.59366e-015	1.06597e-014	3.95393e-015	6.41714e-015	1.16054e-014	7.35811e-015	4.57281e-015	6.28242e-015	1.09075e-014	7.95916e-015	1.44084e-016	-7.33152e-016	-2.33888e-015	-7.51117e-016	-1.48098e-015	3.4785e-015	1.1529e-014	4.59716e-015	1.06528e-014
2.57225e-015	8.31746e-015	5.64977e-015	7.046e-015	5.81651e-015	1.3315e-014	7.02876e-015	1.05679e-014	3.52893e-015	6.22577e-015	1.14235e-014	7.08524e-015	4.52391e-015	6.21255e-015	1.05637e-014	7.86383e-015	-3.11665e-016	-8.21992e-016	-2.30972e-015	-6.7719e-016	-1.49768e-015	3.31886e-015	1.11486e-014	4.52381e-015	1.04774e-014
2.40703e-015	8.11892e-015	5.6319e-015	6.63863e-015	5.67838e-015	1.27873e-014	6.46979e-015	1.0466e-014	3.11713e-015	6.05212e-015	1.12307e-014	6.81699e-015	4.48541e-015	6.14802e-015	1.02155e-014	7.77495e-015	-7.35075e-016	-9.03185e-016	-2.27419e-015	-5.77767e-016	-1.51285e-015	3.17502e-015	1.0756e-014	4.42951e-015	1.02924e-014
2.24087e-015	7.9195e-015	5.60022e-015	6.2271e-015	5.53757e-015	1.22387e-014	5.92078e-015	1.03523e-014	2.71941e-015	5.89445e-015	1.10255e-014	6.55338e-015	4.45532e-015	6.08653e-015	9.86455e-015	7.69168e-015	-1.12453e-015	-9.78354e-016	-2.23429e-015	-4.54869e-016	-1.52834e-015	3.0499e-015	1.03534e-014	4.31397e-015	1.00974e-014
2.07423e-015	7.71761e-015	5.55333e-015	5.81339e-015	5.39384e-015	1.16728e-014	5.38512e-015	1.0226e-014	2.33673e-015	5.75116e-015	1.08066e-014	6.29463e-015	4.43147e-015	6.02597e-015	9.51222e-015	7.61303e-015	-1.47911e-015	-1.04862e-015	-2.1916e-015	-3.09633e-016	-1.5469e-015	2.94604e-015	9.9433e-015	4.1775e-015	9.89215e-015
1.90806e-015	7.51253e-015	5.4897e-015	5.39942e-015	5.24734e-015	1.10935e-014	4.86572e-015	1.00858e-014	1.97001e-015	5.62012e-015	1.05729e-014	6.0408e-015	4.41247e-015	5.96403e-015	9.15989e-015	7.53864e-015	-1.79793e-015	-1.11617e-015	-2.14783e-015	-1.44408e-016	-1.5707e-015	2.86546e-015	9.52778e-015	4.02041e-015	9.67679e-015
1.74328e-015	7.30326e-015	5.40817e-015	4.98664e-015	5.09811e-015	1.05058e-014	4.3662e-015	9.93006e-015	1.61972e-015	5.49888e-015	1.03237e-014	5.79184e-015	4.39506e-015	5.89841e-015	8.80885e-015	7.46736e-015	-2.08043e-015	-1.18213e-015	-2.10439e-015	3.82013e-017	-1.60141e-015	2.81014e-015	9.10915e-015	3.84246e-015	9.45207e-015
1.58056e-015	7.08867e-015	5.30793e-015	4.57697e-015	4.94574e-015	9.91375e-015	3.88898e-015	9.7584e-015	1.28656e-015	5.38519e-015	1.00576e-014	5.54756e-015	4.37741e-015	5.827e-015	8.46064e-015	7.39823e-015	-2.32674e-015	-1.24834e-015	-2.06174e-015	2.35324e-016	-1.64092e-015	2.78184e-015	8.68967e-015	3.64398e-015	9.21848e-015
1.42e-015	6.86802e-015	5.18755e-015	4.17214e-015	4.78978e-015	9.32079e-015	3.43629e-015	9.57057e-015	9.70873e-016	5.27693e-015	9.77266e-015	5.3075e-015	4.35787e-015	5.74808e-015	8.11606e-015	7.33082e-015	-2.53783e-015	-1.3164e-015	-2.02108e-015	4.43709e-016	-1.69148e-015	2.78269e-015	8.27215e-015	3.42566e-015	8.97619e-015
1.26286e-015	6.64111e-015	5.0461e-015	3.77374e-015	4.63e-015	8.73124e-015	3.00999e-015	9.36542e-015	6.72709e-016	5.17119e-015	9.46823e-015	5.07103e-015	4.33399e-015	5.65939e-015	7.77614e-015	7.2648e-015	-2.71493e-015	-1.38756e-015	-1.98342e-015	6.60811e-016	-1.75493e-015	2.81396e-015	7.85932e-015	3.18861e-015	8.72553e-015
1.10942e-015	6.40736e-015	4.88312e-015	3.38392e-015	4.46662e-015	8.14861e-015	2.61156e-015	9.14308e-015	3.91574e-016	5.06513e-015	9.14363e-015	4.83684e-015	4.30366e-015	5.55913e-015	7.44252e-015	7.20004e-015	-2.85919e-015	-1.4633e-015	-1.94935e-015	8.83233e-016	-1.83269e-015	2.87674e-015	7.45362e-015	2.93409e-015	8.46655e-015
9.60182e-016	6.16625e-015	4.69852e-015	3.00448e-015	4.29962e-015	7.57713e-015	2.24208e-015	8.9039e-015	1.27615e-016	4.95546e-015	8.79795e-015	4.60443e-015	4.26481e-015	5.44565e-015	7.11608e-015	7.13578e-015	-2.9718e-015	-1.54555e-015	-1.91908e-015	1.10797e-015	-1.92598e-015	2.97251e-015	7.05687e-015	2.6629e-015	8.20008e-015
8.15465e-016	5.9173e-015	4.49211e-015	2.63738e-015	4.12881e-015	7.01955e-015	1.90272e-015	8.64747e-015	-1.19577e-016	4.83991e-015	8.43153e-015	4.37308e-015	4.21564e-015	5.31722e-015	6.79771e-015	7.07161e-015	-3.05507e-015	-1.63539e-015	-1.89274e-015	1.33173e-015	-2.03658e-015	3.10212e-015	6.67108e-015	2.37658e-015	7.92638e-015
6.75581e-016	5.66119e-015	4.2645e-015	2.28409e-015	3.95432e-015	6.4787e-015	1.5942e-015	8.37461e-015	-3.50094e-016	4.71598e-015	8.04384e-015	4.14148e-015	4.15421e-015	5.17325e-015	6.48827e-015	7.00765e-015	-3.11177e-015	-1.73424e-015	-1.87034e-015	1.5517e-015	-2.16605e-015	3.26545e-015	6.29872e-015	2.07633e-015	7.64624e-015
5.40771e-016	5.39808e-015	4.01583e-015	1.94627e-015	3.77676e-015	5.95743e-015	1.31661e-015	8.08658e-015	-5.651e-016	4.5802e-015	7.63512e-015	3.90835e-015	4.07839e-015	5.01305e-015	6.18841e-015	6.9435e-015	-3.1448e-015	-1.84312e-015	-1.85163e-015	1.76497e-015	-2.31448e-015	3.4633e-015	5.94144e-015	1.76344e-015	7.36106e-015
4.11143e-016	5.1281e-015	3.74687e-015	1.62489e-015	3.59659e-015	5.45765e-015	1.0697e-015	7.78509e-015	-7.65057e-016	4.43001e-015	7.20508e-015	3.67312e-015	3.98667e-015	4.8356e-015	5.89891e-015	6.87969e-015	-3.1561e-015	-1.96291e-015	-1.8361e-015	1.96901e-015	-2.48312e-015	3.69542e-015	5.60157e-015	1.43958e-015	7.07181e-015
2.86869e-016	4.85232e-015	3.45829e-015	1.32197e-015	3.41346e-015	4.98197e-015	8.53058e-016	7.47092e-015	-9.50154e-016	4.26254e-015	6.75488e-015	3.43463e-015	3.8776e-015	4.64097e-015	5.62067e-015	6.81676e-015	-3.14792e-015	-2.09405e-015	-1.8226e-015	2.16164e-015	-2.67259e-015	3.96113e-015	5.28037e-015	1.10606e-015	6.77998e-015
1.68384e-016	4.57112e-015	3.15157e-015	1.03842e-015	3.22779e-015	4.53229e-015	6.66598e-016	7.14567e-015	-1.12131e-015	4.07537e-015	6.28501e-015	3.19188e-015	3.74948e-015	4.42892e-015	5.35448e-015	6.75444e-015	-3.1235e-015	-2.23788e-015	-1.81118e-015	2.34085e-015	-2.88266e-015	4.26029e-015	4.97878e-015	7.64852e-016	6.48676e-015
5.51919e-017	4.28603e-015	2.82796e-015	7.75441e-016	3.03995e-015	4.10967e-015	5.09252e-016	6.81179e-015	-1.27944e-015	3.86702e-015	5.79605e-015	2.94392e-015	3.60196e-015	4.19934e-015	5.10102e-015	6.6935e-015	-3.0858e-015	-2.39496e-015	-1.80084e-015	2.504e-015	-3.11364e-015	4.59107e-015	4.6984e-015	4.1755e-016	6.19269e-015
-5.22886e-017	3.99799e-015	2.48911e-015	5.34135e-016	2.85068e-015	3.71474e-015	3.79751e-016	6.47166e-015	-1.42485e-015	3.63545e-015	5.28998e-015	2.68973e-015	3.43431e-015	3.9526e-015	4.86022e-015	6.63472e-015	-3.0372e-015	-2.56577e-015	-1.79079e-015	2.64969e-015	-3.36585e-015	4.95234e-015	4.4405e-015	6.55314e-017	5.9e-015
-1.54078e-016	3.70865e-015	2.13671e-015	3.14318e-016	2.66026e-015	3.34854e-015	2.76925e-016	6.12685e-015	-1.5584e-015	3.37908e-015	4.76844e-015	2.42926e-015	3.24552e-015	3.68937e-015	4.63286e-015	6.57861e-015	-2.98052e-015	-2.75084e-015	-1.78032e-015	2.77667e-015	-3.63927e-015	5.34247e-015	4.2054e-015	-2.89069e-016	5.61014e-015
-2.49774e-016	3.41992e-015	1.7723e-015	1.16499e-016	2.4691e-015	3.01117e-015	1.99272e-016	5.77917e-015	-1.68134e-015	3.09651e-015	4.23307e-015	2.16155e-015	3.03513e-015	3.41045e-015	4.4191e-015	6.52516e-015	-2.91823e-015	-2.95005e-015	-1.76835e-015	2.8839e-015	-3.93389e-015	5.7593e-015	3.99341e-015	-6.44356e-016	5.32435e-015
-3.39259e-016	3.13393e-015	1.39745e-015	-5.8586e-017	2.27772e-015	2.70237e-015	1.44412e-016	5.43093e-015	-1.7949e-015	2.78742e-015	3.68605e-015	1.88636e-015	2.80298e-015	3.11648e-015	4.21971e-015	6.47517e-015	-2.85301e-015	-3.16328e-015	-1.75343e-015	2.97057e-015	-4.24926e-015	6.20012e-015	3.80508e-015	-9.98654e-016	5.04411e-015
-4.22495e-016	2.85253e-015	1.01491e-015	-2.10554e-016	2.08703e-015	2.4217e-015	1.11241e-016	5.08474e-015	-1.8989e-015	2.45108e-015	3.12992e-015	1.60304e-015	2.54933e-015	2.80828e-015	4.03544e-015	6.42947e-015	-2.78725e-015	-3.39031e-015	-1.73446e-015	3.03669e-015	-4.58416e-015	6.66313e-015	3.63945e-015	-1.35051e-015	4.77065e-015
-4.99549e-016	2.57811e-015	6.27269e-016	-3.39421e-016	1.89783e-015	2.16791e-015	9.85086e-017	4.743e-015	-1.99404e-015	2.08696e-015	2.56676e-015	1.31181e-015	2.27496e-015	2.48729e-015	3.86621e-015	6.38888e-015	-2.72303e-015	-3.63138e-015	-1.71002e-015	3.0826e-015	-4.93792e-015	7.146e-015	3.49678e-015	-1.69802e-015	4.50553e-015
-5.70192e-016	2.31237e-015	2.36606e-016	-4.4546e-016	1.71101e-015	1.9401e-015	1.03568e-016	4.40757e-015	-2.0811e-015	1.69583e-015	1.99892e-015	1.01326e-015	1.98091e-015	2.15482e-015	3.71248e-015	6.35434e-015	-2.66211e-015	-3.8862e-015	-1.67875e-015	3.109e-015	-5.31005e-015	7.64588e-015	3.37597e-015	-2.04016e-015	4.25006e-015
-6.34778e-016	2.05671e-015	-1.54932e-016	-5.28825e-016	1.5268e-015	1.73646e-015	1.2392e-016	4.08079e-015	-2.1606e-015	1.27813e-015	1.42954e-015	7.07385e-016	1.66791e-015	1.81227e-015	3.57432e-015	6.326e-015	-2.60665e-015	-4.15441e-015	-1.64036e-015	3.11687e-015	-5.69954e-015	8.15929e-015	3.27634e-015	-2.37532e-015	4.00555e-015
-6.93323e-016	1.81301e-015	-5.44704e-016	-5.89741e-016	1.34549e-015	1.55634e-015	1.58149e-016	3.76435e-015	-2.23318e-015	8.35029e-016	8.61475e-016	3.94393e-016	1.33639e-015	1.46069e-015	3.4519e-015	6.30488e-015	-2.55853e-015	-4.43549e-015	-1.59389e-015	3.10701e-015	-6.10455e-015	8.68298e-015	3.1965e-015	-2.70271e-015	3.77313e-015
-7.45896e-016	1.58413e-015	-9.30331e-016	-6.29976e-016	1.16806e-015	1.39778e-015	2.04616e-016	3.46089e-015	-2.2992e-015	3.6829e-016	2.97655e-016	7.56685e-017	9.87844e-016	1.10183e-015	3.34562e-015	6.29156e-015	-2.51877e-015	-4.72913e-015	-1.53862e-015	3.08091e-015	-6.52487e-015	9.21367e-015	3.13509e-015	-3.02088e-015	3.55369e-015
-7.91805e-016	1.37144e-015	-1.30919e-015	-6.50593e-016	9.95565e-016	1.25824e-015	2.60591e-016	3.17237e-015	-2.35925e-015	-1.20052e-016	-2.59449e-016	-2.48e-016	6.23584e-016	7.37585e-016	3.25553e-015	6.28661e-015	-2.48889e-015	-5.03456e-015	-1.4734e-015	3.0413e-015	-6.95866e-015	9.7479e-015	3.09044e-015	-3.32846e-015	3.34839e-015
-8.31679e-016	1.17662e-015	-1.67876e-015	-6.5295e-016	8.28161e-016	1.13549e-015	3.23688e-016	2.89982e-015	-2.41357e-015	-6.27938e-016	-8.06675e-016	-5.76224e-016	2.45348e-016	3.69653e-016	3.18126e-015	6.28993e-015	-2.46933e-015	-5.35114e-015	-1.39816e-015	2.9896e-015	-7.4046e-015	1.02825e-014	3.06074e-015	-3.62488e-015	3.1584e-015
-8.65219e-016	1.00081e-015	-2.03727e-015	-6.38475e-016	6.65963e-016	1.02734e-015	3.91951e-016	2.64426e-015	-2.46293e-015	-1.15329e-015	-1.34082e-015	-9.08434e-016	-1.45347e-016	-4.67498e-019	3.12312e-015	6.30164e-015	-2.46175e-015	-5.67835e-015	-1.31284e-015	2.9283e-015	-7.86145e-015	1.08141e-014	3.04485e-015	-3.909e-015	2.98465e-015
-8.92443e-016	8.45114e-016	-2.3827e-015	-6.08994e-016	5.08979e-016	9.31277e-016	4.63825e-016	2.40687e-015	-2.50752e-015	-1.69348e-015	-1.85924e-015	-1.24288e-015	-5.4678e-016	-3.71481e-016	3.0813e-015	6.32201e-015	-2.46691e-015	-6.01464e-015	-1.21801e-015	2.86007e-015	-8.32837e-015	1.13402e-014	3.0405e-015	-4.18032e-015	2.82718e-015
-9.13939e-016	7.10187e-016	-2.71309e-015	-5.66394e-016	3.57085e-016	8.45238e-016	5.3701e-016	2.18811e-015	-2.54757e-015	-2.24527e-015	-2.35892e-015	-1.57826e-015	-9.56714e-016	-7.41997e-016	3.05512e-015	6.35084e-015	-2.48557e-015	-6.35944e-015	-1.11339e-015	2.78702e-015	-8.80434e-015	1.18575e-014	3.04541e-015	-4.43799e-015	2.68632e-015
-9.29774e-016	5.96853e-016	-3.02626e-015	-5.1264e-016	2.1004e-016	7.67294e-016	6.09484e-016	1.98852e-015	-2.58347e-015	-2.8054e-015	-2.83701e-015	-1.91318e-015	-1.37314e-015	-1.11022e-015	3.04398e-015	6.3876e-015	-2.51762e-015	-6.7119e-015	-9.99752e-016	2.71186e-015	-9.28808e-015	1.23621e-014	3.05763e-015	-4.68111e-015	2.56187e-015
-9.40426e-016	5.05539e-016	-3.32033e-015	-4.49761e-016	6.82353e-017	6.94782e-016	6.79069e-016	1.80758e-015	-2.61559e-015	-3.37001e-015	-3.29099e-015	-2.24681e-015	-1.79315e-015	-1.47459e-015	3.0476e-015	6.43206e-015	-2.56322e-015	-7.07117e-015	-8.77358e-016	2.63729e-015	-9.77765e-015	1.28502e-014	3.07496e-015	-4.91023e-015	2.45365e-015
-9.4635e-016	4.36366e-016	-3.59315e-015	-3.7978e-016	-6.88705e-017	6.24985e-016	7.44126e-016	1.64534e-015	-2.64437e-015	-3.93533e-015	-3.71862e-015	-2.57762e-015	-2.2141e-015	-1.83409e-015	3.06571e-015	6.48291e-015	-2.62233e-015	-7.4358e-015	-7.46615e-016	2.5658e-015	-1.02721e-014	1.33188e-014	3.09538e-015	-5.12532e-015	2.36109e-015
-9.47905e-016	3.89115e-016	-3.84313e-015	-3.05437e-016	-2.01441e-016	5.5595e-016	8.03723e-016	1.50153e-015	-2.67059e-015	-4.4982e-015	-4.11821e-015	-2.90444e-015	-2.63454e-015	-2.18738e-015	3.09834e-015	6.53925e-015	-2.69517e-015	-7.80522e-015	-6.08479e-016	2.50075e-015	-1.07707e-014	1.37649e-014	3.11571e-015	-5.32618e-015	2.28412e-015
-9.45501e-016	3.63619e-016	-4.06969e-015	-2.28725e-016	-3.30121e-016	4.86056e-016	8.55758e-016	1.3751e-015	-2.6945e-015	-5.05493e-015	-4.48767e-015	-3.22617e-015	-3.05224e-015	-2.53341e-015	3.14452e-015	6.60032e-015	-2.78165e-015	-8.17827e-015	-4.64049e-016	2.44395e-015	-1.12731e-014	1.41862e-014	3.13401e-015	-5.5129e-015	2.22201e-015
-9.40297e-016	3.5895e-016	-4.27187e-015	-1.51617e-016	-4.55365e-016	4.13439e-016	8.98562e-016	1.26471e-015	-2.71678e-015	-5.60186e-015	-4.82574e-015	-3.54174e-015	-3.46472e-015	-2.87109e-015	3.20349e-015	6.6651e-015	-2.88135e-015	-8.55462e-015	-3.14974e-016	2.39753e-015	-1.17776e-014	1.45803e-014	3.14876e-015	-5.6858e-015	2.17304e-015
-9.32606e-016	3.73551e-016	-4.44881e-015	-7.66528e-017	-5.78314e-016	3.36981e-016	9.30689e-016	1.16961e-015	-2.73805e-015	-6.13548e-015	-5.13089e-015	-3.85024e-015	-3.86963e-015	-3.19997e-015	3.27398e-015	6.73298e-015	-2.994e-015	-8.93301e-015	-1.62666e-016	2.36388e-015	-1.22833e-014	1.49446e-014	3.15774e-015	-5.84532e-015	2.13586e-015
-9.22831e-016	4.05813e-016	-4.60032e-015	-6.47419e-018	-6.99811e-016	2.54769e-016	9.51137e-016	1.08765e-015	-2.75876e-015	-6.65305e-015	-5.40243e-015	-4.15109e-015	-4.26562e-015	-3.51935e-015	3.35602e-015	6.80171e-015	-3.11963e-015	-9.31263e-015	-8.48301e-018	2.34517e-015	-1.27903e-014	1.5277e-014	3.15844e-015	-5.99208e-015	2.10883e-015
-9.11058e-016	4.53842e-016	-4.7266e-015	5.65608e-017	-8.21332e-016	1.66061e-016	9.58731e-016	1.01705e-015	-2.77942e-015	-7.15155e-015	-5.6399e-015	-4.44365e-015	-4.65068e-015	-3.82901e-015	3.44774e-015	6.87022e-015	-3.25756e-015	-9.69302e-015	1.45349e-016	2.34269e-015	-1.32988e-014	1.55759e-014	3.14884e-015	-6.12581e-015	2.09014e-015
-8.98521e-016	5.15318e-016	-4.82677e-015	1.09873e-016	-9.44324e-016	6.92222e-017	9.51868e-016	9.55874e-016	-2.80079e-015	-7.62815e-015	-5.84316e-015	-4.72767e-015	-5.0232e-015	-4.12883e-015	3.54748e-015	6.93684e-015	-3.40808e-015	-1.00738e-014	2.97388e-016	2.3579e-015	-1.3808e-014	1.58396e-014	3.12717e-015	-6.24717e-015	2.07777e-015
-8.85792e-016	5.88246e-016	-4.90116e-015	1.51617e-016	-1.06936e-015	-3.75521e-017	9.29065e-016	9.01681e-016	-2.82368e-015	-8.08004e-015	-6.01233e-015	-5.00277e-015	-5.38104e-015	-4.419e-015	3.65408e-015	6.99961e-015	-3.57072e-015	-1.04541e-014	4.45929e-016	2.39109e-015	-1.43175e-014	1.60673e-014	3.09145e-015	-6.35719e-015	2.07011e-015
-8.73774e-016	6.69508e-016	-4.95052e-015	1.80164e-016	-1.19794e-015	-1.54993e-016	8.89341e-016	8.51383e-016	-2.84921e-015	-8.50515e-015	-6.14795e-015	-5.2693e-015	-5.72254e-015	-4.69871e-015	3.76612e-015	7.05669e-015	-3.74534e-015	-1.08337e-014	5.89177e-016	2.44254e-015	-1.48273e-014	1.62581e-014	3.03979e-015	-6.45658e-015	2.06549e-015
-8.63476e-016	7.5611e-016	-4.97521e-015	1.9318e-016	-1.33083e-015	-2.8389e-016	8.31414e-016	8.02545e-016	-2.87856e-015	-8.90097e-015	-6.25089e-015	-5.52725e-015	-6.04679e-015	-4.96805e-015	3.88198e-015	7.10582e-015	-3.93202e-015	-1.12121e-014	7.24936e-016	2.51245e-015	-1.53379e-014	1.64112e-014	2.97086e-015	-6.54543e-015	2.06135e-015
-8.5602e-016	8.44958e-016	-4.97577e-015	1.88944e-016	-1.46948e-015	-4.25159e-016	7.53779e-016	7.53011e-016	-2.91299e-015	-9.26608e-015	-6.32274e-015	-5.77661e-015	-6.35288e-015	-5.2274e-015	3.99985e-015	7.14567e-015	-4.13048e-015	-1.15887e-014	8.51528e-016	2.60043e-015	-1.58489e-014	1.65259e-014	2.88364e-015	-6.62506e-015	2.05496e-015
-8.52434e-016	9.33095e-016	-4.9536e-015	1.65757e-016	-1.61515e-015	-5.79187e-016	6.55681e-016	6.99474e-016	-2.95352e-015	-9.59914e-015	-6.36552e-015	-6.01791e-015	-6.6402e-015	-5.47699e-015	4.11776e-015	7.17463e-015	-4.34017e-015	-1.19635e-014	9.66975e-016	2.7063e-015	-1.63605e-014	1.66018e-014	2.77635e-015	-6.69641e-015	2.044e-015
-8.53445e-016	1.01712e-015	-4.90984e-015	1.22543e-016	-1.76937e-015	-7.4669e-016	5.36171e-016	6.38975e-016	-3.00098e-015	-9.89968e-015	-6.38075e-015	-6.25163e-015	-6.90803e-015	-5.71743e-015	4.23367e-015	7.19076e-015	-4.56098e-015	-1.23362e-014	1.06878e-015	2.82896e-015	-1.68726e-014	1.66392e-014	2.6483e-015	-6.76048e-015	2.02567e-015
-8.60671e-016	1.09341e-015	-4.84558e-015	5.79799e-017	-1.93392e-015	-9.27626e-016	3.94616e-016	5.69837e-016	-3.05726e-015	-1.01679e-014	-6.3708e-015	-6.47959e-015	-7.15614e-015	-5.94955e-015	4.3462e-015	7.19247e-015	-4.79296e-015	-1.27065e-014	1.1551e-015	2.96736e-015	-1.73862e-014	1.66384e-014	2.49835e-015	-6.81825e-015	1.99772e-015
-8.74994e-016	1.15897e-015	-4.76272e-015	-2.9184e-017	-2.10974e-015	-1.12213e-015	2.29781e-016	4.89912e-016	-3.12335e-015	-1.04037e-014	-6.33881e-015	-6.70295e-015	-7.38432e-015	-6.17329e-015	4.45285e-015	7.1783e-015	-5.03538e-015	-1.30742e-014	1.22375e-015	3.11966e-015	-1.79016e-014	1.65999e-014	2.32541e-015	-6.8705e-015	1.95774e-015
-8.97365e-016	1.21062e-015	-4.66305e-015	-1.38888e-016	-2.29796e-015	-1.33057e-015	4.07873e-017	3.96726e-016	-3.20026e-015	-1.06078e-014	-6.28767e-015	-6.9225e-015	-7.59237e-015	-6.38939e-015	4.55116e-015	7.1473e-015	-5.28817e-015	-1.34399e-014	1.2725e-015	3.2836e-015	-1.84186e-014	1.65245e-014	2.12999e-015	-6.91786e-015	1.90307e-015
-9.27997e-016	1.24545e-015	-4.54784e-015	-2.72314e-016	-2.49951e-015	-1.55242e-015	-1.73019e-016	2.88197e-016	-3.28913e-015	-1.07813e-014	-6.22011e-015	-7.14009e-015	-7.77965e-015	-6.5985e-015	4.63968e-015	7.098e-015	-5.55149e-015	-1.38036e-014	1.30024e-015	3.45646e-015	-1.89375e-014	1.64135e-014	1.91087e-015	-6.96142e-015	1.83152e-015
-9.68199e-016	1.26065e-015	-4.41953e-015	-4.29615e-016	-2.7151e-015	-1.78789e-015	-4.12851e-016	1.6247e-016	-3.39221e-015	-1.09257e-014	-6.13942e-015	-7.35691e-015	-7.94756e-015	-6.80136e-015	4.71602e-015	7.02948e-015	-5.82476e-015	-1.41655e-014	1.30501e-015	3.63572e-015	-1.9459e-014	1.62688e-014	1.66797e-015	-7.00223e-015	1.74111e-015
-1.01875e-015	1.25303e-015	-4.28013e-015	-6.11022e-016	-2.94597e-015	-2.0369e-015	-6.79093e-016	1.85565e-017	-3.51088e-015	-1.10433e-014	-6.04904e-015	-7.57406e-015	-8.09637e-015	-6.99847e-015	4.77819e-015	6.9408e-015	-6.10784e-015	-1.45252e-014	1.28565e-015	3.81822e-015	-1.99827e-014	1.6092e-014	1.40137e-015	-7.04156e-015	1.62963e-015
-1.08052e-015	1.21966e-015	-4.13201e-015	-8.1594e-016	-3.19251e-015	-2.29947e-015	-9.72541e-016	-1.45304e-016	-3.64627e-015	-1.11372e-014	-5.9525e-015	-7.79332e-015	-8.22718e-015	-7.19046e-015	4.82417e-015	6.83096e-015	-6.40087e-015	-1.48827e-014	1.24066e-015	4.00075e-015	-2.05092e-014	1.58845e-014	1.11164e-015	-7.07995e-015	1.49523e-015
-1.15419e-015	1.158e-015	-3.97702e-015	-1.04419e-015	-3.45459e-015	-2.57599e-015	-1.29368e-015	-3.3015e-016	-3.79975e-015	-1.12108e-014	-5.85367e-015	-8.01648e-015	-8.3405e-015	-7.3781e-015	4.85244e-015	6.69985e-015	-6.70384e-015	-1.52375e-014	1.16816e-015	4.18021e-015	-2.10384e-014	1.5649e-014	7.98952e-016	-7.11812e-015	1.33644e-015
-1.24031e-015	1.0662e-015	-3.81768e-015	-1.2948e-015	-3.73247e-015	-2.86665e-015	-1.64278e-015	-5.36994e-016	-3.97251e-015	-1.1267e-014	-5.75619e-015	-8.2447e-015	-8.43766e-015	-7.56166e-015	4.8611e-015	6.54787e-015	-7.01646e-015	-1.55906e-014	1.06764e-015	4.35325e-015	-2.15697e-014	1.5387e-014	4.63826e-016	-7.15768e-015	1.15205e-015
-1.33933e-015	9.41797e-016	-3.65596e-015	-1.56702e-015	-4.02609e-015	-3.17175e-015	-2.02008e-015	-7.66053e-016	-4.16513e-015	-1.13094e-014	-5.6637e-015	-8.47945e-015	-8.52009e-015	-7.74186e-015	4.84871e-015	6.37515e-015	-7.33864e-015	-1.5942e-014	9.38279e-016	4.51655e-015	-2.21029e-014	1.51005e-014	1.06403e-016	-7.19948e-015	9.41355e-016
-1.45138e-015	7.8344e-016	-3.49372e-015	-1.86047e-015	-4.3351e-015	-3.49096e-015	-2.42578e-015	-1.01763e-015	-4.37895e-015	-1.13421e-014	-5.5798e-015	-8.72198e-015	-8.58887e-015	-7.9193e-015	4.81327e-015	6.18208e-015	-7.67035e-015	-1.62919e-014	7.79358e-016	4.66656e-015	-2.26382e-014	1.47912e-014	-2.72384e-016	-7.24458e-015	7.03803e-016
-1.57707e-015	5.90603e-016	-3.33335e-015	-2.17321e-015	-4.659e-015	-3.82384e-015	-2.85921e-015	-1.29174e-015	-4.61438e-015	-1.13693e-014	-5.50759e-015	-8.97337e-015	-8.6452e-015	-8.09382e-015	4.7539e-015	5.9696e-015	-8.01139e-015	-1.66403e-014	5.90309e-016	4.79968e-015	-2.31752e-014	1.44616e-014	-6.71332e-016	-7.29467e-015	4.38539e-016
-1.71661e-015	3.62154e-016	-3.17679e-015	-2.50341e-015	-4.99734e-015	-4.17078e-015	-3.32029e-015	-1.58853e-015	-4.87223e-015	-1.1395e-014	-5.45059e-015	-9.2349e-015	-8.69125e-015	-8.26563e-015	4.66952e-015	5.73859e-015	-8.36144e-015	-1.69875e-014	3.70693e-016	4.91297e-015	-2.37127e-014	1.41138e-014	-1.08983e-015	-7.35076e-015	1.45588e-016
-1.86979e-015	9.74344e-017	-3.02577e-015	-2.84957e-015	-5.34874e-015	-4.5316e-015	-3.80847e-015	-1.90715e-015	-5.15268e-015	-1.14228e-014	-5.41159e-015	-9.50684e-015	-8.72889e-015	-8.43555e-015	4.55935e-015	5.49045e-015	-8.71983e-015	-1.73339e-014	1.20233e-016	5.0034e-015	-2.425e-014	1.375e-014	-1.52697e-015	-7.41356e-015	-1.75055e-016
-2.03615e-015	-2.03555e-016	-2.8819e-015	-3.21007e-015	-5.71178e-015	-4.9063e-015	-4.32352e-015	-2.24695e-015	-5.45578e-015	-1.14573e-014	-5.39358e-015	-9.7907e-015	-8.75941e-015	-8.60363e-015	4.42293e-015	5.22653e-015	-9.08546e-015	-1.76801e-014	-1.60932e-016	5.06744e-015	-2.47861e-014	1.33723e-014	-1.98136e-015	-7.48397e-015	-5.22753e-016
-2.2152e-015	-5.40366e-016	-2.74706e-015	-3.58238e-015	-6.08511e-015	-5.29524e-015	-4.86454e-015	-2.60639e-015	-5.78188e-015	-1.15028e-014	-5.39916e-015	-1.00869e-014	-8.78456e-015	-8.76958e-015	4.25923e-015	4.94891e-015	-9.45751e-015	-1.8026e-014	-4.73219e-016	5.10251e-015	-2.53201e-014	1.29823e-014	-2.45146e-015	-7.56329e-015	-8.97383e-016
-2.40638e-015	-9.12829e-016	-2.62301e-015	-3.96456e-015	-6.4667e-015	-5.69808e-015	-5.42984e-015	-2.98374e-015	-6.13094e-015	-1.15637e-014	-5.42968e-015	-1.03958e-014	-8.80562e-015	-8.93335e-015	4.06789e-015	4.65887e-015	-9.83514e-015	-1.83711e-014	-8.16021e-016	5.10592e-015	-2.58512e-014	1.25825e-014	-2.9363e-015	-7.6524e-015	-1.29804e-015
-2.60905e-015	-1.31917e-015	-2.51125e-015	-4.3552e-015	-6.85434e-015	-6.11441e-015	-6.01819e-015	-3.37761e-015	-6.5023e-015	-1.16442e-014	-5.4871e-015	-1.07178e-014	-8.82388e-015	-9.09457e-015	3.84925e-015	4.3588e-015	-1.0217e-014	-1.8716e-014	-1.18941e-015	5.07565e-015	-2.63784e-014	1.21749e-014	-3.43486e-015	-7.75238e-015	-1.72344e-015
-2.82247e-015	-1.75867e-015	-2.41352e-015	-4.75211e-015	-7.24625e-015	-6.54467e-015	-6.62778e-015	-3.78619e-015	-6.89551e-015	-1.17491e-014	-5.5731e-015	-1.10527e-014	-8.84119e-015	-9.25282e-015	3.60368e-015	4.05112e-015	-1.06023e-014	-1.90603e-014	-1.59309e-015	5.00941e-015	-2.69002e-014	1.17612e-014	-3.9461e-015	-7.8637e-015	-2.17214e-015
-3.04547e-015	-2.22882e-015	-2.3302e-015	-5.15292e-015	-7.64054e-015	-6.98823e-015	-7.25707e-015	-4.20789e-015	-7.30975e-015	-1.18815e-014	-5.68821e-015	-1.13997e-014	-8.85944e-015	-9.40822e-015	3.33212e-015	3.73867e-015	-1.09901e-014	-1.94041e-014	-2.02564e-015	4.90561e-015	-2.7415e-014	1.13424e-014	-4.46851e-015	-7.98736e-015	-2.64191e-015
-3.27681e-015	-2.72757e-015	-2.26245e-015	-5.55545e-015	-8.03433e-015	-7.44461e-015	-7.90417e-015	-4.6411e-015	-7.74417e-015	-1.20446e-014	-5.83282e-015	-1.17582e-014	-8.87917e-015	-9.56029e-015	3.03595e-015	3.42414e-015	-1.13793e-014	-1.97474e-014	-2.48651e-015	4.76375e-015	-2.79213e-014	1.0921e-014	-5.00056e-015	-8.12441e-015	-3.13146e-015
-3.5152e-015	-3.25252e-015	-2.21114e-015	-5.95692e-015	-8.42549e-015	-7.91355e-015	-8.56617e-015	-5.08385e-015	-8.19672e-015	-1.22418e-014	-6.00744e-015	-1.21276e-014	-8.90146e-015	-9.70877e-015	2.71624e-015	3.11076e-015	-1.17679e-014	-2.00907e-014	-2.97405e-015	4.58322e-015	-2.84175e-014	1.0498e-014	-5.54091e-015	-8.2763e-015	-3.63904e-015
-3.75908e-015	-3.80041e-015	-2.17715e-015	-6.35584e-015	-8.8112e-015	-8.3947e-015	-9.24056e-015	-5.53441e-015	-8.66558e-015	-1.24766e-014	-6.21191e-015	-1.25069e-014	-8.92803e-015	-9.85276e-015	2.37418e-015	2.80088e-015	-1.21545e-014	-2.04342e-014	-3.4869e-015	4.36373e-015	-2.89015e-014	1.00741e-014	-6.0882e-015	-8.4438e-015	-4.16238e-015
-4.00709e-015	-4.36799e-015	-2.16096e-015	-6.75014e-015	-9.18872e-015	-8.88702e-015	-9.92498e-015	-5.99043e-015	-9.14897e-015	-1.2751e-014	-6.44493e-015	-1.28952e-014	-8.95969e-015	-9.9922e-015	2.01151e-015	2.49769e-015	-1.25371e-014	-2.07778e-014	-4.02364e-015	4.10583e-015	-2.93719e-014	9.65081e-015	-6.6407e-015	-8.62776e-015	-4.69918e-015
-4.25746e-015	-4.95236e-015	-2.16262e-015	-7.13746e-015	-9.55579e-015	-9.39013e-015	-1.06167e-014	-6.45041e-015	-9.64431e-015	-1.30674e-014	-6.70554e-015	-1.32921e-014	-8.99732e-015	-1.0127e-014	1.631e-015	2.20411e-015	-1.29138e-014	-2.11217e-014	-4.58372e-015	3.81009e-015	-2.98268e-014	9.22942e-015	-7.19702e-015	-8.82825e-015	-5.24591e-015
-4.50852e-015	-5.55054e-015	-2.18285e-015	-7.51547e-015	-9.90949e-015	-9.90286e-015	-1.13128e-014	-6.91216e-015	-1.01493e-014	-1.34275e-014	-6.99228e-015	-1.36962e-014	-9.04119e-015	-1.02563e-014	1.23486e-015	1.92287e-015	-1.32829e-014	-2.14655e-014	-5.16584e-015	3.47724e-015	-3.02645e-014	8.81077e-015	-7.75582e-015	-9.04632e-015	-5.80073e-015
-4.75848e-015	-6.15835e-015	-2.22139e-015	-7.88284e-015	-1.02469e-014	-1.04244e-014	-1.20098e-014	-7.37387e-015	-1.06613e-014	-1.3832e-014	-7.30261e-015	-1.41068e-014	-9.09195e-015	-1.03791e-014	8.25514e-016	1.65691e-015	-1.36432e-014	-2.18096e-014	-5.76863e-015	3.10906e-015	-3.06834e-014	8.39499e-015	-8.31646e-015	-9.28252e-015	-6.36138e-015
-5.00537e-015	-6.77218e-015	-2.27817e-015	-8.23712e-015	-1.05654e-014	-1.0953e-014	-1.27046e-014	-7.83413e-015	-1.11782e-014	-1.42813e-014	-7.63439e-015	-1.45219e-014	-9.15036e-015	-1.04949e-014	4.05633e-016	1.40895e-015	-1.39923e-014	-2.21532e-014	-6.39078e-015	2.70759e-015	-3.10826e-014	7.98257e-015	-8.87741e-015	-9.53723e-015	-6.92572e-015
-5.24743e-015	-7.38857e-015	-2.35306e-015	-8.57696e-015	-1.08632e-014	-1.14868e-014	-1.33934e-014	-8.29081e-015	-1.16969e-014	-1.47758e-014	-7.98514e-015	-1.49399e-014	-9.21641e-015	-1.06034e-014	-2.19609e-017	1.18149e-015	-1.43289e-014	-2.24971e-014	-7.03045e-015	2.27439e-015	-3.14601e-014	7.57452e-015	-9.43733e-015	-9.81119e-015	-7.4903e-015
-5.48262e-015	-8.004e-015	-2.44528e-015	-8.90107e-015	-1.11377e-014	-1.20244e-014	-1.4073e-014	-8.74263e-015	-1.22143e-014	-1.53149e-014	-8.35193e-015	-1.53596e-014	-9.29035e-015	-1.07043e-014	-4.54712e-016	9.77189e-016	-1.46508e-014	-2.2841e-014	-7.68588e-015	1.81268e-015	-3.18144e-014	7.17123e-015	-9.99568e-015	-1.01039e-014	-8.05315e-015
-5.70869e-015	-8.61458e-015	-2.55398e-015	-9.20772e-015	-1.13867e-014	-1.25629e-014	-1.474e-014	-9.18845e-015	-1.27274e-014	-1.58972e-014	-8.73154e-015	-1.57799e-014	-9.37205e-015	-1.07975e-014	-8.89669e-016	7.98881e-016	-1.4957e-014	-2.31853e-014	-8.35507e-015	1.3253e-015	-3.21442e-014	6.77336e-015	-1.05507e-014	-1.04157e-014	-8.61189e-015
-5.92426e-015	-9.21683e-015	-2.67853e-015	-9.49551e-015	-1.16084e-014	-1.31004e-014	-1.53907e-014	-9.6273e-015	-1.3233e-014	-1.65205e-014	-9.12078e-015	-1.61995e-014	-9.46088e-015	-1.08827e-014	-1.32334e-015	6.48198e-016	-1.52456e-014	-2.35294e-014	-9.03615e-015	8.15304e-016	-3.24486e-014	6.38124e-015	-1.11011e-014	-1.0746e-014	-9.16387e-015
-6.12702e-015	-9.80645e-015	-2.81815e-015	-9.7635e-015	-1.18013e-014	-1.36345e-014	-1.60216e-014	-1.00585e-014	-1.37282e-014	-1.71833e-014	-9.51619e-015	-1.66172e-014	-9.55662e-015	-1.09593e-014	-1.75281e-015	5.27304e-016	-1.55151e-014	-2.38726e-014	-9.7277e-015	2.85892e-016	-3.27272e-014	5.9945e-015	-1.16455e-014	-1.10949e-014	-9.70716e-015
-6.31579e-015	-1.03796e-014	-2.97217e-015	-1.00108e-014	-1.19638e-014	-1.41624e-014	-1.66295e-014	-1.0481e-014	-1.42098e-014	-1.78835e-014	-9.91372e-015	-1.70316e-014	-9.65815e-015	-1.10278e-014	-2.17434e-015	4.37226e-016	-1.57646e-014	-2.42154e-014	-1.0428e-014	-2.59509e-016	-3.29792e-014	5.61258e-015	-1.21835e-014	-1.14622e-014	-1.02403e-014
-6.48873e-015	-1.09332e-014	-3.13973e-015	-1.02361e-014	-1.20945e-014	-1.46816e-014	-1.72108e-014	-1.0894e-014	-1.46748e-014	-1.86175e-014	-1.03091e-014	-1.74408e-014	-9.76578e-015	-1.10879e-014	-2.58478e-015	3.79242e-016	-1.59928e-014	-2.45579e-014	-1.1135e-014	-8.16718e-016	-3.32039e-014	5.23564e-015	-1.2714e-014	-1.18476e-014	-1.0761e-014
-6.64459e-015	-1.14642e-014	-3.31952e-015	-1.04386e-014	-1.21923e-014	-1.51893e-014	-1.77624e-014	-1.12975e-014	-1.51198e-014	-1.93817e-014	-1.06991e-014	-1.78443e-014	-9.87822e-015	-1.11395e-014	-2.98156e-015	3.5469e-016	-1.61991e-014	-2.48995e-014	-1.18467e-014	-1.38195e-015	-3.34015e-014	4.86354e-015	-1.32368e-014	-1.225e-014	-1.12676e-014
-6.78161e-015	-1.19693e-014	-3.51058e-015	-1.06177e-014	-1.22567e-014	-1.56821e-014	-1.82812e-014	-1.16916e-014	-1.55422e-014	-2.01724e-014	-1.10799e-014	-1.82424e-014	-9.99482e-015	-1.11824e-014	-3.36246e-015	3.63702e-016	-1.63824e-014	-2.52402e-014	-1.25613e-014	-1.95202e-015	-3.3572e-014	4.49577e-015	-1.3751e-014	-1.26688e-014	-1.17593e-014
-6.89835e-015	-1.24458e-014	-3.71177e-015	-1.07726e-014	-1.2288e-014	-1.61572e-014	-1.87642e-014	-1.20767e-014	-1.59387e-014	-2.09855e-014	-1.14481e-014	-1.86337e-014	-1.01146e-014	-1.12174e-014	-3.72453e-015	4.06878e-016	-1.65426e-014	-2.55793e-014	-1.32768e-014	-2.52326e-015	-3.37155e-014	4.13248e-015	-1.42554e-014	-1.31031e-014	-1.22354e-014
-6.99455e-015	-1.28918e-014	-3.92199e-015	-1.09032e-014	-1.22864e-014	-1.66114e-014	-1.92092e-014	-1.24527e-014	-1.63066e-014	-2.18161e-014	-1.17999e-014	-1.90179e-014	-1.02367e-014	-1.12449e-014	-4.06537e-015	4.83663e-016	-1.66788e-014	-2.59171e-014	-1.39917e-014	-3.0919e-015	-3.38327e-014	3.77313e-015	-1.47498e-014	-1.35519e-014	-1.26951e-014
-7.06925e-015	-1.33051e-014	-4.14028e-015	-1.10094e-014	-1.22522e-014	-1.7042e-014	-1.96135e-014	-1.28197e-014	-1.6644e-014	-2.26592e-014	-1.21323e-014	-1.93952e-014	-1.03594e-014	-1.12649e-014	-4.38308e-015	5.94143e-016	-1.67901e-014	-2.62536e-014	-1.47037e-014	-3.65503e-015	-3.39242e-014	3.41811e-015	-1.52335e-014	-1.40141e-014	-1.31374e-014
-7.12123e-015	-1.36834e-014	-4.36532e-015	-1.10912e-014	-1.21864e-014	-1.74454e-014	-1.99757e-014	-1.31783e-014	-1.69492e-014	-2.35099e-014	-1.24422e-014	-1.97649e-014	-1.0482e-014	-1.12776e-014	-4.67567e-015	7.37876e-016	-1.68777e-014	-2.65885e-014	-1.54116e-014	-4.20876e-015	-3.39913e-014	3.06657e-015	-1.57061e-014	-1.44877e-014	-1.35618e-014
-7.14984e-015	-1.40249e-014	-4.59526e-015	-1.11489e-014	-1.209e-014	-1.78191e-014	-2.0294e-014	-1.3529e-014	-1.72198e-014	-2.43631e-014	-1.27267e-014	-2.01274e-014	-1.0603e-014	-1.12834e-014	-4.94079e-015	9.13398e-016	-1.69407e-014	-2.69219e-014	-1.61136e-014	-4.7494e-015	-3.40355e-014	2.71864e-015	-1.61669e-014	-1.49713e-014	-1.39686e-014
-7.15466e-015	-1.43283e-014	-4.82938e-015	-1.11826e-014	-1.19641e-014	-1.81607e-014	-2.05669e-014	-1.38719e-014	-1.74532e-014	-2.52137e-014	-1.29836e-014	-2.04838e-014	-1.07217e-014	-1.12825e-014	-5.1776e-015	1.11978e-015	-1.69797e-014	-2.72533e-014	-1.6808e-014	-5.27458e-015	-3.40583e-014	2.37478e-015	-1.66153e-014	-1.54632e-014	-1.43576e-014
-7.13592e-015	-1.45935e-014	-5.06613e-015	-1.11919e-014	-1.18109e-014	-1.84679e-014	-2.07937e-014	-1.42084e-014	-1.76492e-014	-2.60566e-014	-1.32104e-014	-2.0834e-014	-1.0837e-014	-1.1276e-014	-5.38457e-015	1.35572e-015	-1.69956e-014	-2.75822e-014	-1.74928e-014	-5.78132e-015	-3.40616e-014	2.03428e-015	-1.70504e-014	-1.59617e-014	-1.47291e-014
-7.09372e-015	-1.48197e-014	-5.30361e-015	-1.11775e-014	-1.16322e-014	-1.87384e-014	-2.09737e-014	-1.45391e-014	-1.78063e-014	-2.68868e-014	-1.3405e-014	-2.11784e-014	-1.09478e-014	-1.12654e-014	-5.56105e-015	1.61934e-015	-1.69888e-014	-2.79087e-014	-1.8166e-014	-6.26688e-015	-3.40477e-014	1.69703e-015	-1.74726e-014	-1.64654e-014	-1.50838e-014
-7.02791e-015	-1.50064e-014	-5.54067e-015	-1.11406e-014	-1.14301e-014	-1.89703e-014	-2.11064e-014	-1.48647e-014	-1.79234e-014	-2.76994e-014	-1.35664e-014	-2.15186e-014	-1.10536e-014	-1.12514e-014	-5.70671e-015	1.90866e-015	-1.69609e-014	-2.82323e-014	-1.88263e-014	-6.72956e-015	-3.40186e-014	1.3634e-015	-1.78823e-014	-1.69723e-014	-1.54225e-014
-6.9393e-015	-1.51544e-014	-5.77574e-015	-1.10818e-014	-1.12072e-014	-1.9162e-014	-2.11922e-014	-1.51855e-014	-1.79996e-014	-2.84896e-014	-1.36937e-014	-2.18553e-014	-1.11537e-014	-1.12347e-014	-5.82162e-015	2.22124e-015	-1.69132e-014	-2.85525e-014	-1.94723e-014	-7.16753e-015	-3.39772e-014	1.03285e-015	-1.82792e-014	-1.74801e-014	-1.57455e-014
-6.82801e-015	-1.5264e-014	-6.00737e-015	-1.1002e-014	-1.09665e-014	-1.93116e-014	-2.12321e-014	-1.55019e-014	-1.80353e-014	-2.92522e-014	-1.37858e-014	-2.21889e-014	-1.12472e-014	-1.12161e-014	-5.90565e-015	2.5538e-015	-1.68469e-014	-2.88683e-014	-2.01027e-014	-7.57976e-015	-3.39265e-014	7.05295e-016	-1.86628e-014	-1.79871e-014	-1.6054e-014
-6.69544e-015	-1.53362e-014	-6.23478e-015	-1.0902e-014	-1.07104e-014	-1.9418e-014	-2.12267e-014	-1.58144e-014	-1.80315e-014	-2.99827e-014	-1.38429e-014	-2.25206e-014	-1.13334e-014	-1.11968e-014	-5.95991e-015	2.90331e-015	-1.67638e-014	-2.91793e-014	-2.07156e-014	-7.96533e-015	-3.38693e-014	3.80904e-016	-1.90336e-014	-1.8491e-014	-1.63493e-014
-6.54239e-015	-1.5372e-014	-6.45664e-015	-1.07829e-014	-1.04418e-014	-1.94813e-014	-2.11773e-014	-1.61229e-014	-1.79885e-014	-3.06767e-014	-1.38655e-014	-2.28519e-014	-1.14118e-014	-1.11779e-014	-5.98495e-015	3.26689e-015	-1.66651e-014	-2.94849e-014	-2.13096e-014	-8.32376e-015	-3.3809e-014	5.96007e-017	-1.93917e-014	-1.89903e-014	-1.66326e-014
-6.37047e-015	-1.53732e-014	-6.67191e-015	-1.06462e-014	-1.01637e-014	-1.95011e-014	-2.10861e-014	-1.64279e-014	-1.79073e-014	-3.13305e-014	-1.38545e-014	-2.31836e-014	-1.14822e-014	-1.11609e-014	-5.98227e-015	3.64117e-015	-1.65518e-014	-2.97849e-014	-2.18842e-014	-8.65476e-015	-3.37483e-014	-2.58164e-016	-1.97372e-014	-1.94836e-014	-1.69055e-014
-6.18101e-015	-1.53417e-014	-6.87926e-015	-1.04932e-014	-9.87954e-015	-1.94776e-014	-2.09553e-014	-1.67285e-014	-1.77894e-014	-3.19409e-014	-1.38109e-014	-2.35171e-014	-1.1544e-014	-1.11467e-014	-5.95316e-015	4.02259e-015	-1.64267e-014	-3.00786e-014	-2.24384e-014	-8.95852e-015	-3.36908e-014	-5.72208e-016	-2.00706e-014	-1.99693e-014	-1.71688e-014
-5.97554e-015	-1.52798e-014	-7.07715e-015	-1.03247e-014	-9.59267e-015	-1.94116e-014	-2.07865e-014	-1.70248e-014	-1.76373e-014	-3.25052e-014	-1.37362e-014	-2.38535e-014	-1.15973e-014	-1.1136e-014	-5.89905e-015	4.40782e-015	-1.62913e-014	-3.03653e-014	-2.29714e-014	-9.23537e-015	-3.36399e-014	-8.83223e-016	-2.03924e-014	-2.04455e-014	-1.7424e-014
-5.75583e-015	-1.51903e-014	-7.26477e-015	-1.01427e-014	-9.30645e-015	-1.93047e-014	-2.05825e-014	-1.73169e-014	-1.74532e-014	-3.30206e-014	-1.36324e-014	-2.41945e-014	-1.16418e-014	-1.11299e-014	-5.82202e-015	4.79306e-015	-1.61479e-014	-3.06443e-014	-2.34833e-014	-9.48582e-015	-3.3599e-014	-1.19031e-015	-2.07027e-014	-2.09103e-014	-1.76721e-014
-5.52363e-015	-1.50763e-014	-7.44108e-015	-9.94877e-015	-9.02391e-015	-1.91593e-014	-2.03465e-014	-1.76043e-014	-1.72392e-014	-3.34851e-014	-1.35023e-014	-2.45413e-014	-1.1678e-014	-1.11299e-014	-5.72471e-015	5.17447e-015	-1.59982e-014	-3.09152e-014	-2.39733e-014	-9.71193e-015	-3.35712e-014	-1.49339e-015	-2.10024e-014	-2.13623e-014	-1.79143e-014
-5.28148e-015	-1.49396e-014	-7.60505e-015	-9.74514e-015	-8.7478e-015	-1.89784e-014	-2.00811e-014	-1.78864e-014	-1.69988e-014	-3.38983e-014	-1.33487e-014	-2.48945e-014	-1.17061e-014	-1.11367e-014	-5.60932e-015	5.54879e-015	-1.58448e-014	-3.11767e-014	-2.44407e-014	-9.91518e-015	-3.35597e-014	-1.79337e-015	-2.12919e-014	-2.18004e-014	-1.81523e-014
-5.03174e-015	-1.47835e-014	-7.75563e-015	-9.53368e-015	-8.48121e-015	-1.87644e-014	-1.97901e-014	-1.81623e-014	-1.67355e-014	-3.4259e-014	-1.31744e-014	-2.52547e-014	-1.17267e-014	-1.11521e-014	-5.47808e-015	5.91221e-015	-1.56895e-014	-3.14283e-014	-2.48852e-014	-1.00973e-014	-3.35675e-014	-2.08997e-015	-2.15722e-014	-2.22243e-014	-1.83871e-014
-4.7767e-015	-1.46115e-014	-7.89199e-015	-9.31664e-015	-8.22723e-015	-1.852e-014	-1.94769e-014	-1.8431e-014	-1.64532e-014	-3.45673e-014	-1.29828e-014	-2.56227e-014	-1.17401e-014	-1.11764e-014	-5.33427e-015	6.26127e-015	-1.55348e-014	-3.16699e-014	-2.53064e-014	-1.02607e-014	-3.35975e-014	-2.38282e-015	-2.18444e-014	-2.26332e-014	-1.862e-014
-4.51837e-015	-1.44267e-014	-8.01298e-015	-9.09614e-015	-7.98839e-015	-1.82493e-014	-1.91453e-014	-1.86918e-014	-1.61552e-014	-3.48238e-014	-1.27767e-014	-2.59999e-014	-1.17471e-014	-1.12103e-014	-5.18132e-015	6.59192e-015	-1.5383e-014	-3.19008e-014	-2.57048e-014	-1.04078e-014	-3.36521e-014	-2.67218e-015	-2.21085e-014	-2.30265e-014	-1.8853e-014
-4.25897e-015	-1.42327e-014	-8.11783e-015	-8.87445e-015	-7.76666e-015	-1.79563e-014	-1.87997e-014	-1.89439e-014	-1.58456e-014	-3.50297e-014	-1.25602e-014	-2.63868e-014	-1.17486e-014	-1.1255e-014	-5.0218e-015	6.90138e-015	-1.52359e-014	-3.21203e-014	-2.60801e-014	-1.05406e-014	-3.3734e-014	-2.95801e-015	-2.23661e-014	-2.34041e-014	-1.90872e-014
-4.00126e-015	-1.40327e-014	-8.20595e-015	-8.65404e-015	-7.56435e-015	-1.76457e-014	-1.84441e-014	-1.91861e-014	-1.55286e-014	-3.51863e-014	-1.23372e-014	-2.6784e-014	-1.17454e-014	-1.13109e-014	-4.8585e-015	7.1865e-015	-1.5096e-014	-3.23275e-014	-2.64333e-014	-1.06611e-014	-3.38461e-014	-3.24043e-015	-2.2618e-014	-2.37653e-014	-1.93231e-014
-3.74719e-015	-1.38309e-014	-8.27632e-015	-8.43701e-015	-7.3839e-015	-1.73224e-014	-1.80822e-014	-1.94172e-014	-1.52084e-014	-3.52955e-014	-1.21109e-014	-2.71922e-014	-1.17383e-014	-1.13787e-014	-4.69489e-015	7.44394e-015	-1.49655e-014	-3.2522e-014	-2.67642e-014	-1.07723e-014	-3.39906e-014	-3.51988e-015	-2.28647e-014	-2.41104e-014	-1.9562e-014
-3.49924e-015	-1.36306e-014	-8.3285e-015	-8.22568e-015	-7.22641e-015	-1.69913e-014	-1.7718e-014	-1.96357e-014	-1.48896e-014	-3.53597e-014	-1.18854e-014	-2.76113e-014	-1.17286e-014	-1.1459e-014	-4.53336e-015	7.6708e-015	-1.48457e-014	-3.27031e-014	-2.70735e-014	-1.0876e-014	-3.41693e-014	-3.79649e-015	-2.31078e-014	-2.44401e-014	-1.98048e-014
-3.25931e-015	-1.34357e-014	-8.36216e-015	-8.02276e-015	-7.09334e-015	-1.66573e-014	-1.73554e-014	-1.98401e-014	-1.45769e-014	-3.53824e-014	-1.16649e-014	-2.80413e-014	-1.17174e-014	-1.15527e-014	-4.3768e-015	7.86479e-015	-1.47386e-014	-3.28708e-014	-2.73622e-014	-1.0975e-014	-3.43841e-014	-4.07039e-015	-2.33492e-014	-2.47545e-014	-2.0053e-014
-3.02978e-015	-1.32498e-014	-8.37696e-015	-7.83051e-015	-6.98556e-015	-1.63263e-014	-1.69985e-014	-2.00299e-014	-1.42744e-014	-3.53679e-014	-1.14528e-014	-2.84814e-014	-1.17059e-014	-1.16596e-014	-4.2272e-015	8.0234e-015	-1.46456e-014	-3.30242e-014	-2.76312e-014	-1.10725e-014	-3.4636e-014	-4.34185e-015	-2.35901e-014	-2.50546e-014	-2.03069e-014
-2.81296e-015	-1.30763e-014	-8.37279e-015	-7.65206e-015	-6.9039e-015	-1.60034e-014	-1.66514e-014	-2.02033e-014	-1.39862e-014	-3.53204e-014	-1.12525e-014	-2.89311e-014	-1.16952e-014	-1.17807e-014	-4.08765e-015	8.14451e-015	-1.45689e-014	-3.31633e-014	-2.78815e-014	-1.11709e-014	-3.49261e-014	-4.61232e-015	-2.38314e-014	-2.53417e-014	-2.05668e-014
-2.6107e-015	-1.29192e-014	-8.34969e-015	-7.48993e-015	-6.84878e-015	-1.56946e-014	-1.63174e-014	-2.03598e-014	-1.37166e-014	-3.52447e-014	-1.10677e-014	-2.93896e-014	-1.16867e-014	-1.19166e-014	-3.96047e-015	8.22659e-015	-1.45098e-014	-3.32877e-014	-2.81128e-014	-1.12727e-014	-3.52554e-014	-4.88244e-015	-2.40744e-014	-2.5617e-014	-2.08331e-014
-2.42471e-015	-1.27809e-014	-8.30738e-015	-7.34587e-015	-6.82025e-015	-1.54043e-014	-1.59994e-014	-2.04982e-014	-1.34696e-014	-3.51451e-014	-1.09028e-014	-2.98568e-014	-1.16818e-014	-1.20674e-014	-3.84716e-015	8.26842e-015	-1.44693e-014	-3.3397e-014	-2.83264e-014	-1.13801e-014	-3.56245e-014	-5.15277e-015	-2.43203e-014	-2.5882e-014	-2.1107e-014
-2.25673e-015	-1.26647e-014	-8.24617e-015	-7.22225e-015	-6.81755e-015	-1.51386e-014	-1.57007e-014	-2.06174e-014	-1.32491e-014	-3.50267e-014	-1.07606e-014	-3.03326e-014	-1.16811e-014	-1.22332e-014	-3.7499e-015	8.2692e-015	-1.44486e-014	-3.3492e-014	-2.85231e-014	-1.14955e-014	-3.60329e-014	-5.4244e-015	-2.45699e-014	-2.61381e-014	-2.13879e-014
-2.10822e-015	-1.25736e-014	-8.16637e-015	-7.12186e-015	-6.84092e-015	-1.49022e-014	-1.54243e-014	-2.07163e-014	-1.30595e-014	-3.48955e-014	-1.06436e-014	-3.08162e-014	-1.1686e-014	-1.24139e-014	-3.67055e-015	8.22738e-015	-1.44482e-014	-3.35725e-014	-2.87038e-014	-1.16213e-014	-3.64806e-014	-5.69784e-015	-2.48247e-014	-2.6388e-014	-2.16762e-014
-1.98059e-015	-1.25103e-014	-8.06814e-015	-7.04707e-015	-6.88855e-015	-1.47e-014	-1.51723e-014	-2.07942e-014	-1.29042e-014	-3.47573e-014	-1.05545e-014	-3.13066e-014	-1.16978e-014	-1.26096e-014	-3.61029e-015	8.14314e-015	-1.44689e-014	-3.36382e-014	-2.88696e-014	-1.17581e-014	-3.69665e-014	-5.97463e-015	-2.50859e-014	-2.66334e-014	-2.19724e-014
-1.87553e-015	-1.2477e-014	-7.95249e-015	-7.00009e-015	-6.9596e-015	-1.45366e-014	-1.49466e-014	-2.08506e-014	-1.27859e-014	-3.4617e-014	-1.0495e-014	-3.18028e-014	-1.17175e-014	-1.28208e-014	-3.57052e-015	8.0168e-015	-1.45117e-014	-3.3689e-014	-2.90218e-014	-1.19076e-014	-3.74901e-014	-6.25617e-015	-2.53545e-014	-2.68765e-014	-2.22766e-014
-1.79458e-015	-1.24759e-014	-7.82041e-015	-6.98305e-015	-7.05293e-015	-1.44161e-014	-1.47496e-014	-2.08852e-014	-1.2708e-014	-3.44801e-014	-1.04674e-014	-3.23038e-014	-1.17458e-014	-1.30474e-014	-3.55137e-015	7.84865e-015	-1.45768e-014	-3.37255e-014	-2.91614e-014	-1.20714e-014	-3.805e-014	-6.54321e-015	-2.56318e-014	-2.71189e-014	-2.2589e-014
-1.73907e-015	-1.25088e-014	-7.67254e-015	-6.99755e-015	-7.16703e-015	-1.43423e-014	-1.45827e-014	-2.08984e-014	-1.26731e-014	-3.43527e-014	-1.04728e-014	-3.28084e-014	-1.17835e-014	-1.32886e-014	-3.55298e-015	7.63928e-015	-1.46648e-014	-3.37478e-014	-2.92894e-014	-1.22509e-014	-3.86446e-014	-6.83672e-015	-2.5919e-014	-2.73631e-014	-2.29103e-014
-1.70949e-015	-1.25773e-014	-7.51013e-015	-7.04488e-015	-7.29927e-015	-1.43186e-014	-1.44473e-014	-2.08903e-014	-1.26825e-014	-3.42396e-014	-1.05121e-014	-3.33153e-014	-1.18316e-014	-1.35445e-014	-3.57575e-015	7.39003e-015	-1.47754e-014	-3.37575e-014	-2.94069e-014	-1.24473e-014	-3.92714e-014	-7.13843e-015	-2.62165e-014	-2.76117e-014	-2.32412e-014
-1.70595e-015	-1.2683e-014	-7.33479e-015	-7.12626e-015	-7.44817e-015	-1.43468e-014	-1.43446e-014	-2.08613e-014	-1.27383e-014	-3.41463e-014	-1.05855e-014	-3.38238e-014	-1.18904e-014	-1.38149e-014	-3.61942e-015	7.10275e-015	-1.49087e-014	-3.37546e-014	-2.95151e-014	-1.26615e-014	-3.9928e-014	-7.44925e-015	-2.65258e-014	-2.78662e-014	-2.35802e-014
-1.72804e-015	-1.28269e-014	-7.14718e-015	-7.24257e-015	-7.61152e-015	-1.4429e-014	-1.42752e-014	-2.08118e-014	-1.28422e-014	-3.40777e-014	-1.06932e-014	-3.43323e-014	-1.19607e-014	-1.40994e-014	-3.68339e-015	6.77887e-015	-1.50643e-014	-3.37398e-014	-2.96147e-014	-1.2893e-014	-4.06121e-014	-7.77003e-015	-2.68474e-014	-2.8129e-014	-2.39273e-014
-1.77648e-015	-1.30094e-014	-6.94873e-015	-7.39448e-015	-7.78731e-015	-1.45665e-014	-1.42387e-014	-2.07421e-014	-1.29947e-014	-3.40381e-014	-1.0835e-014	-3.484e-014	-1.20424e-014	-1.43977e-014	-3.76695e-015	6.42017e-015	-1.52415e-014	-3.37138e-014	-2.97063e-014	-1.31423e-014	-4.13202e-014	-8.1023e-015	-2.71819e-014	-2.84024e-014	-2.42826e-014
-1.85125e-015	-1.32308e-014	-6.74144e-015	-7.58192e-015	-7.97281e-015	-1.47602e-014	-1.42351e-014	-2.06529e-014	-1.31961e-014	-3.40324e-014	-1.10101e-014	-3.53453e-014	-1.21354e-014	-1.47086e-014	-3.86954e-015	6.02973e-015	-1.54398e-014	-3.36778e-014	-2.97907e-014	-1.34088e-014	-4.20493e-014	-8.44767e-015	-2.75295e-014	-2.86881e-014	-2.46461e-014
-1.95212e-015	-1.34916e-014	-6.52709e-015	-7.80542e-015	-8.166e-015	-1.50102e-014	-1.42638e-014	-2.05447e-014	-1.34464e-014	-3.40646e-014	-1.12178e-014	-3.5847e-014	-1.22395e-014	-1.50318e-014	-3.98999e-015	5.61032e-015	-1.56584e-014	-3.36324e-014	-2.98678e-014	-1.36926e-014	-4.27961e-014	-8.8074e-015	-2.78905e-014	-2.89879e-014	-2.5018e-014
-2.07805e-015	-1.37911e-014	-6.30721e-015	-8.06468e-015	-8.36409e-015	-1.53158e-014	-1.43241e-014	-2.04193e-014	-1.37451e-014	-3.41383e-014	-1.14562e-014	-3.63437e-014	-1.23547e-014	-1.53665e-014	-4.12608e-015	5.16507e-015	-1.58956e-014	-3.35787e-014	-2.99382e-014	-1.39932e-014	-4.35572e-014	-9.183e-015	-2.8264e-014	-2.93041e-014	-2.53985e-014
-2.22855e-015	-1.41287e-014	-6.08376e-015	-8.35828e-015	-8.56422e-015	-1.56763e-014	-1.44149e-014	-2.02779e-014	-1.40904e-014	-3.42565e-014	-1.17232e-014	-3.68338e-014	-1.24808e-014	-1.57126e-014	-4.27605e-015	4.697e-015	-1.61505e-014	-3.35181e-014	-3.00027e-014	-1.43096e-014	-4.43288e-014	-9.57527e-015	-2.86502e-014	-2.9638e-014	-2.57878e-014
-2.40227e-015	-1.45035e-014	-5.85893e-015	-8.68536e-015	-8.76444e-015	-1.60889e-014	-1.45346e-014	-2.01213e-014	-1.44816e-014	-3.44216e-014	-1.20171e-014	-3.73168e-014	-1.2617e-014	-1.60693e-014	-4.43824e-015	4.20979e-015	-1.64212e-014	-3.34516e-014	-3.00611e-014	-1.46421e-014	-4.51075e-014	-9.98497e-015	-2.90487e-014	-2.9991e-014	-2.6186e-014
-2.59785e-015	-1.49146e-014	-5.63527e-015	-9.04428e-015	-8.96269e-015	-1.65513e-014	-1.46815e-014	-1.99507e-014	-1.49165e-014	-3.46353e-014	-1.23351e-014	-3.77922e-014	-1.27628e-014	-1.64347e-014	-4.61029e-015	3.70658e-015	-1.67062e-014	-3.33802e-014	-3.01143e-014	-1.49895e-014	-4.58899e-014	-1.04129e-014	-2.94597e-014	-3.03645e-014	-2.65931e-014
-2.81475e-015	-1.53606e-014	-5.41485e-015	-9.43349e-015	-9.15684e-015	-1.70601e-014	-1.4854e-014	-1.97676e-014	-1.5392e-014	-3.48988e-014	-1.26742e-014	-3.82589e-014	-1.2917e-014	-1.68076e-014	-4.79e-015	3.19192e-015	-1.70037e-014	-3.33051e-014	-3.01629e-014	-1.53501e-014	-4.6672e-014	-1.08593e-014	-2.98823e-014	-3.07594e-014	-2.70095e-014
-3.05154e-015	-1.58388e-014	-5.2e-015	-9.85075e-015	-9.34449e-015	-1.76113e-014	-1.50494e-014	-1.95739e-014	-1.59056e-014	-3.52126e-014	-1.3031e-014	-3.87158e-014	-1.30783e-014	-1.71872e-014	-4.9754e-015	2.6698e-015	-1.73116e-014	-3.32276e-014	-3.02065e-014	-1.57226e-014	-4.74498e-014	-1.13245e-014	-3.03152e-014	-3.11762e-014	-2.74352e-014
-3.30591e-015	-1.63478e-014	-4.99328e-015	-1.02931e-014	-9.52334e-015	-1.82001e-014	-1.52655e-014	-1.9371e-014	-1.64538e-014	-3.55762e-014	-1.34024e-014	-3.91622e-014	-1.32456e-014	-1.75722e-014	-5.16408e-015	2.14387e-015	-1.7629e-014	-3.31484e-014	-3.02446e-014	-1.61061e-014	-4.82192e-014	-1.18086e-014	-3.07574e-014	-3.16154e-014	-2.78704e-014
-3.57659e-015	-1.6885e-014	-4.79699e-015	-1.07582e-014	-9.69182e-015	-1.88221e-014	-1.54999e-014	-1.91603e-014	-1.70332e-014	-3.59893e-014	-1.37846e-014	-3.95974e-014	-1.34176e-014	-1.79611e-014	-5.35419e-015	1.61774e-015	-1.79537e-014	-3.30689e-014	-3.02776e-014	-1.64989e-014	-4.89771e-014	-1.23121e-014	-3.12075e-014	-3.20769e-014	-2.83147e-014
-3.86174e-015	-1.74483e-014	-4.6129e-015	-1.12419e-014	-9.84875e-015	-1.94723e-014	-1.57503e-014	-1.89433e-014	-1.76397e-014	-3.64503e-014	-1.41738e-014	-4.00206e-014	-1.35925e-014	-1.83526e-014	-5.54321e-015	1.09582e-015	-1.82831e-014	-3.29901e-014	-3.03056e-014	-1.68991e-014	-4.97194e-014	-1.28345e-014	-3.16642e-014	-3.2561e-014	-2.87685e-014
-4.15894e-015	-1.80347e-014	-4.44324e-015	-1.17406e-014	-9.99342e-015	-2.0145e-014	-1.60138e-014	-1.87222e-014	-1.82689e-014	-3.69571e-014	-1.45666e-014	-4.04313e-014	-1.37687e-014	-1.87455e-014	-5.72922e-015	5.82063e-016	-1.8615e-014	-3.29135e-014	-3.03286e-014	-1.73056e-014	-5.04425e-014	-1.33759e-014	-3.21258e-014	-3.30673e-014	-2.92319e-014
-4.46608e-015	-1.86416e-014	-4.29051e-015	-1.22503e-014	-1.01245e-014	-2.08341e-014	-1.62869e-014	-1.84993e-014	-1.89171e-014	-3.75074e-014	-1.4959e-014	-4.08284e-014	-1.39447e-014	-1.91385e-014	-5.91012e-015	8.01178e-017	-1.89471e-014	-3.28401e-014	-3.03459e-014	-1.77169e-014	-5.11434e-014	-1.3936e-014	-3.25911e-014	-3.35953e-014	-2.97054e-014
-4.78046e-015	-1.92657e-014	-4.15661e-015	-1.27671e-014	-1.02413e-014	-2.1533e-014	-1.65676e-014	-1.82752e-014	-1.958e-014	-3.80986e-014	-1.5347e-014	-4.12117e-014	-1.41188e-014	-1.95305e-014	-6.08421e-015	-4.06071e-016	-1.92769e-014	-3.27711e-014	-3.03567e-014	-1.81316e-014	-5.18184e-014	-1.45134e-014	-3.30583e-014	-3.41439e-014	-3.01889e-014
-5.09983e-015	-1.99038e-014	-4.04303e-015	-1.32873e-014	-1.03437e-014	-2.22355e-014	-1.68529e-014	-1.80505e-014	-2.02529e-014	-3.87265e-014	-1.57268e-014	-4.15809e-014	-1.4289e-014	-1.99201e-014	-6.2492e-015	-8.72956e-016	-1.96023e-014	-3.27071e-014	-3.03609e-014	-1.85483e-014	-5.24646e-014	-1.51072e-014	-3.35254e-014	-3.47122e-014	-3.06837e-014
-5.42181e-015	-2.05525e-014	-3.95212e-015	-1.38062e-014	-1.04316e-014	-2.29342e-014	-1.71399e-014	-1.78261e-014	-2.09315e-014	-3.93867e-014	-1.60943e-014	-4.19354e-014	-1.4453e-014	-2.03059e-014	-6.4037e-015	-1.31718e-015	-1.99206e-014	-3.26491e-014	-3.03585e-014	-1.89654e-014	-5.30791e-014	-1.57157e-014	-3.39902e-014	-3.52997e-014	-3.11892e-014
-5.74328e-015	-2.12091e-014	-3.88511e-015	-1.43191e-014	-1.05047e-014	-2.36227e-014	-1.74258e-014	-1.76033e-014	-2.16115e-014	-4.00749e-014	-1.64461e-014	-4.22749e-014	-1.46097e-014	-2.06859e-014	-6.54631e-015	-1.73589e-015	-2.02293e-014	-3.25976e-014	-3.03494e-014	-1.9381e-014	-5.36592e-014	-1.63378e-014	-3.44509e-014	-3.59049e-014	-3.1705e-014
-6.06179e-015	-2.18704e-014	-3.84326e-015	-1.48217e-014	-1.05631e-014	-2.42947e-014	-1.77085e-014	-1.73832e-014	-2.22885e-014	-4.07863e-014	-1.67781e-014	-4.25984e-014	-1.47568e-014	-2.10581e-014	-6.67586e-015	-2.1264e-015	-2.05264e-014	-3.25533e-014	-3.03335e-014	-1.97938e-014	-5.42025e-014	-1.69711e-014	-3.49052e-014	-3.65261e-014	-3.22305e-014
-6.37499e-015	-2.25335e-014	-3.82716e-015	-1.53092e-014	-1.0608e-014	-2.49437e-014	-1.79849e-014	-1.7167e-014	-2.29579e-014	-4.15149e-014	-1.70866e-014	-4.29057e-014	-1.48928e-014	-2.1421e-014	-6.79123e-015	-2.48584e-015	-2.08096e-014	-3.25171e-014	-3.03108e-014	-2.02027e-014	-5.47072e-014	-1.7613e-014	-3.53516e-014	-3.71609e-014	-3.27658e-014
-6.68063e-015	-2.31948e-014	-3.83807e-015	-1.57771e-014	-1.06393e-014	-2.55631e-014	-1.82522e-014	-1.69548e-014	-2.36155e-014	-4.22553e-014	-1.73688e-014	-4.31963e-014	-1.5016e-014	-2.17734e-014	-6.89099e-015	-2.81197e-015	-2.10768e-014	-3.24896e-014	-3.02811e-014	-2.06062e-014	-5.51715e-014	-1.82621e-014	-3.57877e-014	-3.78076e-014	-3.3311e-014
-6.97601e-015	-2.38509e-014	-3.87711e-015	-1.6221e-014	-1.06578e-014	-2.61473e-014	-1.85091e-014	-1.67463e-014	-2.42569e-014	-4.30016e-014	-1.76216e-014	-4.347e-014	-1.51244e-014	-2.21131e-014	-6.97438e-015	-3.10261e-015	-2.1326e-014	-3.24706e-014	-3.02431e-014	-2.1003e-014	-5.55936e-014	-1.89165e-014	-3.62114e-014	-3.84644e-014	-3.38655e-014
-7.25849e-015	-2.44987e-014	-3.94436e-015	-1.66363e-014	-1.06652e-014	-2.66906e-014	-1.87531e-014	-1.65422e-014	-2.4878e-014	-4.3748e-014	-1.78434e-014	-4.37261e-014	-1.52166e-014	-2.24387e-014	-7.04148e-015	-3.35627e-015	-2.15554e-014	-3.246e-014	-3.0198e-014	-2.13918e-014	-5.59723e-014	-1.95731e-014	-3.66208e-014	-3.91295e-014	-3.44292e-014
-7.52559e-015	-2.51357e-014	-4.04009e-015	-1.70192e-014	-1.06625e-014	-2.71872e-014	-1.89822e-014	-1.63433e-014	-2.54755e-014	-4.44885e-014	-1.80317e-014	-4.39644e-014	-1.52907e-014	-2.27491e-014	-7.09279e-015	-3.57201e-015	-2.17629e-014	-3.24578e-014	-3.01452e-014	-2.1771e-014	-5.63068e-014	-2.02284e-014	-3.70142e-014	-3.98005e-014	-3.5001e-014
-7.77518e-015	-2.5759e-014	-4.16372e-015	-1.73655e-014	-1.06506e-014	-2.76328e-014	-1.9195e-014	-1.61491e-014	-2.6046e-014	-4.52174e-014	-1.81849e-014	-4.41849e-014	-1.5346e-014	-2.30426e-014	-7.12863e-015	-3.74929e-015	-2.19463e-014	-3.24646e-014	-3.00844e-014	-2.21393e-014	-5.65964e-014	-2.088e-014	-3.739e-014	-4.04752e-014	-3.55803e-014
-8.00517e-015	-2.63661e-014	-4.31548e-015	-1.76716e-014	-1.06314e-014	-2.80232e-014	-1.93903e-014	-1.59588e-014	-2.65867e-014	-4.59289e-014	-1.83016e-014	-4.43875e-014	-1.53811e-014	-2.33179e-014	-7.14938e-015	-3.88731e-015	-2.2104e-014	-3.24796e-014	-3.00167e-014	-2.24961e-014	-5.68403e-014	-2.15255e-014	-3.77465e-014	-4.11512e-014	-3.61662e-014
-8.21377e-015	-2.69549e-014	-4.49473e-015	-1.79349e-014	-1.06069e-014	-2.8355e-014	-1.9567e-014	-1.57729e-014	-2.70942e-014	-4.66167e-014	-1.83804e-014	-4.45717e-014	-1.53953e-014	-2.35731e-014	-7.15586e-015	-3.98633e-015	-2.22345e-014	-3.25032e-014	-2.99425e-014	-2.28405e-014	-5.70391e-014	-2.21612e-014	-3.80822e-014	-4.1826e-014	-3.6758e-014
-8.39905e-015	-2.75228e-014	-4.69983e-015	-1.81526e-014	-1.0579e-014	-2.86253e-014	-1.97244e-014	-1.55909e-014	-2.7567e-014	-4.72755e-014	-1.84208e-014	-4.47371e-014	-1.53881e-014	-2.38069e-014	-7.14907e-015	-4.04675e-015	-2.23374e-014	-3.25351e-014	-2.98619e-014	-2.31715e-014	-5.71928e-014	-2.27839e-014	-3.83958e-014	-4.24978e-014	-3.73541e-014
-8.55952e-015	-2.80677e-014	-4.92971e-015	-1.83226e-014	-1.05501e-014	-2.88313e-014	-1.98625e-014	-1.54129e-014	-2.80034e-014	-4.79011e-014	-1.84226e-014	-4.4884e-014	-1.53592e-014	-2.4018e-014	-7.12954e-015	-4.06921e-015	-2.24116e-014	-3.25746e-014	-2.97757e-014	-2.34873e-014	-5.73018e-014	-2.33909e-014	-3.86862e-014	-4.31647e-014	-3.79539e-014
-8.69302e-015	-2.85887e-014	-5.18328e-015	-1.84433e-014	-1.05214e-014	-2.89714e-014	-1.99805e-014	-1.52378e-014	-2.84021e-014	-4.84881e-014	-1.83859e-014	-4.50125e-014	-1.53084e-014	-2.42055e-014	-7.09921e-015	-4.05535e-015	-2.24564e-014	-3.26207e-014	-2.96833e-014	-2.37871e-014	-5.73668e-014	-2.3979e-014	-3.89526e-014	-4.38246e-014	-3.85554e-014
-8.79821e-015	-2.90841e-014	-5.45858e-015	-1.85134e-014	-1.04947e-014	-2.90439e-014	-2.00789e-014	-1.50656e-014	-2.87621e-014	-4.9032e-014	-1.83119e-014	-4.51233e-014	-1.52354e-014	-2.43689e-014	-7.06005e-015	-4.00683e-015	-2.24714e-014	-3.26728e-014	-2.95856e-014	-2.40702e-014	-5.73892e-014	-2.45453e-014	-3.91947e-014	-4.44756e-014	-3.91572e-014
-8.87433e-015	-2.9553e-014	-5.75288e-015	-1.85323e-014	-1.04721e-014	-2.90491e-014	-2.01578e-014	-1.48956e-014	-2.90837e-014	-4.95287e-014	-1.82014e-014	-4.52162e-014	-1.51405e-014	-2.45072e-014	-7.01346e-015	-3.92552e-015	-2.24571e-014	-3.2731e-014	-2.94833e-014	-2.43364e-014	-5.73702e-014	-2.50868e-014	-3.94129e-014	-4.5116e-014	-3.97585e-014
-8.92031e-015	-2.99943e-014	-6.06367e-015	-1.84997e-014	-1.04553e-014	-2.89878e-014	-2.02179e-014	-1.4728e-014	-2.93659e-014	-4.99752e-014	-1.80562e-014	-4.52909e-014	-1.50246e-014	-2.46196e-014	-6.96165e-015	-3.81361e-015	-2.24131e-014	-3.27938e-014	-2.93764e-014	-2.45838e-014	-5.73122e-014	-2.56004e-014	-3.96064e-014	-4.57436e-014	-4.03571e-014
-8.93561e-015	-3.04079e-014	-6.38863e-015	-1.84159e-014	-1.04459e-014	-2.88616e-014	-2.02599e-014	-1.45619e-014	-2.96095e-014	-5.03687e-014	-1.7878e-014	-4.53472e-014	-1.48877e-014	-2.47056e-014	-6.90686e-015	-3.67365e-015	-2.23402e-014	-3.28603e-014	-2.9266e-014	-2.4812e-014	-5.72161e-014	-2.6084e-014	-3.97752e-014	-4.63567e-014	-4.09509e-014
-8.92028e-015	-3.07929e-014	-6.72482e-015	-1.82819e-014	-1.04452e-014	-2.86718e-014	-2.02855e-014	-1.43968e-014	-2.98166e-014	-5.07065e-014	-1.76687e-014	-4.53855e-014	-1.47312e-014	-2.47653e-014	-6.85129e-015	-3.50853e-015	-2.22393e-014	-3.29301e-014	-2.91523e-014	-2.50203e-014	-5.70835e-014	-2.65347e-014	-3.99196e-014	-4.69541e-014	-4.15379e-014
-8.87377e-015	-3.11489e-014	-7.0692e-015	-1.81002e-014	-1.04547e-014	-2.84211e-014	-2.02956e-014	-1.42328e-014	-2.9988e-014	-5.0987e-014	-1.74309e-014	-4.54067e-014	-1.45566e-014	-2.47985e-014	-6.79675e-015	-3.32122e-015	-2.21111e-014	-3.30021e-014	-2.90364e-014	-2.52085e-014	-5.69165e-014	-2.69507e-014	-4.00405e-014	-4.75349e-014	-4.21168e-014
-8.79683e-015	-3.14758e-014	-7.41885e-015	-1.78727e-014	-1.0476e-014	-2.81122e-014	-2.02917e-014	-1.40696e-014	-3.01255e-014	-5.12092e-014	-1.71676e-014	-4.54121e-014	-1.43663e-014	-2.48054e-014	-6.74513e-015	-3.11532e-015	-2.19571e-014	-3.30749e-014	-2.8919e-014	-2.53757e-014	-5.67171e-014	-2.73299e-014	-4.01386e-014	-4.80978e-014	-4.26856e-014
-8.68955e-015	-3.17739e-014	-7.77095e-015	-1.76023e-014	-1.05101e-014	-2.77484e-014	-2.02754e-014	-1.39072e-014	-3.02308e-014	-5.13728e-014	-1.68816e-014	-4.54019e-014	-1.41614e-014	-2.47867e-014	-6.69866e-015	-2.89486e-015	-2.17788e-014	-3.3148e-014	-2.88001e-014	-2.55209e-014	-5.64874e-014	-2.76707e-014	-4.02155e-014	-4.86417e-014	-4.32427e-014
-8.55229e-015	-3.20438e-014	-8.12254e-015	-1.72924e-014	-1.05577e-014	-2.73342e-014	-2.02484e-014	-1.37454e-014	-3.03066e-014	-5.14778e-014	-1.65765e-014	-4.53768e-014	-1.39443e-014	-2.47429e-014	-6.65954e-015	-2.66316e-015	-2.15778e-014	-3.32198e-014	-2.86805e-014	-2.56431e-014	-5.62298e-014	-2.79713e-014	-4.02725e-014	-4.91656e-014	-4.37862e-014
-8.38581e-015	-3.22859e-014	-8.47066e-015	-1.69463e-014	-1.06198e-014	-2.68741e-014	-2.02133e-014	-1.35841e-014	-3.03558e-014	-5.1526e-014	-1.62562e-014	-4.53385e-014	-1.37172e-014	-2.46751e-014	-6.62932e-015	-2.42343e-015	-2.13564e-014	-3.32892e-014	-2.85605e-014	-2.5742e-014	-5.5947e-014	-2.82312e-014	-4.03112e-014	-4.96685e-014	-4.43139e-014
-8.1915e-015	-3.25009e-014	-8.81179e-015	-1.65678e-014	-1.06971e-014	-2.63725e-014	-2.01723e-014	-1.34245e-014	-3.0381e-014	-5.15183e-014	-1.59241e-014	-4.52876e-014	-1.3482e-014	-2.45842e-014	-6.60985e-015	-2.17984e-015	-2.11161e-014	-3.33556e-014	-2.84402e-014	-2.58176e-014	-5.56415e-014	-2.84499e-014	-4.03332e-014	-5.01501e-014	-4.48236e-014
-7.9705e-015	-3.26901e-014	-9.14335e-015	-1.6161e-014	-1.079e-014	-2.58347e-014	-2.01266e-014	-1.32672e-014	-3.03849e-014	-5.14566e-014	-1.5584e-014	-4.52247e-014	-1.32409e-014	-2.44721e-014	-6.60298e-015	-1.93669e-015	-2.08589e-014	-3.34175e-014	-2.83198e-014	-2.58695e-014	-5.53158e-014	-2.86268e-014	-4.03404e-014	-5.06104e-014	-4.53137e-014
-7.72389e-015	-3.28545e-014	-9.46221e-015	-1.57309e-014	-1.08977e-014	-2.52663e-014	-2.00785e-014	-1.31129e-014	-3.0371e-014	-5.13432e-014	-1.52395e-014	-4.51508e-014	-1.2997e-014	-2.43402e-014	-6.61e-015	-1.69764e-015	-2.05883e-014	-3.34741e-014	-2.81996e-014	-2.58973e-014	-5.49719e-014	-2.87621e-014	-4.0335e-014	-5.1049e-014	-4.57825e-014
-7.45375e-015	-3.29957e-014	-9.76546e-015	-1.52832e-014	-1.10204e-014	-2.46736e-014	-2.00305e-014	-1.29621e-014	-3.03429e-014	-5.11812e-014	-1.48944e-014	-4.50673e-014	-1.27531e-014	-2.41902e-014	-6.63286e-015	-1.46694e-015	-2.03066e-014	-3.35243e-014	-2.8079e-014	-2.59001e-014	-5.46129e-014	-2.8856e-014	-4.03193e-014	-5.1466e-014	-4.62285e-014
-7.1624e-015	-3.31148e-014	-1.00502e-014	-1.48228e-014	-1.11584e-014	-2.40624e-014	-1.99849e-014	-1.28153e-014	-3.03038e-014	-5.09749e-014	-1.45525e-014	-4.49759e-014	-1.2512e-014	-2.4024e-014	-6.67313e-015	-1.24809e-015	-2.00162e-014	-3.3568e-014	-2.79582e-014	-2.58779e-014	-5.4241e-014	-2.89091e-014	-4.02956e-014	-5.18605e-014	-4.66499e-014
-6.85158e-015	-3.32128e-014	-1.03142e-014	-1.43552e-014	-1.13114e-014	-2.34389e-014	-1.99435e-014	-1.26743e-014	-3.02572e-014	-5.07279e-014	-1.42173e-014	-4.48777e-014	-1.22762e-014	-2.38436e-014	-6.73201e-015	-1.04451e-015	-1.97204e-014	-3.36039e-014	-2.78383e-014	-2.58305e-014	-5.38588e-014	-2.8923e-014	-4.02658e-014	-5.22322e-014	-4.70453e-014
-6.52359e-015	-3.32911e-014	-1.0555e-014	-1.38859e-014	-1.14792e-014	-2.28088e-014	-1.99086e-014	-1.25397e-014	-3.0207e-014	-5.04441e-014	-1.38929e-014	-4.47743e-014	-1.20485e-014	-2.36516e-014	-6.80984e-015	-8.59537e-016	-1.94221e-014	-3.36312e-014	-2.77187e-014	-2.57582e-014	-5.34686e-014	-2.88988e-014	-4.02317e-014	-5.25817e-014	-4.74128e-014
-6.18114e-015	-3.33513e-014	-1.07705e-014	-1.34204e-014	-1.16606e-014	-2.21773e-014	-1.98822e-014	-1.2412e-014	-3.0157e-014	-5.01282e-014	-1.35826e-014	-4.46674e-014	-1.18316e-014	-2.34506e-014	-6.90746e-015	-6.95768e-016	-1.91237e-014	-3.36492e-014	-2.75987e-014	-2.56615e-014	-5.30733e-014	-2.88382e-014	-4.01958e-014	-5.29087e-014	-4.77514e-014
-5.82674e-015	-3.33947e-014	-1.09592e-014	-1.29644e-014	-1.1855e-014	-2.15501e-014	-1.98659e-014	-1.22928e-014	-3.01099e-014	-4.97849e-014	-1.32891e-014	-4.45585e-014	-1.16278e-014	-2.32434e-014	-7.02491e-015	-5.56355e-016	-1.88289e-014	-3.36575e-014	-2.74778e-014	-2.55406e-014	-5.26754e-014	-2.87437e-014	-4.01608e-014	-5.32132e-014	-4.80599e-014
-5.46284e-015	-3.34225e-014	-1.11198e-014	-1.25226e-014	-1.20615e-014	-2.09329e-014	-1.98613e-014	-1.21841e-014	-3.00682e-014	-4.94196e-014	-1.30158e-014	-4.44496e-014	-1.14397e-014	-2.30328e-014	-7.16244e-015	-4.43836e-016	-1.854e-014	-3.3655e-014	-2.73552e-014	-2.5396e-014	-5.2277e-014	-2.86174e-014	-4.01285e-014	-5.34949e-014	-4.83375e-014
-5.09164e-015	-3.34366e-014	-1.12506e-014	-1.21012e-014	-1.22789e-014	-2.03317e-014	-1.987e-014	-1.20864e-014	-3.00347e-014	-4.90377e-014	-1.2765e-014	-4.43412e-014	-1.127e-014	-2.28215e-014	-7.32032e-015	-3.60823e-016	-1.82593e-014	-3.36413e-014	-2.723e-014	-2.52284e-014	-5.18792e-014	-2.84617e-014	-4.01011e-014	-5.37538e-014	-4.85836e-014
-4.71639e-015	-3.34382e-014	-1.13512e-014	-1.17048e-014	-1.2506e-014	-1.97513e-014	-1.98933e-014	-1.20009e-014	-3.00122e-014	-4.86438e-014	-1.25391e-014	-4.42352e-014	-1.11215e-014	-2.26118e-014	-7.498e-015	-3.09077e-016	-1.79895e-014	-3.36168e-014	-2.71016e-014	-2.50382e-014	-5.14845e-014	-2.82797e-014	-4.00807e-014	-5.39899e-014	-4.87977e-014
-4.33993e-015	-3.34278e-014	-1.14219e-014	-1.13377e-014	-1.27418e-014	-1.91959e-014	-1.99322e-014	-1.19281e-014	-3.00029e-014	-4.82429e-014	-1.23402e-014	-4.41338e-014	-1.09961e-014	-2.24064e-014	-7.69503e-015	-2.90311e-016	-1.77329e-014	-3.3581e-014	-2.69691e-014	-2.48265e-014	-5.10949e-014	-2.80748e-014	-4.00691e-014	-5.42034e-014	-4.89791e-014
-3.96535e-015	-3.34065e-014	-1.14624e-014	-1.10044e-014	-1.2985e-014	-1.86694e-014	-1.99875e-014	-1.18684e-014	-3.00084e-014	-4.78399e-014	-1.21702e-014	-4.40385e-014	-1.0896e-014	-2.22082e-014	-7.91089e-015	-3.05398e-016	-1.7492e-014	-3.35337e-014	-2.6832e-014	-2.45945e-014	-5.07114e-014	-2.78502e-014	-4.00677e-014	-5.43946e-014	-4.91279e-014
-3.59587e-015	-3.33761e-014	-1.14731e-014	-1.07086e-014	-1.32347e-014	-1.81762e-014	-2.00594e-014	-1.18234e-014	-3.00311e-014	-4.744e-014	-1.20296e-014	-4.39505e-014	-1.08222e-014	-2.20198e-014	-8.14403e-015	-3.55636e-016	-1.72682e-014	-3.34751e-014	-2.66897e-014	-2.43432e-014	-5.03362e-014	-2.7609e-014	-4.00776e-014	-5.45631e-014	-4.92443e-014
-3.23385e-015	-3.33366e-014	-1.14542e-014	-1.04539e-014	-1.34891e-014	-1.77198e-014	-2.01486e-014	-1.17943e-014	-3.00718e-014	-4.70477e-014	-1.19192e-014	-4.38709e-014	-1.07765e-014	-2.18441e-014	-8.39328e-015	-4.40929e-016	-1.70636e-014	-3.34056e-014	-2.6541e-014	-2.40736e-014	-4.99709e-014	-2.73542e-014	-4.00995e-014	-5.47083e-014	-4.93277e-014
-2.88177e-015	-3.32887e-014	-1.14069e-014	-1.02431e-014	-1.37472e-014	-1.73028e-014	-2.02556e-014	-1.17818e-014	-3.01308e-014	-4.66672e-014	-1.18397e-014	-4.38006e-014	-1.07596e-014	-2.16835e-014	-8.65708e-015	-5.6115e-016	-1.68799e-014	-3.33252e-014	-2.63848e-014	-2.37873e-014	-4.96169e-014	-2.70888e-014	-4.01347e-014	-5.48307e-014	-4.93784e-014
-2.54248e-015	-3.3233e-014	-1.13329e-014	-1.00788e-014	-1.40075e-014	-1.69273e-014	-2.03796e-014	-1.17867e-014	-3.02092e-014	-4.63025e-014	-1.1791e-014	-4.37412e-014	-1.07722e-014	-2.15404e-014	-8.93408e-015	-7.16394e-016	-1.6718e-014	-3.32342e-014	-2.62205e-014	-2.34851e-014	-4.92749e-014	-2.68173e-014	-4.01835e-014	-5.49298e-014	-4.93967e-014
-2.21839e-015	-3.31705e-014	-1.12332e-014	-9.96277e-015	-1.42689e-014	-1.65942e-014	-2.05201e-014	-1.18091e-014	-3.03066e-014	-4.59573e-014	-1.17731e-014	-4.36931e-014	-1.08147e-014	-2.14168e-014	-9.22264e-015	-9.0586e-016	-1.65784e-014	-3.31332e-014	-2.60473e-014	-2.31691e-014	-4.8946e-014	-2.65426e-014	-4.02461e-014	-5.50051e-014	-4.9383e-014
-1.91156e-015	-3.31013e-014	-1.11095e-014	-9.89681e-015	-1.45304e-014	-1.6305e-014	-2.06763e-014	-1.18495e-014	-3.04237e-014	-4.56348e-014	-1.17847e-014	-4.36579e-014	-1.08874e-014	-2.13142e-014	-9.52104e-015	-1.12899e-015	-1.64623e-014	-3.30232e-014	-2.58642e-014	-2.28411e-014	-4.86316e-014	-2.62683e-014	-4.03222e-014	-5.50557e-014	-4.93382e-014
-1.62423e-015	-3.30253e-014	-1.09637e-014	-9.88196e-015	-1.47905e-014	-1.60602e-014	-2.08472e-014	-1.19077e-014	-3.05598e-014	-4.53383e-014	-1.18241e-014	-4.36353e-014	-1.09895e-014	-2.12346e-014	-9.82754e-015	-1.38397e-015	-1.63698e-014	-3.29047e-014	-2.56707e-014	-2.25029e-014	-4.83326e-014	-2.59979e-014	-4.04119e-014	-5.50817e-014	-4.92632e-014
-1.35814e-015	-3.29429e-014	-1.07988e-014	-9.91831e-015	-1.50471e-014	-1.58603e-014	-2.10313e-014	-1.19839e-014	-3.07136e-014	-4.50697e-014	-1.18895e-014	-4.36259e-014	-1.11203e-014	-2.11792e-014	-1.01398e-014	-1.66973e-015	-1.63011e-014	-3.27782e-014	-2.5466e-014	-2.21568e-014	-4.80493e-014	-2.57342e-014	-4.05156e-014	-5.50826e-014	-4.91588e-014
-1.11459e-015	-3.28543e-014	-1.06173e-014	-1.00057e-014	-1.52994e-014	-1.57043e-014	-2.12266e-014	-1.20773e-014	-3.08828e-014	-4.48307e-014	-1.19794e-014	-4.36304e-014	-1.12792e-014	-2.11491e-014	-1.0456e-014	-1.98352e-015	-1.62565e-014	-3.2645e-014	-2.52502e-014	-2.18049e-014	-4.77824e-014	-2.54797e-014	-4.06329e-014	-5.50576e-014	-4.90259e-014
-8.94744e-016	-3.2759e-014	-1.04222e-014	-1.01431e-014	-1.55469e-014	-1.55909e-014	-2.14318e-014	-1.2187e-014	-3.10658e-014	-4.46225e-014	-1.20915e-014	-4.36488e-014	-1.14645e-014	-2.11448e-014	-1.07742e-014	-2.323e-015	-1.62353e-014	-3.25058e-014	-2.50227e-014	-2.14493e-014	-4.75315e-014	-2.52368e-014	-4.07625e-014	-5.5007e-014	-4.88653e-014
-6.99985e-016	-3.26571e-014	-1.02163e-014	-1.03288e-014	-1.57883e-014	-1.55193e-014	-2.1645e-014	-1.23124e-014	-3.12602e-014	-4.44466e-014	-1.22226e-014	-4.36812e-014	-1.16743e-014	-2.11672e-014	-1.10918e-014	-2.68582e-015	-1.62365e-014	-3.23614e-014	-2.47826e-014	-2.10924e-014	-4.72975e-014	-2.50081e-014	-4.09033e-014	-5.493e-014	-4.86784e-014
-5.31321e-016	-3.25479e-014	-1.00022e-014	-1.05614e-014	-1.60227e-014	-1.54876e-014	-2.18647e-014	-1.24533e-014	-3.14636e-014	-4.43029e-014	-1.23704e-014	-4.37279e-014	-1.19069e-014	-2.12163e-014	-1.1407e-014	-3.06979e-015	-1.62592e-014	-3.22133e-014	-2.45297e-014	-2.07363e-014	-4.70811e-014	-2.47952e-014	-4.10539e-014	-5.48263e-014	-4.84668e-014
-3.89391e-016	-3.24302e-014	-9.78328e-015	-1.08379e-014	-1.62493e-014	-1.54926e-014	-2.20885e-014	-1.2608e-014	-3.16731e-014	-4.41913e-014	-1.25322e-014	-4.37884e-014	-1.21601e-014	-2.12915e-014	-1.17176e-014	-3.47197e-015	-1.63029e-014	-3.20628e-014	-2.42649e-014	-2.03829e-014	-4.68819e-014	-2.46001e-014	-4.12131e-014	-5.46953e-014	-4.82326e-014
-2.74474e-016	-3.23037e-014	-9.56227e-015	-1.11558e-014	-1.64674e-014	-1.55316e-014	-2.23135e-014	-1.2775e-014	-3.18858e-014	-4.41107e-014	-1.27048e-014	-4.38608e-014	-1.24316e-014	-2.13925e-014	-1.20223e-014	-3.88913e-015	-1.63661e-014	-3.19106e-014	-2.39884e-014	-2.0035e-014	-4.67005e-014	-2.44235e-014	-4.13794e-014	-5.45364e-014	-4.79762e-014
-1.86178e-016	-3.21679e-014	-9.34246e-015	-1.15118e-014	-1.66765e-014	-1.56016e-014	-2.25373e-014	-1.29523e-014	-3.20991e-014	-4.40597e-014	-1.28847e-014	-4.39451e-014	-1.27193e-014	-2.15186e-014	-1.23192e-014	-4.31819e-015	-1.64469e-014	-3.1758e-014	-2.3701e-014	-1.96938e-014	-4.65367e-014	-2.42671e-014	-4.15508e-014	-5.43499e-014	-4.76989e-014
-1.24087e-016	-3.20218e-014	-9.12722e-015	-1.19023e-014	-1.68759e-014	-1.56999e-014	-2.27574e-014	-1.31383e-014	-3.23097e-014	-4.40372e-014	-1.30683e-014	-4.40406e-014	-1.30201e-014	-2.16684e-014	-1.26061e-014	-4.75635e-015	-1.65438e-014	-3.16064e-014	-2.34039e-014	-1.93622e-014	-4.63905e-014	-2.4132e-014	-4.17254e-014	-5.41352e-014	-4.74021e-014
-8.79377e-017	-3.18648e-014	-8.91889e-015	-1.2323e-014	-1.70655e-014	-1.58227e-014	-2.29715e-014	-1.33309e-014	-3.25144e-014	-4.4042e-014	-1.32526e-014	-4.41452e-014	-1.3331e-014	-2.18404e-014	-1.28821e-014	-5.20012e-015	-1.66553e-014	-3.14568e-014	-2.30981e-014	-1.90425e-014	-4.62622e-014	-2.40189e-014	-4.19012e-014	-5.38925e-014	-4.70872e-014
-7.74303e-017	-3.16963e-014	-8.72063e-015	-1.27705e-014	-1.72449e-014	-1.59667e-014	-2.3177e-014	-1.35284e-014	-3.27101e-014	-4.40715e-014	-1.34337e-014	-4.42576e-014	-1.36495e-014	-2.20327e-014	-1.31462e-014	-5.64621e-015	-1.67787e-014	-3.13106e-014	-2.27845e-014	-1.8737e-014	-4.61514e-014	-2.39277e-014	-4.20771e-014	-5.36212e-014	-4.6756e-014
-9.15576e-017	-3.15147e-014	-8.53505e-015	-1.32408e-014	-1.74136e-014	-1.61281e-014	-2.33716e-014	-1.37289e-014	-3.28935e-014	-4.41228e-014	-1.36086e-014	-4.43765e-014	-1.39721e-014	-2.22438e-014	-1.33972e-014	-6.09188e-015	-1.69128e-014	-3.11689e-014	-2.24644e-014	-1.84472e-014	-4.60581e-014	-2.38582e-014	-4.22515e-014	-5.33222e-014	-4.64098e-014
-1.29121e-016	-3.13193e-014	-8.3643e-015	-1.37295e-014	-1.75716e-014	-1.63035e-014	-2.35532e-014	-1.39301e-014	-3.30613e-014	-4.41929e-014	-1.37746e-014	-4.45006e-014	-1.4296e-014	-2.24708e-014	-1.36343e-014	-6.53468e-015	-1.7056e-014	-3.10329e-014	-2.21395e-014	-1.81749e-014	-4.5982e-014	-2.38094e-014	-4.24226e-014	-5.29955e-014	-4.60498e-014
-1.88522e-016	-3.11095e-014	-8.20986e-015	-1.42324e-014	-1.77194e-014	-1.64896e-014	-2.37201e-014	-1.41299e-014	-3.32104e-014	-4.42794e-014	-1.39288e-014	-4.46285e-014	-1.46179e-014	-2.27111e-014	-1.38565e-014	-6.97227e-015	-1.72061e-014	-3.09039e-014	-2.18117e-014	-1.79216e-014	-4.59223e-014	-2.37805e-014	-4.25888e-014	-5.26418e-014	-4.56772e-014
-2.68795e-016	-3.08843e-014	-8.07375e-015	-1.4746e-014	-1.78574e-014	-1.6683e-014	-2.38705e-014	-1.43269e-014	-3.33377e-014	-4.43792e-014	-1.4069e-014	-4.47584e-014	-1.49349e-014	-2.29616e-014	-1.40632e-014	-7.4027e-015	-1.73605e-014	-3.07828e-014	-2.14826e-014	-1.76883e-014	-4.58786e-014	-2.377e-014	-4.27486e-014	-5.22621e-014	-4.52939e-014
-3.68317e-016	-3.06427e-014	-7.95745e-015	-1.52665e-014	-1.79851e-014	-1.68795e-014	-2.40028e-014	-1.4519e-014	-3.34407e-014	-4.44886e-014	-1.41927e-014	-4.48887e-014	-1.52439e-014	-2.32193e-014	-1.42546e-014	-7.82267e-015	-1.75177e-014	-3.06703e-014	-2.11545e-014	-1.74756e-014	-4.58509e-014	-2.37772e-014	-4.29001e-014	-5.18572e-014	-4.49014e-014
-4.84882e-016	-3.03847e-014	-7.8622e-015	-1.57888e-014	-1.81027e-014	-1.70763e-014	-2.41151e-014	-1.47043e-014	-3.35172e-014	-4.46042e-014	-1.42985e-014	-4.50179e-014	-1.55417e-014	-2.34809e-014	-1.44307e-014	-8.22975e-015	-1.7676e-014	-3.05672e-014	-2.08284e-014	-1.72849e-014	-4.58379e-014	-2.38007e-014	-4.30419e-014	-5.14284e-014	-4.45006e-014
-6.16222e-016	-3.01098e-014	-7.78884e-015	-1.6309e-014	-1.82108e-014	-1.72711e-014	-2.42059e-014	-1.48807e-014	-3.35654e-014	-4.47224e-014	-1.43848e-014	-4.51436e-014	-1.58252e-014	-2.37433e-014	-1.4592e-014	-8.62223e-015	-1.78349e-014	-3.04747e-014	-2.0507e-014	-1.71175e-014	-4.58389e-014	-2.38391e-014	-4.31732e-014	-5.09769e-014	-4.40925e-014
-7.60654e-016	-2.98172e-014	-7.73746e-015	-1.68236e-014	-1.831e-014	-1.74607e-014	-2.42747e-014	-1.5047e-014	-3.35829e-014	-4.48405e-014	-1.44508e-014	-4.52644e-014	-1.60918e-014	-2.40039e-014	-1.4738e-014	-8.99869e-015	-1.79939e-014	-3.03937e-014	-2.01921e-014	-1.69737e-014	-4.58538e-014	-2.38911e-014	-4.32935e-014	-5.05041e-014	-4.36778e-014
-9.1616e-016	-2.95067e-014	-7.70793e-015	-1.73292e-014	-1.84008e-014	-1.76425e-014	-2.43208e-014	-1.52016e-014	-3.35683e-014	-4.49551e-014	-1.44951e-014	-4.53785e-014	-1.63393e-014	-2.42588e-014	-1.48695e-014	-9.35839e-015	-1.8151e-014	-3.03243e-014	-1.98865e-014	-1.6854e-014	-4.58813e-014	-2.3955e-014	-4.34019e-014	-5.00114e-014	-4.32578e-014
-1.08102e-015	-2.91783e-014	-7.69985e-015	-1.78223e-014	-1.84842e-014	-1.78152e-014	-2.43434e-014	-1.53439e-014	-3.35212e-014	-4.50628e-014	-1.45171e-014	-4.54842e-014	-1.65654e-014	-2.45047e-014	-1.49869e-014	-9.70017e-015	-1.83054e-014	-3.02677e-014	-1.95923e-014	-1.67581e-014	-4.59203e-014	-2.40289e-014	-4.34979e-014	-4.95008e-014	-4.28339e-014
-1.25328e-015	-2.88315e-014	-7.71302e-015	-1.83002e-014	-1.85609e-014	-1.79768e-014	-2.43434e-014	-1.54725e-014	-3.34412e-014	-4.51606e-014	-1.45172e-014	-4.55794e-014	-1.67683e-014	-2.4738e-014	-1.50916e-014	-1.00234e-014	-1.84559e-014	-3.02241e-014	-1.93116e-014	-1.66863e-014	-4.59708e-014	-2.41104e-014	-4.35813e-014	-4.89738e-014	-4.24068e-014
-1.43054e-015	-2.84665e-014	-7.74639e-015	-1.87603e-014	-1.86317e-014	-1.81263e-014	-2.43205e-014	-1.55862e-014	-3.33273e-014	-4.52459e-014	-1.44963e-014	-4.56635e-014	-1.69456e-014	-2.49555e-014	-1.51842e-014	-1.0327e-014	-1.86024e-014	-3.01937e-014	-1.90472e-014	-1.66387e-014	-4.60322e-014	-2.41975e-014	-4.36514e-014	-4.84329e-014	-4.1978e-014
-1.61075e-015	-2.80835e-014	-7.7979e-015	-1.92009e-014	-1.86975e-014	-1.82625e-014	-2.42758e-014	-1.5685e-014	-3.31796e-014	-4.53162e-014	-1.44554e-014	-4.57348e-014	-1.70959e-014	-2.51541e-014	-1.5266e-014	-1.06115e-014	-1.87443e-014	-3.01768e-014	-1.88009e-014	-1.66141e-014	-4.61031e-014	-2.42888e-014	-4.37083e-014	-4.78803e-014	-4.15481e-014
-1.79242e-015	-2.76829e-014	-7.86632e-015	-1.962e-014	-1.87591e-014	-1.83852e-014	-2.42107e-014	-1.57697e-014	-3.29992e-014	-4.53697e-014	-1.43953e-014	-4.57919e-014	-1.72184e-014	-2.53306e-014	-1.53381e-014	-1.08772e-014	-1.88816e-014	-3.01729e-014	-1.85749e-014	-1.66119e-014	-4.61827e-014	-2.43825e-014	-4.37521e-014	-4.7318e-014	-4.11179e-014
-1.974e-015	-2.72653e-014	-7.94958e-015	-2.00165e-014	-1.88173e-014	-1.84943e-014	-2.4126e-014	-1.58404e-014	-3.27866e-014	-4.54038e-014	-1.43174e-014	-4.58329e-014	-1.73122e-014	-2.54824e-014	-1.54024e-014	-1.11247e-014	-1.90139e-014	-3.01826e-014	-1.83707e-014	-1.66319e-014	-4.627e-014	-2.44762e-014	-4.37832e-014	-4.67492e-014	-4.06879e-014
-2.15353e-015	-2.68314e-014	-8.04521e-015	-2.03898e-014	-1.88737e-014	-1.85898e-014	-2.40234e-014	-1.5896e-014	-3.25429e-014	-4.54172e-014	-1.42239e-014	-4.58565e-014	-1.73771e-014	-2.5607e-014	-1.54599e-014	-1.13545e-014	-1.91423e-014	-3.02051e-014	-1.81906e-014	-1.66733e-014	-4.63639e-014	-2.45684e-014	-4.38025e-014	-4.61767e-014	-4.02591e-014
-2.32931e-015	-2.6382e-014	-8.1511e-015	-2.07397e-014	-1.89284e-014	-1.86727e-014	-2.39053e-014	-1.59374e-014	-3.22697e-014	-4.54088e-014	-1.4117e-014	-4.58617e-014	-1.74132e-014	-2.57023e-014	-1.55129e-014	-1.15681e-014	-1.9267e-014	-3.02403e-014	-1.80361e-014	-1.67338e-014	-4.64631e-014	-2.46575e-014	-4.38109e-014	-4.56033e-014	-3.98321e-014
-2.50026e-015	-2.59182e-014	-8.2644e-015	-2.10659e-014	-1.89829e-014	-1.87438e-014	-2.37739e-014	-1.59655e-014	-3.19692e-014	-4.53777e-014	-1.39993e-014	-4.58475e-014	-1.74202e-014	-2.57657e-014	-1.55625e-014	-1.17666e-014	-1.93883e-014	-3.02871e-014	-1.79085e-014	-1.68119e-014	-4.65665e-014	-2.4743e-014	-4.38089e-014	-4.50315e-014	-3.94087e-014
-2.66509e-015	-2.54407e-014	-8.38247e-015	-2.13691e-014	-1.90386e-014	-1.88043e-014	-2.36321e-014	-1.59816e-014	-3.16435e-014	-4.53226e-014	-1.3874e-014	-4.58135e-014	-1.73985e-014	-2.57957e-014	-1.56102e-014	-1.19514e-014	-1.9507e-014	-3.03451e-014	-1.78097e-014	-1.69063e-014	-4.66729e-014	-2.48231e-014	-4.37974e-014	-4.44638e-014	-3.89897e-014
-2.82332e-015	-2.49507e-014	-8.50191e-015	-2.16502e-014	-1.90963e-014	-1.88561e-014	-2.34822e-014	-1.59868e-014	-3.12951e-014	-4.52434e-014	-1.37439e-014	-4.57592e-014	-1.73493e-014	-2.57914e-014	-1.56571e-014	-1.21241e-014	-1.96244e-014	-3.04135e-014	-1.77399e-014	-1.70158e-014	-4.6781e-014	-2.48976e-014	-4.37783e-014	-4.39023e-014	-3.85753e-014
-2.9741e-015	-2.44496e-014	-8.61905e-015	-2.19103e-014	-1.9157e-014	-1.89003e-014	-2.33273e-014	-1.59827e-014	-3.09271e-014	-4.51405e-014	-1.36119e-014	-4.5684e-014	-1.72733e-014	-2.57521e-014	-1.57052e-014	-1.22867e-014	-1.97408e-014	-3.04911e-014	-1.77003e-014	-1.71382e-014	-4.68897e-014	-2.49657e-014	-4.37521e-014	-4.33495e-014	-3.81654e-014
-3.11698e-015	-2.3939e-014	-8.73091e-015	-2.21499e-014	-1.92213e-014	-1.89394e-014	-2.31707e-014	-1.59702e-014	-3.05423e-014	-4.50137e-014	-1.34817e-014	-4.55875e-014	-1.71713e-014	-2.56769e-014	-1.5756e-014	-1.24403e-014	-1.98575e-014	-3.05773e-014	-1.76915e-014	-1.72714e-014	-4.69979e-014	-2.50274e-014	-4.37208e-014	-4.28082e-014	-3.77611e-014
-3.2515e-015	-2.34202e-014	-8.83472e-015	-2.23712e-014	-1.92909e-014	-1.89759e-014	-2.30153e-014	-1.5951e-014	-3.0144e-014	-4.48632e-014	-1.33562e-014	-4.54695e-014	-1.70449e-014	-2.55653e-014	-1.58113e-014	-1.2587e-014	-1.99757e-014	-3.06714e-014	-1.77128e-014	-1.74139e-014	-4.7104e-014	-2.50816e-014	-4.3686e-014	-4.2281e-014	-3.73627e-014
-3.37765e-015	-2.28944e-014	-8.92709e-015	-2.25765e-014	-1.93666e-014	-1.90126e-014	-2.28646e-014	-1.59266e-014	-2.97357e-014	-4.46902e-014	-1.32393e-014	-4.53301e-014	-1.68954e-014	-2.54181e-014	-1.58723e-014	-1.27288e-014	-2.0096e-014	-3.07717e-014	-1.77641e-014	-1.75642e-014	-4.72064e-014	-2.51278e-014	-4.36486e-014	-4.17696e-014	-3.69712e-014
-3.49545e-015	-2.23633e-014	-9.00505e-015	-2.27673e-014	-1.94496e-014	-1.90519e-014	-2.27218e-014	-1.58993e-014	-2.93204e-014	-4.44953e-014	-1.31339e-014	-4.51697e-014	-1.67249e-014	-2.52354e-014	-1.59397e-014	-1.28677e-014	-2.02193e-014	-3.0877e-014	-1.78452e-014	-1.77202e-014	-4.73036e-014	-2.51668e-014	-4.36097e-014	-4.12758e-014	-3.65867e-014
-3.60574e-015	-2.18288e-014	-9.06591e-015	-2.2946e-014	-1.95408e-014	-1.90961e-014	-2.259e-014	-1.58714e-014	-2.8902e-014	-4.42796e-014	-1.30433e-014	-4.49887e-014	-1.65351e-014	-2.50178e-014	-1.60149e-014	-1.30056e-014	-2.03461e-014	-3.09858e-014	-1.7956e-014	-1.78797e-014	-4.73945e-014	-2.51997e-014	-4.35709e-014	-4.08018e-014	-3.62102e-014
-3.70882e-015	-2.12926e-014	-9.10684e-015	-2.31157e-014	-1.96407e-014	-1.91479e-014	-2.24723e-014	-1.58441e-014	-2.8484e-014	-4.40442e-014	-1.29707e-014	-4.47874e-014	-1.63278e-014	-2.47665e-014	-1.60987e-014	-1.31443e-014	-2.04779e-014	-3.10965e-014	-1.80953e-014	-1.80413e-014	-4.74777e-014	-2.52265e-014	-4.3533e-014	-4.03495e-014	-3.58428e-014
-3.80483e-015	-2.07561e-014	-9.12501e-015	-2.32787e-014	-1.97503e-014	-1.92102e-014	-2.23722e-014	-1.5819e-014	-2.80697e-014	-4.37902e-014	-1.29183e-014	-4.45665e-014	-1.61053e-014	-2.44833e-014	-1.61918e-014	-1.32849e-014	-2.06149e-014	-3.12073e-014	-1.82617e-014	-1.82029e-014	-4.75516e-014	-2.52486e-014	-4.34967e-014	-3.99194e-014	-3.54853e-014
-3.89476e-015	-2.02218e-014	-9.11855e-015	-2.34362e-014	-1.98707e-014	-1.92839e-014	-2.22924e-014	-1.57987e-014	-2.76627e-014	-4.35192e-014	-1.28892e-014	-4.43274e-014	-1.58696e-014	-2.41702e-014	-1.62954e-014	-1.34287e-014	-2.07576e-014	-3.13173e-014	-1.84542e-014	-1.83626e-014	-4.76153e-014	-2.52667e-014	-4.34632e-014	-3.95127e-014	-3.5138e-014
-3.97971e-015	-1.96921e-014	-9.08514e-015	-2.35914e-014	-2.00028e-014	-1.93713e-014	-2.22356e-014	-1.57843e-014	-2.72664e-014	-4.32331e-014	-1.28857e-014	-4.40703e-014	-1.56231e-014	-2.38286e-014	-1.64094e-014	-1.35774e-014	-2.09073e-014	-3.14248e-014	-1.86713e-014	-1.85193e-014	-4.76677e-014	-2.52818e-014	-4.3433e-014	-3.91304e-014	-3.48017e-014
-4.06016e-015	-1.9168e-014	-9.02338e-015	-2.37466e-014	-2.0147e-014	-1.94743e-014	-2.22039e-014	-1.57769e-014	-2.68833e-014	-4.29333e-014	-1.29096e-014	-4.37967e-014	-1.53675e-014	-2.3461e-014	-1.65345e-014	-1.3732e-014	-2.10644e-014	-3.15286e-014	-1.89107e-014	-1.8671e-014	-4.77074e-014	-2.52953e-014	-4.34069e-014	-3.87728e-014	-3.44766e-014
-4.13756e-015	-1.86516e-014	-8.93224e-015	-2.39039e-014	-2.03038e-014	-1.95942e-014	-2.21998e-014	-1.57781e-014	-2.65163e-014	-4.26212e-014	-1.29618e-014	-4.35076e-014	-1.5105e-014	-2.30696e-014	-1.66717e-014	-1.38936e-014	-2.12284e-014	-3.1627e-014	-1.917e-014	-1.88166e-014	-4.7733e-014	-2.53081e-014	-4.33856e-014	-3.84409e-014	-3.4164e-014
-4.21322e-015	-1.81451e-014	-8.81091e-015	-2.40654e-014	-2.04731e-014	-1.97331e-014	-2.22252e-014	-1.57894e-014	-2.61678e-014	-4.22985e-014	-1.30434e-014	-4.32042e-014	-1.48379e-014	-2.26574e-014	-1.68207e-014	-1.40627e-014	-2.13986e-014	-3.17182e-014	-1.9447e-014	-1.89551e-014	-4.77437e-014	-2.53224e-014	-4.33689e-014	-3.81345e-014	-3.38643e-014
-4.28841e-015	-1.76498e-014	-8.65901e-015	-2.42332e-014	-2.06553e-014	-1.98913e-014	-2.22812e-014	-1.58122e-014	-2.58407e-014	-4.19672e-014	-1.31555e-014	-4.28872e-014	-1.4568e-014	-2.22273e-014	-1.69814e-014	-1.424e-014	-2.15744e-014	-3.18004e-014	-1.97396e-014	-1.90855e-014	-4.7738e-014	-2.53395e-014	-4.33568e-014	-3.78532e-014	-3.35779e-014
-4.36402e-015	-1.71674e-014	-8.47658e-015	-2.44083e-014	-2.08502e-014	-2.00697e-014	-2.23692e-014	-1.58469e-014	-2.55363e-014	-4.16282e-014	-1.32981e-014	-4.2558e-014	-1.42975e-014	-2.17821e-014	-1.7154e-014	-1.44259e-014	-2.1755e-014	-3.18727e-014	-2.00445e-014	-1.92073e-014	-4.7715e-014	-2.53609e-014	-4.33497e-014	-3.75964e-014	-3.33053e-014
-4.44174e-015	-1.66997e-014	-8.26443e-015	-2.45929e-014	-2.10573e-014	-2.02684e-014	-2.24897e-014	-1.58932e-014	-2.52561e-014	-4.12828e-014	-1.34708e-014	-4.22181e-014	-1.40285e-014	-2.13247e-014	-1.73379e-014	-1.46201e-014	-2.19403e-014	-3.19342e-014	-2.03594e-014	-1.93197e-014	-4.76734e-014	-2.53873e-014	-4.33469e-014	-3.73633e-014	-3.30465e-014
-4.52243e-015	-1.62478e-014	-8.02286e-015	-2.4788e-014	-2.12764e-014	-2.04871e-014	-2.26435e-014	-1.59518e-014	-2.50014e-014	-4.09319e-014	-1.36732e-014	-4.18695e-014	-1.37623e-014	-2.08581e-014	-1.75324e-014	-1.48223e-014	-2.21285e-014	-3.19837e-014	-2.06818e-014	-1.94223e-014	-4.76126e-014	-2.54199e-014	-4.33475e-014	-3.71534e-014	-3.28024e-014
-4.60734e-015	-1.58131e-014	-7.75288e-015	-2.49943e-014	-2.15073e-014	-2.07254e-014	-2.28303e-014	-1.60235e-014	-2.47733e-014	-4.0577e-014	-1.39042e-014	-4.15136e-014	-1.35006e-014	-2.03855e-014	-1.77368e-014	-1.50325e-014	-2.23188e-014	-3.20198e-014	-2.10089e-014	-1.95149e-014	-4.75319e-014	-2.54606e-014	-4.33504e-014	-3.6965e-014	-3.25731e-014
-4.69772e-015	-1.53966e-014	-7.45684e-015	-2.52124e-014	-2.17495e-014	-2.09821e-014	-2.30497e-014	-1.61074e-014	-2.45723e-014	-4.0219e-014	-1.41617e-014	-4.11518e-014	-1.32446e-014	-1.99098e-014	-1.79504e-014	-1.52499e-014	-2.25098e-014	-3.20416e-014	-2.13374e-014	-1.95968e-014	-4.74302e-014	-2.55101e-014	-4.3355e-014	-3.67968e-014	-3.23587e-014
-4.79354e-015	-1.49999e-014	-7.1369e-015	-2.54425e-014	-2.20023e-014	-2.12561e-014	-2.33005e-014	-1.62032e-014	-2.43991e-014	-3.98586e-014	-1.44439e-014	-4.07857e-014	-1.2995e-014	-1.94341e-014	-1.81724e-014	-1.54734e-014	-2.26995e-014	-3.20486e-014	-2.16646e-014	-1.9669e-014	-4.73073e-014	-2.55697e-014	-4.33609e-014	-3.66465e-014	-3.21594e-014
-4.89579e-015	-1.46234e-014	-6.79503e-015	-2.5685e-014	-2.22646e-014	-2.1546e-014	-2.35816e-014	-1.63099e-014	-2.42531e-014	-3.94966e-014	-1.47485e-014	-4.04161e-014	-1.27533e-014	-1.89617e-014	-1.84021e-014	-1.57015e-014	-2.28856e-014	-3.20408e-014	-2.1987e-014	-1.97317e-014	-4.71628e-014	-2.56407e-014	-4.33672e-014	-3.65126e-014	-3.1975e-014
-5.00525e-015	-1.42678e-014	-6.43416e-015	-2.59393e-014	-2.25353e-014	-2.18494e-014	-2.38911e-014	-1.64264e-014	-2.41334e-014	-3.91332e-014	-1.50728e-014	-4.00448e-014	-1.2521e-014	-1.84956e-014	-1.8638e-014	-1.59333e-014	-2.30657e-014	-3.20169e-014	-2.2302e-014	-1.97858e-014	-4.69966e-014	-2.57234e-014	-4.33724e-014	-3.63938e-014	-3.18058e-014
-5.12287e-015	-1.3934e-014	-6.05764e-015	-2.62049e-014	-2.28136e-014	-2.21637e-014	-2.42264e-014	-1.65514e-014	-2.40391e-014	-3.87686e-014	-1.54145e-014	-3.96743e-014	-1.2299e-014	-1.80385e-014	-1.88795e-014	-1.6167e-014	-2.3238e-014	-3.19764e-014	-2.26077e-014	-1.98312e-014	-4.6809e-014	-2.5819e-014	-4.3375e-014	-3.62875e-014	-3.16512e-014
-5.24898e-015	-1.36225e-014	-5.6691e-015	-2.64806e-014	-2.30983e-014	-2.24867e-014	-2.45849e-014	-1.66833e-014	-2.39692e-014	-3.84031e-014	-1.57696e-014	-3.93052e-014	-1.2088e-014	-1.75928e-014	-1.91256e-014	-1.64007e-014	-2.34007e-014	-3.19195e-014	-2.29016e-014	-1.98685e-014	-4.66001e-014	-2.59278e-014	-4.33738e-014	-3.6192e-014	-3.15112e-014
-5.3831e-015	-1.33336e-014	-5.27194e-015	-2.67651e-014	-2.33878e-014	-2.28153e-014	-2.49639e-014	-1.68211e-014	-2.39221e-014	-3.80361e-014	-1.61342e-014	-3.8939e-014	-1.18887e-014	-1.71612e-014	-1.93746e-014	-1.66331e-014	-2.35514e-014	-3.18461e-014	-2.31816e-014	-1.98992e-014	-4.63702e-014	-2.60503e-014	-4.33678e-014	-3.61052e-014	-3.13857e-014
-5.52549e-015	-1.30669e-014	-4.87005e-015	-2.70571e-014	-2.36805e-014	-2.31464e-014	-2.53599e-014	-1.69636e-014	-2.38964e-014	-3.76678e-014	-1.65051e-014	-3.85775e-014	-1.17019e-014	-1.6746e-014	-1.96258e-014	-1.68624e-014	-2.36875e-014	-3.17562e-014	-2.3445e-014	-1.99245e-014	-4.61198e-014	-2.61862e-014	-4.33551e-014	-3.6025e-014	-3.12744e-014
-5.67606e-015	-1.28216e-014	-4.46763e-015	-2.73545e-014	-2.39747e-014	-2.34773e-014	-2.57696e-014	-1.71086e-014	-2.389e-014	-3.72985e-014	-1.68784e-014	-3.82226e-014	-1.15276e-014	-1.63494e-014	-1.9878e-014	-1.70874e-014	-2.38073e-014	-3.16505e-014	-2.36895e-014	-1.99457e-014	-4.58494e-014	-2.63358e-014	-4.33353e-014	-3.59492e-014	-3.11767e-014
-5.8346e-015	-1.25977e-014	-4.06846e-015	-2.76558e-014	-2.42685e-014	-2.38046e-014	-2.61896e-014	-1.72548e-014	-2.39003e-014	-3.69279e-014	-1.72505e-014	-3.78762e-014	-1.13663e-014	-1.59731e-014	-2.01304e-014	-1.73058e-014	-2.3909e-014	-3.15292e-014	-2.39134e-014	-1.99638e-014	-4.55596e-014	-2.65e-014	-4.33071e-014	-3.58756e-014	-3.10921e-014
-6.0006e-015	-1.23945e-014	-3.67725e-015	-2.79592e-014	-2.45608e-014	-2.41254e-014	-2.66172e-014	-1.74006e-014	-2.39253e-014	-3.65554e-014	-1.76173e-014	-3.75399e-014	-1.12186e-014	-1.56186e-014	-2.03817e-014	-1.75157e-014	-2.39909e-014	-3.13925e-014	-2.41148e-014	-1.99801e-014	-4.52517e-014	-2.66783e-014	-4.32689e-014	-3.5802e-014	-3.10201e-014
-6.17312e-015	-1.22116e-014	-3.29853e-015	-2.82624e-014	-2.48501e-014	-2.44362e-014	-2.70481e-014	-1.75447e-014	-2.39623e-014	-3.61813e-014	-1.79748e-014	-3.72142e-014	-1.10844e-014	-1.52872e-014	-2.06309e-014	-1.77154e-014	-2.4051e-014	-3.12412e-014	-2.42922e-014	-1.99959e-014	-4.49265e-014	-2.68697e-014	-4.32192e-014	-3.57262e-014	-3.09604e-014
-6.35111e-015	-1.20482e-014	-2.93621e-015	-2.85631e-014	-2.51345e-014	-2.47331e-014	-2.74782e-014	-1.76855e-014	-2.40088e-014	-3.58054e-014	-1.83198e-014	-3.69002e-014	-1.09637e-014	-1.49803e-014	-2.08774e-014	-1.79033e-014	-2.40877e-014	-3.10766e-014	-2.4444e-014	-2.00128e-014	-4.45851e-014	-2.70745e-014	-4.31569e-014	-3.56465e-014	-3.09118e-014
-6.53375e-015	-1.19032e-014	-2.59475e-015	-2.88591e-014	-2.54127e-014	-2.50126e-014	-2.79034e-014	-1.78213e-014	-2.4062e-014	-3.54273e-014	-1.86491e-014	-3.65987e-014	-1.0857e-014	-1.46988e-014	-2.11197e-014	-1.8078e-014	-2.40992e-014	-3.08997e-014	-2.45694e-014	-2.0032e-014	-4.42286e-014	-2.72913e-014	-4.30811e-014	-3.55612e-014	-3.0874e-014
-6.7198e-015	-1.17759e-014	-2.27767e-015	-2.91478e-014	-2.56827e-014	-2.52721e-014	-2.83202e-014	-1.79504e-014	-2.41195e-014	-3.50472e-014	-1.89591e-014	-3.63107e-014	-1.07647e-014	-1.44432e-014	-2.13569e-014	-1.82383e-014	-2.40842e-014	-3.07117e-014	-2.46685e-014	-2.00551e-014	-4.38583e-014	-2.75187e-014	-4.29917e-014	-3.54687e-014	-3.08458e-014
-6.90838e-015	-1.16652e-014	-1.98846e-015	-2.94266e-014	-2.59432e-014	-2.55089e-014	-2.87249e-014	-1.80714e-014	-2.41779e-014	-3.46649e-014	-1.92469e-014	-3.6037e-014	-1.06866e-014	-1.42141e-014	-2.15881e-014	-1.83831e-014	-2.40422e-014	-3.05142e-014	-2.47408e-014	-2.00834e-014	-4.34761e-014	-2.77564e-014	-4.2888e-014	-3.53677e-014	-3.08261e-014
-7.09847e-015	-1.15698e-014	-1.73127e-015	-2.96929e-014	-2.61927e-014	-2.572e-014	-2.91133e-014	-1.81834e-014	-2.42343e-014	-3.42807e-014	-1.95099e-014	-3.57789e-014	-1.06231e-014	-1.40115e-014	-2.18127e-014	-1.85113e-014	-2.39726e-014	-3.03082e-014	-2.47858e-014	-2.01179e-014	-4.30839e-014	-2.80032e-014	-4.27696e-014	-3.52568e-014	-3.0814e-014
-7.28884e-015	-1.1488e-014	-1.50937e-015	-2.9944e-014	-2.64299e-014	-2.59028e-014	-2.94819e-014	-1.8285e-014	-2.42859e-014	-3.3895e-014	-1.97456e-014	-3.55373e-014	-1.05749e-014	-1.38356e-014	-2.20295e-014	-1.86221e-014	-2.38751e-014	-3.00948e-014	-2.48036e-014	-2.01596e-014	-4.26837e-014	-2.82587e-014	-4.26361e-014	-3.51353e-014	-3.08086e-014
-7.47845e-015	-1.14182e-014	-1.3252e-015	-3.01783e-014	-2.66533e-014	-2.60563e-014	-2.98281e-014	-1.83763e-014	-2.43307e-014	-3.35079e-014	-1.99518e-014	-3.53134e-014	-1.05414e-014	-1.36862e-014	-2.22389e-014	-1.8715e-014	-2.37493e-014	-2.98759e-014	-2.47945e-014	-2.02097e-014	-4.22781e-014	-2.85215e-014	-4.24871e-014	-3.50021e-014	-3.08089e-014
-7.66561e-015	-1.13591e-014	-1.18122e-015	-3.03935e-014	-2.68618e-014	-2.61788e-014	-3.01488e-014	-1.84564e-014	-2.43669e-014	-3.31201e-014	-2.01264e-014	-3.51073e-014	-1.05236e-014	-1.3563e-014	-2.24404e-014	-1.87904e-014	-2.35954e-014	-2.96528e-014	-2.47596e-014	-2.02693e-014	-4.18682e-014	-2.87901e-014	-4.23234e-014	-3.48572e-014	-3.08139e-014
-7.84969e-015	-1.13089e-014	-1.07955e-015	-3.05881e-014	-2.70549e-014	-2.62689e-014	-3.04413e-014	-1.85254e-014	-2.43927e-014	-3.27326e-014	-2.02687e-014	-3.49195e-014	-1.05215e-014	-1.34658e-014	-2.26331e-014	-1.88481e-014	-2.34139e-014	-2.9427e-014	-2.46994e-014	-2.03393e-014	-4.14558e-014	-2.90633e-014	-4.21454e-014	-3.47001e-014	-3.08227e-014
-8.02955e-015	-1.12659e-014	-1.02146e-015	-3.07607e-014	-2.72324e-014	-2.6326e-014	-3.07035e-014	-1.85836e-014	-2.44062e-014	-3.23457e-014	-2.03778e-014	-3.47496e-014	-1.05355e-014	-1.33939e-014	-2.28171e-014	-1.88883e-014	-2.32065e-014	-2.92001e-014	-2.46154e-014	-2.04196e-014	-4.10432e-014	-2.93401e-014	-4.19533e-014	-3.45305e-014	-3.08342e-014
-8.20339e-015	-1.12283e-014	-1.00877e-015	-3.09092e-014	-2.73941e-014	-2.63496e-014	-3.09335e-014	-1.86318e-014	-2.44055e-014	-3.19607e-014	-2.04534e-014	-3.45975e-014	-1.05658e-014	-1.33462e-014	-2.29917e-014	-1.89112e-014	-2.2974e-014	-2.89732e-014	-2.45087e-014	-2.05108e-014	-4.06324e-014	-2.96188e-014	-4.17475e-014	-3.43485e-014	-3.08472e-014
-8.3701e-015	-1.11943e-014	-1.04186e-015	-3.10327e-014	-2.75394e-014	-2.63403e-014	-3.11301e-014	-1.86706e-014	-2.43899e-014	-3.15789e-014	-2.04954e-014	-3.44632e-014	-1.06131e-014	-1.3322e-014	-2.31567e-014	-1.89176e-014	-2.27176e-014	-2.87478e-014	-2.43808e-014	-2.06134e-014	-4.02253e-014	-2.9898e-014	-4.15293e-014	-3.41539e-014	-3.08614e-014
-8.5288e-015	-1.11622e-014	-1.12104e-015	-3.11305e-014	-2.76685e-014	-2.62989e-014	-3.1293e-014	-1.87002e-014	-2.43585e-014	-3.12018e-014	-2.05049e-014	-3.43468e-014	-1.06778e-014	-1.33204e-014	-2.33122e-014	-1.89086e-014	-2.24387e-014	-2.85263e-014	-2.42337e-014	-2.07274e-014	-3.98236e-014	-3.01758e-014	-4.12992e-014	-3.3947e-014	-3.08758e-014
-8.67896e-015	-1.11309e-014	-1.2458e-015	-3.12025e-014	-2.77817e-014	-2.62265e-014	-3.14216e-014	-1.87222e-014	-2.43111e-014	-3.08313e-014	-2.04819e-014	-3.42476e-014	-1.07603e-014	-1.3341e-014	-2.34584e-014	-1.88858e-014	-2.21399e-014	-2.83095e-014	-2.4069e-014	-2.08527e-014	-3.94292e-014	-3.04512e-014	-4.10583e-014	-3.37284e-014	-3.08894e-014
-8.8199e-015	-1.10984e-014	-1.41481e-015	-3.12483e-014	-2.78793e-014	-2.61245e-014	-3.15153e-014	-1.87381e-014	-2.42471e-014	-3.04684e-014	-2.04283e-014	-3.41646e-014	-1.08614e-014	-1.33822e-014	-2.35958e-014	-1.88506e-014	-2.18234e-014	-2.80987e-014	-2.38888e-014	-2.09889e-014	-3.90444e-014	-3.07228e-014	-4.08075e-014	-3.34985e-014	-3.0901e-014
-8.95074e-015	-1.10637e-014	-1.62733e-015	-3.12676e-014	-2.79623e-014	-2.59949e-014	-3.15746e-014	-1.87489e-014	-2.41667e-014	-3.01151e-014	-2.03459e-014	-3.40966e-014	-1.09817e-014	-1.34427e-014	-2.37245e-014	-1.88046e-014	-2.14914e-014	-2.78951e-014	-2.36951e-014	-2.11351e-014	-3.86702e-014	-3.09888e-014	-4.05483e-014	-3.32581e-014	-3.091e-014
-9.07113e-015	-1.10252e-014	-1.88169e-015	-3.12611e-014	-2.80312e-014	-2.58409e-014	-3.1601e-014	-1.8756e-014	-2.407e-014	-2.97732e-014	-2.02376e-014	-3.40426e-014	-1.11217e-014	-1.35214e-014	-2.38445e-014	-1.87495e-014	-2.11463e-014	-2.76997e-014	-2.34899e-014	-2.12909e-014	-3.83081e-014	-3.12475e-014	-4.02813e-014	-3.3008e-014	-3.09153e-014
-9.18111e-015	-1.09817e-014	-2.17598e-015	-3.12297e-014	-2.80882e-014	-2.56644e-014	-3.15961e-014	-1.8762e-014	-2.39572e-014	-2.94445e-014	-2.01052e-014	-3.40011e-014	-1.12817e-014	-1.36168e-014	-2.39568e-014	-1.86871e-014	-2.07912e-014	-2.75139e-014	-2.32755e-014	-2.14548e-014	-3.796e-014	-3.14978e-014	-4.0008e-014	-3.27492e-014	-3.09159e-014
-9.28138e-015	-1.09323e-014	-2.50745e-015	-3.11744e-014	-2.81346e-014	-2.54682e-014	-3.15607e-014	-1.8769e-014	-2.38297e-014	-2.91314e-014	-1.99514e-014	-3.39704e-014	-1.14616e-014	-1.37274e-014	-2.40614e-014	-1.86197e-014	-2.0429e-014	-2.73384e-014	-2.30551e-014	-2.16256e-014	-3.76267e-014	-3.17386e-014	-3.97299e-014	-3.24821e-014	-3.09109e-014
-9.37265e-015	-1.08757e-014	-2.87291e-015	-3.1097e-014	-2.8172e-014	-2.52556e-014	-3.14967e-014	-1.87784e-014	-2.36892e-014	-2.88355e-014	-1.97798e-014	-3.39489e-014	-1.16618e-014	-1.3852e-014	-2.41584e-014	-1.85496e-014	-2.0063e-014	-2.71739e-014	-2.28312e-014	-2.18029e-014	-3.73089e-014	-3.19687e-014	-3.94479e-014	-3.22078e-014	-3.09001e-014
-9.45493e-015	-1.08115e-014	-3.26871e-015	-3.09991e-014	-2.8202e-014	-2.50312e-014	-3.14068e-014	-1.87922e-014	-2.35367e-014	-2.8559e-014	-1.9593e-014	-3.39348e-014	-1.18827e-014	-1.39892e-014	-2.42487e-014	-1.84783e-014	-1.96958e-014	-2.70217e-014	-2.26059e-014	-2.19852e-014	-3.70079e-014	-3.21861e-014	-3.91627e-014	-3.19276e-014	-3.08825e-014
-9.52867e-015	-1.07387e-014	-3.69144e-015	-3.08836e-014	-2.82266e-014	-2.47989e-014	-3.12938e-014	-1.88127e-014	-2.3374e-014	-2.83037e-014	-1.93944e-014	-3.39257e-014	-1.21245e-014	-1.41374e-014	-2.43327e-014	-1.84085e-014	-1.93306e-014	-2.68821e-014	-2.23819e-014	-2.21705e-014	-3.6724e-014	-3.23901e-014	-3.88753e-014	-3.16421e-014	-3.08574e-014
-9.59434e-015	-1.06565e-014	-4.13705e-015	-3.07531e-014	-2.82481e-014	-2.45627e-014	-3.11609e-014	-1.88419e-014	-2.3203e-014	-2.80718e-014	-1.91871e-014	-3.39199e-014	-1.23868e-014	-1.42954e-014	-2.44113e-014	-1.83426e-014	-1.89705e-014	-2.67547e-014	-2.21614e-014	-2.23574e-014	-3.64578e-014	-3.25793e-014	-3.85868e-014	-3.13517e-014	-3.08243e-014
-9.6527e-015	-1.05649e-014	-4.60132e-015	-3.06102e-014	-2.82685e-014	-2.43266e-014	-3.10116e-014	-1.88819e-014	-2.30261e-014	-2.78644e-014	-1.8975e-014	-3.39157e-014	-1.26694e-014	-1.44617e-014	-2.44853e-014	-1.82828e-014	-1.86188e-014	-2.66403e-014	-2.19462e-014	-2.25436e-014	-3.62094e-014	-3.27526e-014	-3.82979e-014	-3.10573e-014	-3.07823e-014
-9.70524e-015	-1.04636e-014	-5.07927e-015	-3.04578e-014	-2.82901e-014	-2.40949e-014	-3.0849e-014	-1.89339e-014	-2.28446e-014	-2.76825e-014	-1.87614e-014	-3.39106e-014	-1.29714e-014	-1.4635e-014	-2.45553e-014	-1.82313e-014	-1.82788e-014	-2.65393e-014	-2.17386e-014	-2.27279e-014	-3.59788e-014	-3.29082e-014	-3.80091e-014	-3.07594e-014	-3.07314e-014
-9.75294e-015	-1.03522e-014	-5.56656e-015	-3.0299e-014	-2.83148e-014	-2.38725e-014	-3.06766e-014	-1.89998e-014	-2.26611e-014	-2.75283e-014	-1.85497e-014	-3.3902e-014	-1.32925e-014	-1.48142e-014	-2.46219e-014	-1.81896e-014	-1.79523e-014	-2.64522e-014	-2.15401e-014	-2.29088e-014	-3.57655e-014	-3.30443e-014	-3.77202e-014	-3.04586e-014	-3.06708e-014
-9.79655e-015	-1.02307e-014	-6.05883e-015	-3.01368e-014	-2.83447e-014	-2.36634e-014	-3.04982e-014	-1.9081e-014	-2.24781e-014	-2.74017e-014	-1.83425e-014	-3.38867e-014	-1.36318e-014	-1.49976e-014	-2.46862e-014	-1.81597e-014	-1.76412e-014	-2.63788e-014	-2.13527e-014	-2.30841e-014	-3.55694e-014	-3.316e-014	-3.7432e-014	-3.01554e-014	-3.06001e-014
-9.83794e-015	-1.00998e-014	-6.55097e-015	-2.99749e-014	-2.83824e-014	-2.34714e-014	-3.03183e-014	-1.91791e-014	-2.22983e-014	-2.73039e-014	-1.81431e-014	-3.38619e-014	-1.39879e-014	-1.51841e-014	-2.47491e-014	-1.81431e-014	-1.73476e-014	-2.63184e-014	-2.11783e-014	-2.32518e-014	-3.53905e-014	-3.32541e-014	-3.71441e-014	-2.98502e-014	-3.05187e-014
-9.87813e-015	-9.95981e-015	-7.03813e-015	-2.98167e-014	-2.84298e-014	-2.32999e-014	-3.01404e-014	-1.92953e-014	-2.2124e-014	-2.72361e-014	-1.79538e-014	-3.38255e-014	-1.43602e-014	-1.53725e-014	-2.48115e-014	-1.81411e-014	-1.70741e-014	-2.6271e-014	-2.10185e-014	-2.34106e-014	-3.52274e-014	-3.33257e-014	-3.68557e-014	-2.95434e-014	-3.04265e-014
-9.91837e-015	-9.81056e-015	-7.51595e-015	-2.96661e-014	-2.84881e-014	-2.31528e-014	-2.99674e-014	-1.943e-014	-2.1957e-014	-2.71976e-014	-1.77772e-014	-3.37744e-014	-1.47474e-014	-1.55618e-014	-2.4874e-014	-1.81554e-014	-1.68225e-014	-2.62364e-014	-2.08749e-014	-2.35586e-014	-3.50796e-014	-3.33737e-014	-3.65668e-014	-2.92349e-014	-3.0323e-014
-9.95987e-015	-9.6526e-015	-7.98009e-015	-2.95275e-014	-2.85597e-014	-2.30341e-014	-2.98031e-014	-1.95835e-014	-2.17996e-014	-2.71878e-014	-1.76159e-014	-3.37059e-014	-1.51485e-014	-1.57502e-014	-2.49373e-014	-1.81865e-014	-1.65948e-014	-2.62141e-014	-2.07488e-014	-2.36938e-014	-3.49463e-014	-3.33961e-014	-3.62771e-014	-2.89247e-014	-3.02077e-014
-1.00043e-014	-9.48673e-015	-8.42561e-015	-2.94044e-014	-2.86464e-014	-2.29469e-014	-2.96512e-014	-1.97565e-014	-2.16541e-014	-2.72065e-014	-1.74723e-014	-3.36178e-014	-1.55618e-014	-1.59359e-014	-2.50023e-014	-1.82352e-014	-1.63913e-014	-2.62036e-014	-2.0641e-014	-2.38153e-014	-3.48257e-014	-3.33913e-014	-3.59856e-014	-2.86127e-014	-3.00805e-014
-1.00527e-014	-9.314e-015	-8.84854e-015	-2.93001e-014	-2.87496e-014	-2.28932e-014	-2.95148e-014	-1.99499e-014	-2.15226e-014	-2.72532e-014	-1.73477e-014	-3.35076e-014	-1.59852e-014	-1.6118e-014	-2.50695e-014	-1.83022e-014	-1.62134e-014	-2.62046e-014	-2.05523e-014	-2.39218e-014	-3.47162e-014	-3.33581e-014	-3.56903e-014	-2.82982e-014	-2.99404e-014
-1.01066e-014	-9.1351e-015	-9.24488e-015	-2.92188e-014	-2.8871e-014	-2.28749e-014	-2.93968e-014	-2.01625e-014	-2.14071e-014	-2.7327e-014	-1.72434e-014	-3.33725e-014	-1.64169e-014	-1.62947e-014	-2.51396e-014	-1.83875e-014	-1.60625e-014	-2.62158e-014	-2.04837e-014	-2.40118e-014	-3.46165e-014	-3.32949e-014	-3.53899e-014	-2.79809e-014	-2.97876e-014
-1.01674e-014	-8.95115e-015	-9.61154e-015	-2.91638e-014	-2.90114e-014	-2.28942e-014	-2.92999e-014	-2.03942e-014	-2.13097e-014	-2.74253e-014	-1.71604e-014	-3.32102e-014	-1.68546e-014	-1.6465e-014	-2.52132e-014	-1.84911e-014	-1.59388e-014	-2.62369e-014	-2.04343e-014	-2.40851e-014	-3.45246e-014	-3.31997e-014	-3.50828e-014	-2.76599e-014	-2.96219e-014
-1.0236e-014	-8.76296e-015	-9.94488e-015	-2.91386e-014	-2.91719e-014	-2.29517e-014	-2.92267e-014	-2.06437e-014	-2.1232e-014	-2.75461e-014	-1.7099e-014	-3.30188e-014	-1.72962e-014	-1.66276e-014	-2.52915e-014	-1.86134e-014	-1.58427e-014	-2.6267e-014	-2.04049e-014	-2.41404e-014	-3.44387e-014	-3.30725e-014	-3.47674e-014	-2.73335e-014	-2.9443e-014
-1.03128e-014	-8.57123e-015	-1.02416e-014	-2.91457e-014	-2.9353e-014	-2.30486e-014	-2.91796e-014	-2.091e-014	-2.11753e-014	-2.76871e-014	-1.70595e-014	-3.27958e-014	-1.77388e-014	-1.67809e-014	-2.53751e-014	-1.87533e-014	-1.57743e-014	-2.63054e-014	-2.03954e-014	-2.41773e-014	-3.43565e-014	-3.2912e-014	-3.44418e-014	-2.70021e-014	-2.92503e-014
-1.03989e-014	-8.37669e-015	-1.04993e-014	-2.91885e-014	-2.95548e-014	-2.31853e-014	-2.91599e-014	-2.11921e-014	-2.11413e-014	-2.78452e-014	-1.70417e-014	-3.25399e-014	-1.818e-014	-1.69238e-014	-2.54646e-014	-1.89105e-014	-1.57332e-014	-2.63511e-014	-2.04046e-014	-2.41956e-014	-3.42758e-014	-3.27174e-014	-3.41043e-014	-2.66647e-014	-2.9044e-014
-1.04948e-014	-8.17956e-015	-1.0715e-014	-2.92699e-014	-2.97769e-014	-2.33617e-014	-2.91686e-014	-2.1488e-014	-2.11299e-014	-2.8018e-014	-1.70455e-014	-3.22498e-014	-1.86174e-014	-1.70548e-014	-2.55601e-014	-1.90842e-014	-1.57185e-014	-2.64034e-014	-2.04318e-014	-2.4195e-014	-3.41952e-014	-3.24879e-014	-3.37535e-014	-2.63205e-014	-2.88236e-014
-1.06007e-014	-7.98044e-015	-1.08878e-014	-2.93916e-014	-3.0019e-014	-2.35769e-014	-2.92068e-014	-2.17956e-014	-2.11423e-014	-2.82026e-014	-1.70698e-014	-3.19239e-014	-1.90485e-014	-1.71729e-014	-2.56623e-014	-1.9273e-014	-1.57293e-014	-2.64617e-014	-2.04765e-014	-2.4176e-014	-3.41135e-014	-3.22222e-014	-3.33873e-014	-2.59686e-014	-2.85891e-014
-1.07174e-014	-7.78029e-015	-1.10166e-014	-2.95547e-014	-3.02806e-014	-2.38302e-014	-2.92746e-014	-2.21134e-014	-2.11783e-014	-2.83949e-014	-1.71132e-014	-3.15607e-014	-1.94706e-014	-1.72764e-014	-2.57716e-014	-1.94753e-014	-1.57649e-014	-2.65251e-014	-2.05381e-014	-2.41385e-014	-3.40286e-014	-3.1919e-014	-3.30035e-014	-2.56079e-014	-2.83405e-014
-1.08445e-014	-7.57938e-015	-1.10998e-014	-2.97607e-014	-3.05608e-014	-2.412e-014	-2.93721e-014	-2.24391e-014	-2.12389e-014	-2.85912e-014	-1.71745e-014	-3.11601e-014	-1.98813e-014	-1.73649e-014	-2.58881e-014	-1.9689e-014	-1.5824e-014	-2.65926e-014	-2.06151e-014	-2.40832e-014	-3.39382e-014	-3.15779e-014	-3.26009e-014	-2.52374e-014	-2.80782e-014
-1.09818e-014	-7.37807e-015	-1.11376e-014	-3.00109e-014	-3.08582e-014	-2.44444e-014	-2.94989e-014	-2.27716e-014	-2.13242e-014	-2.87881e-014	-1.72518e-014	-3.07222e-014	-2.02782e-014	-1.74368e-014	-2.60121e-014	-1.99132e-014	-1.59052e-014	-2.66636e-014	-2.0706e-014	-2.40105e-014	-3.38405e-014	-3.11983e-014	-3.21777e-014	-2.48563e-014	-2.78016e-014
-1.11288e-014	-7.17623e-015	-1.11302e-014	-3.03057e-014	-3.11713e-014	-2.48014e-014	-2.96546e-014	-2.31085e-014	-2.1433e-014	-2.89817e-014	-1.73435e-014	-3.02476e-014	-2.06597e-014	-1.7491e-014	-2.61441e-014	-2.01456e-014	-1.6007e-014	-2.67373e-014	-2.08088e-014	-2.39218e-014	-3.37347e-014	-3.07799e-014	-3.17322e-014	-2.4463e-014	-2.7511e-014
-1.1285e-014	-6.97469e-015	-1.10778e-014	-3.06449e-014	-3.14986e-014	-2.51891e-014	-2.98385e-014	-2.34475e-014	-2.15649e-014	-2.91675e-014	-1.74476e-014	-2.9736e-014	-2.10231e-014	-1.75268e-014	-2.6284e-014	-2.03848e-014	-1.61275e-014	-2.68131e-014	-2.0922e-014	-2.38178e-014	-3.36192e-014	-3.03228e-014	-3.12634e-014	-2.4057e-014	-2.7206e-014
-1.1449e-014	-6.77356e-015	-1.09815e-014	-3.10277e-014	-3.18381e-014	-2.56045e-014	-3.00493e-014	-2.37866e-014	-2.17192e-014	-2.93421e-014	-1.75616e-014	-2.91883e-014	-2.13663e-014	-1.75435e-014	-2.64321e-014	-2.06292e-014	-1.62652e-014	-2.68901e-014	-2.10435e-014	-2.37001e-014	-3.34921e-014	-2.98267e-014	-3.077e-014	-2.36377e-014	-2.68869e-014
-1.16206e-014	-6.57343e-015	-1.08426e-014	-3.14538e-014	-3.2188e-014	-2.60446e-014	-3.02853e-014	-2.41242e-014	-2.18948e-014	-2.95012e-014	-1.76835e-014	-2.86061e-014	-2.16876e-014	-1.75396e-014	-2.65881e-014	-2.08769e-014	-1.64188e-014	-2.69673e-014	-2.11715e-014	-2.35701e-014	-3.33524e-014	-2.92921e-014	-3.02513e-014	-2.32041e-014	-2.65532e-014
-1.17982e-014	-6.37381e-015	-1.06625e-014	-3.19219e-014	-3.25455e-014	-2.65062e-014	-3.05445e-014	-2.44585e-014	-2.20909e-014	-2.96406e-014	-1.78109e-014	-2.79911e-014	-2.1985e-014	-1.75145e-014	-2.67522e-014	-2.11264e-014	-1.6586e-014	-2.70444e-014	-2.13033e-014	-2.34294e-014	-3.31995e-014	-2.87191e-014	-2.9707e-014	-2.27556e-014	-2.62049e-014
-1.19804e-014	-6.17525e-015	-1.04434e-014	-3.24305e-014	-3.29079e-014	-2.69857e-014	-3.08249e-014	-2.47881e-014	-2.23057e-014	-2.97567e-014	-1.79411e-014	-2.73448e-014	-2.22565e-014	-1.74679e-014	-2.69241e-014	-2.1376e-014	-1.67649e-014	-2.71209e-014	-2.14361e-014	-2.32799e-014	-3.3032e-014	-2.81089e-014	-2.91362e-014	-2.22923e-014	-2.58434e-014
-1.2166e-014	-5.97738e-015	-1.01876e-014	-3.29774e-014	-3.32728e-014	-2.74801e-014	-3.11238e-014	-2.51117e-014	-2.25377e-014	-2.98457e-014	-1.80724e-014	-2.66692e-014	-2.25016e-014	-1.73996e-014	-2.71035e-014	-2.16236e-014	-1.69536e-014	-2.71965e-014	-2.15673e-014	-2.31228e-014	-3.28491e-014	-2.74628e-014	-2.85392e-014	-2.18135e-014	-2.54687e-014
-1.23527e-014	-5.77913e-015	-9.8977e-015	-3.356e-014	-3.3638e-014	-2.79858e-014	-3.14383e-014	-2.54287e-014	-2.2785e-014	-2.99047e-014	-1.82017e-014	-2.59667e-014	-2.27184e-014	-1.73101e-014	-2.72902e-014	-2.18675e-014	-1.71502e-014	-2.72699e-014	-2.16956e-014	-2.29599e-014	-3.26499e-014	-2.67816e-014	-2.7916e-014	-2.13189e-014	-2.50806e-014
-1.25395e-014	-5.58054e-015	-9.57663e-015	-3.41752e-014	-3.40011e-014	-2.84989e-014	-3.17662e-014	-2.57379e-014	-2.30457e-014	-2.9931e-014	-1.83269e-014	-2.52398e-014	-2.29065e-014	-1.71991e-014	-2.74827e-014	-2.21063e-014	-1.73532e-014	-2.73407e-014	-2.18184e-014	-2.2793e-014	-3.24342e-014	-2.60672e-014	-2.72673e-014	-2.08086e-014	-2.46797e-014
-1.27247e-014	-5.3809e-015	-9.22747e-015	-3.48199e-014	-3.43593e-014	-2.90162e-014	-3.21048e-014	-2.60376e-014	-2.3318e-014	-2.99218e-014	-1.84465e-014	-2.44923e-014	-2.30656e-014	-1.70664e-014	-2.76809e-014	-2.23384e-014	-1.75604e-014	-2.74081e-014	-2.19328e-014	-2.26233e-014	-3.22018e-014	-2.53213e-014	-2.65944e-014	-2.02826e-014	-2.42668e-014
-1.29074e-014	-5.17947e-015	-8.85351e-015	-3.54901e-014	-3.47098e-014	-2.95343e-014	-3.24515e-014	-2.63271e-014	-2.35993e-014	-2.98739e-014	-1.85586e-014	-2.37274e-014	-2.31947e-014	-1.69127e-014	-2.78842e-014	-2.25616e-014	-1.77697e-014	-2.74723e-014	-2.20366e-014	-2.24524e-014	-3.19524e-014	-2.45461e-014	-2.58975e-014	-1.97412e-014	-2.38425e-014
-1.30852e-014	-4.97619e-015	-8.45794e-015	-3.61814e-014	-3.50499e-014	-3.005e-014	-3.28029e-014	-2.66061e-014	-2.38874e-014	-2.97863e-014	-1.86608e-014	-2.29486e-014	-2.32936e-014	-1.67383e-014	-2.80917e-014	-2.27752e-014	-1.7979e-014	-2.75327e-014	-2.21278e-014	-2.22819e-014	-3.16862e-014	-2.37432e-014	-2.51789e-014	-1.9185e-014	-2.34083e-014
-1.32566e-014	-4.76974e-015	-8.04469e-015	-3.68895e-014	-3.53772e-014	-3.05605e-014	-3.31569e-014	-2.68748e-014	-2.41808e-014	-2.96569e-014	-1.87512e-014	-2.21596e-014	-2.3363e-014	-1.65435e-014	-2.83031e-014	-2.29778e-014	-1.81871e-014	-2.75886e-014	-2.22041e-014	-2.21125e-014	-3.14035e-014	-2.29147e-014	-2.44408e-014	-1.86153e-014	-2.29647e-014
-1.34195e-014	-4.55926e-015	-7.61789e-015	-3.76098e-014	-3.569e-014	-3.10631e-014	-3.35107e-014	-2.71328e-014	-2.44776e-014	-2.94851e-014	-1.88286e-014	-2.13641e-014	-2.34034e-014	-1.6329e-014	-2.85174e-014	-2.31689e-014	-1.83927e-014	-2.76395e-014	-2.2263e-014	-2.19449e-014	-3.11044e-014	-2.20634e-014	-2.36854e-014	-1.8033e-014	-2.25128e-014
-1.35722e-014	-4.34435e-015	-7.18086e-015	-3.83378e-014	-3.5986e-014	-3.15554e-014	-3.38614e-014	-2.73812e-014	-2.47756e-014	-2.9271e-014	-1.8892e-014	-2.05668e-014	-2.34157e-014	-1.60961e-014	-2.87336e-014	-2.33477e-014	-1.85947e-014	-2.76848e-014	-2.23025e-014	-2.17803e-014	-3.07895e-014	-2.11919e-014	-2.2915e-014	-1.74386e-014	-2.20542e-014
-1.37136e-014	-4.12445e-015	-6.73737e-015	-3.90685e-014	-3.62633e-014	-3.20354e-014	-3.4207e-014	-2.76207e-014	-2.50732e-014	-2.90143e-014	-1.89407e-014	-1.97716e-014	-2.34004e-014	-1.58458e-014	-2.89504e-014	-2.35135e-014	-1.87913e-014	-2.77234e-014	-2.23206e-014	-2.16187e-014	-3.04592e-014	-2.0303e-014	-2.21326e-014	-1.68332e-014	-2.15895e-014
-1.38421e-014	-3.89864e-015	-6.29128e-015	-3.97969e-014	-3.65204e-014	-3.25016e-014	-3.45449e-014	-2.78519e-014	-2.53688e-014	-2.87154e-014	-1.89738e-014	-1.89828e-014	-2.3359e-014	-1.55795e-014	-2.91662e-014	-2.36662e-014	-1.89809e-014	-2.77553e-014	-2.23157e-014	-2.14608e-014	-3.01138e-014	-1.94001e-014	-2.1341e-014	-1.62186e-014	-2.11197e-014
-1.39564e-014	-3.66658e-015	-5.84611e-015	-4.05179e-014	-3.67554e-014	-3.29521e-014	-3.48728e-014	-2.80753e-014	-2.56599e-014	-2.83757e-014	-1.89915e-014	-1.82043e-014	-2.32931e-014	-1.52985e-014	-2.93797e-014	-2.38052e-014	-1.91631e-014	-2.77803e-014	-2.22857e-014	-2.1306e-014	-2.97544e-014	-1.84862e-014	-2.05437e-014	-1.55962e-014	-2.06463e-014
-1.40552e-014	-3.42731e-015	-5.40527e-015	-4.12265e-014	-3.6967e-014	-3.33851e-014	-3.51889e-014	-2.82926e-014	-2.59448e-014	-2.79964e-014	-1.89937e-014	-1.744e-014	-2.32037e-014	-1.50045e-014	-2.95904e-014	-2.39303e-014	-1.93369e-014	-2.77984e-014	-2.22296e-014	-2.11538e-014	-2.93818e-014	-1.75649e-014	-1.97442e-014	-1.49676e-014	-2.01701e-014
-1.41377e-014	-3.18033e-015	-4.97249e-015	-4.19174e-014	-3.71543e-014	-3.37996e-014	-3.54914e-014	-2.85051e-014	-2.62212e-014	-2.75795e-014	-1.898e-014	-1.66941e-014	-2.30926e-014	-1.46992e-014	-2.97969e-014	-2.40416e-014	-1.95014e-014	-2.78089e-014	-2.21461e-014	-2.10037e-014	-2.89968e-014	-1.66395e-014	-1.89457e-014	-1.43351e-014	-1.96929e-014
-1.42031e-014	-2.92541e-015	-4.55077e-015	-4.25852e-014	-3.73168e-014	-3.41951e-014	-3.57787e-014	-2.87147e-014	-2.64885e-014	-2.71274e-014	-1.89511e-014	-1.59708e-014	-2.29622e-014	-1.43842e-014	-2.99978e-014	-2.41393e-014	-1.96565e-014	-2.78115e-014	-2.20343e-014	-2.08543e-014	-2.85998e-014	-1.57132e-014	-1.81516e-014	-1.37e-014	-1.92161e-014
-1.42511e-014	-2.66282e-015	-4.143e-015	-4.32254e-014	-3.74539e-014	-3.45709e-014	-3.60492e-014	-2.89233e-014	-2.67458e-014	-2.6642e-014	-1.89072e-014	-1.52738e-014	-2.28142e-014	-1.40618e-014	-3.0192e-014	-2.42236e-014	-1.98014e-014	-2.78056e-014	-2.18931e-014	-2.07039e-014	-2.81916e-014	-1.47892e-014	-1.73661e-014	-1.30639e-014	-1.87412e-014
-1.42803e-014	-2.39233e-015	-3.75168e-015	-4.38333e-014	-3.75653e-014	-3.49267e-014	-3.63022e-014	-2.91321e-014	-2.69911e-014	-2.61272e-014	-1.88498e-014	-1.4607e-014	-2.26504e-014	-1.37343e-014	-3.03783e-014	-2.4295e-014	-1.99353e-014	-2.77911e-014	-2.17221e-014	-2.05515e-014	-2.7773e-014	-1.38705e-014	-1.65931e-014	-1.2429e-014	-1.82694e-014
-1.42909e-014	-2.11366e-015	-3.37968e-015	-4.44046e-014	-3.7651e-014	-3.52626e-014	-3.65371e-014	-2.9342e-014	-2.72236e-014	-2.55858e-014	-1.87801e-014	-1.39738e-014	-2.24725e-014	-1.34035e-014	-3.05556e-014	-2.43531e-014	-2.00574e-014	-2.77675e-014	-2.15209e-014	-2.03954e-014	-2.73448e-014	-1.29602e-014	-1.58357e-014	-1.17976e-014	-1.78021e-014
-1.42825e-014	-1.82722e-015	-3.02927e-015	-4.49352e-014	-3.77115e-014	-3.55794e-014	-3.67529e-014	-2.95548e-014	-2.74428e-014	-2.50216e-014	-1.86987e-014	-1.33766e-014	-2.22825e-014	-1.30712e-014	-3.07227e-014	-2.43986e-014	-2.01677e-014	-2.7734e-014	-2.12894e-014	-2.02331e-014	-2.69077e-014	-1.20606e-014	-1.50974e-014	-1.11716e-014	-1.73413e-014
-1.42557e-014	-1.53373e-015	-2.70292e-015	-4.54215e-014	-3.77471e-014	-3.58768e-014	-3.6949e-014	-2.97725e-014	-2.76479e-014	-2.44382e-014	-1.86069e-014	-1.28184e-014	-2.20826e-014	-1.2739e-014	-3.08784e-014	-2.44322e-014	-2.02654e-014	-2.76909e-014	-2.10277e-014	-2.00628e-014	-2.64623e-014	-1.11747e-014	-1.43818e-014	-1.05533e-014	-1.68882e-014
-1.42108e-014	-1.23432e-015	-2.40217e-015	-4.58601e-014	-3.77587e-014	-3.61563e-014	-3.71248e-014	-2.99967e-014	-2.78384e-014	-2.384e-014	-1.85066e-014	-1.23015e-014	-2.18756e-014	-1.24086e-014	-3.1022e-014	-2.44543e-014	-2.03505e-014	-2.76376e-014	-2.07367e-014	-1.98814e-014	-2.60088e-014	-1.03046e-014	-1.3692e-014	-9.94425e-015	-1.64441e-014
-1.41473e-014	-9.29283e-016	-2.12803e-015	-4.62481e-014	-3.77472e-014	-3.64182e-014	-3.72805e-014	-3.02285e-014	-2.80138e-014	-2.32314e-014	-1.83991e-014	-1.18275e-014	-2.16631e-014	-1.20827e-014	-3.11516e-014	-2.44645e-014	-2.04229e-014	-2.75736e-014	-2.04161e-014	-1.96867e-014	-2.5548e-014	-9.45288e-015	-1.30305e-014	-9.34654e-015	-1.60101e-014
-1.40657e-014	-6.1963e-016	-1.88183e-015	-4.65828e-014	-3.7714e-014	-3.66637e-014	-3.74169e-014	-3.04691e-014	-2.81743e-014	-2.2616e-014	-1.82852e-014	-1.13983e-014	-2.14461e-014	-1.17629e-014	-3.12665e-014	-2.44635e-014	-2.04828e-014	-2.74996e-014	-2.00668e-014	-1.94748e-014	-2.50804e-014	-8.6211e-015	-1.24e-014	-8.76223e-015	-1.55872e-014
-1.39672e-014	-3.06486e-016	-1.66413e-015	-4.68625e-014	-3.76601e-014	-3.68938e-014	-3.75338e-014	-3.07193e-014	-2.83196e-014	-2.19975e-014	-1.8167e-014	-1.10157e-014	-2.1227e-014	-1.14508e-014	-3.13656e-014	-2.4451e-014	-2.05297e-014	-2.74153e-014	-1.96898e-014	-1.9243e-014	-2.4606e-014	-7.81123e-015	-1.18025e-014	-8.19322e-015	-1.5177e-014
-1.38528e-014	9.4613e-018	-1.47605e-015	-4.70855e-014	-3.75873e-014	-3.71096e-014	-3.76316e-014	-3.09806e-014	-2.845e-014	-2.13808e-014	-1.80461e-014	-1.06802e-014	-2.10074e-014	-1.11481e-014	-3.1449e-014	-2.44276e-014	-2.05637e-014	-2.73206e-014	-1.9286e-014	-1.89886e-014	-2.41249e-014	-7.02443e-015	-1.12402e-014	-7.64139e-015	-1.47803e-014
-1.37236e-014	3.26814e-016	-1.31745e-015	-4.72509e-014	-3.74972e-014	-3.73118e-014	-3.77116e-014	-3.12531e-014	-2.85651e-014	-2.07694e-014	-1.79237e-014	-1.03925e-014	-2.07888e-014	-1.08564e-014	-3.15159e-014	-2.43935e-014	-2.05849e-014	-2.72156e-014	-1.8856e-014	-1.87078e-014	-2.36368e-014	-6.26169e-015	-1.07142e-014	-7.10853e-015	-1.43977e-014
-1.35802e-014	6.43508e-016	-1.18735e-015	-4.73581e-014	-3.73916e-014	-3.75023e-014	-3.77748e-014	-3.15373e-014	-2.8665e-014	-2.01676e-014	-1.78017e-014	-1.01521e-014	-2.05729e-014	-1.05771e-014	-3.15651e-014	-2.43484e-014	-2.05928e-014	-2.71006e-014	-1.84017e-014	-1.83977e-014	-2.31426e-014	-5.52293e-015	-1.02252e-014	-6.59586e-015	-1.40285e-014
-1.34239e-014	9.57749e-016	-1.08602e-015	-4.74066e-014	-3.72719e-014	-3.76818e-014	-3.78221e-014	-3.18326e-014	-2.875e-014	-1.95788e-014	-1.76817e-014	-9.95877e-015	-2.03608e-014	-1.0311e-014	-3.1596e-014	-2.42924e-014	-2.05875e-014	-2.69755e-014	-1.79249e-014	-1.80555e-014	-2.2642e-014	-4.80847e-015	-9.77388e-015	-6.10504e-015	-1.36741e-014
-1.32556e-014	1.26796e-015	-1.01293e-015	-4.73975e-014	-3.714e-014	-3.78511e-014	-3.78541e-014	-3.21391e-014	-2.88209e-014	-1.90067e-014	-1.75645e-014	-9.81259e-015	-2.01539e-014	-1.00595e-014	-3.1609e-014	-2.42251e-014	-2.05699e-014	-2.68408e-014	-1.74281e-014	-1.76783e-014	-2.21348e-014	-4.11922e-015	-9.36088e-015	-5.63755e-015	-1.33353e-014
-1.3076e-014	1.57261e-015	-9.66856e-016	-4.73318e-014	-3.69972e-014	-3.80117e-014	-3.78718e-014	-3.24562e-014	-2.88787e-014	-1.84545e-014	-1.74515e-014	-9.71248e-015	-1.9953e-014	-9.82255e-015	-3.16039e-014	-2.41468e-014	-2.05394e-014	-2.66971e-014	-1.69132e-014	-1.7263e-014	-2.1621e-014	-3.45457e-015	-8.98642e-015	-5.19433e-015	-1.30118e-014
-1.28867e-014	1.86969e-015	-9.47214e-016	-4.72111e-014	-3.6846e-014	-3.81642e-014	-3.78766e-014	-3.27832e-014	-2.89246e-014	-1.79247e-014	-1.73437e-014	-9.65717e-015	-1.97589e-014	-9.60105e-015	-3.15802e-014	-2.40571e-014	-2.0496e-014	-2.65444e-014	-1.63821e-014	-1.68075e-014	-2.11001e-014	-2.81265e-015	-8.64941e-015	-4.77684e-015	-1.27029e-014
-1.26891e-014	2.15695e-015	-9.52465e-016	-4.70375e-014	-3.6688e-014	-3.83096e-014	-3.78694e-014	-3.31189e-014	-2.89592e-014	-1.74196e-014	-1.72424e-014	-9.64539e-015	-1.95726e-014	-9.39553e-015	-3.15388e-014	-2.3955e-014	-2.04399e-014	-2.63835e-014	-1.58369e-014	-1.63101e-014	-2.05714e-014	-2.19252e-015	-8.34884e-015	-4.38591e-015	-1.24084e-014
-1.24839e-014	2.43242e-015	-9.80849e-016	-4.68132e-014	-3.65248e-014	-3.84476e-014	-3.78512e-014	-3.34617e-014	-2.89829e-014	-1.69406e-014	-1.71486e-014	-9.67457e-015	-1.93946e-014	-9.20635e-015	-3.14796e-014	-2.38396e-014	-2.03717e-014	-2.6215e-014	-1.528e-014	-1.57691e-014	-2.00351e-014	-1.59322e-015	-8.08335e-015	-4.02234e-015	-1.21279e-014
-1.22725e-014	2.69381e-015	-1.03049e-015	-4.65413e-014	-3.63574e-014	-3.85784e-014	-3.78227e-014	-3.38103e-014	-2.89969e-014	-1.64892e-014	-1.70635e-014	-9.74156e-015	-1.92254e-014	-9.03318e-015	-3.14033e-014	-2.37106e-014	-2.02913e-014	-2.60394e-014	-1.47134e-014	-1.51829e-014	-1.9491e-014	-1.01244e-015	-7.85062e-015	-3.68612e-015	-1.18609e-014
-1.20563e-014	2.94003e-015	-1.09984e-015	-4.62257e-014	-3.61874e-014	-3.87025e-014	-3.77849e-014	-3.41635e-014	-2.90014e-014	-1.60662e-014	-1.69873e-014	-9.84366e-015	-1.90655e-014	-8.87571e-015	-3.13104e-014	-2.35669e-014	-2.01988e-014	-2.58571e-014	-1.41397e-014	-1.45511e-014	-1.89397e-014	-4.47688e-016	-7.64822e-015	-3.37758e-015	-1.16063e-014
-1.18365e-014	3.16902e-015	-1.1869e-015	-4.58699e-014	-3.60154e-014	-3.88193e-014	-3.77385e-014	-3.45188e-014	-2.89977e-014	-1.5673e-014	-1.69204e-014	-9.97869e-015	-1.89147e-014	-8.73392e-015	-3.12013e-014	-2.34083e-014	-2.00946e-014	-2.56694e-014	-1.35611e-014	-1.38736e-014	-1.83808e-014	1.0272e-016	-7.47393e-015	-3.09716e-015	-1.13631e-014
-1.16139e-014	3.37857e-015	-1.28944e-015	-4.54772e-014	-3.5843e-014	-3.89294e-014	-3.76851e-014	-3.48737e-014	-2.89873e-014	-1.53092e-014	-1.68629e-014	-1.0143e-014	-1.87741e-014	-8.60689e-015	-3.10768e-014	-2.32339e-014	-1.99785e-014	-2.54774e-014	-1.29794e-014	-1.31499e-014	-1.78139e-014	6.42017e-016	-7.32489e-015	-2.84519e-015	-1.11301e-014
-1.13896e-014	3.56751e-015	-1.40556e-015	-4.50524e-014	-3.56703e-014	-3.90321e-014	-3.76254e-014	-3.52264e-014	-2.89705e-014	-1.49745e-014	-1.68153e-014	-1.0333e-014	-1.86434e-014	-8.49418e-015	-3.09376e-014	-2.30428e-014	-1.9852e-014	-2.52816e-014	-1.23976e-014	-1.23807e-014	-1.72392e-014	1.17283e-015	-7.19784e-015	-2.621e-015	-1.09054e-014
-1.1165e-014	3.73479e-015	-1.53279e-015	-4.46e-014	-3.54986e-014	-3.91265e-014	-3.75603e-014	-3.55745e-014	-2.89484e-014	-1.46688e-014	-1.67779e-014	-1.05451e-014	-1.85224e-014	-8.39488e-015	-3.07851e-014	-2.28348e-014	-1.97152e-014	-2.50831e-014	-1.18185e-014	-1.15667e-014	-1.66567e-014	1.69778e-015	-7.08896e-015	-2.42476e-015	-1.06879e-014
-1.09412e-014	3.87903e-015	-1.66921e-015	-4.41242e-014	-3.53289e-014	-3.92129e-014	-3.74909e-014	-3.59165e-014	-2.89218e-014	-1.43907e-014	-1.67507e-014	-1.07754e-014	-1.8411e-014	-8.30815e-015	-3.06206e-014	-2.26084e-014	-1.95687e-014	-2.48825e-014	-1.12439e-014	-1.07101e-014	-1.60667e-014	2.22005e-015	-6.99452e-015	-2.25643e-015	-1.04766e-014
-1.07192e-014	3.99864e-015	-1.81282e-015	-4.36301e-014	-3.51614e-014	-3.92913e-014	-3.74175e-014	-3.625e-014	-2.88917e-014	-1.41388e-014	-1.67332e-014	-1.102e-014	-1.83099e-014	-8.23331e-015	-3.04455e-014	-2.2364e-014	-1.9413e-014	-2.46816e-014	-1.06761e-014	-9.8124e-015	-1.54697e-014	2.74245e-015	-6.91081e-015	-2.11554e-015	-1.02691e-014
-1.04992e-014	4.09252e-015	-1.96159e-015	-4.31226e-014	-3.49964e-014	-3.93603e-014	-3.73405e-014	-3.65726e-014	-2.8859e-014	-1.39113e-014	-1.67253e-014	-1.12756e-014	-1.82181e-014	-8.16889e-015	-3.02606e-014	-2.21011e-014	-1.92488e-014	-2.44819e-014	-1.01168e-014	-8.8769e-015	-1.48661e-014	3.26847e-015	-6.83419e-015	-2.00071e-015	-1.00637e-014
-1.02824e-014	4.16009e-015	-2.1133e-015	-4.26062e-014	-3.48345e-014	-3.94188e-014	-3.72613e-014	-3.68818e-014	-2.88251e-014	-1.37063e-014	-1.67265e-014	-1.15378e-014	-1.81357e-014	-8.11351e-015	-3.00679e-014	-2.18188e-014	-1.90772e-014	-2.42842e-014	-9.56879e-015	-7.90669e-015	-1.42566e-014	3.80067e-015	-6.76027e-015	-1.91123e-015	-9.85837e-015
-1.00695e-014	4.20081e-015	-2.26598e-015	-4.20864e-014	-3.46756e-014	-3.94657e-014	-3.71806e-014	-3.71761e-014	-2.87909e-014	-1.35218e-014	-1.67362e-014	-1.18029e-014	-1.80622e-014	-8.06596e-015	-2.98684e-014	-2.15169e-014	-1.8898e-014	-2.409e-014	-9.03398e-015	-6.90531e-015	-1.36418e-014	4.34255e-015	-6.68497e-015	-1.84612e-015	-9.65106e-015
-9.86046e-015	4.21503e-015	-2.41802e-015	-4.15675e-014	-3.45195e-014	-3.95007e-014	-3.70981e-014	-3.7453e-014	-2.87558e-014	-1.33555e-014	-1.67545e-014	-1.20677e-014	-1.79976e-014	-8.02483e-015	-2.9664e-014	-2.11951e-014	-1.87122e-014	-2.39006e-014	-8.51432e-015	-5.87684e-015	-1.30223e-014	4.89777e-015	-6.60445e-015	-1.80394e-015	-9.43907e-015
-9.65655e-015	4.20228e-015	-2.5676e-015	-4.10539e-014	-3.43659e-014	-3.95233e-014	-3.7015e-014	-3.77103e-014	-2.8721e-014	-1.32047e-014	-1.6781e-014	-1.23287e-014	-1.79421e-014	-7.98891e-015	-2.94558e-014	-2.08532e-014	-1.85209e-014	-2.3717e-014	-8.01166e-015	-4.82576e-015	-1.23993e-014	5.46842e-015	-6.51415e-015	-1.78314e-015	-9.22025e-015
-9.45868e-015	4.16276e-015	-2.71277e-015	-4.05499e-014	-3.42141e-014	-3.95326e-014	-3.69319e-014	-3.79471e-014	-2.86865e-014	-1.30663e-014	-1.68143e-014	-1.25821e-014	-1.78957e-014	-7.95749e-015	-2.92459e-014	-2.04914e-014	-1.83253e-014	-2.35407e-014	-7.52724e-015	-3.75679e-015	-1.17748e-014	6.05731e-015	-6.4104e-015	-1.78244e-015	-8.993e-015
-9.26748e-015	4.09728e-015	-2.85255e-015	-4.00601e-014	-3.40638e-014	-3.95277e-014	-3.68492e-014	-3.81622e-014	-2.86528e-014	-1.29376e-014	-1.68541e-014	-1.28246e-014	-1.78581e-014	-7.92967e-015	-2.90357e-014	-2.01105e-014	-1.81256e-014	-2.33721e-014	-7.06217e-015	-2.6751e-015	-1.11504e-014	6.66714e-015	-6.28996e-015	-1.79996e-015	-8.75476e-015
-9.08409e-015	4.00598e-015	-2.98522e-015	-3.95887e-014	-3.39143e-014	-3.95084e-014	-3.67677e-014	-3.83542e-014	-2.86201e-014	-1.28165e-014	-1.69001e-014	-1.3053e-014	-1.78297e-014	-7.90419e-015	-2.88268e-014	-1.9711e-014	-1.79237e-014	-2.3212e-014	-6.61798e-015	-1.58584e-015	-1.0528e-014	7.30009e-015	-6.14929e-015	-1.83331e-015	-8.50297e-015
-8.90836e-015	3.88993e-015	-3.11011e-015	-3.91395e-014	-3.3765e-014	-3.94738e-014	-3.66878e-014	-3.85218e-014	-2.85883e-014	-1.26991e-014	-1.69517e-014	-1.32634e-014	-1.78103e-014	-7.88046e-015	-2.86206e-014	-1.92941e-014	-1.77199e-014	-2.3061e-014	-6.1957e-015	-4.94659e-016	-9.90949e-015	7.95805e-015	-5.98547e-015	-1.88005e-015	-8.23578e-015
-8.74181e-015	3.74994e-015	-3.22657e-015	-3.87155e-014	-3.36144e-014	-3.94237e-014	-3.66098e-014	-3.86646e-014	-2.85581e-014	-1.25829e-014	-1.70077e-014	-1.34532e-014	-1.77999e-014	-7.85764e-015	-2.84184e-014	-1.88605e-014	-1.7516e-014	-2.29202e-014	-5.79507e-015	5.93384e-016	-9.29654e-015	8.64305e-015	-5.79504e-015	-1.93816e-015	-7.95158e-015
-8.58522e-015	3.58673e-015	-3.33369e-015	-3.83194e-014	-3.34619e-014	-3.93584e-014	-3.65343e-014	-3.87822e-014	-2.85294e-014	-1.24653e-014	-1.70676e-014	-1.36193e-014	-1.77985e-014	-7.83528e-015	-2.8221e-014	-1.84119e-014	-1.7313e-014	-2.27909e-014	-5.41627e-015	1.67203e-015	-8.69088e-015	9.35624e-015	-5.57531e-015	-2.00571e-015	-7.64809e-015
-8.43969e-015	3.40167e-015	-3.43141e-015	-3.79534e-014	-3.33067e-014	-3.92772e-014	-3.64619e-014	-3.88743e-014	-2.85022e-014	-1.23445e-014	-1.71307e-014	-1.37589e-014	-1.78064e-014	-7.81325e-015	-2.803e-014	-1.79497e-014	-1.71109e-014	-2.26737e-014	-5.06073e-015	2.73606e-015	-8.09404e-015	1.00989e-014	-5.3238e-015	-2.08056e-015	-7.32337e-015
-8.30547e-015	3.19624e-015	-3.51914e-015	-3.76196e-014	-3.31482e-014	-3.91807e-014	-3.63933e-014	-3.894e-014	-2.8476e-014	-1.22182e-014	-1.71968e-014	-1.38703e-014	-1.78231e-014	-7.79087e-015	-2.78461e-014	-1.74759e-014	-1.69111e-014	-2.25687e-014	-4.72863e-015	3.78059e-015	-7.50831e-015	1.08716e-014	-5.03866e-015	-2.1601e-015	-6.97521e-015
-8.18368e-015	2.97261e-015	-3.59659e-015	-3.73197e-014	-3.29854e-014	-3.9069e-014	-3.63283e-014	-3.89799e-014	-2.84505e-014	-1.20838e-014	-1.72653e-014	-1.39514e-014	-1.78491e-014	-7.76779e-015	-2.76703e-014	-1.69919e-014	-1.67142e-014	-2.24768e-014	-4.41942e-015	4.80074e-015	-6.93611e-015	1.16748e-014	-4.71795e-015	-2.24154e-015	-6.60178e-015
-8.07546e-015	2.7322e-015	-3.66439e-015	-3.70542e-014	-3.2818e-014	-3.89429e-014	-3.62675e-014	-3.89945e-014	-2.84257e-014	-1.19395e-014	-1.73357e-014	-1.40013e-014	-1.78847e-014	-7.74427e-015	-2.75033e-014	-1.64998e-014	-1.6522e-014	-2.23979e-014	-4.13297e-015	5.79087e-015	-6.37982e-015	1.25089e-014	-4.36007e-015	-2.32198e-015	-6.20135e-015
-7.98107e-015	2.47683e-015	-3.72284e-015	-3.68242e-014	-3.26452e-014	-3.8804e-014	-3.62117e-014	-3.89844e-014	-2.84012e-014	-1.17836e-014	-1.74078e-014	-1.40184e-014	-1.793e-014	-7.72092e-015	-2.73453e-014	-1.6002e-014	-1.63355e-014	-2.23319e-014	-3.86922e-015	6.74583e-015	-5.84137e-015	1.33743e-014	-3.96403e-015	-2.39843e-015	-5.77257e-015
-7.9021e-015	2.20898e-015	-3.77288e-015	-3.66299e-014	-3.24667e-014	-3.86535e-014	-3.6161e-014	-3.89509e-014	-2.83766e-014	-1.16161e-014	-1.74811e-014	-1.40015e-014	-1.79847e-014	-7.69809e-015	-2.71971e-014	-1.55008e-014	-1.6156e-014	-2.22787e-014	-3.62678e-015	7.66171e-015	-5.32257e-015	1.42691e-014	-3.52887e-015	-2.46847e-015	-5.31402e-015
-7.83919e-015	1.93079e-015	-3.81509e-015	-3.64712e-014	-3.22821e-014	-3.84928e-014	-3.61163e-014	-3.88957e-014	-2.83512e-014	-1.14356e-014	-1.7555e-014	-1.39493e-014	-1.80494e-014	-7.67657e-015	-2.7059e-014	-1.49987e-014	-1.59841e-014	-2.22388e-014	-3.40508e-015	8.53493e-015	-4.82574e-015	1.51929e-014	-3.0544e-015	-2.52925e-015	-4.82483e-015
-7.79331e-015	1.64384e-015	-3.85054e-015	-3.63476e-014	-3.20912e-014	-3.83232e-014	-3.60778e-014	-3.88199e-014	-2.83243e-014	-1.12418e-014	-1.76294e-014	-1.38609e-014	-1.81231e-014	-7.65655e-015	-2.69316e-014	-1.44985e-014	-1.58214e-014	-2.22119e-014	-3.20392e-015	9.36196e-015	-4.35216e-015	1.61447e-014	-2.54073e-015	-2.57808e-015	-4.30412e-015
-7.7652e-015	1.35033e-015	-3.88003e-015	-3.62583e-014	-3.18936e-014	-3.8147e-014	-3.60459e-014	-3.87246e-014	-2.82948e-014	-1.10349e-014	-1.77038e-014	-1.37365e-014	-1.82062e-014	-7.63854e-015	-2.68145e-014	-1.4003e-014	-1.56688e-014	-2.21974e-014	-3.02255e-015	1.01399e-014	-3.90382e-015	1.71229e-014	-1.98836e-015	-2.61176e-015	-3.75175e-015
-7.75633e-015	1.05186e-015	-3.90488e-015	-3.62014e-014	-3.16898e-014	-3.7966e-014	-3.60217e-014	-3.86118e-014	-2.82619e-014	-1.08147e-014	-1.77778e-014	-1.35763e-014	-1.82984e-014	-7.6235e-015	-2.6708e-014	-1.3515e-014	-1.5527e-014	-2.21954e-014	-2.8594e-015	1.08663e-014	-3.48179e-015	1.81254e-014	-1.39813e-015	-2.62779e-015	-3.16688e-015
-7.76752e-015	7.50749e-016	-3.9261e-015	-3.61753e-014	-3.14799e-014	-3.77824e-014	-3.60058e-014	-3.84836e-014	-2.82249e-014	-1.05819e-014	-1.78512e-014	-1.33804e-014	-1.83994e-014	-7.61194e-015	-2.66115e-014	-1.30374e-014	-1.5397e-014	-2.22053e-014	-2.71304e-015	1.15397e-014	-3.08779e-015	1.91506e-014	-7.71304e-016	-2.62276e-015	-2.54873e-015
-7.79896e-015	4.4839e-016	-3.94495e-015	-3.61781e-014	-3.12638e-014	-3.75981e-014	-3.5998e-014	-3.83418e-014	-2.81827e-014	-1.0337e-014	-1.7923e-014	-1.31493e-014	-1.85085e-014	-7.60513e-015	-2.65251e-014	-1.2573e-014	-1.52797e-014	-2.22267e-014	-2.58171e-015	1.21585e-014	-2.72279e-015	2.01956e-014	-1.08338e-016	-2.59413e-015	-1.89773e-015
-7.85135e-015	1.47115e-016	-3.96304e-015	-3.62074e-014	-3.10417e-014	-3.7415e-014	-3.59986e-014	-3.81873e-014	-2.81347e-014	-1.00803e-014	-1.79931e-014	-1.28836e-014	-1.86258e-014	-7.60414e-015	-2.64478e-014	-1.21248e-014	-1.51754e-014	-2.22588e-014	-2.46406e-015	1.27229e-014	-2.38783e-015	2.12588e-014	5.89506e-016	-2.53943e-015	-1.21371e-015
-7.92571e-015	-1.51437e-016	-3.98175e-015	-3.62606e-014	-3.08141e-014	-3.72359e-014	-3.60085e-014	-3.80217e-014	-2.80796e-014	-9.81395e-015	-1.80612e-014	-1.25839e-014	-1.87506e-014	-7.60977e-015	-2.63791e-014	-1.16956e-014	-1.50851e-014	-2.23007e-014	-2.35844e-015	1.32329e-014	-2.08403e-015	2.23373e-014	1.31985e-015	-2.45599e-015	-4.97265e-016
-8.0226e-015	-4.45597e-016	-4.00288e-015	-3.63347e-014	-3.05822e-014	-3.70628e-014	-3.60281e-014	-3.7847e-014	-2.80163e-014	-9.53975e-015	-1.8127e-014	-1.22512e-014	-1.88822e-014	-7.62295e-015	-2.63178e-014	-1.12884e-014	-1.50092e-014	-2.23515e-014	-2.26314e-015	1.36887e-014	-1.81144e-015	2.34286e-014	2.08047e-015	-2.34117e-015	2.51638e-016
-8.14178e-015	-7.33826e-016	-4.0276e-015	-3.64268e-014	-3.03464e-014	-3.68978e-014	-3.60577e-014	-3.76651e-014	-2.79439e-014	-9.25943e-015	-1.81902e-014	-1.18862e-014	-1.90199e-014	-7.64505e-015	-2.62634e-014	-1.09058e-014	-1.49486e-014	-2.24104e-014	-2.1767e-015	1.40925e-014	-1.57011e-015	2.4529e-014	2.86975e-015	-2.1932e-015	1.03235e-015
-8.28365e-015	-1.01443e-015	-4.05769e-015	-3.65342e-014	-3.01078e-014	-3.67435e-014	-3.60966e-014	-3.7478e-014	-2.78611e-014	-8.97455e-015	-1.82505e-014	-1.14896e-014	-1.91625e-014	-7.67723e-015	-2.62153e-014	-1.05497e-014	-1.49038e-014	-2.24761e-014	-2.09697e-015	1.44458e-014	-1.35996e-015	2.56357e-014	3.68556e-015	-2.00971e-015	1.8438e-015
-8.44805e-015	-1.28597e-015	-4.09448e-015	-3.66534e-014	-2.9867e-014	-3.6602e-014	-3.61443e-014	-3.72875e-014	-2.77668e-014	-8.68698e-015	-1.83071e-014	-1.10631e-014	-1.93092e-014	-7.71986e-015	-2.61723e-014	-1.02227e-014	-1.48751e-014	-2.25477e-014	-2.02203e-015	1.4751e-014	-1.18037e-015	2.67458e-014	4.52555e-015	-1.78874e-015	2.68485e-015
-8.63448e-015	-1.54696e-015	-4.13979e-015	-3.67815e-014	-2.96252e-014	-3.64758e-014	-3.6201e-014	-3.70946e-014	-2.76601e-014	-8.39869e-015	-1.83598e-014	-1.06085e-014	-1.94585e-014	-7.77364e-015	-2.61326e-014	-9.92664e-015	-1.48624e-014	-2.26248e-014	-1.95019e-015	1.50112e-014	-1.03061e-015	2.7856e-014	5.38778e-015	-1.52854e-015	3.55508e-015
-8.84223e-015	-1.79649e-015	-4.19438e-015	-3.69157e-014	-2.93842e-014	-3.6367e-014	-3.62662e-014	-3.69003e-014	-2.75406e-014	-8.11193e-015	-1.84085e-014	-1.01274e-014	-1.96086e-014	-7.8387e-015	-2.60951e-014	-9.66363e-015	-1.48654e-014	-2.27059e-014	-1.87994e-015	1.52296e-014	-9.09968e-016	2.89639e-014	6.26928e-015	-1.22794e-015	4.45331e-015
-9.07079e-015	-2.03381e-015	-4.25905e-015	-3.70533e-014	-2.91445e-014	-3.62773e-014	-3.63396e-014	-3.67054e-014	-2.7407e-014	-7.82872e-015	-1.84526e-014	-9.6212e-015	-1.97586e-014	-7.91573e-015	-2.60585e-014	-9.43452e-015	-1.48845e-014	-2.27902e-014	-1.80962e-015	1.54107e-014	-8.16492e-016	3.00668e-014	7.16777e-015	-8.8566e-016	5.37775e-015
-9.31955e-015	-2.25757e-015	-4.33541e-015	-3.71918e-014	-2.89082e-014	-3.62088e-014	-3.642e-014	-3.65113e-014	-2.72585e-014	-7.5507e-015	-1.84913e-014	-9.0923e-015	-1.99072e-014	-8.00528e-015	-2.60225e-014	-9.24063e-015	-1.492e-014	-2.28763e-014	-1.73838e-015	1.55587e-014	-7.49648e-016	3.11619e-014	8.08137e-015	-5.00908e-016	6.3266e-015
-9.58761e-015	-2.46765e-015	-4.42455e-015	-3.73284e-014	-2.86771e-014	-3.61622e-014	-3.6507e-014	-3.63193e-014	-2.70948e-014	-7.28008e-015	-1.85243e-014	-8.54249e-015	-2.00525e-014	-8.10765e-015	-2.59855e-014	-9.08374e-015	-1.49714e-014	-2.29636e-014	-1.66431e-015	1.56778e-014	-7.07277e-016	3.2246e-014	9.00748e-015	-7.25992e-017	7.29821e-015
-9.87372e-015	-2.66326e-015	-4.52618e-015	-3.74604e-014	-2.84527e-014	-3.61387e-014	-3.65999e-014	-3.61299e-014	-2.69151e-014	-7.01856e-015	-1.8551e-014	-7.97245e-015	-2.0193e-014	-8.22193e-015	-2.59462e-014	-8.96443e-015	-1.50389e-014	-2.30513e-014	-1.58604e-015	1.57725e-014	-6.87394e-016	3.33168e-014	9.94349e-015	3.99153e-016	8.28984e-015
-1.01759e-014	-2.84435e-015	-4.64112e-015	-3.75856e-014	-2.8236e-014	-3.61401e-014	-3.66978e-014	-3.59431e-014	-2.67183e-014	-6.76723e-015	-1.85707e-014	-7.38426e-015	-2.03272e-014	-8.34762e-015	-2.59033e-014	-8.88309e-015	-1.51226e-014	-2.31388e-014	-1.50228e-015	1.58471e-014	-6.87117e-016	3.43708e-014	1.08878e-014	9.14261e-016	9.29981e-015
-1.04925e-014	-3.01026e-015	-4.77037e-015	-3.77016e-014	-2.8029e-014	-3.61666e-014	-3.68e-014	-3.5759e-014	-2.65046e-014	-6.5273e-015	-1.85824e-014	-6.78018e-015	-2.04533e-014	-8.48446e-015	-2.58559e-014	-8.83975e-015	-1.52219e-014	-2.32245e-014	-1.41214e-015	1.59068e-014	-7.042e-016	3.54062e-014	1.18372e-014	1.47261e-015	1.03269e-014
-1.08209e-014	-3.16073e-015	-4.91356e-015	-3.78073e-014	-2.78335e-014	-3.62184e-014	-3.69048e-014	-3.55776e-014	-2.62737e-014	-6.29951e-015	-1.85856e-014	-6.16201e-015	-2.05703e-014	-8.63183e-015	-2.58029e-014	-8.83468e-015	-1.53356e-014	-2.3308e-014	-1.31479e-015	1.59565e-014	-7.35752e-016	3.64204e-014	1.27893e-014	2.07372e-015	1.13686e-014
-1.11587e-014	-3.29571e-015	-5.07021e-015	-3.79013e-014	-2.7651e-014	-3.62961e-014	-3.70111e-014	-3.53993e-014	-2.60252e-014	-6.08474e-015	-1.85798e-014	-5.53233e-015	-2.06758e-014	-8.7888e-015	-2.57438e-014	-8.86789e-015	-1.54646e-014	-2.33888e-014	-1.20961e-015	1.60006e-014	-7.78243e-016	3.74115e-014	1.37417e-014	2.7158e-015	1.24223e-014
-1.15037e-014	-3.41495e-015	-5.24007e-015	-3.79825e-014	-2.74832e-014	-3.63997e-014	-3.7118e-014	-3.52229e-014	-2.5759e-014	-5.88357e-015	-1.85645e-014	-4.89276e-015	-2.07683e-014	-8.95416e-015	-2.56779e-014	-8.93866e-015	-1.56084e-014	-2.34661e-014	-1.09603e-015	1.60437e-014	-8.28591e-016	3.83776e-014	1.46929e-014	3.39778e-015	1.34861e-014
-1.1853e-014	-3.51881e-015	-5.42266e-015	-3.80504e-014	-2.73311e-014	-3.65287e-014	-3.72236e-014	-3.50481e-014	-2.54749e-014	-5.69658e-015	-1.85395e-014	-4.24552e-015	-2.08463e-014	-9.12659e-015	-2.56046e-014	-9.04628e-015	-1.57667e-014	-2.35391e-014	-9.73466e-016	1.60897e-014	-8.83991e-016	3.93172e-014	1.56412e-014	4.11817e-015	1.45573e-014
-1.22034e-014	-3.60729e-015	-5.6174e-015	-3.8105e-014	-2.71963e-014	-3.66826e-014	-3.73268e-014	-3.48752e-014	-2.51732e-014	-5.52404e-015	-1.8504e-014	-3.59174e-015	-2.09093e-014	-9.30467e-015	-2.55225e-014	-9.1895e-015	-1.59393e-014	-2.36068e-014	-8.4156e-016	1.61425e-014	-9.41258e-016	4.02288e-014	1.65852e-014	4.8747e-015	1.56332e-014
-1.25524e-014	-3.68082e-015	-5.82364e-015	-3.81458e-014	-2.70801e-014	-3.68608e-014	-3.74265e-014	-3.47032e-014	-2.48543e-014	-5.36631e-015	-1.84575e-014	-2.93318e-015	-2.09553e-014	-9.48665e-015	-2.54309e-014	-9.36724e-015	-1.6125e-014	-2.36695e-014	-7.00744e-016	1.62064e-014	-9.97243e-016	4.11115e-014	1.75236e-014	5.66464e-015	1.67111e-014
-1.28969e-014	-3.73913e-015	-6.04042e-015	-3.81729e-014	-2.69838e-014	-3.70616e-014	-3.75205e-014	-3.45311e-014	-2.45193e-014	-5.22303e-015	-1.84003e-014	-2.27186e-015	-2.09832e-014	-9.67127e-015	-2.53299e-014	-9.57767e-015	-1.63229e-014	-2.37266e-014	-5.5099e-016	1.6284e-014	-1.04912e-015	4.19645e-014	1.84545e-014	6.48555e-015	1.77888e-014
-1.32333e-014	-3.78305e-015	-6.26672e-015	-3.8187e-014	-2.69086e-014	-3.72837e-014	-3.76077e-014	-3.4358e-014	-2.41685e-014	-5.09363e-015	-1.83321e-014	-1.61004e-015	-2.09917e-014	-9.8566e-015	-2.52186e-014	-9.81936e-015	-1.65324e-014	-2.37778e-014	-3.93144e-016	1.63783e-014	-1.09428e-015	4.27867e-014	1.93762e-014	7.33461e-015	1.88638e-014
-1.35587e-014	-3.81242e-015	-6.50133e-015	-3.81891e-014	-2.68558e-014	-3.7525e-014	-3.76871e-014	-3.41828e-014	-2.38025e-014	-4.97686e-015	-1.82528e-014	-9.49322e-016	-2.09803e-014	-1.00404e-014	-2.50974e-014	-1.00898e-014	-1.67523e-014	-2.38223e-014	-2.27878e-016	1.64919e-014	-1.12916e-015	4.35769e-014	2.02882e-014	8.20867e-015	1.99331e-014
-1.38707e-014	-3.82755e-015	-6.74244e-015	-3.81805e-014	-2.6826e-014	-3.77836e-014	-3.77574e-014	-3.40048e-014	-2.34217e-014	-4.87186e-015	-1.81624e-014	-2.9126e-016	-2.09486e-014	-1.02206e-014	-2.49664e-014	-1.03872e-014	-1.69818e-014	-2.38607e-014	-5.56625e-017	1.66268e-014	-1.15082e-015	4.43357e-014	2.11894e-014	9.10383e-015	2.09947e-014
-1.41657e-014	-3.82921e-015	-6.98852e-015	-3.8162e-014	-2.68192e-014	-3.80569e-014	-3.78176e-014	-3.38235e-014	-2.30273e-014	-4.7769e-015	-1.8061e-014	3.63096e-016	-2.08966e-014	-1.03954e-014	-2.48255e-014	-1.07093e-014	-1.72218e-014	-2.38924e-014	1.22993e-016	1.67843e-014	-1.15698e-015	4.5063e-014	2.20789e-014	1.00165e-014	2.20458e-014
-1.44409e-014	-3.81768e-015	-7.23766e-015	-3.81356e-014	-2.68359e-014	-3.83425e-014	-3.7867e-014	-3.36377e-014	-2.26203e-014	-4.6908e-015	-1.7949e-014	1.01227e-015	-2.08239e-014	-1.05629e-014	-2.46754e-014	-1.10543e-014	-1.7471e-014	-2.39174e-014	3.06563e-016	1.69649e-014	-1.14507e-015	4.57592e-014	2.2956e-014	1.09434e-014	2.30848e-014
-1.46937e-014	-3.79313e-015	-7.48845e-015	-3.81029e-014	-2.68768e-014	-3.86385e-014	-3.79046e-014	-3.34463e-014	-2.22015e-014	-4.61207e-015	-1.78267e-014	1.65503e-015	-2.07302e-014	-1.0721e-014	-2.45164e-014	-1.14189e-014	-1.77287e-014	-2.39363e-014	4.93925e-016	1.71688e-014	-1.11242e-015	4.64246e-014	2.38191e-014	1.188e-014	2.41089e-014
-1.49215e-014	-3.75627e-015	-7.73906e-015	-3.80652e-014	-2.6942e-014	-3.89425e-014	-3.79286e-014	-3.3249e-014	-2.17721e-014	-4.53866e-015	-1.76946e-014	2.28939e-015	-2.06155e-014	-1.08679e-014	-2.43495e-014	-1.18008e-014	-1.7994e-014	-2.39489e-014	6.83473e-016	1.73958e-014	-1.05644e-015	4.70597e-014	2.46677e-014	1.28228e-014	2.5116e-014
-1.51221e-014	-3.70754e-015	-7.98775e-015	-3.80245e-014	-2.70312e-014	-3.92516e-014	-3.7939e-014	-3.30458e-014	-2.13337e-014	-4.46893e-015	-1.75534e-014	2.91402e-015	-2.04811e-014	-1.10012e-014	-2.41748e-014	-1.21974e-014	-1.82658e-014	-2.39547e-014	8.7386e-016	1.76448e-014	-9.75458e-016	4.76652e-014	2.55012e-014	1.37676e-014	2.61041e-014
-1.52931e-014	-3.64688e-015	-8.23228e-015	-3.79827e-014	-2.71439e-014	-3.95627e-014	-3.79357e-014	-3.28355e-014	-2.08881e-014	-4.40174e-015	-1.74032e-014	3.528e-015	-2.03276e-014	-1.11198e-014	-2.39938e-014	-1.26058e-014	-1.85433e-014	-2.3954e-014	1.06393e-015	1.79141e-014	-8.67499e-016	4.82425e-014	2.63192e-014	1.47105e-014	2.70709e-014
-1.54322e-014	-3.57424e-015	-8.47121e-015	-3.79426e-014	-2.72795e-014	-3.98732e-014	-3.79176e-014	-3.26175e-014	-2.04368e-014	-4.33499e-015	-1.72449e-014	4.13021e-015	-2.01555e-014	-1.12219e-014	-2.38068e-014	-1.30236e-014	-1.88259e-014	-2.39467e-014	1.25175e-015	1.82019e-014	-7.31306e-016	4.87928e-014	2.71211e-014	1.56476e-014	2.80143e-014
-1.55381e-014	-3.49038e-015	-8.70362e-015	-3.79058e-014	-2.74375e-014	-4.01799e-014	-3.78844e-014	-3.23917e-014	-1.99816e-014	-4.26716e-015	-1.70788e-014	4.71925e-015	-1.99657e-014	-1.13067e-014	-2.36147e-014	-1.34478e-014	-1.91128e-014	-2.39327e-014	1.43608e-015	1.85057e-014	-5.65553e-016	4.93171e-014	2.79068e-014	1.65749e-014	2.89321e-014
-1.5609e-014	-3.396e-015	-8.92742e-015	-3.78744e-014	-2.76164e-014	-4.04798e-014	-3.78362e-014	-3.21582e-014	-1.95247e-014	-4.19702e-015	-1.69057e-014	5.29356e-015	-1.976e-014	-1.13722e-014	-2.34182e-014	-1.38761e-014	-1.94028e-014	-2.39121e-014	1.61477e-015	1.8823e-014	-3.69463e-016	4.98169e-014	2.86762e-014	1.74882e-014	2.98227e-014
-1.56435e-014	-3.29169e-015	-9.14127e-015	-3.78498e-014	-2.7815e-014	-4.07702e-014	-3.77734e-014	-3.1917e-014	-1.90672e-014	-4.12207e-015	-1.67271e-014	5.85264e-015	-1.9539e-014	-1.1417e-014	-2.32187e-014	-1.43053e-014	-1.96947e-014	-2.38853e-014	1.78616e-015	1.91511e-014	-1.42246e-016	5.0294e-014	2.94292e-014	1.83837e-014	3.06848e-014
-1.56415e-014	-3.17805e-015	-9.34375e-015	-3.78339e-014	-2.80317e-014	-4.10483e-014	-3.7696e-014	-3.16687e-014	-1.86107e-014	-4.04075e-015	-1.65432e-014	6.39578e-015	-1.93045e-014	-1.144e-014	-2.30173e-014	-1.47329e-014	-1.99867e-014	-2.38529e-014	1.949e-015	1.94865e-014	1.16559e-016	5.07506e-014	3.01654e-014	1.92583e-014	3.15171e-014
-1.56032e-014	-3.05514e-015	-9.5337e-015	-3.78282e-014	-2.82649e-014	-4.1311e-014	-3.76039e-014	-3.1413e-014	-1.8157e-014	-3.95164e-015	-1.63552e-014	6.92227e-015	-1.90583e-014	-1.14401e-014	-2.2815e-014	-1.51566e-014	-2.0278e-014	-2.38145e-014	2.10125e-015	1.9826e-014	4.07309e-016	5.11883e-014	3.08852e-014	2.01089e-014	3.23182e-014
-1.55285e-014	-2.92331e-015	-9.71037e-015	-3.78338e-014	-2.85127e-014	-4.1556e-014	-3.74981e-014	-3.11503e-014	-1.77073e-014	-3.85404e-015	-1.61644e-014	7.43166e-015	-1.88016e-014	-1.14166e-014	-2.26129e-014	-1.5574e-014	-2.05674e-014	-2.37698e-014	2.24182e-015	2.01661e-014	7.29856e-016	5.16094e-014	3.15887e-014	2.09323e-014	3.30876e-014
-1.54182e-014	-2.78256e-015	-9.87237e-015	-3.7852e-014	-2.87727e-014	-4.1781e-014	-3.73796e-014	-3.08812e-014	-1.72628e-014	-3.74697e-015	-1.59725e-014	7.92371e-015	-1.85364e-014	-1.13693e-014	-2.2412e-014	-1.59825e-014	-2.0854e-014	-2.37187e-014	2.36896e-015	2.05028e-014	1.08404e-015	5.2016e-014	3.22764e-014	2.17258e-014	3.38246e-014
-1.5273e-014	-2.63423e-015	-1.00195e-014	-3.78839e-014	-2.90431e-014	-4.19839e-014	-3.72493e-014	-3.06061e-014	-1.68252e-014	-3.62942e-015	-1.57803e-014	8.39856e-015	-1.82641e-014	-1.12981e-014	-2.22133e-014	-1.6379e-014	-2.11361e-014	-2.3662e-014	2.48117e-015	2.08326e-014	1.46928e-015	5.24106e-014	3.29482e-014	2.24869e-014	3.45285e-014
-1.50941e-014	-2.4788e-015	-1.01509e-014	-3.79297e-014	-2.93208e-014	-4.2162e-014	-3.7108e-014	-3.03256e-014	-1.63958e-014	-3.50095e-015	-1.55884e-014	8.85595e-015	-1.79865e-014	-1.12028e-014	-2.20181e-014	-1.67615e-014	-2.14123e-014	-2.35992e-014	2.57745e-015	2.11515e-014	1.88511e-015	5.27947e-014	3.36038e-014	2.32138e-014	3.51993e-014
-1.48831e-014	-2.31654e-015	-1.02665e-014	-3.79895e-014	-2.96035e-014	-4.23144e-014	-3.69574e-014	-3.00399e-014	-1.59756e-014	-3.36076e-015	-1.53976e-014	9.29534e-015	-1.77054e-014	-1.10841e-014	-2.18274e-014	-1.71277e-014	-2.16809e-014	-2.35308e-014	2.65625e-015	2.14558e-014	2.33052e-015	5.317e-014	3.42433e-014	2.39047e-014	3.58366e-014
-1.4642e-014	-2.1483e-015	-1.03664e-014	-3.80633e-014	-2.98882e-014	-4.24395e-014	-3.67984e-014	-2.97506e-014	-1.55654e-014	-3.20875e-015	-1.52095e-014	9.71756e-015	-1.74231e-014	-1.09418e-014	-2.16425e-014	-1.74759e-014	-2.19407e-014	-2.34572e-014	2.71636e-015	2.17421e-014	2.8042e-015	5.35392e-014	3.48669e-014	2.45588e-014	3.6441e-014
-1.43737e-014	-1.97423e-015	-1.04503e-014	-3.81508e-014	-3.01726e-014	-4.25359e-014	-3.66322e-014	-2.94585e-014	-1.5167e-014	-3.04524e-015	-1.50243e-014	1.01229e-014	-1.7141e-014	-1.07764e-014	-2.1464e-014	-1.78045e-014	-2.21911e-014	-2.33779e-014	2.7575e-015	2.20082e-014	3.30469e-015	5.39055e-014	3.54754e-014	2.51749e-014	3.70126e-014
-1.40805e-014	-1.79489e-015	-1.05186e-014	-3.82511e-014	-3.04539e-014	-4.26015e-014	-3.64604e-014	-2.91653e-014	-1.4781e-014	-2.87052e-015	-1.48426e-014	1.05116e-014	-1.68611e-014	-1.05882e-014	-2.12926e-014	-1.81117e-014	-2.24305e-014	-2.32934e-014	2.77856e-015	2.22521e-014	3.83056e-015	5.4271e-014	3.60691e-014	2.57519e-014	3.75514e-014
-1.37647e-014	-1.61089e-015	-1.05721e-014	-3.83637e-014	-3.07286e-014	-4.26348e-014	-3.62841e-014	-2.88717e-014	-1.44088e-014	-2.6842e-015	-1.46649e-014	1.0884e-014	-1.65842e-014	-1.03782e-014	-2.11294e-014	-1.83959e-014	-2.26582e-014	-2.32033e-014	2.77908e-015	2.2471e-014	4.38009e-015	5.46377e-014	3.66488e-014	2.62898e-014	3.80581e-014
-1.34293e-014	-1.42246e-015	-1.06112e-014	-3.84874e-014	-3.09941e-014	-4.26348e-014	-3.61049e-014	-2.8579e-014	-1.40506e-014	-2.48695e-015	-1.44915e-014	1.12401e-014	-1.63118e-014	-1.01479e-014	-2.09751e-014	-1.86555e-014	-2.28722e-014	-2.31077e-014	2.75896e-015	2.26628e-014	4.95118e-015	5.50071e-014	3.72142e-014	2.6789e-014	3.85339e-014
-1.30781e-014	-1.23058e-015	-1.06362e-014	-3.86205e-014	-3.12475e-014	-4.26009e-014	-3.59235e-014	-2.82879e-014	-1.37076e-014	-2.27978e-015	-1.43222e-014	1.15815e-014	-1.60456e-014	-9.89785e-015	-2.08304e-014	-1.88894e-014	-2.30725e-014	-2.30076e-014	2.71758e-015	2.28253e-014	5.54212e-015	5.53813e-014	3.77656e-014	2.72495e-014	3.89793e-014
-1.27139e-014	-1.03597e-015	-1.06484e-014	-3.87612e-014	-3.14857e-014	-4.25322e-014	-3.57416e-014	-2.79999e-014	-1.33795e-014	-2.06404e-015	-1.41579e-014	1.19089e-014	-1.57866e-014	-9.62902e-015	-2.06963e-014	-1.90962e-014	-2.32576e-014	-2.2903e-014	2.65554e-015	2.29586e-014	6.14984e-015	5.57624e-014	3.83042e-014	2.76724e-014	3.93956e-014
-1.23402e-014	-8.38919e-016	-1.06486e-014	-3.89074e-014	-3.17056e-014	-4.24287e-014	-3.55604e-014	-2.77165e-014	-1.30668e-014	-1.8409e-015	-1.39983e-014	1.22235e-014	-1.5535e-014	-9.34271e-015	-2.05731e-014	-1.92754e-014	-2.34265e-014	-2.27941e-014	2.57362e-015	2.30621e-014	6.7731e-015	5.61519e-014	3.88308e-014	2.80592e-014	3.97844e-014
-1.19607e-014	-6.407e-016	-1.06383e-014	-3.90571e-014	-3.19043e-014	-4.2291e-014	-3.53809e-014	-2.74379e-014	-1.27691e-014	-1.61184e-015	-1.38422e-014	1.25267e-014	-1.52925e-014	-9.04036e-015	-2.04614e-014	-1.94262e-014	-2.35783e-014	-2.26811e-014	2.47224e-015	2.31352e-014	7.41047e-015	5.65517e-014	3.93458e-014	2.84115e-014	4.01473e-014
-1.15784e-014	-4.4222e-016	-1.0619e-014	-3.92085e-014	-3.20794e-014	-4.21191e-014	-3.52036e-014	-2.71654e-014	-1.2486e-014	-1.37752e-015	-1.36895e-014	1.28197e-014	-1.50594e-014	-8.72278e-015	-2.03616e-014	-1.95476e-014	-2.37121e-014	-2.25639e-014	2.35172e-015	2.3178e-014	8.05992e-015	5.69635e-014	3.98504e-014	2.87307e-014	4.04858e-014
-1.11973e-014	-2.42814e-016	-1.05918e-014	-3.93589e-014	-3.22285e-014	-4.19135e-014	-3.50294e-014	-2.68994e-014	-1.22168e-014	-1.13895e-015	-1.35403e-014	1.31032e-014	-1.48363e-014	-8.39155e-015	-2.02738e-014	-1.96395e-014	-2.38272e-014	-2.24426e-014	2.21333e-015	2.31923e-014	8.71945e-015	5.73889e-014	4.03453e-014	2.90197e-014	4.08016e-014
-1.08208e-014	-4.29722e-017	-1.05575e-014	-3.95058e-014	-3.23491e-014	-4.16741e-014	-3.48593e-014	-2.66407e-014	-1.19613e-014	-8.97666e-016	-1.33933e-014	1.33784e-014	-1.4623e-014	-8.04745e-015	-2.0198e-014	-1.97016e-014	-2.39233e-014	-2.23178e-014	2.05856e-015	2.31801e-014	9.38707e-015	5.78283e-014	4.08305e-014	2.92805e-014	4.10969e-014
-1.04519e-014	1.56213e-016	-1.05178e-014	-3.96463e-014	-3.24392e-014	-4.14019e-014	-3.46944e-014	-2.63901e-014	-1.17189e-014	-6.54813e-016	-1.32477e-014	1.36474e-014	-1.44195e-014	-7.69217e-015	-2.01345e-014	-1.9734e-014	-2.39997e-014	-2.21894e-014	1.8884e-015	2.31436e-014	1.00599e-014	5.82829e-014	4.1307e-014	2.95158e-014	4.13731e-014
-1.00932e-014	3.54843e-016	-1.0474e-014	-3.97778e-014	-3.24967e-014	-4.10979e-014	-3.45352e-014	-2.61482e-014	-1.14893e-014	-4.12384e-016	-1.31022e-014	1.39115e-014	-1.42254e-014	-7.32688e-015	-2.00831e-014	-1.97365e-014	-2.40566e-014	-2.20574e-014	1.70475e-015	2.30852e-014	1.07359e-014	5.87539e-014	4.17756e-014	2.97282e-014	4.16322e-014
-9.74792e-015	5.52792e-016	-1.04274e-014	-3.98976e-014	-3.25205e-014	-4.0763e-014	-3.43821e-014	-2.5915e-014	-1.1271e-014	-1.7169e-016	-1.29554e-014	1.41722e-014	-1.40401e-014	-6.95244e-015	-2.00438e-014	-1.97098e-014	-2.40936e-014	-2.19226e-014	1.5091e-015	2.30074e-014	1.14133e-014	5.92418e-014	4.2237e-014	2.99209e-014	4.18757e-014
-9.41825e-015	7.49292e-016	-1.03795e-014	-4.00027e-014	-3.25095e-014	-4.03987e-014	-3.42346e-014	-2.56909e-014	-1.1063e-014	6.68438e-017	-1.28063e-014	1.44318e-014	-1.3863e-014	-6.56981e-015	-2.00163e-014	-1.96547e-014	-2.41108e-014	-2.17856e-014	1.30396e-015	2.29138e-014	1.20903e-014	5.97472e-014	4.2692e-014	3.00962e-014	4.21056e-014
-9.10587e-015	9.44382e-016	-1.03313e-014	-4.00908e-014	-3.24624e-014	-4.00065e-014	-3.40934e-014	-2.54758e-014	-1.08646e-014	3.01733e-016	-1.26528e-014	1.46913e-014	-1.36931e-014	-6.18022e-015	-1.99998e-014	-1.95724e-014	-2.41085e-014	-2.16466e-014	1.09202e-015	2.28083e-014	1.27646e-014	6.027e-014	4.31416e-014	3.02577e-014	4.23245e-014
-8.81301e-015	1.1376e-015	-1.02837e-014	-4.01598e-014	-3.23785e-014	-3.95886e-014	-3.39585e-014	-2.52693e-014	-1.06741e-014	5.32163e-016	-1.24936e-014	1.49524e-014	-1.35295e-014	-5.78456e-015	-1.99956e-014	-1.94638e-014	-2.40871e-014	-2.15061e-014	8.7485e-016	2.26943e-014	1.34344e-014	6.081e-014	4.35862e-014	3.04075e-014	4.25337e-014
-8.54118e-015	1.32905e-015	-1.02375e-014	-4.02072e-014	-3.22582e-014	-3.91474e-014	-3.38289e-014	-2.50708e-014	-1.04893e-014	7.56992e-016	-1.23266e-014	1.5217e-014	-1.33714e-014	-5.38336e-015	-2.00033e-014	-1.93303e-014	-2.40474e-014	-2.13643e-014	6.54758e-016	2.25761e-014	1.4098e-014	6.13669e-014	4.40263e-014	3.05492e-014	4.2735e-014
-8.29111e-015	1.51889e-015	-1.01943e-014	-4.02306e-014	-3.21017e-014	-3.86843e-014	-3.37041e-014	-2.48805e-014	-1.03094e-014	9.75298e-016	-1.21495e-014	1.54867e-014	-1.32171e-014	-4.9773e-015	-2.00225e-014	-1.91731e-014	-2.39901e-014	-2.12211e-014	4.33195e-016	2.2458e-014	1.47547e-014	6.19399e-014	4.44633e-014	3.06858e-014	4.29299e-014
-8.06379e-015	1.70767e-015	-1.0154e-014	-4.02282e-014	-3.19099e-014	-3.82009e-014	-3.3584e-014	-2.46975e-014	-1.01325e-014	1.1874e-015	-1.19616e-014	1.57623e-014	-1.30657e-014	-4.56699e-015	-2.00528e-014	-1.89938e-014	-2.39164e-014	-2.10765e-014	2.12809e-016	2.23437e-014	1.54027e-014	6.2529e-014	4.48977e-014	3.08198e-014	4.31202e-014
-7.86027e-015	1.89538e-015	-1.0117e-014	-4.01981e-014	-3.16836e-014	-3.77001e-014	-3.34681e-014	-2.45206e-014	-9.95721e-015	1.39304e-015	-1.17606e-014	1.60454e-014	-1.29162e-014	-4.15332e-015	-2.00941e-014	-1.87945e-014	-2.38273e-014	-2.09312e-014	-3.49413e-018	2.22376e-014	1.60396e-014	6.31332e-014	4.53298e-014	3.09537e-014	4.33072e-014
-7.68063e-015	2.08233e-015	-1.00836e-014	-4.01395e-014	-3.1424e-014	-3.71844e-014	-3.33551e-014	-2.43497e-014	-9.7819e-015	1.59184e-015	-1.15446e-014	1.6337e-014	-1.27669e-014	-3.73689e-015	-2.01461e-014	-1.8577e-014	-2.37248e-014	-2.07852e-014	-2.13029e-016	2.21439e-014	1.66645e-014	6.37514e-014	4.57592e-014	3.10902e-014	4.3492e-014
-7.52378e-015	2.2695e-015	-1.00541e-014	-4.00516e-014	-3.11333e-014	-3.66567e-014	-3.32443e-014	-2.41839e-014	-9.60394e-015	1.78382e-015	-1.13118e-014	1.66375e-014	-1.26161e-014	-3.31775e-015	-2.02084e-014	-1.83438e-014	-2.36108e-014	-2.06389e-014	-4.12935e-016	2.20663e-014	1.72759e-014	6.43825e-014	4.61863e-014	3.12315e-014	4.36755e-014
-7.38902e-015	2.45725e-015	-1.0028e-014	-3.99345e-014	-3.08138e-014	-3.61196e-014	-3.3135e-014	-2.40223e-014	-9.42205e-015	1.9687e-015	-1.10605e-014	1.69481e-014	-1.24632e-014	-2.89586e-015	-2.02809e-014	-1.80971e-014	-2.34862e-014	-2.04917e-014	-6.00453e-016	2.20087e-014	1.78739e-014	6.50251e-014	4.66114e-014	3.13796e-014	4.38587e-014
-7.27597e-015	2.64617e-015	-1.0005e-014	-3.97877e-014	-3.04681e-014	-3.55756e-014	-3.30262e-014	-2.38637e-014	-9.23412e-015	2.14721e-015	-1.07892e-014	1.72696e-014	-1.23073e-014	-2.47146e-015	-2.03631e-014	-1.78397e-014	-2.33533e-014	-2.03443e-014	-7.73426e-016	2.19749e-014	1.84566e-014	6.56779e-014	4.70354e-014	3.15366e-014	4.40421e-014
-7.18332e-015	2.8369e-015	-9.98509e-015	-3.96114e-014	-3.00994e-014	-3.50272e-014	-3.2917e-014	-2.37058e-014	-9.0383e-015	2.32012e-015	-1.04965e-014	1.76022e-014	-1.2147e-014	-2.04451e-015	-2.04545e-014	-1.75745e-014	-2.32137e-014	-2.01962e-014	-9.29462e-016	2.19681e-014	1.90234e-014	6.63384e-014	4.74583e-014	3.17036e-014	4.42259e-014
-7.10958e-015	3.03022e-015	-9.96769e-015	-3.94061e-014	-2.97109e-014	-3.44771e-014	-3.28066e-014	-2.35475e-014	-8.83321e-015	2.48751e-015	-1.01808e-014	1.79462e-014	-1.19806e-014	-1.61531e-015	-2.05553e-014	-1.73044e-014	-2.30695e-014	-2.00474e-014	-1.06631e-015	2.19917e-014	1.95741e-014	6.70042e-014	4.78799e-014	3.18817e-014	4.44109e-014
-7.05298e-015	3.22643e-015	-9.95204e-015	-3.91724e-014	-2.93061e-014	-3.39292e-014	-3.26942e-014	-2.33877e-014	-8.61732e-015	2.65044e-015	-9.8413e-015	1.83019e-014	-1.18069e-014	-1.18385e-015	-2.06651e-014	-1.70319e-014	-2.29223e-014	-1.98977e-014	-1.18237e-015	2.20486e-014	2.01081e-014	6.76738e-014	4.83002e-014	3.20719e-014	4.45973e-014
-7.01131e-015	3.42662e-015	-9.93687e-015	-3.89119e-014	-2.88892e-014	-3.33869e-014	-3.2579e-014	-2.32253e-014	-8.38902e-015	2.80997e-015	-9.47747e-015	1.86694e-014	-1.16247e-014	-7.50495e-016	-2.07838e-014	-1.67601e-014	-2.27741e-014	-1.97469e-014	-1.27497e-015	2.21404e-014	2.0625e-014	6.83456e-014	4.87193e-014	3.2275e-014	4.47855e-014
-6.98213e-015	3.63196e-015	-9.92091e-015	-3.86261e-014	-2.84645e-014	-3.28533e-014	-3.24602e-014	-2.30584e-014	-8.14644e-015	2.96745e-015	-9.08851e-015	1.90482e-014	-1.14339e-014	-3.15139e-016	-2.09106e-014	-1.6492e-014	-2.26275e-014	-1.95948e-014	-1.34167e-015	2.22693e-014	2.11238e-014	6.90177e-014	4.91367e-014	3.24913e-014	4.49756e-014
-6.96306e-015	3.84318e-015	-9.90326e-015	-3.83168e-014	-2.8036e-014	-3.23312e-014	-3.23366e-014	-2.28858e-014	-7.88863e-015	3.12426e-015	-8.67356e-015	1.94373e-014	-1.12335e-014	1.22039e-016	-2.10458e-014	-1.62309e-014	-2.24842e-014	-1.94416e-014	-1.3806e-015	2.24369e-014	2.16045e-014	6.96875e-014	4.95525e-014	3.27207e-014	4.51669e-014
-6.95106e-015	4.06051e-015	-9.88258e-015	-3.79861e-014	-2.76087e-014	-3.18241e-014	-3.22079e-014	-2.2706e-014	-7.61375e-015	3.28162e-015	-8.23208e-015	1.98369e-014	-1.10224e-014	5.61436e-016	-2.11893e-014	-1.59797e-014	-2.23464e-014	-1.92869e-014	-1.38985e-015	2.26436e-014	2.20673e-014	7.03528e-014	4.99664e-014	3.2963e-014	4.53586e-014
-6.94346e-015	4.28527e-015	-9.857e-015	-3.76366e-014	-2.71867e-014	-3.13343e-014	-3.20732e-014	-2.25177e-014	-7.32086e-015	3.44102e-015	-7.76458e-015	2.02454e-014	-1.08005e-014	1.0026e-015	-2.13409e-014	-1.5742e-014	-2.22158e-014	-1.91301e-014	-1.36804e-015	2.28896e-014	2.25118e-014	7.10116e-014	5.03783e-014	3.32177e-014	4.55508e-014
-6.93773e-015	4.51824e-015	-9.82524e-015	-3.72715e-014	-2.67749e-014	-3.08645e-014	-3.19326e-014	-2.23192e-014	-7.00843e-015	3.60376e-015	-7.2712e-015	2.06617e-014	-1.05672e-014	1.44574e-015	-2.15e-014	-1.5521e-014	-2.20942e-014	-1.89703e-014	-1.3139e-015	2.31757e-014	2.29382e-014	7.16618e-014	5.07872e-014	3.34841e-014	4.57424e-014
-6.93088e-015	4.75934e-015	-9.78588e-015	-3.68935e-014	-2.63777e-014	-3.04175e-014	-3.17857e-014	-2.21092e-014	-6.67572e-015	3.77106e-015	-6.75163e-015	2.10844e-014	-1.03217e-014	1.89078e-015	-2.16658e-014	-1.53194e-014	-2.19842e-014	-1.88062e-014	-1.22609e-015	2.35006e-014	2.33467e-014	7.23011e-014	5.11923e-014	3.37615e-014	4.59323e-014
-6.92048e-015	5.00899e-015	-9.7375e-015	-3.65053e-014	-2.59996e-014	-2.9996e-014	-3.16318e-014	-2.18865e-014	-6.32074e-015	3.9449e-015	-6.20716e-015	2.1512e-014	-1.00642e-014	2.3372e-015	-2.18384e-014	-1.51393e-014	-2.18873e-014	-1.86368e-014	-1.10465e-015	2.38627e-014	2.37381e-014	7.29276e-014	5.1593e-014	3.40485e-014	4.61195e-014
-6.90343e-015	5.26785e-015	-9.679e-015	-3.61109e-014	-2.56456e-014	-2.96026e-014	-3.14704e-014	-2.16495e-014	-5.94337e-015	4.12667e-015	-5.63895e-015	2.19435e-014	-9.79438e-015	2.78506e-015	-2.20176e-014	-1.49834e-014	-2.1805e-014	-1.84619e-014	-9.47669e-016	2.42604e-014	2.41131e-014	7.35399e-014	5.1989e-014	3.43436e-014	4.63034e-014
-6.87772e-015	5.53656e-015	-9.60817e-015	-3.57128e-014	-2.53196e-014	-2.92406e-014	-3.1302e-014	-2.1397e-014	-5.54251e-015	4.31725e-015	-5.0479e-015	2.23773e-014	-9.51229e-015	3.23399e-015	-2.22026e-014	-1.48544e-014	-2.17386e-014	-1.82802e-014	-7.54518e-016	2.46918e-014	2.44714e-014	7.41359e-014	5.23802e-014	3.46457e-014	4.6483e-014
-6.84064e-015	5.81557e-015	-9.52357e-015	-3.53151e-014	-2.50258e-014	-2.89122e-014	-3.11274e-014	-2.11282e-014	-5.1173e-015	4.51738e-015	-4.4356e-015	2.28109e-014	-9.21799e-015	3.68405e-015	-2.23932e-014	-1.47546e-014	-2.16891e-014	-1.80916e-014	-5.2488e-016	2.51546e-014	2.48142e-014	7.47143e-014	5.27669e-014	3.49531e-014	4.66572e-014
-6.79043e-015	6.10489e-015	-9.42398e-015	-3.49215e-014	-2.47676e-014	-2.86187e-014	-3.09464e-014	-2.08426e-014	-4.66725e-015	4.72866e-015	-3.80393e-015	2.3243e-014	-8.91164e-015	4.13474e-015	-2.25891e-014	-1.46859e-014	-2.1658e-014	-1.7895e-014	-2.59023e-016	2.56461e-014	2.51426e-014	7.52735e-014	5.31482e-014	3.52641e-014	4.68238e-014
-6.72482e-015	6.40453e-015	-9.30766e-015	-3.45352e-014	-2.45481e-014	-2.83614e-014	-3.07594e-014	-2.05388e-014	-4.19191e-015	4.95263e-015	-3.15497e-015	2.3672e-014	-8.59393e-015	4.58516e-015	-2.27897e-014	-1.46499e-014	-2.16461e-014	-1.76891e-014	4.29482e-017	2.61631e-014	2.54576e-014	7.58125e-014	5.35237e-014	3.55772e-014	4.69822e-014
-6.64096e-015	6.71395e-015	-9.17398e-015	-3.41596e-014	-2.43702e-014	-2.81416e-014	-3.05665e-014	-2.02164e-014	-3.69143e-015	5.19077e-015	-2.49042e-015	2.40961e-014	-8.26554e-015	5.03447e-015	-2.29942e-014	-1.46478e-014	-2.16536e-014	-1.74728e-014	3.80766e-016	2.67024e-014	2.57599e-014	7.63297e-014	5.38932e-014	3.58909e-014	4.71315e-014
-6.53755e-015	7.03242e-015	-9.02233e-015	-3.37975e-014	-2.42365e-014	-2.79611e-014	-3.03681e-014	-1.98743e-014	-3.16533e-015	5.44337e-015	-1.81162e-015	2.45141e-014	-7.92682e-015	5.48224e-015	-2.3202e-014	-1.46808e-014	-2.16807e-014	-1.72457e-014	7.53338e-016	2.72608e-014	2.60503e-014	7.68246e-014	5.42563e-014	3.62033e-014	4.72705e-014
-6.41382e-015	7.35943e-015	-8.85152e-015	-3.34518e-014	-2.41491e-014	-2.78194e-014	-3.01647e-014	-1.95118e-014	-2.61373e-015	5.71128e-015	-1.12127e-015	2.49248e-014	-7.57854e-015	5.92827e-015	-2.34125e-014	-1.47498e-014	-2.17283e-014	-1.70064e-014	1.16019e-015	2.78342e-014	2.63297e-014	7.7297e-014	5.46137e-014	3.65128e-014	4.73984e-014
-6.26843e-015	7.69452e-015	-8.66096e-015	-3.31256e-014	-2.41093e-014	-2.77175e-014	-2.9957e-014	-1.91287e-014	-2.03788e-015	5.99501e-015	-4.2166e-016	2.53257e-014	-7.22141e-015	6.37152e-015	-2.36248e-014	-1.4855e-014	-2.17955e-014	-1.67539e-014	1.60032e-015	2.84186e-014	2.65991e-014	7.7746e-014	5.49645e-014	3.68178e-014	4.75141e-014
-6.10061e-015	8.03687e-015	-8.45061e-015	-3.28217e-014	-2.41183e-014	-2.76554e-014	-2.9746e-014	-1.87247e-014	-1.43762e-015	6.29535e-015	2.85269e-016	2.57153e-014	-6.85632e-015	6.81069e-015	-2.38383e-014	-1.49967e-014	-2.18817e-014	-1.64873e-014	2.07225e-015	2.90102e-014	2.68601e-014	7.81712e-014	5.53086e-014	3.71167e-014	4.76167e-014
-5.91022e-015	8.38469e-015	-8.21992e-015	-3.25424e-014	-2.41766e-014	-2.76331e-014	-2.95323e-014	-1.83005e-014	-8.12998e-016	6.6128e-015	9.97e-016	2.6092e-014	-6.48391e-015	7.24595e-015	-2.40523e-014	-1.51747e-014	-2.19863e-014	-1.62062e-014	2.57497e-015	2.96054e-014	2.71142e-014	7.85728e-014	5.56464e-014	3.74079e-014	4.77054e-014
-5.6967e-015	8.73742e-015	-7.96861e-015	-3.22899e-014	-2.42842e-014	-2.76496e-014	-2.9317e-014	-1.78556e-014	-1.64802e-016	6.94772e-015	1.7108e-015	2.64543e-014	-6.10484e-015	7.67592e-015	-2.42655e-014	-1.53885e-014	-2.21084e-014	-1.59102e-014	3.10669e-015	3.02006e-014	2.73621e-014	7.89509e-014	5.59776e-014	3.76903e-014	4.77795e-014
-5.46054e-015	9.09358e-015	-7.69694e-015	-3.20662e-014	-2.44405e-014	-2.77039e-014	-2.91015e-014	-1.73911e-014	5.06602e-016	7.29958e-015	2.42366e-015	2.68009e-014	-5.71981e-015	8.10016e-015	-2.44767e-014	-1.56374e-014	-2.22468e-014	-1.55987e-014	3.66562e-015	3.07925e-014	2.7605e-014	7.93057e-014	5.63026e-014	3.79627e-014	4.78385e-014
-5.20218e-015	9.45181e-015	-7.40559e-015	-3.18731e-014	-2.46439e-014	-2.77941e-014	-2.88864e-014	-1.69077e-014	1.20015e-015	7.66834e-015	3.13352e-015	2.71299e-014	-5.3297e-015	8.51802e-015	-2.46853e-014	-1.59195e-014	-2.23997e-014	-1.52712e-014	4.24966e-015	3.1378e-014	2.78441e-014	7.96373e-014	5.66223e-014	3.82239e-014	4.78815e-014
-4.92181e-015	9.81032e-015	-7.09512e-015	-3.17108e-014	-2.48929e-014	-2.79188e-014	-2.86722e-014	-1.6406e-014	1.91432e-015	8.05398e-015	3.8378e-015	2.74406e-014	-4.93499e-015	8.9286e-015	-2.48903e-014	-1.6233e-014	-2.25654e-014	-1.49278e-014	4.85729e-015	3.19537e-014	2.80808e-014	7.99461e-014	5.69371e-014	3.84731e-014	4.79087e-014
-4.61996e-015	1.01673e-014	-6.76639e-015	-3.15806e-014	-2.51858e-014	-2.8076e-014	-2.84592e-014	-1.58868e-014	2.64844e-015	8.4562e-015	4.53329e-015	2.77326e-014	-4.53631e-015	9.33151e-015	-2.50907e-014	-1.65762e-014	-2.2743e-014	-1.45684e-014	5.48594e-015	3.25163e-014	2.83167e-014	8.02329e-014	5.72474e-014	3.87097e-014	4.79203e-014
-4.29773e-015	1.05212e-014	-6.42009e-015	-3.1483e-014	-2.55195e-014	-2.82625e-014	-2.82482e-014	-1.53515e-014	3.40083e-015	8.87392e-015	5.21777e-015	2.80047e-014	-4.13448e-015	9.72567e-015	-2.52855e-014	-1.69472e-014	-2.29317e-014	-1.41929e-014	6.13357e-015	3.3063e-014	2.85526e-014	8.04985e-014	5.75528e-014	3.89335e-014	4.79162e-014
-3.95654e-015	1.08702e-014	-6.0572e-015	-3.14187e-014	-2.58903e-014	-2.84758e-014	-2.80396e-014	-1.48018e-014	4.16963e-015	9.30696e-015	5.88912e-015	2.82564e-014	-3.73047e-015	1.01101e-014	-2.54733e-014	-1.73436e-014	-2.3129e-014	-1.38017e-014	6.79729e-015	3.35911e-014	2.87891e-014	8.07439e-014	5.78542e-014	3.91441e-014	4.78964e-014
-3.59817e-015	1.12127e-014	-5.67926e-015	-3.13864e-014	-2.62946e-014	-2.87133e-014	-2.78337e-014	-1.42393e-014	4.9529e-015	9.75473e-015	6.54538e-015	2.84876e-014	-3.32464e-015	1.04844e-014	-2.56523e-014	-1.77621e-014	-2.33332e-014	-1.33953e-014	7.47485e-015	3.40987e-014	2.90279e-014	8.09703e-014	5.81525e-014	3.93411e-014	4.78613e-014
-3.22454e-015	1.1547e-014	-5.28789e-015	-3.13853e-014	-2.67288e-014	-2.89718e-014	-2.76312e-014	-1.36651e-014	5.74828e-015	1.02163e-014	7.18438e-015	2.8698e-014	-2.91763e-015	1.08484e-014	-2.58218e-014	-1.81999e-014	-2.3542e-014	-1.29744e-014	8.16402e-015	3.45833e-014	2.92686e-014	8.11787e-014	5.84482e-014	3.95248e-014	4.78109e-014
-2.83659e-015	1.1871e-014	-4.88457e-015	-3.14141e-014	-2.71884e-014	-2.92476e-014	-2.74322e-014	-1.3081e-014	6.55386e-015	1.06906e-014	7.80438e-015	2.88869e-014	-2.50979e-015	1.12013e-014	-2.59803e-014	-1.8653e-014	-2.3753e-014	-1.25403e-014	8.8619e-015	3.50435e-014	2.95117e-014	8.13705e-014	5.87425e-014	3.96956e-014	4.77458e-014
-2.43619e-015	1.21829e-014	-4.47055e-015	-3.14713e-014	-2.76686e-014	-2.95366e-014	-2.72365e-014	-1.24892e-014	7.36751e-015	1.11762e-014	8.4036e-015	2.90548e-014	-2.10241e-015	1.15432e-014	-2.61264e-014	-1.91189e-014	-2.39637e-014	-1.20939e-014	9.56564e-015	3.54788e-014	2.97582e-014	8.15472e-014	5.90353e-014	3.98538e-014	4.76667e-014
-2.02514e-015	1.24798e-014	-4.04767e-015	-3.15554e-014	-2.81641e-014	-2.98354e-014	-2.70445e-014	-1.18921e-014	8.1859e-015	1.16717e-014	8.98099e-015	2.9202e-014	-1.69614e-015	1.18743e-014	-2.62587e-014	-1.95935e-014	-2.41715e-014	-1.16356e-014	1.02727e-014	3.58879e-014	3.00085e-014	8.17095e-014	5.93273e-014	4e-014	4.75739e-014
-1.60605e-015	1.27611e-014	-3.61792e-015	-3.16643e-014	-2.86694e-014	-3.014e-014	-2.68556e-014	-1.12918e-014	9.00714e-015	1.21763e-014	9.53539e-015	2.93291e-014	-1.29171e-015	1.2195e-014	-2.63755e-014	-2.00733e-014	-2.4374e-014	-1.11672e-014	1.09802e-014	3.627e-014	3.02624e-014	8.18586e-014	5.96184e-014	4.01347e-014	4.74685e-014
-1.18061e-015	1.30251e-014	-3.18309e-015	-3.17951e-014	-2.91796e-014	-3.04469e-014	-2.66698e-014	-1.06903e-014	9.8286e-015	1.26885e-014	1.00651e-014	2.94369e-014	-8.90258e-016	1.25044e-014	-2.64764e-014	-2.05546e-014	-2.45696e-014	-1.06897e-014	1.16856e-014	3.66248e-014	3.05203e-014	8.19967e-014	5.99089e-014	4.02587e-014	4.73508e-014
-7.50533e-016	1.32707e-014	-2.74529e-015	-3.19456e-014	-2.96886e-014	-3.07523e-014	-2.64869e-014	-1.00906e-014	1.0647e-014	1.32071e-014	1.05698e-014	2.95266e-014	-4.92453e-016	1.28025e-014	-2.65608e-014	-2.10335e-014	-2.47555e-014	-1.02048e-014	1.2386e-014	3.69527e-014	3.07821e-014	8.2125e-014	6.01984e-014	4.03727e-014	4.72218e-014
-3.18155e-016	1.34968e-014	-2.30662e-015	-3.21135e-014	-3.01916e-014	-3.10518e-014	-2.63061e-014	-9.49528e-015	1.146e-014	1.37298e-014	1.10491e-014	2.95991e-014	-9.90197e-017	1.30901e-014	-2.66274e-014	-2.1507e-014	-2.49289e-014	-9.71365e-015	1.30795e-014	3.72538e-014	3.10476e-014	8.22443e-014	6.04874e-014	4.04776e-014	4.70819e-014
1.14893e-016	1.37026e-014	-1.8689e-015	-3.22957e-014	-3.06833e-014	-3.13421e-014	-2.61277e-014	-8.90794e-015	1.22649e-014	1.42553e-014	1.15016e-014	2.96547e-014	2.88959e-016	1.33678e-014	-2.66752e-014	-2.19716e-014	-2.50885e-014	-9.21745e-015	1.37632e-014	3.7529e-014	3.13168e-014	8.23563e-014	6.07764e-014	4.05744e-014	4.6932e-014
5.46612e-016	1.38869e-014	-1.43393e-015	-3.24893e-014	-3.11586e-014	-3.16201e-014	-2.59512e-014	-8.33093e-015	1.30583e-014	1.47814e-014	1.19274e-014	2.96945e-014	6.7062e-016	1.36354e-014	-2.67029e-014	-2.24235e-014	-2.52325e-014	-8.71813e-015	1.44348e-014	3.77791e-014	3.1589e-014	8.24616e-014	6.10638e-014	4.06643e-014	4.67729e-014
9.75401e-016	1.40485e-014	-1.00332e-015	-3.2691e-014	-3.16125e-014	-3.18821e-014	-2.57756e-014	-7.76688e-015	1.38363e-014	1.53065e-014	1.23267e-014	2.97194e-014	1.04517e-015	1.38931e-014	-2.671e-014	-2.286e-014	-2.53582e-014	-8.21739e-015	1.50929e-014	3.80055e-014	3.18636e-014	8.25613e-014	6.13503e-014	4.07484e-014	4.66059e-014
1.39879e-015	1.4187e-014	-5.78957e-016	-3.28974e-014	-3.20397e-014	-3.21253e-014	-2.56007e-014	-7.21854e-015	1.45962e-014	1.58295e-014	1.26987e-014	2.97303e-014	1.41175e-015	1.41418e-014	-2.66961e-014	-2.32773e-014	-2.54645e-014	-7.71733e-015	1.57352e-014	3.82095e-014	3.21395e-014	8.26563e-014	6.16347e-014	4.08276e-014	4.64314e-014
1.81561e-015	1.43032e-014	-1.62966e-016	-3.31049e-014	-3.24355e-014	-3.23475e-014	-2.54259e-014	-6.68897e-015	1.53346e-014	1.6349e-014	1.30442e-014	2.97284e-014	1.76889e-015	1.43821e-014	-2.66609e-014	-2.36729e-014	-2.55497e-014	-7.21946e-015	1.63599e-014	3.83918e-014	3.24158e-014	8.27474e-014	6.19157e-014	4.09023e-014	4.62508e-014
2.22456e-015	1.43976e-014	2.43063e-016	-3.33107e-014	-3.27963e-014	-3.25462e-014	-2.52507e-014	-6.18124e-015	1.60482e-014	1.68633e-014	1.33632e-014	2.97142e-014	2.11553e-015	1.46141e-014	-2.66041e-014	-2.40441e-014	-2.56117e-014	-6.72549e-015	1.69647e-014	3.85541e-014	3.26916e-014	8.28358e-014	6.21925e-014	4.09738e-014	4.6064e-014
2.6245e-015	1.44695e-014	6.37884e-016	-3.35114e-014	-3.31184e-014	-3.27199e-014	-2.50748e-014	-5.6992e-015	1.67337e-014	1.73708e-014	1.36569e-014	2.96889e-014	2.45054e-015	1.48385e-014	-2.65254e-014	-2.43886e-014	-2.56493e-014	-6.23703e-015	1.75485e-014	3.86975e-014	3.29659e-014	8.29217e-014	6.24639e-014	4.10431e-014	4.58722e-014
3.01386e-015	1.45193e-014	1.01998e-015	-3.3704e-014	-3.33986e-014	-3.28666e-014	-2.48977e-014	-5.24577e-015	1.73879e-014	1.78699e-014	1.39256e-014	2.96538e-014	2.77316e-015	1.50559e-014	-2.6426e-014	-2.47045e-014	-2.56612e-014	-5.75567e-015	1.81097e-014	3.88235e-014	3.32377e-014	8.30051e-014	6.27285e-014	4.11102e-014	4.56758e-014
3.39176e-015	1.45478e-014	1.38825e-015	-3.38862e-014	-3.36343e-014	-3.2985e-014	-2.47198e-014	-4.82292e-015	1.80073e-014	1.8359e-014	1.41694e-014	2.96102e-014	3.08234e-015	1.52671e-014	-2.63053e-014	-2.49894e-014	-2.56465e-014	-5.2824e-015	1.86476e-014	3.89343e-014	3.35052e-014	8.30871e-014	6.29848e-014	4.11754e-014	4.54752e-014
3.75727e-015	1.45561e-014	1.74175e-015	-3.40553e-014	-3.38233e-014	-3.3075e-014	-2.45408e-014	-4.4337e-015	1.85893e-014	1.88363e-014	1.43892e-014	2.95591e-014	3.3767e-015	1.54719e-014	-2.61638e-014	-2.52423e-014	-2.56043e-014	-4.81847e-015	1.91612e-014	3.90312e-014	3.37667e-014	8.31673e-014	6.3231e-014	4.12394e-014	4.52706e-014
4.10921e-015	1.45454e-014	2.07893e-015	-3.42075e-014	-3.39644e-014	-3.31363e-014	-2.43602e-014	-4.08138e-015	1.91304e-014	1.93001e-014	1.45857e-014	2.95005e-014	3.65512e-015	1.56708e-014	-2.60024e-014	-2.54617e-014	-2.55341e-014	-4.36555e-015	1.96494e-014	3.91153e-014	3.40209e-014	8.32456e-014	6.34658e-014	4.13021e-014	4.50623e-014
4.44719e-015	1.45166e-014	2.39986e-015	-3.43413e-014	-3.40571e-014	-3.31686e-014	-2.41781e-014	-3.76837e-015	1.9628e-014	1.97491e-014	1.47594e-014	2.94357e-014	3.91617e-015	1.58646e-014	-2.58215e-014	-2.56474e-014	-2.54359e-014	-3.92477e-015	2.01122e-014	3.91881e-014	3.42664e-014	8.3322e-014	6.36881e-014	4.13634e-014	4.48504e-014
4.77083e-015	1.44717e-014	2.70369e-015	-3.44545e-014	-3.41e-014	-3.31727e-014	-2.39949e-014	-3.49607e-015	2.00799e-014	2.01819e-014	1.4911e-014	2.93659e-014	4.15869e-015	1.60536e-014	-2.56221e-014	-2.57993e-014	-2.53094e-014	-3.49729e-015	2.05497e-014	3.92515e-014	3.45018e-014	8.33968e-014	6.38953e-014	4.14231e-014	4.46348e-014
5.07927e-015	1.44118e-014	2.98982e-015	-3.4545e-014	-3.40936e-014	-3.31495e-014	-2.38112e-014	-3.26698e-015	2.04838e-014	2.05975e-014	1.50418e-014	2.92911e-014	4.3812e-015	1.62381e-014	-2.54053e-014	-2.59168e-014	-2.51547e-014	-3.08366e-015	2.09616e-014	3.93061e-014	3.47255e-014	8.34696e-014	6.40852e-014	4.14807e-014	4.44158e-014
5.37241e-015	1.4339e-014	3.258e-015	-3.46116e-014	-3.40386e-014	-3.31004e-014	-2.3628e-014	-3.08332e-015	2.08367e-014	2.09943e-014	1.51526e-014	2.92117e-014	4.58227e-015	1.6418e-014	-2.51722e-014	-2.60003e-014	-2.49717e-014	-2.6845e-015	2.13481e-014	3.93532e-014	3.49362e-014	8.35391e-014	6.4256e-014	4.15354e-014	4.41937e-014
5.64995e-015	1.42554e-014	3.50804e-015	-3.46529e-014	-3.39357e-014	-3.30268e-014	-2.34458e-014	-2.94676e-015	2.11367e-014	2.13708e-014	1.52444e-014	2.91285e-014	4.76222e-015	1.65935e-014	-2.49236e-014	-2.60506e-014	-2.47611e-014	-2.30054e-015	2.17088e-014	3.93934e-014	3.51326e-014	8.36054e-014	6.44053e-014	4.15871e-014	4.39685e-014
5.91207e-015	1.41629e-014	3.74007e-015	-3.46676e-014	-3.37867e-014	-3.29308e-014	-2.32653e-014	-2.85823e-015	2.13823e-014	2.17257e-014	1.53186e-014	2.90417e-014	4.91959e-015	1.6765e-014	-2.46615e-014	-2.6069e-014	-2.45235e-014	-1.93276e-015	2.20449e-014	3.94273e-014	3.53135e-014	8.36676e-014	6.45304e-014	4.16344e-014	4.37402e-014
6.15897e-015	1.40634e-014	3.95378e-015	-3.46551e-014	-3.35938e-014	-3.28148e-014	-2.30875e-014	-2.81798e-015	2.15721e-014	2.20584e-014	1.53759e-014	2.89518e-014	5.05332e-015	1.69325e-014	-2.43871e-014	-2.60559e-014	-2.426e-014	-1.58095e-015	2.23565e-014	3.9455e-014	3.54776e-014	8.3726e-014	6.463e-014	4.16763e-014	4.35089e-014
6.39073e-015	1.39591e-014	4.14975e-015	-3.46149e-014	-3.33598e-014	-3.26806e-014	-2.2914e-014	-2.82771e-015	2.17049e-014	2.2368e-014	1.54178e-014	2.88591e-014	5.16316e-015	1.70958e-014	-2.41019e-014	-2.60129e-014	-2.39714e-014	-1.24543e-015	2.26446e-014	3.94773e-014	3.56242e-014	8.37799e-014	6.47022e-014	4.17111e-014	4.32746e-014
6.60679e-015	1.38519e-014	4.32866e-015	-3.45472e-014	-3.30879e-014	-3.25315e-014	-2.27459e-014	-2.88801e-015	2.17797e-014	2.26536e-014	1.54451e-014	2.87639e-014	5.24852e-015	1.72544e-014	-2.38078e-014	-2.59416e-014	-2.36589e-014	-9.25975e-016	2.29098e-014	3.94939e-014	3.57522e-014	8.38281e-014	6.47458e-014	4.17383e-014	4.30372e-014
6.80718e-015	1.37437e-014	4.49044e-015	-3.44518e-014	-3.27812e-014	-3.23695e-014	-2.25846e-014	-2.99846e-015	2.17969e-014	2.29141e-014	1.54584e-014	2.86663e-014	5.30888e-015	1.74079e-014	-2.35067e-014	-2.58435e-014	-2.33243e-014	-6.22015e-016	2.31532e-014	3.95053e-014	3.58612e-014	8.38706e-014	6.4759e-014	4.17564e-014	4.27967e-014
6.99195e-015	1.3637e-014	4.63561e-015	-3.43292e-014	-3.24433e-014	-3.21975e-014	-2.24314e-014	-3.15847e-015	2.1756e-014	2.31489e-014	1.54585e-014	2.85668e-014	5.34424e-015	1.75557e-014	-2.32005e-014	-2.57205e-014	-2.29688e-014	-3.34028e-016	2.33755e-014	3.95113e-014	3.59504e-014	8.39071e-014	6.47399e-014	4.17643e-014	4.25531e-014
7.16133e-015	1.35337e-014	4.76549e-015	-3.41801e-014	-3.20777e-014	-3.20186e-014	-2.22874e-014	-3.36705e-015	2.16571e-014	2.33577e-014	1.54456e-014	2.84651e-014	5.3548e-015	1.76971e-014	-2.28906e-014	-2.5574e-014	-2.25934e-014	-6.15017e-017	2.35781e-014	3.95113e-014	3.60192e-014	8.39364e-014	6.46875e-014	4.17605e-014	4.23062e-014
7.31528e-015	1.34359e-014	4.88017e-015	-3.40062e-014	-3.16889e-014	-3.18358e-014	-2.21543e-014	-3.62237e-015	2.1501e-014	2.35404e-014	1.54209e-014	2.83609e-014	5.34037e-015	1.78321e-014	-2.25783e-014	-2.54065e-014	-2.22003e-014	1.96195e-016	2.37623e-014	3.9505e-014	3.60674e-014	8.39575e-014	6.46008e-014	4.17426e-014	4.20559e-014
7.45377e-015	1.33451e-014	4.98045e-015	-3.38081e-014	-3.12816e-014	-3.16513e-014	-2.20339e-014	-3.92285e-015	2.12892e-014	2.36969e-014	1.53851e-014	2.82537e-014	5.30148e-015	1.796e-014	-2.22659e-014	-2.52193e-014	-2.17915e-014	4.39447e-016	2.39286e-014	3.94923e-014	3.60948e-014	8.39699e-014	6.44789e-014	4.17089e-014	4.18026e-014
7.5772e-015	1.32625e-014	5.06662e-015	-3.35873e-014	-3.08606e-014	-3.14684e-014	-2.19277e-014	-4.26625e-015	2.1023e-014	2.38267e-014	1.53393e-014	2.81434e-014	5.23879e-015	1.80802e-014	-2.19559e-014	-2.5015e-014	-2.13694e-014	6.68892e-016	2.40787e-014	3.9473e-014	3.61011e-014	8.39728e-014	6.43213e-014	4.1658e-014	4.15464e-014
7.68557e-015	1.3189e-014	5.13968e-015	-3.33455e-014	-3.04304e-014	-3.1289e-014	-2.18371e-014	-4.6508e-015	2.07043e-014	2.39299e-014	1.52849e-014	2.80308e-014	5.15358e-015	1.81919e-014	-2.16493e-014	-2.47956e-014	-2.09359e-014	8.85274e-016	2.42137e-014	3.9446e-014	3.60864e-014	8.39654e-014	6.41277e-014	4.15887e-014	4.12871e-014
7.77895e-015	1.31262e-014	5.20048e-015	-3.3084e-014	-2.99952e-014	-3.11157e-014	-2.17636e-014	-5.07368e-015	2.03352e-014	2.40068e-014	1.52219e-014	2.79156e-014	5.04671e-015	1.8294e-014	-2.13479e-014	-2.45628e-014	-2.04931e-014	1.0886e-015	2.4334e-014	3.94109e-014	3.60513e-014	8.39481e-014	6.38979e-014	4.14993e-014	4.10247e-014
7.8571e-015	1.30749e-014	5.25008e-015	-3.28047e-014	-2.95588e-014	-3.095e-014	-2.17088e-014	-5.53155e-015	1.99184e-014	2.40576e-014	1.51513e-014	2.77972e-014	4.91959e-015	1.83857e-014	-2.10537e-014	-2.43186e-014	-2.00436e-014	1.27932e-015	2.44406e-014	3.93669e-014	3.59964e-014	8.39202e-014	6.36319e-014	4.13882e-014	4.076e-014
7.92042e-015	1.30361e-014	5.28925e-015	-3.25097e-014	-2.91255e-014	-3.0794e-014	-2.16747e-014	-6.0208e-015	1.94573e-014	2.40826e-014	1.50737e-014	2.76744e-014	4.77391e-015	1.84663e-014	-2.0768e-014	-2.40641e-014	-1.95898e-014	1.45781e-015	2.45346e-014	3.93131e-014	3.59222e-014	8.38806e-014	6.33306e-014	4.12541e-014	4.04935e-014
7.96905e-015	1.30099e-014	5.31821e-015	-3.2201e-014	-2.86992e-014	-3.06492e-014	-2.16629e-014	-6.53781e-015	1.89546e-014	2.40824e-014	1.49899e-014	2.75465e-014	4.61167e-015	1.85357e-014	-2.04926e-014	-2.38013e-014	-1.91348e-014	1.6249e-015	2.46175e-014	3.92493e-014	3.58295e-014	8.38287e-014	6.29956e-014	4.10959e-014	4.02253e-014
8.00326e-015	1.29956e-014	5.33772e-015	-3.18807e-014	-2.8283e-014	-3.05168e-014	-2.16743e-014	-7.07924e-015	1.84134e-014	2.40573e-014	1.49004e-014	2.74138e-014	4.4352e-015	1.8593e-014	-2.02283e-014	-2.35315e-014	-1.86814e-014	1.78066e-015	2.469e-014	3.91752e-014	3.57195e-014	8.37651e-014	6.26286e-014	4.09126e-014	3.99556e-014
8.02316e-015	1.29938e-014	5.34857e-015	-3.15511e-014	-2.78805e-014	-3.0397e-014	-2.17097e-014	-7.64116e-015	1.78381e-014	2.40081e-014	1.48054e-014	2.72762e-014	4.24649e-015	1.86376e-014	-1.99765e-014	-2.32556e-014	-1.82316e-014	1.92517e-015	2.47525e-014	3.90906e-014	3.55929e-014	8.36888e-014	6.22318e-014	4.07035e-014	3.96848e-014
8.02857e-015	1.30046e-014	5.35102e-015	-3.12151e-014	-2.74949e-014	-3.02899e-014	-2.17694e-014	-8.21854e-015	1.72333e-014	2.39357e-014	1.47053e-014	2.71337e-014	4.04768e-015	1.86691e-014	-1.97376e-014	-2.2975e-014	-1.77877e-014	2.05796e-015	2.48057e-014	3.89949e-014	3.54509e-014	8.35997e-014	6.18071e-014	4.04674e-014	3.94136e-014
8.02018e-015	1.30276e-014	5.3462e-015	-3.08744e-014	-2.71286e-014	-3.01955e-014	-2.18543e-014	-8.80661e-015	1.66029e-014	2.38409e-014	1.46014e-014	2.69864e-014	3.84117e-015	1.86871e-014	-1.9513e-014	-2.2691e-014	-1.73522e-014	2.17903e-015	2.48496e-014	3.88879e-014	3.52953e-014	8.34981e-014	6.13564e-014	4.02031e-014	3.91431e-014
7.99827e-015	1.30623e-014	5.33434e-015	-3.05311e-014	-2.67836e-014	-3.01137e-014	-2.19642e-014	-9.40096e-015	1.59515e-014	2.37247e-014	1.44946e-014	2.68338e-014	3.63002e-015	1.86909e-014	-1.93034e-014	-2.24038e-014	-1.69276e-014	2.28806e-015	2.48845e-014	3.87697e-014	3.5127e-014	8.33829e-014	6.08822e-014	3.99112e-014	3.88739e-014
7.96275e-015	1.31074e-014	5.31615e-015	-3.01872e-014	-2.64617e-014	-3.00428e-014	-2.20989e-014	-9.99695e-015	1.52842e-014	2.35877e-014	1.43849e-014	2.66752e-014	3.41693e-015	1.86808e-014	-1.9109e-014	-2.2114e-014	-1.65168e-014	2.3842e-015	2.49106e-014	3.86403e-014	3.49468e-014	8.32542e-014	6.03877e-014	3.95914e-014	3.86068e-014
7.91366e-015	1.31621e-014	5.29201e-015	-2.98445e-014	-2.61638e-014	-2.99813e-014	-2.22577e-014	-1.05889e-014	1.46057e-014	2.34312e-014	1.42733e-014	2.65106e-014	3.20448e-015	1.86566e-014	-1.89301e-014	-2.18219e-014	-1.61226e-014	2.46726e-015	2.49285e-014	3.84996e-014	3.47563e-014	8.31114e-014	5.98751e-014	3.92434e-014	3.83427e-014
7.85133e-015	1.32254e-014	5.26229e-015	-2.95061e-014	-2.58905e-014	-2.9928e-014	-2.24401e-014	-1.11723e-014	1.39203e-014	2.32566e-014	1.416e-014	2.6339e-014	2.99565e-015	1.86182e-014	-1.8767e-014	-2.15276e-014	-1.57473e-014	2.53624e-015	2.49381e-014	3.83476e-014	3.45562e-014	8.29551e-014	5.9348e-014	3.88675e-014	3.80817e-014
7.77628e-015	1.32948e-014	5.22794e-015	-2.91732e-014	-2.56421e-014	-2.98814e-014	-2.26457e-014	-1.17421e-014	1.32324e-014	2.30643e-014	1.4046e-014	2.61598e-014	2.79312e-015	1.85656e-014	-1.86199e-014	-2.12312e-014	-1.5394e-014	2.59032e-015	2.49388e-014	3.81847e-014	3.43476e-014	8.27856e-014	5.88094e-014	3.84641e-014	3.78248e-014
7.68823e-015	1.33689e-014	5.18864e-015	-2.88475e-014	-2.54191e-014	-2.98391e-014	-2.28734e-014	-1.22933e-014	1.2547e-014	2.28556e-014	1.3932e-014	2.59727e-014	2.5997e-015	1.84989e-014	-1.84882e-014	-2.0932e-014	-1.5064e-014	2.62868e-015	2.493e-014	3.80112e-014	3.41319e-014	8.26028e-014	5.82622e-014	3.8034e-014	3.7573e-014
7.58772e-015	1.34463e-014	5.14556e-015	-2.85306e-014	-2.52211e-014	-2.97992e-014	-2.31215e-014	-1.2822e-014	1.18684e-014	2.26315e-014	1.38191e-014	2.57771e-014	2.41767e-015	1.84185e-014	-1.83717e-014	-2.06295e-014	-1.47594e-014	2.65012e-015	2.49116e-014	3.78283e-014	3.39099e-014	8.24072e-014	5.77095e-014	3.75782e-014	3.73267e-014
7.47566e-015	1.35251e-014	5.09885e-015	-2.82237e-014	-2.50473e-014	-2.97594e-014	-2.33885e-014	-1.33243e-014	1.12013e-014	2.23929e-014	1.37074e-014	2.55727e-014	2.24993e-015	1.83249e-014	-1.82702e-014	-2.03235e-014	-1.44824e-014	2.65363e-015	2.48828e-014	3.76366e-014	3.36827e-014	8.21988e-014	5.7155e-014	3.70975e-014	3.70869e-014
7.35284e-015	1.36033e-014	5.04888e-015	-2.79287e-014	-2.48961e-014	-2.97176e-014	-2.3673e-014	-1.37963e-014	1.055e-014	2.21407e-014	1.35976e-014	2.53591e-014	2.09828e-015	1.82187e-014	-1.81829e-014	-2.00135e-014	-1.42346e-014	2.63777e-015	2.48424e-014	3.74373e-014	3.34501e-014	8.19779e-014	5.66011e-014	3.65934e-014	3.68537e-014
7.21981e-015	1.36789e-014	4.99555e-015	-2.76469e-014	-2.47656e-014	-2.96718e-014	-2.39735e-014	-1.42334e-014	9.91745e-015	2.18757e-014	1.34902e-014	2.51351e-014	1.96482e-015	1.81005e-014	-1.81092e-014	-1.96992e-014	-1.40177e-014	2.60083e-015	2.47896e-014	3.72315e-014	3.32134e-014	8.17445e-014	5.60512e-014	3.60676e-014	3.66282e-014
7.07753e-015	1.37491e-014	4.93896e-015	-2.73797e-014	-2.46543e-014	-2.96197e-014	-2.42877e-014	-1.46323e-014	9.30759e-015	2.15985e-014	1.33864e-014	2.49007e-014	1.85154e-015	1.79709e-014	-1.80488e-014	-1.93801e-014	-1.38336e-014	2.54178e-015	2.47239e-014	3.70198e-014	3.29724e-014	8.1499e-014	5.55088e-014	3.55219e-014	3.64115e-014
6.92691e-015	1.38122e-014	4.87987e-015	-2.71277e-014	-2.45598e-014	-2.95586e-014	-2.46126e-014	-1.49901e-014	8.724e-015	2.131e-014	1.32867e-014	2.46555e-014	1.75953e-015	1.78307e-014	-1.80015e-014	-1.90557e-014	-1.36831e-014	2.45909e-015	2.46442e-014	3.68033e-014	3.27272e-014	8.12419e-014	5.4977e-014	3.49582e-014	3.62042e-014
6.76902e-015	1.38658e-014	4.81826e-015	-2.6892e-014	-2.44801e-014	-2.94864e-014	-2.49462e-014	-1.53041e-014	8.16952e-015	2.10107e-014	1.31921e-014	2.4399e-014	1.69022e-015	1.76809e-014	-1.79658e-014	-1.87255e-014	-1.35666e-014	2.3514e-015	2.45501e-014	3.65829e-014	3.24777e-014	8.09731e-014	5.44582e-014	3.43789e-014	3.60064e-014
6.60487e-015	1.39084e-014	4.75465e-015	-2.66735e-014	-2.44129e-014	-2.94012e-014	-2.52867e-014	-1.55725e-014	7.64745e-015	2.07009e-014	1.31025e-014	2.41305e-014	1.64435e-015	1.75222e-014	-1.79412e-014	-1.83892e-014	-1.34844e-014	2.21718e-015	2.44411e-014	3.63601e-014	3.22239e-014	8.06932e-014	5.39549e-014	3.37855e-014	3.58186e-014
6.43526e-015	1.39379e-014	4.68899e-015	-2.6473e-014	-2.43557e-014	-2.93012e-014	-2.56319e-014	-1.5794e-014	7.1602e-015	2.0381e-014	1.30186e-014	2.38491e-014	1.62259e-015	1.73551e-014	-1.79272e-014	-1.80464e-014	-1.34375e-014	2.05479e-015	2.43164e-014	3.61359e-014	3.19651e-014	8.04024e-014	5.34691e-014	3.31804e-014	3.56414e-014
6.26098e-015	1.39519e-014	4.62164e-015	-2.62907e-014	-2.43059e-014	-2.91849e-014	-2.59787e-014	-1.59673e-014	6.70977e-015	2.00512e-014	1.29404e-014	2.35539e-014	1.62584e-015	1.71808e-014	-1.79224e-014	-1.76971e-014	-1.34259e-014	1.86308e-015	2.4175e-014	3.59114e-014	3.17006e-014	8.01007e-014	5.30029e-014	3.25663e-014	3.5475e-014
6.08262e-015	1.39493e-014	4.55268e-015	-2.61276e-014	-2.42615e-014	-2.90512e-014	-2.63249e-014	-1.60912e-014	6.29701e-015	1.97118e-014	1.28684e-014	2.32439e-014	1.65364e-015	1.7e-014	-1.79257e-014	-1.73414e-014	-1.34499e-014	1.64093e-015	2.40163e-014	3.56874e-014	3.14297e-014	7.97889e-014	5.25576e-014	3.19451e-014	3.53191e-014
5.90188e-015	1.3928e-014	4.48267e-015	-2.59838e-014	-2.42195e-014	-2.88998e-014	-2.66677e-014	-1.61659e-014	5.92283e-015	1.93631e-014	1.28027e-014	2.29195e-014	1.70529e-015	1.68135e-014	-1.79361e-014	-1.69789e-014	-1.35093e-014	1.38669e-015	2.38398e-014	3.54647e-014	3.11512e-014	7.94679e-014	5.21344e-014	3.13185e-014	3.51736e-014
5.71976e-015	1.38865e-014	4.41191e-015	-2.58597e-014	-2.41778e-014	-2.8731e-014	-2.7005e-014	-1.61923e-014	5.58756e-015	1.90048e-014	1.27434e-014	2.25802e-014	1.78009e-015	1.66223e-014	-1.79521e-014	-1.66103e-014	-1.36035e-014	1.09991e-015	2.36447e-014	3.52447e-014	3.08644e-014	7.91382e-014	5.1734e-014	3.0689e-014	3.50379e-014
5.53796e-015	1.38235e-014	4.34059e-015	-2.57559e-014	-2.41342e-014	-2.85455e-014	-2.73346e-014	-1.61716e-014	5.29169e-015	1.86363e-014	1.26908e-014	2.22246e-014	1.8769e-015	1.64269e-014	-1.79732e-014	-1.62367e-014	-1.37318e-014	7.80422e-016	2.34319e-014	3.50276e-014	3.05679e-014	7.88009e-014	5.13569e-014	3.00592e-014	3.4912e-014
5.35728e-015	1.37377e-014	4.26899e-015	-2.56724e-014	-2.40866e-014	-2.83436e-014	-2.76543e-014	-1.61052e-014	5.03465e-015	1.82574e-014	1.26443e-014	2.18511e-014	1.99393e-015	1.62281e-014	-1.7999e-014	-1.58589e-014	-1.38937e-014	4.27492e-016	2.32007e-014	3.48154e-014	3.02606e-014	7.84562e-014	5.1003e-014	2.94309e-014	3.47963e-014
5.17856e-015	1.36283e-014	4.19755e-015	-2.56094e-014	-2.40337e-014	-2.8127e-014	-2.7962e-014	-1.59947e-014	4.81567e-015	1.78678e-014	1.26038e-014	2.14597e-014	2.12944e-015	1.60268e-014	-1.80287e-014	-1.54789e-014	-1.40883e-014	4.07276e-017	2.2951e-014	3.46082e-014	2.99409e-014	7.81051e-014	5.06717e-014	2.88067e-014	3.46899e-014
5.00271e-015	1.34945e-014	4.12615e-015	-2.55676e-014	-2.3973e-014	-2.7898e-014	-2.82563e-014	-1.58426e-014	4.63311e-015	1.74669e-014	1.25691e-014	2.10499e-014	2.28072e-015	1.58233e-014	-1.80617e-014	-1.50973e-014	-1.43132e-014	-3.80004e-016	2.26837e-014	3.44064e-014	2.9607e-014	7.77484e-014	5.0363e-014	2.8188e-014	3.45922e-014
4.83105e-015	1.33359e-014	4.0554e-015	-2.55467e-014	-2.39033e-014	-2.76597e-014	-2.85361e-014	-1.56527e-014	4.48495e-015	1.70546e-014	1.25399e-014	2.06218e-014	2.44555e-015	1.56183e-014	-1.80978e-014	-1.47158e-014	-1.45661e-014	-8.34749e-016	2.23992e-014	3.42105e-014	2.9257e-014	7.73866e-014	5.00759e-014	2.75764e-014	3.45026e-014
4.66387e-015	1.31519e-014	3.98567e-015	-2.55472e-014	-2.38243e-014	-2.74151e-014	-2.88001e-014	-1.54284e-014	4.36851e-015	1.663e-014	1.25155e-014	2.01749e-014	2.62129e-015	1.54121e-014	-1.81358e-014	-1.43354e-014	-1.48452e-014	-1.32243e-015	2.20978e-014	3.4021e-014	2.88888e-014	7.70202e-014	4.98091e-014	2.69733e-014	3.442e-014
4.50184e-015	1.29423e-014	3.91701e-015	-2.55692e-014	-2.37355e-014	-2.71671e-014	-2.90476e-014	-1.51739e-014	4.28173e-015	1.61921e-014	1.2496e-014	1.9709e-014	2.80479e-015	1.52047e-014	-1.81757e-014	-1.39588e-014	-1.51486e-014	-1.84252e-015	2.17804e-014	3.38382e-014	2.85011e-014	7.66495e-014	4.95607e-014	2.63807e-014	3.43438e-014
4.34619e-015	1.27075e-014	3.84979e-015	-2.56128e-014	-2.36367e-014	-2.69191e-014	-2.92781e-014	-1.48936e-014	4.22192e-015	1.57408e-014	1.2481e-014	1.92238e-014	2.99336e-015	1.4996e-014	-1.82169e-014	-1.35887e-014	-1.54746e-014	-2.39359e-015	2.14476e-014	3.36623e-014	2.80926e-014	7.62749e-014	4.93287e-014	2.58003e-014	3.42729e-014
4.19721e-015	1.24482e-014	3.78416e-015	-2.56782e-014	-2.35288e-014	-2.66757e-014	-2.9491e-014	-1.45925e-014	4.18616e-015	1.52751e-014	1.24697e-014	1.87197e-014	3.18379e-015	1.47866e-014	-1.82593e-014	-1.3227e-014	-1.58208e-014	-2.97482e-015	2.11001e-014	3.34929e-014	2.76612e-014	7.58981e-014	4.91105e-014	2.52328e-014	3.42062e-014
4.05491e-015	1.21644e-014	3.7206e-015	-2.57653e-014	-2.34122e-014	-2.64413e-014	-2.96863e-014	-1.42756e-014	4.17079e-015	1.47942e-014	1.24609e-014	1.81964e-014	3.37225e-015	1.45765e-014	-1.83032e-014	-1.2876e-014	-1.61842e-014	-3.58452e-015	2.07398e-014	3.33294e-014	2.72051e-014	7.55202e-014	4.89041e-014	2.46793e-014	3.41427e-014
3.91971e-015	1.18567e-014	3.6594e-015	-2.58737e-014	-2.32876e-014	-2.62202e-014	-2.98646e-014	-1.39486e-014	4.17224e-015	1.42977e-014	1.24537e-014	1.76536e-014	3.55576e-015	1.43651e-014	-1.8348e-014	-1.25392e-014	-1.65626e-014	-4.22106e-015	2.03682e-014	3.31719e-014	2.67231e-014	7.51421e-014	4.87072e-014	2.41407e-014	3.40812e-014
3.79157e-015	1.1526e-014	3.60085e-015	-2.60039e-014	-2.31567e-014	-2.60172e-014	-3.00261e-014	-1.36161e-014	4.18665e-015	1.37847e-014	1.2447e-014	1.70923e-014	3.73069e-015	1.41524e-014	-1.83936e-014	-1.22191e-014	-1.69537e-014	-4.88228e-015	1.99867e-014	3.30199e-014	2.62135e-014	7.47651e-014	4.85172e-014	2.36175e-014	3.40203e-014
3.67046e-015	1.11729e-014	3.54472e-015	-2.61561e-014	-2.30213e-014	-2.58375e-014	-3.01713e-014	-1.32843e-014	4.21046e-015	1.32554e-014	1.24397e-014	1.65123e-014	3.89402e-015	1.39379e-014	-1.844e-014	-1.19184e-014	-1.73544e-014	-5.56621e-015	1.95974e-014	3.28726e-014	2.56754e-014	7.43906e-014	4.83313e-014	2.311e-014	3.39588e-014
3.55575e-015	1.07989e-014	3.49079e-015	-2.63301e-014	-2.2884e-014	-2.56854e-014	-3.03011e-014	-1.29581e-014	4.23882e-015	1.27092e-014	1.24311e-014	1.59144e-014	4.0425e-015	1.37213e-014	-1.84876e-014	-1.16406e-014	-1.77624e-014	-6.27055e-015	1.92014e-014	3.27295e-014	2.51081e-014	7.40187e-014	4.81467e-014	2.26187e-014	3.38946e-014
3.4479e-015	1.04051e-014	3.43942e-015	-2.6526e-014	-2.2747e-014	-2.55661e-014	-3.04174e-014	-1.26431e-014	4.26785e-015	1.21457e-014	1.24203e-014	1.53002e-014	4.17346e-015	1.35018e-014	-1.85364e-014	-1.1388e-014	-1.81756e-014	-6.99313e-015	1.88e-014	3.25894e-014	2.45107e-014	7.36503e-014	4.79604e-014	2.21429e-014	3.38266e-014
3.34611e-015	9.99341e-015	3.39055e-015	-2.6744e-014	-2.26124e-014	-2.54843e-014	-3.05215e-014	-1.23452e-014	4.29316e-015	1.15645e-014	1.24062e-014	1.46697e-014	4.28416e-015	1.3279e-014	-1.85876e-014	-1.11633e-014	-1.85913e-014	-7.73111e-015	1.83953e-014	3.24507e-014	2.3883e-014	7.32861e-014	4.77691e-014	2.16826e-014	3.3753e-014
3.2499e-015	9.56541e-015	3.3443e-015	-2.69838e-014	-2.24831e-014	-2.54447e-014	-3.0615e-014	-1.20698e-014	4.31155e-015	1.09653e-014	1.23877e-014	1.40243e-014	4.37199e-015	1.30519e-014	-1.86409e-014	-1.09696e-014	-1.90073e-014	-8.4819e-015	1.79891e-014	3.2312e-014	2.32243e-014	7.29269e-014	4.75701e-014	2.12375e-014	3.36724e-014
3.15854e-015	9.12275e-015	3.30064e-015	-2.7245e-014	-2.23626e-014	-2.54515e-014	-3.06999e-014	-1.18219e-014	4.31856e-015	1.03485e-014	1.23635e-014	1.33657e-014	4.43505e-015	1.28199e-014	-1.86966e-014	-1.08096e-014	-1.94214e-014	-9.2431e-015	1.7583e-014	3.21725e-014	2.25339e-014	7.25733e-014	4.73607e-014	2.08067e-014	3.35836e-014
3.07099e-015	8.66732e-015	3.25958e-015	-2.75278e-014	-2.22536e-014	-2.55087e-014	-3.07778e-014	-1.1607e-014	4.31069e-015	9.71469e-015	1.2333e-014	1.26957e-014	4.47101e-015	1.25826e-014	-1.87552e-014	-1.06855e-014	-1.98315e-014	-1.00117e-014	1.7178e-014	3.2031e-014	2.18122e-014	7.2227e-014	4.71378e-014	2.03895e-014	3.34852e-014
2.98685e-015	8.20106e-015	3.22111e-015	-2.78317e-014	-2.21593e-014	-2.56196e-014	-3.08513e-014	-1.14296e-014	4.2836e-015	9.06429e-015	1.22948e-014	1.20154e-014	4.47815e-015	1.23394e-014	-1.88173e-014	-1.05992e-014	-2.02356e-014	-1.0785e-014	1.67754e-014	3.18865e-014	2.10597e-014	7.18883e-014	4.68988e-014	1.99848e-014	3.33751e-014
2.90511e-015	7.72565e-015	3.18411e-015	-2.81566e-014	-2.2083e-014	-2.57869e-014	-3.09227e-014	-1.12946e-014	4.23399e-015	8.39803e-015	1.22481e-014	1.13263e-014	4.4553e-015	1.20897e-014	-1.88839e-014	-1.05527e-014	-2.06324e-014	-1.15607e-014	1.63768e-014	3.17374e-014	2.02774e-014	7.15583e-014	4.66418e-014	1.95913e-014	3.32522e-014
2.82412e-015	7.24292e-015	3.14834e-015	-2.85019e-014	-2.20277e-014	-2.60134e-014	-3.09943e-014	-1.12059e-014	4.15951e-015	7.71707e-015	1.21917e-014	1.063e-014	4.4013e-015	1.18327e-014	-1.89554e-014	-1.05477e-014	-2.102e-014	-1.23361e-014	1.59836e-014	3.15827e-014	1.94657e-014	7.12377e-014	4.63644e-014	1.92081e-014	3.31146e-014
2.74263e-015	6.75438e-015	3.11359e-015	-2.88665e-014	-2.19966e-014	-2.63008e-014	-3.10681e-014	-1.11664e-014	4.05732e-015	7.0222e-015	1.21248e-014	9.92923e-015	4.31575e-015	1.15676e-014	-1.90323e-014	-1.05859e-014	-2.13973e-014	-1.31086e-014	1.55966e-014	3.14213e-014	1.86254e-014	7.09271e-014	4.60645e-014	1.88333e-014	3.29617e-014
2.65988e-015	6.26192e-015	3.07913e-015	-2.92502e-014	-2.19931e-014	-2.66503e-014	-3.11462e-014	-1.11784e-014	3.92445e-015	6.3138e-015	1.20465e-014	9.22628e-015	4.19851e-015	1.12934e-014	-1.91153e-014	-1.06686e-014	-2.1763e-014	-1.38763e-014	1.52169e-014	3.12521e-014	1.77587e-014	7.06265e-014	4.57409e-014	1.84653e-014	3.27916e-014
2.57462e-015	5.76674e-015	3.04426e-015	-2.96523e-014	-2.20202e-014	-2.70629e-014	-3.12314e-014	-1.1245e-014	3.75922e-015	5.5936e-015	1.19561e-014	8.52303e-015	4.05024e-015	1.101e-014	-1.9205e-014	-1.07959e-014	-2.2117e-014	-1.46371e-014	1.48454e-014	3.10743e-014	1.6867e-014	7.03365e-014	4.53924e-014	1.81032e-014	3.26036e-014
2.48597e-015	5.27093e-015	3.00825e-015	-3.0072e-014	-2.20801e-014	-2.7538e-014	-3.1326e-014	-1.1368e-014	3.55951e-015	4.8634e-015	1.1853e-014	7.8209e-015	3.87155e-015	1.07173e-014	-1.93018e-014	-1.09687e-014	-2.24596e-014	-1.53894e-014	1.44828e-014	3.08862e-014	1.59526e-014	7.00577e-014	4.50174e-014	1.7745e-014	3.23968e-014
2.39295e-015	4.77525e-015	2.97085e-015	-3.05083e-014	-2.21749e-014	-2.80742e-014	-3.14317e-014	-1.15488e-014	3.32474e-015	4.1248e-015	1.17367e-014	7.12261e-015	3.66347e-015	1.04147e-014	-1.9406e-014	-1.11876e-014	-2.27903e-014	-1.61311e-014	1.41295e-014	3.0687e-014	1.50178e-014	6.979e-014	4.46153e-014	1.73887e-014	3.21699e-014
2.29446e-015	4.28081e-015	2.93088e-015	-3.09606e-014	-2.23064e-014	-2.86702e-014	-3.15506e-014	-1.1788e-014	3.05407e-015	3.37918e-015	1.16073e-014	6.43079e-015	3.42794e-015	1.01014e-014	-1.95189e-014	-1.14519e-014	-2.31092e-014	-1.68612e-014	1.37853e-014	3.04762e-014	1.40651e-014	6.95328e-014	4.41856e-014	1.70331e-014	3.19225e-014
2.18967e-015	3.78969e-015	2.88772e-015	-3.1428e-014	-2.24766e-014	-2.93238e-014	-3.16846e-014	-1.20858e-014	2.74716e-015	2.62803e-015	1.14644e-014	5.74776e-015	3.16677e-015	9.77721e-015	-1.9641e-014	-1.17603e-014	-2.34168e-014	-1.75783e-014	1.34499e-014	3.0253e-014	1.30965e-014	6.92864e-014	4.37286e-014	1.66766e-014	3.16546e-014
2.07788e-015	3.30257e-015	2.84056e-015	-3.1909e-014	-2.2687e-014	-3.00311e-014	-3.18352e-014	-1.24424e-014	2.40372e-015	1.87306e-015	1.13076e-014	5.0758e-015	2.88209e-015	9.4422e-015	-1.97723e-014	-1.21117e-014	-2.37139e-014	-1.82815e-014	1.31238e-014	3.00159e-014	1.21151e-014	6.90506e-014	4.32447e-014	1.63172e-014	3.13648e-014
1.95814e-015	2.82043e-015	2.78902e-015	-3.24028e-014	-2.29386e-014	-3.07887e-014	-3.20042e-014	-1.2856e-014	2.02388e-015	1.11604e-015	1.1137e-014	4.41682e-015	2.57591e-015	9.09629e-015	-1.99134e-014	-1.25044e-014	-2.40014e-014	-1.89698e-014	1.28068e-014	2.97649e-014	1.11231e-014	6.8825e-014	4.27347e-014	1.59538e-014	3.10534e-014
1.82895e-015	2.34373e-015	2.73253e-015	-3.29081e-014	-2.32316e-014	-3.15915e-014	-3.21932e-014	-1.33243e-014	1.60887e-015	3.59085e-016	1.09519e-014	3.77242e-015	2.25147e-015	8.73927e-015	-2.00651e-014	-1.29364e-014	-2.42798e-014	-1.96433e-014	1.24976e-014	2.94996e-014	1.01236e-014	6.8608e-014	4.21998e-014	1.55849e-014	3.07202e-014
1.69011e-015	1.87261e-015	2.67008e-015	-3.34231e-014	-2.35661e-014	-3.24348e-014	-3.24029e-014	-1.38453e-014	1.15941e-015	-3.96357e-016	1.07527e-014	3.14447e-015	1.9117e-015	8.37155e-015	-2.02277e-014	-1.3405e-014	-2.45505e-014	-2.03017e-014	1.21945e-014	2.922e-014	9.11907e-015	6.83994e-014	4.16413e-014	1.52092e-014	3.03648e-014
1.54152e-015	1.408e-015	2.60114e-015	-3.39463e-014	-2.39423e-014	-3.33128e-014	-3.26345e-014	-1.4416e-014	6.77161e-016	-1.14793e-015	1.05398e-014	2.53526e-015	1.55963e-015	7.99374e-015	-2.04014e-014	-1.39072e-014	-2.48159e-014	-2.0945e-014	1.18968e-014	2.89263e-014	8.11276e-015	6.81988e-014	4.10605e-014	1.48251e-014	2.99879e-014
1.38374e-015	9.50369e-016	2.52499e-015	-3.44758e-014	-2.43592e-014	-3.42195e-014	-3.28891e-014	-1.50338e-014	1.63383e-016	-1.89457e-015	1.03135e-014	1.94691e-015	1.1987e-015	7.60567e-015	-2.05866e-014	-1.44403e-014	-2.50785e-014	-2.15737e-014	1.16034e-014	2.86189e-014	7.10719e-015	6.80049e-014	4.04593e-014	1.44314e-014	2.95897e-014
1.21664e-015	4.99781e-016	2.44114e-015	-3.501e-014	-2.48158e-014	-3.51488e-014	-3.31671e-014	-1.56948e-014	-3.80043e-016	-2.63502e-015	1.00736e-014	1.38057e-015	8.31954e-016	7.20814e-015	-2.0784e-014	-1.50009e-014	-2.53401e-014	-2.21885e-014	1.13135e-014	2.82979e-014	6.10566e-015	6.78166e-014	3.98404e-014	1.40275e-014	2.91709e-014
1.04056e-015	5.62781e-017	2.34854e-015	-3.55479e-014	-2.53103e-014	-3.60946e-014	-3.34694e-014	-1.63949e-014	-9.50458e-016	-3.36736e-015	9.82015e-015	8.37417e-016	4.62458e-016	6.8024e-015	-2.09929e-014	-1.55851e-014	-2.56022e-014	-2.27895e-014	1.10255e-014	2.79636e-014	5.11146e-015	6.7633e-014	3.92058e-014	1.36124e-014	2.87326e-014
8.55848e-016	-3.80353e-016	2.2473e-015	-3.60874e-014	-2.58409e-014	-3.70496e-014	-3.37961e-014	-1.71296e-014	-1.5455e-015	-4.09049e-015	9.55383e-015	3.18275e-016	9.32593e-017	6.38893e-015	-2.1213e-014	-1.61898e-014	-2.58663e-014	-2.33773e-014	1.07386e-014	2.76167e-014	4.12695e-015	6.74525e-014	3.85586e-014	1.31851e-014	2.82761e-014
6.62668e-016	-8.10311e-016	2.13679e-015	-3.66266e-014	-2.64046e-014	-3.80063e-014	-3.41462e-014	-1.78938e-014	-2.1612e-015	-4.80323e-015	9.27441e-015	-1.75943e-016	-2.7239e-016	5.96867e-015	-2.14447e-014	-1.68114e-014	-2.61348e-014	-2.39537e-014	1.04503e-014	2.72585e-014	3.15472e-015	6.7274e-014	3.79016e-014	1.27451e-014	2.78019e-014
4.61776e-016	-1.23355e-015	2.01615e-015	-3.71636e-014	-2.69982e-014	-3.89577e-014	-3.45198e-014	-1.86823e-014	-2.79465e-015	-5.50407e-015	8.98237e-015	-6.44791e-016	-6.31584e-016	5.54242e-015	-2.16878e-014	-1.74448e-014	-2.64092e-014	-2.45202e-014	1.01586e-014	2.68902e-014	2.19712e-015	6.70963e-014	3.72381e-014	1.22925e-014	2.73119e-014
2.54256e-016	-1.65082e-015	1.88537e-015	-3.76973e-014	-2.76186e-014	-3.98967e-014	-3.49167e-014	-1.94898e-014	-3.44279e-015	-6.19251e-015	8.67857e-015	-1.08772e-015	-9.81887e-016	5.11148e-015	-2.19421e-014	-1.80859e-014	-2.66915e-014	-2.50778e-014	9.86211e-015	2.6513e-014	1.25628e-015	6.69181e-014	3.65709e-014	1.18269e-014	2.68077e-014
4.12791e-017	-2.06282e-015	1.74457e-015	-3.8225e-014	-2.82628e-014	-4.08161e-014	-3.53357e-014	-2.03113e-014	-4.10302e-015	-6.86804e-015	8.36321e-015	-1.50418e-015	-1.32068e-015	4.67639e-015	-2.22073e-014	-1.87301e-014	-2.69834e-014	-2.56282e-014	9.55956e-015	2.61285e-014	3.34633e-016	6.67378e-014	3.59029e-014	1.13486e-014	2.62912e-014
-1.76121e-016	-2.47066e-015	1.59339e-015	-3.87449e-014	-2.89268e-014	-4.17094e-014	-3.5776e-014	-2.11413e-014	-4.77197e-015	-7.53011e-015	8.03681e-015	-1.89451e-015	-1.6453e-015	4.23821e-015	-2.24835e-014	-1.93732e-014	-2.7287e-014	-2.61722e-014	9.2492e-015	2.57381e-014	-5.66412e-016	6.65545e-014	3.52374e-014	1.08573e-014	2.57641e-014
-3.96709e-016	-2.87459e-015	1.43172e-015	-3.92553e-014	-2.96062e-014	-4.25705e-014	-3.62365e-014	-2.19745e-014	-5.44566e-015	-8.17868e-015	7.69999e-015	-2.25952e-015	-1.95329e-015	3.79781e-015	-2.27701e-014	-2.0011e-014	-2.76034e-014	-2.6711e-014	8.92949e-015	2.53429e-014	-1.44546e-015	6.6367e-014	3.45777e-014	1.03533e-014	2.52288e-014
-6.1943e-016	-3.27525e-015	1.25936e-015	-3.97554e-014	-3.02974e-014	-4.33931e-014	-3.67162e-014	-2.28044e-014	-6.12106e-015	-8.81376e-015	7.35278e-015	-2.60013e-015	-2.24284e-015	3.35615e-015	-2.30665e-014	-2.06384e-014	-2.79334e-014	-2.72456e-014	8.59929e-015	2.49444e-014	-2.3011e-015	6.61744e-014	3.3927e-014	9.83701e-015	2.46876e-014
-8.42628e-016	-3.67314e-015	1.07731e-015	-4.02428e-014	-3.09966e-014	-4.41724e-014	-3.72134e-014	-2.36263e-014	-6.79507e-015	-9.43566e-015	6.9955e-015	-2.91704e-015	-2.51282e-015	2.91472e-015	-2.33726e-014	-2.12513e-014	-2.82783e-014	-2.77771e-014	8.25702e-015	2.45439e-014	-3.13292e-015	6.59756e-014	3.32883e-014	9.30903e-015	2.41428e-014
-1.06495e-015	-4.069e-015	8.8518e-016	-4.0716e-014	-3.16991e-014	-4.4903e-014	-3.7726e-014	-2.44352e-014	-7.46495e-015	-1.00444e-014	6.62869e-015	-3.21165e-015	-2.76204e-015	2.47507e-015	-2.36874e-014	-2.18461e-014	-2.8639e-014	-2.83068e-014	7.90218e-015	2.41428e-014	-3.93996e-015	6.57701e-014	3.26646e-014	8.76994e-015	2.35962e-014
-1.2847e-015	-4.4638e-015	6.83668e-016	-4.11738e-014	-3.24005e-014	-4.55804e-014	-3.82528e-014	-2.52265e-014	-8.12718e-015	-1.06407e-014	6.2525e-015	-3.4854e-015	-2.99047e-015	2.03789e-015	-2.40101e-014	-2.2419e-014	-2.90168e-014	-2.8836e-014	7.53387e-015	2.37431e-014	-4.72098e-015	6.55573e-014	3.20591e-014	8.22097e-015	2.30501e-014
-1.49965e-015	-4.85807e-015	4.72929e-016	-4.16143e-014	-3.30962e-014	-4.62012e-014	-3.87919e-014	-2.59956e-014	-8.7792e-015	-1.12257e-014	5.86707e-015	-3.73875e-015	-3.19748e-015	1.60401e-015	-2.43398e-014	-2.29654e-014	-2.94122e-014	-2.93654e-014	7.1518e-015	2.33458e-014	-5.47612e-015	6.53366e-014	3.14742e-014	7.6628e-015	2.25071e-014
-1.70788e-015	-5.25266e-015	2.53367e-016	-4.20366e-014	-3.37823e-014	-4.67636e-014	-3.93418e-014	-2.67381e-014	-9.4183e-015	-1.17999e-014	5.4735e-015	-3.97424e-015	-3.38335e-015	1.17493e-015	-2.46759e-014	-2.34821e-014	-2.98242e-014	-2.98963e-014	6.75533e-015	2.29536e-014	-6.20513e-015	6.51076e-014	3.09127e-014	7.09646e-015	2.19704e-014
-1.90842e-015	-5.64826e-015	2.577e-017	-4.244e-014	-3.44541e-014	-4.72649e-014	-3.99008e-014	-2.74501e-014	-1.00419e-014	-1.23639e-014	5.07172e-015	-4.19421e-015	-3.54925e-015	7.51828e-016	-2.50176e-014	-2.39655e-014	-3.02529e-014	-3.04291e-014	6.34336e-015	2.25676e-014	-6.90823e-015	6.48696e-014	3.03773e-014	6.52308e-015	2.14423e-014
-2.09996e-015	-6.04497e-015	-2.09493e-016	-4.28229e-014	-3.51079e-014	-4.77042e-014	-4.04671e-014	-2.8129e-014	-1.06486e-014	-1.29188e-014	4.66197e-015	-4.40083e-015	-3.69562e-015	3.3553e-016	-2.53638e-014	-2.44126e-014	-3.06976e-014	-3.09639e-014	5.91612e-015	2.21896e-014	-7.58559e-015	6.46228e-014	2.98703e-014	5.94373e-015	2.0925e-014
-2.28127e-015	-6.44326e-015	-4.51669e-016	-4.31845e-014	-3.57397e-014	-4.8081e-014	-4.1039e-014	-2.87718e-014	-1.12365e-014	-1.34665e-014	4.24441e-015	-4.59687e-015	-3.82458e-015	-7.24382e-017	-2.57133e-014	-2.4821e-014	-3.11578e-014	-3.15006e-014	5.47387e-015	2.18209e-014	-8.23726e-015	6.43672e-014	2.93928e-014	5.35992e-015	2.04208e-014
-2.45085e-015	-6.84404e-015	-6.9949e-016	-4.35238e-014	-3.63462e-014	-4.83964e-014	-4.16147e-014	-2.9376e-014	-1.1804e-014	-1.40089e-014	3.81886e-015	-4.78455e-015	-3.93744e-015	-4.70918e-016	-2.60644e-014	-2.51875e-014	-3.1632e-014	-3.20398e-014	5.01735e-015	2.14625e-014	-8.86463e-015	6.41037e-014	2.89466e-014	4.77293e-015	1.99327e-014
-2.60801e-015	-7.24722e-015	-9.52621e-016	-4.384e-014	-3.69239e-014	-4.86514e-014	-4.21921e-014	-2.99396e-014	-1.235e-014	-1.45469e-014	3.38544e-015	-4.96715e-015	-4.03614e-015	-8.59463e-016	-2.64161e-014	-2.5511e-014	-3.21183e-014	-3.25804e-014	4.54748e-015	2.11158e-014	-9.46847e-015	6.38326e-014	2.85334e-014	4.18412e-015	1.94623e-014
-2.75172e-015	-7.65263e-015	-1.20994e-015	-4.41329e-014	-3.74695e-014	-4.88471e-014	-4.27689e-014	-3.04613e-014	-1.28735e-014	-1.50819e-014	2.9443e-015	-5.14754e-015	-4.12304e-015	-1.23756e-015	-2.67675e-014	-2.57893e-014	-3.26154e-014	-3.3121e-014	4.06467e-015	2.07826e-014	-1.00495e-014	6.35538e-014	2.81542e-014	3.59486e-015	1.90118e-014
-2.88073e-015	-8.06012e-015	-1.47033e-015	-4.44024e-014	-3.79804e-014	-4.89869e-014	-4.33433e-014	-3.09401e-014	-1.33741e-014	-1.56159e-014	2.49566e-015	-5.32832e-015	-4.20058e-015	-1.6034e-015	-2.71168e-014	-2.60221e-014	-3.3121e-014	-3.36612e-014	3.57019e-015	2.04642e-014	-1.06087e-014	6.32689e-014	2.78092e-014	3.00616e-015	1.85833e-014
-2.99492e-015	-8.46965e-015	-1.73347e-015	-4.46477e-014	-3.84542e-014	-4.90741e-014	-4.3914e-014	-3.13764e-014	-1.38523e-014	-1.61496e-014	2.03938e-015	-5.51246e-015	-4.27172e-015	-1.95674e-015	-2.74627e-014	-2.62087e-014	-3.36318e-014	-3.42001e-014	3.06571e-015	2.01616e-014	-1.1147e-014	6.29797e-014	2.74993e-014	2.41964e-015	1.81784e-014
-3.09364e-015	-8.88099e-015	-1.99856e-015	-4.48691e-014	-3.88892e-014	-4.9113e-014	-4.44791e-014	-3.17699e-014	-1.43077e-014	-1.66844e-014	1.57539e-015	-5.70317e-015	-4.33904e-015	-2.29668e-015	-2.78042e-014	-2.63481e-014	-3.41461e-014	-3.47359e-014	2.55246e-015	1.98753e-014	-1.16657e-014	6.2687e-014	2.72242e-014	1.83648e-015	1.77984e-014
-3.17584e-015	-9.29369e-015	-2.26475e-015	-4.50666e-014	-3.92837e-014	-4.9108e-014	-4.5037e-014	-3.21214e-014	-1.47402e-014	-1.72217e-014	1.10385e-015	-5.90274e-015	-4.40573e-015	-2.62289e-015	-2.81397e-014	-2.64402e-014	-3.46613e-014	-3.52673e-014	2.03182e-015	1.96058e-014	-1.21662e-014	6.23916e-014	2.69831e-014	1.25812e-015	1.74453e-014
-3.24174e-015	-9.70746e-015	-2.53118e-015	-4.524e-014	-3.96361e-014	-4.90637e-014	-4.55856e-014	-3.24319e-014	-1.51509e-014	-1.77624e-014	6.24475e-016	-6.11326e-015	-4.47431e-015	-2.93442e-015	-2.84677e-014	-2.64856e-014	-3.5174e-014	-3.57921e-014	1.50638e-015	1.9354e-014	-1.26494e-014	6.20953e-014	2.6776e-014	6.85643e-016	1.71198e-014
-3.29172e-015	-1.01209e-014	-2.79669e-015	-4.53898e-014	-3.99453e-014	-4.89852e-014	-4.61235e-014	-3.27034e-014	-1.55402e-014	-1.83075e-014	1.37568e-016	-6.33744e-015	-4.548e-015	-3.23063e-015	-2.87867e-014	-2.64851e-014	-3.56809e-014	-3.63091e-014	9.78001e-016	1.91204e-014	-1.31172e-014	6.17995e-014	2.66022e-014	1.20739e-016	1.68227e-014
-3.32637e-015	-1.05335e-014	-3.06054e-015	-4.55155e-014	-4.02107e-014	-4.88783e-014	-4.66486e-014	-3.29376e-014	-1.59087e-014	-1.88583e-014	-3.56218e-016	-6.57846e-015	-4.63e-015	-3.51175e-015	-2.90949e-014	-2.64395e-014	-3.61791e-014	-3.68165e-014	4.49224e-016	1.89047e-014	-1.35706e-014	6.15057e-014	2.64605e-014	-4.3571e-016	1.65542e-014
-3.34642e-015	-1.09447e-014	-3.32202e-015	-4.5618e-014	-4.04326e-014	-4.87486e-014	-4.71598e-014	-3.31372e-014	-1.62577e-014	-1.9415e-014	-8.5718e-016	-6.83832e-015	-4.72266e-015	-3.77725e-015	-2.9391e-014	-2.63507e-014	-3.66655e-014	-3.7312e-014	-7.71736e-017	1.87076e-014	-1.40108e-014	6.12163e-014	2.63489e-014	-9.83045e-016	1.63145e-014
-3.35295e-015	-1.13535e-014	-3.58019e-015	-4.56979e-014	-4.06112e-014	-4.86023e-014	-4.76554e-014	-3.33043e-014	-1.65892e-014	-1.99779e-014	-1.36467e-015	-7.1185e-015	-4.82911e-015	-4.02704e-015	-2.96735e-014	-2.622e-014	-3.7137e-014	-3.77934e-014	-5.99477e-016	1.85281e-014	-1.4439e-014	6.09329e-014	2.62662e-014	-1.52017e-015	1.61037e-014
-3.34719e-015	-1.17585e-014	-3.83457e-015	-4.57555e-014	-4.07473e-014	-4.8445e-014	-4.81343e-014	-3.34418e-014	-1.69047e-014	-2.05473e-014	-1.87822e-015	-7.42008e-015	-4.95166e-015	-4.26079e-015	-2.99403e-014	-2.60493e-014	-3.75904e-014	-3.82588e-014	-1.11585e-015	1.83666e-014	-1.48554e-014	6.06568e-014	2.62105e-014	-2.04678e-015	1.59214e-014
-3.33054e-015	-1.21592e-014	-4.08445e-015	-4.57917e-014	-4.08418e-014	-4.82827e-014	-4.85949e-014	-3.35533e-014	-1.72058e-014	-2.11225e-014	-2.39785e-015	-7.74425e-015	-5.09242e-015	-4.47857e-015	-3.019e-014	-2.58407e-014	-3.8022e-014	-3.87064e-014	-1.6233e-015	1.8222e-014	-1.52606e-014	6.039e-014	2.61797e-014	-2.56248e-015	1.57664e-014
-3.30415e-015	-1.25546e-014	-4.32887e-015	-4.58072e-014	-4.08959e-014	-4.8122e-014	-4.90358e-014	-3.36422e-014	-1.7495e-014	-2.17038e-014	-2.92327e-015	-8.09271e-015	-5.25372e-015	-4.68068e-015	-3.04217e-014	-2.55975e-014	-3.84297e-014	-3.91336e-014	-2.11929e-015	1.80939e-014	-1.56555e-014	6.0134e-014	2.61713e-014	-3.06648e-015	1.56378e-014
-3.26899e-015	-1.2943e-014	-4.56764e-015	-4.58029e-014	-4.09118e-014	-4.79679e-014	-4.9456e-014	-3.37122e-014	-1.7774e-014	-2.22906e-014	-3.45372e-015	-8.46597e-015	-5.43706e-015	-4.86698e-015	-3.0634e-014	-2.53225e-014	-3.88112e-014	-3.95385e-014	-2.60183e-015	1.79812e-014	-1.60409e-014	5.98898e-014	2.61825e-014	-3.55759e-015	1.55345e-014
-3.22698e-015	-1.3323e-014	-4.80016e-015	-4.57797e-014	-4.08909e-014	-4.78257e-014	-4.98549e-014	-3.37665e-014	-1.80446e-014	-2.2882e-014	-3.98793e-015	-8.86459e-015	-5.64377e-015	-5.03765e-015	-3.08262e-014	-2.50186e-014	-3.91632e-014	-3.99195e-014	-3.06859e-015	1.78824e-014	-1.6417e-014	5.9659e-014	2.62113e-014	-4.03598e-015	1.5455e-014
-3.18052e-015	-1.36934e-014	-5.02638e-015	-4.57387e-014	-4.08355e-014	-4.76995e-014	-5.02318e-014	-3.38095e-014	-1.83089e-014	-2.34766e-014	-4.52546e-015	-9.28875e-015	-5.87476e-015	-5.19307e-015	-3.09975e-014	-2.46885e-014	-3.94835e-014	-4.0275e-014	-3.51711e-015	1.77966e-014	-1.67838e-014	5.94432e-014	2.6255e-014	-4.50149e-015	1.53977e-014
-3.13098e-015	-1.40526e-014	-5.24576e-015	-4.56808e-014	-4.07483e-014	-4.75944e-014	-5.05851e-014	-3.38444e-014	-1.85678e-014	-2.40738e-014	-5.06616e-015	-9.73759e-015	-6.13007e-015	-5.33425e-015	-3.11468e-014	-2.43355e-014	-3.977e-014	-4.06033e-014	-3.94547e-015	1.77226e-014	-1.71408e-014	5.92434e-014	2.63113e-014	-4.95378e-015	1.53611e-014
-3.08003e-015	-1.43995e-014	-5.45821e-015	-4.56069e-014	-4.06316e-014	-4.75145e-014	-5.09142e-014	-3.38739e-014	-1.88237e-014	-2.4672e-014	-5.6091e-015	-1.02112e-014	-6.41048e-015	-5.46129e-015	-3.12731e-014	-2.39628e-014	-4.00207e-014	-4.09031e-014	-4.35222e-015	1.76587e-014	-1.74874e-014	5.90601e-014	2.6378e-014	-5.39279e-015	1.53427e-014
-3.0306e-015	-1.4733e-014	-5.66309e-015	-4.55182e-014	-4.04881e-014	-4.74628e-014	-5.1219e-014	-3.39016e-014	-1.90781e-014	-2.52697e-014	-6.15302e-015	-1.07084e-014	-6.71568e-015	-5.57495e-015	-3.13766e-014	-2.3574e-014	-4.02345e-014	-4.11736e-014	-4.73544e-015	1.76037e-014	-1.78243e-014	5.88939e-014	2.64516e-014	-5.81841e-015	1.53401e-014
-2.98438e-015	-1.50522e-014	-5.86058e-015	-4.54166e-014	-4.03205e-014	-4.74416e-014	-5.14989e-014	-3.39308e-014	-1.93329e-014	-2.5865e-014	-6.69679e-015	-1.12278e-014	-7.04449e-015	-5.67559e-015	-3.14567e-014	-2.31732e-014	-4.04098e-014	-4.1413e-014	-5.09384e-015	1.75555e-014	-1.8151e-014	5.87455e-014	2.65297e-014	-6.23094e-015	1.53514e-014
-2.94333e-015	-1.53559e-014	-6.0503e-015	-4.53032e-014	-4.01317e-014	-4.74531e-014	-5.17541e-014	-3.39641e-014	-1.95893e-014	-2.64564e-014	-7.23953e-015	-1.17672e-014	-7.39627e-015	-5.76393e-015	-3.15139e-014	-2.27637e-014	-4.05454e-014	-4.16212e-014	-5.42628e-015	1.75122e-014	-1.84666e-014	5.8615e-014	2.66099e-014	-6.63009e-015	1.53744e-014
-2.90871e-015	-1.56428e-014	-6.23271e-015	-4.51794e-014	-3.9925e-014	-4.74983e-014	-5.19839e-014	-3.40044e-014	-1.98485e-014	-2.70413e-014	-7.78028e-015	-1.23248e-014	-7.76923e-015	-5.84073e-015	-3.15482e-014	-2.2349e-014	-4.06403e-014	-4.17973e-014	-5.73167e-015	1.74717e-014	-1.87701e-014	5.85016e-014	2.66897e-014	-7.01558e-015	1.5406e-014
-2.88298e-015	-1.59123e-014	-6.40764e-015	-4.50465e-014	-3.97033e-014	-4.75777e-014	-5.21881e-014	-3.40542e-014	-2.01118e-014	-2.76176e-014	-8.31757e-015	-1.28988e-014	-8.16126e-015	-5.90667e-015	-3.15595e-014	-2.19326e-014	-4.06955e-014	-4.1942e-014	-6.00879e-015	1.74331e-014	-1.9061e-014	5.84052e-014	2.67672e-014	-7.38773e-015	1.54434e-014
-2.86851e-015	-1.6164e-014	-6.57457e-015	-4.4906e-014	-3.94699e-014	-4.76917e-014	-5.23666e-014	-3.41155e-014	-2.03806e-014	-2.81832e-014	-8.84996e-015	-1.34862e-014	-8.56963e-015	-5.96273e-015	-3.15481e-014	-2.15184e-014	-4.07115e-014	-4.20554e-014	-6.25649e-015	1.73939e-014	-1.93375e-014	5.83246e-014	2.68405e-014	-7.74702e-015	1.54849e-014
-2.86675e-015	-1.63974e-014	-6.73385e-015	-4.47583e-014	-3.92278e-014	-4.78385e-014	-5.25192e-014	-3.41898e-014	-2.06553e-014	-2.87358e-014	-9.37649e-015	-1.40841e-014	-8.99263e-015	-6.01012e-015	-3.15146e-014	-2.11097e-014	-4.06882e-014	-4.21373e-014	-6.47472e-015	1.73523e-014	-1.9598e-014	5.82587e-014	2.69076e-014	-8.09364e-015	1.55282e-014
-2.87848e-015	-1.66113e-014	-6.88533e-015	-4.46053e-014	-3.898e-014	-4.80164e-014	-5.26459e-014	-3.42779e-014	-2.0936e-014	-2.92731e-014	-9.89584e-015	-1.46899e-014	-9.42708e-015	-6.04927e-015	-3.146e-014	-2.07096e-014	-4.06265e-014	-4.21887e-014	-6.66367e-015	1.73074e-014	-1.98414e-014	5.82056e-014	2.69666e-014	-8.42756e-015	1.55711e-014
-2.90482e-015	-1.68053e-014	-7.02857e-015	-4.44488e-014	-3.87292e-014	-4.82234e-014	-5.27474e-014	-3.43806e-014	-2.12231e-014	-2.97923e-014	-1.04071e-014	-1.53005e-014	-9.8697e-015	-6.08154e-015	-3.1385e-014	-2.03214e-014	-4.05274e-014	-4.22108e-014	-6.82304e-015	1.72576e-014	-2.00674e-014	5.81641e-014	2.70165e-014	-8.74922e-015	1.56113e-014
-2.94731e-015	-1.69795e-014	-7.16415e-015	-4.42894e-014	-3.84788e-014	-4.84561e-014	-5.2824e-014	-3.44989e-014	-2.1517e-014	-3.02912e-014	-1.09092e-014	-1.59128e-014	-1.03177e-014	-6.10844e-015	-3.12913e-014	-1.99476e-014	-4.03925e-014	-4.22051e-014	-6.95337e-015	1.72001e-014	-2.02741e-014	5.81325e-014	2.70566e-014	-9.05894e-015	1.56476e-014
-3.00633e-015	-1.71331e-014	-7.29201e-015	-4.41287e-014	-3.82312e-014	-4.87117e-014	-5.2876e-014	-3.46321e-014	-2.1818e-014	-3.07676e-014	-1.14011e-014	-1.6523e-014	-1.07674e-014	-6.1311e-015	-3.118e-014	-1.95915e-014	-4.0224e-014	-4.21728e-014	-7.05551e-015	1.71331e-014	-2.04608e-014	5.81084e-014	2.70862e-014	-9.35717e-015	1.5678e-014
-3.08299e-015	-1.72661e-014	-7.41216e-015	-4.39681e-014	-3.79893e-014	-4.89876e-014	-5.29039e-014	-3.47803e-014	-2.21249e-014	-3.12196e-014	-1.18813e-014	-1.71269e-014	-1.1215e-014	-6.15041e-015	-3.10523e-014	-1.92552e-014	-4.00238e-014	-4.21156e-014	-7.13011e-015	1.70555e-014	-2.06264e-014	5.80892e-014	2.71047e-014	-9.64433e-015	1.57016e-014
[truncated: 1,329 more rows]
